# Supplementary material for: A nucleotide-sensing oligomerization mechanism that controls NrdR-dependent transcription of ribonucleotide reductases
Source: Nat Commun. 2022 May 16;13:2700. doi: 10.1038/s41467-022-30328-1 (PMC9110341; doi:10.1038/s41467-022-30328-1)
Supplement: Supplementary file 10 — Source Data [file 41467_2022_30328_MOESM10_ESM.zip]

Archive with 462 entries (379 files):
- Source data NrdR/
- Source data NrdR/Source data to Fig 4 and Supplementary Fig 10/
- Source data NrdR/Source data to Fig 4 and Supplementary Fig 10/NrdR R17A to wt and mutated oligos/
- Source data NrdR/Source data to Fig 4 and Supplementary Fig 10/NrdR R17A to wt and mutated oligos/NrdR R17A to wt _DoseResponseRawDataGrouped.xlsx
- __MACOSX/
- __MACOSX/Source data NrdR/
- __MACOSX/Source data NrdR/Source data to Fig 4 and Supplementary Fig 10/
- __MACOSX/Source data NrdR/Source data to Fig 4 and Supplementary Fig 10/NrdR R17A to wt and mutated oligos/
- __MACOSX/Source data NrdR/Source data to Fig 4 and Supplementary Fig 10/NrdR R17A to wt and mutated oligos/._NrdR R17A to wt _DoseResponseRawDataGrouped.xlsx
- Source data NrdR/Source data to Fig 4 and Supplementary Fig 10/NrdR R17A to wt and mutated oligos/NrdR R17A to wt s_DoseResponseRawDataFlat.xlsx
- __MACOSX/Source data NrdR/Source data to Fig 4 and Supplementary Fig 10/NrdR R17A to wt and mutated oligos/._NrdR R17A to wt s_DoseResponseRawDataFlat.xlsx
- Source data NrdR/Source data to Fig 4 and Supplementary Fig 10/NrdR R17A to wt and mutated oligos/NrdR R17A to t40t49 _DoseResponseRawDataFlat.xlsx
- __MACOSX/Source data NrdR/Source data to Fig 4 and Supplementary Fig 10/NrdR R17A to wt and mutated oligos/._NrdR R17A to t40t49 _DoseResponseRawDataFlat.xlsx
- Source data NrdR/Source data to Fig 4 and Supplementary Fig 10/NrdR R17A to wt and mutated oligos/NrdR R17A to c18c49_DoseResponseRawDataFlat.xlsx
- __MACOSX/Source data NrdR/Source data to Fig 4 and Supplementary Fig 10/NrdR R17A to wt and mutated oligos/._NrdR R17A to c18c49_DoseResponseRawDataFlat.xlsx
- Source data NrdR/Source data to Fig 4 and Supplementary Fig 10/NrdR R17A to wt and mutated oligos/NrdR R17A to g9c18_DoseResponseRawDataFlat.xlsx
- __MACOSX/Source data NrdR/Source data to Fig 4 and Supplementary Fig 10/NrdR R17A to wt and mutated oligos/._NrdR R17A to g9c18_DoseResponseRawDataFlat.xlsx
- Source data NrdR/Source data to Fig 4 and Supplementary Fig 10/NrdR R17A to wt and mutated oligos/NrdR R17A to t9t18t40t49_DoseResponseRawDataFlat.xlsx
- __MACOSX/Source data NrdR/Source data to Fig 4 and Supplementary Fig 10/NrdR R17A to wt and mutated oligos/._NrdR R17A to t9t18t40t49_DoseResponseRawDataFlat.xlsx
- Source data NrdR/Source data to Fig 4 and Supplementary Fig 10/NrdR R17A to wt and mutated oligos/NrdR R17A to t9t18_DoseResponseRawDataGrouped.xlsx
- __MACOSX/Source data NrdR/Source data to Fig 4 and Supplementary Fig 10/NrdR R17A to wt and mutated oligos/._NrdR R17A to t9t18_DoseResponseRawDataGrouped.xlsx
- Source data NrdR/Source data to Fig 4 and Supplementary Fig 10/NrdR R17A to wt and mutated oligos/NrdR R17A to c18c49_DoseResponseRawDataGrouped.xlsx
- __MACOSX/Source data NrdR/Source data to Fig 4 and Supplementary Fig 10/NrdR R17A to wt and mutated oligos/._NrdR R17A to c18c49_DoseResponseRawDataGrouped.xlsx
- Source data NrdR/Source data to Fig 4 and Supplementary Fig 10/NrdR R17A to wt and mutated oligos/NrdR R17A to t9t18 _DoseResponseRawDataFlat.xlsx
- __MACOSX/Source data NrdR/Source data to Fig 4 and Supplementary Fig 10/NrdR R17A to wt and mutated oligos/._NrdR R17A to t9t18 _DoseResponseRawDataFlat.xlsx
- Source data NrdR/Source data to Fig 4 and Supplementary Fig 10/NrdR R17A to wt and mutated oligos/NrdR R17A to t9t18t40t49_DoseResponseRawDataGrouped.xlsx
- __MACOSX/Source data NrdR/Source data to Fig 4 and Supplementary Fig 10/NrdR R17A to wt and mutated oligos/._NrdR R17A to t9t18t40t49_DoseResponseRawDataGrouped.xlsx
- Source data NrdR/Source data to Fig 4 and Supplementary Fig 10/NrdR R17A to wt and mutated oligos/NrdR R17A to g9c18_DoseResponseRawDataGrouped.xlsx
- __MACOSX/Source data NrdR/Source data to Fig 4 and Supplementary Fig 10/NrdR R17A to wt and mutated oligos/._NrdR R17A to g9c18_DoseResponseRawDataGrouped.xlsx
- Source data NrdR/Source data to Fig 4 and Supplementary Fig 10/NrdR R17A to wt and mutated oligos/NrdR R17A to wt and mutant oligos.nta
- __MACOSX/Source data NrdR/Source data to Fig 4 and Supplementary Fig 10/NrdR R17A to wt and mutated oligos/._NrdR R17A to wt and mutant oligos.nta
- Source data NrdR/Source data to Fig 4 and Supplementary Fig 10/NrdR R17A to wt and mutated oligos/NrdR R17A to cydA_DoseResponseRawDataGrouped.xlsx
- __MACOSX/Source data NrdR/Source data to Fig 4 and Supplementary Fig 10/NrdR R17A to wt and mutated oligos/._NrdR R17A to cydA_DoseResponseRawDataGrouped.xlsx
- Source data NrdR/Source data to Fig 4 and Supplementary Fig 10/NrdR R17A to wt and mutated oligos/NrdR R17A to t40t49 DoseResponseRawDataGrouped.xlsx
- __MACOSX/Source data NrdR/Source data to Fig 4 and Supplementary Fig 10/NrdR R17A to wt and mutated oligos/._NrdR R17A to t40t49 DoseResponseRawDataGrouped.xlsx
- Source data NrdR/Source data to Fig 4 and Supplementary Fig 10/NrdR R17A to wt and mutated oligos/NrdR R17A to cydA_DoseResponseRawDataFlat.xlsx
- __MACOSX/Source data NrdR/Source data to Fig 4 and Supplementary Fig 10/NrdR R17A to wt and mutated oligos/._NrdR R17A to cydA_DoseResponseRawDataFlat.xlsx
- __MACOSX/Source data NrdR/Source data to Fig 4 and Supplementary Fig 10/._NrdR R17A to wt and mutated oligos
- Source data NrdR/Source data to Fig 4 and Supplementary Fig 10/NrdR D15AR17A to WT oligo/
- Source data NrdR/Source data to Fig 4 and Supplementary Fig 10/NrdR D15AR17A to WT oligo/NrdR D15AR17A to WT oligonucleotide_DoseResponseRawDataFlat.xlsx
- __MACOSX/Source data NrdR/Source data to Fig 4 and Supplementary Fig 10/NrdR D15AR17A to WT oligo/
- __MACOSX/Source data NrdR/Source data to Fig 4 and Supplementary Fig 10/NrdR D15AR17A to WT oligo/._NrdR D15AR17A to WT oligonucleotide_DoseResponseRawDataFlat.xlsx
- Source data NrdR/Source data to Fig 4 and Supplementary Fig 10/NrdR D15AR17A to WT oligo/NrdR D15AR17A to WT oligonucleotide.nta
- __MACOSX/Source data NrdR/Source data to Fig 4 and Supplementary Fig 10/NrdR D15AR17A to WT oligo/._NrdR D15AR17A to WT oligonucleotide.nta
- Source data NrdR/Source data to Fig 4 and Supplementary Fig 10/NrdR D15AR17A to WT oligo/NrdR D15AR17A to WT oligonucleotide_DoseResponseRawDataGrouped.xlsx
- __MACOSX/Source data NrdR/Source data to Fig 4 and Supplementary Fig 10/NrdR D15AR17A to WT oligo/._NrdR D15AR17A to WT oligonucleotide_DoseResponseRawDataGrouped.xlsx
- __MACOSX/Source data NrdR/Source data to Fig 4 and Supplementary Fig 10/._NrdR D15AR17A to WT oligo
- Source data NrdR/.DS_Store
- __MACOSX/Source data NrdR/._.DS_Store
- Source data NrdR/Source data to Fig 1 and Supplementary Fig 3/
- Source data NrdR/Source data to Fig 1 and Supplementary Fig 3/BSA with ATP dATP to nrdAB oligo/
- Source data NrdR/Source data to Fig 1 and Supplementary Fig 3/BSA with ATP dATP to nrdAB oligo/BSA with ATP and dATP to nrdAB oligo_DoseResponseRawDataFlat.xlsx
- __MACOSX/Source data NrdR/Source data to Fig 1 and Supplementary Fig 3/
- __MACOSX/Source data NrdR/Source data to Fig 1 and Supplementary Fig 3/BSA with ATP dATP to nrdAB oligo/
- __MACOSX/Source data NrdR/Source data to Fig 1 and Supplementary Fig 3/BSA with ATP dATP to nrdAB oligo/._BSA with ATP and dATP to nrdAB oligo_DoseResponseRawDataFlat.xlsx
- Source data NrdR/Source data to Fig 1 and Supplementary Fig 3/BSA with ATP dATP to nrdAB oligo/BSA with ATP and dATP to nrdAB oligo.nta
- __MACOSX/Source data NrdR/Source data to Fig 1 and Supplementary Fig 3/BSA with ATP dATP to nrdAB oligo/._BSA with ATP and dATP to nrdAB oligo.nta
- Source data NrdR/Source data to Fig 1 and Supplementary Fig 3/BSA with ATP dATP to nrdAB oligo/BSA with ATP and dATP to nrdAB oligo_DoseResponseRawDataGrouped.xlsx
- __MACOSX/Source data NrdR/Source data to Fig 1 and Supplementary Fig 3/BSA with ATP dATP to nrdAB oligo/._BSA with ATP and dATP to nrdAB oligo_DoseResponseRawDataGrouped.xlsx
- __MACOSX/Source data NrdR/Source data to Fig 1 and Supplementary Fig 3/._BSA with ATP dATP to nrdAB oligo
- Source data NrdR/Source data to Fig 1 and Supplementary Fig 3/NrdR to nrdAB oligo/
- Source data NrdR/Source data to Fig 1 and Supplementary Fig 3/NrdR to nrdAB oligo/NrdR ADP dATP/
- Source data NrdR/Source data to Fig 1 and Supplementary Fig 3/NrdR to nrdAB oligo/NrdR ADP dATP/NrdR ADP dATP to nrdAB oligo_DoseResponseRawDataGrouped.xlsx
- __MACOSX/Source data NrdR/Source data to Fig 1 and Supplementary Fig 3/NrdR to nrdAB oligo/
- __MACOSX/Source data NrdR/Source data to Fig 1 and Supplementary Fig 3/NrdR to nrdAB oligo/NrdR ADP dATP/
- __MACOSX/Source data NrdR/Source data to Fig 1 and Supplementary Fig 3/NrdR to nrdAB oligo/NrdR ADP dATP/._NrdR ADP dATP to nrdAB oligo_DoseResponseRawDataGrouped.xlsx
- Source data NrdR/Source data to Fig 1 and Supplementary Fig 3/NrdR to nrdAB oligo/NrdR ADP dATP/NrdR ADP dATP to nrdAB oligo_DoseResponseRawDataFlat.xlsx
- __MACOSX/Source data NrdR/Source data to Fig 1 and Supplementary Fig 3/NrdR to nrdAB oligo/NrdR ADP dATP/._NrdR ADP dATP to nrdAB oligo_DoseResponseRawDataFlat.xlsx
- Source data NrdR/Source data to Fig 1 and Supplementary Fig 3/NrdR to nrdAB oligo/NrdR ADP dATP/NrdR ADP dATP to nrdAB oligo incl individual titr.nta
- __MACOSX/Source data NrdR/Source data to Fig 1 and Supplementary Fig 3/NrdR to nrdAB oligo/NrdR ADP dATP/._NrdR ADP dATP to nrdAB oligo incl individual titr.nta
- __MACOSX/Source data NrdR/Source data to Fig 1 and Supplementary Fig 3/NrdR to nrdAB oligo/._NrdR ADP dATP
- Source data NrdR/Source data to Fig 1 and Supplementary Fig 3/NrdR to nrdAB oligo/NrdR without effectors/
- Source data NrdR/Source data to Fig 1 and Supplementary Fig 3/NrdR to nrdAB oligo/NrdR without effectors/NrdR no effector to nrdAB oligo.nta
- __MACOSX/Source data NrdR/Source data to Fig 1 and Supplementary Fig 3/NrdR to nrdAB oligo/NrdR without effectors/
- __MACOSX/Source data NrdR/Source data to Fig 1 and Supplementary Fig 3/NrdR to nrdAB oligo/NrdR without effectors/._NrdR no effector to nrdAB oligo.nta
- Source data NrdR/Source data to Fig 1 and Supplementary Fig 3/NrdR to nrdAB oligo/NrdR without effectors/NrdR no effector to nrdAB oligo_DoseResponseRawDataGrouped.xlsx
- __MACOSX/Source data NrdR/Source data to Fig 1 and Supplementary Fig 3/NrdR to nrdAB oligo/NrdR without effectors/._NrdR no effector to nrdAB oligo_DoseResponseRawDataGrouped.xlsx
- Source data NrdR/Source data to Fig 1 and Supplementary Fig 3/NrdR to nrdAB oligo/NrdR without effectors/NrdR no effector to nrdAB oligo_DoseResponseRawDataFlat.xlsx
- __MACOSX/Source data NrdR/Source data to Fig 1 and Supplementary Fig 3/NrdR to nrdAB oligo/NrdR without effectors/._NrdR no effector to nrdAB oligo_DoseResponseRawDataFlat.xlsx
- __MACOSX/Source data NrdR/Source data to Fig 1 and Supplementary Fig 3/NrdR to nrdAB oligo/._NrdR without effectors
- Source data NrdR/Source data to Fig 1 and Supplementary Fig 3/NrdR to nrdAB oligo/NrdR with different nucleotides/
- Source data NrdR/Source data to Fig 1 and Supplementary Fig 3/NrdR to nrdAB oligo/NrdR with different nucleotides/NrdR with dAMP to AB oligo_DoseResponseRawDataGrouped.xlsx
- __MACOSX/Source data NrdR/Source data to Fig 1 and Supplementary Fig 3/NrdR to nrdAB oligo/NrdR with different nucleotides/
- __MACOSX/Source data NrdR/Source data to Fig 1 and Supplementary Fig 3/NrdR to nrdAB oligo/NrdR with different nucleotides/._NrdR with dAMP to AB oligo_DoseResponseRawDataGrouped.xlsx
- Source data NrdR/Source data to Fig 1 and Supplementary Fig 3/NrdR to nrdAB oligo/NrdR with different nucleotides/NrdR with AMP to AB oligo_DoseResponseRawDataFlat.xlsx
- __MACOSX/Source data NrdR/Source data to Fig 1 and Supplementary Fig 3/NrdR to nrdAB oligo/NrdR with different nucleotides/._NrdR with AMP to AB oligo_DoseResponseRawDataFlat.xlsx
- Source data NrdR/Source data to Fig 1 and Supplementary Fig 3/NrdR to nrdAB oligo/NrdR with different nucleotides/NrdR with dAMP to AB oligo_DoseResponseRawDataFlat.xlsx
- __MACOSX/Source data NrdR/Source data to Fig 1 and Supplementary Fig 3/NrdR to nrdAB oligo/NrdR with different nucleotides/._NrdR with dAMP to AB oligo_DoseResponseRawDataFlat.xlsx
- Source data NrdR/Source data to Fig 1 and Supplementary Fig 3/NrdR to nrdAB oligo/NrdR with different nucleotides/NrdR with different nucleotides to AB oligo.nta
- __MACOSX/Source data NrdR/Source data to Fig 1 and Supplementary Fig 3/NrdR to nrdAB oligo/NrdR with different nucleotides/._NrdR with different nucleotides to AB oligo.nta
- Source data NrdR/Source data to Fig 1 and Supplementary Fig 3/NrdR to nrdAB oligo/NrdR with different nucleotides/NrdR with dADP to AB oligo_DoseResponseRawDataFlat.xlsx
- __MACOSX/Source data NrdR/Source data to Fig 1 and Supplementary Fig 3/NrdR to nrdAB oligo/NrdR with different nucleotides/._NrdR with dADP to AB oligo_DoseResponseRawDataFlat.xlsx
- Source data NrdR/Source data to Fig 1 and Supplementary Fig 3/NrdR to nrdAB oligo/NrdR with different nucleotides/NrdR withcdiAMP ATP to AB oligo_DoseResponseRawDataFlat.xlsx
- __MACOSX/Source data NrdR/Source data to Fig 1 and Supplementary Fig 3/NrdR to nrdAB oligo/NrdR with different nucleotides/._NrdR withcdiAMP ATP to AB oligo_DoseResponseRawDataFlat.xlsx
- Source data NrdR/Source data to Fig 1 and Supplementary Fig 3/NrdR to nrdAB oligo/NrdR with different nucleotides/NrdR with cdiAMP to AB oligo_DoseResponseRawDataGrouped.xlsx
- __MACOSX/Source data NrdR/Source data to Fig 1 and Supplementary Fig 3/NrdR to nrdAB oligo/NrdR with different nucleotides/._NrdR with cdiAMP to AB oligo_DoseResponseRawDataGrouped.xlsx
- Source data NrdR/Source data to Fig 1 and Supplementary Fig 3/NrdR to nrdAB oligo/NrdR with different nucleotides/NrdR with cdiAMP to AB oligo_DoseResponseRawDataFlat.xlsx
- __MACOSX/Source data NrdR/Source data to Fig 1 and Supplementary Fig 3/NrdR to nrdAB oligo/NrdR with different nucleotides/._NrdR with cdiAMP to AB oligo_DoseResponseRawDataFlat.xlsx
- Source data NrdR/Source data to Fig 1 and Supplementary Fig 3/NrdR to nrdAB oligo/NrdR with different nucleotides/NrdR with AMP to AB oligo_DoseResponseRawDataGrouped.xlsx
- __MACOSX/Source data NrdR/Source data to Fig 1 and Supplementary Fig 3/NrdR to nrdAB oligo/NrdR with different nucleotides/._NrdR with AMP to AB oligo_DoseResponseRawDataGrouped.xlsx
- Source data NrdR/Source data to Fig 1 and Supplementary Fig 3/NrdR to nrdAB oligo/NrdR with different nucleotides/NrdR with cdiAMP ATP to AB oligo_DoseResponseRawDataGrouped.xlsx
- __MACOSX/Source data NrdR/Source data to Fig 1 and Supplementary Fig 3/NrdR to nrdAB oligo/NrdR with different nucleotides/._NrdR with cdiAMP ATP to AB oligo_DoseResponseRawDataGrouped.xlsx
- Source data NrdR/Source data to Fig 1 and Supplementary Fig 3/NrdR to nrdAB oligo/NrdR with different nucleotides/NrdR with dADP to AB oligo_DoseResponseRawDataGrouped.xlsx
- __MACOSX/Source data NrdR/Source data to Fig 1 and Supplementary Fig 3/NrdR to nrdAB oligo/NrdR with different nucleotides/._NrdR with dADP to AB oligo_DoseResponseRawDataGrouped.xlsx
- __MACOSX/Source data NrdR/Source data to Fig 1 and Supplementary Fig 3/NrdR to nrdAB oligo/._NrdR with different nucleotides
- Source data NrdR/Source data to Fig 1 and Supplementary Fig 3/NrdR to nrdAB oligo/NrdR ATP dATP/
- Source data NrdR/Source data to Fig 1 and Supplementary Fig 3/NrdR to nrdAB oligo/NrdR ATP dATP/NrdR ATP dATP to AB oligo merged data_DoseResponseRawDataFlat.xlsx
- __MACOSX/Source data NrdR/Source data to Fig 1 and Supplementary Fig 3/NrdR to nrdAB oligo/NrdR ATP dATP/
- __MACOSX/Source data NrdR/Source data to Fig 1 and Supplementary Fig 3/NrdR to nrdAB oligo/NrdR ATP dATP/._NrdR ATP dATP to AB oligo merged data_DoseResponseRawDataFlat.xlsx
- Source data NrdR/Source data to Fig 1 and Supplementary Fig 3/NrdR to nrdAB oligo/NrdR ATP dATP/NrdR ATP dATP to AB oligo merged data_DoseResponseRawDataGrouped.xlsx
- __MACOSX/Source data NrdR/Source data to Fig 1 and Supplementary Fig 3/NrdR to nrdAB oligo/NrdR ATP dATP/._NrdR ATP dATP to AB oligo merged data_DoseResponseRawDataGrouped.xlsx
- Source data NrdR/Source data to Fig 1 and Supplementary Fig 3/NrdR to nrdAB oligo/NrdR ATP dATP/NrdR ATP dATP to AB oligo individual titrations for kd calc.nta
- __MACOSX/Source data NrdR/Source data to Fig 1 and Supplementary Fig 3/NrdR to nrdAB oligo/NrdR ATP dATP/._NrdR ATP dATP to AB oligo individual titrations for kd calc.nta
- Source data NrdR/Source data to Fig 1 and Supplementary Fig 3/NrdR to nrdAB oligo/NrdR ATP dATP/NrdR ATP dATP to AB oligo merged data.nta
- __MACOSX/Source data NrdR/Source data to Fig 1 and Supplementary Fig 3/NrdR to nrdAB oligo/NrdR ATP dATP/._NrdR ATP dATP to AB oligo merged data.nta
- __MACOSX/Source data NrdR/Source data to Fig 1 and Supplementary Fig 3/NrdR to nrdAB oligo/._NrdR ATP dATP
- Source data NrdR/Source data to Fig 1 and Supplementary Fig 3/NrdR to nrdAB oligo/NrdR dATP/
- Source data NrdR/Source data to Fig 1 and Supplementary Fig 3/NrdR to nrdAB oligo/NrdR dATP/NrdR dATP cy5 on REV strand/
- Source data NrdR/Source data to Fig 1 and Supplementary Fig 3/NrdR to nrdAB oligo/NrdR dATP/NrdR dATP cy5 on REV strand/NrdR dATP to AB oligo cy5 on Rev strand_DoseResponseRawDataGrouped.xlsx
- __MACOSX/Source data NrdR/Source data to Fig 1 and Supplementary Fig 3/NrdR to nrdAB oligo/NrdR dATP/
- __MACOSX/Source data NrdR/Source data to Fig 1 and Supplementary Fig 3/NrdR to nrdAB oligo/NrdR dATP/NrdR dATP cy5 on REV strand/
- __MACOSX/Source data NrdR/Source data to Fig 1 and Supplementary Fig 3/NrdR to nrdAB oligo/NrdR dATP/NrdR dATP cy5 on REV strand/._NrdR dATP to AB oligo cy5 on Rev strand_DoseResponseRawDataGrouped.xlsx
- Source data NrdR/Source data to Fig 1 and Supplementary Fig 3/NrdR to nrdAB oligo/NrdR dATP/NrdR dATP cy5 on REV strand/NrdR dATP to AB oligo cy5 on Rev strand_DoseResponseRawDataFlat.xlsx
- __MACOSX/Source data NrdR/Source data to Fig 1 and Supplementary Fig 3/NrdR to nrdAB oligo/NrdR dATP/NrdR dATP cy5 on REV strand/._NrdR dATP to AB oligo cy5 on Rev strand_DoseResponseRawDataFlat.xlsx
- Source data NrdR/Source data to Fig 1 and Supplementary Fig 3/NrdR to nrdAB oligo/NrdR dATP/NrdR dATP cy5 on REV strand/NrdR dATP to AB oligo cy5 on Rev strand.nta
- __MACOSX/Source data NrdR/Source data to Fig 1 and Supplementary Fig 3/NrdR to nrdAB oligo/NrdR dATP/NrdR dATP cy5 on REV strand/._NrdR dATP to AB oligo cy5 on Rev strand.nta
- __MACOSX/Source data NrdR/Source data to Fig 1 and Supplementary Fig 3/NrdR to nrdAB oligo/NrdR dATP/._NrdR dATP cy5 on REV strand
- Source data NrdR/Source data to Fig 1 and Supplementary Fig 3/NrdR to nrdAB oligo/NrdR dATP/NrdR at high prot conc dATP/
- Source data NrdR/Source data to Fig 1 and Supplementary Fig 3/NrdR to nrdAB oligo/NrdR dATP/NrdR at high prot conc dATP/NrdR at high protein conc with dATP_DoseResponseRawDataGrouped.xlsx
- __MACOSX/Source data NrdR/Source data to Fig 1 and Supplementary Fig 3/NrdR to nrdAB oligo/NrdR dATP/NrdR at high prot conc dATP/
- __MACOSX/Source data NrdR/Source data to Fig 1 and Supplementary Fig 3/NrdR to nrdAB oligo/NrdR dATP/NrdR at high prot conc dATP/._NrdR at high protein conc with dATP_DoseResponseRawDataGrouped.xlsx
- Source data NrdR/Source data to Fig 1 and Supplementary Fig 3/NrdR to nrdAB oligo/NrdR dATP/NrdR at high prot conc dATP/NrdR at high protein conc with dATP_DoseResponseRawDataFlat.xlsx
- __MACOSX/Source data NrdR/Source data to Fig 1 and Supplementary Fig 3/NrdR to nrdAB oligo/NrdR dATP/NrdR at high prot conc dATP/._NrdR at high protein conc with dATP_DoseResponseRawDataFlat.xlsx
- Source data NrdR/Source data to Fig 1 and Supplementary Fig 3/NrdR to nrdAB oligo/NrdR dATP/NrdR at high prot conc dATP/NrdR at high protein conc with dATP.nta
- __MACOSX/Source data NrdR/Source data to Fig 1 and Supplementary Fig 3/NrdR to nrdAB oligo/NrdR dATP/NrdR at high prot conc dATP/._NrdR at high protein conc with dATP.nta
- __MACOSX/Source data NrdR/Source data to Fig 1 and Supplementary Fig 3/NrdR to nrdAB oligo/NrdR dATP/._NrdR at high prot conc dATP
- Source data NrdR/Source data to Fig 1 and Supplementary Fig 3/NrdR to nrdAB oligo/NrdR dATP/NrdR dATP/
- Source data NrdR/Source data to Fig 1 and Supplementary Fig 3/NrdR to nrdAB oligo/NrdR dATP/NrdR dATP/NrdR dATP to AB oligo.nta
- __MACOSX/Source data NrdR/Source data to Fig 1 and Supplementary Fig 3/NrdR to nrdAB oligo/NrdR dATP/NrdR dATP/
- __MACOSX/Source data NrdR/Source data to Fig 1 and Supplementary Fig 3/NrdR to nrdAB oligo/NrdR dATP/NrdR dATP/._NrdR dATP to AB oligo.nta
- Source data NrdR/Source data to Fig 1 and Supplementary Fig 3/NrdR to nrdAB oligo/NrdR dATP/NrdR dATP/NrdR dATP to AB oligo_DoseResponseRawDataFlat.xlsx
- __MACOSX/Source data NrdR/Source data to Fig 1 and Supplementary Fig 3/NrdR to nrdAB oligo/NrdR dATP/NrdR dATP/._NrdR dATP to AB oligo_DoseResponseRawDataFlat.xlsx
- Source data NrdR/Source data to Fig 1 and Supplementary Fig 3/NrdR to nrdAB oligo/NrdR dATP/NrdR dATP/NrdR dATP to AB oligo_DoseResponseRawDataGrouped.xlsx
- __MACOSX/Source data NrdR/Source data to Fig 1 and Supplementary Fig 3/NrdR to nrdAB oligo/NrdR dATP/NrdR dATP/._NrdR dATP to AB oligo_DoseResponseRawDataGrouped.xlsx
- __MACOSX/Source data NrdR/Source data to Fig 1 and Supplementary Fig 3/NrdR to nrdAB oligo/NrdR dATP/._NrdR dATP
- __MACOSX/Source data NrdR/Source data to Fig 1 and Supplementary Fig 3/NrdR to nrdAB oligo/._NrdR dATP
- Source data NrdR/Source data to Fig 1 and Supplementary Fig 3/NrdR to nrdAB oligo/NrdR with different nucleotide combinations/
- Source data NrdR/Source data to Fig 1 and Supplementary Fig 3/NrdR to nrdAB oligo/NrdR with different nucleotide combinations/NrdR with ADP ATP to AB oligo_DoseResponseRawDataFlat.xlsx
- __MACOSX/Source data NrdR/Source data to Fig 1 and Supplementary Fig 3/NrdR to nrdAB oligo/NrdR with different nucleotide combinations/
- __MACOSX/Source data NrdR/Source data to Fig 1 and Supplementary Fig 3/NrdR to nrdAB oligo/NrdR with different nucleotide combinations/._NrdR with ADP ATP to AB oligo_DoseResponseRawDataFlat.xlsx
- Source data NrdR/Source data to Fig 1 and Supplementary Fig 3/NrdR to nrdAB oligo/NrdR with different nucleotide combinations/NrdR with ATP dAMP to AB oligo_DoseResponseRawDataFlat.xlsx
- __MACOSX/Source data NrdR/Source data to Fig 1 and Supplementary Fig 3/NrdR to nrdAB oligo/NrdR with different nucleotide combinations/._NrdR with ATP dAMP to AB oligo_DoseResponseRawDataFlat.xlsx
- Source data NrdR/Source data to Fig 1 and Supplementary Fig 3/NrdR to nrdAB oligo/NrdR with different nucleotide combinations/NrdR with ADP ATP to AB oligo_DoseResponseRawDataGrouped.xlsx
- __MACOSX/Source data NrdR/Source data to Fig 1 and Supplementary Fig 3/NrdR to nrdAB oligo/NrdR with different nucleotide combinations/._NrdR with ADP ATP to AB oligo_DoseResponseRawDataGrouped.xlsx
- Source data NrdR/Source data to Fig 1 and Supplementary Fig 3/NrdR to nrdAB oligo/NrdR with different nucleotide combinations/NrdR with dADP ADP to AB oligo_DoseResponseRawDataGrouped.xlsx
- __MACOSX/Source data NrdR/Source data to Fig 1 and Supplementary Fig 3/NrdR to nrdAB oligo/NrdR with different nucleotide combinations/._NrdR with dADP ADP to AB oligo_DoseResponseRawDataGrouped.xlsx
- Source data NrdR/Source data to Fig 1 and Supplementary Fig 3/NrdR to nrdAB oligo/NrdR with different nucleotide combinations/NrdR with dADP ATP s to AB oligo_DoseResponseRawDataGrouped.xlsx
- __MACOSX/Source data NrdR/Source data to Fig 1 and Supplementary Fig 3/NrdR to nrdAB oligo/NrdR with different nucleotide combinations/._NrdR with dADP ATP s to AB oligo_DoseResponseRawDataGrouped.xlsx
- Source data NrdR/Source data to Fig 1 and Supplementary Fig 3/NrdR to nrdAB oligo/NrdR with different nucleotide combinations/NrdR with dADP ADP to AB oligo_DoseResponseRawDataFlat.xlsx
- __MACOSX/Source data NrdR/Source data to Fig 1 and Supplementary Fig 3/NrdR to nrdAB oligo/NrdR with different nucleotide combinations/._NrdR with dADP ADP to AB oligo_DoseResponseRawDataFlat.xlsx
- Source data NrdR/Source data to Fig 1 and Supplementary Fig 3/NrdR to nrdAB oligo/NrdR with different nucleotide combinations/NrdR with different nucl combinations to AB oligo.nta
- __MACOSX/Source data NrdR/Source data to Fig 1 and Supplementary Fig 3/NrdR to nrdAB oligo/NrdR with different nucleotide combinations/._NrdR with different nucl combinations to AB oligo.nta
- Source data NrdR/Source data to Fig 1 and Supplementary Fig 3/NrdR to nrdAB oligo/NrdR with different nucleotide combinations/NrdR with ATP dAMP to AB oligo_DoseResponseRawDataGrouped.xlsx
- __MACOSX/Source data NrdR/Source data to Fig 1 and Supplementary Fig 3/NrdR to nrdAB oligo/NrdR with different nucleotide combinations/._NrdR with ATP dAMP to AB oligo_DoseResponseRawDataGrouped.xlsx
- Source data NrdR/Source data to Fig 1 and Supplementary Fig 3/NrdR to nrdAB oligo/NrdR with different nucleotide combinations/NrdR with dADP ATP to AB oligo_DoseResponseRawDataFlat.xlsx
- __MACOSX/Source data NrdR/Source data to Fig 1 and Supplementary Fig 3/NrdR to nrdAB oligo/NrdR with different nucleotide combinations/._NrdR with dADP ATP to AB oligo_DoseResponseRawDataFlat.xlsx
- __MACOSX/Source data NrdR/Source data to Fig 1 and Supplementary Fig 3/NrdR to nrdAB oligo/._NrdR with different nucleotide combinations
- __MACOSX/Source data NrdR/Source data to Fig 1 and Supplementary Fig 3/._NrdR to nrdAB oligo
- Source data NrdR/Source data to Fig 1 and Supplementary Fig 3/Fig 1 and Suppl Fig 3 Source data_ summary.xlsx
- __MACOSX/Source data NrdR/Source data to Fig 1 and Supplementary Fig 3/._Fig 1 and Suppl Fig 3 Source data_ summary.xlsx
- Source data NrdR/Source data to Fig 1 and Supplementary Fig 2/
- Source data NrdR/Source data to Fig 1 and Supplementary Fig 2/.DS_Store
- __MACOSX/Source data NrdR/Source data to Fig 1 and Supplementary Fig 2/
- __MACOSX/Source data NrdR/Source data to Fig 1 and Supplementary Fig 2/._.DS_Store
- Source data NrdR/Source data to Fig 1 and Supplementary Fig 2/NrdR to nrdRJ oligo/
- Source data NrdR/Source data to Fig 1 and Supplementary Fig 2/NrdR to nrdRJ oligo/NrdR ADP dATP/
- Source data NrdR/Source data to Fig 1 and Supplementary Fig 2/NrdR to nrdRJ oligo/NrdR ADP dATP/NrdR ADP dATP to nrdRJ oligo_DoseResponseRawDataFlat.xlsx
- __MACOSX/Source data NrdR/Source data to Fig 1 and Supplementary Fig 2/NrdR to nrdRJ oligo/
- __MACOSX/Source data NrdR/Source data to Fig 1 and Supplementary Fig 2/NrdR to nrdRJ oligo/NrdR ADP dATP/
- __MACOSX/Source data NrdR/Source data to Fig 1 and Supplementary Fig 2/NrdR to nrdRJ oligo/NrdR ADP dATP/._NrdR ADP dATP to nrdRJ oligo_DoseResponseRawDataFlat.xlsx
- Source data NrdR/Source data to Fig 1 and Supplementary Fig 2/NrdR to nrdRJ oligo/NrdR ADP dATP/NrdR ADP dATP to nrdRJ oligo_DoseResponseRawDataGrouped.xlsx
- __MACOSX/Source data NrdR/Source data to Fig 1 and Supplementary Fig 2/NrdR to nrdRJ oligo/NrdR ADP dATP/._NrdR ADP dATP to nrdRJ oligo_DoseResponseRawDataGrouped.xlsx
- Source data NrdR/Source data to Fig 1 and Supplementary Fig 2/NrdR to nrdRJ oligo/NrdR ADP dATP/NrdR ADP dATP to nrdRJ oligo incl individual titrations.nta
- __MACOSX/Source data NrdR/Source data to Fig 1 and Supplementary Fig 2/NrdR to nrdRJ oligo/NrdR ADP dATP/._NrdR ADP dATP to nrdRJ oligo incl individual titrations.nta
- __MACOSX/Source data NrdR/Source data to Fig 1 and Supplementary Fig 2/NrdR to nrdRJ oligo/._NrdR ADP dATP
- Source data NrdR/Source data to Fig 1 and Supplementary Fig 2/NrdR to nrdRJ oligo/NrdR without effectors/
- Source data NrdR/Source data to Fig 1 and Supplementary Fig 2/NrdR to nrdRJ oligo/NrdR without effectors/NrdR no effector to RJ oligo_DoseResponseRawDataGrouped.xlsx
- __MACOSX/Source data NrdR/Source data to Fig 1 and Supplementary Fig 2/NrdR to nrdRJ oligo/NrdR without effectors/
- __MACOSX/Source data NrdR/Source data to Fig 1 and Supplementary Fig 2/NrdR to nrdRJ oligo/NrdR without effectors/._NrdR no effector to RJ oligo_DoseResponseRawDataGrouped.xlsx
- Source data NrdR/Source data to Fig 1 and Supplementary Fig 2/NrdR to nrdRJ oligo/NrdR without effectors/NrdR no effector to RJ oligo.nta
- __MACOSX/Source data NrdR/Source data to Fig 1 and Supplementary Fig 2/NrdR to nrdRJ oligo/NrdR without effectors/._NrdR no effector to RJ oligo.nta
- Source data NrdR/Source data to Fig 1 and Supplementary Fig 2/NrdR to nrdRJ oligo/NrdR without effectors/NrdR no effector to RJ oligo_DoseResponseRawDataFlat.xlsx
- __MACOSX/Source data NrdR/Source data to Fig 1 and Supplementary Fig 2/NrdR to nrdRJ oligo/NrdR without effectors/._NrdR no effector to RJ oligo_DoseResponseRawDataFlat.xlsx
- __MACOSX/Source data NrdR/Source data to Fig 1 and Supplementary Fig 2/NrdR to nrdRJ oligo/._NrdR without effectors
- Source data NrdR/Source data to Fig 1 and Supplementary Fig 2/NrdR to nrdRJ oligo/NrdR c-di-AMP and combinations/
- Source data NrdR/Source data to Fig 1 and Supplementary Fig 2/NrdR to nrdRJ oligo/NrdR c-di-AMP and combinations/NrdR with cdiAMP and  ATP _DoseResponseRawDataGrouped.xlsx
- __MACOSX/Source data NrdR/Source data to Fig 1 and Supplementary Fig 2/NrdR to nrdRJ oligo/NrdR c-di-AMP and combinations/
- __MACOSX/Source data NrdR/Source data to Fig 1 and Supplementary Fig 2/NrdR to nrdRJ oligo/NrdR c-di-AMP and combinations/._NrdR with cdiAMP and  ATP _DoseResponseRawDataGrouped.xlsx
- Source data NrdR/Source data to Fig 1 and Supplementary Fig 2/NrdR to nrdRJ oligo/NrdR c-di-AMP and combinations/NrdR with cdiAMP and  ATP o_DoseResponseRawDataFlat.xlsx
- __MACOSX/Source data NrdR/Source data to Fig 1 and Supplementary Fig 2/NrdR to nrdRJ oligo/NrdR c-di-AMP and combinations/._NrdR with cdiAMP and  ATP o_DoseResponseRawDataFlat.xlsx
- Source data NrdR/Source data to Fig 1 and Supplementary Fig 2/NrdR to nrdRJ oligo/NrdR c-di-AMP and combinations/NrdR with cdiAMP and  dATP _DoseResponseRawDataGrouped.xlsx
- __MACOSX/Source data NrdR/Source data to Fig 1 and Supplementary Fig 2/NrdR to nrdRJ oligo/NrdR c-di-AMP and combinations/._NrdR with cdiAMP and  dATP _DoseResponseRawDataGrouped.xlsx
- Source data NrdR/Source data to Fig 1 and Supplementary Fig 2/NrdR to nrdRJ oligo/NrdR c-di-AMP and combinations/NrdR with cdiAMP_DoseResponseRawDataFlat.xlsx
- __MACOSX/Source data NrdR/Source data to Fig 1 and Supplementary Fig 2/NrdR to nrdRJ oligo/NrdR c-di-AMP and combinations/._NrdR with cdiAMP_DoseResponseRawDataFlat.xlsx
- Source data NrdR/Source data to Fig 1 and Supplementary Fig 2/NrdR to nrdRJ oligo/NrdR c-di-AMP and combinations/NrdR with cdiAMP and  dATP_DoseResponseRawDataFlat.xlsx
- __MACOSX/Source data NrdR/Source data to Fig 1 and Supplementary Fig 2/NrdR to nrdRJ oligo/NrdR c-di-AMP and combinations/._NrdR with cdiAMP and  dATP_DoseResponseRawDataFlat.xlsx
- Source data NrdR/Source data to Fig 1 and Supplementary Fig 2/NrdR to nrdRJ oligo/NrdR c-di-AMP and combinations/NrdR with cdiAMP _DoseResponseRawDataGrouped.xlsx
- __MACOSX/Source data NrdR/Source data to Fig 1 and Supplementary Fig 2/NrdR to nrdRJ oligo/NrdR c-di-AMP and combinations/._NrdR with cdiAMP _DoseResponseRawDataGrouped.xlsx
- Source data NrdR/Source data to Fig 1 and Supplementary Fig 2/NrdR to nrdRJ oligo/NrdR c-di-AMP and combinations/NrdR with cdiAMP and its combination with ATP or dATP to RJ oligo.nta
- __MACOSX/Source data NrdR/Source data to Fig 1 and Supplementary Fig 2/NrdR to nrdRJ oligo/NrdR c-di-AMP and combinations/._NrdR with cdiAMP and its combination with ATP or dATP to RJ oligo.nta
- __MACOSX/Source data NrdR/Source data to Fig 1 and Supplementary Fig 2/NrdR to nrdRJ oligo/._NrdR c-di-AMP and combinations
- Source data NrdR/Source data to Fig 1 and Supplementary Fig 2/NrdR to nrdRJ oligo/NrdR with different nucleotides/
- Source data NrdR/Source data to Fig 1 and Supplementary Fig 2/NrdR to nrdRJ oligo/NrdR with different nucleotides/NrdR with dADP to RJ oligo_DoseResponseRawDataFlat.xlsx
- __MACOSX/Source data NrdR/Source data to Fig 1 and Supplementary Fig 2/NrdR to nrdRJ oligo/NrdR with different nucleotides/
- __MACOSX/Source data NrdR/Source data to Fig 1 and Supplementary Fig 2/NrdR to nrdRJ oligo/NrdR with different nucleotides/._NrdR with dADP to RJ oligo_DoseResponseRawDataFlat.xlsx
- Source data NrdR/Source data to Fig 1 and Supplementary Fig 2/NrdR to nrdRJ oligo/NrdR with different nucleotides/NrdR with AMP  to RJ oligo_DoseResponseRawDataFlat.xlsx
- __MACOSX/Source data NrdR/Source data to Fig 1 and Supplementary Fig 2/NrdR to nrdRJ oligo/NrdR with different nucleotides/._NrdR with AMP  to RJ oligo_DoseResponseRawDataFlat.xlsx
- Source data NrdR/Source data to Fig 1 and Supplementary Fig 2/NrdR to nrdRJ oligo/NrdR with different nucleotides/NrdR with dAMP to RJ oligo_DoseResponseRawDataFlat.xlsx
- __MACOSX/Source data NrdR/Source data to Fig 1 and Supplementary Fig 2/NrdR to nrdRJ oligo/NrdR with different nucleotides/._NrdR with dAMP to RJ oligo_DoseResponseRawDataFlat.xlsx
- Source data NrdR/Source data to Fig 1 and Supplementary Fig 2/NrdR to nrdRJ oligo/NrdR with different nucleotides/NrdR with dAMP s to RJ oligo_DoseResponseRawDataGrouped.xlsx
- __MACOSX/Source data NrdR/Source data to Fig 1 and Supplementary Fig 2/NrdR to nrdRJ oligo/NrdR with different nucleotides/._NrdR with dAMP s to RJ oligo_DoseResponseRawDataGrouped.xlsx
- Source data NrdR/Source data to Fig 1 and Supplementary Fig 2/NrdR to nrdRJ oligo/NrdR with different nucleotides/NrdR dADP to RJ oligo_DoseResponseRawDataGrouped.xlsx
- __MACOSX/Source data NrdR/Source data to Fig 1 and Supplementary Fig 2/NrdR to nrdRJ oligo/NrdR with different nucleotides/._NrdR dADP to RJ oligo_DoseResponseRawDataGrouped.xlsx
- Source data NrdR/Source data to Fig 1 and Supplementary Fig 2/NrdR to nrdRJ oligo/NrdR with different nucleotides/NrdR with different nucleotides to RJ oligo.nta
- __MACOSX/Source data NrdR/Source data to Fig 1 and Supplementary Fig 2/NrdR to nrdRJ oligo/NrdR with different nucleotides/._NrdR with different nucleotides to RJ oligo.nta
- Source data NrdR/Source data to Fig 1 and Supplementary Fig 2/NrdR to nrdRJ oligo/NrdR with different nucleotides/NrdR withAMP to RJ oligo_DoseResponseRawDataGrouped.xlsx
- __MACOSX/Source data NrdR/Source data to Fig 1 and Supplementary Fig 2/NrdR to nrdRJ oligo/NrdR with different nucleotides/._NrdR withAMP to RJ oligo_DoseResponseRawDataGrouped.xlsx
- __MACOSX/Source data NrdR/Source data to Fig 1 and Supplementary Fig 2/NrdR to nrdRJ oligo/._NrdR with different nucleotides
- Source data NrdR/Source data to Fig 1 and Supplementary Fig 2/NrdR to nrdRJ oligo/NrdR ATP dATP/
- Source data NrdR/Source data to Fig 1 and Supplementary Fig 2/NrdR to nrdRJ oligo/NrdR ATP dATP/NrdR ATP dATP to nrdRJ_DoseResponseRawDataFlat.xlsx
- __MACOSX/Source data NrdR/Source data to Fig 1 and Supplementary Fig 2/NrdR to nrdRJ oligo/NrdR ATP dATP/
- __MACOSX/Source data NrdR/Source data to Fig 1 and Supplementary Fig 2/NrdR to nrdRJ oligo/NrdR ATP dATP/._NrdR ATP dATP to nrdRJ_DoseResponseRawDataFlat.xlsx
- Source data NrdR/Source data to Fig 1 and Supplementary Fig 2/NrdR to nrdRJ oligo/NrdR ATP dATP/NrdR ATP dATP to nrdRJ incl individual titrations.nta
- __MACOSX/Source data NrdR/Source data to Fig 1 and Supplementary Fig 2/NrdR to nrdRJ oligo/NrdR ATP dATP/._NrdR ATP dATP to nrdRJ incl individual titrations.nta
- Source data NrdR/Source data to Fig 1 and Supplementary Fig 2/NrdR to nrdRJ oligo/NrdR ATP dATP/NrdR ATP dATP to nrdRJ_DoseResponseRawDataGrouped.xlsx
- __MACOSX/Source data NrdR/Source data to Fig 1 and Supplementary Fig 2/NrdR to nrdRJ oligo/NrdR ATP dATP/._NrdR ATP dATP to nrdRJ_DoseResponseRawDataGrouped.xlsx
- __MACOSX/Source data NrdR/Source data to Fig 1 and Supplementary Fig 2/NrdR to nrdRJ oligo/._NrdR ATP dATP
- Source data NrdR/Source data to Fig 1 and Supplementary Fig 2/NrdR to nrdRJ oligo/NrdR dATP/
- Source data NrdR/Source data to Fig 1 and Supplementary Fig 2/NrdR to nrdRJ oligo/NrdR dATP/NrdR dATP to nrdRJ oligo_DoseResponseRawDataGrouped.xlsx
- __MACOSX/Source data NrdR/Source data to Fig 1 and Supplementary Fig 2/NrdR to nrdRJ oligo/NrdR dATP/
- __MACOSX/Source data NrdR/Source data to Fig 1 and Supplementary Fig 2/NrdR to nrdRJ oligo/NrdR dATP/._NrdR dATP to nrdRJ oligo_DoseResponseRawDataGrouped.xlsx
- Source data NrdR/Source data to Fig 1 and Supplementary Fig 2/NrdR to nrdRJ oligo/NrdR dATP/NrdR dATP to nrdRJ oligo.nta
- __MACOSX/Source data NrdR/Source data to Fig 1 and Supplementary Fig 2/NrdR to nrdRJ oligo/NrdR dATP/._NrdR dATP to nrdRJ oligo.nta
- Source data NrdR/Source data to Fig 1 and Supplementary Fig 2/NrdR to nrdRJ oligo/NrdR dATP/NrdR dATP to nrdRJ oligo_DoseResponseRawDataFlat.xlsx
- __MACOSX/Source data NrdR/Source data to Fig 1 and Supplementary Fig 2/NrdR to nrdRJ oligo/NrdR dATP/._NrdR dATP to nrdRJ oligo_DoseResponseRawDataFlat.xlsx
- __MACOSX/Source data NrdR/Source data to Fig 1 and Supplementary Fig 2/NrdR to nrdRJ oligo/._NrdR dATP
- Source data NrdR/Source data to Fig 1 and Supplementary Fig 2/NrdR to nrdRJ oligo/NrdR with different nucleotide combinations/
- Source data NrdR/Source data to Fig 1 and Supplementary Fig 2/NrdR to nrdRJ oligo/NrdR with different nucleotide combinations/NrdR withADP ATP to RJ oligo_DoseResponseRawDataFlat.xlsx
- __MACOSX/Source data NrdR/Source data to Fig 1 and Supplementary Fig 2/NrdR to nrdRJ oligo/NrdR with different nucleotide combinations/
- __MACOSX/Source data NrdR/Source data to Fig 1 and Supplementary Fig 2/NrdR to nrdRJ oligo/NrdR with different nucleotide combinations/._NrdR withADP ATP to RJ oligo_DoseResponseRawDataFlat.xlsx
- Source data NrdR/Source data to Fig 1 and Supplementary Fig 2/NrdR to nrdRJ oligo/NrdR with different nucleotide combinations/NrdR with dADP ATP to RJ oligo_DoseResponseRawDataGrouped.xlsx
- __MACOSX/Source data NrdR/Source data to Fig 1 and Supplementary Fig 2/NrdR to nrdRJ oligo/NrdR with different nucleotide combinations/._NrdR with dADP ATP to RJ oligo_DoseResponseRawDataGrouped.xlsx
- Source data NrdR/Source data to Fig 1 and Supplementary Fig 2/NrdR to nrdRJ oligo/NrdR with different nucleotide combinations/NrdR with dADP ADP to RJ oligo_DoseResponseRawDataFlat.xlsx
- __MACOSX/Source data NrdR/Source data to Fig 1 and Supplementary Fig 2/NrdR to nrdRJ oligo/NrdR with different nucleotide combinations/._NrdR with dADP ADP to RJ oligo_DoseResponseRawDataFlat.xlsx
- Source data NrdR/Source data to Fig 1 and Supplementary Fig 2/NrdR to nrdRJ oligo/NrdR with different nucleotide combinations/NrdR with ADP ATP to RJ oligo_DoseResponseRawDataGrouped.xlsx
- __MACOSX/Source data NrdR/Source data to Fig 1 and Supplementary Fig 2/NrdR to nrdRJ oligo/NrdR with different nucleotide combinations/._NrdR with ADP ATP to RJ oligo_DoseResponseRawDataGrouped.xlsx
- Source data NrdR/Source data to Fig 1 and Supplementary Fig 2/NrdR to nrdRJ oligo/NrdR with different nucleotide combinations/NrdR with dADP ADP to RJ oligo_DoseResponseRawDataGrouped.xlsx
- __MACOSX/Source data NrdR/Source data to Fig 1 and Supplementary Fig 2/NrdR to nrdRJ oligo/NrdR with different nucleotide combinations/._NrdR with dADP ADP to RJ oligo_DoseResponseRawDataGrouped.xlsx
- Source data NrdR/Source data to Fig 1 and Supplementary Fig 2/NrdR to nrdRJ oligo/NrdR with different nucleotide combinations/NrdR with different nucl combinations to RJ oligo.nta
- __MACOSX/Source data NrdR/Source data to Fig 1 and Supplementary Fig 2/NrdR to nrdRJ oligo/NrdR with different nucleotide combinations/._NrdR with different nucl combinations to RJ oligo.nta
- Source data NrdR/Source data to Fig 1 and Supplementary Fig 2/NrdR to nrdRJ oligo/NrdR with different nucleotide combinations/NrdR with dADP ATP to RJ oligo_DoseResponseRawDataFlat.xlsx
- __MACOSX/Source data NrdR/Source data to Fig 1 and Supplementary Fig 2/NrdR to nrdRJ oligo/NrdR with different nucleotide combinations/._NrdR with dADP ATP to RJ oligo_DoseResponseRawDataFlat.xlsx
- __MACOSX/Source data NrdR/Source data to Fig 1 and Supplementary Fig 2/NrdR to nrdRJ oligo/._NrdR with different nucleotide combinations
- __MACOSX/Source data NrdR/Source data to Fig 1 and Supplementary Fig 2/._NrdR to nrdRJ oligo
- Source data NrdR/Source data to Fig 1 and Supplementary Fig 2/NrdR ATP dATP to cydA oligo/
- Source data NrdR/Source data to Fig 1 and Supplementary Fig 2/NrdR ATP dATP to cydA oligo/NrdR ATP dATP to cydA oligo_DoseResponseRawDataFlat.xlsx
- __MACOSX/Source data NrdR/Source data to Fig 1 and Supplementary Fig 2/NrdR ATP dATP to cydA oligo/
- __MACOSX/Source data NrdR/Source data to Fig 1 and Supplementary Fig 2/NrdR ATP dATP to cydA oligo/._NrdR ATP dATP to cydA oligo_DoseResponseRawDataFlat.xlsx
- Source data NrdR/Source data to Fig 1 and Supplementary Fig 2/NrdR ATP dATP to cydA oligo/NrdR ATP dATP to cydA oligo.nta
- __MACOSX/Source data NrdR/Source data to Fig 1 and Supplementary Fig 2/NrdR ATP dATP to cydA oligo/._NrdR ATP dATP to cydA oligo.nta
- Source data NrdR/Source data to Fig 1 and Supplementary Fig 2/NrdR ATP dATP to cydA oligo/NrdR ATP dATP to cydA oligo_DoseResponseRawDataGrouped.xlsx
- __MACOSX/Source data NrdR/Source data to Fig 1 and Supplementary Fig 2/NrdR ATP dATP to cydA oligo/._NrdR ATP dATP to cydA oligo_DoseResponseRawDataGrouped.xlsx
- __MACOSX/Source data NrdR/Source data to Fig 1 and Supplementary Fig 2/._NrdR ATP dATP to cydA oligo
- Source data NrdR/Source data to Fig 1 and Supplementary Fig 2/Source data Fig 1 and Suppl Fig 2 _ summary.xlsx
- __MACOSX/Source data NrdR/Source data to Fig 1 and Supplementary Fig 2/._Source data Fig 1 and Suppl Fig 2 _ summary.xlsx
- Source data NrdR/Source data to Fig 4 and Supplementary Fig 9/
- Source data NrdR/Source data to Fig 4 and Supplementary Fig 9/NrdR WT to mutated oligonucleotides/
- Source data NrdR/Source data to Fig 4 and Supplementary Fig 9/NrdR WT to mutated oligonucleotides/NrdR_WT to C18C49 oligo.nta
- __MACOSX/Source data NrdR/Source data to Fig 4 and Supplementary Fig 9/
- __MACOSX/Source data NrdR/Source data to Fig 4 and Supplementary Fig 9/NrdR WT to mutated oligonucleotides/
- __MACOSX/Source data NrdR/Source data to Fig 4 and Supplementary Fig 9/NrdR WT to mutated oligonucleotides/._NrdR_WT to C18C49 oligo.nta
- Source data NrdR/Source data to Fig 4 and Supplementary Fig 9/NrdR WT to mutated oligonucleotides/NrdR_WT to T40T49 oligo_DoseResponseRawDataFlat.xlsx
- __MACOSX/Source data NrdR/Source data to Fig 4 and Supplementary Fig 9/NrdR WT to mutated oligonucleotides/._NrdR_WT to T40T49 oligo_DoseResponseRawDataFlat.xlsx
- Source data NrdR/Source data to Fig 4 and Supplementary Fig 9/NrdR WT to mutated oligonucleotides/NrdR_WT to T9T18 oligo_DoseResponseRawDataFlat.xlsx
- __MACOSX/Source data NrdR/Source data to Fig 4 and Supplementary Fig 9/NrdR WT to mutated oligonucleotides/._NrdR_WT to T9T18 oligo_DoseResponseRawDataFlat.xlsx
- Source data NrdR/Source data to Fig 4 and Supplementary Fig 9/NrdR WT to mutated oligonucleotides/NrdR_WT to T40T49 oligo.nta
- __MACOSX/Source data NrdR/Source data to Fig 4 and Supplementary Fig 9/NrdR WT to mutated oligonucleotides/._NrdR_WT to T40T49 oligo.nta
- Source data NrdR/Source data to Fig 4 and Supplementary Fig 9/NrdR WT to mutated oligonucleotides/NrdR_WT to WT oligo.nta
- __MACOSX/Source data NrdR/Source data to Fig 4 and Supplementary Fig 9/NrdR WT to mutated oligonucleotides/._NrdR_WT to WT oligo.nta
- Source data NrdR/Source data to Fig 4 and Supplementary Fig 9/NrdR WT to mutated oligonucleotides/NrdR_WT to T40T49 oligo_DoseResponseRawDataGrouped.xlsx
- __MACOSX/Source data NrdR/Source data to Fig 4 and Supplementary Fig 9/NrdR WT to mutated oligonucleotides/._NrdR_WT to T40T49 oligo_DoseResponseRawDataGrouped.xlsx
- Source data NrdR/Source data to Fig 4 and Supplementary Fig 9/NrdR WT to mutated oligonucleotides/NrdR_WT to C18C49 oligo_DoseResponseRawDataGrouped.xlsx
- __MACOSX/Source data NrdR/Source data to Fig 4 and Supplementary Fig 9/NrdR WT to mutated oligonucleotides/._NrdR_WT to C18C49 oligo_DoseResponseRawDataGrouped.xlsx
- Source data NrdR/Source data to Fig 4 and Supplementary Fig 9/NrdR WT to mutated oligonucleotides/NrdR_WT to G9C18 oligo.nta
- __MACOSX/Source data NrdR/Source data to Fig 4 and Supplementary Fig 9/NrdR WT to mutated oligonucleotides/._NrdR_WT to G9C18 oligo.nta
- Source data NrdR/Source data to Fig 4 and Supplementary Fig 9/NrdR WT to mutated oligonucleotides/NrdR_WT to WT oligo_DoseResponseRawDataGrouped.xlsx
- __MACOSX/Source data NrdR/Source data to Fig 4 and Supplementary Fig 9/NrdR WT to mutated oligonucleotides/._NrdR_WT to WT oligo_DoseResponseRawDataGrouped.xlsx
- Source data NrdR/Source data to Fig 4 and Supplementary Fig 9/NrdR WT to mutated oligonucleotides/NrdR_WT to T9T18T40T49 oligo Fitted Kd 43 uM_DoseResponseRawDataFlat.xlsx
- __MACOSX/Source data NrdR/Source data to Fig 4 and Supplementary Fig 9/NrdR WT to mutated oligonucleotides/._NrdR_WT to T9T18T40T49 oligo Fitted Kd 43 uM_DoseResponseRawDataFlat.xlsx
- Source data NrdR/Source data to Fig 4 and Supplementary Fig 9/NrdR WT to mutated oligonucleotides/NrdR_WT to T9T18T40T49 oligo Fitted Kd 43 uM_DoseResponseRawDataGrouped.xlsx
[truncated: 162 more entries]
