# Supplementary material for: A nucleotide-sensing oligomerization mechanism that controls NrdR-dependent transcription of ribonucleotide reductases
Source: Nat Commun. 2022 May 16;13:2700. doi: 10.1038/s41467-022-30328-1 (PMC9110341; doi:10.1038/s41467-022-30328-1)
Supplement: Supplementary file 10 — Source Data [file 41467_2022_30328_MOESM10_ESM.zip › Source data NrdR/Source data to Fig 4 and Supplementary Fig 10/NrdR R17A to wt and mutated oligos/NrdR R17A to wt _DoseResponseRawDataGrouped.xlsx]

## Sheet: RawData
NanoTemper Technologies	NanoTemper Technologies
MO.Affinity Analysis v2.3	MO.Affinity Analysis v2.3
Origin of exported data	Origin of exported data
Project Title:
Comment:
Project File Path:	C:\Users\nanotemper\Desktop\Inna BMS\Streptomyces\Source data\Source data mutants\source data Suppl Fig 10\NrdR R17A to wt and mutated oligos\NrdR R17A to wt and mutant oligos.nta
Analysis-Set Name:	NrdR R17A to WT oligo
Exported from:	Dose-Response (Grouped)
Exported on:	2017-11-19 22:52:40
Analysis Settings	Analysis Settings
Type of Analysis:	MST
Evaluation strategy:	On Time
Cold Region Start:	-1
Cold Region End:	0
Hot Region Start:	4
Hot Region End:	5
Sample Information	Sample Information
Merge-Set Name:	R17A to WT oligo all
Date of Measurement:	2017-11-15 19:18:57.664 → 2017-11-18 22:24:20.657
Capillary Type:	Monolith NT.115 Capillary
Target:	ScoRJ WT
TargetConcentration:	1e-08
Ligand:	ScoNrdR R17 mutant
Measurement Settings	Measurement Settings
MST-Power:	Medium
Excitation-Power:	40
Excitation type:	Nano - RED
Thermostat Setpoint:	(disabled)
Fit Results (Kd)	Fit Results (Kd)
Fit Model:	Kd
Bound	832.372
Unbound	832.372
Kd	2e-06
TargetConc	1e-08
Standard Deviation:	1.02104
Kd Confidence:	n/a
Dose Response Curve	Dose Response Curve	Dose Response Curve
Ligand Concentration [M]	Fnorm [‰]	Error Value
0.001344	838.266	0
0.0007028	834.472	0
0.000672	834.194	0
0.0003514	829.304	0
0.000336	834.02	0
0.00033	833.105	0
0.0001757	831.767	0
0.000168	832.574	0
0.000165	833.067	0
9.315e-05	832.275	0
8.785e-05	833.111	0
8.4e-05	832.079	0
8.25e-05	833.097	0
5.68e-05	831.743	0
4.6575e-05	832.227	0
4.3925e-05	832.954	0
4.2e-05	832.539	0
4.125e-05	832.251	0
2.84e-05	831.316	0
2.32875e-05	831.652	0
2.19625e-05	830.817	0
2.1e-05	832.347	0
2.0625e-05	832.431	0
1.42e-05	831.552	0
1.16438e-05	832.307	0
1.09812e-05	831.925	0
1.05e-05	832.368	0
1.03125e-05	831.926	0
7.1e-06	831.4	0
5.82188e-06	832.027	0
5.49062e-06	830.873	0
5.25e-06	832.233	0
5.15625e-06	833.063	0
3.55e-06	831.885	0
2.91094e-06	831.685	0
2.74531e-06	831.428	0
2.625e-06	832.484	0
2.57812e-06	832.565	0
1.775e-06	831.514	0
1.45547e-06	832.136	0
1.37266e-06	831.06	0
1.3125e-06	833.481	0
1.28906e-06	832.821	0
8.875e-07	831.624	0
7.27734e-07	831.686	0
6.86328e-07	831.764	0
6.5625e-07	832.247	0
6.44531e-07	832.451	0
4.4375e-07	831.222	0
3.63867e-07	831.643	0
3.43164e-07	831.245	0
3.28125e-07	832.989	0
3.22266e-07	832.74	0
2.21875e-07	831.917	0
1.81934e-07	832.662	0
1.71582e-07	831.53	0
1.64062e-07	832.154	0
1.61133e-07	832.294	0
1.10937e-07	831.796	0
9.09668e-08	832.365	0
8.5791e-08	832.369	0
8.20312e-08	831.978	0
8.05664e-08	832.482	0
5.54687e-08	831.904	0
4.54834e-08	831.838	0
4.28955e-08	831.449	0
4.10156e-08	832.096	0
4.02832e-08	832.197	0
2.77344e-08	832.451	0
2.27417e-08	832.557	0
2.14478e-08	832.101	0
2.01416e-08	833.492	0
1.38672e-08	832.307	0
1.13708e-08	832.057	0
1.00708e-08	832.824	0
6.93359e-09	832.85	0
5.68542e-09	831.606	0
3.4668e-09	832.144	0
2.84271e-09	832.053	0
1.7334e-09	832.761	0

## Sheet: Fit-Values
Dose	FNorm
0.00122782
0.00112169
0.00102473
0.000936151
0.000855229
0.000781303
0.000713766
0.000652067
0.000595702
0.000544209
0.000497167
0.000454192
0.000414931
0.000379064
0.000346297
0.000316363
0.000289016
0.000264034
0.00024121
0.00022036
0.000201312
0.00018391
0.000168013
0.00015349
0.000140222
0.000128101
0.000117028
0.000106912
9.76703e-05
8.92276e-05
8.15147e-05
7.44685e-05
6.80313e-05
6.21507e-05
5.67783e-05
5.18703e-05
4.73866e-05
4.32905e-05
3.95484e-05
3.61298e-05
3.30067e-05
3.01536e-05
2.75471e-05
2.51659e-05
2.29905e-05
2.10032e-05
1.91877e-05
1.75291e-05
1.60138e-05
1.46296e-05
1.3365e-05
1.22097e-05
1.11543e-05
1.01901e-05
9.30927e-06
8.50457e-06
7.76943e-06
7.09783e-06
6.48429e-06
5.92378e-06
5.41172e-06
4.94393e-06
4.51657e-06
4.12615e-06
3.76949e-06
3.44365e-06
3.14598e-06
2.87404e-06
2.6256e-06
2.39864e-06
2.1913e-06
2.00188e-06
1.82884e-06
1.67075e-06
1.52633e-06
1.39439e-06
1.27386e-06
1.16375e-06
1.06315e-06
9.71252e-07
8.87296e-07
8.10598e-07
7.40529e-07
6.76517e-07
6.18038e-07
5.64615e-07
5.15809e-07
4.71222e-07
4.30489e-07
3.93277e-07
3.59282e-07
3.28225e-07
2.99853e-07
2.73934e-07
2.50255e-07
2.28622e-07
2.0886e-07
1.90806e-07
1.74313e-07
1.59245e-07
1.4548e-07
1.32904e-07
1.21416e-07
1.10921e-07
1.01332e-07
9.25732e-08
8.45711e-08
7.72607e-08
7.05822e-08
6.4481e-08
5.89072e-08
5.38152e-08
4.91634e-08
4.49137e-08
4.10313e-08
3.74845e-08
3.42443e-08
3.12842e-08
2.858e-08
2.61095e-08
2.38526e-08
2.17907e-08
1.99071e-08
1.81863e-08
1.66143e-08
1.51781e-08
1.38661e-08
1.26675e-08
1.15725e-08
1.05722e-08
9.65832e-09
8.82345e-09
8.06074e-09
7.36397e-09
6.72742e-09
6.14589e-09
5.61464e-09
5.1293e-09
4.68592e-09
4.28087e-09
3.91082e-09
3.57277e-09
3.26394e-09
2.9818e-09
2.72405e-09
2.48858e-09
2.27347e-09
2.07694e-09
1.89741e-09
1.7334e-09
