# Supplementary material for: A nucleotide-sensing oligomerization mechanism that controls NrdR-dependent transcription of ribonucleotide reductases
Source: Nat Commun. 2022 May 16;13:2700. doi: 10.1038/s41467-022-30328-1 (PMC9110341; doi:10.1038/s41467-022-30328-1)
Supplement: Supplementary file 10 — Source Data [file 41467_2022_30328_MOESM10_ESM.zip › Source data NrdR/Source data to Fig 4 and Supplementary Fig 10/NrdR R17A to wt and mutated oligos/NrdR R17A to wt s_DoseResponseRawDataFlat.xlsx]

## Sheet: RawData
Project-Name	AnalysisSet	AnalysisSetType	EvaluationStrategy	MergeSet	Run	OriginOfData	CapillaryIndex	DateOfMeasurement	ColdRegionStart	ColdRegionEnd	HotRegionStart	HotRegionEnd	MSTPower	ExcitationPower	MeasuredTemperature	Target	TargetConcentration	Ligand	LigandConcentration	Fnorm	ExportedOn	BleachingRate	InitialFluorescence(MST)
	NrdR R17A to WT oligo	MST	On Time	R17A to WT oligo all	RJwt Sco R17 (#06)	C:\Users\nanotemper\Desktop\Inna BMS\Streptomyces\NrdRSco 2021 12 30 _mutants.moc	1	2017-11-18 21:14:10	-1	0	4	5	Medium	40	21.16	ScoRJ WT	10 nM	ScoNrdR R17 mutant	0.0007028	834.472	2017-11-19 22:52:47	1.96506	461.825
	NrdR R17A to WT oligo	MST	On Time	R17A to WT oligo all	RJwt Sco R17 (#06)	C:\Users\nanotemper\Desktop\Inna BMS\Streptomyces\NrdRSco 2021 12 30 _mutants.moc	2	2017-11-18 21:14:51	-1	0	4	5	Medium	40	21.16	ScoRJ WT	10 nM	ScoNrdR R17 mutant	0.0003514	829.304	2017-11-19 22:52:47	1.86348	485.164
	NrdR R17A to WT oligo	MST	On Time	R17A to WT oligo all	RJwt Sco R17 (#06)	C:\Users\nanotemper\Desktop\Inna BMS\Streptomyces\NrdRSco 2021 12 30 _mutants.moc	3	2017-11-18 21:15:31	-1	0	4	5	Medium	40	21.16	ScoRJ WT	10 nM	ScoNrdR R17 mutant	0.0001757	831.767	2017-11-19 22:52:47	1.86425	468.679
	NrdR R17A to WT oligo	MST	On Time	R17A to WT oligo all	RJwt Sco R17 (#06)	C:\Users\nanotemper\Desktop\Inna BMS\Streptomyces\NrdRSco 2021 12 30 _mutants.moc	4	2017-11-18 21:16:12	-1	0	4	5	Medium	40	21.16	ScoRJ WT	10 nM	ScoNrdR R17 mutant	8.785e-05	833.111	2017-11-19 22:52:47	1.90046	441.775
	NrdR R17A to WT oligo	MST	On Time	R17A to WT oligo all	RJwt Sco R17 (#06)	C:\Users\nanotemper\Desktop\Inna BMS\Streptomyces\NrdRSco 2021 12 30 _mutants.moc	5	2017-11-18 21:16:53	-1	0	4	5	Medium	40	21.16	ScoRJ WT	10 nM	ScoNrdR R17 mutant	4.3925e-05	832.954	2017-11-19 22:52:47	1.88658	461.548
	NrdR R17A to WT oligo	MST	On Time	R17A to WT oligo all	RJwt Sco R17 (#06)	C:\Users\nanotemper\Desktop\Inna BMS\Streptomyces\NrdRSco 2021 12 30 _mutants.moc	6	2017-11-18 21:17:33	-1	0	4	5	Medium	40	21.16	ScoRJ WT	10 nM	ScoNrdR R17 mutant	2.19625e-05	830.817	2017-11-19 22:52:47	1.83846	467.793
	NrdR R17A to WT oligo	MST	On Time	R17A to WT oligo all	RJwt Sco R17 (#06)	C:\Users\nanotemper\Desktop\Inna BMS\Streptomyces\NrdRSco 2021 12 30 _mutants.moc	7	2017-11-18 21:18:14	-1	0	4	5	Medium	40	21.16	ScoRJ WT	10 nM	ScoNrdR R17 mutant	1.09812e-05	831.925	2017-11-19 22:52:47	1.83143	471.681
	NrdR R17A to WT oligo	MST	On Time	R17A to WT oligo all	RJwt Sco R17 (#06)	C:\Users\nanotemper\Desktop\Inna BMS\Streptomyces\NrdRSco 2021 12 30 _mutants.moc	8	2017-11-18 21:18:55	-1	0	4	5	Medium	40	21.16	ScoRJ WT	10 nM	ScoNrdR R17 mutant	5.49062e-06	830.873	2017-11-19 22:52:47	1.86641	461.423
	NrdR R17A to WT oligo	MST	On Time	R17A to WT oligo all	RJwt Sco R17 (#06)	C:\Users\nanotemper\Desktop\Inna BMS\Streptomyces\NrdRSco 2021 12 30 _mutants.moc	9	2017-11-18 21:19:35	-1	0	4	5	Medium	40	21.16	ScoRJ WT	10 nM	ScoNrdR R17 mutant	2.74531e-06	831.428	2017-11-19 22:52:47	1.8845	469.031
	NrdR R17A to WT oligo	MST	On Time	R17A to WT oligo all	RJwt Sco R17 (#06)	C:\Users\nanotemper\Desktop\Inna BMS\Streptomyces\NrdRSco 2021 12 30 _mutants.moc	10	2017-11-18 21:20:16	-1	0	4	5	Medium	40	21.16	ScoRJ WT	10 nM	ScoNrdR R17 mutant	1.37266e-06	831.06	2017-11-19 22:52:47	1.78851	497.375
	NrdR R17A to WT oligo	MST	On Time	R17A to WT oligo all	RJwt Sco R17 (#06)	C:\Users\nanotemper\Desktop\Inna BMS\Streptomyces\NrdRSco 2021 12 30 _mutants.moc	11	2017-11-18 21:20:57	-1	0	4	5	Medium	40	21.16	ScoRJ WT	10 nM	ScoNrdR R17 mutant	6.86328e-07	831.764	2017-11-19 22:52:47	1.91877	473.139
	NrdR R17A to WT oligo	MST	On Time	R17A to WT oligo all	RJwt Sco R17 (#06)	C:\Users\nanotemper\Desktop\Inna BMS\Streptomyces\NrdRSco 2021 12 30 _mutants.moc	12	2017-11-18 21:21:37	-1	0	4	5	Medium	40	21.16	ScoRJ WT	10 nM	ScoNrdR R17 mutant	3.43164e-07	831.245	2017-11-19 22:52:47	1.79268	469.602
	NrdR R17A to WT oligo	MST	On Time	R17A to WT oligo all	RJwt Sco R17 (#06)	C:\Users\nanotemper\Desktop\Inna BMS\Streptomyces\NrdRSco 2021 12 30 _mutants.moc	13	2017-11-18 21:22:18	-1	0	4	5	Medium	40	21.16	ScoRJ WT	10 nM	ScoNrdR R17 mutant	1.71582e-07	831.53	2017-11-19 22:52:47	1.86622	459.961
	NrdR R17A to WT oligo	MST	On Time	R17A to WT oligo all	RJwt Sco R17 (#06)	C:\Users\nanotemper\Desktop\Inna BMS\Streptomyces\NrdRSco 2021 12 30 _mutants.moc	14	2017-11-18 21:22:59	-1	0	4	5	Medium	40	21.16	ScoRJ WT	10 nM	ScoNrdR R17 mutant	8.5791e-08	832.369	2017-11-19 22:52:47	2.10317	469.506
	NrdR R17A to WT oligo	MST	On Time	R17A to WT oligo all	RJwt Sco R17 (#06)	C:\Users\nanotemper\Desktop\Inna BMS\Streptomyces\NrdRSco 2021 12 30 _mutants.moc	15	2017-11-18 21:23:39	-1	0	4	5	Medium	40	21.16	ScoRJ WT	10 nM	ScoNrdR R17 mutant	4.28955e-08	831.449	2017-11-19 22:52:47	1.79536	468.405
	NrdR R17A to WT oligo	MST	On Time	R17A to WT oligo all	RJwt Sco R17 (#06)	C:\Users\nanotemper\Desktop\Inna BMS\Streptomyces\NrdRSco 2021 12 30 _mutants.moc	16	2017-11-18 21:24:20	-1	0	4	5	Medium	40	21.16	ScoRJ WT	10 nM	ScoNrdR R17 mutant	2.14478e-08	832.101	2017-11-19 22:52:47	1.89514	470.503
	NrdR R17A to WT oligo	MST	On Time	R17A to WT oligo all	Jan 3 ScoR17_high protein (#10)	C:\Users\nanotemper\Desktop\Inna BMS\Streptomyces\NrdRSco 2021 12 30 _mutants.moc	1	2017-11-15 18:18:57	-1	0	4	5	Medium	40	20.83	ScoRJ WT	10 nM	ScoNrdR R17 mutant	0.001344	838.266	2017-11-19 22:52:47	1.71152	451.368
	NrdR R17A to WT oligo	MST	On Time	R17A to WT oligo all	Jan 3 ScoR17_high protein (#10)	C:\Users\nanotemper\Desktop\Inna BMS\Streptomyces\NrdRSco 2021 12 30 _mutants.moc	2	2017-11-15 18:19:37	-1	0	4	5	Medium	40	20.83	ScoRJ WT	10 nM	ScoNrdR R17 mutant	0.000672	834.194	2017-11-19 22:52:47	1.72353	449.508
	NrdR R17A to WT oligo	MST	On Time	R17A to WT oligo all	Jan 3 ScoR17_high protein (#10)	C:\Users\nanotemper\Desktop\Inna BMS\Streptomyces\NrdRSco 2021 12 30 _mutants.moc	3	2017-11-15 18:20:18	-1	0	4	5	Medium	40	20.83	ScoRJ WT	10 nM	ScoNrdR R17 mutant	0.000336	834.02	2017-11-19 22:52:47	1.91777	442.075
	NrdR R17A to WT oligo	MST	On Time	R17A to WT oligo all	Jan 3 ScoR17_high protein (#10)	C:\Users\nanotemper\Desktop\Inna BMS\Streptomyces\NrdRSco 2021 12 30 _mutants.moc	4	2017-11-15 18:20:59	-1	0	4	5	Medium	40	20.83	ScoRJ WT	10 nM	ScoNrdR R17 mutant	0.000168	832.574	2017-11-19 22:52:47	1.72416	447.816
	NrdR R17A to WT oligo	MST	On Time	R17A to WT oligo all	Jan 3 ScoR17_high protein (#10)	C:\Users\nanotemper\Desktop\Inna BMS\Streptomyces\NrdRSco 2021 12 30 _mutants.moc	5	2017-11-15 18:21:39	-1	0	4	5	Medium	40	20.83	ScoRJ WT	10 nM	ScoNrdR R17 mutant	8.4e-05	832.079	2017-11-19 22:52:47	1.99771	448.964
	NrdR R17A to WT oligo	MST	On Time	R17A to WT oligo all	Jan 3 ScoR17_high protein (#10)	C:\Users\nanotemper\Desktop\Inna BMS\Streptomyces\NrdRSco 2021 12 30 _mutants.moc	6	2017-11-15 18:22:20	-1	0	4	5	Medium	40	20.83	ScoRJ WT	10 nM	ScoNrdR R17 mutant	4.2e-05	832.539	2017-11-19 22:52:47	2.02318	441.884
	NrdR R17A to WT oligo	MST	On Time	R17A to WT oligo all	Jan 3 ScoR17_high protein (#10)	C:\Users\nanotemper\Desktop\Inna BMS\Streptomyces\NrdRSco 2021 12 30 _mutants.moc	7	2017-11-15 18:23:01	-1	0	4	5	Medium	40	20.83	ScoRJ WT	10 nM	ScoNrdR R17 mutant	2.1e-05	832.347	2017-11-19 22:52:47	1.95031	437.981
	NrdR R17A to WT oligo	MST	On Time	R17A to WT oligo all	Jan 3 ScoR17_high protein (#10)	C:\Users\nanotemper\Desktop\Inna BMS\Streptomyces\NrdRSco 2021 12 30 _mutants.moc	8	2017-11-15 18:23:42	-1	0	4	5	Medium	40	20.83	ScoRJ WT	10 nM	ScoNrdR R17 mutant	1.05e-05	832.368	2017-11-19 22:52:47	1.98907	441.52
	NrdR R17A to WT oligo	MST	On Time	R17A to WT oligo all	Jan 3 ScoR17_high protein (#10)	C:\Users\nanotemper\Desktop\Inna BMS\Streptomyces\NrdRSco 2021 12 30 _mutants.moc	9	2017-11-15 18:24:22	-1	0	4	5	Medium	40	20.83	ScoRJ WT	10 nM	ScoNrdR R17 mutant	5.25e-06	832.233	2017-11-19 22:52:47	2.0311	441.89
	NrdR R17A to WT oligo	MST	On Time	R17A to WT oligo all	Jan 3 ScoR17_high protein (#10)	C:\Users\nanotemper\Desktop\Inna BMS\Streptomyces\NrdRSco 2021 12 30 _mutants.moc	10	2017-11-15 18:25:03	-1	0	4	5	Medium	40	20.83	ScoRJ WT	10 nM	ScoNrdR R17 mutant	2.625e-06	832.484	2017-11-19 22:52:47	1.8648	450.225
	NrdR R17A to WT oligo	MST	On Time	R17A to WT oligo all	Jan 3 ScoR17_high protein (#10)	C:\Users\nanotemper\Desktop\Inna BMS\Streptomyces\NrdRSco 2021 12 30 _mutants.moc	11	2017-11-15 18:25:44	-1	0	4	5	Medium	40	20.83	ScoRJ WT	10 nM	ScoNrdR R17 mutant	1.3125e-06	833.481	2017-11-19 22:52:47	1.71934	436.259
	NrdR R17A to WT oligo	MST	On Time	R17A to WT oligo all	Jan 3 ScoR17_high protein (#10)	C:\Users\nanotemper\Desktop\Inna BMS\Streptomyces\NrdRSco 2021 12 30 _mutants.moc	12	2017-11-15 18:26:24	-1	0	4	5	Medium	40	20.83	ScoRJ WT	10 nM	ScoNrdR R17 mutant	6.5625e-07	832.247	2017-11-19 22:52:47	1.88696	446.422
	NrdR R17A to WT oligo	MST	On Time	R17A to WT oligo all	Jan 3 ScoR17_high protein (#10)	C:\Users\nanotemper\Desktop\Inna BMS\Streptomyces\NrdRSco 2021 12 30 _mutants.moc	13	2017-11-15 18:27:05	-1	0	4	5	Medium	40	20.83	ScoRJ WT	10 nM	ScoNrdR R17 mutant	3.28125e-07	832.989	2017-11-19 22:52:47	1.8977	433.848
	NrdR R17A to WT oligo	MST	On Time	R17A to WT oligo all	Jan 3 ScoR17_high protein (#10)	C:\Users\nanotemper\Desktop\Inna BMS\Streptomyces\NrdRSco 2021 12 30 _mutants.moc	14	2017-11-15 18:27:46	-1	0	4	5	Medium	40	20.83	ScoRJ WT	10 nM	ScoNrdR R17 mutant	1.64062e-07	832.154	2017-11-19 22:52:47	1.78697	421.441
	NrdR R17A to WT oligo	MST	On Time	R17A to WT oligo all	Jan 3 ScoR17_high protein (#10)	C:\Users\nanotemper\Desktop\Inna BMS\Streptomyces\NrdRSco 2021 12 30 _mutants.moc	15	2017-11-15 18:28:26	-1	0	4	5	Medium	40	20.83	ScoRJ WT	10 nM	ScoNrdR R17 mutant	8.20312e-08	831.978	2017-11-19 22:52:47	1.9089	429.751
	NrdR R17A to WT oligo	MST	On Time	R17A to WT oligo all	Jan 3 ScoR17_high protein (#10)	C:\Users\nanotemper\Desktop\Inna BMS\Streptomyces\NrdRSco 2021 12 30 _mutants.moc	16	2017-11-15 18:29:07	-1	0	4	5	Medium	40	20.83	ScoRJ WT	10 nM	ScoNrdR R17 mutant	4.10156e-08	832.096	2017-11-19 22:52:47	1.91116	458.814
	NrdR R17A to WT oligo	MST	On Time	R17A to WT oligo all	Jan 4 RjWt_ScoR17_low protein (#13)	C:\Users\nanotemper\Desktop\Inna BMS\Streptomyces\NrdRSco 2021 12 30 _mutants.moc	1	2017-11-16 15:14:03	-1	0	4	5	Medium	40	20.75	ScoRJ WT	10 nM	ScoNrdR R17 mutant	0.00033	833.105	2017-11-19 22:52:47	1.99696	480.872
	NrdR R17A to WT oligo	MST	On Time	R17A to WT oligo all	Jan 4 RjWt_ScoR17_low protein (#13)	C:\Users\nanotemper\Desktop\Inna BMS\Streptomyces\NrdRSco 2021 12 30 _mutants.moc	2	2017-11-16 15:14:43	-1	0	4	5	Medium	40	20.75	ScoRJ WT	10 nM	ScoNrdR R17 mutant	0.000165	833.067	2017-11-19 22:52:47	2.00997	488.054
	NrdR R17A to WT oligo	MST	On Time	R17A to WT oligo all	Jan 4 RjWt_ScoR17_low protein (#13)	C:\Users\nanotemper\Desktop\Inna BMS\Streptomyces\NrdRSco 2021 12 30 _mutants.moc	3	2017-11-16 15:15:24	-1	0	4	5	Medium	40	20.75	ScoRJ WT	10 nM	ScoNrdR R17 mutant	8.25e-05	833.097	2017-11-19 22:52:47	1.80777	471.358
	NrdR R17A to WT oligo	MST	On Time	R17A to WT oligo all	Jan 4 RjWt_ScoR17_low protein (#13)	C:\Users\nanotemper\Desktop\Inna BMS\Streptomyces\NrdRSco 2021 12 30 _mutants.moc	4	2017-11-16 15:16:04	-1	0	4	5	Medium	40	20.75	ScoRJ WT	10 nM	ScoNrdR R17 mutant	4.125e-05	832.251	2017-11-19 22:52:47	1.95534	470.205
	NrdR R17A to WT oligo	MST	On Time	R17A to WT oligo all	Jan 4 RjWt_ScoR17_low protein (#13)	C:\Users\nanotemper\Desktop\Inna BMS\Streptomyces\NrdRSco 2021 12 30 _mutants.moc	5	2017-11-16 15:16:45	-1	0	4	5	Medium	40	20.75	ScoRJ WT	10 nM	ScoNrdR R17 mutant	2.0625e-05	832.431	2017-11-19 22:52:47	1.75368	456.226
	NrdR R17A to WT oligo	MST	On Time	R17A to WT oligo all	Jan 4 RjWt_ScoR17_low protein (#13)	C:\Users\nanotemper\Desktop\Inna BMS\Streptomyces\NrdRSco 2021 12 30 _mutants.moc	6	2017-11-16 15:17:26	-1	0	4	5	Medium	40	20.75	ScoRJ WT	10 nM	ScoNrdR R17 mutant	1.03125e-05	831.926	2017-11-19 22:52:47	1.73901	443.774
	NrdR R17A to WT oligo	MST	On Time	R17A to WT oligo all	Jan 4 RjWt_ScoR17_low protein (#13)	C:\Users\nanotemper\Desktop\Inna BMS\Streptomyces\NrdRSco 2021 12 30 _mutants.moc	7	2017-11-16 15:18:06	-1	0	4	5	Medium	40	20.75	ScoRJ WT	10 nM	ScoNrdR R17 mutant	5.15625e-06	833.063	2017-11-19 22:52:47	1.85305	477.325
	NrdR R17A to WT oligo	MST	On Time	R17A to WT oligo all	Jan 4 RjWt_ScoR17_low protein (#13)	C:\Users\nanotemper\Desktop\Inna BMS\Streptomyces\NrdRSco 2021 12 30 _mutants.moc	8	2017-11-16 15:18:47	-1	0	4	5	Medium	40	20.75	ScoRJ WT	10 nM	ScoNrdR R17 mutant	2.57812e-06	832.565	2017-11-19 22:52:47	1.75666	471.456
	NrdR R17A to WT oligo	MST	On Time	R17A to WT oligo all	Jan 4 RjWt_ScoR17_low protein (#13)	C:\Users\nanotemper\Desktop\Inna BMS\Streptomyces\NrdRSco 2021 12 30 _mutants.moc	9	2017-11-16 15:19:28	-1	0	4	5	Medium	40	20.75	ScoRJ WT	10 nM	ScoNrdR R17 mutant	1.28906e-06	832.821	2017-11-19 22:52:47	1.90984	467.998
	NrdR R17A to WT oligo	MST	On Time	R17A to WT oligo all	Jan 4 RjWt_ScoR17_low protein (#13)	C:\Users\nanotemper\Desktop\Inna BMS\Streptomyces\NrdRSco 2021 12 30 _mutants.moc	10	2017-11-16 15:20:08	-1	0	4	5	Medium	40	20.75	ScoRJ WT	10 nM	ScoNrdR R17 mutant	6.44531e-07	832.451	2017-11-19 22:52:47	1.76115	424.649
	NrdR R17A to WT oligo	MST	On Time	R17A to WT oligo all	Jan 4 RjWt_ScoR17_low protein (#13)	C:\Users\nanotemper\Desktop\Inna BMS\Streptomyces\NrdRSco 2021 12 30 _mutants.moc	11	2017-11-16 15:20:49	-1	0	4	5	Medium	40	20.75	ScoRJ WT	10 nM	ScoNrdR R17 mutant	3.22266e-07	832.74	2017-11-19 22:52:47	1.87549	457.803
	NrdR R17A to WT oligo	MST	On Time	R17A to WT oligo all	Jan 4 RjWt_ScoR17_low protein (#13)	C:\Users\nanotemper\Desktop\Inna BMS\Streptomyces\NrdRSco 2021 12 30 _mutants.moc	12	2017-11-16 15:21:30	-1	0	4	5	Medium	40	20.75	ScoRJ WT	10 nM	ScoNrdR R17 mutant	1.61133e-07	832.294	2017-11-19 22:52:47	1.87875	460.612
	NrdR R17A to WT oligo	MST	On Time	R17A to WT oligo all	Jan 4 RjWt_ScoR17_low protein (#13)	C:\Users\nanotemper\Desktop\Inna BMS\Streptomyces\NrdRSco 2021 12 30 _mutants.moc	13	2017-11-16 15:22:10	-1	0	4	5	Medium	40	20.75	ScoRJ WT	10 nM	ScoNrdR R17 mutant	8.05664e-08	832.482	2017-11-19 22:52:47	1.77049	458.499
	NrdR R17A to WT oligo	MST	On Time	R17A to WT oligo all	Jan 4 RjWt_ScoR17_low protein (#13)	C:\Users\nanotemper\Desktop\Inna BMS\Streptomyces\NrdRSco 2021 12 30 _mutants.moc	14	2017-11-16 15:22:51	-1	0	4	5	Medium	40	20.75	ScoRJ WT	10 nM	ScoNrdR R17 mutant	4.02832e-08	832.197	2017-11-19 22:52:47	1.95871	459.296
	NrdR R17A to WT oligo	MST	On Time	R17A to WT oligo all	Jan 4 RjWt_ScoR17_low protein (#13)	C:\Users\nanotemper\Desktop\Inna BMS\Streptomyces\NrdRSco 2021 12 30 _mutants.moc	15	2017-11-16 15:23:32	-1	0	4	5	Medium	40	20.75	ScoRJ WT	10 nM	ScoNrdR R17 mutant	2.01416e-08	833.492	2017-11-19 22:52:47	1.81881	461.267
	NrdR R17A to WT oligo	MST	On Time	R17A to WT oligo all	Jan 4 RjWt_ScoR17_low protein (#13)	C:\Users\nanotemper\Desktop\Inna BMS\Streptomyces\NrdRSco 2021 12 30 _mutants.moc	16	2017-11-16 15:24:12	-1	0	4	5	Medium	40	20.75	ScoRJ WT	10 nM	ScoNrdR R17 mutant	1.00708e-08	832.824	2017-11-19 22:52:47	1.84729	406.218
	NrdR R17A to WT oligo	MST	On Time	R17A to WT oligo all	Jan5 _RjWT_ScoR17_8 mg (#22)	C:\Users\nanotemper\Desktop\Inna BMS\Streptomyces\NrdRSco 2021 12 30 _mutants.moc	1	2017-11-17 17:27:26	-1	0	4	5	Medium	40	20.99	ScoRJ WT	10 nM	ScoNrdR D15 mutant	9.315e-05	832.275	2017-11-19 22:52:47	1.95439	454.388
	NrdR R17A to WT oligo	MST	On Time	R17A to WT oligo all	Jan5 _RjWT_ScoR17_8 mg (#22)	C:\Users\nanotemper\Desktop\Inna BMS\Streptomyces\NrdRSco 2021 12 30 _mutants.moc	2	2017-11-17 17:28:06	-1	0	4	5	Medium	40	20.99	ScoRJ WT	10 nM	ScoNrdR D15 mutant	4.6575e-05	832.227	2017-11-19 22:52:47	1.84972	422.95
	NrdR R17A to WT oligo	MST	On Time	R17A to WT oligo all	Jan5 _RjWT_ScoR17_8 mg (#22)	C:\Users\nanotemper\Desktop\Inna BMS\Streptomyces\NrdRSco 2021 12 30 _mutants.moc	3	2017-11-17 17:28:47	-1	0	4	5	Medium	40	20.99	ScoRJ WT	10 nM	ScoNrdR D15 mutant	2.32875e-05	831.652	2017-11-19 22:52:47	1.74557	445.261
	NrdR R17A to WT oligo	MST	On Time	R17A to WT oligo all	Jan5 _RjWT_ScoR17_8 mg (#22)	C:\Users\nanotemper\Desktop\Inna BMS\Streptomyces\NrdRSco 2021 12 30 _mutants.moc	4	2017-11-17 17:29:28	-1	0	4	5	Medium	40	20.99	ScoRJ WT	10 nM	ScoNrdR D15 mutant	1.16438e-05	832.307	2017-11-19 22:52:47	1.81156	436.566
	NrdR R17A to WT oligo	MST	On Time	R17A to WT oligo all	Jan5 _RjWT_ScoR17_8 mg (#22)	C:\Users\nanotemper\Desktop\Inna BMS\Streptomyces\NrdRSco 2021 12 30 _mutants.moc	5	2017-11-17 17:30:09	-1	0	4	5	Medium	40	20.99	ScoRJ WT	10 nM	ScoNrdR D15 mutant	5.82188e-06	832.027	2017-11-19 22:52:47	1.90541	445.549
	NrdR R17A to WT oligo	MST	On Time	R17A to WT oligo all	Jan5 _RjWT_ScoR17_8 mg (#22)	C:\Users\nanotemper\Desktop\Inna BMS\Streptomyces\NrdRSco 2021 12 30 _mutants.moc	6	2017-11-17 17:30:49	-1	0	4	5	Medium	40	20.99	ScoRJ WT	10 nM	ScoNrdR D15 mutant	2.91094e-06	831.685	2017-11-19 22:52:47	1.74274	428.805
	NrdR R17A to WT oligo	MST	On Time	R17A to WT oligo all	Jan5 _RjWT_ScoR17_8 mg (#22)	C:\Users\nanotemper\Desktop\Inna BMS\Streptomyces\NrdRSco 2021 12 30 _mutants.moc	7	2017-11-17 17:31:30	-1	0	4	5	Medium	40	20.99	ScoRJ WT	10 nM	ScoNrdR D15 mutant	1.45547e-06	832.136	2017-11-19 22:52:47	1.98249	428.094
	NrdR R17A to WT oligo	MST	On Time	R17A to WT oligo all	Jan5 _RjWT_ScoR17_8 mg (#22)	C:\Users\nanotemper\Desktop\Inna BMS\Streptomyces\NrdRSco 2021 12 30 _mutants.moc	8	2017-11-17 17:32:10	-1	0	4	5	Medium	40	20.99	ScoRJ WT	10 nM	ScoNrdR D15 mutant	7.27734e-07	831.686	2017-11-19 22:52:47	1.91407	430.919
	NrdR R17A to WT oligo	MST	On Time	R17A to WT oligo all	Jan5 _RjWT_ScoR17_8 mg (#22)	C:\Users\nanotemper\Desktop\Inna BMS\Streptomyces\NrdRSco 2021 12 30 _mutants.moc	9	2017-11-17 17:32:51	-1	0	4	5	Medium	40	20.99	ScoRJ WT	10 nM	ScoNrdR D15 mutant	3.63867e-07	831.643	2017-11-19 22:52:47	1.80649	434.98
	NrdR R17A to WT oligo	MST	On Time	R17A to WT oligo all	Jan5 _RjWT_ScoR17_8 mg (#22)	C:\Users\nanotemper\Desktop\Inna BMS\Streptomyces\NrdRSco 2021 12 30 _mutants.moc	10	2017-11-17 17:33:32	-1	0	4	5	Medium	40	20.99	ScoRJ WT	10 nM	ScoNrdR D15 mutant	1.81934e-07	832.662	2017-11-19 22:52:47	1.92401	431.925
	NrdR R17A to WT oligo	MST	On Time	R17A to WT oligo all	Jan5 _RjWT_ScoR17_8 mg (#22)	C:\Users\nanotemper\Desktop\Inna BMS\Streptomyces\NrdRSco 2021 12 30 _mutants.moc	11	2017-11-17 17:34:12	-1	0	4	5	Medium	40	20.99	ScoRJ WT	10 nM	ScoNrdR D15 mutant	9.09668e-08	832.365	2017-11-19 22:52:47	2.02552	437.889
	NrdR R17A to WT oligo	MST	On Time	R17A to WT oligo all	Jan5 _RjWT_ScoR17_8 mg (#22)	C:\Users\nanotemper\Desktop\Inna BMS\Streptomyces\NrdRSco 2021 12 30 _mutants.moc	12	2017-11-17 17:34:53	-1	0	4	5	Medium	40	20.99	ScoRJ WT	10 nM	ScoNrdR D15 mutant	4.54834e-08	831.838	2017-11-19 22:52:47	1.71223	432.014
	NrdR R17A to WT oligo	MST	On Time	R17A to WT oligo all	Jan5 _RjWT_ScoR17_8 mg (#22)	C:\Users\nanotemper\Desktop\Inna BMS\Streptomyces\NrdRSco 2021 12 30 _mutants.moc	13	2017-11-17 17:35:34	-1	0	4	5	Medium	40	20.99	ScoRJ WT	10 nM	ScoNrdR D15 mutant	2.27417e-08	832.557	2017-11-19 22:52:47	1.88209	436.409
	NrdR R17A to WT oligo	MST	On Time	R17A to WT oligo all	Jan5 _RjWT_ScoR17_8 mg (#22)	C:\Users\nanotemper\Desktop\Inna BMS\Streptomyces\NrdRSco 2021 12 30 _mutants.moc	14	2017-11-17 17:36:14	-1	0	4	5	Medium	40	20.99	ScoRJ WT	10 nM	ScoNrdR D15 mutant	1.13708e-08	832.057	2017-11-19 22:52:47	1.80377	442.987
	NrdR R17A to WT oligo	MST	On Time	R17A to WT oligo all	Jan5 _RjWT_ScoR17_8 mg (#22)	C:\Users\nanotemper\Desktop\Inna BMS\Streptomyces\NrdRSco 2021 12 30 _mutants.moc	15	2017-11-17 17:36:55	-1	0	4	5	Medium	40	20.99	ScoRJ WT	10 nM	ScoNrdR D15 mutant	5.68542e-09	831.606	2017-11-19 22:52:47	1.67522	438.182
	NrdR R17A to WT oligo	MST	On Time	R17A to WT oligo all	Jan5 _RjWT_ScoR17_8 mg (#22)	C:\Users\nanotemper\Desktop\Inna BMS\Streptomyces\NrdRSco 2021 12 30 _mutants.moc	16	2017-11-17 17:37:36	-1	0	4	5	Medium	40	20.99	ScoRJ WT	10 nM	ScoNrdR D15 mutant	2.84271e-09	832.053	2017-11-19 22:52:47	1.92765	454.722
	NrdR R17A to WT oligo	MST	On Time	R17A to WT oligo all	Jan 5_RjWT_ScoR17_original (#19)	C:\Users\nanotemper\Desktop\Inna BMS\Streptomyces\NrdRSco 2021 12 30 _mutants.moc	1	2017-11-17 15:58:38	-1	0	4	5	Medium	40	20.42	ScoRJ WT	10 nM	ScoNrdR D15 mutant	5.68e-05	831.743	2017-11-19 22:52:47	1.83532	493.602
	NrdR R17A to WT oligo	MST	On Time	R17A to WT oligo all	Jan 5_RjWT_ScoR17_original (#19)	C:\Users\nanotemper\Desktop\Inna BMS\Streptomyces\NrdRSco 2021 12 30 _mutants.moc	2	2017-11-17 15:59:18	-1	0	4	5	Medium	40	20.42	ScoRJ WT	10 nM	ScoNrdR D15 mutant	2.84e-05	831.316	2017-11-19 22:52:47	1.94936	462.645
	NrdR R17A to WT oligo	MST	On Time	R17A to WT oligo all	Jan 5_RjWT_ScoR17_original (#19)	C:\Users\nanotemper\Desktop\Inna BMS\Streptomyces\NrdRSco 2021 12 30 _mutants.moc	3	2017-11-17 15:59:59	-1	0	4	5	Medium	40	20.42	ScoRJ WT	10 nM	ScoNrdR D15 mutant	1.42e-05	831.552	2017-11-19 22:52:47	1.89176	459.914
	NrdR R17A to WT oligo	MST	On Time	R17A to WT oligo all	Jan 5_RjWT_ScoR17_original (#19)	C:\Users\nanotemper\Desktop\Inna BMS\Streptomyces\NrdRSco 2021 12 30 _mutants.moc	4	2017-11-17 16:00:39	-1	0	4	5	Medium	40	20.42	ScoRJ WT	10 nM	ScoNrdR D15 mutant	7.1e-06	831.4	2017-11-19 22:52:47	1.89963	467.11
	NrdR R17A to WT oligo	MST	On Time	R17A to WT oligo all	Jan 5_RjWT_ScoR17_original (#19)	C:\Users\nanotemper\Desktop\Inna BMS\Streptomyces\NrdRSco 2021 12 30 _mutants.moc	5	2017-11-17 16:01:20	-1	0	4	5	Medium	40	20.42	ScoRJ WT	10 nM	ScoNrdR D15 mutant	3.55e-06	831.885	2017-11-19 22:52:47	1.69732	461.701
	NrdR R17A to WT oligo	MST	On Time	R17A to WT oligo all	Jan 5_RjWT_ScoR17_original (#19)	C:\Users\nanotemper\Desktop\Inna BMS\Streptomyces\NrdRSco 2021 12 30 _mutants.moc	6	2017-11-17 16:02:01	-1	0	4	5	Medium	40	20.42	ScoRJ WT	10 nM	ScoNrdR D15 mutant	1.775e-06	831.514	2017-11-19 22:52:47	1.68819	474.323
	NrdR R17A to WT oligo	MST	On Time	R17A to WT oligo all	Jan 5_RjWT_ScoR17_original (#19)	C:\Users\nanotemper\Desktop\Inna BMS\Streptomyces\NrdRSco 2021 12 30 _mutants.moc	7	2017-11-17 16:02:41	-1	0	4	5	Medium	40	20.42	ScoRJ WT	10 nM	ScoNrdR D15 mutant	8.875e-07	831.624	2017-11-19 22:52:47	1.88259	465.743
	NrdR R17A to WT oligo	MST	On Time	R17A to WT oligo all	Jan 5_RjWT_ScoR17_original (#19)	C:\Users\nanotemper\Desktop\Inna BMS\Streptomyces\NrdRSco 2021 12 30 _mutants.moc	8	2017-11-17 16:03:22	-1	0	4	5	Medium	40	20.42	ScoRJ WT	10 nM	ScoNrdR D15 mutant	4.4375e-07	831.222	2017-11-19 22:52:47	1.76516	472.699
	NrdR R17A to WT oligo	MST	On Time	R17A to WT oligo all	Jan 5_RjWT_ScoR17_original (#19)	C:\Users\nanotemper\Desktop\Inna BMS\Streptomyces\NrdRSco 2021 12 30 _mutants.moc	9	2017-11-17 16:04:03	-1	0	4	5	Medium	40	20.42	ScoRJ WT	10 nM	ScoNrdR D15 mutant	2.21875e-07	831.917	2017-11-19 22:52:47	1.81859	487.511
	NrdR R17A to WT oligo	MST	On Time	R17A to WT oligo all	Jan 5_RjWT_ScoR17_original (#19)	C:\Users\nanotemper\Desktop\Inna BMS\Streptomyces\NrdRSco 2021 12 30 _mutants.moc	10	2017-11-17 16:04:43	-1	0	4	5	Medium	40	20.42	ScoRJ WT	10 nM	ScoNrdR D15 mutant	1.10937e-07	831.796	2017-11-19 22:52:47	1.76165	467.298
	NrdR R17A to WT oligo	MST	On Time	R17A to WT oligo all	Jan 5_RjWT_ScoR17_original (#19)	C:\Users\nanotemper\Desktop\Inna BMS\Streptomyces\NrdRSco 2021 12 30 _mutants.moc	11	2017-11-17 16:05:24	-1	0	4	5	Medium	40	20.42	ScoRJ WT	10 nM	ScoNrdR D15 mutant	5.54687e-08	831.904	2017-11-19 22:52:47	1.97075	457.274
	NrdR R17A to WT oligo	MST	On Time	R17A to WT oligo all	Jan 5_RjWT_ScoR17_original (#19)	C:\Users\nanotemper\Desktop\Inna BMS\Streptomyces\NrdRSco 2021 12 30 _mutants.moc	12	2017-11-17 16:06:05	-1	0	4	5	Medium	40	20.42	ScoRJ WT	10 nM	ScoNrdR D15 mutant	2.77344e-08	832.451	2017-11-19 22:52:47	1.92499	465.064
	NrdR R17A to WT oligo	MST	On Time	R17A to WT oligo all	Jan 5_RjWT_ScoR17_original (#19)	C:\Users\nanotemper\Desktop\Inna BMS\Streptomyces\NrdRSco 2021 12 30 _mutants.moc	13	2017-11-17 16:06:45	-1	0	4	5	Medium	40	20.42	ScoRJ WT	10 nM	ScoNrdR D15 mutant	1.38672e-08	832.307	2017-11-19 22:52:47	1.64266	486.983
	NrdR R17A to WT oligo	MST	On Time	R17A to WT oligo all	Jan 5_RjWT_ScoR17_original (#19)	C:\Users\nanotemper\Desktop\Inna BMS\Streptomyces\NrdRSco 2021 12 30 _mutants.moc	14	2017-11-17 16:07:26	-1	0	4	5	Medium	40	20.42	ScoRJ WT	10 nM	ScoNrdR D15 mutant	6.93359e-09	832.85	2017-11-19 22:52:47	1.81069	460.813
	NrdR R17A to WT oligo	MST	On Time	R17A to WT oligo all	Jan 5_RjWT_ScoR17_original (#19)	C:\Users\nanotemper\Desktop\Inna BMS\Streptomyces\NrdRSco 2021 12 30 _mutants.moc	15	2017-11-17 16:08:07	-1	0	4	5	Medium	40	20.42	ScoRJ WT	10 nM	ScoNrdR D15 mutant	3.4668e-09	832.144	2017-11-19 22:52:47	1.74239	473.699
	NrdR R17A to WT oligo	MST	On Time	R17A to WT oligo all	Jan 5_RjWT_ScoR17_original (#19)	C:\Users\nanotemper\Desktop\Inna BMS\Streptomyces\NrdRSco 2021 12 30 _mutants.moc	16	2017-11-17 16:08:47	-1	0	4	5	Medium	40	20.42	ScoRJ WT	10 nM	ScoNrdR D15 mutant	1.7334e-09	832.761	2017-11-19 22:52:47	1.66216	454.034

## Sheet: MetaData
Origin of exported data	Origin of exported data
Project Title:
Comment:
Project File Path:	C:\Users\nanotemper\Desktop\Inna BMS\Streptomyces\Source data\Source data mutants\source data Suppl Fig 10\NrdR R17A to wt and mutated oligos\NrdR R17A to wt and mutant oligos.nta
Analysis-Set Name:	NrdR R17A to WT oligo
Exported from:	Dose-Response (Flat)
Exported on:	2017-11-19 22:52:47
Analysis Settings	Analysis Settings
Type of Analysis:	MST
Evaluation strategy:	On Time
Cold Region Start:	-1
Cold Region End:	0
Hot Region Start:	4
Hot Region End:	5
