# Supplementary material for: A nucleotide-sensing oligomerization mechanism that controls NrdR-dependent transcription of ribonucleotide reductases
Source: Nat Commun. 2022 May 16;13:2700. doi: 10.1038/s41467-022-30328-1 (PMC9110341; doi:10.1038/s41467-022-30328-1)
Supplement: Supplementary file 10 — Source Data [file 41467_2022_30328_MOESM10_ESM.zip › Source data NrdR/Source data to Fig 4 and Supplementary Fig 10/NrdR R17A to wt and mutated oligos/NrdR R17A to t40t49 _DoseResponseRawDataFlat.xlsx]

## Sheet: RawData
Project-Name	AnalysisSet	AnalysisSetType	EvaluationStrategy	MergeSet	Run	OriginOfData	CapillaryIndex	DateOfMeasurement	ColdRegionStart	ColdRegionEnd	HotRegionStart	HotRegionEnd	MSTPower	ExcitationPower	MeasuredTemperature	Target	TargetConcentration	Ligand	LigandConcentration	Fnorm	ExportedOn	BleachingRate	InitialFluorescence(MST)
	NrdR R17A mutant oligos and cydA	MST	On Time	R17A to T40T49 oligo	11 Jan _RjMut4_ScoR17 (#08)	C:\Users\nanotemper\Desktop\Inna BMS\Streptomyces\Mutant NrdR Streptomyces\Sco Mutants from Jan 11 2022.moc	1	2017-11-16 20:50:41	-1	0	4	5	Medium	40	21.32	RJMut4	10 nM	Sco NrdR R17 mutant	5.68e-05	842.68	2017-11-19 22:54:10	1.84733	480.678
	NrdR R17A mutant oligos and cydA	MST	On Time	R17A to T40T49 oligo	11 Jan _RjMut4_ScoR17 (#08)	C:\Users\nanotemper\Desktop\Inna BMS\Streptomyces\Mutant NrdR Streptomyces\Sco Mutants from Jan 11 2022.moc	2	2017-11-16 20:51:21	-1	0	4	5	Medium	40	21.32	RJMut4	10 nM	Sco NrdR R17 mutant	2.84e-05	842.495	2017-11-19 22:54:10	1.75821	485.066
	NrdR R17A mutant oligos and cydA	MST	On Time	R17A to T40T49 oligo	11 Jan _RjMut4_ScoR17 (#08)	C:\Users\nanotemper\Desktop\Inna BMS\Streptomyces\Mutant NrdR Streptomyces\Sco Mutants from Jan 11 2022.moc	3	2017-11-16 20:52:02	-1	0	4	5	Medium	40	21.32	RJMut4	10 nM	Sco NrdR R17 mutant	1.42e-05	842.39	2017-11-19 22:54:10	1.82848	471.232
	NrdR R17A mutant oligos and cydA	MST	On Time	R17A to T40T49 oligo	11 Jan _RjMut4_ScoR17 (#08)	C:\Users\nanotemper\Desktop\Inna BMS\Streptomyces\Mutant NrdR Streptomyces\Sco Mutants from Jan 11 2022.moc	4	2017-11-16 20:52:43	-1	0	4	5	Medium	40	21.32	RJMut4	10 nM	Sco NrdR R17 mutant	7.1e-06	841.507	2017-11-19 22:54:10	1.71081	467.577
	NrdR R17A mutant oligos and cydA	MST	On Time	R17A to T40T49 oligo	11 Jan _RjMut4_ScoR17 (#08)	C:\Users\nanotemper\Desktop\Inna BMS\Streptomyces\Mutant NrdR Streptomyces\Sco Mutants from Jan 11 2022.moc	5	2017-11-16 20:53:23	-1	0	4	5	Medium	40	21.32	RJMut4	10 nM	Sco NrdR R17 mutant	3.55e-06	842.189	2017-11-19 22:54:10	1.70965	488.834
	NrdR R17A mutant oligos and cydA	MST	On Time	R17A to T40T49 oligo	11 Jan _RjMut4_ScoR17 (#08)	C:\Users\nanotemper\Desktop\Inna BMS\Streptomyces\Mutant NrdR Streptomyces\Sco Mutants from Jan 11 2022.moc	6	2017-11-16 20:54:04	-1	0	4	5	Medium	40	21.32	RJMut4	10 nM	Sco NrdR R17 mutant	1.775e-06	842.682	2017-11-19 22:54:10	1.78352	479.052
	NrdR R17A mutant oligos and cydA	MST	On Time	R17A to T40T49 oligo	11 Jan _RjMut4_ScoR17 (#08)	C:\Users\nanotemper\Desktop\Inna BMS\Streptomyces\Mutant NrdR Streptomyces\Sco Mutants from Jan 11 2022.moc	7	2017-11-16 20:54:45	-1	0	4	5	Medium	40	21.32	RJMut4	10 nM	Sco NrdR R17 mutant	8.875e-07	842.686	2017-11-19 22:54:10	1.66508	478.967
	NrdR R17A mutant oligos and cydA	MST	On Time	R17A to T40T49 oligo	11 Jan _RjMut4_ScoR17 (#08)	C:\Users\nanotemper\Desktop\Inna BMS\Streptomyces\Mutant NrdR Streptomyces\Sco Mutants from Jan 11 2022.moc	8	2017-11-16 20:55:25	-1	0	4	5	Medium	40	21.32	RJMut4	10 nM	Sco NrdR R17 mutant	4.4375e-07	842.519	2017-11-19 22:54:10	1.88797	478.03
	NrdR R17A mutant oligos and cydA	MST	On Time	R17A to T40T49 oligo	11 Jan _RjMut4_ScoR17 (#08)	C:\Users\nanotemper\Desktop\Inna BMS\Streptomyces\Mutant NrdR Streptomyces\Sco Mutants from Jan 11 2022.moc	9	2017-11-16 20:56:06	-1	0	4	5	Medium	40	21.32	RJMut4	10 nM	Sco NrdR R17 mutant	2.21875e-07	842.527	2017-11-19 22:54:10	1.6743	471.6
	NrdR R17A mutant oligos and cydA	MST	On Time	R17A to T40T49 oligo	11 Jan _RjMut4_ScoR17 (#08)	C:\Users\nanotemper\Desktop\Inna BMS\Streptomyces\Mutant NrdR Streptomyces\Sco Mutants from Jan 11 2022.moc	10	2017-11-16 20:56:47	-1	0	4	5	Medium	40	21.32	RJMut4	10 nM	Sco NrdR R17 mutant	1.10937e-07	842.102	2017-11-19 22:54:10	1.60009	458.937
	NrdR R17A mutant oligos and cydA	MST	On Time	R17A to T40T49 oligo	11 Jan _RjMut4_ScoR17 (#08)	C:\Users\nanotemper\Desktop\Inna BMS\Streptomyces\Mutant NrdR Streptomyces\Sco Mutants from Jan 11 2022.moc	11	2017-11-16 20:57:27	-1	0	4	5	Medium	40	21.32	RJMut4	10 nM	Sco NrdR R17 mutant	5.54687e-08	842.739	2017-11-19 22:54:10	1.81549	471.546
	NrdR R17A mutant oligos and cydA	MST	On Time	R17A to T40T49 oligo	11 Jan _RjMut4_ScoR17 (#08)	C:\Users\nanotemper\Desktop\Inna BMS\Streptomyces\Mutant NrdR Streptomyces\Sco Mutants from Jan 11 2022.moc	12	2017-11-16 20:58:08	-1	0	4	5	Medium	40	21.32	RJMut4	10 nM	Sco NrdR R17 mutant	2.77344e-08	842.329	2017-11-19 22:54:10	1.8343	474.506
	NrdR R17A mutant oligos and cydA	MST	On Time	R17A to T40T49 oligo	11 Jan _RjMut4_ScoR17 (#08)	C:\Users\nanotemper\Desktop\Inna BMS\Streptomyces\Mutant NrdR Streptomyces\Sco Mutants from Jan 11 2022.moc	13	2017-11-16 20:58:49	-1	0	4	5	Medium	40	21.32	RJMut4	10 nM	Sco NrdR R17 mutant	1.38672e-08	842.333	2017-11-19 22:54:10	1.75016	477.375
	NrdR R17A mutant oligos and cydA	MST	On Time	R17A to T40T49 oligo	11 Jan _RjMut4_ScoR17 (#08)	C:\Users\nanotemper\Desktop\Inna BMS\Streptomyces\Mutant NrdR Streptomyces\Sco Mutants from Jan 11 2022.moc	14	2017-11-16 20:59:29	-1	0	4	5	Medium	40	21.32	RJMut4	10 nM	Sco NrdR R17 mutant	6.93359e-09	842.369	2017-11-19 22:54:10	1.8378	481.872
	NrdR R17A mutant oligos and cydA	MST	On Time	R17A to T40T49 oligo	11 Jan _RjMut4_ScoR17 (#08)	C:\Users\nanotemper\Desktop\Inna BMS\Streptomyces\Mutant NrdR Streptomyces\Sco Mutants from Jan 11 2022.moc	15	2017-11-16 21:00:10	-1	0	4	5	Medium	40	21.32	RJMut4	10 nM	Sco NrdR R17 mutant	3.4668e-09	841.988	2017-11-19 22:54:10	1.8185	470.943
	NrdR R17A mutant oligos and cydA	MST	On Time	R17A to T40T49 oligo	11 Jan _RjMut4_ScoR17 (#08)	C:\Users\nanotemper\Desktop\Inna BMS\Streptomyces\Mutant NrdR Streptomyces\Sco Mutants from Jan 11 2022.moc	16	2017-11-16 21:00:51	-1	0	4	5	Medium	40	21.32	RJMut4	10 nM	Sco NrdR R17 mutant	1.7334e-09	843.01	2017-11-19 22:54:10	1.81736	469.252

## Sheet: MetaData
Origin of exported data	Origin of exported data
Project Title:
Comment:
Project File Path:	C:\Users\nanotemper\Desktop\Inna BMS\Streptomyces\Source data\Source data mutants\source data Suppl Fig 10\NrdR R17A to wt and mutated oligos\NrdR R17A to wt and mutant oligos.nta
Analysis-Set Name:	NrdR R17A mutant oligos and cydA
Exported from:	Dose-Response (Flat)
Exported on:	2017-11-19 22:54:10
Analysis Settings	Analysis Settings
Type of Analysis:	MST
Evaluation strategy:	On Time
Cold Region Start:	-1
Cold Region End:	0
Hot Region Start:	4
Hot Region End:	5
