# Supplementary material for: A nucleotide-sensing oligomerization mechanism that controls NrdR-dependent transcription of ribonucleotide reductases
Source: Nat Commun. 2022 May 16;13:2700. doi: 10.1038/s41467-022-30328-1 (PMC9110341; doi:10.1038/s41467-022-30328-1)
Supplement: Supplementary file 10 — Source Data [file 41467_2022_30328_MOESM10_ESM.zip › Source data NrdR/Source data to Fig 4 and Supplementary Fig 10/NrdR R17A to wt and mutated oligos/NrdR R17A to c18c49_DoseResponseRawDataFlat.xlsx]

## Sheet: RawData
Project-Name	AnalysisSet	AnalysisSetType	EvaluationStrategy	MergeSet	Run	OriginOfData	CapillaryIndex	DateOfMeasurement	ColdRegionStart	ColdRegionEnd	HotRegionStart	HotRegionEnd	MSTPower	ExcitationPower	MeasuredTemperature	Target	TargetConcentration	Ligand	LigandConcentration	Fnorm	ExportedOn	BleachingRate	InitialFluorescence(MST)
	NrdR R17A mutant oligos and cydA	MST	On Time	R17A to C18C49 oligo	11 Jan _RjMut2_ScoR17 (#06)	C:\Users\nanotemper\Desktop\Inna BMS\Streptomyces\Mutant NrdR Streptomyces\Sco Mutants from Jan 11 2022.moc	1	2017-11-16 19:45:33	-1	0	4	5	Medium	40	21.24	RJMut2	10 nM	Sco NrdR R17 mutant	5.68e-05	842.32	2017-11-19 22:53:29	1.8226	526.072
	NrdR R17A mutant oligos and cydA	MST	On Time	R17A to C18C49 oligo	11 Jan _RjMut2_ScoR17 (#06)	C:\Users\nanotemper\Desktop\Inna BMS\Streptomyces\Mutant NrdR Streptomyces\Sco Mutants from Jan 11 2022.moc	2	2017-11-16 19:46:13	-1	0	4	5	Medium	40	21.24	RJMut2	10 nM	Sco NrdR R17 mutant	2.84e-05	841.858	2017-11-19 22:53:29	1.86045	520.576
	NrdR R17A mutant oligos and cydA	MST	On Time	R17A to C18C49 oligo	11 Jan _RjMut2_ScoR17 (#06)	C:\Users\nanotemper\Desktop\Inna BMS\Streptomyces\Mutant NrdR Streptomyces\Sco Mutants from Jan 11 2022.moc	3	2017-11-16 19:46:54	-1	0	4	5	Medium	40	21.24	RJMut2	10 nM	Sco NrdR R17 mutant	1.42e-05	841.483	2017-11-19 22:53:29	1.77564	525.388
	NrdR R17A mutant oligos and cydA	MST	On Time	R17A to C18C49 oligo	11 Jan _RjMut2_ScoR17 (#06)	C:\Users\nanotemper\Desktop\Inna BMS\Streptomyces\Mutant NrdR Streptomyces\Sco Mutants from Jan 11 2022.moc	4	2017-11-16 19:47:35	-1	0	4	5	Medium	40	21.24	RJMut2	10 nM	Sco NrdR R17 mutant	7.1e-06	841.3	2017-11-19 22:53:29	1.7789	524.904
	NrdR R17A mutant oligos and cydA	MST	On Time	R17A to C18C49 oligo	11 Jan _RjMut2_ScoR17 (#06)	C:\Users\nanotemper\Desktop\Inna BMS\Streptomyces\Mutant NrdR Streptomyces\Sco Mutants from Jan 11 2022.moc	5	2017-11-16 19:48:15	-1	0	4	5	Medium	40	21.24	RJMut2	10 nM	Sco NrdR R17 mutant	3.55e-06	840.725	2017-11-19 22:53:29	1.74914	526.71
	NrdR R17A mutant oligos and cydA	MST	On Time	R17A to C18C49 oligo	11 Jan _RjMut2_ScoR17 (#06)	C:\Users\nanotemper\Desktop\Inna BMS\Streptomyces\Mutant NrdR Streptomyces\Sco Mutants from Jan 11 2022.moc	6	2017-11-16 19:48:56	-1	0	4	5	Medium	40	21.24	RJMut2	10 nM	Sco NrdR R17 mutant	1.775e-06	841.713	2017-11-19 22:53:29	1.74774	514.556
	NrdR R17A mutant oligos and cydA	MST	On Time	R17A to C18C49 oligo	11 Jan _RjMut2_ScoR17 (#06)	C:\Users\nanotemper\Desktop\Inna BMS\Streptomyces\Mutant NrdR Streptomyces\Sco Mutants from Jan 11 2022.moc	7	2017-11-16 19:49:37	-1	0	4	5	Medium	40	21.24	RJMut2	10 nM	Sco NrdR R17 mutant	8.875e-07	841.549	2017-11-19 22:53:29	1.78448	513.265
	NrdR R17A mutant oligos and cydA	MST	On Time	R17A to C18C49 oligo	11 Jan _RjMut2_ScoR17 (#06)	C:\Users\nanotemper\Desktop\Inna BMS\Streptomyces\Mutant NrdR Streptomyces\Sco Mutants from Jan 11 2022.moc	8	2017-11-16 19:50:17	-1	0	4	5	Medium	40	21.24	RJMut2	10 nM	Sco NrdR R17 mutant	4.4375e-07	841.541	2017-11-19 22:53:29	1.84028	518.174
	NrdR R17A mutant oligos and cydA	MST	On Time	R17A to C18C49 oligo	11 Jan _RjMut2_ScoR17 (#06)	C:\Users\nanotemper\Desktop\Inna BMS\Streptomyces\Mutant NrdR Streptomyces\Sco Mutants from Jan 11 2022.moc	9	2017-11-16 19:50:58	-1	0	4	5	Medium	40	21.24	RJMut2	10 nM	Sco NrdR R17 mutant	2.21875e-07	841.734	2017-11-19 22:53:29	1.80761	529.501
	NrdR R17A mutant oligos and cydA	MST	On Time	R17A to C18C49 oligo	11 Jan _RjMut2_ScoR17 (#06)	C:\Users\nanotemper\Desktop\Inna BMS\Streptomyces\Mutant NrdR Streptomyces\Sco Mutants from Jan 11 2022.moc	10	2017-11-16 19:51:38	-1	0	4	5	Medium	40	21.24	RJMut2	10 nM	Sco NrdR R17 mutant	1.10937e-07	841.47	2017-11-19 22:53:29	1.77401	524.529
	NrdR R17A mutant oligos and cydA	MST	On Time	R17A to C18C49 oligo	11 Jan _RjMut2_ScoR17 (#06)	C:\Users\nanotemper\Desktop\Inna BMS\Streptomyces\Mutant NrdR Streptomyces\Sco Mutants from Jan 11 2022.moc	11	2017-11-16 19:52:19	-1	0	4	5	Medium	40	21.24	RJMut2	10 nM	Sco NrdR R17 mutant	5.54687e-08	841.672	2017-11-19 22:53:29	1.88863	521.71
	NrdR R17A mutant oligos and cydA	MST	On Time	R17A to C18C49 oligo	11 Jan _RjMut2_ScoR17 (#06)	C:\Users\nanotemper\Desktop\Inna BMS\Streptomyces\Mutant NrdR Streptomyces\Sco Mutants from Jan 11 2022.moc	12	2017-11-16 19:53:00	-1	0	4	5	Medium	40	21.24	RJMut2	10 nM	Sco NrdR R17 mutant	2.77344e-08	841.831	2017-11-19 22:53:29	1.81816	520.974
	NrdR R17A mutant oligos and cydA	MST	On Time	R17A to C18C49 oligo	11 Jan _RjMut2_ScoR17 (#06)	C:\Users\nanotemper\Desktop\Inna BMS\Streptomyces\Mutant NrdR Streptomyces\Sco Mutants from Jan 11 2022.moc	13	2017-11-16 19:53:40	-1	0	4	5	Medium	40	21.24	RJMut2	10 nM	Sco NrdR R17 mutant	1.38672e-08	841.754	2017-11-19 22:53:29	1.71117	512.777
	NrdR R17A mutant oligos and cydA	MST	On Time	R17A to C18C49 oligo	11 Jan _RjMut2_ScoR17 (#06)	C:\Users\nanotemper\Desktop\Inna BMS\Streptomyces\Mutant NrdR Streptomyces\Sco Mutants from Jan 11 2022.moc	14	2017-11-16 19:54:21	-1	0	4	5	Medium	40	21.24	RJMut2	10 nM	Sco NrdR R17 mutant	6.93359e-09	842.317	2017-11-19 22:53:29	1.71285	521.686
	NrdR R17A mutant oligos and cydA	MST	On Time	R17A to C18C49 oligo	11 Jan _RjMut2_ScoR17 (#06)	C:\Users\nanotemper\Desktop\Inna BMS\Streptomyces\Mutant NrdR Streptomyces\Sco Mutants from Jan 11 2022.moc	15	2017-11-16 19:55:02	-1	0	4	5	Medium	40	21.24	RJMut2	10 nM	Sco NrdR R17 mutant	3.4668e-09	841.76	2017-11-19 22:53:29	1.73861	502.315
	NrdR R17A mutant oligos and cydA	MST	On Time	R17A to C18C49 oligo	11 Jan _RjMut2_ScoR17 (#06)	C:\Users\nanotemper\Desktop\Inna BMS\Streptomyces\Mutant NrdR Streptomyces\Sco Mutants from Jan 11 2022.moc	16	2017-11-16 19:55:43	-1	0	4	5	Medium	40	21.24	RJMut2	10 nM	Sco NrdR R17 mutant	1.7334e-09	842.323	2017-11-19 22:53:29	1.70435	515.834

## Sheet: MetaData
Origin of exported data	Origin of exported data
Project Title:
Comment:
Project File Path:	C:\Users\nanotemper\Desktop\Inna BMS\Streptomyces\Source data\Source data mutants\source data Suppl Fig 10\NrdR R17A to wt and mutated oligos\NrdR R17A to wt and mutant oligos.nta
Analysis-Set Name:	NrdR R17A mutant oligos and cydA
Exported from:	Dose-Response (Flat)
Exported on:	2017-11-19 22:53:29
Analysis Settings	Analysis Settings
Type of Analysis:	MST
Evaluation strategy:	On Time
Cold Region Start:	-1
Cold Region End:	0
Hot Region Start:	4
Hot Region End:	5
