# Supplementary material for: A nucleotide-sensing oligomerization mechanism that controls NrdR-dependent transcription of ribonucleotide reductases
Source: Nat Commun. 2022 May 16;13:2700. doi: 10.1038/s41467-022-30328-1 (PMC9110341; doi:10.1038/s41467-022-30328-1)
Supplement: Supplementary file 10 — Source Data [file 41467_2022_30328_MOESM10_ESM.zip › Source data NrdR/Source data to Fig 4 and Supplementary Fig 10/NrdR R17A to wt and mutated oligos/NrdR R17A to g9c18_DoseResponseRawDataFlat.xlsx]

## Sheet: RawData
Project-Name	AnalysisSet	AnalysisSetType	EvaluationStrategy	MergeSet	Run	OriginOfData	CapillaryIndex	DateOfMeasurement	ColdRegionStart	ColdRegionEnd	HotRegionStart	HotRegionEnd	MSTPower	ExcitationPower	MeasuredTemperature	Target	TargetConcentration	Ligand	LigandConcentration	Fnorm	ExportedOn	BleachingRate	InitialFluorescence(MST)
	NrdR R17A mutant oligos and cydA	MST	On Time	R17A to G9C18 oligo	11 Jan _RjMut1_ScoR17 (#05)	C:\Users\nanotemper\Desktop\Inna BMS\Streptomyces\Mutant NrdR Streptomyces\Sco Mutants from Jan 11 2022.moc	1	2017-11-16 19:22:11	-1	0	4	5	Medium	40	21.16	RJMut1	10 nM	Sco NrdR R17 mutant	5.68e-05	844.287	2017-11-19 22:53:11	1.87647	535.757
	NrdR R17A mutant oligos and cydA	MST	On Time	R17A to G9C18 oligo	11 Jan _RjMut1_ScoR17 (#05)	C:\Users\nanotemper\Desktop\Inna BMS\Streptomyces\Mutant NrdR Streptomyces\Sco Mutants from Jan 11 2022.moc	2	2017-11-16 19:22:52	-1	0	4	5	Medium	40	21.16	RJMut1	10 nM	Sco NrdR R17 mutant	2.84e-05	844.909	2017-11-19 22:53:11	1.71089	536.657
	NrdR R17A mutant oligos and cydA	MST	On Time	R17A to G9C18 oligo	11 Jan _RjMut1_ScoR17 (#05)	C:\Users\nanotemper\Desktop\Inna BMS\Streptomyces\Mutant NrdR Streptomyces\Sco Mutants from Jan 11 2022.moc	3	2017-11-16 19:23:32	-1	0	4	5	Medium	40	21.16	RJMut1	10 nM	Sco NrdR R17 mutant	1.42e-05	845.332	2017-11-19 22:53:11	1.94539	523.328
	NrdR R17A mutant oligos and cydA	MST	On Time	R17A to G9C18 oligo	11 Jan _RjMut1_ScoR17 (#05)	C:\Users\nanotemper\Desktop\Inna BMS\Streptomyces\Mutant NrdR Streptomyces\Sco Mutants from Jan 11 2022.moc	4	2017-11-16 19:24:13	-1	0	4	5	Medium	40	21.16	RJMut1	10 nM	Sco NrdR R17 mutant	7.1e-06	844.333	2017-11-19 22:53:11	1.80037	504.89
	NrdR R17A mutant oligos and cydA	MST	On Time	R17A to G9C18 oligo	11 Jan _RjMut1_ScoR17 (#05)	C:\Users\nanotemper\Desktop\Inna BMS\Streptomyces\Mutant NrdR Streptomyces\Sco Mutants from Jan 11 2022.moc	5	2017-11-16 19:24:54	-1	0	4	5	Medium	40	21.16	RJMut1	10 nM	Sco NrdR R17 mutant	3.55e-06	843.934	2017-11-19 22:53:11	1.72994	519.875
	NrdR R17A mutant oligos and cydA	MST	On Time	R17A to G9C18 oligo	11 Jan _RjMut1_ScoR17 (#05)	C:\Users\nanotemper\Desktop\Inna BMS\Streptomyces\Mutant NrdR Streptomyces\Sco Mutants from Jan 11 2022.moc	6	2017-11-16 19:25:34	-1	0	4	5	Medium	40	21.16	RJMut1	10 nM	Sco NrdR R17 mutant	1.775e-06	843.969	2017-11-19 22:53:11	1.59125	527.083
	NrdR R17A mutant oligos and cydA	MST	On Time	R17A to G9C18 oligo	11 Jan _RjMut1_ScoR17 (#05)	C:\Users\nanotemper\Desktop\Inna BMS\Streptomyces\Mutant NrdR Streptomyces\Sco Mutants from Jan 11 2022.moc	7	2017-11-16 19:26:15	-1	0	4	5	Medium	40	21.16	RJMut1	10 nM	Sco NrdR R17 mutant	8.875e-07	844.929	2017-11-19 22:53:11	1.81591	537.163
	NrdR R17A mutant oligos and cydA	MST	On Time	R17A to G9C18 oligo	11 Jan _RjMut1_ScoR17 (#05)	C:\Users\nanotemper\Desktop\Inna BMS\Streptomyces\Mutant NrdR Streptomyces\Sco Mutants from Jan 11 2022.moc	8	2017-11-16 19:26:56	-1	0	4	5	Medium	40	21.16	RJMut1	10 nM	Sco NrdR R17 mutant	4.4375e-07	844.288	2017-11-19 22:53:11	1.74219	536.183
	NrdR R17A mutant oligos and cydA	MST	On Time	R17A to G9C18 oligo	11 Jan _RjMut1_ScoR17 (#05)	C:\Users\nanotemper\Desktop\Inna BMS\Streptomyces\Mutant NrdR Streptomyces\Sco Mutants from Jan 11 2022.moc	9	2017-11-16 19:27:36	-1	0	4	5	Medium	40	21.16	RJMut1	10 nM	Sco NrdR R17 mutant	2.21875e-07	844.289	2017-11-19 22:53:11	1.6277	521.753
	NrdR R17A mutant oligos and cydA	MST	On Time	R17A to G9C18 oligo	11 Jan _RjMut1_ScoR17 (#05)	C:\Users\nanotemper\Desktop\Inna BMS\Streptomyces\Mutant NrdR Streptomyces\Sco Mutants from Jan 11 2022.moc	10	2017-11-16 19:28:17	-1	0	4	5	Medium	40	21.16	RJMut1	10 nM	Sco NrdR R17 mutant	1.10937e-07	844.54	2017-11-19 22:53:11	1.61377	523.635
	NrdR R17A mutant oligos and cydA	MST	On Time	R17A to G9C18 oligo	11 Jan _RjMut1_ScoR17 (#05)	C:\Users\nanotemper\Desktop\Inna BMS\Streptomyces\Mutant NrdR Streptomyces\Sco Mutants from Jan 11 2022.moc	11	2017-11-16 19:28:58	-1	0	4	5	Medium	40	21.16	RJMut1	10 nM	Sco NrdR R17 mutant	5.54687e-08	844.235	2017-11-19 22:53:11	1.6997	517.045
	NrdR R17A mutant oligos and cydA	MST	On Time	R17A to G9C18 oligo	11 Jan _RjMut1_ScoR17 (#05)	C:\Users\nanotemper\Desktop\Inna BMS\Streptomyces\Mutant NrdR Streptomyces\Sco Mutants from Jan 11 2022.moc	12	2017-11-16 19:29:38	-1	0	4	5	Medium	40	21.16	RJMut1	10 nM	Sco NrdR R17 mutant	2.77344e-08	844.899	2017-11-19 22:53:11	1.79304	513.71
	NrdR R17A mutant oligos and cydA	MST	On Time	R17A to G9C18 oligo	11 Jan _RjMut1_ScoR17 (#05)	C:\Users\nanotemper\Desktop\Inna BMS\Streptomyces\Mutant NrdR Streptomyces\Sco Mutants from Jan 11 2022.moc	13	2017-11-16 19:30:19	-1	0	4	5	Medium	40	21.16	RJMut1	10 nM	Sco NrdR R17 mutant	1.38672e-08	844.413	2017-11-19 22:53:11	1.6722	515.768
	NrdR R17A mutant oligos and cydA	MST	On Time	R17A to G9C18 oligo	11 Jan _RjMut1_ScoR17 (#05)	C:\Users\nanotemper\Desktop\Inna BMS\Streptomyces\Mutant NrdR Streptomyces\Sco Mutants from Jan 11 2022.moc	14	2017-11-16 19:31:00	-1	0	4	5	Medium	40	21.16	RJMut1	10 nM	Sco NrdR R17 mutant	6.93359e-09	844.708	2017-11-19 22:53:11	1.87615	518.384
	NrdR R17A mutant oligos and cydA	MST	On Time	R17A to G9C18 oligo	11 Jan _RjMut1_ScoR17 (#05)	C:\Users\nanotemper\Desktop\Inna BMS\Streptomyces\Mutant NrdR Streptomyces\Sco Mutants from Jan 11 2022.moc	15	2017-11-16 19:31:41	-1	0	4	5	Medium	40	21.16	RJMut1	10 nM	Sco NrdR R17 mutant	3.4668e-09	844.646	2017-11-19 22:53:11	1.82814	509.416
	NrdR R17A mutant oligos and cydA	MST	On Time	R17A to G9C18 oligo	11 Jan _RjMut1_ScoR17 (#05)	C:\Users\nanotemper\Desktop\Inna BMS\Streptomyces\Mutant NrdR Streptomyces\Sco Mutants from Jan 11 2022.moc	16	2017-11-16 19:32:21	-1	0	4	5	Medium	40	21.16	RJMut1	10 nM	Sco NrdR R17 mutant	1.7334e-09	844.862	2017-11-19 22:53:11	1.73697	515.722

## Sheet: MetaData
Origin of exported data	Origin of exported data
Project Title:
Comment:
Project File Path:	C:\Users\nanotemper\Desktop\Inna BMS\Streptomyces\Source data\Source data mutants\source data Suppl Fig 10\NrdR R17A to wt and mutated oligos\NrdR R17A to wt and mutant oligos.nta
Analysis-Set Name:	NrdR R17A mutant oligos and cydA
Exported from:	Dose-Response (Flat)
Exported on:	2017-11-19 22:53:11
Analysis Settings	Analysis Settings
Type of Analysis:	MST
Evaluation strategy:	On Time
Cold Region Start:	-1
Cold Region End:	0
Hot Region Start:	4
Hot Region End:	5
