# Supplementary material for: A nucleotide-sensing oligomerization mechanism that controls NrdR-dependent transcription of ribonucleotide reductases
Source: Nat Commun. 2022 May 16;13:2700. doi: 10.1038/s41467-022-30328-1 (PMC9110341; doi:10.1038/s41467-022-30328-1)
Supplement: Supplementary file 10 — Source Data [file 41467_2022_30328_MOESM10_ESM.zip › Source data NrdR/Source data to Fig 4 and Supplementary Fig 10/NrdR R17A to wt and mutated oligos/NrdR R17A to t9t18t40t49_DoseResponseRawDataFlat.xlsx]

## Sheet: RawData
Project-Name	AnalysisSet	AnalysisSetType	EvaluationStrategy	MergeSet	Run	OriginOfData	CapillaryIndex	DateOfMeasurement	ColdRegionStart	ColdRegionEnd	HotRegionStart	HotRegionEnd	MSTPower	ExcitationPower	MeasuredTemperature	Target	TargetConcentration	Ligand	LigandConcentration	Fnorm	ExportedOn	BleachingRate	InitialFluorescence(MST)
	NrdR R17A mutant oligos and cydA	MST	On Time	R17A to T9T18T40T49 oligo	11 Jan _RjMut5_ScoR17 (#09)	C:\Users\nanotemper\Desktop\Inna BMS\Streptomyces\Mutant NrdR Streptomyces\Sco Mutants from Jan 11 2022.moc	1	2017-11-16 21:32:52	-1	0	4	5	Medium	40	21.32	RJMut5	10 nM	Sco NrdR R17 mutant	5.68e-05	842.92	2017-11-19 22:54:35	1.56045	383.348
	NrdR R17A mutant oligos and cydA	MST	On Time	R17A to T9T18T40T49 oligo	11 Jan _RjMut5_ScoR17 (#09)	C:\Users\nanotemper\Desktop\Inna BMS\Streptomyces\Mutant NrdR Streptomyces\Sco Mutants from Jan 11 2022.moc	2	2017-11-16 21:33:32	-1	0	4	5	Medium	40	21.32	RJMut5	10 nM	Sco NrdR R17 mutant	2.84e-05	842.902	2017-11-19 22:54:35	1.81777	375.083
	NrdR R17A mutant oligos and cydA	MST	On Time	R17A to T9T18T40T49 oligo	11 Jan _RjMut5_ScoR17 (#09)	C:\Users\nanotemper\Desktop\Inna BMS\Streptomyces\Mutant NrdR Streptomyces\Sco Mutants from Jan 11 2022.moc	3	2017-11-16 21:34:12	-1	0	4	5	Medium	40	21.32	RJMut5	10 nM	Sco NrdR R17 mutant	1.42e-05	842.71	2017-11-19 22:54:35	1.60535	368.554
	NrdR R17A mutant oligos and cydA	MST	On Time	R17A to T9T18T40T49 oligo	11 Jan _RjMut5_ScoR17 (#09)	C:\Users\nanotemper\Desktop\Inna BMS\Streptomyces\Mutant NrdR Streptomyces\Sco Mutants from Jan 11 2022.moc	4	2017-11-16 21:34:53	-1	0	4	5	Medium	40	21.32	RJMut5	10 nM	Sco NrdR R17 mutant	7.1e-06	841.915	2017-11-19 22:54:35	1.69646	363.296
	NrdR R17A mutant oligos and cydA	MST	On Time	R17A to T9T18T40T49 oligo	11 Jan _RjMut5_ScoR17 (#09)	C:\Users\nanotemper\Desktop\Inna BMS\Streptomyces\Mutant NrdR Streptomyces\Sco Mutants from Jan 11 2022.moc	5	2017-11-16 21:35:34	-1	0	4	5	Medium	40	21.32	RJMut5	10 nM	Sco NrdR R17 mutant	3.55e-06	843.631	2017-11-19 22:54:35	1.8345	361.577
	NrdR R17A mutant oligos and cydA	MST	On Time	R17A to T9T18T40T49 oligo	11 Jan _RjMut5_ScoR17 (#09)	C:\Users\nanotemper\Desktop\Inna BMS\Streptomyces\Mutant NrdR Streptomyces\Sco Mutants from Jan 11 2022.moc	6	2017-11-16 21:36:15	-1	0	4	5	Medium	40	21.32	RJMut5	10 nM	Sco NrdR R17 mutant	1.775e-06	842.396	2017-11-19 22:54:35	1.73749	490.336
	NrdR R17A mutant oligos and cydA	MST	On Time	R17A to T9T18T40T49 oligo	11 Jan _RjMut5_ScoR17 (#09)	C:\Users\nanotemper\Desktop\Inna BMS\Streptomyces\Mutant NrdR Streptomyces\Sco Mutants from Jan 11 2022.moc	7	2017-11-16 21:36:55	-1	0	4	5	Medium	40	21.32	RJMut5	10 nM	Sco NrdR R17 mutant	8.875e-07	843.502	2017-11-19 22:54:35	1.6826	363.921
	NrdR R17A mutant oligos and cydA	MST	On Time	R17A to T9T18T40T49 oligo	11 Jan _RjMut5_ScoR17 (#09)	C:\Users\nanotemper\Desktop\Inna BMS\Streptomyces\Mutant NrdR Streptomyces\Sco Mutants from Jan 11 2022.moc	8	2017-11-16 21:37:36	-1	0	4	5	Medium	40	21.32	RJMut5	10 nM	Sco NrdR R17 mutant	4.4375e-07	843.207	2017-11-19 22:54:35	1.78832	363.179
	NrdR R17A mutant oligos and cydA	MST	On Time	R17A to T9T18T40T49 oligo	11 Jan _RjMut5_ScoR17 (#09)	C:\Users\nanotemper\Desktop\Inna BMS\Streptomyces\Mutant NrdR Streptomyces\Sco Mutants from Jan 11 2022.moc	9	2017-11-16 21:38:17	-1	0	4	5	Medium	40	21.32	RJMut5	10 nM	Sco NrdR R17 mutant	2.21875e-07	842.988	2017-11-19 22:54:35	1.75047	367.896
	NrdR R17A mutant oligos and cydA	MST	On Time	R17A to T9T18T40T49 oligo	11 Jan _RjMut5_ScoR17 (#09)	C:\Users\nanotemper\Desktop\Inna BMS\Streptomyces\Mutant NrdR Streptomyces\Sco Mutants from Jan 11 2022.moc	10	2017-11-16 21:38:57	-1	0	4	5	Medium	40	21.32	RJMut5	10 nM	Sco NrdR R17 mutant	1.10937e-07	843.146	2017-11-19 22:54:35	1.83543	365.978
	NrdR R17A mutant oligos and cydA	MST	On Time	R17A to T9T18T40T49 oligo	11 Jan _RjMut5_ScoR17 (#09)	C:\Users\nanotemper\Desktop\Inna BMS\Streptomyces\Mutant NrdR Streptomyces\Sco Mutants from Jan 11 2022.moc	11	2017-11-16 21:39:38	-1	0	4	5	Medium	40	21.32	RJMut5	10 nM	Sco NrdR R17 mutant	5.54687e-08	843.61	2017-11-19 22:54:35	1.55352	365.785
	NrdR R17A mutant oligos and cydA	MST	On Time	R17A to T9T18T40T49 oligo	11 Jan _RjMut5_ScoR17 (#09)	C:\Users\nanotemper\Desktop\Inna BMS\Streptomyces\Mutant NrdR Streptomyces\Sco Mutants from Jan 11 2022.moc	12	2017-11-16 21:40:19	-1	0	4	5	Medium	40	21.32	RJMut5	10 nM	Sco NrdR R17 mutant	2.77344e-08	843.524	2017-11-19 22:54:35	1.80419	367.44
	NrdR R17A mutant oligos and cydA	MST	On Time	R17A to T9T18T40T49 oligo	11 Jan _RjMut5_ScoR17 (#09)	C:\Users\nanotemper\Desktop\Inna BMS\Streptomyces\Mutant NrdR Streptomyces\Sco Mutants from Jan 11 2022.moc	13	2017-11-16 21:40:59	-1	0	4	5	Medium	40	21.32	RJMut5	10 nM	Sco NrdR R17 mutant	1.38672e-08	843.537	2017-11-19 22:54:35	1.65414	365.606
	NrdR R17A mutant oligos and cydA	MST	On Time	R17A to T9T18T40T49 oligo	11 Jan _RjMut5_ScoR17 (#09)	C:\Users\nanotemper\Desktop\Inna BMS\Streptomyces\Mutant NrdR Streptomyces\Sco Mutants from Jan 11 2022.moc	14	2017-11-16 21:41:40	-1	0	4	5	Medium	40	21.32	RJMut5	10 nM	Sco NrdR R17 mutant	6.93359e-09	843.519	2017-11-19 22:54:35	1.80906	368.94
	NrdR R17A mutant oligos and cydA	MST	On Time	R17A to T9T18T40T49 oligo	11 Jan _RjMut5_ScoR17 (#09)	C:\Users\nanotemper\Desktop\Inna BMS\Streptomyces\Mutant NrdR Streptomyces\Sco Mutants from Jan 11 2022.moc	15	2017-11-16 21:42:21	-1	0	4	5	Medium	40	21.32	RJMut5	10 nM	Sco NrdR R17 mutant	3.4668e-09	843.587	2017-11-19 22:54:35	1.75319	428.05
	NrdR R17A mutant oligos and cydA	MST	On Time	R17A to T9T18T40T49 oligo	11 Jan _RjMut5_ScoR17 (#09)	C:\Users\nanotemper\Desktop\Inna BMS\Streptomyces\Mutant NrdR Streptomyces\Sco Mutants from Jan 11 2022.moc	16	2017-11-16 21:43:01	-1	0	4	5	Medium	40	21.32	RJMut5	10 nM	Sco NrdR R17 mutant	1.7334e-09	843.849	2017-11-19 22:54:35	1.77075	368.168

## Sheet: MetaData
Origin of exported data	Origin of exported data
Project Title:
Comment:
Project File Path:	C:\Users\nanotemper\Desktop\Inna BMS\Streptomyces\Source data\Source data mutants\source data Suppl Fig 10\NrdR R17A to wt and mutated oligos\NrdR R17A to wt and mutant oligos.nta
Analysis-Set Name:	NrdR R17A mutant oligos and cydA
Exported from:	Dose-Response (Flat)
Exported on:	2017-11-19 22:54:35
Analysis Settings	Analysis Settings
Type of Analysis:	MST
Evaluation strategy:	On Time
Cold Region Start:	-1
Cold Region End:	0
Hot Region Start:	4
Hot Region End:	5
