# Supplementary material for: A nucleotide-sensing oligomerization mechanism that controls NrdR-dependent transcription of ribonucleotide reductases
Source: Nat Commun. 2022 May 16;13:2700. doi: 10.1038/s41467-022-30328-1 (PMC9110341; doi:10.1038/s41467-022-30328-1)
Supplement: Supplementary file 10 — Source Data [file 41467_2022_30328_MOESM10_ESM.zip › Source data NrdR/Source data to Fig 4 and Supplementary Fig 10/NrdR R17A to wt and mutated oligos/NrdR R17A to t9t18 _DoseResponseRawDataFlat.xlsx]

## Sheet: RawData
Project-Name	AnalysisSet	AnalysisSetType	EvaluationStrategy	MergeSet	Run	OriginOfData	CapillaryIndex	DateOfMeasurement	ColdRegionStart	ColdRegionEnd	HotRegionStart	HotRegionEnd	MSTPower	ExcitationPower	MeasuredTemperature	Target	TargetConcentration	Ligand	LigandConcentration	Fnorm	ExportedOn	BleachingRate	InitialFluorescence(MST)
	NrdR R17A mutant oligos and cydA	MST	On Time	R17A to T9T18 oligo	11 Jan _RjMut3_ScoR17 (#07)	C:\Users\nanotemper\Desktop\Inna BMS\Streptomyces\Mutant NrdR Streptomyces\Sco Mutants from Jan 11 2022.moc	1	2017-11-16 20:21:53	-1	0	4	5	Medium	40	21.32	RJMut3	10 nM	Sco NrdR R17 mutant	5.68e-05	841.651	2017-11-19 22:53:48	1.93125	455.157
	NrdR R17A mutant oligos and cydA	MST	On Time	R17A to T9T18 oligo	11 Jan _RjMut3_ScoR17 (#07)	C:\Users\nanotemper\Desktop\Inna BMS\Streptomyces\Mutant NrdR Streptomyces\Sco Mutants from Jan 11 2022.moc	2	2017-11-16 20:22:33	-1	0	4	5	Medium	40	21.32	RJMut3	10 nM	Sco NrdR R17 mutant	2.84e-05	842.096	2017-11-19 22:53:48	1.90892	444.709
	NrdR R17A mutant oligos and cydA	MST	On Time	R17A to T9T18 oligo	11 Jan _RjMut3_ScoR17 (#07)	C:\Users\nanotemper\Desktop\Inna BMS\Streptomyces\Mutant NrdR Streptomyces\Sco Mutants from Jan 11 2022.moc	3	2017-11-16 20:23:14	-1	0	4	5	Medium	40	21.32	RJMut3	10 nM	Sco NrdR R17 mutant	1.42e-05	841.09	2017-11-19 22:53:48	1.69855	443.445
	NrdR R17A mutant oligos and cydA	MST	On Time	R17A to T9T18 oligo	11 Jan _RjMut3_ScoR17 (#07)	C:\Users\nanotemper\Desktop\Inna BMS\Streptomyces\Mutant NrdR Streptomyces\Sco Mutants from Jan 11 2022.moc	4	2017-11-16 20:23:55	-1	0	4	5	Medium	40	21.32	RJMut3	10 nM	Sco NrdR R17 mutant	7.1e-06	840.441	2017-11-19 22:53:48	1.73897	428.863
	NrdR R17A mutant oligos and cydA	MST	On Time	R17A to T9T18 oligo	11 Jan _RjMut3_ScoR17 (#07)	C:\Users\nanotemper\Desktop\Inna BMS\Streptomyces\Mutant NrdR Streptomyces\Sco Mutants from Jan 11 2022.moc	5	2017-11-16 20:24:35	-1	0	4	5	Medium	40	21.32	RJMut3	10 nM	Sco NrdR R17 mutant	3.55e-06	841.295	2017-11-19 22:53:48	1.90395	436.114
	NrdR R17A mutant oligos and cydA	MST	On Time	R17A to T9T18 oligo	11 Jan _RjMut3_ScoR17 (#07)	C:\Users\nanotemper\Desktop\Inna BMS\Streptomyces\Mutant NrdR Streptomyces\Sco Mutants from Jan 11 2022.moc	6	2017-11-16 20:25:16	-1	0	4	5	Medium	40	21.32	RJMut3	10 nM	Sco NrdR R17 mutant	1.775e-06	841.508	2017-11-19 22:53:48	2.0197	429.763
	NrdR R17A mutant oligos and cydA	MST	On Time	R17A to T9T18 oligo	11 Jan _RjMut3_ScoR17 (#07)	C:\Users\nanotemper\Desktop\Inna BMS\Streptomyces\Mutant NrdR Streptomyces\Sco Mutants from Jan 11 2022.moc	7	2017-11-16 20:25:57	-1	0	4	5	Medium	40	21.32	RJMut3	10 nM	Sco NrdR R17 mutant	8.875e-07	842.052	2017-11-19 22:53:48	1.87868	466.133
	NrdR R17A mutant oligos and cydA	MST	On Time	R17A to T9T18 oligo	11 Jan _RjMut3_ScoR17 (#07)	C:\Users\nanotemper\Desktop\Inna BMS\Streptomyces\Mutant NrdR Streptomyces\Sco Mutants from Jan 11 2022.moc	8	2017-11-16 20:26:37	-1	0	4	5	Medium	40	21.32	RJMut3	10 nM	Sco NrdR R17 mutant	4.4375e-07	842.373	2017-11-19 22:53:48	1.87537	426.79
	NrdR R17A mutant oligos and cydA	MST	On Time	R17A to T9T18 oligo	11 Jan _RjMut3_ScoR17 (#07)	C:\Users\nanotemper\Desktop\Inna BMS\Streptomyces\Mutant NrdR Streptomyces\Sco Mutants from Jan 11 2022.moc	9	2017-11-16 20:27:18	-1	0	4	5	Medium	40	21.32	RJMut3	10 nM	Sco NrdR R17 mutant	2.21875e-07	841.935	2017-11-19 22:53:48	1.77409	428.93
	NrdR R17A mutant oligos and cydA	MST	On Time	R17A to T9T18 oligo	11 Jan _RjMut3_ScoR17 (#07)	C:\Users\nanotemper\Desktop\Inna BMS\Streptomyces\Mutant NrdR Streptomyces\Sco Mutants from Jan 11 2022.moc	10	2017-11-16 20:27:59	-1	0	4	5	Medium	40	21.32	RJMut3	10 nM	Sco NrdR R17 mutant	1.10937e-07	841.457	2017-11-19 22:53:48	1.68379	438.013
	NrdR R17A mutant oligos and cydA	MST	On Time	R17A to T9T18 oligo	11 Jan _RjMut3_ScoR17 (#07)	C:\Users\nanotemper\Desktop\Inna BMS\Streptomyces\Mutant NrdR Streptomyces\Sco Mutants from Jan 11 2022.moc	11	2017-11-16 20:28:39	-1	0	4	5	Medium	40	21.32	RJMut3	10 nM	Sco NrdR R17 mutant	5.54687e-08	842.527	2017-11-19 22:53:48	2.01305	433.744
	NrdR R17A mutant oligos and cydA	MST	On Time	R17A to T9T18 oligo	11 Jan _RjMut3_ScoR17 (#07)	C:\Users\nanotemper\Desktop\Inna BMS\Streptomyces\Mutant NrdR Streptomyces\Sco Mutants from Jan 11 2022.moc	12	2017-11-16 20:29:20	-1	0	4	5	Medium	40	21.32	RJMut3	10 nM	Sco NrdR R17 mutant	2.77344e-08	842.684	2017-11-19 22:53:48	1.97896	427.152
	NrdR R17A mutant oligos and cydA	MST	On Time	R17A to T9T18 oligo	11 Jan _RjMut3_ScoR17 (#07)	C:\Users\nanotemper\Desktop\Inna BMS\Streptomyces\Mutant NrdR Streptomyces\Sco Mutants from Jan 11 2022.moc	13	2017-11-16 20:30:01	-1	0	4	5	Medium	40	21.32	RJMut3	10 nM	Sco NrdR R17 mutant	1.38672e-08	841.962	2017-11-19 22:53:48	1.80376	433.101
	NrdR R17A mutant oligos and cydA	MST	On Time	R17A to T9T18 oligo	11 Jan _RjMut3_ScoR17 (#07)	C:\Users\nanotemper\Desktop\Inna BMS\Streptomyces\Mutant NrdR Streptomyces\Sco Mutants from Jan 11 2022.moc	14	2017-11-16 20:30:41	-1	0	4	5	Medium	40	21.32	RJMut3	10 nM	Sco NrdR R17 mutant	6.93359e-09	842.537	2017-11-19 22:53:48	1.83544	422.039
	NrdR R17A mutant oligos and cydA	MST	On Time	R17A to T9T18 oligo	11 Jan _RjMut3_ScoR17 (#07)	C:\Users\nanotemper\Desktop\Inna BMS\Streptomyces\Mutant NrdR Streptomyces\Sco Mutants from Jan 11 2022.moc	15	2017-11-16 20:31:22	-1	0	4	5	Medium	40	21.32	RJMut3	10 nM	Sco NrdR R17 mutant	3.4668e-09	842.149	2017-11-19 22:53:48	1.84388	425.946
	NrdR R17A mutant oligos and cydA	MST	On Time	R17A to T9T18 oligo	11 Jan _RjMut3_ScoR17 (#07)	C:\Users\nanotemper\Desktop\Inna BMS\Streptomyces\Mutant NrdR Streptomyces\Sco Mutants from Jan 11 2022.moc	16	2017-11-16 20:32:03	-1	0	4	5	Medium	40	21.32	RJMut3	10 nM	Sco NrdR R17 mutant	1.7334e-09	841.931	2017-11-19 22:53:48	1.97303	419.719

## Sheet: MetaData
Origin of exported data	Origin of exported data
Project Title:
Comment:
Project File Path:	C:\Users\nanotemper\Desktop\Inna BMS\Streptomyces\Source data\Source data mutants\source data Suppl Fig 10\NrdR R17A to wt and mutated oligos\NrdR R17A to wt and mutant oligos.nta
Analysis-Set Name:	NrdR R17A mutant oligos and cydA
Exported from:	Dose-Response (Flat)
Exported on:	2017-11-19 22:53:48
Analysis Settings	Analysis Settings
Type of Analysis:	MST
Evaluation strategy:	On Time
Cold Region Start:	-1
Cold Region End:	0
Hot Region Start:	4
Hot Region End:	5
