# Supplementary material for: A nucleotide-sensing oligomerization mechanism that controls NrdR-dependent transcription of ribonucleotide reductases
Source: Nat Commun. 2022 May 16;13:2700. doi: 10.1038/s41467-022-30328-1 (PMC9110341; doi:10.1038/s41467-022-30328-1)
Supplement: Supplementary file 10 — Source Data [file 41467_2022_30328_MOESM10_ESM.zip › Source data NrdR/Source data to Fig 4 and Supplementary Fig 10/NrdR R17A to wt and mutated oligos/NrdR R17A to cydA_DoseResponseRawDataGrouped.xlsx]

## Sheet: RawData
NanoTemper Technologies	NanoTemper Technologies
MO.Affinity Analysis v2.3	MO.Affinity Analysis v2.3
Origin of exported data	Origin of exported data
Project Title:
Comment:
Project File Path:	C:\Users\nanotemper\Desktop\Inna BMS\Streptomyces\Source data\Source data mutants\source data Suppl Fig 10\NrdR R17A to wt and mutated oligos\NrdR R17A to wt and mutant oligos.nta
Analysis-Set Name:	NrdR R17A mutant oligos and cydA
Exported from:	Dose-Response (Grouped)
Exported on:	2017-11-19 22:54:48
Analysis Settings	Analysis Settings
Type of Analysis:	MST
Evaluation strategy:	On Time
Cold Region Start:	-1
Cold Region End:	0
Hot Region Start:	4
Hot Region End:	5
Sample Information	Sample Information
Merge-Set Name:	R17A to cydA oligo
Date of Measurement:	2017-11-22 19:33:59.572 → 2017-11-22 19:44:09.516
Capillary Type:	Monolith NT.115 Capillary
Target:	CydA
TargetConcentration:	1e-08
Ligand:	Sco NrdR R17 mutant
Measurement Settings	Measurement Settings
MST-Power:	Medium
Excitation-Power:	40
Excitation type:	Nano - RED
Thermostat Setpoint:	(disabled)
Fit Results (Kd)	Fit Results (Kd)
Fit Model:	Kd
Bound	828.945
Unbound	828.945
Kd	3.2e-07
TargetConc	1e-08
Standard Deviation:	0.564814
Kd Confidence:	n/a
Dose Response Curve	Dose Response Curve	Dose Response Curve
Ligand Concentration [M]	Fnorm [‰]	Error Value
5.8e-05	828.293	0
2.9e-05	828.269	0
1.45e-05	828.482	0
7.25e-06	828.903	0
3.625e-06	828.383	0
1.8125e-06	827.879	0
9.0625e-07	828.666	0
4.53125e-07	829.327	0
2.26563e-07	828.754	0
1.13281e-07	829.399	0
5.66406e-08	829.165	0
2.83203e-08	829.634	0
1.41602e-08	829.653	0
7.08008e-09	829.008	0
3.54004e-09	829.805	0
1.77002e-09	829.508	0

## Sheet: Fit-Values
Dose	FNorm
5.41159e-05
5.04919e-05
4.71106e-05
4.39558e-05
4.10122e-05
3.82657e-05
3.57032e-05
3.33123e-05
3.10814e-05
2.9e-05
2.7058e-05
2.5246e-05
2.35553e-05
2.19779e-05
2.05061e-05
1.91329e-05
1.78516e-05
1.66561e-05
1.55407e-05
1.45e-05
1.3529e-05
1.2623e-05
1.17777e-05
1.09889e-05
1.0253e-05
9.56643e-06
8.9258e-06
8.32806e-06
7.77036e-06
7.25e-06
6.76449e-06
6.31149e-06
5.88883e-06
5.49447e-06
5.12652e-06
4.78322e-06
4.4629e-06
4.16403e-06
3.88518e-06
3.625e-06
3.38224e-06
3.15575e-06
2.94442e-06
2.74724e-06
2.56326e-06
2.39161e-06
2.23145e-06
2.08202e-06
1.94259e-06
1.8125e-06
1.69112e-06
1.57787e-06
1.47221e-06
1.37362e-06
1.28163e-06
1.1958e-06
1.11572e-06
1.04101e-06
9.71295e-07
9.0625e-07
8.45561e-07
7.88937e-07
7.36104e-07
6.86809e-07
6.40816e-07
5.97902e-07
5.57862e-07
5.20504e-07
4.85647e-07
4.53125e-07
4.22781e-07
3.94468e-07
3.68052e-07
3.43405e-07
3.20408e-07
2.98951e-07
2.78931e-07
2.60252e-07
2.42824e-07
2.26563e-07
2.1139e-07
1.97234e-07
1.84026e-07
1.71702e-07
1.60204e-07
1.49476e-07
1.39466e-07
1.30126e-07
1.21412e-07
1.13281e-07
1.05695e-07
9.86171e-08
9.2013e-08
8.58511e-08
8.0102e-08
7.47378e-08
6.97328e-08
6.5063e-08
6.07059e-08
5.66406e-08
5.28476e-08
4.93085e-08
4.60065e-08
4.29256e-08
4.0051e-08
3.73689e-08
3.48664e-08
3.25315e-08
3.0353e-08
2.83203e-08
2.64238e-08
2.46543e-08
2.30032e-08
2.14628e-08
2.00255e-08
1.86844e-08
1.74332e-08
1.62658e-08
1.51765e-08
1.41602e-08
1.32119e-08
1.23271e-08
1.15016e-08
1.07314e-08
1.00127e-08
9.34222e-09
8.7166e-09
8.13288e-09
7.58824e-09
7.08008e-09
6.60595e-09
6.16357e-09
5.75081e-09
5.3657e-09
5.00637e-09
4.67111e-09
4.3583e-09
4.06644e-09
3.79412e-09
3.54004e-09
3.30297e-09
3.08178e-09
2.87541e-09
2.68285e-09
2.50319e-09
2.33556e-09
2.17915e-09
2.03322e-09
1.89706e-09
1.77002e-09
