# Supplementary material for: A nucleotide-sensing oligomerization mechanism that controls NrdR-dependent transcription of ribonucleotide reductases
Source: Nat Commun. 2022 May 16;13:2700. doi: 10.1038/s41467-022-30328-1 (PMC9110341; doi:10.1038/s41467-022-30328-1)
Supplement: Supplementary file 10 — Source Data [file 41467_2022_30328_MOESM10_ESM.zip › Source data NrdR/Source data to Fig 4 and Supplementary Fig 10/NrdR R17A to wt and mutated oligos/NrdR R17A to t40t49 DoseResponseRawDataGrouped.xlsx]

## Sheet: RawData
NanoTemper Technologies	NanoTemper Technologies
MO.Affinity Analysis v2.3	MO.Affinity Analysis v2.3
Origin of exported data	Origin of exported data
Project Title:
Comment:
Project File Path:	C:\Users\nanotemper\Desktop\Inna BMS\Streptomyces\Source data\Source data mutants\source data Suppl Fig 10\NrdR R17A to wt and mutated oligos\NrdR R17A to wt and mutant oligos.nta
Analysis-Set Name:	NrdR R17A mutant oligos and cydA
Exported from:	Dose-Response (Grouped)
Exported on:	2017-11-19 22:54:02
Analysis Settings	Analysis Settings
Type of Analysis:	MST
Evaluation strategy:	On Time
Cold Region Start:	-1
Cold Region End:	0
Hot Region Start:	4
Hot Region End:	5
Sample Information	Sample Information
Merge-Set Name:	R17A to T40T49 oligo
Date of Measurement:	2017-11-16 21:50:41.323 → 2017-11-16 22:00:51.238
Capillary Type:	Monolith NT.115 Capillary
Target:	RJMut4
TargetConcentration:	1e-08
Ligand:	Sco NrdR R17 mutant
Measurement Settings	Measurement Settings
MST-Power:	Medium
Excitation-Power:	40
Excitation type:	Nano - RED
Thermostat Setpoint:	(disabled)
Fit Results (Kd)	Fit Results (Kd)
Fit Model:	Kd
Bound	842.409
Unbound	842.409
Kd	3.1e-07
TargetConc	1e-08
Standard Deviation:	0.342484
Kd Confidence:	n/a
Dose Response Curve	Dose Response Curve	Dose Response Curve
Ligand Concentration [M]	Fnorm [‰]	Error Value
5.68e-05	842.68	0
2.84e-05	842.495	0
1.42e-05	842.39	0
7.1e-06	841.507	0
3.55e-06	842.189	0
1.775e-06	842.682	0
8.875e-07	842.686	0
4.4375e-07	842.519	0
2.21875e-07	842.527	0
1.10937e-07	842.102	0
5.54687e-08	842.739	0
2.77344e-08	842.329	0
1.38672e-08	842.333	0
6.93359e-09	842.369	0
3.4668e-09	841.988	0
1.7334e-09	843.01	0

## Sheet: Fit-Values
Dose	FNorm
5.29963e-05
4.94473e-05
4.61359e-05
4.30464e-05
4.01637e-05
3.7474e-05
3.49645e-05
3.2623e-05
3.04384e-05
2.84e-05
2.64981e-05
2.47236e-05
2.3068e-05
2.15232e-05
2.00818e-05
1.8737e-05
1.74823e-05
1.63115e-05
1.52192e-05
1.42e-05
1.32491e-05
1.23618e-05
1.1534e-05
1.07616e-05
1.00409e-05
9.36851e-06
8.74112e-06
8.15576e-06
7.60959e-06
7.1e-06
6.62453e-06
6.18091e-06
5.76699e-06
5.38079e-06
5.02046e-06
4.68425e-06
4.37056e-06
4.07788e-06
3.8048e-06
3.55e-06
3.31227e-06
3.09045e-06
2.8835e-06
2.6904e-06
2.51023e-06
2.34213e-06
2.18528e-06
2.03894e-06
1.9024e-06
1.775e-06
1.65613e-06
1.54523e-06
1.44175e-06
1.3452e-06
1.25511e-06
1.17106e-06
1.09264e-06
1.01947e-06
9.51199e-07
8.875e-07
8.28067e-07
7.72614e-07
7.20874e-07
6.72599e-07
6.27557e-07
5.85532e-07
5.4632e-07
5.09735e-07
4.75599e-07
4.4375e-07
4.14033e-07
3.86307e-07
3.60437e-07
3.363e-07
3.13779e-07
2.92766e-07
2.7316e-07
2.54867e-07
2.378e-07
2.21875e-07
2.07017e-07
1.93153e-07
1.80218e-07
1.6815e-07
1.56889e-07
1.46383e-07
1.3658e-07
1.27434e-07
1.189e-07
1.10937e-07
1.03508e-07
9.65767e-08
9.01092e-08
8.40749e-08
7.84446e-08
7.31914e-08
6.829e-08
6.37169e-08
5.94499e-08
5.54687e-08
5.17542e-08
4.82883e-08
4.50546e-08
4.20374e-08
3.92223e-08
3.65957e-08
3.4145e-08
3.18584e-08
2.9725e-08
2.77344e-08
2.58771e-08
2.41442e-08
2.25273e-08
2.10187e-08
1.96112e-08
1.82979e-08
1.70725e-08
1.59292e-08
1.48625e-08
1.38672e-08
1.29385e-08
1.20721e-08
1.12637e-08
1.05094e-08
9.80558e-09
9.14893e-09
8.53625e-09
7.96461e-09
7.43124e-09
6.93359e-09
6.46927e-09
6.03604e-09
5.63183e-09
5.25468e-09
4.90279e-09
4.57446e-09
4.26813e-09
3.9823e-09
3.71562e-09
3.4668e-09
3.23464e-09
3.01802e-09
2.81591e-09
2.62734e-09
2.45139e-09
2.28723e-09
2.13406e-09
1.99115e-09
1.85781e-09
1.7334e-09
