# Supplementary material for: A nucleotide-sensing oligomerization mechanism that controls NrdR-dependent transcription of ribonucleotide reductases
Source: Nat Commun. 2022 May 16;13:2700. doi: 10.1038/s41467-022-30328-1 (PMC9110341; doi:10.1038/s41467-022-30328-1)
Supplement: Supplementary file 10 — Source Data [file 41467_2022_30328_MOESM10_ESM.zip › Source data NrdR/Source data to Fig 4 and Supplementary Fig 10/NrdR R17A to wt and mutated oligos/NrdR R17A to cydA_DoseResponseRawDataFlat.xlsx]

## Sheet: RawData
Project-Name	AnalysisSet	AnalysisSetType	EvaluationStrategy	MergeSet	Run	OriginOfData	CapillaryIndex	DateOfMeasurement	ColdRegionStart	ColdRegionEnd	HotRegionStart	HotRegionEnd	MSTPower	ExcitationPower	MeasuredTemperature	Target	TargetConcentration	Ligand	LigandConcentration	Fnorm	ExportedOn	BleachingRate	InitialFluorescence(MST)
	NrdR R17A mutant oligos and cydA	MST	On Time	R17A to cydA oligo	Experiment 20 (#20)	C:\Users\nanotemper\Desktop\Inna BMS\Streptomyces\Mutant NrdR Streptomyces\Sco Mutants from Jan 11 2022.moc	1	2017-11-22 18:33:59	-1	0	4	5	Medium	40	19.68	CydA	10 nM	Sco NrdR R17 mutant	5.8e-05	828.293	2017-11-19 22:54:56	1.7634	557.073
	NrdR R17A mutant oligos and cydA	MST	On Time	R17A to cydA oligo	Experiment 20 (#20)	C:\Users\nanotemper\Desktop\Inna BMS\Streptomyces\Mutant NrdR Streptomyces\Sco Mutants from Jan 11 2022.moc	2	2017-11-22 18:34:39	-1	0	4	5	Medium	40	19.68	CydA	10 nM	Sco NrdR R17 mutant	2.9e-05	828.269	2017-11-19 22:54:56	1.78542	505.967
	NrdR R17A mutant oligos and cydA	MST	On Time	R17A to cydA oligo	Experiment 20 (#20)	C:\Users\nanotemper\Desktop\Inna BMS\Streptomyces\Mutant NrdR Streptomyces\Sco Mutants from Jan 11 2022.moc	3	2017-11-22 18:35:20	-1	0	4	5	Medium	40	19.68	CydA	10 nM	Sco NrdR R17 mutant	1.45e-05	828.482	2017-11-19 22:54:56	1.84714	580.122
	NrdR R17A mutant oligos and cydA	MST	On Time	R17A to cydA oligo	Experiment 20 (#20)	C:\Users\nanotemper\Desktop\Inna BMS\Streptomyces\Mutant NrdR Streptomyces\Sco Mutants from Jan 11 2022.moc	4	2017-11-22 18:36:01	-1	0	4	5	Medium	40	19.68	CydA	10 nM	Sco NrdR R17 mutant	7.25e-06	828.903	2017-11-19 22:54:56	1.97247	494.432
	NrdR R17A mutant oligos and cydA	MST	On Time	R17A to cydA oligo	Experiment 20 (#20)	C:\Users\nanotemper\Desktop\Inna BMS\Streptomyces\Mutant NrdR Streptomyces\Sco Mutants from Jan 11 2022.moc	5	2017-11-22 18:36:42	-1	0	4	5	Medium	40	19.68	CydA	10 nM	Sco NrdR R17 mutant	3.625e-06	828.383	2017-11-19 22:54:56	1.85836	525.608
	NrdR R17A mutant oligos and cydA	MST	On Time	R17A to cydA oligo	Experiment 20 (#20)	C:\Users\nanotemper\Desktop\Inna BMS\Streptomyces\Mutant NrdR Streptomyces\Sco Mutants from Jan 11 2022.moc	6	2017-11-22 18:37:22	-1	0	4	5	Medium	40	19.68	CydA	10 nM	Sco NrdR R17 mutant	1.8125e-06	827.879	2017-11-19 22:54:56	1.77943	627.771
	NrdR R17A mutant oligos and cydA	MST	On Time	R17A to cydA oligo	Experiment 20 (#20)	C:\Users\nanotemper\Desktop\Inna BMS\Streptomyces\Mutant NrdR Streptomyces\Sco Mutants from Jan 11 2022.moc	7	2017-11-22 18:38:03	-1	0	4	5	Medium	40	19.68	CydA	10 nM	Sco NrdR R17 mutant	9.0625e-07	828.666	2017-11-19 22:54:56	1.74964	633.374
	NrdR R17A mutant oligos and cydA	MST	On Time	R17A to cydA oligo	Experiment 20 (#20)	C:\Users\nanotemper\Desktop\Inna BMS\Streptomyces\Mutant NrdR Streptomyces\Sco Mutants from Jan 11 2022.moc	8	2017-11-22 18:38:44	-1	0	4	5	Medium	40	19.68	CydA	10 nM	Sco NrdR R17 mutant	4.53125e-07	829.327	2017-11-19 22:54:56	1.87838	548.237
	NrdR R17A mutant oligos and cydA	MST	On Time	R17A to cydA oligo	Experiment 20 (#20)	C:\Users\nanotemper\Desktop\Inna BMS\Streptomyces\Mutant NrdR Streptomyces\Sco Mutants from Jan 11 2022.moc	9	2017-11-22 18:39:24	-1	0	4	5	Medium	40	19.68	CydA	10 nM	Sco NrdR R17 mutant	2.26563e-07	828.754	2017-11-19 22:54:56	1.88903	569.504
	NrdR R17A mutant oligos and cydA	MST	On Time	R17A to cydA oligo	Experiment 20 (#20)	C:\Users\nanotemper\Desktop\Inna BMS\Streptomyces\Mutant NrdR Streptomyces\Sco Mutants from Jan 11 2022.moc	10	2017-11-22 18:40:05	-1	0	4	5	Medium	40	19.68	CydA	10 nM	Sco NrdR R17 mutant	1.13281e-07	829.399	2017-11-19 22:54:56	1.77282	508.396
	NrdR R17A mutant oligos and cydA	MST	On Time	R17A to cydA oligo	Experiment 20 (#20)	C:\Users\nanotemper\Desktop\Inna BMS\Streptomyces\Mutant NrdR Streptomyces\Sco Mutants from Jan 11 2022.moc	11	2017-11-22 18:40:46	-1	0	4	5	Medium	40	19.68	CydA	10 nM	Sco NrdR R17 mutant	5.66406e-08	829.165	2017-11-19 22:54:56	1.75457	653.538
	NrdR R17A mutant oligos and cydA	MST	On Time	R17A to cydA oligo	Experiment 20 (#20)	C:\Users\nanotemper\Desktop\Inna BMS\Streptomyces\Mutant NrdR Streptomyces\Sco Mutants from Jan 11 2022.moc	12	2017-11-22 18:41:26	-1	0	4	5	Medium	40	19.68	CydA	10 nM	Sco NrdR R17 mutant	2.83203e-08	829.634	2017-11-19 22:54:56	2.03217	536.858
	NrdR R17A mutant oligos and cydA	MST	On Time	R17A to cydA oligo	Experiment 20 (#20)	C:\Users\nanotemper\Desktop\Inna BMS\Streptomyces\Mutant NrdR Streptomyces\Sco Mutants from Jan 11 2022.moc	13	2017-11-22 18:42:07	-1	0	4	5	Medium	40	19.68	CydA	10 nM	Sco NrdR R17 mutant	1.41602e-08	829.653	2017-11-19 22:54:56	1.89787	499.652
	NrdR R17A mutant oligos and cydA	MST	On Time	R17A to cydA oligo	Experiment 20 (#20)	C:\Users\nanotemper\Desktop\Inna BMS\Streptomyces\Mutant NrdR Streptomyces\Sco Mutants from Jan 11 2022.moc	14	2017-11-22 18:42:48	-1	0	4	5	Medium	40	19.68	CydA	10 nM	Sco NrdR R17 mutant	7.08008e-09	829.008	2017-11-19 22:54:56	2.02032	547.292
	NrdR R17A mutant oligos and cydA	MST	On Time	R17A to cydA oligo	Experiment 20 (#20)	C:\Users\nanotemper\Desktop\Inna BMS\Streptomyces\Mutant NrdR Streptomyces\Sco Mutants from Jan 11 2022.moc	15	2017-11-22 18:43:28	-1	0	4	5	Medium	40	19.68	CydA	10 nM	Sco NrdR R17 mutant	3.54004e-09	829.805	2017-11-19 22:54:56	1.75975	538.926
	NrdR R17A mutant oligos and cydA	MST	On Time	R17A to cydA oligo	Experiment 20 (#20)	C:\Users\nanotemper\Desktop\Inna BMS\Streptomyces\Mutant NrdR Streptomyces\Sco Mutants from Jan 11 2022.moc	16	2017-11-22 18:44:09	-1	0	4	5	Medium	40	19.68	CydA	10 nM	Sco NrdR R17 mutant	1.77002e-09	829.508	2017-11-19 22:54:56	1.98618	546.923

## Sheet: MetaData
Origin of exported data	Origin of exported data
Project Title:
Comment:
Project File Path:	C:\Users\nanotemper\Desktop\Inna BMS\Streptomyces\Source data\Source data mutants\source data Suppl Fig 10\NrdR R17A to wt and mutated oligos\NrdR R17A to wt and mutant oligos.nta
Analysis-Set Name:	NrdR R17A mutant oligos and cydA
Exported from:	Dose-Response (Flat)
Exported on:	2017-11-19 22:54:56
Analysis Settings	Analysis Settings
Type of Analysis:	MST
Evaluation strategy:	On Time
Cold Region Start:	-1
Cold Region End:	0
Hot Region Start:	4
Hot Region End:	5
