# Supplementary material for: A nucleotide-sensing oligomerization mechanism that controls NrdR-dependent transcription of ribonucleotide reductases
Source: Nat Commun. 2022 May 16;13:2700. doi: 10.1038/s41467-022-30328-1 (PMC9110341; doi:10.1038/s41467-022-30328-1)
Supplement: Supplementary file 10 — Source Data [file 41467_2022_30328_MOESM10_ESM.zip › Source data NrdR/Source data to Fig 4 and Supplementary Fig 10/NrdR D15AR17A to WT oligo/NrdR D15AR17A to WT oligonucleotide_DoseResponseRawDataFlat.xlsx]

## Sheet: RawData
Project-Name	AnalysisSet	AnalysisSetType	EvaluationStrategy	MergeSet	Run	OriginOfData	CapillaryIndex	DateOfMeasurement	ColdRegionStart	ColdRegionEnd	HotRegionStart	HotRegionEnd	MSTPower	ExcitationPower	MeasuredTemperature	Target	TargetConcentration	Ligand	LigandConcentration	Fnorm	ExportedOn	BleachingRate	InitialFluorescence(MST)
	NrdR D15R17 to WT oligo	MST	On Time	D15AR17A to WT oligo all	Jan 5 _RjWT_ScoD15R17_10 mg (#23)	C:\Users\nanotemper\Desktop\Inna BMS\Streptomyces\NrdRSco 2021 12 30 _mutants.moc	1	2017-11-17 17:52:54	-1	0	4	5	Medium	40	21.16	ScoRJ WT	10 nM	ScoNrdR D15R17 double mutant	0.00011925	832.541	2017-11-19 22:52:12	1.93196	462.803
	NrdR D15R17 to WT oligo	MST	On Time	D15AR17A to WT oligo all	Jan 5 _RjWT_ScoD15R17_10 mg (#23)	C:\Users\nanotemper\Desktop\Inna BMS\Streptomyces\NrdRSco 2021 12 30 _mutants.moc	2	2017-11-17 17:53:35	-1	0	4	5	Medium	40	21.16	ScoRJ WT	10 nM	ScoNrdR D15R17 double mutant	5.9625e-05	833.067	2017-11-19 22:52:12	1.94898	430.623
	NrdR D15R17 to WT oligo	MST	On Time	D15AR17A to WT oligo all	Jan 5 _RjWT_ScoD15R17_10 mg (#23)	C:\Users\nanotemper\Desktop\Inna BMS\Streptomyces\NrdRSco 2021 12 30 _mutants.moc	3	2017-11-17 17:54:15	-1	0	4	5	Medium	40	21.16	ScoRJ WT	10 nM	ScoNrdR D15R17 double mutant	2.98125e-05	833.712	2017-11-19 22:52:12	1.82655	438.075
	NrdR D15R17 to WT oligo	MST	On Time	D15AR17A to WT oligo all	Jan 5 _RjWT_ScoD15R17_10 mg (#23)	C:\Users\nanotemper\Desktop\Inna BMS\Streptomyces\NrdRSco 2021 12 30 _mutants.moc	4	2017-11-17 17:54:56	-1	0	4	5	Medium	40	21.16	ScoRJ WT	10 nM	ScoNrdR D15R17 double mutant	1.49062e-05	832.7	2017-11-19 22:52:12	1.72943	444.744
	NrdR D15R17 to WT oligo	MST	On Time	D15AR17A to WT oligo all	Jan 5 _RjWT_ScoD15R17_10 mg (#23)	C:\Users\nanotemper\Desktop\Inna BMS\Streptomyces\NrdRSco 2021 12 30 _mutants.moc	5	2017-11-17 17:55:37	-1	0	4	5	Medium	40	21.16	ScoRJ WT	10 nM	ScoNrdR D15R17 double mutant	7.45312e-06	833.385	2017-11-19 22:52:12	1.91761	444.37
	NrdR D15R17 to WT oligo	MST	On Time	D15AR17A to WT oligo all	Jan 5 _RjWT_ScoD15R17_10 mg (#23)	C:\Users\nanotemper\Desktop\Inna BMS\Streptomyces\NrdRSco 2021 12 30 _mutants.moc	6	2017-11-17 17:56:17	-1	0	4	5	Medium	40	21.16	ScoRJ WT	10 nM	ScoNrdR D15R17 double mutant	3.72656e-06	832.532	2017-11-19 22:52:12	1.74355	452.882
	NrdR D15R17 to WT oligo	MST	On Time	D15AR17A to WT oligo all	Jan 5 _RjWT_ScoD15R17_10 mg (#23)	C:\Users\nanotemper\Desktop\Inna BMS\Streptomyces\NrdRSco 2021 12 30 _mutants.moc	7	2017-11-17 17:56:58	-1	0	4	5	Medium	40	21.16	ScoRJ WT	10 nM	ScoNrdR D15R17 double mutant	1.86328e-06	831.948	2017-11-19 22:52:12	1.7826	444.581
	NrdR D15R17 to WT oligo	MST	On Time	D15AR17A to WT oligo all	Jan 5 _RjWT_ScoD15R17_10 mg (#23)	C:\Users\nanotemper\Desktop\Inna BMS\Streptomyces\NrdRSco 2021 12 30 _mutants.moc	8	2017-11-17 17:57:39	-1	0	4	5	Medium	40	21.16	ScoRJ WT	10 nM	ScoNrdR D15R17 double mutant	9.31641e-07	832.721	2017-11-19 22:52:12	1.9302	453.957
	NrdR D15R17 to WT oligo	MST	On Time	D15AR17A to WT oligo all	Jan 5 _RjWT_ScoD15R17_10 mg (#23)	C:\Users\nanotemper\Desktop\Inna BMS\Streptomyces\NrdRSco 2021 12 30 _mutants.moc	9	2017-11-17 17:58:19	-1	0	4	5	Medium	40	21.16	ScoRJ WT	10 nM	ScoNrdR D15R17 double mutant	4.6582e-07	832.31	2017-11-19 22:52:12	1.84735	445.943
	NrdR D15R17 to WT oligo	MST	On Time	D15AR17A to WT oligo all	Jan 5 _RjWT_ScoD15R17_10 mg (#23)	C:\Users\nanotemper\Desktop\Inna BMS\Streptomyces\NrdRSco 2021 12 30 _mutants.moc	10	2017-11-17 17:59:00	-1	0	4	5	Medium	40	21.16	ScoRJ WT	10 nM	ScoNrdR D15R17 double mutant	2.3291e-07	832.013	2017-11-19 22:52:12	1.72745	446.184
	NrdR D15R17 to WT oligo	MST	On Time	D15AR17A to WT oligo all	Jan 5 _RjWT_ScoD15R17_10 mg (#23)	C:\Users\nanotemper\Desktop\Inna BMS\Streptomyces\NrdRSco 2021 12 30 _mutants.moc	11	2017-11-17 17:59:41	-1	0	4	5	Medium	40	21.16	ScoRJ WT	10 nM	ScoNrdR D15R17 double mutant	1.16455e-07	832.236	2017-11-19 22:52:12	1.70225	434.945
	NrdR D15R17 to WT oligo	MST	On Time	D15AR17A to WT oligo all	Jan 5 _RjWT_ScoD15R17_10 mg (#23)	C:\Users\nanotemper\Desktop\Inna BMS\Streptomyces\NrdRSco 2021 12 30 _mutants.moc	12	2017-11-17 18:00:21	-1	0	4	5	Medium	40	21.16	ScoRJ WT	10 nM	ScoNrdR D15R17 double mutant	5.82275e-08	832.106	2017-11-19 22:52:12	2.0546	454.014
	NrdR D15R17 to WT oligo	MST	On Time	D15AR17A to WT oligo all	Jan 5 _RjWT_ScoD15R17_10 mg (#23)	C:\Users\nanotemper\Desktop\Inna BMS\Streptomyces\NrdRSco 2021 12 30 _mutants.moc	13	2017-11-17 18:01:02	-1	0	4	5	Medium	40	21.16	ScoRJ WT	10 nM	ScoNrdR D15R17 double mutant	2.91138e-08	832.138	2017-11-19 22:52:12	1.95651	442.945
	NrdR D15R17 to WT oligo	MST	On Time	D15AR17A to WT oligo all	Jan 5 _RjWT_ScoD15R17_10 mg (#23)	C:\Users\nanotemper\Desktop\Inna BMS\Streptomyces\NrdRSco 2021 12 30 _mutants.moc	14	2017-11-17 18:01:42	-1	0	4	5	Medium	40	21.16	ScoRJ WT	10 nM	ScoNrdR D15R17 double mutant	1.45569e-08	832.31	2017-11-19 22:52:12	1.87707	449.167
	NrdR D15R17 to WT oligo	MST	On Time	D15AR17A to WT oligo all	Jan 5 _RjWT_ScoD15R17_10 mg (#23)	C:\Users\nanotemper\Desktop\Inna BMS\Streptomyces\NrdRSco 2021 12 30 _mutants.moc	15	2017-11-17 18:02:23	-1	0	4	5	Medium	40	21.16	ScoRJ WT	10 nM	ScoNrdR D15R17 double mutant	7.27844e-09	833.044	2017-11-19 22:52:12	1.93398	451.045
	NrdR D15R17 to WT oligo	MST	On Time	D15AR17A to WT oligo all	Jan 5 _RjWT_ScoD15R17_10 mg (#23)	C:\Users\nanotemper\Desktop\Inna BMS\Streptomyces\NrdRSco 2021 12 30 _mutants.moc	16	2017-11-17 18:03:04	-1	0	4	5	Medium	40	21.16	ScoRJ WT	10 nM	ScoNrdR D15R17 double mutant	3.63922e-09	832.238	2017-11-19 22:52:12	1.96029	450.988
	NrdR D15R17 to WT oligo	MST	On Time	D15AR17A to WT oligo all	Jan 5_RjWT_ScoD15R17_original (#20)	C:\Users\nanotemper\Desktop\Inna BMS\Streptomyces\NrdRSco 2021 12 30 _mutants.moc	1	2017-11-17 16:27:38	-1	0	4	5	Medium	40	20.66	ScoRJ WT	10 nM	ScoNrdR D15 mutant	4.36e-05	832.254	2017-11-19 22:52:12	1.99288	473.179
	NrdR D15R17 to WT oligo	MST	On Time	D15AR17A to WT oligo all	Jan 5_RjWT_ScoD15R17_original (#20)	C:\Users\nanotemper\Desktop\Inna BMS\Streptomyces\NrdRSco 2021 12 30 _mutants.moc	2	2017-11-17 16:28:19	-1	0	4	5	Medium	40	20.66	ScoRJ WT	10 nM	ScoNrdR D15 mutant	2.18e-05	832.341	2017-11-19 22:52:12	1.85733	424.766
	NrdR D15R17 to WT oligo	MST	On Time	D15AR17A to WT oligo all	Jan 5_RjWT_ScoD15R17_original (#20)	C:\Users\nanotemper\Desktop\Inna BMS\Streptomyces\NrdRSco 2021 12 30 _mutants.moc	3	2017-11-17 16:28:59	-1	0	4	5	Medium	40	20.66	ScoRJ WT	10 nM	ScoNrdR D15 mutant	1.09e-05	833.413	2017-11-19 22:52:12	1.82093	425.491
	NrdR D15R17 to WT oligo	MST	On Time	D15AR17A to WT oligo all	Jan 5_RjWT_ScoD15R17_original (#20)	C:\Users\nanotemper\Desktop\Inna BMS\Streptomyces\NrdRSco 2021 12 30 _mutants.moc	4	2017-11-17 16:29:40	-1	0	4	5	Medium	40	20.66	ScoRJ WT	10 nM	ScoNrdR D15 mutant	5.45e-06	832.946	2017-11-19 22:52:12	1.89646	450.688
	NrdR D15R17 to WT oligo	MST	On Time	D15AR17A to WT oligo all	Jan 5_RjWT_ScoD15R17_original (#20)	C:\Users\nanotemper\Desktop\Inna BMS\Streptomyces\NrdRSco 2021 12 30 _mutants.moc	5	2017-11-17 16:30:21	-1	0	4	5	Medium	40	20.66	ScoRJ WT	10 nM	ScoNrdR D15 mutant	2.725e-06	832.551	2017-11-19 22:52:12	1.90455	449.167
	NrdR D15R17 to WT oligo	MST	On Time	D15AR17A to WT oligo all	Jan 5_RjWT_ScoD15R17_original (#20)	C:\Users\nanotemper\Desktop\Inna BMS\Streptomyces\NrdRSco 2021 12 30 _mutants.moc	6	2017-11-17 16:31:01	-1	0	4	5	Medium	40	20.66	ScoRJ WT	10 nM	ScoNrdR D15 mutant	1.3625e-06	833.035	2017-11-19 22:52:12	1.91194	447.578
	NrdR D15R17 to WT oligo	MST	On Time	D15AR17A to WT oligo all	Jan 5_RjWT_ScoD15R17_original (#20)	C:\Users\nanotemper\Desktop\Inna BMS\Streptomyces\NrdRSco 2021 12 30 _mutants.moc	7	2017-11-17 16:31:42	-1	0	4	5	Medium	40	20.66	ScoRJ WT	10 nM	ScoNrdR D15 mutant	6.8125e-07	833.395	2017-11-19 22:52:12	1.9472	427.779
	NrdR D15R17 to WT oligo	MST	On Time	D15AR17A to WT oligo all	Jan 5_RjWT_ScoD15R17_original (#20)	C:\Users\nanotemper\Desktop\Inna BMS\Streptomyces\NrdRSco 2021 12 30 _mutants.moc	8	2017-11-17 16:32:23	-1	0	4	5	Medium	40	20.66	ScoRJ WT	10 nM	ScoNrdR D15 mutant	3.40625e-07	832.351	2017-11-19 22:52:12	1.95128	453.388
	NrdR D15R17 to WT oligo	MST	On Time	D15AR17A to WT oligo all	Jan 5_RjWT_ScoD15R17_original (#20)	C:\Users\nanotemper\Desktop\Inna BMS\Streptomyces\NrdRSco 2021 12 30 _mutants.moc	9	2017-11-17 16:33:03	-1	0	4	5	Medium	40	20.66	ScoRJ WT	10 nM	ScoNrdR D15 mutant	1.70313e-07	833.063	2017-11-19 22:52:12	1.91445	436.847
	NrdR D15R17 to WT oligo	MST	On Time	D15AR17A to WT oligo all	Jan 5_RjWT_ScoD15R17_original (#20)	C:\Users\nanotemper\Desktop\Inna BMS\Streptomyces\NrdRSco 2021 12 30 _mutants.moc	10	2017-11-17 16:33:44	-1	0	4	5	Medium	40	20.66	ScoRJ WT	10 nM	ScoNrdR D15 mutant	8.51563e-08	832.791	2017-11-19 22:52:12	1.90467	441.482
	NrdR D15R17 to WT oligo	MST	On Time	D15AR17A to WT oligo all	Jan 5_RjWT_ScoD15R17_original (#20)	C:\Users\nanotemper\Desktop\Inna BMS\Streptomyces\NrdRSco 2021 12 30 _mutants.moc	11	2017-11-17 16:34:25	-1	0	4	5	Medium	40	20.66	ScoRJ WT	10 nM	ScoNrdR D15 mutant	4.25781e-08	832.749	2017-11-19 22:52:12	1.82157	440.303
	NrdR D15R17 to WT oligo	MST	On Time	D15AR17A to WT oligo all	Jan 5_RjWT_ScoD15R17_original (#20)	C:\Users\nanotemper\Desktop\Inna BMS\Streptomyces\NrdRSco 2021 12 30 _mutants.moc	12	2017-11-17 16:35:05	-1	0	4	5	Medium	40	20.66	ScoRJ WT	10 nM	ScoNrdR D15 mutant	2.12891e-08	832.69	2017-11-19 22:52:12	1.75746	452.026
	NrdR D15R17 to WT oligo	MST	On Time	D15AR17A to WT oligo all	Jan 5_RjWT_ScoD15R17_original (#20)	C:\Users\nanotemper\Desktop\Inna BMS\Streptomyces\NrdRSco 2021 12 30 _mutants.moc	13	2017-11-17 16:35:46	-1	0	4	5	Medium	40	20.66	ScoRJ WT	10 nM	ScoNrdR D15 mutant	1.06445e-08	832.617	2017-11-19 22:52:12	1.77046	436.455
	NrdR D15R17 to WT oligo	MST	On Time	D15AR17A to WT oligo all	Jan 5_RjWT_ScoD15R17_original (#20)	C:\Users\nanotemper\Desktop\Inna BMS\Streptomyces\NrdRSco 2021 12 30 _mutants.moc	14	2017-11-17 16:36:27	-1	0	4	5	Medium	40	20.66	ScoRJ WT	10 nM	ScoNrdR D15 mutant	5.32227e-09	833.319	2017-11-19 22:52:12	1.76893	445.364
	NrdR D15R17 to WT oligo	MST	On Time	D15AR17A to WT oligo all	Jan 5_RjWT_ScoD15R17_original (#20)	C:\Users\nanotemper\Desktop\Inna BMS\Streptomyces\NrdRSco 2021 12 30 _mutants.moc	15	2017-11-17 16:37:07	-1	0	4	5	Medium	40	20.66	ScoRJ WT	10 nM	ScoNrdR D15 mutant	2.66113e-09	832.881	2017-11-19 22:52:12	1.8017	443.988
	NrdR D15R17 to WT oligo	MST	On Time	D15AR17A to WT oligo all	Jan 5_RjWT_ScoD15R17_original (#20)	C:\Users\nanotemper\Desktop\Inna BMS\Streptomyces\NrdRSco 2021 12 30 _mutants.moc	16	2017-11-17 16:37:48	-1	0	4	5	Medium	40	20.66	ScoRJ WT	10 nM	ScoNrdR D15 mutant	1.33057e-09	833.773	2017-11-19 22:52:12	1.9016	435.977
	NrdR D15R17 to WT oligo	MST	On Time	D15AR17A to WT oligo all	Jan 4 RjWt_ScoD15R17_repeat experiment (#17)	C:\Users\nanotemper\Desktop\Inna BMS\Streptomyces\NrdRSco 2021 12 30 _mutants.moc	1	2017-11-16 18:12:35	-1	0	4	5	Medium	40	21.48	ScoRJ WT	10 nM	ScoNrdR D15R17 double mutant	0.0002355	832.726	2017-11-19 22:52:12	1.9153	425.181
	NrdR D15R17 to WT oligo	MST	On Time	D15AR17A to WT oligo all	Jan 4 RjWt_ScoD15R17_repeat experiment (#17)	C:\Users\nanotemper\Desktop\Inna BMS\Streptomyces\NrdRSco 2021 12 30 _mutants.moc	2	2017-11-16 18:13:15	-1	0	4	5	Medium	40	21.48	ScoRJ WT	10 nM	ScoNrdR D15R17 double mutant	0.00011775	834.528	2017-11-19 22:52:12	2.02164	368.326
	NrdR D15R17 to WT oligo	MST	On Time	D15AR17A to WT oligo all	Jan 4 RjWt_ScoD15R17_repeat experiment (#17)	C:\Users\nanotemper\Desktop\Inna BMS\Streptomyces\NrdRSco 2021 12 30 _mutants.moc	3	2017-11-16 18:13:56	-1	0	4	5	Medium	40	21.48	ScoRJ WT	10 nM	ScoNrdR D15R17 double mutant	5.8875e-05	834.193	2017-11-19 22:52:12	1.84167	371.992
	NrdR D15R17 to WT oligo	MST	On Time	D15AR17A to WT oligo all	Jan 4 RjWt_ScoD15R17_repeat experiment (#17)	C:\Users\nanotemper\Desktop\Inna BMS\Streptomyces\NrdRSco 2021 12 30 _mutants.moc	4	2017-11-16 18:14:36	-1	0	4	5	Medium	40	21.48	ScoRJ WT	10 nM	ScoNrdR D15R17 double mutant	2.94375e-05	833.961	2017-11-19 22:52:12	1.9912	374.508
	NrdR D15R17 to WT oligo	MST	On Time	D15AR17A to WT oligo all	Jan 4 RjWt_ScoD15R17_repeat experiment (#17)	C:\Users\nanotemper\Desktop\Inna BMS\Streptomyces\NrdRSco 2021 12 30 _mutants.moc	5	2017-11-16 18:15:17	-1	0	4	5	Medium	40	21.48	ScoRJ WT	10 nM	ScoNrdR D15R17 double mutant	1.47188e-05	835.696	2017-11-19 22:52:12	2.01084	354.843
	NrdR D15R17 to WT oligo	MST	On Time	D15AR17A to WT oligo all	Jan 4 RjWt_ScoD15R17_repeat experiment (#17)	C:\Users\nanotemper\Desktop\Inna BMS\Streptomyces\NrdRSco 2021 12 30 _mutants.moc	6	2017-11-16 18:15:58	-1	0	4	5	Medium	40	21.48	ScoRJ WT	10 nM	ScoNrdR D15R17 double mutant	7.35938e-06	832.703	2017-11-19 22:52:12	1.90648	372.498
	NrdR D15R17 to WT oligo	MST	On Time	D15AR17A to WT oligo all	Jan 4 RjWt_ScoD15R17_repeat experiment (#17)	C:\Users\nanotemper\Desktop\Inna BMS\Streptomyces\NrdRSco 2021 12 30 _mutants.moc	7	2017-11-16 18:16:38	-1	0	4	5	Medium	40	21.48	ScoRJ WT	10 nM	ScoNrdR D15R17 double mutant	3.67969e-06	833.415	2017-11-19 22:52:12	1.98257	380.004
	NrdR D15R17 to WT oligo	MST	On Time	D15AR17A to WT oligo all	Jan 4 RjWt_ScoD15R17_repeat experiment (#17)	C:\Users\nanotemper\Desktop\Inna BMS\Streptomyces\NrdRSco 2021 12 30 _mutants.moc	8	2017-11-16 18:17:19	-1	0	4	5	Medium	40	21.48	ScoRJ WT	10 nM	ScoNrdR D15R17 double mutant	1.83984e-06	832.154	2017-11-19 22:52:12	2.01682	387.249
	NrdR D15R17 to WT oligo	MST	On Time	D15AR17A to WT oligo all	Jan 4 RjWt_ScoD15R17_repeat experiment (#17)	C:\Users\nanotemper\Desktop\Inna BMS\Streptomyces\NrdRSco 2021 12 30 _mutants.moc	9	2017-11-16 18:18:00	-1	0	4	5	Medium	40	21.48	ScoRJ WT	10 nM	ScoNrdR D15R17 double mutant	9.19922e-07	832.038	2017-11-19 22:52:12	1.90954	376.334
	NrdR D15R17 to WT oligo	MST	On Time	D15AR17A to WT oligo all	Jan 4 RjWt_ScoD15R17_repeat experiment (#17)	C:\Users\nanotemper\Desktop\Inna BMS\Streptomyces\NrdRSco 2021 12 30 _mutants.moc	10	2017-11-16 18:18:40	-1	0	4	5	Medium	40	21.48	ScoRJ WT	10 nM	ScoNrdR D15R17 double mutant	4.59961e-07	832.741	2017-11-19 22:52:12	1.94815	372.313
	NrdR D15R17 to WT oligo	MST	On Time	D15AR17A to WT oligo all	Jan 4 RjWt_ScoD15R17_repeat experiment (#17)	C:\Users\nanotemper\Desktop\Inna BMS\Streptomyces\NrdRSco 2021 12 30 _mutants.moc	11	2017-11-16 18:19:21	-1	0	4	5	Medium	40	21.48	ScoRJ WT	10 nM	ScoNrdR D15R17 double mutant	2.2998e-07	831.663	2017-11-19 22:52:12	1.67995	366.468
	NrdR D15R17 to WT oligo	MST	On Time	D15AR17A to WT oligo all	Jan 4 RjWt_ScoD15R17_repeat experiment (#17)	C:\Users\nanotemper\Desktop\Inna BMS\Streptomyces\NrdRSco 2021 12 30 _mutants.moc	12	2017-11-16 18:20:02	-1	0	4	5	Medium	40	21.48	ScoRJ WT	10 nM	ScoNrdR D15R17 double mutant	1.1499e-07	832.271	2017-11-19 22:52:12	1.79928	379.373
	NrdR D15R17 to WT oligo	MST	On Time	D15AR17A to WT oligo all	Jan 4 RjWt_ScoD15R17_repeat experiment (#17)	C:\Users\nanotemper\Desktop\Inna BMS\Streptomyces\NrdRSco 2021 12 30 _mutants.moc	13	2017-11-16 18:20:42	-1	0	4	5	Medium	40	21.48	ScoRJ WT	10 nM	ScoNrdR D15R17 double mutant	5.74951e-08	832.332	2017-11-19 22:52:12	1.9895	382.642
	NrdR D15R17 to WT oligo	MST	On Time	D15AR17A to WT oligo all	Jan 4 RjWt_ScoD15R17_repeat experiment (#17)	C:\Users\nanotemper\Desktop\Inna BMS\Streptomyces\NrdRSco 2021 12 30 _mutants.moc	14	2017-11-16 18:21:23	-1	0	4	5	Medium	40	21.48	ScoRJ WT	10 nM	ScoNrdR D15R17 double mutant	2.87476e-08	832.171	2017-11-19 22:52:12	1.94274	380.637
	NrdR D15R17 to WT oligo	MST	On Time	D15AR17A to WT oligo all	Jan 4 RjWt_ScoD15R17_repeat experiment (#17)	C:\Users\nanotemper\Desktop\Inna BMS\Streptomyces\NrdRSco 2021 12 30 _mutants.moc	15	2017-11-16 18:22:04	-1	0	4	5	Medium	40	21.48	ScoRJ WT	10 nM	ScoNrdR D15R17 double mutant	1.43738e-08	832.901	2017-11-19 22:52:12	1.91812	375.512
	NrdR D15R17 to WT oligo	MST	On Time	D15AR17A to WT oligo all	Jan 4 RjWt_ScoD15R17_repeat experiment (#17)	C:\Users\nanotemper\Desktop\Inna BMS\Streptomyces\NrdRSco 2021 12 30 _mutants.moc	16	2017-11-16 18:22:44	-1	0	4	5	Medium	40	21.48	ScoRJ WT	10 nM	ScoNrdR D15R17 double mutant	7.18689e-09	833.238	2017-11-19 22:52:12	1.86214	380.542

## Sheet: MetaData
Origin of exported data	Origin of exported data
Project Title:
Comment:
Project File Path:	C:\Users\nanotemper\Desktop\Inna BMS\Streptomyces\Source data\Source data mutants\source data Suppl Fig 10\NrdR D15AR17A to WT oligo\NrdR D15AR17A to WT oligonucleotide.nta
Analysis-Set Name:	NrdR D15R17 to WT oligo
Exported from:	Dose-Response (Flat)
Exported on:	2017-11-19 22:52:12
Analysis Settings	Analysis Settings
Type of Analysis:	MST
Evaluation strategy:	On Time
Cold Region Start:	-1
Cold Region End:	0
Hot Region Start:	4
Hot Region End:	5
