# Supplementary material for: A nucleotide-sensing oligomerization mechanism that controls NrdR-dependent transcription of ribonucleotide reductases
Source: Nat Commun. 2022 May 16;13:2700. doi: 10.1038/s41467-022-30328-1 (PMC9110341; doi:10.1038/s41467-022-30328-1)
Supplement: Supplementary file 10 — Source Data [file 41467_2022_30328_MOESM10_ESM.zip › Source data NrdR/Source data to Fig 4 and Supplementary Fig 10/NrdR D15AR17A to WT oligo/NrdR D15AR17A to WT oligonucleotide_DoseResponseRawDataGrouped.xlsx]

## Sheet: RawData
NanoTemper Technologies	NanoTemper Technologies
MO.Affinity Analysis v2.3	MO.Affinity Analysis v2.3
Origin of exported data	Origin of exported data
Project Title:
Comment:
Project File Path:	C:\Users\nanotemper\Desktop\Inna BMS\Streptomyces\Source data\Source data mutants\source data Suppl Fig 10\NrdR D15AR17A to WT oligo\NrdR D15AR17A to WT oligonucleotide.nta
Analysis-Set Name:	NrdR D15R17 to WT oligo
Exported from:	Dose-Response (Grouped)
Exported on:	2017-11-19 22:52:08
Analysis Settings	Analysis Settings
Type of Analysis:	MST
Evaluation strategy:	On Time
Cold Region Start:	-1
Cold Region End:	0
Hot Region Start:	4
Hot Region End:	5
Sample Information	Sample Information
Merge-Set Name:	D15AR17A to WT oligo all
Date of Measurement:	2017-11-16 19:12:35.173 → 2017-11-17 19:03:04.363
Capillary Type:	Monolith NT.115 Capillary
Target:	ScoRJ WT
TargetConcentration:	1e-08
Ligand:	ScoNrdR D15R17 double mutant
Measurement Settings	Measurement Settings
MST-Power:	Medium
Excitation-Power:	40
Excitation type:	Nano - RED
Thermostat Setpoint:	(disabled)
Fit Results (Kd)	Fit Results (Kd)
Fit Model:	Kd
Bound	832.831
Unbound	832.831
Kd	5.6e-07
TargetConc	1e-08
Standard Deviation:	0.73822
Kd Confidence:	n/a
Dose Response Curve	Dose Response Curve	Dose Response Curve
Ligand Concentration [M]	Fnorm [‰]	Error Value
0.0002355	832.726	0
0.00011925	832.541	0
0.00011775	834.528	0
5.9625e-05	833.067	0
5.8875e-05	834.193	0
4.36e-05	832.254	0
2.98125e-05	833.712	0
2.94375e-05	833.961	0
2.18e-05	832.341	0
1.49062e-05	832.7	0
1.47188e-05	835.696	0
1.09e-05	833.413	0
7.45312e-06	833.385	0
7.35938e-06	832.703	0
5.45e-06	832.946	0
3.72656e-06	832.532	0
3.67969e-06	833.415	0
2.725e-06	832.551	0
1.86328e-06	831.948	0
1.83984e-06	832.154	0
1.3625e-06	833.035	0
9.31641e-07	832.721	0
9.19922e-07	832.038	0
6.8125e-07	833.395	0
4.6582e-07	832.31	0
4.59961e-07	832.741	0
3.40625e-07	832.351	0
2.3291e-07	832.013	0
2.2998e-07	831.663	0
1.70313e-07	833.063	0
1.16455e-07	832.236	0
1.1499e-07	832.271	0
8.51563e-08	832.791	0
5.82275e-08	832.106	0
5.74951e-08	832.332	0
4.25781e-08	832.749	0
2.91138e-08	832.138	0
2.87476e-08	832.171	0
2.12891e-08	832.69	0
1.45569e-08	832.31	0
1.43738e-08	832.901	0
1.06445e-08	832.617	0
7.27844e-09	833.044	0
7.18689e-09	833.238	0
5.32227e-09	833.319	0
3.63922e-09	832.238	0
2.66113e-09	832.881	0
1.33057e-09	833.773	0

## Sheet: Fit-Values
Dose	FNorm
0.000217272
0.000200456
0.00018494
0.000170626
0.00015742
0.000145235
0.000133994
0.000123623
0.000114055
0.000105227
9.70825e-05
8.95683e-05
8.26358e-05
7.62398e-05
7.03389e-05
6.48947e-05
5.98719e-05
5.52378e-05
5.09624e-05
4.70179e-05
4.33788e-05
4.00213e-05
3.69236e-05
3.40658e-05
3.14291e-05
2.89965e-05
2.67522e-05
2.46816e-05
2.27712e-05
2.10087e-05
1.93827e-05
1.78825e-05
1.64984e-05
1.52214e-05
1.40433e-05
1.29563e-05
1.19535e-05
1.10283e-05
1.01747e-05
9.38721e-06
8.66064e-06
7.99031e-06
7.37186e-06
6.80128e-06
6.27487e-06
5.7892e-06
5.34111e-06
4.92771e-06
4.54631e-06
4.19443e-06
3.86978e-06
3.57026e-06
3.29392e-06
3.03898e-06
2.80376e-06
2.58675e-06
2.38654e-06
2.20182e-06
2.0314e-06
1.87417e-06
1.72911e-06
1.59528e-06
1.4718e-06
1.35789e-06
1.25279e-06
1.15582e-06
1.06636e-06
9.83826e-07
9.07678e-07
8.37424e-07
7.72608e-07
7.12808e-07
6.57637e-07
6.06736e-07
5.59775e-07
5.16449e-07
4.76476e-07
4.39597e-07
4.05572e-07
3.74181e-07
3.4522e-07
3.185e-07
2.93848e-07
2.71104e-07
2.50121e-07
2.30762e-07
2.12901e-07
1.96422e-07
1.81219e-07
1.67193e-07
1.54252e-07
1.42313e-07
1.31298e-07
1.21136e-07
1.1176e-07
1.0311e-07
9.51292e-08
8.77662e-08
8.09731e-08
7.47058e-08
6.89236e-08
6.3589e-08
5.86672e-08
5.41264e-08
4.9937e-08
4.60719e-08
4.2506e-08
3.9216e-08
3.61807e-08
3.33804e-08
3.07967e-08
2.84131e-08
2.62139e-08
2.4185e-08
2.23131e-08
2.0586e-08
1.89927e-08
1.75227e-08
1.61664e-08
1.49151e-08
1.37607e-08
1.26956e-08
1.1713e-08
1.08064e-08
9.97001e-09
9.19833e-09
8.48639e-09
7.82954e-09
7.22354e-09
6.66444e-09
6.14862e-09
5.67271e-09
5.23365e-09
4.82857e-09
4.45484e-09
4.11003e-09
3.79192e-09
3.49843e-09
3.22765e-09
2.97783e-09
2.74735e-09
2.5347e-09
2.33852e-09
2.15752e-09
1.99053e-09
1.83646e-09
1.69432e-09
1.56318e-09
1.44219e-09
1.33057e-09
