# Supplementary material for: A nucleotide-sensing oligomerization mechanism that controls NrdR-dependent transcription of ribonucleotide reductases
Source: Nat Commun. 2022 May 16;13:2700. doi: 10.1038/s41467-022-30328-1 (PMC9110341; doi:10.1038/s41467-022-30328-1)
Supplement: Supplementary file 10 — Source Data [file 41467_2022_30328_MOESM10_ESM.zip › Source data NrdR/Source data to Fig 1 and Supplementary Fig 3/BSA with ATP dATP to nrdAB oligo/BSA with ATP and dATP to nrdAB oligo_DoseResponseRawDataFlat.xlsx]

## Sheet: RawData
Project-Name	AnalysisSet	AnalysisSetType	EvaluationStrategy	MergeSet	Run	OriginOfData	CapillaryIndex	DateOfMeasurement	ColdRegionStart	ColdRegionEnd	HotRegionStart	HotRegionEnd	MSTPower	ExcitationPower	MeasuredTemperature	Target	TargetConcentration	Ligand	LigandConcentration	Fnorm	ExportedOn	BleachingRate	InitialFluorescence(MST)
	Analysis-Set #1	MST	On Time	BSA dATP and ATP to AB promoter (#12)	Exp 11 + ATP 3 mM (#12)	C:\Users\nanotemper\Desktop\Inna BMS\NrdRSco 20190909.moc	1	2017-12-13 17:28:39	-1	0	4	5	Medium	40	23.45	SconrdAB	100 nM	BSA	5e-05	830.479	2017-11-19 22:50:56	2.0193	420.734
	Analysis-Set #1	MST	On Time	BSA dATP and ATP to AB promoter (#12)	Exp 11 + ATP 3 mM (#12)	C:\Users\nanotemper\Desktop\Inna BMS\NrdRSco 20190909.moc	2	2017-12-13 17:29:20	-1	0	4	5	Medium	40	23.45	SconrdAB	100 nM	BSA	2.5e-05	829.771	2017-11-19 22:50:56	1.94968	435.758
	Analysis-Set #1	MST	On Time	BSA dATP and ATP to AB promoter (#12)	Exp 11 + ATP 3 mM (#12)	C:\Users\nanotemper\Desktop\Inna BMS\NrdRSco 20190909.moc	3	2017-12-13 17:30:00	-1	0	4	5	Medium	40	23.45	SconrdAB	100 nM	BSA	1.25e-05	829.661	2017-11-19 22:50:56	2.01753	414.904
	Analysis-Set #1	MST	On Time	BSA dATP and ATP to AB promoter (#12)	Exp 11 + ATP 3 mM (#12)	C:\Users\nanotemper\Desktop\Inna BMS\NrdRSco 20190909.moc	4	2017-12-13 17:30:41	-1	0	4	5	Medium	40	23.45	SconrdAB	100 nM	BSA	6.25e-06	830.239	2017-11-19 22:50:56	2.08815	424.731
	Analysis-Set #1	MST	On Time	BSA dATP and ATP to AB promoter (#12)	Exp 11 + ATP 3 mM (#12)	C:\Users\nanotemper\Desktop\Inna BMS\NrdRSco 20190909.moc	5	2017-12-13 17:31:22	-1	0	4	5	Medium	40	23.45	SconrdAB	100 nM	BSA	3.125e-06	829.775	2017-11-19 22:50:56	1.94649	417.982
	Analysis-Set #1	MST	On Time	BSA dATP and ATP to AB promoter (#12)	Exp 11 + ATP 3 mM (#12)	C:\Users\nanotemper\Desktop\Inna BMS\NrdRSco 20190909.moc	6	2017-12-13 17:32:02	-1	0	4	5	Medium	40	23.45	SconrdAB	100 nM	BSA	1.5625e-06	829.972	2017-11-19 22:50:56	1.97649	425.508
	Analysis-Set #1	MST	On Time	BSA dATP and ATP to AB promoter (#12)	Exp 11 + ATP 3 mM (#12)	C:\Users\nanotemper\Desktop\Inna BMS\NrdRSco 20190909.moc	7	2017-12-13 17:32:43	-1	0	4	5	Medium	40	23.45	SconrdAB	100 nM	BSA	7.8125e-07	829.802	2017-11-19 22:50:56	2.00713	427.542
	Analysis-Set #1	MST	On Time	BSA dATP and ATP to AB promoter (#12)	Exp 11 + ATP 3 mM (#12)	C:\Users\nanotemper\Desktop\Inna BMS\NrdRSco 20190909.moc	8	2017-12-13 17:33:24	-1	0	4	5	Medium	40	23.45	SconrdAB	100 nM	BSA	3.90625e-07	830.535	2017-11-19 22:50:56	2.08821	415.832
	Analysis-Set #1	MST	On Time	BSA dATP and ATP to AB promoter (#12)	Exp 11 + ATP 3 mM (#12)	C:\Users\nanotemper\Desktop\Inna BMS\NrdRSco 20190909.moc	9	2017-12-13 17:34:05	-1	0	4	5	Medium	40	23.45	SconrdAB	100 nM	BSA	1.95313e-07	829.614	2017-11-19 22:50:56	2.1075	421.582
	Analysis-Set #1	MST	On Time	BSA dATP and ATP to AB promoter (#12)	Exp 11 + ATP 3 mM (#12)	C:\Users\nanotemper\Desktop\Inna BMS\NrdRSco 20190909.moc	10	2017-12-13 17:34:45	-1	0	4	5	Medium	40	23.45	SconrdAB	100 nM	BSA	9.76563e-08	829.493	2017-11-19 22:50:56	1.99353	418.283
	Analysis-Set #1	MST	On Time	BSA dATP and ATP to AB promoter (#12)	Exp 11 + ATP 3 mM (#12)	C:\Users\nanotemper\Desktop\Inna BMS\NrdRSco 20190909.moc	11	2017-12-13 17:35:26	-1	0	4	5	Medium	40	23.45	SconrdAB	100 nM	BSA	4.88281e-08	830.244	2017-11-19 22:50:56	1.91783	440.668
	Analysis-Set #1	MST	On Time	BSA dATP and ATP to AB promoter (#12)	Exp 11 + ATP 3 mM (#12)	C:\Users\nanotemper\Desktop\Inna BMS\NrdRSco 20190909.moc	12	2017-12-13 17:36:07	-1	0	4	5	Medium	40	23.45	SconrdAB	100 nM	BSA	2.44141e-08	829.908	2017-11-19 22:50:56	1.85434	411.62
	Analysis-Set #1	MST	On Time	BSA dATP and ATP to AB promoter (#12)	Exp 11 + ATP 3 mM (#12)	C:\Users\nanotemper\Desktop\Inna BMS\NrdRSco 20190909.moc	13	2017-12-13 17:36:47	-1	0	4	5	Medium	40	23.45	SconrdAB	100 nM	BSA	1.2207e-08	829.265	2017-11-19 22:50:56	1.89972	417.142
	Analysis-Set #1	MST	On Time	BSA dATP and ATP to AB promoter (#12)	Exp 11 + ATP 3 mM (#12)	C:\Users\nanotemper\Desktop\Inna BMS\NrdRSco 20190909.moc	14	2017-12-13 17:37:28	-1	0	4	5	Medium	40	23.45	SconrdAB	100 nM	BSA	6.10352e-09	829.659	2017-11-19 22:50:56	1.90934	427.597
	Analysis-Set #1	MST	On Time	BSA dATP and ATP to AB promoter (#12)	Exp 11 + ATP 3 mM (#12)	C:\Users\nanotemper\Desktop\Inna BMS\NrdRSco 20190909.moc	15	2017-12-13 17:38:09	-1	0	4	5	Medium	40	23.45	SconrdAB	100 nM	BSA	3.05176e-09	830.059	2017-11-19 22:50:56	2.11966	416.641
	Analysis-Set #1	MST	On Time	BSA dATP and ATP to AB promoter (#12)	Exp 11 + ATP 3 mM (#12)	C:\Users\nanotemper\Desktop\Inna BMS\NrdRSco 20190909.moc	16	2017-12-13 17:38:49	-1	0	4	5	Medium	40	23.45	SconrdAB	100 nM	BSA	1.52588e-09	830.282	2017-11-19 22:50:56	1.9066	422.652

## Sheet: MetaData
Origin of exported data	Origin of exported data
Project Title:
Comment:
Project File Path:	C:\Users\nanotemper\Desktop\Inna BMS\Streptomyces\Source data\source data to suppl fig 3\BSA with ATP and dATP to nrdAB oligo.nta
Analysis-Set Name:	Analysis-Set #1
Exported from:	Dose-Response (Flat)
Exported on:	2017-11-19 22:50:56
Analysis Settings	Analysis Settings
Type of Analysis:	MST
Evaluation strategy:	On Time
Cold Region Start:	-1
Cold Region End:	0
Hot Region Start:	4
Hot Region End:	5
