# Supplementary material for: A nucleotide-sensing oligomerization mechanism that controls NrdR-dependent transcription of ribonucleotide reductases
Source: Nat Commun. 2022 May 16;13:2700. doi: 10.1038/s41467-022-30328-1 (PMC9110341; doi:10.1038/s41467-022-30328-1)
Supplement: Supplementary file 10 — Source Data [file 41467_2022_30328_MOESM10_ESM.zip › Source data NrdR/Source data to Fig 1 and Supplementary Fig 3/BSA with ATP dATP to nrdAB oligo/BSA with ATP and dATP to nrdAB oligo_DoseResponseRawDataGrouped.xlsx]

## Sheet: RawData
NanoTemper Technologies	NanoTemper Technologies
MO.Affinity Analysis v2.3	MO.Affinity Analysis v2.3
Origin of exported data	Origin of exported data
Project Title:
Comment:
Project File Path:	C:\Users\nanotemper\Desktop\Inna BMS\Streptomyces\Source data\source data to suppl fig 3\BSA with ATP and dATP to nrdAB oligo.nta
Analysis-Set Name:	Analysis-Set #1
Exported from:	Dose-Response (Grouped)
Exported on:	2017-11-19 22:50:51
Analysis Settings	Analysis Settings
Type of Analysis:	MST
Evaluation strategy:	On Time
Cold Region Start:	-1
Cold Region End:	0
Hot Region Start:	4
Hot Region End:	5
Sample Information	Sample Information
Merge-Set Name:	BSA dATP and ATP to AB promoter (#12)
Date of Measurement:	2017-12-13 18:28:39.894 → 2017-12-13 18:38:49.903
Capillary Type:	Monolith NT.115 Capillary
Target:	SconrdAB
TargetConcentration:	1e-07
Ligand:	BSA
Measurement Settings	Measurement Settings
MST-Power:	Medium
Excitation-Power:	40
Excitation type:	Nano - RED
Thermostat Setpoint:	(disabled)
Fit Results (Kd)	Fit Results (Kd)
Fit Model:	Kd
Bound	829.922
Unbound	829.922
Kd	2.8e-07
TargetConc	1e-08
Standard Deviation:	0.348838
Kd Confidence:	n/a
Dose Response Curve	Dose Response Curve	Dose Response Curve
Ligand Concentration [M]	Fnorm [‰]	Error Value
5e-05	830.479	0
2.5e-05	829.771	0
1.25e-05	829.661	0
6.25e-06	830.239	0
3.125e-06	829.775	0
1.5625e-06	829.972	0
7.8125e-07	829.802	0
3.90625e-07	830.535	0
1.95313e-07	829.614	0
9.76563e-08	829.493	0
4.88281e-08	830.244	0
2.44141e-08	829.908	0
1.2207e-08	829.265	0
6.10352e-09	829.659	0
3.05176e-09	830.059	0
1.52588e-09	830.282	0

## Sheet: Fit-Values
Dose	FNorm
4.66516e-05
4.35275e-05
4.06126e-05
3.78929e-05
3.53553e-05
3.29877e-05
3.07786e-05
2.87175e-05
2.67943e-05
2.5e-05
2.33258e-05
2.17638e-05
2.03063e-05
1.89465e-05
1.76777e-05
1.64938e-05
1.53893e-05
1.43587e-05
1.33972e-05
1.25e-05
1.16629e-05
1.08819e-05
1.01532e-05
9.47323e-06
8.83883e-06
8.24692e-06
7.69465e-06
7.17936e-06
6.69858e-06
6.25e-06
5.83146e-06
5.44094e-06
5.07658e-06
4.73661e-06
4.41942e-06
4.12346e-06
3.84733e-06
3.58968e-06
3.34929e-06
3.125e-06
2.91573e-06
2.72047e-06
2.53829e-06
2.36831e-06
2.20971e-06
2.06173e-06
1.92366e-06
1.79484e-06
1.67465e-06
1.5625e-06
1.45786e-06
1.36024e-06
1.26914e-06
1.18415e-06
1.10485e-06
1.03087e-06
9.61832e-07
8.97421e-07
8.37323e-07
7.8125e-07
7.28932e-07
6.80118e-07
6.34572e-07
5.92077e-07
5.52427e-07
5.15433e-07
4.80916e-07
4.4871e-07
4.18662e-07
3.90625e-07
3.64466e-07
3.40059e-07
3.17286e-07
2.96038e-07
2.76214e-07
2.57716e-07
2.40458e-07
2.24355e-07
2.09331e-07
1.95313e-07
1.82233e-07
1.70029e-07
1.58643e-07
1.48019e-07
1.38107e-07
1.28858e-07
1.20229e-07
1.12178e-07
1.04665e-07
9.76563e-08
9.11165e-08
8.50147e-08
7.93215e-08
7.40096e-08
6.90534e-08
6.44291e-08
6.01145e-08
5.60888e-08
5.23327e-08
4.88281e-08
4.55583e-08
4.25074e-08
3.96608e-08
3.70048e-08
3.45267e-08
3.22146e-08
3.00572e-08
2.80444e-08
2.61663e-08
2.44141e-08
2.27791e-08
2.12537e-08
1.98304e-08
1.85024e-08
1.72633e-08
1.61073e-08
1.50286e-08
1.40222e-08
1.30832e-08
1.2207e-08
1.13896e-08
1.06268e-08
9.91519e-09
9.2512e-09
8.63168e-09
8.05364e-09
7.51431e-09
7.0111e-09
6.54159e-09
6.10352e-09
5.69478e-09
5.31342e-09
4.9576e-09
4.6256e-09
4.31584e-09
4.02682e-09
3.75715e-09
3.50555e-09
3.27079e-09
3.05176e-09
2.84739e-09
2.65671e-09
2.4788e-09
2.3128e-09
2.15792e-09
2.01341e-09
1.87858e-09
1.75277e-09
1.6354e-09
1.52588e-09
