# Supplementary material for: A nucleotide-sensing oligomerization mechanism that controls NrdR-dependent transcription of ribonucleotide reductases
Source: Nat Commun. 2022 May 16;13:2700. doi: 10.1038/s41467-022-30328-1 (PMC9110341; doi:10.1038/s41467-022-30328-1)
Supplement: Supplementary file 10 — Source Data [file 41467_2022_30328_MOESM10_ESM.zip › Source data NrdR/Source data to Fig 1 and Supplementary Fig 3/NrdR to nrdAB oligo/NrdR ADP dATP/NrdR ADP dATP to nrdAB oligo_DoseResponseRawDataGrouped.xlsx]

## Sheet: RawData
NanoTemper Technologies	NanoTemper Technologies
MO.Affinity Analysis v2.3	MO.Affinity Analysis v2.3
Origin of exported data	Origin of exported data
Project Title:
Comment:
Project File Path:	C:\Users\nanotemper\Desktop\Inna BMS\Streptomyces\Source data\NrdR to nrdAB oligo\NrdR ADP dATP\NrdR ADP dATP to nrdAB oligo.nta
Analysis-Set Name:	NrdR ADP dATP to nrdAB oligo merged data
Exported from:	Dose-Response (Grouped)
Exported on:	2017-11-19 21:51:29
Analysis Settings	Analysis Settings
Type of Analysis:	MST
Evaluation strategy:	On Time
Cold Region Start:	-1
Cold Region End:	0
Hot Region Start:	4
Hot Region End:	5
Sample Information	Sample Information
Merge-Set Name:	NrdR ADP dATP to nrdAB
Date of Measurement:	2017-12-18 16:14:47.891 → 2018-02-13 19:05:35.409
Capillary Type:	Monolith NT.115 Capillary
Target:	Sco nrdAB
TargetConcentration:	1e-07
Ligand:	Sco NrdR54
Measurement Settings	Measurement Settings
MST-Power:	Medium
Excitation-Power:	40
Excitation type:	Nano - RED
Thermostat Setpoint:	(disabled)
Fit Results (Kd)	Fit Results (Kd)
Fit Model:	Kd
Bound	834.742
Unbound	829.866
Kd	1.78542e-07
TargetConc	1e-08
Standard Deviation:	0.298967
Kd Confidence:	3.36501e-08
Dose Response Curve	Dose Response Curve	Dose Response Curve		Shifted Dose Response Curve of AB+NrdR+dATP 1mM + ADP 1mM (#41)	Shifted Dose Response Curve of AB+NrdR+dATP 1mM + ADP 1mM (#41)		Shifted Dose Response Curve of exp21+3,mMdATP (#22)	Shifted Dose Response Curve of exp21+3,mMdATP (#22)		Shifted Dose Response Curve of Experiment 8 (#08)	Shifted Dose Response Curve of Experiment 8 (#08)
Ligand Concentration [M]	Fnorm [‰]	Error Value		Ligand Concentration [M]	Fnorm [‰]		Ligand Concentration [M]	Fnorm [‰]		Ligand Concentration [M]	Fnorm [‰]
1.6e-05	834.667	0.99576		1.6e-05	835.684		1.6e-05	834.621		1.6e-05	833.694
8e-06	834.272	0.393385		8e-06	834.399		8e-06	833.831		8e-06	834.586
4e-06	834.51	0.368746		4e-06	834.219		4e-06	834.924		4e-06	834.385
2e-06	834.471	0.938252		2e-06	834.303		2e-06	833.627		2e-06	835.481
1e-06	834.26	0.71223		1e-06	833.555		1e-06	834.245		1e-06	834.979
5e-07	833.569	0.274343		5e-07	833.799		5e-07	833.643		5e-07	833.265
2.5e-07	833.085	0.276555		2.5e-07	833.398		2.5e-07	832.983		2.5e-07	832.875
1.25e-07	831.274	0.685548		1.25e-07	831.896		1.25e-07	831.388		1.25e-07	830.539
6.25e-08	830.728	0.370273		6.25e-08	830.51		6.25e-08	831.156		6.25e-08	830.519
3.125e-08	830.823	0.149674		3.125e-08	830.901		3.125e-08	830.918		3.125e-08	830.651
1.5625e-08	830.397	0.380934		1.5625e-08	830.754		1.5625e-08	829.996		1.5625e-08	830.44
7.8125e-09	830.034	0.425064		7.8125e-09	829.57		7.8125e-09	830.405		7.8125e-09	830.126
3.90625e-09	830.131	0.249152		3.90625e-09	830.02		3.90625e-09	829.957		3.90625e-09	830.416
1.95312e-09	829.804	0.538103		1.95312e-09	829.185		1.95312e-09	830.165		1.95312e-09	830.06
9.76562e-10	830.182	0.200248		9.76562e-10	830.144		9.76562e-10	830.399		9.76562e-10	830.004
4.88281e-10	829.561	0.0565532		4.88281e-10	829.521		4.88281e-10	829.601

## Sheet: Fit-Values
Dose	FNorm
2.97194e-05
2.76013e-05
2.56342e-05
2.38073e-05
2.21106e-05
2.05348e-05
1.90713e-05
1.77121e-05
1.64498e-05
1.52775e-05
1.41887e-05
1.31775e-05
1.22383e-05
1.13661e-05
1.05561e-05
9.80375e-06
9.10505e-06
8.45614e-06
7.85349e-06
7.29378e-06
6.77396e-06
6.29119e-06
5.84283e-06
5.42642e-06
5.03968e-06
4.68051e-06
4.34694e-06
4.03714e-06
3.74942e-06
3.4822e-06
3.23403e-06
3.00355e-06
2.78949e-06
2.59068e-06
2.40605e-06
2.23457e-06
2.07532e-06
1.92741e-06
1.79005e-06
1.66248e-06
1.54399e-06
1.43396e-06
1.33176e-06
1.23685e-06
1.1487e-06
1.06683e-06
9.908e-07
9.20187e-07
8.54607e-07
7.937e-07
7.37134e-07
6.846e-07
6.35809e-07
5.90496e-07
5.48412e-07
5.09328e-07
4.73029e-07
4.39317e-07
4.08007e-07
3.78929e-07
3.51923e-07
3.26842e-07
3.03549e-07
2.81915e-07
2.61823e-07
2.43164e-07
2.25834e-07
2.09739e-07
1.94791e-07
1.80909e-07
1.68016e-07
1.56041e-07
1.4492e-07
1.34592e-07
1.25e-07
1.16091e-07
1.07818e-07
1.00134e-07
9.29973e-08
8.63695e-08
8.02141e-08
7.44974e-08
6.9188e-08
6.42571e-08
5.96776e-08
5.54244e-08
5.14744e-08
4.78059e-08
4.43989e-08
4.12346e-08
3.82959e-08
3.55666e-08
3.30318e-08
3.06777e-08
2.84913e-08
2.64608e-08
2.4575e-08
2.28235e-08
2.11969e-08
1.96863e-08
1.82832e-08
1.69802e-08
1.57701e-08
1.46462e-08
1.36023e-08
1.26329e-08
1.17326e-08
1.08964e-08
1.01199e-08
9.39863e-09
8.7288e-09
8.10671e-09
7.52896e-09
6.99238e-09
6.49404e-09
6.03122e-09
5.60139e-09
5.20218e-09
4.83143e-09
4.4871e-09
4.16731e-09
3.87031e-09
3.59448e-09
3.33831e-09
3.10039e-09
2.87943e-09
2.67422e-09
2.48363e-09
2.30663e-09
2.14224e-09
1.98956e-09
1.84777e-09
1.71608e-09
1.59378e-09
1.48019e-09
1.3747e-09
1.27673e-09
1.18574e-09
1.10123e-09
1.02275e-09
9.49858e-10
8.82163e-10
8.19292e-10
7.60903e-10
7.06674e-10
6.5631e-10
6.09536e-10
5.66095e-10
5.2575e-10
4.88281e-10
