# Supplementary material for: A nucleotide-sensing oligomerization mechanism that controls NrdR-dependent transcription of ribonucleotide reductases
Source: Nat Commun. 2022 May 16;13:2700. doi: 10.1038/s41467-022-30328-1 (PMC9110341; doi:10.1038/s41467-022-30328-1)
Supplement: Supplementary file 10 — Source Data [file 41467_2022_30328_MOESM10_ESM.zip › Source data NrdR/Source data to Fig 1 and Supplementary Fig 3/NrdR to nrdAB oligo/NrdR ADP dATP/NrdR ADP dATP to nrdAB oligo_DoseResponseRawDataFlat.xlsx]

## Sheet: RawData
Project-Name	AnalysisSet	AnalysisSetType	EvaluationStrategy	MergeSet	Run	OriginOfData	CapillaryIndex	DateOfMeasurement	ColdRegionStart	ColdRegionEnd	HotRegionStart	HotRegionEnd	MSTPower	ExcitationPower	MeasuredTemperature	Target	TargetConcentration	Ligand	LigandConcentration	Fnorm	ExportedOn	BleachingRate	InitialFluorescence(MST)
	NrdR ADP dATP to nrdAB oligo merged data	MST	On Time	NrdR ADP dATP to nrdAB	Experiment 8 (#08)	C:\Users\nanotemper\Desktop\Inna BMS\NrdR Sco 2019 11 12.moc	2	2018-02-13 17:56:06	-1	0	4	5	Medium	40	21.57	Sco nrdAB	100 nM	Sco NrdR54	1.6e-05	833.106	2017-11-19 21:51:38	1.95926	413.245
	NrdR ADP dATP to nrdAB oligo merged data	MST	On Time	NrdR ADP dATP to nrdAB	Experiment 8 (#08)	C:\Users\nanotemper\Desktop\Inna BMS\NrdR Sco 2019 11 12.moc	3	2018-02-13 17:56:46	-1	0	4	5	Medium	40	21.57	Sco nrdAB	100 nM	Sco NrdR54	8e-06	833.997	2017-11-19 21:51:38	2.11075	408.324
	NrdR ADP dATP to nrdAB oligo merged data	MST	On Time	NrdR ADP dATP to nrdAB	Experiment 8 (#08)	C:\Users\nanotemper\Desktop\Inna BMS\NrdR Sco 2019 11 12.moc	4	2018-02-13 17:57:27	-1	0	4	5	Medium	40	21.57	Sco nrdAB	100 nM	Sco NrdR54	4e-06	833.797	2017-11-19 21:51:38	2.02706	408.95
	NrdR ADP dATP to nrdAB oligo merged data	MST	On Time	NrdR ADP dATP to nrdAB	Experiment 8 (#08)	C:\Users\nanotemper\Desktop\Inna BMS\NrdR Sco 2019 11 12.moc	5	2018-02-13 17:58:08	-1	0	4	5	Medium	40	21.57	Sco nrdAB	100 nM	Sco NrdR54	2e-06	834.893	2017-11-19 21:51:38	2.17489	407.878
	NrdR ADP dATP to nrdAB oligo merged data	MST	On Time	NrdR ADP dATP to nrdAB	Experiment 8 (#08)	C:\Users\nanotemper\Desktop\Inna BMS\NrdR Sco 2019 11 12.moc	6	2018-02-13 17:58:48	-1	0	4	5	Medium	40	21.57	Sco nrdAB	100 nM	Sco NrdR54	1e-06	834.391	2017-11-19 21:51:38	1.95463	403.818
	NrdR ADP dATP to nrdAB oligo merged data	MST	On Time	NrdR ADP dATP to nrdAB	Experiment 8 (#08)	C:\Users\nanotemper\Desktop\Inna BMS\NrdR Sco 2019 11 12.moc	7	2018-02-13 17:59:29	-1	0	4	5	Medium	40	21.57	Sco nrdAB	100 nM	Sco NrdR54	5e-07	832.677	2017-11-19 21:51:38	2.02884	400.079
	NrdR ADP dATP to nrdAB oligo merged data	MST	On Time	NrdR ADP dATP to nrdAB	Experiment 8 (#08)	C:\Users\nanotemper\Desktop\Inna BMS\NrdR Sco 2019 11 12.moc	8	2018-02-13 18:00:09	-1	0	4	5	Medium	40	21.57	Sco nrdAB	100 nM	Sco NrdR54	2.5e-07	832.286	2017-11-19 21:51:38	1.99975	395.996
	NrdR ADP dATP to nrdAB oligo merged data	MST	On Time	NrdR ADP dATP to nrdAB	Experiment 8 (#08)	C:\Users\nanotemper\Desktop\Inna BMS\NrdR Sco 2019 11 12.moc	9	2018-02-13 18:00:50	-1	0	4	5	Medium	40	21.57	Sco nrdAB	100 nM	Sco NrdR54	1.25e-07	829.95	2017-11-19 21:51:38	1.87489	395.615
	NrdR ADP dATP to nrdAB oligo merged data	MST	On Time	NrdR ADP dATP to nrdAB	Experiment 8 (#08)	C:\Users\nanotemper\Desktop\Inna BMS\NrdR Sco 2019 11 12.moc	10	2018-02-13 18:01:31	-1	0	4	5	Medium	40	21.57	Sco nrdAB	100 nM	Sco NrdR54	6.25e-08	829.931	2017-11-19 21:51:38	2.04012	396.644
	NrdR ADP dATP to nrdAB oligo merged data	MST	On Time	NrdR ADP dATP to nrdAB	Experiment 8 (#08)	C:\Users\nanotemper\Desktop\Inna BMS\NrdR Sco 2019 11 12.moc	11	2018-02-13 18:02:11	-1	0	4	5	Medium	40	21.57	Sco nrdAB	100 nM	Sco NrdR54	3.125e-08	830.062	2017-11-19 21:51:38	1.82904	398.54
	NrdR ADP dATP to nrdAB oligo merged data	MST	On Time	NrdR ADP dATP to nrdAB	Experiment 8 (#08)	C:\Users\nanotemper\Desktop\Inna BMS\NrdR Sco 2019 11 12.moc	12	2018-02-13 18:02:52	-1	0	4	5	Medium	40	21.57	Sco nrdAB	100 nM	Sco NrdR54	1.5625e-08	829.851	2017-11-19 21:51:38	1.95233	398.774
	NrdR ADP dATP to nrdAB oligo merged data	MST	On Time	NrdR ADP dATP to nrdAB	Experiment 8 (#08)	C:\Users\nanotemper\Desktop\Inna BMS\NrdR Sco 2019 11 12.moc	13	2018-02-13 18:03:33	-1	0	4	5	Medium	40	21.57	Sco nrdAB	100 nM	Sco NrdR54	7.8125e-09	829.537	2017-11-19 21:51:38	1.94195	395.694
	NrdR ADP dATP to nrdAB oligo merged data	MST	On Time	NrdR ADP dATP to nrdAB	Experiment 8 (#08)	C:\Users\nanotemper\Desktop\Inna BMS\NrdR Sco 2019 11 12.moc	14	2018-02-13 18:04:14	-1	0	4	5	Medium	40	21.57	Sco nrdAB	100 nM	Sco NrdR54	3.90625e-09	829.828	2017-11-19 21:51:38	2.11042	390.115
	NrdR ADP dATP to nrdAB oligo merged data	MST	On Time	NrdR ADP dATP to nrdAB	Experiment 8 (#08)	C:\Users\nanotemper\Desktop\Inna BMS\NrdR Sco 2019 11 12.moc	15	2018-02-13 18:04:54	-1	0	4	5	Medium	40	21.57	Sco nrdAB	100 nM	Sco NrdR54	1.95312e-09	829.472	2017-11-19 21:51:38	2.07269	393.038
	NrdR ADP dATP to nrdAB oligo merged data	MST	On Time	NrdR ADP dATP to nrdAB	Experiment 8 (#08)	C:\Users\nanotemper\Desktop\Inna BMS\NrdR Sco 2019 11 12.moc	16	2018-02-13 18:05:35	-1	0	4	5	Medium	40	21.57	Sco nrdAB	100 nM	Sco NrdR54	9.76562e-10	829.415	2017-11-19 21:51:38	1.95886	394.299
	NrdR ADP dATP to nrdAB oligo merged data	MST	On Time	NrdR ADP dATP to nrdAB	exp21+3,mMdATP (#22)	C:\Users\nanotemper\Desktop\Inna BMS\NrdRSco 20190909.moc	1	2017-12-18 15:14:47	-1	0	4	5	Medium	40	22.47	SconrdAB	100 nM	ScoNrdR54	1.6e-05	835.127	2017-11-19 21:51:38	2.14363	356.098
	NrdR ADP dATP to nrdAB oligo merged data	MST	On Time	NrdR ADP dATP to nrdAB	exp21+3,mMdATP (#22)	C:\Users\nanotemper\Desktop\Inna BMS\NrdRSco 20190909.moc	2	2017-12-18 15:15:28	-1	0	4	5	Medium	40	22.47	SconrdAB	100 nM	ScoNrdR54	8e-06	834.336	2017-11-19 21:51:38	1.87139	362.481
	NrdR ADP dATP to nrdAB oligo merged data	MST	On Time	NrdR ADP dATP to nrdAB	exp21+3,mMdATP (#22)	C:\Users\nanotemper\Desktop\Inna BMS\NrdRSco 20190909.moc	3	2017-12-18 15:16:08	-1	0	4	5	Medium	40	22.47	SconrdAB	100 nM	ScoNrdR54	4e-06	835.43	2017-11-19 21:51:38	1.93064	349.302
	NrdR ADP dATP to nrdAB oligo merged data	MST	On Time	NrdR ADP dATP to nrdAB	exp21+3,mMdATP (#22)	C:\Users\nanotemper\Desktop\Inna BMS\NrdRSco 20190909.moc	4	2017-12-18 15:16:49	-1	0	4	5	Medium	40	22.47	SconrdAB	100 nM	ScoNrdR54	2e-06	834.133	2017-11-19 21:51:38	1.81139	356.278
	NrdR ADP dATP to nrdAB oligo merged data	MST	On Time	NrdR ADP dATP to nrdAB	exp21+3,mMdATP (#22)	C:\Users\nanotemper\Desktop\Inna BMS\NrdRSco 20190909.moc	5	2017-12-18 15:17:30	-1	0	4	5	Medium	40	22.47	SconrdAB	100 nM	ScoNrdR54	1e-06	834.751	2017-11-19 21:51:38	1.97405	340.561
	NrdR ADP dATP to nrdAB oligo merged data	MST	On Time	NrdR ADP dATP to nrdAB	exp21+3,mMdATP (#22)	C:\Users\nanotemper\Desktop\Inna BMS\NrdRSco 20190909.moc	6	2017-12-18 15:18:10	-1	0	4	5	Medium	40	22.47	SconrdAB	100 nM	ScoNrdR54	5e-07	834.149	2017-11-19 21:51:38	2.0653	346.84
	NrdR ADP dATP to nrdAB oligo merged data	MST	On Time	NrdR ADP dATP to nrdAB	exp21+3,mMdATP (#22)	C:\Users\nanotemper\Desktop\Inna BMS\NrdRSco 20190909.moc	7	2017-12-18 15:18:51	-1	0	4	5	Medium	40	22.47	SconrdAB	100 nM	ScoNrdR54	2.5e-07	833.488	2017-11-19 21:51:38	2.14346	336.757
	NrdR ADP dATP to nrdAB oligo merged data	MST	On Time	NrdR ADP dATP to nrdAB	exp21+3,mMdATP (#22)	C:\Users\nanotemper\Desktop\Inna BMS\NrdRSco 20190909.moc	8	2017-12-18 15:19:32	-1	0	4	5	Medium	40	22.47	SconrdAB	100 nM	ScoNrdR54	1.25e-07	831.893	2017-11-19 21:51:38	1.85443	344.805
	NrdR ADP dATP to nrdAB oligo merged data	MST	On Time	NrdR ADP dATP to nrdAB	exp21+3,mMdATP (#22)	C:\Users\nanotemper\Desktop\Inna BMS\NrdRSco 20190909.moc	9	2017-12-18 15:20:12	-1	0	4	5	Medium	40	22.47	SconrdAB	100 nM	ScoNrdR54	6.25e-08	831.662	2017-11-19 21:51:38	2.16557	344.068
	NrdR ADP dATP to nrdAB oligo merged data	MST	On Time	NrdR ADP dATP to nrdAB	exp21+3,mMdATP (#22)	C:\Users\nanotemper\Desktop\Inna BMS\NrdRSco 20190909.moc	10	2017-12-18 15:20:53	-1	0	4	5	Medium	40	22.47	SconrdAB	100 nM	ScoNrdR54	3.125e-08	831.424	2017-11-19 21:51:38	1.97741	339.373
	NrdR ADP dATP to nrdAB oligo merged data	MST	On Time	NrdR ADP dATP to nrdAB	exp21+3,mMdATP (#22)	C:\Users\nanotemper\Desktop\Inna BMS\NrdRSco 20190909.moc	11	2017-12-18 15:21:34	-1	0	4	5	Medium	40	22.47	SconrdAB	100 nM	ScoNrdR54	1.5625e-08	830.501	2017-11-19 21:51:38	1.94851	339.822
	NrdR ADP dATP to nrdAB oligo merged data	MST	On Time	NrdR ADP dATP to nrdAB	exp21+3,mMdATP (#22)	C:\Users\nanotemper\Desktop\Inna BMS\NrdRSco 20190909.moc	12	2017-12-18 15:22:14	-1	0	4	5	Medium	40	22.47	SconrdAB	100 nM	ScoNrdR54	7.8125e-09	830.911	2017-11-19 21:51:38	1.95796	330.995
	NrdR ADP dATP to nrdAB oligo merged data	MST	On Time	NrdR ADP dATP to nrdAB	exp21+3,mMdATP (#22)	C:\Users\nanotemper\Desktop\Inna BMS\NrdRSco 20190909.moc	13	2017-12-18 15:22:55	-1	0	4	5	Medium	40	22.47	SconrdAB	100 nM	ScoNrdR54	3.90625e-09	830.463	2017-11-19 21:51:38	1.81276	335.687
	NrdR ADP dATP to nrdAB oligo merged data	MST	On Time	NrdR ADP dATP to nrdAB	exp21+3,mMdATP (#22)	C:\Users\nanotemper\Desktop\Inna BMS\NrdRSco 20190909.moc	14	2017-12-18 15:23:36	-1	0	4	5	Medium	40	22.47	SconrdAB	100 nM	ScoNrdR54	1.95312e-09	830.671	2017-11-19 21:51:38	1.99393	342.151
	NrdR ADP dATP to nrdAB oligo merged data	MST	On Time	NrdR ADP dATP to nrdAB	exp21+3,mMdATP (#22)	C:\Users\nanotemper\Desktop\Inna BMS\NrdRSco 20190909.moc	15	2017-12-18 15:24:16	-1	0	4	5	Medium	40	22.47	SconrdAB	100 nM	ScoNrdR54	9.76562e-10	830.904	2017-11-19 21:51:38	1.96624	337.776
	NrdR ADP dATP to nrdAB oligo merged data	MST	On Time	NrdR ADP dATP to nrdAB	exp21+3,mMdATP (#22)	C:\Users\nanotemper\Desktop\Inna BMS\NrdRSco 20190909.moc	16	2017-12-18 15:24:57	-1	0	4	5	Medium	40	22.47	SconrdAB	100 nM	ScoNrdR54	4.88281e-10	830.107	2017-11-19 21:51:38	1.87302	338.302
	NrdR ADP dATP to nrdAB oligo merged data	MST	On Time	NrdR ADP dATP to nrdAB	AB+NrdR+dATP 1mM + ADP 1mM (#41)	C:\Users\nanotemper\Desktop\Inna BMS\NrdRSco 20190909.moc	1	2017-12-27 14:57:31	-1	0	4	5	Medium	40	22.96	SconrdAB	100 nM	ScoNrdR54	1.6e-05	835.731	2017-11-19 21:51:38	2.22407	506.003
	NrdR ADP dATP to nrdAB oligo merged data	MST	On Time	NrdR ADP dATP to nrdAB	AB+NrdR+dATP 1mM + ADP 1mM (#41)	C:\Users\nanotemper\Desktop\Inna BMS\NrdRSco 20190909.moc	2	2017-12-27 14:58:11	-1	0	4	5	Medium	40	22.96	SconrdAB	100 nM	ScoNrdR54	8e-06	834.445	2017-11-19 21:51:38	1.95364	495.323
	NrdR ADP dATP to nrdAB oligo merged data	MST	On Time	NrdR ADP dATP to nrdAB	AB+NrdR+dATP 1mM + ADP 1mM (#41)	C:\Users\nanotemper\Desktop\Inna BMS\NrdRSco 20190909.moc	3	2017-12-27 14:58:52	-1	0	4	5	Medium	40	22.96	SconrdAB	100 nM	ScoNrdR54	4e-06	834.265	2017-11-19 21:51:38	2.06638	488.768
	NrdR ADP dATP to nrdAB oligo merged data	MST	On Time	NrdR ADP dATP to nrdAB	AB+NrdR+dATP 1mM + ADP 1mM (#41)	C:\Users\nanotemper\Desktop\Inna BMS\NrdRSco 20190909.moc	4	2017-12-27 14:59:32	-1	0	4	5	Medium	40	22.96	SconrdAB	100 nM	ScoNrdR54	2e-06	834.35	2017-11-19 21:51:38	1.9891	488.543
	NrdR ADP dATP to nrdAB oligo merged data	MST	On Time	NrdR ADP dATP to nrdAB	AB+NrdR+dATP 1mM + ADP 1mM (#41)	C:\Users\nanotemper\Desktop\Inna BMS\NrdRSco 20190909.moc	5	2017-12-27 15:00:13	-1	0	4	5	Medium	40	22.96	SconrdAB	100 nM	ScoNrdR54	1e-06	833.601	2017-11-19 21:51:38	1.96753	486.49
	NrdR ADP dATP to nrdAB oligo merged data	MST	On Time	NrdR ADP dATP to nrdAB	AB+NrdR+dATP 1mM + ADP 1mM (#41)	C:\Users\nanotemper\Desktop\Inna BMS\NrdRSco 20190909.moc	6	2017-12-27 15:00:54	-1	0	4	5	Medium	40	22.96	SconrdAB	100 nM	ScoNrdR54	5e-07	833.845	2017-11-19 21:51:38	2.07812	482.209
	NrdR ADP dATP to nrdAB oligo merged data	MST	On Time	NrdR ADP dATP to nrdAB	AB+NrdR+dATP 1mM + ADP 1mM (#41)	C:\Users\nanotemper\Desktop\Inna BMS\NrdRSco 20190909.moc	7	2017-12-27 15:01:34	-1	0	4	5	Medium	40	22.96	SconrdAB	100 nM	ScoNrdR54	2.5e-07	833.445	2017-11-19 21:51:38	2.06738	475.474
	NrdR ADP dATP to nrdAB oligo merged data	MST	On Time	NrdR ADP dATP to nrdAB	AB+NrdR+dATP 1mM + ADP 1mM (#41)	C:\Users\nanotemper\Desktop\Inna BMS\NrdRSco 20190909.moc	8	2017-12-27 15:02:15	-1	0	4	5	Medium	40	22.96	SconrdAB	100 nM	ScoNrdR54	1.25e-07	831.942	2017-11-19 21:51:38	2.07005	474.657
	NrdR ADP dATP to nrdAB oligo merged data	MST	On Time	NrdR ADP dATP to nrdAB	AB+NrdR+dATP 1mM + ADP 1mM (#41)	C:\Users\nanotemper\Desktop\Inna BMS\NrdRSco 20190909.moc	9	2017-12-27 15:02:56	-1	0	4	5	Medium	40	22.96	SconrdAB	100 nM	ScoNrdR54	6.25e-08	830.556	2017-11-19 21:51:38	2.02515	475.304
	NrdR ADP dATP to nrdAB oligo merged data	MST	On Time	NrdR ADP dATP to nrdAB	AB+NrdR+dATP 1mM + ADP 1mM (#41)	C:\Users\nanotemper\Desktop\Inna BMS\NrdRSco 20190909.moc	10	2017-12-27 15:03:36	-1	0	4	5	Medium	40	22.96	SconrdAB	100 nM	ScoNrdR54	3.125e-08	830.947	2017-11-19 21:51:38	1.99261	468.833
	NrdR ADP dATP to nrdAB oligo merged data	MST	On Time	NrdR ADP dATP to nrdAB	AB+NrdR+dATP 1mM + ADP 1mM (#41)	C:\Users\nanotemper\Desktop\Inna BMS\NrdRSco 20190909.moc	11	2017-12-27 15:04:17	-1	0	4	5	Medium	40	22.96	SconrdAB	100 nM	ScoNrdR54	1.5625e-08	830.8	2017-11-19 21:51:38	2.15583	472.695
	NrdR ADP dATP to nrdAB oligo merged data	MST	On Time	NrdR ADP dATP to nrdAB	AB+NrdR+dATP 1mM + ADP 1mM (#41)	C:\Users\nanotemper\Desktop\Inna BMS\NrdRSco 20190909.moc	12	2017-12-27 15:04:58	-1	0	4	5	Medium	40	22.96	SconrdAB	100 nM	ScoNrdR54	7.8125e-09	829.616	2017-11-19 21:51:38	1.98098	469.926
	NrdR ADP dATP to nrdAB oligo merged data	MST	On Time	NrdR ADP dATP to nrdAB	AB+NrdR+dATP 1mM + ADP 1mM (#41)	C:\Users\nanotemper\Desktop\Inna BMS\NrdRSco 20190909.moc	13	2017-12-27 15:05:38	-1	0	4	5	Medium	40	22.96	SconrdAB	100 nM	ScoNrdR54	3.90625e-09	830.066	2017-11-19 21:51:38	2.03557	470.868
	NrdR ADP dATP to nrdAB oligo merged data	MST	On Time	NrdR ADP dATP to nrdAB	AB+NrdR+dATP 1mM + ADP 1mM (#41)	C:\Users\nanotemper\Desktop\Inna BMS\NrdRSco 20190909.moc	14	2017-12-27 15:06:19	-1	0	4	5	Medium	40	22.96	SconrdAB	100 nM	ScoNrdR54	1.95312e-09	829.231	2017-11-19 21:51:38	2.10111	475.11
	NrdR ADP dATP to nrdAB oligo merged data	MST	On Time	NrdR ADP dATP to nrdAB	AB+NrdR+dATP 1mM + ADP 1mM (#41)	C:\Users\nanotemper\Desktop\Inna BMS\NrdRSco 20190909.moc	15	2017-12-27 15:07:00	-1	0	4	5	Medium	40	22.96	SconrdAB	100 nM	ScoNrdR54	9.76562e-10	830.191	2017-11-19 21:51:38	2.1994	472.554
	NrdR ADP dATP to nrdAB oligo merged data	MST	On Time	NrdR ADP dATP to nrdAB	AB+NrdR+dATP 1mM + ADP 1mM (#41)	C:\Users\nanotemper\Desktop\Inna BMS\NrdRSco 20190909.moc	16	2017-12-27 15:07:40	-1	0	4	5	Medium	40	22.96	SconrdAB	100 nM	ScoNrdR54	4.88281e-10	829.567	2017-11-19 21:51:38	1.9433	472.158

## Sheet: MetaData
Origin of exported data	Origin of exported data
Project Title:
Comment:
Project File Path:	C:\Users\nanotemper\Desktop\Inna BMS\Streptomyces\Source data\NrdR to nrdAB oligo\NrdR ADP dATP\NrdR ADP dATP to nrdAB oligo.nta
Analysis-Set Name:	NrdR ADP dATP to nrdAB oligo merged data
Exported from:	Dose-Response (Flat)
Exported on:	2017-11-19 21:51:38
Analysis Settings	Analysis Settings
Type of Analysis:	MST
Evaluation strategy:	On Time
Cold Region Start:	-1
Cold Region End:	0
Hot Region Start:	4
Hot Region End:	5
