# Supplementary material for: A nucleotide-sensing oligomerization mechanism that controls NrdR-dependent transcription of ribonucleotide reductases
Source: Nat Commun. 2022 May 16;13:2700. doi: 10.1038/s41467-022-30328-1 (PMC9110341; doi:10.1038/s41467-022-30328-1)
Supplement: Supplementary file 10 — Source Data [file 41467_2022_30328_MOESM10_ESM.zip › Source data NrdR/Source data to Fig 1 and Supplementary Fig 3/NrdR to nrdAB oligo/NrdR without effectors/NrdR no effector to nrdAB oligo_DoseResponseRawDataFlat.xlsx]

## Sheet: RawData
Project-Name	AnalysisSet	AnalysisSetType	EvaluationStrategy	MergeSet	Run	OriginOfData	CapillaryIndex	DateOfMeasurement	ColdRegionStart	ColdRegionEnd	HotRegionStart	HotRegionEnd	MSTPower	ExcitationPower	MeasuredTemperature	Target	TargetConcentration	Ligand	LigandConcentration	Fnorm	ExportedOn	BleachingRate	InitialFluorescence(MST)
	AB+NrdR+No effector	MST	On Time	ScoAB+NrdR no effector (#31)	ScoAB+NrdR no effector (#31)	C:\Users\nanotemper\Desktop\Inna BMS\NrdRSco 20190909.moc	1	2017-12-19 12:30:05	-1	0	4	5	Medium	40	21.4	SconrdAB	100 nM	ScoNrdR54	1.6e-05	889.724	2017-11-19 22:39:44	1.88406	536.346
	AB+NrdR+No effector	MST	On Time	ScoAB+NrdR no effector (#31)	ScoAB+NrdR no effector (#31)	C:\Users\nanotemper\Desktop\Inna BMS\NrdRSco 20190909.moc	2	2017-12-19 12:30:45	-1	0	4	5	Medium	40	21.4	SconrdAB	100 nM	ScoNrdR54	8e-06	875.042	2017-11-19 22:39:44	1.71021	520.487
	AB+NrdR+No effector	MST	On Time	ScoAB+NrdR no effector (#31)	ScoAB+NrdR no effector (#31)	C:\Users\nanotemper\Desktop\Inna BMS\NrdRSco 20190909.moc	3	2017-12-19 12:31:26	-1	0	4	5	Medium	40	21.4	SconrdAB	100 nM	ScoNrdR54	4e-06	856.982	2017-11-19 22:39:44	1.797	504.432
	AB+NrdR+No effector	MST	On Time	ScoAB+NrdR no effector (#31)	ScoAB+NrdR no effector (#31)	C:\Users\nanotemper\Desktop\Inna BMS\NrdRSco 20190909.moc	4	2017-12-19 12:32:06	-1	0	4	5	Medium	40	21.4	SconrdAB	100 nM	ScoNrdR54	2e-06	840.489	2017-11-19 22:39:44	1.82512	491.375
	AB+NrdR+No effector	MST	On Time	ScoAB+NrdR no effector (#31)	ScoAB+NrdR no effector (#31)	C:\Users\nanotemper\Desktop\Inna BMS\NrdRSco 20190909.moc	5	2017-12-19 12:32:47	-1	0	4	5	Medium	40	21.4	SconrdAB	100 nM	ScoNrdR54	1e-06	834.269	2017-11-19 22:39:44	1.92249	476.429
	AB+NrdR+No effector	MST	On Time	ScoAB+NrdR no effector (#31)	ScoAB+NrdR no effector (#31)	C:\Users\nanotemper\Desktop\Inna BMS\NrdRSco 20190909.moc	6	2017-12-19 12:33:28	-1	0	4	5	Medium	40	21.4	SconrdAB	100 nM	ScoNrdR54	5e-07	828.408	2017-11-19 22:39:44	2.0321	476.237
	AB+NrdR+No effector	MST	On Time	ScoAB+NrdR no effector (#31)	ScoAB+NrdR no effector (#31)	C:\Users\nanotemper\Desktop\Inna BMS\NrdRSco 20190909.moc	7	2017-12-19 12:34:08	-1	0	4	5	Medium	40	21.4	SconrdAB	100 nM	ScoNrdR54	2.5e-07	828.61	2017-11-19 22:39:44	1.91141	462.818
	AB+NrdR+No effector	MST	On Time	ScoAB+NrdR no effector (#31)	ScoAB+NrdR no effector (#31)	C:\Users\nanotemper\Desktop\Inna BMS\NrdRSco 20190909.moc	8	2017-12-19 12:34:49	-1	0	4	5	Medium	40	21.4	SconrdAB	100 nM	ScoNrdR54	1.25e-07	827.864	2017-11-19 22:39:44	1.87229	464.546
	AB+NrdR+No effector	MST	On Time	ScoAB+NrdR no effector (#31)	ScoAB+NrdR no effector (#31)	C:\Users\nanotemper\Desktop\Inna BMS\NrdRSco 20190909.moc	9	2017-12-19 12:35:30	-1	0	4	5	Medium	40	21.4	SconrdAB	100 nM	ScoNrdR54	6.25e-08	827.69	2017-11-19 22:39:44	1.89804	463.918
	AB+NrdR+No effector	MST	On Time	ScoAB+NrdR no effector (#31)	ScoAB+NrdR no effector (#31)	C:\Users\nanotemper\Desktop\Inna BMS\NrdRSco 20190909.moc	10	2017-12-19 12:36:10	-1	0	4	5	Medium	40	21.4	SconrdAB	100 nM	ScoNrdR54	3.125e-08	827.307	2017-11-19 22:39:44	1.97054	482.95
	AB+NrdR+No effector	MST	On Time	ScoAB+NrdR no effector (#31)	ScoAB+NrdR no effector (#31)	C:\Users\nanotemper\Desktop\Inna BMS\NrdRSco 20190909.moc	11	2017-12-19 12:36:51	-1	0	4	5	Medium	40	21.4	SconrdAB	100 nM	ScoNrdR54	1.5625e-08	827.142	2017-11-19 22:39:44	1.91696	467.394
	AB+NrdR+No effector	MST	On Time	ScoAB+NrdR no effector (#31)	ScoAB+NrdR no effector (#31)	C:\Users\nanotemper\Desktop\Inna BMS\NrdRSco 20190909.moc	12	2017-12-19 12:37:32	-1	0	4	5	Medium	40	21.4	SconrdAB	100 nM	ScoNrdR54	7.8125e-09	827.39	2017-11-19 22:39:44	1.93782	468.109
	AB+NrdR+No effector	MST	On Time	ScoAB+NrdR no effector (#31)	ScoAB+NrdR no effector (#31)	C:\Users\nanotemper\Desktop\Inna BMS\NrdRSco 20190909.moc	13	2017-12-19 12:38:12	-1	0	4	5	Medium	40	21.4	SconrdAB	100 nM	ScoNrdR54	3.90625e-09	827.68	2017-11-19 22:39:44	1.87085	472.301
	AB+NrdR+No effector	MST	On Time	ScoAB+NrdR no effector (#31)	ScoAB+NrdR no effector (#31)	C:\Users\nanotemper\Desktop\Inna BMS\NrdRSco 20190909.moc	14	2017-12-19 12:38:53	-1	0	4	5	Medium	40	21.4	SconrdAB	100 nM	ScoNrdR54	1.95312e-09	827.708	2017-11-19 22:39:44	1.92629	471.259
	AB+NrdR+No effector	MST	On Time	ScoAB+NrdR no effector (#31)	ScoAB+NrdR no effector (#31)	C:\Users\nanotemper\Desktop\Inna BMS\NrdRSco 20190909.moc	15	2017-12-19 12:39:34	-1	0	4	5	Medium	40	21.4	SconrdAB	100 nM	ScoNrdR54	9.76562e-10	827.915	2017-11-19 22:39:44	1.86436	486.492
	AB+NrdR+No effector	MST	On Time	ScoAB+NrdR no effector (#31)	ScoAB+NrdR no effector (#31)	C:\Users\nanotemper\Desktop\Inna BMS\NrdRSco 20190909.moc	16	2017-12-19 12:40:14	-1	0	4	5	Medium	40	21.4	SconrdAB	100 nM	ScoNrdR54	4.88281e-10	828.235	2017-11-19 22:39:44	1.93041	467.218

## Sheet: MetaData
Origin of exported data	Origin of exported data
Project Title:
Comment:
Project File Path:	C:\Users\nanotemper\Desktop\Inna BMS\Streptomyces\Source data\NrdR to nrdAB oligo\NrdR without effectors\NrdR no effector to nrdAB oligo.nta
Analysis-Set Name:	AB+NrdR+No effector
Exported from:	Dose-Response (Flat)
Exported on:	2017-11-19 22:39:44
Analysis Settings	Analysis Settings
Type of Analysis:	MST
Evaluation strategy:	On Time
Cold Region Start:	-1
Cold Region End:	0
Hot Region Start:	4
Hot Region End:	5
