# Supplementary material for: A nucleotide-sensing oligomerization mechanism that controls NrdR-dependent transcription of ribonucleotide reductases
Source: Nat Commun. 2022 May 16;13:2700. doi: 10.1038/s41467-022-30328-1 (PMC9110341; doi:10.1038/s41467-022-30328-1)
Supplement: Supplementary file 10 — Source Data [file 41467_2022_30328_MOESM10_ESM.zip › Source data NrdR/Source data to Fig 1 and Supplementary Fig 3/NrdR to nrdAB oligo/NrdR with different nucleotides/NrdR with AMP to AB oligo_DoseResponseRawDataFlat.xlsx]

## Sheet: RawData
Project-Name	AnalysisSet	AnalysisSetType	EvaluationStrategy	MergeSet	Run	OriginOfData	CapillaryIndex	DateOfMeasurement	ColdRegionStart	ColdRegionEnd	HotRegionStart	HotRegionEnd	MSTPower	ExcitationPower	MeasuredTemperature	Target	TargetConcentration	Ligand	LigandConcentration	Fnorm	ExportedOn	BleachingRate	InitialFluorescence(MST)
	AB+ScoNrdR+AMP	MST	On Time	ScoAB+NrdR + 2.5mM AMP (#25)	ScoAB+NrdR + 2.5mM AMP (#25)	C:\Users\nanotemper\Desktop\Inna BMS\NrdRSco 20190909.moc	1	2017-12-18 17:55:35	-1	0	4	5	Medium	40	23.12	SconrdAB	100 nM	ScoNrdR54	1.6e-05	839.383	2017-11-19 22:48:46	1.91562	307.421
	AB+ScoNrdR+AMP	MST	On Time	ScoAB+NrdR + 2.5mM AMP (#25)	ScoAB+NrdR + 2.5mM AMP (#25)	C:\Users\nanotemper\Desktop\Inna BMS\NrdRSco 20190909.moc	2	2017-12-18 17:56:16	-1	0	4	5	Medium	40	23.12	SconrdAB	100 nM	ScoNrdR54	8e-06	836.949	2017-11-19 22:48:46	1.94517	296.042
	AB+ScoNrdR+AMP	MST	On Time	ScoAB+NrdR + 2.5mM AMP (#25)	ScoAB+NrdR + 2.5mM AMP (#25)	C:\Users\nanotemper\Desktop\Inna BMS\NrdRSco 20190909.moc	3	2017-12-18 17:56:56	-1	0	4	5	Medium	40	23.12	SconrdAB	100 nM	ScoNrdR54	4e-06	835.379	2017-11-19 22:48:46	1.97389	307.349
	AB+ScoNrdR+AMP	MST	On Time	ScoAB+NrdR + 2.5mM AMP (#25)	ScoAB+NrdR + 2.5mM AMP (#25)	C:\Users\nanotemper\Desktop\Inna BMS\NrdRSco 20190909.moc	4	2017-12-18 17:57:37	-1	0	4	5	Medium	40	23.12	SconrdAB	100 nM	ScoNrdR54	2e-06	833.966	2017-11-19 22:48:46	1.9175	297.618
	AB+ScoNrdR+AMP	MST	On Time	ScoAB+NrdR + 2.5mM AMP (#25)	ScoAB+NrdR + 2.5mM AMP (#25)	C:\Users\nanotemper\Desktop\Inna BMS\NrdRSco 20190909.moc	5	2017-12-18 17:58:17	-1	0	4	5	Medium	40	23.12	SconrdAB	100 nM	ScoNrdR54	1e-06	831.957	2017-11-19 22:48:46	1.78839	287.585
	AB+ScoNrdR+AMP	MST	On Time	ScoAB+NrdR + 2.5mM AMP (#25)	ScoAB+NrdR + 2.5mM AMP (#25)	C:\Users\nanotemper\Desktop\Inna BMS\NrdRSco 20190909.moc	6	2017-12-18 17:58:58	-1	0	4	5	Medium	40	23.12	SconrdAB	100 nM	ScoNrdR54	5e-07	830.262	2017-11-19 22:48:46	1.93673	294.971
	AB+ScoNrdR+AMP	MST	On Time	ScoAB+NrdR + 2.5mM AMP (#25)	ScoAB+NrdR + 2.5mM AMP (#25)	C:\Users\nanotemper\Desktop\Inna BMS\NrdRSco 20190909.moc	7	2017-12-18 17:59:39	-1	0	4	5	Medium	40	23.12	SconrdAB	100 nM	ScoNrdR54	2.5e-07	830.187	2017-11-19 22:48:46	2.00941	298.061
	AB+ScoNrdR+AMP	MST	On Time	ScoAB+NrdR + 2.5mM AMP (#25)	ScoAB+NrdR + 2.5mM AMP (#25)	C:\Users\nanotemper\Desktop\Inna BMS\NrdRSco 20190909.moc	8	2017-12-18 18:00:20	-1	0	4	5	Medium	40	23.12	SconrdAB	100 nM	ScoNrdR54	1.25e-07	830.395	2017-11-19 22:48:46	2.1652	288.524
	AB+ScoNrdR+AMP	MST	On Time	ScoAB+NrdR + 2.5mM AMP (#25)	ScoAB+NrdR + 2.5mM AMP (#25)	C:\Users\nanotemper\Desktop\Inna BMS\NrdRSco 20190909.moc	9	2017-12-18 18:01:00	-1	0	4	5	Medium	40	23.12	SconrdAB	100 nM	ScoNrdR54	6.25e-08	830.064	2017-11-19 22:48:46	1.94192	290.158
	AB+ScoNrdR+AMP	MST	On Time	ScoAB+NrdR + 2.5mM AMP (#25)	ScoAB+NrdR + 2.5mM AMP (#25)	C:\Users\nanotemper\Desktop\Inna BMS\NrdRSco 20190909.moc	10	2017-12-18 18:01:41	-1	0	4	5	Medium	40	23.12	SconrdAB	100 nM	ScoNrdR54	3.125e-08	829.904	2017-11-19 22:48:46	1.82028	291.352
	AB+ScoNrdR+AMP	MST	On Time	ScoAB+NrdR + 2.5mM AMP (#25)	ScoAB+NrdR + 2.5mM AMP (#25)	C:\Users\nanotemper\Desktop\Inna BMS\NrdRSco 20190909.moc	11	2017-12-18 18:02:22	-1	0	4	5	Medium	40	23.12	SconrdAB	100 nM	ScoNrdR54	1.5625e-08	829.784	2017-11-19 22:48:46	1.80641	295.279
	AB+ScoNrdR+AMP	MST	On Time	ScoAB+NrdR + 2.5mM AMP (#25)	ScoAB+NrdR + 2.5mM AMP (#25)	C:\Users\nanotemper\Desktop\Inna BMS\NrdRSco 20190909.moc	12	2017-12-18 18:03:02	-1	0	4	5	Medium	40	23.12	SconrdAB	100 nM	ScoNrdR54	7.8125e-09	830.316	2017-11-19 22:48:46	1.95704	289.508
	AB+ScoNrdR+AMP	MST	On Time	ScoAB+NrdR + 2.5mM AMP (#25)	ScoAB+NrdR + 2.5mM AMP (#25)	C:\Users\nanotemper\Desktop\Inna BMS\NrdRSco 20190909.moc	13	2017-12-18 18:03:43	-1	0	4	5	Medium	40	23.12	SconrdAB	100 nM	ScoNrdR54	3.90625e-09	829.167	2017-11-19 22:48:46	1.86896	281.8
	AB+ScoNrdR+AMP	MST	On Time	ScoAB+NrdR + 2.5mM AMP (#25)	ScoAB+NrdR + 2.5mM AMP (#25)	C:\Users\nanotemper\Desktop\Inna BMS\NrdRSco 20190909.moc	14	2017-12-18 18:04:24	-1	0	4	5	Medium	40	23.12	SconrdAB	100 nM	ScoNrdR54	1.95312e-09	829.271	2017-11-19 22:48:46	1.85102	305.233
	AB+ScoNrdR+AMP	MST	On Time	ScoAB+NrdR + 2.5mM AMP (#25)	ScoAB+NrdR + 2.5mM AMP (#25)	C:\Users\nanotemper\Desktop\Inna BMS\NrdRSco 20190909.moc	15	2017-12-18 18:05:04	-1	0	4	5	Medium	40	23.12	SconrdAB	100 nM	ScoNrdR54	9.76562e-10	829.464	2017-11-19 22:48:46	1.96829	298.059
	AB+ScoNrdR+AMP	MST	On Time	ScoAB+NrdR + 2.5mM AMP (#25)	ScoAB+NrdR + 2.5mM AMP (#25)	C:\Users\nanotemper\Desktop\Inna BMS\NrdRSco 20190909.moc	16	2017-12-18 18:05:45	-1	0	4	5	Medium	40	23.12	SconrdAB	100 nM	ScoNrdR54	4.88281e-10	830.562	2017-11-19 22:48:46	1.86354	301.19
	AB+ScoNrdR+AMP	MST	On Time	ScoAB+NrdR + 2.5mM AMP (#25)	exp31 + 3mM AMP (#32)	C:\Users\nanotemper\Desktop\Inna BMS\NrdRSco 20190909.moc	1	2017-12-19 12:50:21	-1	0	4	5	Medium	40	21.65	SconrdAB	100 nM	ScoNrdR54	1.6e-05	838.78	2017-11-19 22:48:46	1.96102	501.986
	AB+ScoNrdR+AMP	MST	On Time	ScoAB+NrdR + 2.5mM AMP (#25)	exp31 + 3mM AMP (#32)	C:\Users\nanotemper\Desktop\Inna BMS\NrdRSco 20190909.moc	2	2017-12-19 12:51:02	-1	0	4	5	Medium	40	21.65	SconrdAB	100 nM	ScoNrdR54	8e-06	836.424	2017-11-19 22:48:46	2.00968	498.726
	AB+ScoNrdR+AMP	MST	On Time	ScoAB+NrdR + 2.5mM AMP (#25)	exp31 + 3mM AMP (#32)	C:\Users\nanotemper\Desktop\Inna BMS\NrdRSco 20190909.moc	3	2017-12-19 12:51:42	-1	0	4	5	Medium	40	21.65	SconrdAB	100 nM	ScoNrdR54	4e-06	834.403	2017-11-19 22:48:46	2.12013	497.423
	AB+ScoNrdR+AMP	MST	On Time	ScoAB+NrdR + 2.5mM AMP (#25)	exp31 + 3mM AMP (#32)	C:\Users\nanotemper\Desktop\Inna BMS\NrdRSco 20190909.moc	4	2017-12-19 12:52:23	-1	0	4	5	Medium	40	21.65	SconrdAB	100 nM	ScoNrdR54	2e-06	832.35	2017-11-19 22:48:46	2.10104	491.654
	AB+ScoNrdR+AMP	MST	On Time	ScoAB+NrdR + 2.5mM AMP (#25)	exp31 + 3mM AMP (#32)	C:\Users\nanotemper\Desktop\Inna BMS\NrdRSco 20190909.moc	5	2017-12-19 12:53:04	-1	0	4	5	Medium	40	21.65	SconrdAB	100 nM	ScoNrdR54	1e-06	831.079	2017-11-19 22:48:46	2.09841	479.265
	AB+ScoNrdR+AMP	MST	On Time	ScoAB+NrdR + 2.5mM AMP (#25)	exp31 + 3mM AMP (#32)	C:\Users\nanotemper\Desktop\Inna BMS\NrdRSco 20190909.moc	6	2017-12-19 12:53:44	-1	0	4	5	Medium	40	21.65	SconrdAB	100 nM	ScoNrdR54	5e-07	829.135	2017-11-19 22:48:46	1.93844	477.32
	AB+ScoNrdR+AMP	MST	On Time	ScoAB+NrdR + 2.5mM AMP (#25)	exp31 + 3mM AMP (#32)	C:\Users\nanotemper\Desktop\Inna BMS\NrdRSco 20190909.moc	7	2017-12-19 12:54:25	-1	0	4	5	Medium	40	21.65	SconrdAB	100 nM	ScoNrdR54	2.5e-07	828.919	2017-11-19 22:48:46	1.98453	459.735
	AB+ScoNrdR+AMP	MST	On Time	ScoAB+NrdR + 2.5mM AMP (#25)	exp31 + 3mM AMP (#32)	C:\Users\nanotemper\Desktop\Inna BMS\NrdRSco 20190909.moc	8	2017-12-19 12:55:06	-1	0	4	5	Medium	40	21.65	SconrdAB	100 nM	ScoNrdR54	1.25e-07	829.639	2017-11-19 22:48:46	1.92185	460.506
	AB+ScoNrdR+AMP	MST	On Time	ScoAB+NrdR + 2.5mM AMP (#25)	exp31 + 3mM AMP (#32)	C:\Users\nanotemper\Desktop\Inna BMS\NrdRSco 20190909.moc	9	2017-12-19 12:55:46	-1	0	4	5	Medium	40	21.65	SconrdAB	100 nM	ScoNrdR54	6.25e-08	829.452	2017-11-19 22:48:46	2.09012	465.235
	AB+ScoNrdR+AMP	MST	On Time	ScoAB+NrdR + 2.5mM AMP (#25)	exp31 + 3mM AMP (#32)	C:\Users\nanotemper\Desktop\Inna BMS\NrdRSco 20190909.moc	10	2017-12-19 12:56:27	-1	0	4	5	Medium	40	21.65	SconrdAB	100 nM	ScoNrdR54	3.125e-08	828.624	2017-11-19 22:48:46	1.84556	478.822
	AB+ScoNrdR+AMP	MST	On Time	ScoAB+NrdR + 2.5mM AMP (#25)	exp31 + 3mM AMP (#32)	C:\Users\nanotemper\Desktop\Inna BMS\NrdRSco 20190909.moc	11	2017-12-19 12:57:08	-1	0	4	5	Medium	40	21.65	SconrdAB	100 nM	ScoNrdR54	1.5625e-08	828.881	2017-11-19 22:48:46	1.99187	463.362
	AB+ScoNrdR+AMP	MST	On Time	ScoAB+NrdR + 2.5mM AMP (#25)	exp31 + 3mM AMP (#32)	C:\Users\nanotemper\Desktop\Inna BMS\NrdRSco 20190909.moc	12	2017-12-19 12:57:48	-1	0	4	5	Medium	40	21.65	SconrdAB	100 nM	ScoNrdR54	7.8125e-09	828.599	2017-11-19 22:48:46	1.97339	467.785
	AB+ScoNrdR+AMP	MST	On Time	ScoAB+NrdR + 2.5mM AMP (#25)	exp31 + 3mM AMP (#32)	C:\Users\nanotemper\Desktop\Inna BMS\NrdRSco 20190909.moc	13	2017-12-19 12:58:29	-1	0	4	5	Medium	40	21.65	SconrdAB	100 nM	ScoNrdR54	3.90625e-09	829.147	2017-11-19 22:48:46	1.93075	465.535
	AB+ScoNrdR+AMP	MST	On Time	ScoAB+NrdR + 2.5mM AMP (#25)	exp31 + 3mM AMP (#32)	C:\Users\nanotemper\Desktop\Inna BMS\NrdRSco 20190909.moc	14	2017-12-19 12:59:10	-1	0	4	5	Medium	40	21.65	SconrdAB	100 nM	ScoNrdR54	1.95312e-09	828.811	2017-11-19 22:48:46	2.05477	469.148
	AB+ScoNrdR+AMP	MST	On Time	ScoAB+NrdR + 2.5mM AMP (#25)	exp31 + 3mM AMP (#32)	C:\Users\nanotemper\Desktop\Inna BMS\NrdRSco 20190909.moc	15	2017-12-19 12:59:50	-1	0	4	5	Medium	40	21.65	SconrdAB	100 nM	ScoNrdR54	9.76562e-10	829.723	2017-11-19 22:48:46	1.95713	487.474
	AB+ScoNrdR+AMP	MST	On Time	ScoAB+NrdR + 2.5mM AMP (#25)	exp31 + 3mM AMP (#32)	C:\Users\nanotemper\Desktop\Inna BMS\NrdRSco 20190909.moc	16	2017-12-19 13:00:31	-1	0	4	5	Medium	40	21.65	SconrdAB	100 nM	ScoNrdR54	4.88281e-10	828.693	2017-11-19 22:48:46	1.85556	455.722

## Sheet: MetaData
Origin of exported data	Origin of exported data
Project Title:
Comment:
Project File Path:	C:\Users\nanotemper\Desktop\Inna BMS\Streptomyces\Source data\NrdR to nrdAB oligo\NrdR with different nucleotides\NrdR with different nucleotides to AB oligo.nta
Analysis-Set Name:	AB+ScoNrdR+AMP
Exported from:	Dose-Response (Flat)
Exported on:	2017-11-19 22:48:46
Analysis Settings	Analysis Settings
Type of Analysis:	MST
Evaluation strategy:	On Time
Cold Region Start:	-1
Cold Region End:	0
Hot Region Start:	4
Hot Region End:	5
