# Supplementary material for: A nucleotide-sensing oligomerization mechanism that controls NrdR-dependent transcription of ribonucleotide reductases
Source: Nat Commun. 2022 May 16;13:2700. doi: 10.1038/s41467-022-30328-1 (PMC9110341; doi:10.1038/s41467-022-30328-1)
Supplement: Supplementary file 10 — Source Data [file 41467_2022_30328_MOESM10_ESM.zip › Source data NrdR/Source data to Fig 1 and Supplementary Fig 3/NrdR to nrdAB oligo/NrdR with different nucleotides/NrdR with dAMP to AB oligo_DoseResponseRawDataFlat.xlsx]

## Sheet: RawData
Project-Name	AnalysisSet	AnalysisSetType	EvaluationStrategy	MergeSet	Run	OriginOfData	CapillaryIndex	DateOfMeasurement	ColdRegionStart	ColdRegionEnd	HotRegionStart	HotRegionEnd	MSTPower	ExcitationPower	MeasuredTemperature	Target	TargetConcentration	Ligand	LigandConcentration	Fnorm	ExportedOn	BleachingRate	InitialFluorescence(MST)
	AB+ScoNrdR+dAMP	MST	On Time	ScoAB+NrdR+2.5mM dAMP (#27)	ScoAB+NrdR+2.5mM dAMP (#27)	C:\Users\nanotemper\Desktop\Inna BMS\NrdRSco 20190909.moc	1	2017-12-18 19:17:13	-1	0	4	5	Medium	40	23.21	SconrdAB	100 nM	ScoNrdR54	1.6e-05	837.738	2017-11-19 22:49:04	2.07154	485.321
	AB+ScoNrdR+dAMP	MST	On Time	ScoAB+NrdR+2.5mM dAMP (#27)	ScoAB+NrdR+2.5mM dAMP (#27)	C:\Users\nanotemper\Desktop\Inna BMS\NrdRSco 20190909.moc	2	2017-12-18 19:17:53	-1	0	4	5	Medium	40	23.21	SconrdAB	100 nM	ScoNrdR54	8e-06	834.898	2017-11-19 22:49:04	1.91276	470.756
	AB+ScoNrdR+dAMP	MST	On Time	ScoAB+NrdR+2.5mM dAMP (#27)	ScoAB+NrdR+2.5mM dAMP (#27)	C:\Users\nanotemper\Desktop\Inna BMS\NrdRSco 20190909.moc	3	2017-12-18 19:18:33	-1	0	4	5	Medium	40	23.21	SconrdAB	100 nM	ScoNrdR54	4e-06	834.036	2017-11-19 22:49:04	2.11954	478.814
	AB+ScoNrdR+dAMP	MST	On Time	ScoAB+NrdR+2.5mM dAMP (#27)	ScoAB+NrdR+2.5mM dAMP (#27)	C:\Users\nanotemper\Desktop\Inna BMS\NrdRSco 20190909.moc	4	2017-12-18 19:19:14	-1	0	4	5	Medium	40	23.21	SconrdAB	100 nM	ScoNrdR54	2e-06	832.602	2017-11-19 22:49:04	2.12476	467.085
	AB+ScoNrdR+dAMP	MST	On Time	ScoAB+NrdR+2.5mM dAMP (#27)	ScoAB+NrdR+2.5mM dAMP (#27)	C:\Users\nanotemper\Desktop\Inna BMS\NrdRSco 20190909.moc	5	2017-12-18 19:19:55	-1	0	4	5	Medium	40	23.21	SconrdAB	100 nM	ScoNrdR54	1e-06	830.202	2017-11-19 22:49:04	1.90188	465.21
	AB+ScoNrdR+dAMP	MST	On Time	ScoAB+NrdR+2.5mM dAMP (#27)	ScoAB+NrdR+2.5mM dAMP (#27)	C:\Users\nanotemper\Desktop\Inna BMS\NrdRSco 20190909.moc	6	2017-12-18 19:20:35	-1	0	4	5	Medium	40	23.21	SconrdAB	100 nM	ScoNrdR54	5e-07	829.022	2017-11-19 22:49:04	1.9963	467.845
	AB+ScoNrdR+dAMP	MST	On Time	ScoAB+NrdR+2.5mM dAMP (#27)	ScoAB+NrdR+2.5mM dAMP (#27)	C:\Users\nanotemper\Desktop\Inna BMS\NrdRSco 20190909.moc	7	2017-12-18 19:21:16	-1	0	4	5	Medium	40	23.21	SconrdAB	100 nM	ScoNrdR54	2.5e-07	827.691	2017-11-19 22:49:04	2.06281	455.053
	AB+ScoNrdR+dAMP	MST	On Time	ScoAB+NrdR+2.5mM dAMP (#27)	ScoAB+NrdR+2.5mM dAMP (#27)	C:\Users\nanotemper\Desktop\Inna BMS\NrdRSco 20190909.moc	8	2017-12-18 19:21:57	-1	0	4	5	Medium	40	23.21	SconrdAB	100 nM	ScoNrdR54	1.25e-07	828.265	2017-11-19 22:49:04	1.86492	441.261
	AB+ScoNrdR+dAMP	MST	On Time	ScoAB+NrdR+2.5mM dAMP (#27)	ScoAB+NrdR+2.5mM dAMP (#27)	C:\Users\nanotemper\Desktop\Inna BMS\NrdRSco 20190909.moc	9	2017-12-18 19:22:37	-1	0	4	5	Medium	40	23.21	SconrdAB	100 nM	ScoNrdR54	6.25e-08	828.226	2017-11-19 22:49:04	1.95271	455.18
	AB+ScoNrdR+dAMP	MST	On Time	ScoAB+NrdR+2.5mM dAMP (#27)	ScoAB+NrdR+2.5mM dAMP (#27)	C:\Users\nanotemper\Desktop\Inna BMS\NrdRSco 20190909.moc	10	2017-12-18 19:23:18	-1	0	4	5	Medium	40	23.21	SconrdAB	100 nM	ScoNrdR54	3.125e-08	827.852	2017-11-19 22:49:04	1.86765	455.858
	AB+ScoNrdR+dAMP	MST	On Time	ScoAB+NrdR+2.5mM dAMP (#27)	ScoAB+NrdR+2.5mM dAMP (#27)	C:\Users\nanotemper\Desktop\Inna BMS\NrdRSco 20190909.moc	11	2017-12-18 19:23:59	-1	0	4	5	Medium	40	23.21	SconrdAB	100 nM	ScoNrdR54	1.5625e-08	828.215	2017-11-19 22:49:04	1.98717	449.688
	AB+ScoNrdR+dAMP	MST	On Time	ScoAB+NrdR+2.5mM dAMP (#27)	ScoAB+NrdR+2.5mM dAMP (#27)	C:\Users\nanotemper\Desktop\Inna BMS\NrdRSco 20190909.moc	12	2017-12-18 19:24:39	-1	0	4	5	Medium	40	23.21	SconrdAB	100 nM	ScoNrdR54	7.8125e-09	828.698	2017-11-19 22:49:04	1.92932	460.641
	AB+ScoNrdR+dAMP	MST	On Time	ScoAB+NrdR+2.5mM dAMP (#27)	ScoAB+NrdR+2.5mM dAMP (#27)	C:\Users\nanotemper\Desktop\Inna BMS\NrdRSco 20190909.moc	13	2017-12-18 19:25:20	-1	0	4	5	Medium	40	23.21	SconrdAB	100 nM	ScoNrdR54	3.90625e-09	827.775	2017-11-19 22:49:04	1.95301	459.173
	AB+ScoNrdR+dAMP	MST	On Time	ScoAB+NrdR+2.5mM dAMP (#27)	ScoAB+NrdR+2.5mM dAMP (#27)	C:\Users\nanotemper\Desktop\Inna BMS\NrdRSco 20190909.moc	14	2017-12-18 19:26:01	-1	0	4	5	Medium	40	23.21	SconrdAB	100 nM	ScoNrdR54	1.95312e-09	827.63	2017-11-19 22:49:04	2.01525	460.541
	AB+ScoNrdR+dAMP	MST	On Time	ScoAB+NrdR+2.5mM dAMP (#27)	ScoAB+NrdR+2.5mM dAMP (#27)	C:\Users\nanotemper\Desktop\Inna BMS\NrdRSco 20190909.moc	15	2017-12-18 19:26:41	-1	0	4	5	Medium	40	23.21	SconrdAB	100 nM	ScoNrdR54	9.76562e-10	828.528	2017-11-19 22:49:04	2.07135	462.777
	AB+ScoNrdR+dAMP	MST	On Time	ScoAB+NrdR+2.5mM dAMP (#27)	ScoAB+NrdR+2.5mM dAMP (#27)	C:\Users\nanotemper\Desktop\Inna BMS\NrdRSco 20190909.moc	16	2017-12-18 19:27:22	-1	0	4	5	Medium	40	23.21	SconrdAB	100 nM	ScoNrdR54	4.88281e-10	828.257	2017-11-19 22:49:04	1.8326	446.172

## Sheet: MetaData
Origin of exported data	Origin of exported data
Project Title:
Comment:
Project File Path:	C:\Users\nanotemper\Desktop\Inna BMS\Streptomyces\Source data\NrdR to nrdAB oligo\NrdR with different nucleotides\NrdR with different nucleotides to AB oligo.nta
Analysis-Set Name:	AB+ScoNrdR+dAMP
Exported from:	Dose-Response (Flat)
Exported on:	2017-11-19 22:49:04
Analysis Settings	Analysis Settings
Type of Analysis:	MST
Evaluation strategy:	On Time
Cold Region Start:	-1
Cold Region End:	0
Hot Region Start:	4
Hot Region End:	5
