# Supplementary material for: A nucleotide-sensing oligomerization mechanism that controls NrdR-dependent transcription of ribonucleotide reductases
Source: Nat Commun. 2022 May 16;13:2700. doi: 10.1038/s41467-022-30328-1 (PMC9110341; doi:10.1038/s41467-022-30328-1)
Supplement: Supplementary file 10 — Source Data [file 41467_2022_30328_MOESM10_ESM.zip › Source data NrdR/Source data to Fig 1 and Supplementary Fig 3/NrdR to nrdAB oligo/NrdR with different nucleotides/NrdR with dADP to AB oligo_DoseResponseRawDataFlat.xlsx]

## Sheet: RawData
Project-Name	AnalysisSet	AnalysisSetType	EvaluationStrategy	MergeSet	Run	OriginOfData	CapillaryIndex	DateOfMeasurement	ColdRegionStart	ColdRegionEnd	HotRegionStart	HotRegionEnd	MSTPower	ExcitationPower	MeasuredTemperature	Target	TargetConcentration	Ligand	LigandConcentration	Fnorm	ExportedOn	BleachingRate	InitialFluorescence(MST)
	AB+ScoNrdR+dADP	MST	On Time	ScoAB+NrdR+1mM dADP (#23)	ScoAB+NrdR+1mM dADP (#23)	C:\Users\nanotemper\Desktop\Inna BMS\NrdRSco 20190909.moc	1	2017-12-18 17:00:44	-1	0	4	5	Medium	40	22.88	SconrdAB	100 nM	ScoNrdR54	1.6e-05	837.265	2017-11-19 22:48:22	1.93382	337.429
	AB+ScoNrdR+dADP	MST	On Time	ScoAB+NrdR+1mM dADP (#23)	ScoAB+NrdR+1mM dADP (#23)	C:\Users\nanotemper\Desktop\Inna BMS\NrdRSco 20190909.moc	2	2017-12-18 17:01:24	-1	0	4	5	Medium	40	22.88	SconrdAB	100 nM	ScoNrdR54	8e-06	836.579	2017-11-19 22:48:22	1.95849	335.996
	AB+ScoNrdR+dADP	MST	On Time	ScoAB+NrdR+1mM dADP (#23)	ScoAB+NrdR+1mM dADP (#23)	C:\Users\nanotemper\Desktop\Inna BMS\NrdRSco 20190909.moc	3	2017-12-18 17:02:05	-1	0	4	5	Medium	40	22.88	SconrdAB	100 nM	ScoNrdR54	4e-06	834.251	2017-11-19 22:48:22	2.01519	320.186
	AB+ScoNrdR+dADP	MST	On Time	ScoAB+NrdR+1mM dADP (#23)	ScoAB+NrdR+1mM dADP (#23)	C:\Users\nanotemper\Desktop\Inna BMS\NrdRSco 20190909.moc	4	2017-12-18 17:02:45	-1	0	4	5	Medium	40	22.88	SconrdAB	100 nM	ScoNrdR54	2e-06	831.782	2017-11-19 22:48:22	1.93697	310.72
	AB+ScoNrdR+dADP	MST	On Time	ScoAB+NrdR+1mM dADP (#23)	ScoAB+NrdR+1mM dADP (#23)	C:\Users\nanotemper\Desktop\Inna BMS\NrdRSco 20190909.moc	5	2017-12-18 17:03:26	-1	0	4	5	Medium	40	22.88	SconrdAB	100 nM	ScoNrdR54	1e-06	830.437	2017-11-19 22:48:22	2.07247	320.232
	AB+ScoNrdR+dADP	MST	On Time	ScoAB+NrdR+1mM dADP (#23)	ScoAB+NrdR+1mM dADP (#23)	C:\Users\nanotemper\Desktop\Inna BMS\NrdRSco 20190909.moc	6	2017-12-18 17:04:07	-1	0	4	5	Medium	40	22.88	SconrdAB	100 nM	ScoNrdR54	5e-07	829.984	2017-11-19 22:48:22	2.03558	318.368
	AB+ScoNrdR+dADP	MST	On Time	ScoAB+NrdR+1mM dADP (#23)	ScoAB+NrdR+1mM dADP (#23)	C:\Users\nanotemper\Desktop\Inna BMS\NrdRSco 20190909.moc	7	2017-12-18 17:04:47	-1	0	4	5	Medium	40	22.88	SconrdAB	100 nM	ScoNrdR54	2.5e-07	830.449	2017-11-19 22:48:22	2.04726	318.116
	AB+ScoNrdR+dADP	MST	On Time	ScoAB+NrdR+1mM dADP (#23)	ScoAB+NrdR+1mM dADP (#23)	C:\Users\nanotemper\Desktop\Inna BMS\NrdRSco 20190909.moc	8	2017-12-18 17:05:28	-1	0	4	5	Medium	40	22.88	SconrdAB	100 nM	ScoNrdR54	1.25e-07	830.79	2017-11-19 22:48:22	1.92033	321.509
	AB+ScoNrdR+dADP	MST	On Time	ScoAB+NrdR+1mM dADP (#23)	ScoAB+NrdR+1mM dADP (#23)	C:\Users\nanotemper\Desktop\Inna BMS\NrdRSco 20190909.moc	9	2017-12-18 17:06:09	-1	0	4	5	Medium	40	22.88	SconrdAB	100 nM	ScoNrdR54	6.25e-08	830.247	2017-11-19 22:48:22	1.74909	323.146
	AB+ScoNrdR+dADP	MST	On Time	ScoAB+NrdR+1mM dADP (#23)	ScoAB+NrdR+1mM dADP (#23)	C:\Users\nanotemper\Desktop\Inna BMS\NrdRSco 20190909.moc	10	2017-12-18 17:06:49	-1	0	4	5	Medium	40	22.88	SconrdAB	100 nM	ScoNrdR54	3.125e-08	830.79	2017-11-19 22:48:22	1.92691	315.253
	AB+ScoNrdR+dADP	MST	On Time	ScoAB+NrdR+1mM dADP (#23)	ScoAB+NrdR+1mM dADP (#23)	C:\Users\nanotemper\Desktop\Inna BMS\NrdRSco 20190909.moc	11	2017-12-18 17:07:30	-1	0	4	5	Medium	40	22.88	SconrdAB	100 nM	ScoNrdR54	1.5625e-08	830.79	2017-11-19 22:48:22	2.0037	322.581
	AB+ScoNrdR+dADP	MST	On Time	ScoAB+NrdR+1mM dADP (#23)	ScoAB+NrdR+1mM dADP (#23)	C:\Users\nanotemper\Desktop\Inna BMS\NrdRSco 20190909.moc	12	2017-12-18 17:08:11	-1	0	4	5	Medium	40	22.88	SconrdAB	100 nM	ScoNrdR54	7.8125e-09	830.449	2017-11-19 22:48:22	1.9823	316.042
	AB+ScoNrdR+dADP	MST	On Time	ScoAB+NrdR+1mM dADP (#23)	ScoAB+NrdR+1mM dADP (#23)	C:\Users\nanotemper\Desktop\Inna BMS\NrdRSco 20190909.moc	13	2017-12-18 17:08:51	-1	0	4	5	Medium	40	22.88	SconrdAB	100 nM	ScoNrdR54	3.90625e-09	830.358	2017-11-19 22:48:22	2.1661	321.366
	AB+ScoNrdR+dADP	MST	On Time	ScoAB+NrdR+1mM dADP (#23)	ScoAB+NrdR+1mM dADP (#23)	C:\Users\nanotemper\Desktop\Inna BMS\NrdRSco 20190909.moc	14	2017-12-18 17:09:32	-1	0	4	5	Medium	40	22.88	SconrdAB	100 nM	ScoNrdR54	1.95312e-09	830.769	2017-11-19 22:48:22	1.93906	318.066
	AB+ScoNrdR+dADP	MST	On Time	ScoAB+NrdR+1mM dADP (#23)	ScoAB+NrdR+1mM dADP (#23)	C:\Users\nanotemper\Desktop\Inna BMS\NrdRSco 20190909.moc	15	2017-12-18 17:10:13	-1	0	4	5	Medium	40	22.88	SconrdAB	100 nM	ScoNrdR54	9.76562e-10	830.303	2017-11-19 22:48:22	1.88592	320.055
	AB+ScoNrdR+dADP	MST	On Time	ScoAB+NrdR+1mM dADP (#23)	ScoAB+NrdR+1mM dADP (#23)	C:\Users\nanotemper\Desktop\Inna BMS\NrdRSco 20190909.moc	16	2017-12-18 17:10:53	-1	0	4	5	Medium	40	22.88	SconrdAB	100 nM	ScoNrdR54	4.88281e-10	830.762	2017-11-19 22:48:22	1.94937	326.603

## Sheet: MetaData
Origin of exported data	Origin of exported data
Project Title:
Comment:
Project File Path:	C:\Users\nanotemper\Desktop\Inna BMS\Streptomyces\Source data\NrdR to nrdAB oligo\NrdR with different nucleotides\NrdR with different nucleotides to AB oligo.nta
Analysis-Set Name:	AB+ScoNrdR+dADP
Exported from:	Dose-Response (Flat)
Exported on:	2017-11-19 22:48:22
Analysis Settings	Analysis Settings
Type of Analysis:	MST
Evaluation strategy:	On Time
Cold Region Start:	-1
Cold Region End:	0
Hot Region Start:	4
Hot Region End:	5
