# Supplementary material for: A nucleotide-sensing oligomerization mechanism that controls NrdR-dependent transcription of ribonucleotide reductases
Source: Nat Commun. 2022 May 16;13:2700. doi: 10.1038/s41467-022-30328-1 (PMC9110341; doi:10.1038/s41467-022-30328-1)
Supplement: Supplementary file 10 — Source Data [file 41467_2022_30328_MOESM10_ESM.zip › Source data NrdR/Source data to Fig 1 and Supplementary Fig 3/NrdR to nrdAB oligo/NrdR with different nucleotides/NrdR withcdiAMP ATP to AB oligo_DoseResponseRawDataFlat.xlsx]

## Sheet: RawData
Project-Name	AnalysisSet	AnalysisSetType	EvaluationStrategy	MergeSet	Run	OriginOfData	CapillaryIndex	DateOfMeasurement	ColdRegionStart	ColdRegionEnd	HotRegionStart	HotRegionEnd	MSTPower	ExcitationPower	MeasuredTemperature	Target	TargetConcentration	Ligand	LigandConcentration	Fnorm	ExportedOn	BleachingRate	InitialFluorescence(MST)
	ScoAB +dciAMP + ATP	MST	On Time	ScoAB + NrdR + dicyclicAMP+ATP (#09)	ScoAB + NrdR + dicyclicAMP+ATP (#09)	C:\Users\nanotemper\Desktop\Inna BMS\NrdR Sco 2019 11 12.moc	1	2018-02-13 19:15:10	-1	0	4	5	Medium	60	21.81	Sco nrdAB	100 nM	Sco NrdR54	1.6e-05	829.827	2017-11-19 22:49:52	3.10629	542.981
	ScoAB +dciAMP + ATP	MST	On Time	ScoAB + NrdR + dicyclicAMP+ATP (#09)	ScoAB + NrdR + dicyclicAMP+ATP (#09)	C:\Users\nanotemper\Desktop\Inna BMS\NrdR Sco 2019 11 12.moc	2	2018-02-13 19:15:50	-1	0	4	5	Medium	60	21.81	Sco nrdAB	100 nM	Sco NrdR54	8e-06	827.7	2017-11-19 22:49:52	3.05867	523.389
	ScoAB +dciAMP + ATP	MST	On Time	ScoAB + NrdR + dicyclicAMP+ATP (#09)	ScoAB + NrdR + dicyclicAMP+ATP (#09)	C:\Users\nanotemper\Desktop\Inna BMS\NrdR Sco 2019 11 12.moc	3	2018-02-13 19:16:31	-1	0	4	5	Medium	60	21.81	Sco nrdAB	100 nM	Sco NrdR54	4e-06	825.501	2017-11-19 22:49:52	3.19745	529.186
	ScoAB +dciAMP + ATP	MST	On Time	ScoAB + NrdR + dicyclicAMP+ATP (#09)	ScoAB + NrdR + dicyclicAMP+ATP (#09)	C:\Users\nanotemper\Desktop\Inna BMS\NrdR Sco 2019 11 12.moc	4	2018-02-13 19:17:11	-1	0	4	5	Medium	60	21.81	Sco nrdAB	100 nM	Sco NrdR54	2e-06	825.919	2017-11-19 22:49:52	3.20238	519.312
	ScoAB +dciAMP + ATP	MST	On Time	ScoAB + NrdR + dicyclicAMP+ATP (#09)	ScoAB + NrdR + dicyclicAMP+ATP (#09)	C:\Users\nanotemper\Desktop\Inna BMS\NrdR Sco 2019 11 12.moc	5	2018-02-13 19:17:52	-1	0	4	5	Medium	60	21.81	Sco nrdAB	100 nM	Sco NrdR54	1e-06	825.668	2017-11-19 22:49:52	3.13997	525.882
	ScoAB +dciAMP + ATP	MST	On Time	ScoAB + NrdR + dicyclicAMP+ATP (#09)	ScoAB + NrdR + dicyclicAMP+ATP (#09)	C:\Users\nanotemper\Desktop\Inna BMS\NrdR Sco 2019 11 12.moc	6	2018-02-13 19:18:32	-1	0	4	5	Medium	60	21.81	Sco nrdAB	100 nM	Sco NrdR54	5e-07	825.631	2017-11-19 22:49:52	3.04529	538.342
	ScoAB +dciAMP + ATP	MST	On Time	ScoAB + NrdR + dicyclicAMP+ATP (#09)	ScoAB + NrdR + dicyclicAMP+ATP (#09)	C:\Users\nanotemper\Desktop\Inna BMS\NrdR Sco 2019 11 12.moc	7	2018-02-13 19:19:13	-1	0	4	5	Medium	60	21.81	Sco nrdAB	100 nM	Sco NrdR54	2.5e-07	825.793	2017-11-19 22:49:52	3.12262	529.625
	ScoAB +dciAMP + ATP	MST	On Time	ScoAB + NrdR + dicyclicAMP+ATP (#09)	ScoAB + NrdR + dicyclicAMP+ATP (#09)	C:\Users\nanotemper\Desktop\Inna BMS\NrdR Sco 2019 11 12.moc	8	2018-02-13 19:19:54	-1	0	4	5	Medium	60	21.81	Sco nrdAB	100 nM	Sco NrdR54	1.25e-07	825.567	2017-11-19 22:49:52	3.06577	525.066
	ScoAB +dciAMP + ATP	MST	On Time	ScoAB + NrdR + dicyclicAMP+ATP (#09)	ScoAB + NrdR + dicyclicAMP+ATP (#09)	C:\Users\nanotemper\Desktop\Inna BMS\NrdR Sco 2019 11 12.moc	9	2018-02-13 19:20:34	-1	0	4	5	Medium	60	21.81	Sco nrdAB	100 nM	Sco NrdR54	6.25e-08	825.604	2017-11-19 22:49:52	2.98862	525.841
	ScoAB +dciAMP + ATP	MST	On Time	ScoAB + NrdR + dicyclicAMP+ATP (#09)	ScoAB + NrdR + dicyclicAMP+ATP (#09)	C:\Users\nanotemper\Desktop\Inna BMS\NrdR Sco 2019 11 12.moc	10	2018-02-13 19:21:15	-1	0	4	5	Medium	60	21.81	Sco nrdAB	100 nM	Sco NrdR54	3.125e-08	826.078	2017-11-19 22:49:52	3.01853	519.258
	ScoAB +dciAMP + ATP	MST	On Time	ScoAB + NrdR + dicyclicAMP+ATP (#09)	ScoAB + NrdR + dicyclicAMP+ATP (#09)	C:\Users\nanotemper\Desktop\Inna BMS\NrdR Sco 2019 11 12.moc	11	2018-02-13 19:21:56	-1	0	4	5	Medium	60	21.81	Sco nrdAB	100 nM	Sco NrdR54	1.5625e-08	826.435	2017-11-19 22:49:52	3.04117	482.22
	ScoAB +dciAMP + ATP	MST	On Time	ScoAB + NrdR + dicyclicAMP+ATP (#09)	ScoAB + NrdR + dicyclicAMP+ATP (#09)	C:\Users\nanotemper\Desktop\Inna BMS\NrdR Sco 2019 11 12.moc	12	2018-02-13 19:22:36	-1	0	4	5	Medium	60	21.81	Sco nrdAB	100 nM	Sco NrdR54	7.8125e-09	826.209	2017-11-19 22:49:52	3.01687	524.49
	ScoAB +dciAMP + ATP	MST	On Time	ScoAB + NrdR + dicyclicAMP+ATP (#09)	ScoAB + NrdR + dicyclicAMP+ATP (#09)	C:\Users\nanotemper\Desktop\Inna BMS\NrdR Sco 2019 11 12.moc	13	2018-02-13 19:23:17	-1	0	4	5	Medium	60	21.81	Sco nrdAB	100 nM	Sco NrdR54	3.90625e-09	826.771	2017-11-19 22:49:52	3.05911	522.457
	ScoAB +dciAMP + ATP	MST	On Time	ScoAB + NrdR + dicyclicAMP+ATP (#09)	ScoAB + NrdR + dicyclicAMP+ATP (#09)	C:\Users\nanotemper\Desktop\Inna BMS\NrdR Sco 2019 11 12.moc	14	2018-02-13 19:23:58	-1	0	4	5	Medium	60	21.81	Sco nrdAB	100 nM	Sco NrdR54	1.95312e-09	826.244	2017-11-19 22:49:52	3.06786	518.333
	ScoAB +dciAMP + ATP	MST	On Time	ScoAB + NrdR + dicyclicAMP+ATP (#09)	ScoAB + NrdR + dicyclicAMP+ATP (#09)	C:\Users\nanotemper\Desktop\Inna BMS\NrdR Sco 2019 11 12.moc	15	2018-02-13 19:24:38	-1	0	4	5	Medium	60	21.81	Sco nrdAB	100 nM	Sco NrdR54	9.76562e-10	826.655	2017-11-19 22:49:52	3.14246	521.693
	ScoAB +dciAMP + ATP	MST	On Time	ScoAB + NrdR + dicyclicAMP+ATP (#09)	ScoAB + NrdR + dicyclicAMP+ATP (#09)	C:\Users\nanotemper\Desktop\Inna BMS\NrdR Sco 2019 11 12.moc	16	2018-02-13 19:25:19	-1	0	4	5	Medium	60	21.81	Sco nrdAB	100 nM	Sco NrdR54	4.88281e-10	827.407	2017-11-19 22:49:52	3.26343	524.347

## Sheet: MetaData
Origin of exported data	Origin of exported data
Project Title:
Comment:
Project File Path:	C:\Users\nanotemper\Desktop\Inna BMS\Streptomyces\Source data\NrdR to nrdAB oligo\NrdR with different nucleotides\NrdR with different nucleotides to AB oligo.nta
Analysis-Set Name:	ScoAB +dciAMP + ATP
Exported from:	Dose-Response (Flat)
Exported on:	2017-11-19 22:49:52
Analysis Settings	Analysis Settings
Type of Analysis:	MST
Evaluation strategy:	On Time
Cold Region Start:	-1
Cold Region End:	0
Hot Region Start:	4
Hot Region End:	5
