# Supplementary material for: A nucleotide-sensing oligomerization mechanism that controls NrdR-dependent transcription of ribonucleotide reductases
Source: Nat Commun. 2022 May 16;13:2700. doi: 10.1038/s41467-022-30328-1 (PMC9110341; doi:10.1038/s41467-022-30328-1)
Supplement: Supplementary file 10 — Source Data [file 41467_2022_30328_MOESM10_ESM.zip › Source data NrdR/Source data to Fig 1 and Supplementary Fig 3/NrdR to nrdAB oligo/NrdR with different nucleotides/NrdR with cdiAMP to AB oligo_DoseResponseRawDataFlat.xlsx]

## Sheet: RawData
Project-Name	AnalysisSet	AnalysisSetType	EvaluationStrategy	MergeSet	Run	OriginOfData	CapillaryIndex	DateOfMeasurement	ColdRegionStart	ColdRegionEnd	HotRegionStart	HotRegionEnd	MSTPower	ExcitationPower	MeasuredTemperature	Target	TargetConcentration	Ligand	LigandConcentration	Fnorm	ExportedOn	BleachingRate	InitialFluorescence(MST)
	AB+ScoNrdR+dicAMP	MST	On Time	ScoAB+NrdR+1mM dicycAMP (#29)	ScoAB+NrdR+1mM dicycAMP (#29)	C:\Users\nanotemper\Desktop\Inna BMS\NrdRSco 20190909.moc	1	2017-12-18 20:13:12	-1	0	4	5	Medium	40	23.12	SconrdAB	100 nM	ScoNrdR54	1.6e-05	837.718	2017-11-19 22:49:29	2.1838	498.792
	AB+ScoNrdR+dicAMP	MST	On Time	ScoAB+NrdR+1mM dicycAMP (#29)	ScoAB+NrdR+1mM dicycAMP (#29)	C:\Users\nanotemper\Desktop\Inna BMS\NrdRSco 20190909.moc	2	2017-12-18 20:13:52	-1	0	4	5	Medium	40	23.12	SconrdAB	100 nM	ScoNrdR54	8e-06	835.776	2017-11-19 22:49:29	1.92546	490.739
	AB+ScoNrdR+dicAMP	MST	On Time	ScoAB+NrdR+1mM dicycAMP (#29)	ScoAB+NrdR+1mM dicycAMP (#29)	C:\Users\nanotemper\Desktop\Inna BMS\NrdRSco 20190909.moc	3	2017-12-18 20:14:33	-1	0	4	5	Medium	40	23.12	SconrdAB	100 nM	ScoNrdR54	4e-06	834.532	2017-11-19 22:49:29	1.89545	465.207
	AB+ScoNrdR+dicAMP	MST	On Time	ScoAB+NrdR+1mM dicycAMP (#29)	ScoAB+NrdR+1mM dicycAMP (#29)	C:\Users\nanotemper\Desktop\Inna BMS\NrdRSco 20190909.moc	4	2017-12-18 20:15:13	-1	0	4	5	Medium	40	23.12	SconrdAB	100 nM	ScoNrdR54	2e-06	832.199	2017-11-19 22:49:29	1.90074	480.985
	AB+ScoNrdR+dicAMP	MST	On Time	ScoAB+NrdR+1mM dicycAMP (#29)	ScoAB+NrdR+1mM dicycAMP (#29)	C:\Users\nanotemper\Desktop\Inna BMS\NrdRSco 20190909.moc	5	2017-12-18 20:15:54	-1	0	4	5	Medium	40	23.12	SconrdAB	100 nM	ScoNrdR54	1e-06	830.688	2017-11-19 22:49:29	2.03478	460.351
	AB+ScoNrdR+dicAMP	MST	On Time	ScoAB+NrdR+1mM dicycAMP (#29)	ScoAB+NrdR+1mM dicycAMP (#29)	C:\Users\nanotemper\Desktop\Inna BMS\NrdRSco 20190909.moc	6	2017-12-18 20:16:35	-1	0	4	5	Medium	40	23.12	SconrdAB	100 nM	ScoNrdR54	5e-07	829.049	2017-11-19 22:49:29	1.92285	477.049
	AB+ScoNrdR+dicAMP	MST	On Time	ScoAB+NrdR+1mM dicycAMP (#29)	ScoAB+NrdR+1mM dicycAMP (#29)	C:\Users\nanotemper\Desktop\Inna BMS\NrdRSco 20190909.moc	7	2017-12-18 20:17:15	-1	0	4	5	Medium	40	23.12	SconrdAB	100 nM	ScoNrdR54	2.5e-07	829.332	2017-11-19 22:49:29	1.94251	443.801
	AB+ScoNrdR+dicAMP	MST	On Time	ScoAB+NrdR+1mM dicycAMP (#29)	ScoAB+NrdR+1mM dicycAMP (#29)	C:\Users\nanotemper\Desktop\Inna BMS\NrdRSco 20190909.moc	8	2017-12-18 20:17:56	-1	0	4	5	Medium	40	23.12	SconrdAB	100 nM	ScoNrdR54	1.25e-07	828.658	2017-11-19 22:49:29	1.76509	477.356
	AB+ScoNrdR+dicAMP	MST	On Time	ScoAB+NrdR+1mM dicycAMP (#29)	ScoAB+NrdR+1mM dicycAMP (#29)	C:\Users\nanotemper\Desktop\Inna BMS\NrdRSco 20190909.moc	9	2017-12-18 20:18:37	-1	0	4	5	Medium	40	23.12	SconrdAB	100 nM	ScoNrdR54	6.25e-08	828.586	2017-11-19 22:49:29	1.94366	467.732
	AB+ScoNrdR+dicAMP	MST	On Time	ScoAB+NrdR+1mM dicycAMP (#29)	ScoAB+NrdR+1mM dicycAMP (#29)	C:\Users\nanotemper\Desktop\Inna BMS\NrdRSco 20190909.moc	10	2017-12-18 20:19:17	-1	0	4	5	Medium	40	23.12	SconrdAB	100 nM	ScoNrdR54	3.125e-08	828.827	2017-11-19 22:49:29	1.92845	440.491
	AB+ScoNrdR+dicAMP	MST	On Time	ScoAB+NrdR+1mM dicycAMP (#29)	ScoAB+NrdR+1mM dicycAMP (#29)	C:\Users\nanotemper\Desktop\Inna BMS\NrdRSco 20190909.moc	11	2017-12-18 20:19:58	-1	0	4	5	Medium	40	23.12	SconrdAB	100 nM	ScoNrdR54	1.5625e-08	828.487	2017-11-19 22:49:29	1.91076	490.34
	AB+ScoNrdR+dicAMP	MST	On Time	ScoAB+NrdR+1mM dicycAMP (#29)	ScoAB+NrdR+1mM dicycAMP (#29)	C:\Users\nanotemper\Desktop\Inna BMS\NrdRSco 20190909.moc	12	2017-12-18 20:20:39	-1	0	4	5	Medium	40	23.12	SconrdAB	100 nM	ScoNrdR54	7.8125e-09	828.847	2017-11-19 22:49:29	1.97299	457.708
	AB+ScoNrdR+dicAMP	MST	On Time	ScoAB+NrdR+1mM dicycAMP (#29)	ScoAB+NrdR+1mM dicycAMP (#29)	C:\Users\nanotemper\Desktop\Inna BMS\NrdRSco 20190909.moc	13	2017-12-18 20:21:19	-1	0	4	5	Medium	40	23.12	SconrdAB	100 nM	ScoNrdR54	3.90625e-09	829.417	2017-11-19 22:49:29	1.94024	459.459
	AB+ScoNrdR+dicAMP	MST	On Time	ScoAB+NrdR+1mM dicycAMP (#29)	ScoAB+NrdR+1mM dicycAMP (#29)	C:\Users\nanotemper\Desktop\Inna BMS\NrdRSco 20190909.moc	14	2017-12-18 20:22:00	-1	0	4	5	Medium	40	23.12	SconrdAB	100 nM	ScoNrdR54	1.95312e-09	828.875	2017-11-19 22:49:29	2.00229	458.626
	AB+ScoNrdR+dicAMP	MST	On Time	ScoAB+NrdR+1mM dicycAMP (#29)	ScoAB+NrdR+1mM dicycAMP (#29)	C:\Users\nanotemper\Desktop\Inna BMS\NrdRSco 20190909.moc	15	2017-12-18 20:22:41	-1	0	4	5	Medium	40	23.12	SconrdAB	100 nM	ScoNrdR54	9.76562e-10	829.105	2017-11-19 22:49:29	1.92652	460.895
	AB+ScoNrdR+dicAMP	MST	On Time	ScoAB+NrdR+1mM dicycAMP (#29)	ScoAB+NrdR+1mM dicycAMP (#29)	C:\Users\nanotemper\Desktop\Inna BMS\NrdRSco 20190909.moc	16	2017-12-18 20:23:21	-1	0	4	5	Medium	40	23.12	SconrdAB	100 nM	ScoNrdR54	4.88281e-10	829.447	2017-11-19 22:49:29	2.13027	461.232
	AB+ScoNrdR+dicAMP	MST	On Time	ScoAB+NrdR+1mM dicycAMP (#29)	exp29+1mM dicycAMP to 2mM dicycAMP (#30)	C:\Users\nanotemper\Desktop\Inna BMS\NrdRSco 20190909.moc	1	2017-12-18 20:51:16	-1	0	4	5	Medium	40	23.12	SconrdAB	100 nM	ScoNrdR54	1.6e-05	837.809	2017-11-19 22:49:29	2.1717	480.629
	AB+ScoNrdR+dicAMP	MST	On Time	ScoAB+NrdR+1mM dicycAMP (#29)	exp29+1mM dicycAMP to 2mM dicycAMP (#30)	C:\Users\nanotemper\Desktop\Inna BMS\NrdRSco 20190909.moc	2	2017-12-18 20:51:56	-1	0	4	5	Medium	40	23.12	SconrdAB	100 nM	ScoNrdR54	8e-06	836.761	2017-11-19 22:49:29	1.9192	471.421
	AB+ScoNrdR+dicAMP	MST	On Time	ScoAB+NrdR+1mM dicycAMP (#29)	exp29+1mM dicycAMP to 2mM dicycAMP (#30)	C:\Users\nanotemper\Desktop\Inna BMS\NrdRSco 20190909.moc	3	2017-12-18 20:52:37	-1	0	4	5	Medium	40	23.12	SconrdAB	100 nM	ScoNrdR54	4e-06	833.232	2017-11-19 22:49:29	1.92196	453.595
	AB+ScoNrdR+dicAMP	MST	On Time	ScoAB+NrdR+1mM dicycAMP (#29)	exp29+1mM dicycAMP to 2mM dicycAMP (#30)	C:\Users\nanotemper\Desktop\Inna BMS\NrdRSco 20190909.moc	4	2017-12-18 20:53:18	-1	0	4	5	Medium	40	23.12	SconrdAB	100 nM	ScoNrdR54	2e-06	831.686	2017-11-19 22:49:29	1.92711	457.441
	AB+ScoNrdR+dicAMP	MST	On Time	ScoAB+NrdR+1mM dicycAMP (#29)	exp29+1mM dicycAMP to 2mM dicycAMP (#30)	C:\Users\nanotemper\Desktop\Inna BMS\NrdRSco 20190909.moc	5	2017-12-18 20:53:58	-1	0	4	5	Medium	40	23.12	SconrdAB	100 nM	ScoNrdR54	1e-06	830.825	2017-11-19 22:49:29	2.04097	445.183
	AB+ScoNrdR+dicAMP	MST	On Time	ScoAB+NrdR+1mM dicycAMP (#29)	exp29+1mM dicycAMP to 2mM dicycAMP (#30)	C:\Users\nanotemper\Desktop\Inna BMS\NrdRSco 20190909.moc	6	2017-12-18 20:54:39	-1	0	4	5	Medium	40	23.12	SconrdAB	100 nM	ScoNrdR54	5e-07	830.048	2017-11-19 22:49:29	1.81022	456.611
	AB+ScoNrdR+dicAMP	MST	On Time	ScoAB+NrdR+1mM dicycAMP (#29)	exp29+1mM dicycAMP to 2mM dicycAMP (#30)	C:\Users\nanotemper\Desktop\Inna BMS\NrdRSco 20190909.moc	7	2017-12-18 20:55:20	-1	0	4	5	Medium	40	23.12	SconrdAB	100 nM	ScoNrdR54	2.5e-07	829.343	2017-11-19 22:49:29	1.89923	427.511
	AB+ScoNrdR+dicAMP	MST	On Time	ScoAB+NrdR+1mM dicycAMP (#29)	exp29+1mM dicycAMP to 2mM dicycAMP (#30)	C:\Users\nanotemper\Desktop\Inna BMS\NrdRSco 20190909.moc	8	2017-12-18 20:56:00	-1	0	4	5	Medium	40	23.12	SconrdAB	100 nM	ScoNrdR54	1.25e-07	829.906	2017-11-19 22:49:29	2.02111	460.48
	AB+ScoNrdR+dicAMP	MST	On Time	ScoAB+NrdR+1mM dicycAMP (#29)	exp29+1mM dicycAMP to 2mM dicycAMP (#30)	C:\Users\nanotemper\Desktop\Inna BMS\NrdRSco 20190909.moc	9	2017-12-18 20:56:41	-1	0	4	5	Medium	40	23.12	SconrdAB	100 nM	ScoNrdR54	6.25e-08	829.739	2017-11-19 22:49:29	1.9962	453.333
	AB+ScoNrdR+dicAMP	MST	On Time	ScoAB+NrdR+1mM dicycAMP (#29)	exp29+1mM dicycAMP to 2mM dicycAMP (#30)	C:\Users\nanotemper\Desktop\Inna BMS\NrdRSco 20190909.moc	10	2017-12-18 20:57:22	-1	0	4	5	Medium	40	23.12	SconrdAB	100 nM	ScoNrdR54	3.125e-08	829.063	2017-11-19 22:49:29	1.84332	428.998
	AB+ScoNrdR+dicAMP	MST	On Time	ScoAB+NrdR+1mM dicycAMP (#29)	exp29+1mM dicycAMP to 2mM dicycAMP (#30)	C:\Users\nanotemper\Desktop\Inna BMS\NrdRSco 20190909.moc	11	2017-12-18 20:58:02	-1	0	4	5	Medium	40	23.12	SconrdAB	100 nM	ScoNrdR54	1.5625e-08	828.978	2017-11-19 22:49:29	1.90574	472.35
	AB+ScoNrdR+dicAMP	MST	On Time	ScoAB+NrdR+1mM dicycAMP (#29)	exp29+1mM dicycAMP to 2mM dicycAMP (#30)	C:\Users\nanotemper\Desktop\Inna BMS\NrdRSco 20190909.moc	12	2017-12-18 20:58:43	-1	0	4	5	Medium	40	23.12	SconrdAB	100 nM	ScoNrdR54	7.8125e-09	829.229	2017-11-19 22:49:29	2.00176	444.599
	AB+ScoNrdR+dicAMP	MST	On Time	ScoAB+NrdR+1mM dicycAMP (#29)	exp29+1mM dicycAMP to 2mM dicycAMP (#30)	C:\Users\nanotemper\Desktop\Inna BMS\NrdRSco 20190909.moc	13	2017-12-18 20:59:24	-1	0	4	5	Medium	40	23.12	SconrdAB	100 nM	ScoNrdR54	3.90625e-09	829.252	2017-11-19 22:49:29	2.0809	443.044
	AB+ScoNrdR+dicAMP	MST	On Time	ScoAB+NrdR+1mM dicycAMP (#29)	exp29+1mM dicycAMP to 2mM dicycAMP (#30)	C:\Users\nanotemper\Desktop\Inna BMS\NrdRSco 20190909.moc	14	2017-12-18 21:00:04	-1	0	4	5	Medium	40	23.12	SconrdAB	100 nM	ScoNrdR54	1.95312e-09	829.877	2017-11-19 22:49:29	1.84243	446.248
	AB+ScoNrdR+dicAMP	MST	On Time	ScoAB+NrdR+1mM dicycAMP (#29)	exp29+1mM dicycAMP to 2mM dicycAMP (#30)	C:\Users\nanotemper\Desktop\Inna BMS\NrdRSco 20190909.moc	15	2017-12-18 21:00:45	-1	0	4	5	Medium	40	23.12	SconrdAB	100 nM	ScoNrdR54	9.76562e-10	830.304	2017-11-19 22:49:29	1.90221	446.438
	AB+ScoNrdR+dicAMP	MST	On Time	ScoAB+NrdR+1mM dicycAMP (#29)	exp29+1mM dicycAMP to 2mM dicycAMP (#30)	C:\Users\nanotemper\Desktop\Inna BMS\NrdRSco 20190909.moc	16	2017-12-18 21:01:26	-1	0	4	5	Medium	40	23.12	SconrdAB	100 nM	ScoNrdR54	4.88281e-10	829.794	2017-11-19 22:49:29	1.9072	443.577

## Sheet: MetaData
Origin of exported data	Origin of exported data
Project Title:
Comment:
Project File Path:	C:\Users\nanotemper\Desktop\Inna BMS\Streptomyces\Source data\NrdR to nrdAB oligo\NrdR with different nucleotides\NrdR with different nucleotides to AB oligo.nta
Analysis-Set Name:	AB+ScoNrdR+dicAMP
Exported from:	Dose-Response (Flat)
Exported on:	2017-11-19 22:49:29
Analysis Settings	Analysis Settings
Type of Analysis:	MST
Evaluation strategy:	On Time
Cold Region Start:	-1
Cold Region End:	0
Hot Region Start:	4
Hot Region End:	5
