# Supplementary material for: A nucleotide-sensing oligomerization mechanism that controls NrdR-dependent transcription of ribonucleotide reductases
Source: Nat Commun. 2022 May 16;13:2700. doi: 10.1038/s41467-022-30328-1 (PMC9110341; doi:10.1038/s41467-022-30328-1)
Supplement: Supplementary file 10 — Source Data [file 41467_2022_30328_MOESM10_ESM.zip › Source data NrdR/Source data to Fig 1 and Supplementary Fig 3/NrdR to nrdAB oligo/NrdR ATP dATP/NrdR ATP dATP to AB oligo merged data_DoseResponseRawDataFlat.xlsx]

## Sheet: RawData
Project-Name	AnalysisSet	AnalysisSetType	EvaluationStrategy	MergeSet	Run	OriginOfData	CapillaryIndex	DateOfMeasurement	ColdRegionStart	ColdRegionEnd	HotRegionStart	HotRegionEnd	MSTPower	ExcitationPower	MeasuredTemperature	Target	TargetConcentration	Ligand	LigandConcentration	Fnorm	ExportedOn	BleachingRate	InitialFluorescence(MST)
	NrdR ATP dATP to nrdAB oligo merged	MST	On Time	NrdR ATP dATP to nrdAB	Experiment 7 (#07)	C:\Users\nanotemper\Desktop\Inna BMS\NrdR Sco 2019 11 12.moc	1	2018-02-13 17:29:48	-1	0	4	5	Medium	60	21.4	Sco nrdAB	100 nM	Sco NrdR54	3.2e-05	830.195	2017-11-19 21:50:56	3.08642	608.554
	NrdR ATP dATP to nrdAB oligo merged	MST	On Time	NrdR ATP dATP to nrdAB	Experiment 7 (#07)	C:\Users\nanotemper\Desktop\Inna BMS\NrdR Sco 2019 11 12.moc	2	2018-02-13 17:30:28	-1	0	4	5	Medium	60	21.4	Sco nrdAB	100 nM	Sco NrdR54	1.6e-05	829.806	2017-11-19 21:50:56	2.97434	606.097
	NrdR ATP dATP to nrdAB oligo merged	MST	On Time	NrdR ATP dATP to nrdAB	Experiment 7 (#07)	C:\Users\nanotemper\Desktop\Inna BMS\NrdR Sco 2019 11 12.moc	3	2018-02-13 17:31:09	-1	0	4	5	Medium	60	21.4	Sco nrdAB	100 nM	Sco NrdR54	8e-06	830.011	2017-11-19 21:50:56	3.03912	606.897
	NrdR ATP dATP to nrdAB oligo merged	MST	On Time	NrdR ATP dATP to nrdAB	Experiment 7 (#07)	C:\Users\nanotemper\Desktop\Inna BMS\NrdR Sco 2019 11 12.moc	4	2018-02-13 17:31:50	-1	0	4	5	Medium	60	21.4	Sco nrdAB	100 nM	Sco NrdR54	4e-06	829.571	2017-11-19 21:50:56	3.10256	604.94
	NrdR ATP dATP to nrdAB oligo merged	MST	On Time	NrdR ATP dATP to nrdAB	Experiment 7 (#07)	C:\Users\nanotemper\Desktop\Inna BMS\NrdR Sco 2019 11 12.moc	5	2018-02-13 17:32:30	-1	0	4	5	Medium	60	21.4	Sco nrdAB	100 nM	Sco NrdR54	2e-06	829.405	2017-11-19 21:50:56	3.05717	605.981
	NrdR ATP dATP to nrdAB oligo merged	MST	On Time	NrdR ATP dATP to nrdAB	Experiment 7 (#07)	C:\Users\nanotemper\Desktop\Inna BMS\NrdR Sco 2019 11 12.moc	6	2018-02-13 17:33:11	-1	0	4	5	Medium	60	21.4	Sco nrdAB	100 nM	Sco NrdR54	1e-06	829.852	2017-11-19 21:50:56	3.07878	605.873
	NrdR ATP dATP to nrdAB oligo merged	MST	On Time	NrdR ATP dATP to nrdAB	Experiment 7 (#07)	C:\Users\nanotemper\Desktop\Inna BMS\NrdR Sco 2019 11 12.moc	7	2018-02-13 17:33:52	-1	0	4	5	Medium	60	21.4	Sco nrdAB	100 nM	Sco NrdR54	5e-07	829.605	2017-11-19 21:50:56	3.02949	598.042
	NrdR ATP dATP to nrdAB oligo merged	MST	On Time	NrdR ATP dATP to nrdAB	Experiment 7 (#07)	C:\Users\nanotemper\Desktop\Inna BMS\NrdR Sco 2019 11 12.moc	8	2018-02-13 17:34:32	-1	0	4	5	Medium	60	21.4	Sco nrdAB	100 nM	Sco NrdR54	2.5e-07	829.3	2017-11-19 21:50:56	3.01654	596.582
	NrdR ATP dATP to nrdAB oligo merged	MST	On Time	NrdR ATP dATP to nrdAB	Experiment 7 (#07)	C:\Users\nanotemper\Desktop\Inna BMS\NrdR Sco 2019 11 12.moc	9	2018-02-13 17:35:13	-1	0	4	5	Medium	60	21.4	Sco nrdAB	100 nM	Sco NrdR54	1.25e-07	827.484	2017-11-19 21:50:56	2.94648	593.833
	NrdR ATP dATP to nrdAB oligo merged	MST	On Time	NrdR ATP dATP to nrdAB	Experiment 7 (#07)	C:\Users\nanotemper\Desktop\Inna BMS\NrdR Sco 2019 11 12.moc	10	2018-02-13 17:35:53	-1	0	4	5	Medium	60	21.4	Sco nrdAB	100 nM	Sco NrdR54	6.25e-08	826.781	2017-11-19 21:50:56	3.10274	591.291
	NrdR ATP dATP to nrdAB oligo merged	MST	On Time	NrdR ATP dATP to nrdAB	Experiment 7 (#07)	C:\Users\nanotemper\Desktop\Inna BMS\NrdR Sco 2019 11 12.moc	11	2018-02-13 17:36:34	-1	0	4	5	Medium	60	21.4	Sco nrdAB	100 nM	Sco NrdR54	3.125e-08	826.146	2017-11-19 21:50:56	2.9482	593.657
	NrdR ATP dATP to nrdAB oligo merged	MST	On Time	NrdR ATP dATP to nrdAB	Experiment 7 (#07)	C:\Users\nanotemper\Desktop\Inna BMS\NrdR Sco 2019 11 12.moc	12	2018-02-13 17:37:15	-1	0	4	5	Medium	60	21.4	Sco nrdAB	100 nM	Sco NrdR54	1.5625e-08	825.583	2017-11-19 21:50:56	3.08231	594.971
	NrdR ATP dATP to nrdAB oligo merged	MST	On Time	NrdR ATP dATP to nrdAB	Experiment 7 (#07)	C:\Users\nanotemper\Desktop\Inna BMS\NrdR Sco 2019 11 12.moc	13	2018-02-13 17:37:56	-1	0	4	5	Medium	60	21.4	Sco nrdAB	100 nM	Sco NrdR54	7.8125e-09	825.59	2017-11-19 21:50:56	3.1762	588.371
	NrdR ATP dATP to nrdAB oligo merged	MST	On Time	NrdR ATP dATP to nrdAB	Experiment 7 (#07)	C:\Users\nanotemper\Desktop\Inna BMS\NrdR Sco 2019 11 12.moc	14	2018-02-13 17:38:36	-1	0	4	5	Medium	60	21.4	Sco nrdAB	100 nM	Sco NrdR54	3.90625e-09	826.338	2017-11-19 21:50:56	3.00092	589.597
	NrdR ATP dATP to nrdAB oligo merged	MST	On Time	NrdR ATP dATP to nrdAB	Experiment 7 (#07)	C:\Users\nanotemper\Desktop\Inna BMS\NrdR Sco 2019 11 12.moc	15	2018-02-13 17:39:17	-1	0	4	5	Medium	60	21.4	Sco nrdAB	100 nM	Sco NrdR54	1.95312e-09	824.966	2017-11-19 21:50:56	3.05518	586.858
	NrdR ATP dATP to nrdAB oligo merged	MST	On Time	NrdR ATP dATP to nrdAB	Experiment 7 (#07)	C:\Users\nanotemper\Desktop\Inna BMS\NrdR Sco 2019 11 12.moc	16	2018-02-13 17:39:57	-1	0	4	5	Medium	60	21.4	Sco nrdAB	100 nM	Sco NrdR54	9.76562e-10	825.594	2017-11-19 21:50:56	3.06104	596.634
	NrdR ATP dATP to nrdAB oligo merged	MST	On Time	NrdR ATP dATP to nrdAB	Experiment 10 (#10)	C:\Users\nanotemper\Desktop\Inna BMS\NrdR Sco 2019 11 12.moc	1	2018-02-13 19:38:45	-1	0	4	5	Medium	60	21.81	Sco nrdAB	100 nM	Sco NrdR54	1.6e-05	830.961	2017-11-19 21:50:56	3.06901	667.603
	NrdR ATP dATP to nrdAB oligo merged	MST	On Time	NrdR ATP dATP to nrdAB	Experiment 10 (#10)	C:\Users\nanotemper\Desktop\Inna BMS\NrdR Sco 2019 11 12.moc	2	2018-02-13 19:39:26	-1	0	4	5	Medium	60	21.81	Sco nrdAB	100 nM	Sco NrdR54	8e-06	830.243	2017-11-19 21:50:56	3.15743	644.471
	NrdR ATP dATP to nrdAB oligo merged	MST	On Time	NrdR ATP dATP to nrdAB	Experiment 10 (#10)	C:\Users\nanotemper\Desktop\Inna BMS\NrdR Sco 2019 11 12.moc	3	2018-02-13 19:40:06	-1	0	4	5	Medium	60	21.81	Sco nrdAB	100 nM	Sco NrdR54	4e-06	830.056	2017-11-19 21:50:56	3.03945	647.463
	NrdR ATP dATP to nrdAB oligo merged	MST	On Time	NrdR ATP dATP to nrdAB	Experiment 10 (#10)	C:\Users\nanotemper\Desktop\Inna BMS\NrdR Sco 2019 11 12.moc	4	2018-02-13 19:40:47	-1	0	4	5	Medium	60	21.81	Sco nrdAB	100 nM	Sco NrdR54	2e-06	830.788	2017-11-19 21:50:56	3.09475	636.983
	NrdR ATP dATP to nrdAB oligo merged	MST	On Time	NrdR ATP dATP to nrdAB	Experiment 10 (#10)	C:\Users\nanotemper\Desktop\Inna BMS\NrdR Sco 2019 11 12.moc	5	2018-02-13 19:41:28	-1	0	4	5	Medium	60	21.81	Sco nrdAB	100 nM	Sco NrdR54	1e-06	830.1	2017-11-19 21:50:56	3.03956	640.553
	NrdR ATP dATP to nrdAB oligo merged	MST	On Time	NrdR ATP dATP to nrdAB	Experiment 10 (#10)	C:\Users\nanotemper\Desktop\Inna BMS\NrdR Sco 2019 11 12.moc	6	2018-02-13 19:42:08	-1	0	4	5	Medium	60	21.81	Sco nrdAB	100 nM	Sco NrdR54	5e-07	829.367	2017-11-19 21:50:56	3.02891	657.878
	NrdR ATP dATP to nrdAB oligo merged	MST	On Time	NrdR ATP dATP to nrdAB	Experiment 10 (#10)	C:\Users\nanotemper\Desktop\Inna BMS\NrdR Sco 2019 11 12.moc	7	2018-02-13 19:42:49	-1	0	4	5	Medium	60	21.81	Sco nrdAB	100 nM	Sco NrdR54	2.5e-07	828.87	2017-11-19 21:50:56	3.01001	642.411
	NrdR ATP dATP to nrdAB oligo merged	MST	On Time	NrdR ATP dATP to nrdAB	Experiment 10 (#10)	C:\Users\nanotemper\Desktop\Inna BMS\NrdR Sco 2019 11 12.moc	8	2018-02-13 19:43:29	-1	0	4	5	Medium	60	21.81	Sco nrdAB	100 nM	Sco NrdR54	1.25e-07	827.597	2017-11-19 21:50:56	3.08747	639.417
	NrdR ATP dATP to nrdAB oligo merged	MST	On Time	NrdR ATP dATP to nrdAB	Experiment 10 (#10)	C:\Users\nanotemper\Desktop\Inna BMS\NrdR Sco 2019 11 12.moc	9	2018-02-13 19:44:10	-1	0	4	5	Medium	60	21.81	Sco nrdAB	100 nM	Sco NrdR54	6.25e-08	826.966	2017-11-19 21:50:56	3.14925	632.598
	NrdR ATP dATP to nrdAB oligo merged	MST	On Time	NrdR ATP dATP to nrdAB	Experiment 10 (#10)	C:\Users\nanotemper\Desktop\Inna BMS\NrdR Sco 2019 11 12.moc	10	2018-02-13 19:44:51	-1	0	4	5	Medium	60	21.81	Sco nrdAB	100 nM	Sco NrdR54	3.125e-08	826.225	2017-11-19 21:50:56	3.12179	623.333
	NrdR ATP dATP to nrdAB oligo merged	MST	On Time	NrdR ATP dATP to nrdAB	Experiment 10 (#10)	C:\Users\nanotemper\Desktop\Inna BMS\NrdR Sco 2019 11 12.moc	11	2018-02-13 19:45:32	-1	0	4	5	Medium	60	21.81	Sco nrdAB	100 nM	Sco NrdR54	1.5625e-08	826.704	2017-11-19 21:50:56	3.05845	574.182
	NrdR ATP dATP to nrdAB oligo merged	MST	On Time	NrdR ATP dATP to nrdAB	Experiment 10 (#10)	C:\Users\nanotemper\Desktop\Inna BMS\NrdR Sco 2019 11 12.moc	12	2018-02-13 19:46:12	-1	0	4	5	Medium	60	21.81	Sco nrdAB	100 nM	Sco NrdR54	7.8125e-09	826.025	2017-11-19 21:50:56	3.01002	627.972
	NrdR ATP dATP to nrdAB oligo merged	MST	On Time	NrdR ATP dATP to nrdAB	Experiment 10 (#10)	C:\Users\nanotemper\Desktop\Inna BMS\NrdR Sco 2019 11 12.moc	13	2018-02-13 19:46:53	-1	0	4	5	Medium	60	21.81	Sco nrdAB	100 nM	Sco NrdR54	3.90625e-09	826.174	2017-11-19 21:50:56	3.05269	628.301
	NrdR ATP dATP to nrdAB oligo merged	MST	On Time	NrdR ATP dATP to nrdAB	Experiment 10 (#10)	C:\Users\nanotemper\Desktop\Inna BMS\NrdR Sco 2019 11 12.moc	14	2018-02-13 19:47:34	-1	0	4	5	Medium	60	21.81	Sco nrdAB	100 nM	Sco NrdR54	1.95312e-09	825.449	2017-11-19 21:50:56	3.01399	616.137
	NrdR ATP dATP to nrdAB oligo merged	MST	On Time	NrdR ATP dATP to nrdAB	Experiment 10 (#10)	C:\Users\nanotemper\Desktop\Inna BMS\NrdR Sco 2019 11 12.moc	15	2018-02-13 19:48:14	-1	0	4	5	Medium	60	21.81	Sco nrdAB	100 nM	Sco NrdR54	9.76562e-10	826.122	2017-11-19 21:50:56	3.06657	625.9
	NrdR ATP dATP to nrdAB oligo merged	MST	On Time	NrdR ATP dATP to nrdAB	Experiment 10 (#10)	C:\Users\nanotemper\Desktop\Inna BMS\NrdR Sco 2019 11 12.moc	16	2018-02-13 19:48:55	-1	0	4	5	Medium	60	21.81	Sco nrdAB	100 nM	Sco NrdR54	4.88281e-10	825.661	2017-11-19 21:50:56	2.92409	633.064
	NrdR ATP dATP to nrdAB oligo merged	MST	On Time	NrdR ATP dATP to nrdAB	Experiment 11 (#11)	C:\Users\nanotemper\Desktop\Inna BMS\NrdR Sco 2019 11 12.moc	1	2018-02-13 19:59:37	-1	0	4	5	Medium	60	21.81	Sco nrdAB	100 nM	Sco NrdR54	1.6e-05	831.446	2017-11-19 21:50:56	3.11867	675.1
	NrdR ATP dATP to nrdAB oligo merged	MST	On Time	NrdR ATP dATP to nrdAB	Experiment 11 (#11)	C:\Users\nanotemper\Desktop\Inna BMS\NrdR Sco 2019 11 12.moc	2	2018-02-13 20:00:17	-1	0	4	5	Medium	60	21.81	Sco nrdAB	100 nM	Sco NrdR54	8e-06	831.834	2017-11-19 21:50:56	3.06946	652.712
	NrdR ATP dATP to nrdAB oligo merged	MST	On Time	NrdR ATP dATP to nrdAB	Experiment 11 (#11)	C:\Users\nanotemper\Desktop\Inna BMS\NrdR Sco 2019 11 12.moc	3	2018-02-13 20:00:57	-1	0	4	5	Medium	60	21.81	Sco nrdAB	100 nM	Sco NrdR54	4e-06	830.673	2017-11-19 21:50:56	2.947	655.347
	NrdR ATP dATP to nrdAB oligo merged	MST	On Time	NrdR ATP dATP to nrdAB	Experiment 11 (#11)	C:\Users\nanotemper\Desktop\Inna BMS\NrdR Sco 2019 11 12.moc	4	2018-02-13 20:01:38	-1	0	4	5	Medium	60	21.81	Sco nrdAB	100 nM	Sco NrdR54	2e-06	831.451	2017-11-19 21:50:56	3.10749	637.383
	NrdR ATP dATP to nrdAB oligo merged	MST	On Time	NrdR ATP dATP to nrdAB	Experiment 11 (#11)	C:\Users\nanotemper\Desktop\Inna BMS\NrdR Sco 2019 11 12.moc	5	2018-02-13 20:02:19	-1	0	4	5	Medium	60	21.81	Sco nrdAB	100 nM	Sco NrdR54	1e-06	831.557	2017-11-19 21:50:56	2.98713	637.529
	NrdR ATP dATP to nrdAB oligo merged	MST	On Time	NrdR ATP dATP to nrdAB	Experiment 11 (#11)	C:\Users\nanotemper\Desktop\Inna BMS\NrdR Sco 2019 11 12.moc	6	2018-02-13 20:03:00	-1	0	4	5	Medium	60	21.81	Sco nrdAB	100 nM	Sco NrdR54	5e-07	830.57	2017-11-19 21:50:56	2.96602	660.522
	NrdR ATP dATP to nrdAB oligo merged	MST	On Time	NrdR ATP dATP to nrdAB	Experiment 11 (#11)	C:\Users\nanotemper\Desktop\Inna BMS\NrdR Sco 2019 11 12.moc	7	2018-02-13 20:03:40	-1	0	4	5	Medium	60	21.81	Sco nrdAB	100 nM	Sco NrdR54	2.5e-07	829.826	2017-11-19 21:50:56	2.98053	642.328
	NrdR ATP dATP to nrdAB oligo merged	MST	On Time	NrdR ATP dATP to nrdAB	Experiment 11 (#11)	C:\Users\nanotemper\Desktop\Inna BMS\NrdR Sco 2019 11 12.moc	8	2018-02-13 20:04:21	-1	0	4	5	Medium	60	21.81	Sco nrdAB	100 nM	Sco NrdR54	1.25e-07	828.893	2017-11-19 21:50:56	2.93596	634.838
	NrdR ATP dATP to nrdAB oligo merged	MST	On Time	NrdR ATP dATP to nrdAB	Experiment 11 (#11)	C:\Users\nanotemper\Desktop\Inna BMS\NrdR Sco 2019 11 12.moc	9	2018-02-13 20:05:02	-1	0	4	5	Medium	60	21.81	Sco nrdAB	100 nM	Sco NrdR54	6.25e-08	828.156	2017-11-19 21:50:56	2.89817	632.622
	NrdR ATP dATP to nrdAB oligo merged	MST	On Time	NrdR ATP dATP to nrdAB	Experiment 11 (#11)	C:\Users\nanotemper\Desktop\Inna BMS\NrdR Sco 2019 11 12.moc	10	2018-02-13 20:05:42	-1	0	4	5	Medium	60	21.81	Sco nrdAB	100 nM	Sco NrdR54	3.125e-08	827.972	2017-11-19 21:50:56	3.09742	628.036
	NrdR ATP dATP to nrdAB oligo merged	MST	On Time	NrdR ATP dATP to nrdAB	Experiment 11 (#11)	C:\Users\nanotemper\Desktop\Inna BMS\NrdR Sco 2019 11 12.moc	11	2018-02-13 20:06:23	-1	0	4	5	Medium	60	21.81	Sco nrdAB	100 nM	Sco NrdR54	1.5625e-08	828.108	2017-11-19 21:50:56	2.94447	571.947
	NrdR ATP dATP to nrdAB oligo merged	MST	On Time	NrdR ATP dATP to nrdAB	Experiment 11 (#11)	C:\Users\nanotemper\Desktop\Inna BMS\NrdR Sco 2019 11 12.moc	12	2018-02-13 20:07:04	-1	0	4	5	Medium	60	21.81	Sco nrdAB	100 nM	Sco NrdR54	7.8125e-09	827.415	2017-11-19 21:50:56	2.98546	630.125
	NrdR ATP dATP to nrdAB oligo merged	MST	On Time	NrdR ATP dATP to nrdAB	Experiment 11 (#11)	C:\Users\nanotemper\Desktop\Inna BMS\NrdR Sco 2019 11 12.moc	13	2018-02-13 20:07:44	-1	0	4	5	Medium	60	21.81	Sco nrdAB	100 nM	Sco NrdR54	3.90625e-09	827.278	2017-11-19 21:50:56	2.85514	623.995
	NrdR ATP dATP to nrdAB oligo merged	MST	On Time	NrdR ATP dATP to nrdAB	Experiment 11 (#11)	C:\Users\nanotemper\Desktop\Inna BMS\NrdR Sco 2019 11 12.moc	14	2018-02-13 20:08:25	-1	0	4	5	Medium	60	21.81	Sco nrdAB	100 nM	Sco NrdR54	1.95312e-09	827.24	2017-11-19 21:50:56	2.90769	616.024
	NrdR ATP dATP to nrdAB oligo merged	MST	On Time	NrdR ATP dATP to nrdAB	Experiment 11 (#11)	C:\Users\nanotemper\Desktop\Inna BMS\NrdR Sco 2019 11 12.moc	15	2018-02-13 20:09:06	-1	0	4	5	Medium	60	21.81	Sco nrdAB	100 nM	Sco NrdR54	9.76562e-10	827.179	2017-11-19 21:50:56	3.0118	621.467
	NrdR ATP dATP to nrdAB oligo merged	MST	On Time	NrdR ATP dATP to nrdAB	Experiment 11 (#11)	C:\Users\nanotemper\Desktop\Inna BMS\NrdR Sco 2019 11 12.moc	16	2018-02-13 20:09:46	-1	0	4	5	Medium	60	21.81	Sco nrdAB	100 nM	Sco NrdR54	4.88281e-10	827.48	2017-11-19 21:50:56	2.94136	630.894

## Sheet: MetaData
Origin of exported data	Origin of exported data
Project Title:
Comment:
Project File Path:	C:\Users\nanotemper\Desktop\Inna BMS\Streptomyces\Source data\NrdR to nrdAB oligo\NrdR ATP dATP\NrdR ATP dATP to AB oligo merged data.nta
Analysis-Set Name:	NrdR ATP dATP to nrdAB oligo merged
Exported from:	Dose-Response (Flat)
Exported on:	2017-11-19 21:50:56
Analysis Settings	Analysis Settings
Type of Analysis:	MST
Evaluation strategy:	On Time
Cold Region Start:	-1
Cold Region End:	0
Hot Region Start:	4
Hot Region End:	5
