# Supplementary material for: A nucleotide-sensing oligomerization mechanism that controls NrdR-dependent transcription of ribonucleotide reductases
Source: Nat Commun. 2022 May 16;13:2700. doi: 10.1038/s41467-022-30328-1 (PMC9110341; doi:10.1038/s41467-022-30328-1)
Supplement: Supplementary file 10 — Source Data [file 41467_2022_30328_MOESM10_ESM.zip › Source data NrdR/Source data to Fig 1 and Supplementary Fig 3/NrdR to nrdAB oligo/NrdR dATP/NrdR dATP cy5 on REV strand/NrdR dATP to AB oligo cy5 on Rev strand_DoseResponseRawDataFlat.xlsx]

## Sheet: RawData
Project-Name	AnalysisSet	AnalysisSetType	EvaluationStrategy	MergeSet	Run	OriginOfData	CapillaryIndex	DateOfMeasurement	ColdRegionStart	ColdRegionEnd	HotRegionStart	HotRegionEnd	MSTPower	ExcitationPower	MeasuredTemperature	Target	TargetConcentration	Ligand	LigandConcentration	Fnorm	ExportedOn	BleachingRate	InitialFluorescence(MST)
	NrdR dATP to AB cy5 on Rev strand	MST	On Time	ScoABcy5REV 1 mM dATP all	ScoABcy5REV 1 mM dATP (#01)	C:\Users\nanotemper\Desktop\Inna BMS\NrdR Sco 2019 11 12.moc	1	2018-02-13 14:35:31	-1	0	4	5	Medium	40	20.09	Sco nrdAB Cy5 Rev	100 nM	Sco NrdR54	3.2e-05	833.896	2017-11-19 22:38:59	1.95355	496.333
	NrdR dATP to AB cy5 on Rev strand	MST	On Time	ScoABcy5REV 1 mM dATP all	ScoABcy5REV 1 mM dATP (#01)	C:\Users\nanotemper\Desktop\Inna BMS\NrdR Sco 2019 11 12.moc	2	2018-02-13 14:36:12	-1	0	4	5	Medium	40	20.09	Sco nrdAB Cy5 Rev	100 nM	Sco NrdR54	1.6e-05	830.708	2017-11-19 22:38:59	2.03225	521.765
	NrdR dATP to AB cy5 on Rev strand	MST	On Time	ScoABcy5REV 1 mM dATP all	ScoABcy5REV 1 mM dATP (#01)	C:\Users\nanotemper\Desktop\Inna BMS\NrdR Sco 2019 11 12.moc	3	2018-02-13 14:36:52	-1	0	4	5	Medium	40	20.09	Sco nrdAB Cy5 Rev	100 nM	Sco NrdR54	8e-06	829.445	2017-11-19 22:38:59	1.91668	480.263
	NrdR dATP to AB cy5 on Rev strand	MST	On Time	ScoABcy5REV 1 mM dATP all	ScoABcy5REV 1 mM dATP (#01)	C:\Users\nanotemper\Desktop\Inna BMS\NrdR Sco 2019 11 12.moc	4	2018-02-13 14:37:33	-1	0	4	5	Medium	40	20.09	Sco nrdAB Cy5 Rev	100 nM	Sco NrdR54	4e-06	827.633	2017-11-19 22:38:59	1.81398	480.101
	NrdR dATP to AB cy5 on Rev strand	MST	On Time	ScoABcy5REV 1 mM dATP all	ScoABcy5REV 1 mM dATP (#01)	C:\Users\nanotemper\Desktop\Inna BMS\NrdR Sco 2019 11 12.moc	5	2018-02-13 14:38:14	-1	0	4	5	Medium	40	20.09	Sco nrdAB Cy5 Rev	100 nM	Sco NrdR54	2e-06	827.127	2017-11-19 22:38:59	1.91649	476.591
	NrdR dATP to AB cy5 on Rev strand	MST	On Time	ScoABcy5REV 1 mM dATP all	ScoABcy5REV 1 mM dATP (#01)	C:\Users\nanotemper\Desktop\Inna BMS\NrdR Sco 2019 11 12.moc	6	2018-02-13 14:38:54	-1	0	4	5	Medium	40	20.09	Sco nrdAB Cy5 Rev	100 nM	Sco NrdR54	1e-06	827.168	2017-11-19 22:38:59	1.86596	481.353
	NrdR dATP to AB cy5 on Rev strand	MST	On Time	ScoABcy5REV 1 mM dATP all	ScoABcy5REV 1 mM dATP (#01)	C:\Users\nanotemper\Desktop\Inna BMS\NrdR Sco 2019 11 12.moc	7	2018-02-13 14:39:35	-1	0	4	5	Medium	40	20.09	Sco nrdAB Cy5 Rev	100 nM	Sco NrdR54	5e-07	827.084	2017-11-19 22:38:59	1.96593	479.894
	NrdR dATP to AB cy5 on Rev strand	MST	On Time	ScoABcy5REV 1 mM dATP all	ScoABcy5REV 1 mM dATP (#01)	C:\Users\nanotemper\Desktop\Inna BMS\NrdR Sco 2019 11 12.moc	8	2018-02-13 14:40:16	-1	0	4	5	Medium	40	20.09	Sco nrdAB Cy5 Rev	100 nM	Sco NrdR54	2.5e-07	829.406	2017-11-19 22:38:59	1.86242	491.919
	NrdR dATP to AB cy5 on Rev strand	MST	On Time	ScoABcy5REV 1 mM dATP all	ScoABcy5REV 1 mM dATP (#01)	C:\Users\nanotemper\Desktop\Inna BMS\NrdR Sco 2019 11 12.moc	9	2018-02-13 14:40:56	-1	0	4	5	Medium	40	20.09	Sco nrdAB Cy5 Rev	100 nM	Sco NrdR54	1.25e-07	826.326	2017-11-19 22:38:59	1.95166	477.194
	NrdR dATP to AB cy5 on Rev strand	MST	On Time	ScoABcy5REV 1 mM dATP all	ScoABcy5REV 1 mM dATP (#01)	C:\Users\nanotemper\Desktop\Inna BMS\NrdR Sco 2019 11 12.moc	10	2018-02-13 14:41:37	-1	0	4	5	Medium	40	20.09	Sco nrdAB Cy5 Rev	100 nM	Sco NrdR54	6.25e-08	826.795	2017-11-19 22:38:59	2.02341	483.864
	NrdR dATP to AB cy5 on Rev strand	MST	On Time	ScoABcy5REV 1 mM dATP all	ScoABcy5REV 1 mM dATP (#01)	C:\Users\nanotemper\Desktop\Inna BMS\NrdR Sco 2019 11 12.moc	11	2018-02-13 14:42:18	-1	0	4	5	Medium	40	20.09	Sco nrdAB Cy5 Rev	100 nM	Sco NrdR54	3.125e-08	826.819	2017-11-19 22:38:59	1.96805	479.023
	NrdR dATP to AB cy5 on Rev strand	MST	On Time	ScoABcy5REV 1 mM dATP all	ScoABcy5REV 1 mM dATP (#01)	C:\Users\nanotemper\Desktop\Inna BMS\NrdR Sco 2019 11 12.moc	12	2018-02-13 14:42:59	-1	0	4	5	Medium	40	20.09	Sco nrdAB Cy5 Rev	100 nM	Sco NrdR54	1.5625e-08	827.048	2017-11-19 22:38:59	1.9929	477.765
	NrdR dATP to AB cy5 on Rev strand	MST	On Time	ScoABcy5REV 1 mM dATP all	ScoABcy5REV 1 mM dATP (#01)	C:\Users\nanotemper\Desktop\Inna BMS\NrdR Sco 2019 11 12.moc	13	2018-02-13 14:43:39	-1	0	4	5	Medium	40	20.09	Sco nrdAB Cy5 Rev	100 nM	Sco NrdR54	7.8125e-09	827.225	2017-11-19 22:38:59	1.91132	479.881
	NrdR dATP to AB cy5 on Rev strand	MST	On Time	ScoABcy5REV 1 mM dATP all	ScoABcy5REV 1 mM dATP (#01)	C:\Users\nanotemper\Desktop\Inna BMS\NrdR Sco 2019 11 12.moc	14	2018-02-13 14:44:20	-1	0	4	5	Medium	40	20.09	Sco nrdAB Cy5 Rev	100 nM	Sco NrdR54	3.90625e-09	827.268	2017-11-19 22:38:59	2.0335	481.401
	NrdR dATP to AB cy5 on Rev strand	MST	On Time	ScoABcy5REV 1 mM dATP all	ScoABcy5REV 1 mM dATP (#01)	C:\Users\nanotemper\Desktop\Inna BMS\NrdR Sco 2019 11 12.moc	15	2018-02-13 14:45:01	-1	0	4	5	Medium	40	20.09	Sco nrdAB Cy5 Rev	100 nM	Sco NrdR54	1.95312e-09	827.539	2017-11-19 22:38:59	1.94863	483.506
	NrdR dATP to AB cy5 on Rev strand	MST	On Time	ScoABcy5REV 1 mM dATP all	ScoABcy5REV 1 mM dATP (#01)	C:\Users\nanotemper\Desktop\Inna BMS\NrdR Sco 2019 11 12.moc	16	2018-02-13 14:45:41	-1	0	4	5	Medium	40	20.09	Sco nrdAB Cy5 Rev	100 nM	Sco NrdR54	9.76562e-10	826.886	2017-11-19 22:38:59	1.84632	474.951
	NrdR dATP to AB cy5 on Rev strand	MST	On Time	ScoABcy5REV 1 mM dATP all	exp1 rescanned (#02)	C:\Users\nanotemper\Desktop\Inna BMS\NrdR Sco 2019 11 12.moc	1	2018-02-13 14:56:29	-1	0	4	5	Medium	40	20.42	Sco nrdAB Cy5 Rev	100 nM	Sco NrdR54	3.2e-05	832.895	2017-11-19 22:38:59	2.05954	491.595
	NrdR dATP to AB cy5 on Rev strand	MST	On Time	ScoABcy5REV 1 mM dATP all	exp1 rescanned (#02)	C:\Users\nanotemper\Desktop\Inna BMS\NrdR Sco 2019 11 12.moc	2	2018-02-13 14:57:10	-1	0	4	5	Medium	40	20.42	Sco nrdAB Cy5 Rev	100 nM	Sco NrdR54	1.6e-05	830.428	2017-11-19 22:38:59	1.98146	518.649
	NrdR dATP to AB cy5 on Rev strand	MST	On Time	ScoABcy5REV 1 mM dATP all	exp1 rescanned (#02)	C:\Users\nanotemper\Desktop\Inna BMS\NrdR Sco 2019 11 12.moc	3	2018-02-13 14:57:50	-1	0	4	5	Medium	40	20.42	Sco nrdAB Cy5 Rev	100 nM	Sco NrdR54	8e-06	828.86	2017-11-19 22:38:59	1.92912	468.223
	NrdR dATP to AB cy5 on Rev strand	MST	On Time	ScoABcy5REV 1 mM dATP all	exp1 rescanned (#02)	C:\Users\nanotemper\Desktop\Inna BMS\NrdR Sco 2019 11 12.moc	4	2018-02-13 14:58:31	-1	0	4	5	Medium	40	20.42	Sco nrdAB Cy5 Rev	100 nM	Sco NrdR54	4e-06	827.302	2017-11-19 22:38:59	1.82557	474.626
	NrdR dATP to AB cy5 on Rev strand	MST	On Time	ScoABcy5REV 1 mM dATP all	exp1 rescanned (#02)	C:\Users\nanotemper\Desktop\Inna BMS\NrdR Sco 2019 11 12.moc	5	2018-02-13 14:59:12	-1	0	4	5	Medium	40	20.42	Sco nrdAB Cy5 Rev	100 nM	Sco NrdR54	2e-06	826.563	2017-11-19 22:38:59	1.98608	474.76
	NrdR dATP to AB cy5 on Rev strand	MST	On Time	ScoABcy5REV 1 mM dATP all	exp1 rescanned (#02)	C:\Users\nanotemper\Desktop\Inna BMS\NrdR Sco 2019 11 12.moc	6	2018-02-13 14:59:52	-1	0	4	5	Medium	40	20.42	Sco nrdAB Cy5 Rev	100 nM	Sco NrdR54	1e-06	826.382	2017-11-19 22:38:59	1.68543	479.736
	NrdR dATP to AB cy5 on Rev strand	MST	On Time	ScoABcy5REV 1 mM dATP all	exp1 rescanned (#02)	C:\Users\nanotemper\Desktop\Inna BMS\NrdR Sco 2019 11 12.moc	7	2018-02-13 15:00:33	-1	0	4	5	Medium	40	20.42	Sco nrdAB Cy5 Rev	100 nM	Sco NrdR54	5e-07	826.269	2017-11-19 22:38:59	1.91804	477.372
	NrdR dATP to AB cy5 on Rev strand	MST	On Time	ScoABcy5REV 1 mM dATP all	exp1 rescanned (#02)	C:\Users\nanotemper\Desktop\Inna BMS\NrdR Sco 2019 11 12.moc	8	2018-02-13 15:01:14	-1	0	4	5	Medium	40	20.42	Sco nrdAB Cy5 Rev	100 nM	Sco NrdR54	2.5e-07	826.435	2017-11-19 22:38:59	1.78789	473.228
	NrdR dATP to AB cy5 on Rev strand	MST	On Time	ScoABcy5REV 1 mM dATP all	exp1 rescanned (#02)	C:\Users\nanotemper\Desktop\Inna BMS\NrdR Sco 2019 11 12.moc	9	2018-02-13 15:01:54	-1	0	4	5	Medium	40	20.42	Sco nrdAB Cy5 Rev	100 nM	Sco NrdR54	1.25e-07	826.226	2017-11-19 22:38:59	1.79563	477.265
	NrdR dATP to AB cy5 on Rev strand	MST	On Time	ScoABcy5REV 1 mM dATP all	exp1 rescanned (#02)	C:\Users\nanotemper\Desktop\Inna BMS\NrdR Sco 2019 11 12.moc	10	2018-02-13 15:02:35	-1	0	4	5	Medium	40	20.42	Sco nrdAB Cy5 Rev	100 nM	Sco NrdR54	6.25e-08	826.893	2017-11-19 22:38:59	1.82038	467.179
	NrdR dATP to AB cy5 on Rev strand	MST	On Time	ScoABcy5REV 1 mM dATP all	exp1 rescanned (#02)	C:\Users\nanotemper\Desktop\Inna BMS\NrdR Sco 2019 11 12.moc	11	2018-02-13 15:03:16	-1	0	4	5	Medium	40	20.42	Sco nrdAB Cy5 Rev	100 nM	Sco NrdR54	3.125e-08	826.26	2017-11-19 22:38:59	1.70983	477.078
	NrdR dATP to AB cy5 on Rev strand	MST	On Time	ScoABcy5REV 1 mM dATP all	exp1 rescanned (#02)	C:\Users\nanotemper\Desktop\Inna BMS\NrdR Sco 2019 11 12.moc	12	2018-02-13 15:03:56	-1	0	4	5	Medium	40	20.42	Sco nrdAB Cy5 Rev	100 nM	Sco NrdR54	1.5625e-08	826.491	2017-11-19 22:38:59	1.71472	469.671
	NrdR dATP to AB cy5 on Rev strand	MST	On Time	ScoABcy5REV 1 mM dATP all	exp1 rescanned (#02)	C:\Users\nanotemper\Desktop\Inna BMS\NrdR Sco 2019 11 12.moc	13	2018-02-13 15:04:37	-1	0	4	5	Medium	40	20.42	Sco nrdAB Cy5 Rev	100 nM	Sco NrdR54	7.8125e-09	827.065	2017-11-19 22:38:59	1.87586	479.089
	NrdR dATP to AB cy5 on Rev strand	MST	On Time	ScoABcy5REV 1 mM dATP all	exp1 rescanned (#02)	C:\Users\nanotemper\Desktop\Inna BMS\NrdR Sco 2019 11 12.moc	14	2018-02-13 15:05:18	-1	0	4	5	Medium	40	20.42	Sco nrdAB Cy5 Rev	100 nM	Sco NrdR54	3.90625e-09	827.439	2017-11-19 22:38:59	1.96607	467.965
	NrdR dATP to AB cy5 on Rev strand	MST	On Time	ScoABcy5REV 1 mM dATP all	exp1 rescanned (#02)	C:\Users\nanotemper\Desktop\Inna BMS\NrdR Sco 2019 11 12.moc	15	2018-02-13 15:05:58	-1	0	4	5	Medium	40	20.42	Sco nrdAB Cy5 Rev	100 nM	Sco NrdR54	1.95312e-09	827.624	2017-11-19 22:38:59	1.64099	467.787
	NrdR dATP to AB cy5 on Rev strand	MST	On Time	ScoABcy5REV 1 mM dATP all	exp1 rescanned (#02)	C:\Users\nanotemper\Desktop\Inna BMS\NrdR Sco 2019 11 12.moc	16	2018-02-13 15:06:39	-1	0	4	5	Medium	40	20.42	Sco nrdAB Cy5 Rev	100 nM	Sco NrdR54	9.76562e-10	826.563	2017-11-19 22:38:59	1.77778	467.541
	NrdR dATP to AB cy5 on Rev strand	MST	On Time	ScoABcy5REV 1 mM dATP all	ScoABcy5REV 1 mM dATP (#03)	C:\Users\nanotemper\Desktop\Inna BMS\NrdR Sco 2019 11 12.moc	1	2018-02-13 15:18:57	-1	0	4	5	Medium	40	20.66	Sco nrdAB Cy5 Rev	100 nM	Sco NrdR54	3.2e-05	834.104	2017-11-19 22:38:59	1.9485	500.612
	NrdR dATP to AB cy5 on Rev strand	MST	On Time	ScoABcy5REV 1 mM dATP all	ScoABcy5REV 1 mM dATP (#03)	C:\Users\nanotemper\Desktop\Inna BMS\NrdR Sco 2019 11 12.moc	2	2018-02-13 15:19:37	-1	0	4	5	Medium	40	20.66	Sco nrdAB Cy5 Rev	100 nM	Sco NrdR54	1.6e-05	830.758	2017-11-19 22:38:59	1.86075	526.363
	NrdR dATP to AB cy5 on Rev strand	MST	On Time	ScoABcy5REV 1 mM dATP all	ScoABcy5REV 1 mM dATP (#03)	C:\Users\nanotemper\Desktop\Inna BMS\NrdR Sco 2019 11 12.moc	3	2018-02-13 15:20:17	-1	0	4	5	Medium	40	20.66	Sco nrdAB Cy5 Rev	100 nM	Sco NrdR54	8e-06	829.993	2017-11-19 22:38:59	1.74368	485.56
	NrdR dATP to AB cy5 on Rev strand	MST	On Time	ScoABcy5REV 1 mM dATP all	ScoABcy5REV 1 mM dATP (#03)	C:\Users\nanotemper\Desktop\Inna BMS\NrdR Sco 2019 11 12.moc	4	2018-02-13 15:20:58	-1	0	4	5	Medium	40	20.66	Sco nrdAB Cy5 Rev	100 nM	Sco NrdR54	4e-06	828.307	2017-11-19 22:38:59	2.01513	484.479
	NrdR dATP to AB cy5 on Rev strand	MST	On Time	ScoABcy5REV 1 mM dATP all	ScoABcy5REV 1 mM dATP (#03)	C:\Users\nanotemper\Desktop\Inna BMS\NrdR Sco 2019 11 12.moc	5	2018-02-13 15:21:39	-1	0	4	5	Medium	40	20.66	Sco nrdAB Cy5 Rev	100 nM	Sco NrdR54	2e-06	827.591	2017-11-19 22:38:59	2.21419	479.702
	NrdR dATP to AB cy5 on Rev strand	MST	On Time	ScoABcy5REV 1 mM dATP all	ScoABcy5REV 1 mM dATP (#03)	C:\Users\nanotemper\Desktop\Inna BMS\NrdR Sco 2019 11 12.moc	6	2018-02-13 15:22:19	-1	0	4	5	Medium	40	20.66	Sco nrdAB Cy5 Rev	100 nM	Sco NrdR54	1e-06	826.152	2017-11-19 22:38:59	1.87553	485.498
	NrdR dATP to AB cy5 on Rev strand	MST	On Time	ScoABcy5REV 1 mM dATP all	ScoABcy5REV 1 mM dATP (#03)	C:\Users\nanotemper\Desktop\Inna BMS\NrdR Sco 2019 11 12.moc	7	2018-02-13 15:23:00	-1	0	4	5	Medium	40	20.66	Sco nrdAB Cy5 Rev	100 nM	Sco NrdR54	5e-07	827.47	2017-11-19 22:38:59	1.92925	484.923
	NrdR dATP to AB cy5 on Rev strand	MST	On Time	ScoABcy5REV 1 mM dATP all	ScoABcy5REV 1 mM dATP (#03)	C:\Users\nanotemper\Desktop\Inna BMS\NrdR Sco 2019 11 12.moc	8	2018-02-13 15:23:41	-1	0	4	5	Medium	40	20.66	Sco nrdAB Cy5 Rev	100 nM	Sco NrdR54	2.5e-07	826.604	2017-11-19 22:38:59	1.87048	483.991
	NrdR dATP to AB cy5 on Rev strand	MST	On Time	ScoABcy5REV 1 mM dATP all	ScoABcy5REV 1 mM dATP (#03)	C:\Users\nanotemper\Desktop\Inna BMS\NrdR Sco 2019 11 12.moc	9	2018-02-13 15:24:22	-1	0	4	5	Medium	40	20.66	Sco nrdAB Cy5 Rev	100 nM	Sco NrdR54	1.25e-07	826.44	2017-11-19 22:38:59	1.72803	481.913
	NrdR dATP to AB cy5 on Rev strand	MST	On Time	ScoABcy5REV 1 mM dATP all	ScoABcy5REV 1 mM dATP (#03)	C:\Users\nanotemper\Desktop\Inna BMS\NrdR Sco 2019 11 12.moc	10	2018-02-13 15:25:02	-1	0	4	5	Medium	40	20.66	Sco nrdAB Cy5 Rev	100 nM	Sco NrdR54	6.25e-08	826.607	2017-11-19 22:38:59	1.75012	487.377
	NrdR dATP to AB cy5 on Rev strand	MST	On Time	ScoABcy5REV 1 mM dATP all	ScoABcy5REV 1 mM dATP (#03)	C:\Users\nanotemper\Desktop\Inna BMS\NrdR Sco 2019 11 12.moc	11	2018-02-13 15:25:43	-1	0	4	5	Medium	40	20.66	Sco nrdAB Cy5 Rev	100 nM	Sco NrdR54	3.125e-08	826.758	2017-11-19 22:38:59	1.77859	482.748
	NrdR dATP to AB cy5 on Rev strand	MST	On Time	ScoABcy5REV 1 mM dATP all	ScoABcy5REV 1 mM dATP (#03)	C:\Users\nanotemper\Desktop\Inna BMS\NrdR Sco 2019 11 12.moc	12	2018-02-13 15:26:24	-1	0	4	5	Medium	40	20.66	Sco nrdAB Cy5 Rev	100 nM	Sco NrdR54	1.5625e-08	827.159	2017-11-19 22:38:59	1.90577	488.422
	NrdR dATP to AB cy5 on Rev strand	MST	On Time	ScoABcy5REV 1 mM dATP all	ScoABcy5REV 1 mM dATP (#03)	C:\Users\nanotemper\Desktop\Inna BMS\NrdR Sco 2019 11 12.moc	13	2018-02-13 15:27:04	-1	0	4	5	Medium	40	20.66	Sco nrdAB Cy5 Rev	100 nM	Sco NrdR54	7.8125e-09	826.948	2017-11-19 22:38:59	1.95072	487.767
	NrdR dATP to AB cy5 on Rev strand	MST	On Time	ScoABcy5REV 1 mM dATP all	ScoABcy5REV 1 mM dATP (#03)	C:\Users\nanotemper\Desktop\Inna BMS\NrdR Sco 2019 11 12.moc	14	2018-02-13 15:27:45	-1	0	4	5	Medium	40	20.66	Sco nrdAB Cy5 Rev	100 nM	Sco NrdR54	3.90625e-09	827.025	2017-11-19 22:38:59	2.00431	483.386
	NrdR dATP to AB cy5 on Rev strand	MST	On Time	ScoABcy5REV 1 mM dATP all	ScoABcy5REV 1 mM dATP (#03)	C:\Users\nanotemper\Desktop\Inna BMS\NrdR Sco 2019 11 12.moc	15	2018-02-13 15:28:26	-1	0	4	5	Medium	40	20.66	Sco nrdAB Cy5 Rev	100 nM	Sco NrdR54	1.95312e-09	825.652	2017-11-19 22:38:59	1.85237	485.811
	NrdR dATP to AB cy5 on Rev strand	MST	On Time	ScoABcy5REV 1 mM dATP all	ScoABcy5REV 1 mM dATP (#03)	C:\Users\nanotemper\Desktop\Inna BMS\NrdR Sco 2019 11 12.moc	16	2018-02-13 15:29:06	-1	0	4	5	Medium	40	20.66	Sco nrdAB Cy5 Rev	100 nM	Sco NrdR54	9.76562e-10	826.015	2017-11-19 22:38:59	1.89722	481.916

## Sheet: MetaData
Origin of exported data	Origin of exported data
Project Title:
Comment:
Project File Path:	C:\Users\nanotemper\Desktop\Inna BMS\Streptomyces\Source data\NrdR to nrdAB oligo\NrdR dATP\NrdR dATP to AB oligo cy5 on Rev strand.nta
Analysis-Set Name:	NrdR dATP to AB cy5 on Rev strand
Exported from:	Dose-Response (Flat)
Exported on:	2017-11-19 22:38:59
Analysis Settings	Analysis Settings
Type of Analysis:	MST
Evaluation strategy:	On Time
Cold Region Start:	-1
Cold Region End:	0
Hot Region Start:	4
Hot Region End:	5
