# Supplementary material for: A nucleotide-sensing oligomerization mechanism that controls NrdR-dependent transcription of ribonucleotide reductases
Source: Nat Commun. 2022 May 16;13:2700. doi: 10.1038/s41467-022-30328-1 (PMC9110341; doi:10.1038/s41467-022-30328-1)
Supplement: Supplementary file 10 — Source Data [file 41467_2022_30328_MOESM10_ESM.zip › Source data NrdR/Source data to Fig 1 and Supplementary Fig 3/NrdR to nrdAB oligo/NrdR dATP/NrdR at high prot conc dATP/NrdR at high protein conc with dATP_DoseResponseRawDataGrouped.xlsx]

## Sheet: RawData
NanoTemper Technologies	NanoTemper Technologies
MO.Affinity Analysis v2.3	MO.Affinity Analysis v2.3
Origin of exported data	Origin of exported data
Project Title:
Comment:
Project File Path:	C:\Users\nanotemper\Desktop\Inna BMS\Streptomyces\Source data\NrdR to nrdAB oligo\NrdR dATP\NrdR at high protein conc with dATP.nta
Analysis-Set Name:	AB + NrdR 234uM + dATP
Exported from:	Dose-Response (Grouped)
Exported on:	2017-11-19 22:39:14
Analysis Settings	Analysis Settings
Type of Analysis:	MST
Evaluation strategy:	On Time
Cold Region Start:	-1
Cold Region End:	0
Hot Region Start:	4
Hot Region End:	5
Sample Information	Sample Information
Merge-Set Name:	AB +NrdR 234uM + dATP (#37)
Date of Measurement:	2018-06-06 19:01:13.865 → 2018-06-06 19:11:23.544
Capillary Type:	Monolith NT.115 Capillary
Target:	Sco_nrdAB
TargetConcentration:	1e-07
Ligand:	NrdRSco4mgconcent
Measurement Settings	Measurement Settings
MST-Power:	Medium
Excitation-Power:	40
Excitation type:	Nano - RED
Thermostat Setpoint:	(disabled)
Fit Results (Kd)	Fit Results (Kd)
Fit Model:	Kd
Bound	867.376
Unbound	831.647
Kd	8.15838e-05
TargetConc	1e-08
Standard Deviation:	2.50896
Kd Confidence:	5.61342e-05
Dose Response Curve	Dose Response Curve	Dose Response Curve
Ligand Concentration [M]	Fnorm [‰]	Error Value
0.000117	853.29	0
5.85e-05	844.748	0
2.925e-05	841.505	0
1.4625e-05	841.497	0
7.3125e-06	832.485	0
3.65625e-06	830.819	0
1.82812e-06	828.467	0
9.14062e-07	828.849	0
4.57031e-07	835.018	0
2.28516e-07	833.092	0
1.14258e-07	831.419	0
5.71289e-08	832.09	0
2.85645e-08	831.8	0
1.42822e-08	830.593	0
7.14111e-09	834.099	0
3.57056e-09	833.466	0

## Sheet: Fit-Values
Dose	FNorm
0.000109165
0.000101854
9.50335e-05
8.86694e-05
8.27315e-05
7.71912e-05
7.20219e-05
6.71989e-05
6.26987e-05
5.85e-05
5.45824e-05
5.09272e-05
4.75168e-05
4.43347e-05
4.13657e-05
3.85956e-05
3.6011e-05
3.35994e-05
3.13494e-05
2.925e-05
2.72912e-05
2.54636e-05
2.37584e-05
2.21674e-05
2.06829e-05
1.92978e-05
1.80055e-05
1.67997e-05
1.56747e-05
1.4625e-05
1.36456e-05
1.27318e-05
1.18792e-05
1.10837e-05
1.03414e-05
9.6489e-06
9.00274e-06
8.39986e-06
7.83734e-06
7.3125e-06
6.8228e-06
6.3659e-06
5.9396e-06
5.54184e-06
5.17072e-06
4.82445e-06
4.50137e-06
4.19993e-06
3.91867e-06
3.65625e-06
3.4114e-06
3.18295e-06
2.9698e-06
2.77092e-06
2.58536e-06
2.41223e-06
2.25069e-06
2.09996e-06
1.95934e-06
1.82813e-06
1.7057e-06
1.59148e-06
1.4849e-06
1.38546e-06
1.29268e-06
1.20611e-06
1.12534e-06
1.04998e-06
9.79668e-07
9.14063e-07
8.52851e-07
7.95738e-07
7.42449e-07
6.9273e-07
6.4634e-07
6.03056e-07
5.62671e-07
5.24991e-07
4.89834e-07
4.57031e-07
4.26425e-07
3.97869e-07
3.71225e-07
3.46365e-07
3.2317e-07
3.01528e-07
2.81336e-07
2.62496e-07
2.44917e-07
2.28516e-07
2.13213e-07
1.98934e-07
1.85612e-07
1.73182e-07
1.61585e-07
1.50764e-07
1.40668e-07
1.31248e-07
1.22458e-07
1.14258e-07
1.06606e-07
9.94672e-08
9.28062e-08
8.65912e-08
8.07925e-08
7.5382e-08
7.03339e-08
6.56239e-08
6.12293e-08
5.71289e-08
5.33032e-08
4.97336e-08
4.64031e-08
4.32956e-08
4.03962e-08
3.7691e-08
3.5167e-08
3.28119e-08
3.06146e-08
2.85645e-08
2.66516e-08
2.48668e-08
2.32015e-08
2.16478e-08
2.01981e-08
1.88455e-08
1.75835e-08
1.6406e-08
1.53073e-08
1.42822e-08
1.33258e-08
1.24334e-08
1.16008e-08
1.08239e-08
1.00991e-08
9.42276e-09
8.79174e-09
8.20299e-09
7.65366e-09
7.14111e-09
6.66289e-09
6.2167e-09
5.80039e-09
5.41195e-09
5.04953e-09
4.71138e-09
4.39587e-09
4.10149e-09
3.82683e-09
3.57056e-09
