# Supplementary material for: A nucleotide-sensing oligomerization mechanism that controls NrdR-dependent transcription of ribonucleotide reductases
Source: Nat Commun. 2022 May 16;13:2700. doi: 10.1038/s41467-022-30328-1 (PMC9110341; doi:10.1038/s41467-022-30328-1)
Supplement: Supplementary file 10 — Source Data [file 41467_2022_30328_MOESM10_ESM.zip › Source data NrdR/Source data to Fig 1 and Supplementary Fig 3/NrdR to nrdAB oligo/NrdR dATP/NrdR at high prot conc dATP/NrdR at high protein conc with dATP_DoseResponseRawDataFlat.xlsx]

## Sheet: RawData
Project-Name	AnalysisSet	AnalysisSetType	EvaluationStrategy	MergeSet	Run	OriginOfData	CapillaryIndex	DateOfMeasurement	ColdRegionStart	ColdRegionEnd	HotRegionStart	HotRegionEnd	MSTPower	ExcitationPower	MeasuredTemperature	Target	TargetConcentration	Ligand	LigandConcentration	Fnorm	ExportedOn	BleachingRate	InitialFluorescence(MST)
	AB + NrdR 234uM + dATP	MST	On Time	AB +NrdR 234uM + dATP (#37)	AB +NrdR 234uM + dATP (#37)	C:\Users\nanotemper\Desktop\Inna BMS\NrdRSco_RJ_20190918.moc	1	2018-06-06 17:01:13	-1	0	4	5	Medium	40	20.83	Sco_nrdAB	100 nM	NrdRSco4mgconcent	0.000117	853.29	2017-11-19 22:39:18	1.7766	322.909
	AB + NrdR 234uM + dATP	MST	On Time	AB +NrdR 234uM + dATP (#37)	AB +NrdR 234uM + dATP (#37)	C:\Users\nanotemper\Desktop\Inna BMS\NrdRSco_RJ_20190918.moc	2	2018-06-06 17:01:54	-1	0	4	5	Medium	40	20.83	Sco_nrdAB	100 nM	NrdRSco4mgconcent	5.85e-05	844.748	2017-11-19 22:39:18	1.86106	282.302
	AB + NrdR 234uM + dATP	MST	On Time	AB +NrdR 234uM + dATP (#37)	AB +NrdR 234uM + dATP (#37)	C:\Users\nanotemper\Desktop\Inna BMS\NrdRSco_RJ_20190918.moc	3	2018-06-06 17:02:34	-1	0	4	5	Medium	40	20.83	Sco_nrdAB	100 nM	NrdRSco4mgconcent	2.925e-05	841.505	2017-11-19 22:39:18	1.65254	275.17
	AB + NrdR 234uM + dATP	MST	On Time	AB +NrdR 234uM + dATP (#37)	AB +NrdR 234uM + dATP (#37)	C:\Users\nanotemper\Desktop\Inna BMS\NrdRSco_RJ_20190918.moc	4	2018-06-06 17:03:15	-1	0	4	5	Medium	40	20.83	Sco_nrdAB	100 nM	NrdRSco4mgconcent	1.4625e-05	841.497	2017-11-19 22:39:18	1.71709	291.063
	AB + NrdR 234uM + dATP	MST	On Time	AB +NrdR 234uM + dATP (#37)	AB +NrdR 234uM + dATP (#37)	C:\Users\nanotemper\Desktop\Inna BMS\NrdRSco_RJ_20190918.moc	5	2018-06-06 17:03:56	-1	0	4	5	Medium	40	20.83	Sco_nrdAB	100 nM	NrdRSco4mgconcent	7.3125e-06	832.485	2017-11-19 22:39:18	1.88444	276.647
	AB + NrdR 234uM + dATP	MST	On Time	AB +NrdR 234uM + dATP (#37)	AB +NrdR 234uM + dATP (#37)	C:\Users\nanotemper\Desktop\Inna BMS\NrdRSco_RJ_20190918.moc	6	2018-06-06 17:04:36	-1	0	4	5	Medium	40	20.83	Sco_nrdAB	100 nM	NrdRSco4mgconcent	3.65625e-06	830.819	2017-11-19 22:39:18	2.05091	277.951
	AB + NrdR 234uM + dATP	MST	On Time	AB +NrdR 234uM + dATP (#37)	AB +NrdR 234uM + dATP (#37)	C:\Users\nanotemper\Desktop\Inna BMS\NrdRSco_RJ_20190918.moc	7	2018-06-06 17:05:17	-1	0	4	5	Medium	40	20.83	Sco_nrdAB	100 nM	NrdRSco4mgconcent	1.82812e-06	828.467	2017-11-19 22:39:18	2.11824	263.918
	AB + NrdR 234uM + dATP	MST	On Time	AB +NrdR 234uM + dATP (#37)	AB +NrdR 234uM + dATP (#37)	C:\Users\nanotemper\Desktop\Inna BMS\NrdRSco_RJ_20190918.moc	8	2018-06-06 17:05:58	-1	0	4	5	Medium	40	20.83	Sco_nrdAB	100 nM	NrdRSco4mgconcent	9.14062e-07	828.849	2017-11-19 22:39:18	1.89806	263.351
	AB + NrdR 234uM + dATP	MST	On Time	AB +NrdR 234uM + dATP (#37)	AB +NrdR 234uM + dATP (#37)	C:\Users\nanotemper\Desktop\Inna BMS\NrdRSco_RJ_20190918.moc	9	2018-06-06 17:06:38	-1	0	4	5	Medium	40	20.83	Sco_nrdAB	100 nM	NrdRSco4mgconcent	4.57031e-07	835.018	2017-11-19 22:39:18	1.9155	286.246
	AB + NrdR 234uM + dATP	MST	On Time	AB +NrdR 234uM + dATP (#37)	AB +NrdR 234uM + dATP (#37)	C:\Users\nanotemper\Desktop\Inna BMS\NrdRSco_RJ_20190918.moc	10	2018-06-06 17:07:19	-1	0	4	5	Medium	40	20.83	Sco_nrdAB	100 nM	NrdRSco4mgconcent	2.28516e-07	833.092	2017-11-19 22:39:18	1.81314	272.795
	AB + NrdR 234uM + dATP	MST	On Time	AB +NrdR 234uM + dATP (#37)	AB +NrdR 234uM + dATP (#37)	C:\Users\nanotemper\Desktop\Inna BMS\NrdRSco_RJ_20190918.moc	11	2018-06-06 17:08:00	-1	0	4	5	Medium	40	20.83	Sco_nrdAB	100 nM	NrdRSco4mgconcent	1.14258e-07	831.419	2017-11-19 22:39:18	1.85828	273.813
	AB + NrdR 234uM + dATP	MST	On Time	AB +NrdR 234uM + dATP (#37)	AB +NrdR 234uM + dATP (#37)	C:\Users\nanotemper\Desktop\Inna BMS\NrdRSco_RJ_20190918.moc	12	2018-06-06 17:08:40	-1	0	4	5	Medium	40	20.83	Sco_nrdAB	100 nM	NrdRSco4mgconcent	5.71289e-08	832.09	2017-11-19 22:39:18	1.9316	276.764
	AB + NrdR 234uM + dATP	MST	On Time	AB +NrdR 234uM + dATP (#37)	AB +NrdR 234uM + dATP (#37)	C:\Users\nanotemper\Desktop\Inna BMS\NrdRSco_RJ_20190918.moc	13	2018-06-06 17:09:21	-1	0	4	5	Medium	40	20.83	Sco_nrdAB	100 nM	NrdRSco4mgconcent	2.85645e-08	831.8	2017-11-19 22:39:18	1.82989	268.71
	AB + NrdR 234uM + dATP	MST	On Time	AB +NrdR 234uM + dATP (#37)	AB +NrdR 234uM + dATP (#37)	C:\Users\nanotemper\Desktop\Inna BMS\NrdRSco_RJ_20190918.moc	14	2018-06-06 17:10:02	-1	0	4	5	Medium	40	20.83	Sco_nrdAB	100 nM	NrdRSco4mgconcent	1.42822e-08	830.593	2017-11-19 22:39:18	2.07696	264.416
	AB + NrdR 234uM + dATP	MST	On Time	AB +NrdR 234uM + dATP (#37)	AB +NrdR 234uM + dATP (#37)	C:\Users\nanotemper\Desktop\Inna BMS\NrdRSco_RJ_20190918.moc	15	2018-06-06 17:10:42	-1	0	4	5	Medium	40	20.83	Sco_nrdAB	100 nM	NrdRSco4mgconcent	7.14111e-09	834.099	2017-11-19 22:39:18	1.98738	276.236
	AB + NrdR 234uM + dATP	MST	On Time	AB +NrdR 234uM + dATP (#37)	AB +NrdR 234uM + dATP (#37)	C:\Users\nanotemper\Desktop\Inna BMS\NrdRSco_RJ_20190918.moc	16	2018-06-06 17:11:23	-1	0	4	5	Medium	40	20.83	Sco_nrdAB	100 nM	NrdRSco4mgconcent	3.57056e-09	833.466	2017-11-19 22:39:18	1.83743	276.945

## Sheet: MetaData
Origin of exported data	Origin of exported data
Project Title:
Comment:
Project File Path:	C:\Users\nanotemper\Desktop\Inna BMS\Streptomyces\Source data\NrdR to nrdAB oligo\NrdR dATP\NrdR at high protein conc with dATP.nta
Analysis-Set Name:	AB + NrdR 234uM + dATP
Exported from:	Dose-Response (Flat)
Exported on:	2017-11-19 22:39:18
Analysis Settings	Analysis Settings
Type of Analysis:	MST
Evaluation strategy:	On Time
Cold Region Start:	-1
Cold Region End:	0
Hot Region Start:	4
Hot Region End:	5
