# Supplementary material for: A nucleotide-sensing oligomerization mechanism that controls NrdR-dependent transcription of ribonucleotide reductases
Source: Nat Commun. 2022 May 16;13:2700. doi: 10.1038/s41467-022-30328-1 (PMC9110341; doi:10.1038/s41467-022-30328-1)
Supplement: Supplementary file 10 — Source Data [file 41467_2022_30328_MOESM10_ESM.zip › Source data NrdR/Source data to Fig 1 and Supplementary Fig 3/NrdR to nrdAB oligo/NrdR dATP/NrdR dATP/NrdR dATP to AB oligo_DoseResponseRawDataFlat.xlsx]

## Sheet: RawData
Project-Name	AnalysisSet	AnalysisSetType	EvaluationStrategy	MergeSet	Run	OriginOfData	CapillaryIndex	DateOfMeasurement	ColdRegionStart	ColdRegionEnd	HotRegionStart	HotRegionEnd	MSTPower	ExcitationPower	MeasuredTemperature	Target	TargetConcentration	Ligand	LigandConcentration	Fnorm	ExportedOn	BleachingRate	InitialFluorescence(MST)
	NrdR dATP to nrdAB oligo	MST	On Time	NrdR dATP to AB oligo all	Experiment 6 (#06)	C:\Users\nanotemper\Desktop\Inna BMS\NrdR Sco 2019 11 12.moc	1	2018-02-13 16:35:10	-1	0	4	5	Medium	40	21.24	Sco nrdAB	100 nM	Sco NrdR54	3.2e-05	833.417	2017-11-19 22:38:36	2.20147	427.323
	NrdR dATP to nrdAB oligo	MST	On Time	NrdR dATP to AB oligo all	Experiment 6 (#06)	C:\Users\nanotemper\Desktop\Inna BMS\NrdR Sco 2019 11 12.moc	2	2018-02-13 16:35:50	-1	0	4	5	Medium	40	21.24	Sco nrdAB	100 nM	Sco NrdR54	1.6e-05	830.135	2017-11-19 22:38:36	2.04367	428.7
	NrdR dATP to nrdAB oligo	MST	On Time	NrdR dATP to AB oligo all	Experiment 6 (#06)	C:\Users\nanotemper\Desktop\Inna BMS\NrdR Sco 2019 11 12.moc	3	2018-02-13 16:36:31	-1	0	4	5	Medium	40	21.24	Sco nrdAB	100 nM	Sco NrdR54	8e-06	827.79	2017-11-19 22:38:36	1.98021	423.763
	NrdR dATP to nrdAB oligo	MST	On Time	NrdR dATP to AB oligo all	Experiment 6 (#06)	C:\Users\nanotemper\Desktop\Inna BMS\NrdR Sco 2019 11 12.moc	4	2018-02-13 16:37:11	-1	0	4	5	Medium	40	21.24	Sco nrdAB	100 nM	Sco NrdR54	4e-06	826.159	2017-11-19 22:38:36	2.11795	424.124
	NrdR dATP to nrdAB oligo	MST	On Time	NrdR dATP to AB oligo all	Experiment 6 (#06)	C:\Users\nanotemper\Desktop\Inna BMS\NrdR Sco 2019 11 12.moc	5	2018-02-13 16:37:52	-1	0	4	5	Medium	40	21.24	Sco nrdAB	100 nM	Sco NrdR54	2e-06	824.884	2017-11-19 22:38:36	1.86463	420.798
	NrdR dATP to nrdAB oligo	MST	On Time	NrdR dATP to AB oligo all	Experiment 6 (#06)	C:\Users\nanotemper\Desktop\Inna BMS\NrdR Sco 2019 11 12.moc	6	2018-02-13 16:38:33	-1	0	4	5	Medium	40	21.24	Sco nrdAB	100 nM	Sco NrdR54	1e-06	824.902	2017-11-19 22:38:36	2.0005	417.02
	NrdR dATP to nrdAB oligo	MST	On Time	NrdR dATP to AB oligo all	Experiment 6 (#06)	C:\Users\nanotemper\Desktop\Inna BMS\NrdR Sco 2019 11 12.moc	7	2018-02-13 16:39:13	-1	0	4	5	Medium	40	21.24	Sco nrdAB	100 nM	Sco NrdR54	5e-07	825.551	2017-11-19 22:38:36	1.99029	412.156
	NrdR dATP to nrdAB oligo	MST	On Time	NrdR dATP to AB oligo all	Experiment 6 (#06)	C:\Users\nanotemper\Desktop\Inna BMS\NrdR Sco 2019 11 12.moc	8	2018-02-13 16:39:54	-1	0	4	5	Medium	40	21.24	Sco nrdAB	100 nM	Sco NrdR54	2.5e-07	826.336	2017-11-19 22:38:36	1.83076	410.77
	NrdR dATP to nrdAB oligo	MST	On Time	NrdR dATP to AB oligo all	Experiment 6 (#06)	C:\Users\nanotemper\Desktop\Inna BMS\NrdR Sco 2019 11 12.moc	9	2018-02-13 16:40:35	-1	0	4	5	Medium	40	21.24	Sco nrdAB	100 nM	Sco NrdR54	1.25e-07	827.048	2017-11-19 22:38:36	2.07689	409.867
	NrdR dATP to nrdAB oligo	MST	On Time	NrdR dATP to AB oligo all	Experiment 6 (#06)	C:\Users\nanotemper\Desktop\Inna BMS\NrdR Sco 2019 11 12.moc	10	2018-02-13 16:41:15	-1	0	4	5	Medium	40	21.24	Sco nrdAB	100 nM	Sco NrdR54	6.25e-08	827.606	2017-11-19 22:38:36	1.98806	412.189
	NrdR dATP to nrdAB oligo	MST	On Time	NrdR dATP to AB oligo all	Experiment 6 (#06)	C:\Users\nanotemper\Desktop\Inna BMS\NrdR Sco 2019 11 12.moc	11	2018-02-13 16:41:56	-1	0	4	5	Medium	40	21.24	Sco nrdAB	100 nM	Sco NrdR54	3.125e-08	826.779	2017-11-19 22:38:36	1.896	411.566
	NrdR dATP to nrdAB oligo	MST	On Time	NrdR dATP to AB oligo all	Experiment 6 (#06)	C:\Users\nanotemper\Desktop\Inna BMS\NrdR Sco 2019 11 12.moc	12	2018-02-13 16:42:36	-1	0	4	5	Medium	40	21.24	Sco nrdAB	100 nM	Sco NrdR54	1.5625e-08	827.197	2017-11-19 22:38:36	1.82573	414.05
	NrdR dATP to nrdAB oligo	MST	On Time	NrdR dATP to AB oligo all	Experiment 6 (#06)	C:\Users\nanotemper\Desktop\Inna BMS\NrdR Sco 2019 11 12.moc	13	2018-02-13 16:43:17	-1	0	4	5	Medium	40	21.24	Sco nrdAB	100 nM	Sco NrdR54	7.8125e-09	827.833	2017-11-19 22:38:36	2.06591	410.557
	NrdR dATP to nrdAB oligo	MST	On Time	NrdR dATP to AB oligo all	Experiment 6 (#06)	C:\Users\nanotemper\Desktop\Inna BMS\NrdR Sco 2019 11 12.moc	14	2018-02-13 16:43:58	-1	0	4	5	Medium	40	21.24	Sco nrdAB	100 nM	Sco NrdR54	3.90625e-09	827.709	2017-11-19 22:38:36	2.11785	412.955
	NrdR dATP to nrdAB oligo	MST	On Time	NrdR dATP to AB oligo all	Experiment 6 (#06)	C:\Users\nanotemper\Desktop\Inna BMS\NrdR Sco 2019 11 12.moc	15	2018-02-13 16:44:38	-1	0	4	5	Medium	40	21.24	Sco nrdAB	100 nM	Sco NrdR54	1.95312e-09	827.665	2017-11-19 22:38:36	1.91001	410.662
	NrdR dATP to nrdAB oligo	MST	On Time	NrdR dATP to AB oligo all	Experiment 6 (#06)	C:\Users\nanotemper\Desktop\Inna BMS\NrdR Sco 2019 11 12.moc	16	2018-02-13 16:45:19	-1	0	4	5	Medium	40	21.24	Sco nrdAB	100 nM	Sco NrdR54	9.76562e-10	827.672	2017-11-19 22:38:36	1.9828	417.918
	NrdR dATP to nrdAB oligo	MST	On Time	NrdR dATP to AB oligo all	nrdAB+salspe+NrdR+dATP (#10)	C:\Users\nanotemper\Desktop\Inna BMS\NrdRSco 20190909.moc	1	2017-12-13 15:21:38	-1	0	4	5	Medium	40	22.71	SconrdAB	100 nM	ScoNrdR54	1.6e-05	836.094	2017-11-19 22:38:36	1.9719	469.087
	NrdR dATP to nrdAB oligo	MST	On Time	NrdR dATP to AB oligo all	nrdAB+salspe+NrdR+dATP (#10)	C:\Users\nanotemper\Desktop\Inna BMS\NrdRSco 20190909.moc	2	2017-12-13 15:22:18	-1	0	4	5	Medium	40	22.71	SconrdAB	100 nM	ScoNrdR54	8e-06	833.708	2017-11-19 22:38:36	1.98944	464.388
	NrdR dATP to nrdAB oligo	MST	On Time	NrdR dATP to AB oligo all	nrdAB+salspe+NrdR+dATP (#10)	C:\Users\nanotemper\Desktop\Inna BMS\NrdRSco 20190909.moc	3	2017-12-13 15:22:58	-1	0	4	5	Medium	40	22.71	SconrdAB	100 nM	ScoNrdR54	4e-06	831.258	2017-11-19 22:38:36	2.03028	462.503
	NrdR dATP to nrdAB oligo	MST	On Time	NrdR dATP to AB oligo all	nrdAB+salspe+NrdR+dATP (#10)	C:\Users\nanotemper\Desktop\Inna BMS\NrdRSco 20190909.moc	4	2017-12-13 15:23:39	-1	0	4	5	Medium	40	22.71	SconrdAB	100 nM	ScoNrdR54	2e-06	828.644	2017-11-19 22:38:36	1.92707	449.895
	NrdR dATP to nrdAB oligo	MST	On Time	NrdR dATP to AB oligo all	nrdAB+salspe+NrdR+dATP (#10)	C:\Users\nanotemper\Desktop\Inna BMS\NrdRSco 20190909.moc	5	2017-12-13 15:24:20	-1	0	4	5	Medium	40	22.71	SconrdAB	100 nM	ScoNrdR54	1e-06	828.156	2017-11-19 22:38:36	2.02127	468.215
	NrdR dATP to nrdAB oligo	MST	On Time	NrdR dATP to AB oligo all	nrdAB+salspe+NrdR+dATP (#10)	C:\Users\nanotemper\Desktop\Inna BMS\NrdRSco 20190909.moc	6	2017-12-13 15:25:00	-1	0	4	5	Medium	40	22.71	SconrdAB	100 nM	ScoNrdR54	5e-07	828.776	2017-11-19 22:38:36	1.99463	458.45
	NrdR dATP to nrdAB oligo	MST	On Time	NrdR dATP to AB oligo all	nrdAB+salspe+NrdR+dATP (#10)	C:\Users\nanotemper\Desktop\Inna BMS\NrdRSco 20190909.moc	7	2017-12-13 15:25:41	-1	0	4	5	Medium	40	22.71	SconrdAB	100 nM	ScoNrdR54	2.5e-07	829.308	2017-11-19 22:38:36	1.99682	455.379
	NrdR dATP to nrdAB oligo	MST	On Time	NrdR dATP to AB oligo all	nrdAB+salspe+NrdR+dATP (#10)	C:\Users\nanotemper\Desktop\Inna BMS\NrdRSco 20190909.moc	8	2017-12-13 15:26:22	-1	0	4	5	Medium	40	22.71	SconrdAB	100 nM	ScoNrdR54	1.25e-07	830.643	2017-11-19 22:38:36	1.90478	451.946
	NrdR dATP to nrdAB oligo	MST	On Time	NrdR dATP to AB oligo all	nrdAB+salspe+NrdR+dATP (#10)	C:\Users\nanotemper\Desktop\Inna BMS\NrdRSco 20190909.moc	9	2017-12-13 15:27:02	-1	0	4	5	Medium	40	22.71	SconrdAB	100 nM	ScoNrdR54	6.25e-08	829.461	2017-11-19 22:38:36	1.94827	456.817
	NrdR dATP to nrdAB oligo	MST	On Time	NrdR dATP to AB oligo all	nrdAB+salspe+NrdR+dATP (#10)	C:\Users\nanotemper\Desktop\Inna BMS\NrdRSco 20190909.moc	10	2017-12-13 15:27:43	-1	0	4	5	Medium	40	22.71	SconrdAB	100 nM	ScoNrdR54	3.125e-08	830.565	2017-11-19 22:38:36	1.9509	448.97
	NrdR dATP to nrdAB oligo	MST	On Time	NrdR dATP to AB oligo all	nrdAB+salspe+NrdR+dATP (#10)	C:\Users\nanotemper\Desktop\Inna BMS\NrdRSco 20190909.moc	11	2017-12-13 15:28:24	-1	0	4	5	Medium	40	22.71	SconrdAB	100 nM	ScoNrdR54	1.5625e-08	830.468	2017-11-19 22:38:36	2.06976	454.32
	NrdR dATP to nrdAB oligo	MST	On Time	NrdR dATP to AB oligo all	nrdAB+salspe+NrdR+dATP (#10)	C:\Users\nanotemper\Desktop\Inna BMS\NrdRSco 20190909.moc	12	2017-12-13 15:29:04	-1	0	4	5	Medium	40	22.71	SconrdAB	100 nM	ScoNrdR54	7.8125e-09	830.868	2017-11-19 22:38:36	1.99795	448.818
	NrdR dATP to nrdAB oligo	MST	On Time	NrdR dATP to AB oligo all	nrdAB+salspe+NrdR+dATP (#10)	C:\Users\nanotemper\Desktop\Inna BMS\NrdRSco 20190909.moc	13	2017-12-13 15:29:45	-1	0	4	5	Medium	40	22.71	SconrdAB	100 nM	ScoNrdR54	3.90625e-09	831.204	2017-11-19 22:38:36	2.08106	450.321
	NrdR dATP to nrdAB oligo	MST	On Time	NrdR dATP to AB oligo all	nrdAB+salspe+NrdR+dATP (#10)	C:\Users\nanotemper\Desktop\Inna BMS\NrdRSco 20190909.moc	14	2017-12-13 15:30:26	-1	0	4	5	Medium	40	22.71	SconrdAB	100 nM	ScoNrdR54	1.95312e-09	831.066	2017-11-19 22:38:36	1.92611	440.268
	NrdR dATP to nrdAB oligo	MST	On Time	NrdR dATP to AB oligo all	nrdAB+salspe+NrdR+dATP (#10)	C:\Users\nanotemper\Desktop\Inna BMS\NrdRSco 20190909.moc	15	2017-12-13 15:31:06	-1	0	4	5	Medium	40	22.71	SconrdAB	100 nM	ScoNrdR54	9.76562e-10	831.273	2017-11-19 22:38:36	1.67966	436.078
	NrdR dATP to nrdAB oligo	MST	On Time	NrdR dATP to AB oligo all	nrdAB+salspe+NrdR+dATP (#10)	C:\Users\nanotemper\Desktop\Inna BMS\NrdRSco 20190909.moc	16	2017-12-13 15:31:47	-1	0	4	5	Medium	40	22.71	SconrdAB	100 nM	ScoNrdR54	4.88281e-10	831.11	2017-11-19 22:38:36	1.94288	448.042
	NrdR dATP to nrdAB oligo	MST	On Time	NrdR dATP to AB oligo all	nrdAB+NrdR dATP 1mM (#05)	C:\Users\nanotemper\Desktop\Inna BMS\NrdRSco 20190909.moc	1	2017-12-11 13:59:54	-1	0	4	5	Medium	40	22.71	SconrdAB	100 nM	ScoNrdR54	1.6e-05	836.456	2017-11-19 22:38:36	2.12153	485.165
	NrdR dATP to nrdAB oligo	MST	On Time	NrdR dATP to AB oligo all	nrdAB+NrdR dATP 1mM (#05)	C:\Users\nanotemper\Desktop\Inna BMS\NrdRSco 20190909.moc	2	2017-12-11 14:00:35	-1	0	4	5	Medium	40	22.71	SconrdAB	100 nM	ScoNrdR54	8e-06	833.036	2017-11-19 22:38:36	1.94423	466.278
	NrdR dATP to nrdAB oligo	MST	On Time	NrdR dATP to AB oligo all	nrdAB+NrdR dATP 1mM (#05)	C:\Users\nanotemper\Desktop\Inna BMS\NrdRSco 20190909.moc	3	2017-12-11 14:01:15	-1	0	4	5	Medium	40	22.71	SconrdAB	100 nM	ScoNrdR54	4e-06	829.967	2017-11-19 22:38:36	2.11693	478.123
	NrdR dATP to nrdAB oligo	MST	On Time	NrdR dATP to AB oligo all	nrdAB+NrdR dATP 1mM (#05)	C:\Users\nanotemper\Desktop\Inna BMS\NrdRSco 20190909.moc	4	2017-12-11 14:01:56	-1	0	4	5	Medium	40	22.71	SconrdAB	100 nM	ScoNrdR54	2e-06	828.468	2017-11-19 22:38:36	1.95621	463.906
	NrdR dATP to nrdAB oligo	MST	On Time	NrdR dATP to AB oligo all	nrdAB+NrdR dATP 1mM (#05)	C:\Users\nanotemper\Desktop\Inna BMS\NrdRSco 20190909.moc	5	2017-12-11 14:02:36	-1	0	4	5	Medium	40	22.71	SconrdAB	100 nM	ScoNrdR54	1e-06	827.395	2017-11-19 22:38:36	1.82936	456.554
	NrdR dATP to nrdAB oligo	MST	On Time	NrdR dATP to AB oligo all	nrdAB+NrdR dATP 1mM (#05)	C:\Users\nanotemper\Desktop\Inna BMS\NrdRSco 20190909.moc	6	2017-12-11 14:03:17	-1	0	4	5	Medium	40	22.71	SconrdAB	100 nM	ScoNrdR54	5e-07	827.33	2017-11-19 22:38:36	2.01167	456.667
	NrdR dATP to nrdAB oligo	MST	On Time	NrdR dATP to AB oligo all	nrdAB+NrdR dATP 1mM (#05)	C:\Users\nanotemper\Desktop\Inna BMS\NrdRSco 20190909.moc	7	2017-12-11 14:03:58	-1	0	4	5	Medium	40	22.71	SconrdAB	100 nM	ScoNrdR54	2.5e-07	828.498	2017-11-19 22:38:36	1.8644	463.143
	NrdR dATP to nrdAB oligo	MST	On Time	NrdR dATP to AB oligo all	nrdAB+NrdR dATP 1mM (#05)	C:\Users\nanotemper\Desktop\Inna BMS\NrdRSco 20190909.moc	8	2017-12-11 14:04:39	-1	0	4	5	Medium	40	22.71	SconrdAB	100 nM	ScoNrdR54	1.25e-07	829.392	2017-11-19 22:38:36	2.0152	447.542
	NrdR dATP to nrdAB oligo	MST	On Time	NrdR dATP to AB oligo all	nrdAB+NrdR dATP 1mM (#05)	C:\Users\nanotemper\Desktop\Inna BMS\NrdRSco 20190909.moc	9	2017-12-11 14:05:19	-1	0	4	5	Medium	40	22.71	SconrdAB	100 nM	ScoNrdR54	6.25e-08	828.812	2017-11-19 22:38:36	2.05567	456.507
	NrdR dATP to nrdAB oligo	MST	On Time	NrdR dATP to AB oligo all	nrdAB+NrdR dATP 1mM (#05)	C:\Users\nanotemper\Desktop\Inna BMS\NrdRSco 20190909.moc	10	2017-12-11 14:06:00	-1	0	4	5	Medium	40	22.71	SconrdAB	100 nM	ScoNrdR54	3.125e-08	830.037	2017-11-19 22:38:36	2.17996	451.369
	NrdR dATP to nrdAB oligo	MST	On Time	NrdR dATP to AB oligo all	nrdAB+NrdR dATP 1mM (#05)	C:\Users\nanotemper\Desktop\Inna BMS\NrdRSco 20190909.moc	11	2017-12-11 14:06:41	-1	0	4	5	Medium	40	22.71	SconrdAB	100 nM	ScoNrdR54	1.5625e-08	830.048	2017-11-19 22:38:36	1.86829	452.282
	NrdR dATP to nrdAB oligo	MST	On Time	NrdR dATP to AB oligo all	nrdAB+NrdR dATP 1mM (#05)	C:\Users\nanotemper\Desktop\Inna BMS\NrdRSco 20190909.moc	12	2017-12-11 14:07:21	-1	0	4	5	Medium	40	22.71	SconrdAB	100 nM	ScoNrdR54	7.8125e-09	830.258	2017-11-19 22:38:36	2.00345	454.424
	NrdR dATP to nrdAB oligo	MST	On Time	NrdR dATP to AB oligo all	nrdAB+NrdR dATP 1mM (#05)	C:\Users\nanotemper\Desktop\Inna BMS\NrdRSco 20190909.moc	13	2017-12-11 14:08:02	-1	0	4	5	Medium	40	22.71	SconrdAB	100 nM	ScoNrdR54	3.90625e-09	829.526	2017-11-19 22:38:36	1.97319	453.282
	NrdR dATP to nrdAB oligo	MST	On Time	NrdR dATP to AB oligo all	nrdAB+NrdR dATP 1mM (#05)	C:\Users\nanotemper\Desktop\Inna BMS\NrdRSco 20190909.moc	14	2017-12-11 14:08:43	-1	0	4	5	Medium	40	22.71	SconrdAB	100 nM	ScoNrdR54	1.95312e-09	829.996	2017-11-19 22:38:36	1.90155	453.326
	NrdR dATP to nrdAB oligo	MST	On Time	NrdR dATP to AB oligo all	nrdAB+NrdR dATP 1mM (#05)	C:\Users\nanotemper\Desktop\Inna BMS\NrdRSco 20190909.moc	15	2017-12-11 14:09:23	-1	0	4	5	Medium	40	22.71	SconrdAB	100 nM	ScoNrdR54	9.76562e-10	829.613	2017-11-19 22:38:36	1.91776	450.176
	NrdR dATP to nrdAB oligo	MST	On Time	NrdR dATP to AB oligo all	nrdAB+NrdR dATP 1mM (#05)	C:\Users\nanotemper\Desktop\Inna BMS\NrdRSco 20190909.moc	16	2017-12-11 14:10:04	-1	0	4	5	Medium	40	22.71	SconrdAB	100 nM	ScoNrdR54	4.88281e-10	830.14	2017-11-19 22:38:36	1.90105	449.435

## Sheet: MetaData
Origin of exported data	Origin of exported data
Project Title:
Comment:
Project File Path:	C:\Users\nanotemper\Desktop\Inna BMS\Streptomyces\Source data\NrdR to nrdAB oligo\NrdR dATP\NrdR dATP to AB oligo.nta
Analysis-Set Name:	NrdR dATP to nrdAB oligo
Exported from:	Dose-Response (Flat)
Exported on:	2017-11-19 22:38:36
Analysis Settings	Analysis Settings
Type of Analysis:	MST
Evaluation strategy:	On Time
Cold Region Start:	-1
Cold Region End:	0
Hot Region Start:	4
Hot Region End:	5
