# Supplementary material for: A nucleotide-sensing oligomerization mechanism that controls NrdR-dependent transcription of ribonucleotide reductases
Source: Nat Commun. 2022 May 16;13:2700. doi: 10.1038/s41467-022-30328-1 (PMC9110341; doi:10.1038/s41467-022-30328-1)
Supplement: Supplementary file 10 — Source Data [file 41467_2022_30328_MOESM10_ESM.zip › Source data NrdR/Source data to Fig 1 and Supplementary Fig 3/NrdR to nrdAB oligo/NrdR with different nucleotide combinations/NrdR with ADP ATP to AB oligo_DoseResponseRawDataFlat.xlsx]

## Sheet: RawData
Project-Name	AnalysisSet	AnalysisSetType	EvaluationStrategy	MergeSet	Run	OriginOfData	CapillaryIndex	DateOfMeasurement	ColdRegionStart	ColdRegionEnd	HotRegionStart	HotRegionEnd	MSTPower	ExcitationPower	MeasuredTemperature	Target	TargetConcentration	Ligand	LigandConcentration	Fnorm	ExportedOn	BleachingRate	InitialFluorescence(MST)
	AB+ScoNrdR+ATP+ADP	MST	On Time	AB+NrdR+ATP1mM+ADP1mM (#40)	AB+NrdR+ATP1mM+ADP1mM (#40)	C:\Users\nanotemper\Desktop\Inna BMS\NrdRSco 20190909.moc	1	2017-12-27 14:34:18	-1	0	4	5	Medium	40	22.71	SconrdAB	100 nM	ScoNrdR54	1.6e-05	850.491	2017-11-19 22:46:55	2.06018	503.896
	AB+ScoNrdR+ATP+ADP	MST	On Time	AB+NrdR+ATP1mM+ADP1mM (#40)	AB+NrdR+ATP1mM+ADP1mM (#40)	C:\Users\nanotemper\Desktop\Inna BMS\NrdRSco 20190909.moc	2	2017-12-27 14:34:58	-1	0	4	5	Medium	40	22.71	SconrdAB	100 nM	ScoNrdR54	8e-06	844.145	2017-11-19 22:46:55	1.98699	503.236
	AB+ScoNrdR+ATP+ADP	MST	On Time	AB+NrdR+ATP1mM+ADP1mM (#40)	AB+NrdR+ATP1mM+ADP1mM (#40)	C:\Users\nanotemper\Desktop\Inna BMS\NrdRSco 20190909.moc	3	2017-12-27 14:35:39	-1	0	4	5	Medium	40	22.71	SconrdAB	100 nM	ScoNrdR54	4e-06	837.384	2017-11-19 22:46:55	1.98325	489.31
	AB+ScoNrdR+ATP+ADP	MST	On Time	AB+NrdR+ATP1mM+ADP1mM (#40)	AB+NrdR+ATP1mM+ADP1mM (#40)	C:\Users\nanotemper\Desktop\Inna BMS\NrdRSco 20190909.moc	4	2017-12-27 14:36:20	-1	0	4	5	Medium	40	22.71	SconrdAB	100 nM	ScoNrdR54	2e-06	833.755	2017-11-19 22:46:55	1.92284	491.635
	AB+ScoNrdR+ATP+ADP	MST	On Time	AB+NrdR+ATP1mM+ADP1mM (#40)	AB+NrdR+ATP1mM+ADP1mM (#40)	C:\Users\nanotemper\Desktop\Inna BMS\NrdRSco 20190909.moc	5	2017-12-27 14:37:00	-1	0	4	5	Medium	40	22.71	SconrdAB	100 nM	ScoNrdR54	1e-06	831.33	2017-11-19 22:46:55	2.02274	491.466
	AB+ScoNrdR+ATP+ADP	MST	On Time	AB+NrdR+ATP1mM+ADP1mM (#40)	AB+NrdR+ATP1mM+ADP1mM (#40)	C:\Users\nanotemper\Desktop\Inna BMS\NrdRSco 20190909.moc	6	2017-12-27 14:37:41	-1	0	4	5	Medium	40	22.71	SconrdAB	100 nM	ScoNrdR54	5e-07	830.815	2017-11-19 22:46:55	2.03177	483.895
	AB+ScoNrdR+ATP+ADP	MST	On Time	AB+NrdR+ATP1mM+ADP1mM (#40)	AB+NrdR+ATP1mM+ADP1mM (#40)	C:\Users\nanotemper\Desktop\Inna BMS\NrdRSco 20190909.moc	7	2017-12-27 14:38:22	-1	0	4	5	Medium	40	22.71	SconrdAB	100 nM	ScoNrdR54	2.5e-07	829.748	2017-11-19 22:46:55	2.033	483.296
	AB+ScoNrdR+ATP+ADP	MST	On Time	AB+NrdR+ATP1mM+ADP1mM (#40)	AB+NrdR+ATP1mM+ADP1mM (#40)	C:\Users\nanotemper\Desktop\Inna BMS\NrdRSco 20190909.moc	8	2017-12-27 14:39:02	-1	0	4	5	Medium	40	22.71	SconrdAB	100 nM	ScoNrdR54	1.25e-07	828.712	2017-11-19 22:46:55	1.99484	482.818
	AB+ScoNrdR+ATP+ADP	MST	On Time	AB+NrdR+ATP1mM+ADP1mM (#40)	AB+NrdR+ATP1mM+ADP1mM (#40)	C:\Users\nanotemper\Desktop\Inna BMS\NrdRSco 20190909.moc	9	2017-12-27 14:39:43	-1	0	4	5	Medium	40	22.71	SconrdAB	100 nM	ScoNrdR54	6.25e-08	829.166	2017-11-19 22:46:55	1.94555	488.592
	AB+ScoNrdR+ATP+ADP	MST	On Time	AB+NrdR+ATP1mM+ADP1mM (#40)	AB+NrdR+ATP1mM+ADP1mM (#40)	C:\Users\nanotemper\Desktop\Inna BMS\NrdRSco 20190909.moc	10	2017-12-27 14:40:24	-1	0	4	5	Medium	40	22.71	SconrdAB	100 nM	ScoNrdR54	3.125e-08	830.588	2017-11-19 22:46:55	1.99343	486.316
	AB+ScoNrdR+ATP+ADP	MST	On Time	AB+NrdR+ATP1mM+ADP1mM (#40)	AB+NrdR+ATP1mM+ADP1mM (#40)	C:\Users\nanotemper\Desktop\Inna BMS\NrdRSco 20190909.moc	11	2017-12-27 14:41:04	-1	0	4	5	Medium	40	22.71	SconrdAB	100 nM	ScoNrdR54	1.5625e-08	829.37	2017-11-19 22:46:55	2.01358	490.745
	AB+ScoNrdR+ATP+ADP	MST	On Time	AB+NrdR+ATP1mM+ADP1mM (#40)	AB+NrdR+ATP1mM+ADP1mM (#40)	C:\Users\nanotemper\Desktop\Inna BMS\NrdRSco 20190909.moc	12	2017-12-27 14:41:45	-1	0	4	5	Medium	40	22.71	SconrdAB	100 nM	ScoNrdR54	7.8125e-09	829.955	2017-11-19 22:46:55	1.93228	487.556
	AB+ScoNrdR+ATP+ADP	MST	On Time	AB+NrdR+ATP1mM+ADP1mM (#40)	AB+NrdR+ATP1mM+ADP1mM (#40)	C:\Users\nanotemper\Desktop\Inna BMS\NrdRSco 20190909.moc	13	2017-12-27 14:42:26	-1	0	4	5	Medium	40	22.71	SconrdAB	100 nM	ScoNrdR54	3.90625e-09	829.801	2017-11-19 22:46:55	1.91716	487.339
	AB+ScoNrdR+ATP+ADP	MST	On Time	AB+NrdR+ATP1mM+ADP1mM (#40)	AB+NrdR+ATP1mM+ADP1mM (#40)	C:\Users\nanotemper\Desktop\Inna BMS\NrdRSco 20190909.moc	14	2017-12-27 14:43:06	-1	0	4	5	Medium	40	22.71	SconrdAB	100 nM	ScoNrdR54	1.95312e-09	830.564	2017-11-19 22:46:55	1.87398	490.743
	AB+ScoNrdR+ATP+ADP	MST	On Time	AB+NrdR+ATP1mM+ADP1mM (#40)	AB+NrdR+ATP1mM+ADP1mM (#40)	C:\Users\nanotemper\Desktop\Inna BMS\NrdRSco 20190909.moc	15	2017-12-27 14:43:47	-1	0	4	5	Medium	40	22.71	SconrdAB	100 nM	ScoNrdR54	9.76562e-10	829.914	2017-11-19 22:46:55	1.78045	482.674
	AB+ScoNrdR+ATP+ADP	MST	On Time	AB+NrdR+ATP1mM+ADP1mM (#40)	AB+NrdR+ATP1mM+ADP1mM (#40)	C:\Users\nanotemper\Desktop\Inna BMS\NrdRSco 20190909.moc	16	2017-12-27 14:44:28	-1	0	4	5	Medium	40	22.71	SconrdAB	100 nM	ScoNrdR54	4.88281e-10	829.756	2017-11-19 22:46:55	1.93114	479.998

## Sheet: MetaData
Origin of exported data	Origin of exported data
Project Title:
Comment:
Project File Path:	C:\Users\nanotemper\Desktop\Inna BMS\Streptomyces\Source data\NrdR to nrdAB oligo\NrdR with different nucleotide combinations\NrdR with different nucl combinations to AB oligo.nta
Analysis-Set Name:	AB+ScoNrdR+ATP+ADP
Exported from:	Dose-Response (Flat)
Exported on:	2017-11-19 22:46:55
Analysis Settings	Analysis Settings
Type of Analysis:	MST
Evaluation strategy:	On Time
Cold Region Start:	-1
Cold Region End:	0
Hot Region Start:	4
Hot Region End:	5
