# Supplementary material for: A nucleotide-sensing oligomerization mechanism that controls NrdR-dependent transcription of ribonucleotide reductases
Source: Nat Commun. 2022 May 16;13:2700. doi: 10.1038/s41467-022-30328-1 (PMC9110341; doi:10.1038/s41467-022-30328-1)
Supplement: Supplementary file 10 — Source Data [file 41467_2022_30328_MOESM10_ESM.zip › Source data NrdR/Source data to Fig 1 and Supplementary Fig 3/NrdR to nrdAB oligo/NrdR with different nucleotide combinations/NrdR with ATP dAMP to AB oligo_DoseResponseRawDataFlat.xlsx]

## Sheet: RawData
Project-Name	AnalysisSet	AnalysisSetType	EvaluationStrategy	MergeSet	Run	OriginOfData	CapillaryIndex	DateOfMeasurement	ColdRegionStart	ColdRegionEnd	HotRegionStart	HotRegionEnd	MSTPower	ExcitationPower	MeasuredTemperature	Target	TargetConcentration	Ligand	LigandConcentration	Fnorm	ExportedOn	BleachingRate	InitialFluorescence(MST)
	AB+ScoNrdR+ATP+dAMP	MST	On Time	Exp27+ 2.5mM ATP (#28)	Exp27+ 2.5mM ATP (#28)	C:\Users\nanotemper\Desktop\Inna BMS\NrdRSco 20190909.moc	1	2017-12-18 19:44:18	-1	0	4	5	Medium	40	23.21	SconrdAB	100 nM	ScoNrdR54	1.6e-05	842.508	2017-11-19 22:46:33	2.15084	481.456
	AB+ScoNrdR+ATP+dAMP	MST	On Time	Exp27+ 2.5mM ATP (#28)	Exp27+ 2.5mM ATP (#28)	C:\Users\nanotemper\Desktop\Inna BMS\NrdRSco 20190909.moc	2	2017-12-18 19:44:58	-1	0	4	5	Medium	40	23.21	SconrdAB	100 nM	ScoNrdR54	8e-06	839.446	2017-11-19 22:46:33	1.99659	465.941
	AB+ScoNrdR+ATP+dAMP	MST	On Time	Exp27+ 2.5mM ATP (#28)	Exp27+ 2.5mM ATP (#28)	C:\Users\nanotemper\Desktop\Inna BMS\NrdRSco 20190909.moc	3	2017-12-18 19:45:39	-1	0	4	5	Medium	40	23.21	SconrdAB	100 nM	ScoNrdR54	4e-06	835.363	2017-11-19 22:46:33	1.98682	470.993
	AB+ScoNrdR+ATP+dAMP	MST	On Time	Exp27+ 2.5mM ATP (#28)	Exp27+ 2.5mM ATP (#28)	C:\Users\nanotemper\Desktop\Inna BMS\NrdRSco 20190909.moc	4	2017-12-18 19:46:19	-1	0	4	5	Medium	40	23.21	SconrdAB	100 nM	ScoNrdR54	2e-06	832.09	2017-11-19 22:46:33	2.0148	465.368
	AB+ScoNrdR+ATP+dAMP	MST	On Time	Exp27+ 2.5mM ATP (#28)	Exp27+ 2.5mM ATP (#28)	C:\Users\nanotemper\Desktop\Inna BMS\NrdRSco 20190909.moc	5	2017-12-18 19:47:00	-1	0	4	5	Medium	40	23.21	SconrdAB	100 nM	ScoNrdR54	1e-06	830.63	2017-11-19 22:46:33	2.21805	466.214
	AB+ScoNrdR+ATP+dAMP	MST	On Time	Exp27+ 2.5mM ATP (#28)	Exp27+ 2.5mM ATP (#28)	C:\Users\nanotemper\Desktop\Inna BMS\NrdRSco 20190909.moc	6	2017-12-18 19:47:41	-1	0	4	5	Medium	40	23.21	SconrdAB	100 nM	ScoNrdR54	5e-07	828.956	2017-11-19 22:46:33	1.99727	463.102
	AB+ScoNrdR+ATP+dAMP	MST	On Time	Exp27+ 2.5mM ATP (#28)	Exp27+ 2.5mM ATP (#28)	C:\Users\nanotemper\Desktop\Inna BMS\NrdRSco 20190909.moc	7	2017-12-18 19:48:21	-1	0	4	5	Medium	40	23.21	SconrdAB	100 nM	ScoNrdR54	2.5e-07	828.794	2017-11-19 22:46:33	1.91655	456.525
	AB+ScoNrdR+ATP+dAMP	MST	On Time	Exp27+ 2.5mM ATP (#28)	Exp27+ 2.5mM ATP (#28)	C:\Users\nanotemper\Desktop\Inna BMS\NrdRSco 20190909.moc	8	2017-12-18 19:49:02	-1	0	4	5	Medium	40	23.21	SconrdAB	100 nM	ScoNrdR54	1.25e-07	828.151	2017-11-19 22:46:33	1.80668	447.015
	AB+ScoNrdR+ATP+dAMP	MST	On Time	Exp27+ 2.5mM ATP (#28)	Exp27+ 2.5mM ATP (#28)	C:\Users\nanotemper\Desktop\Inna BMS\NrdRSco 20190909.moc	9	2017-12-18 19:49:42	-1	0	4	5	Medium	40	23.21	SconrdAB	100 nM	ScoNrdR54	6.25e-08	827.433	2017-11-19 22:46:33	1.90002	460.034
	AB+ScoNrdR+ATP+dAMP	MST	On Time	Exp27+ 2.5mM ATP (#28)	Exp27+ 2.5mM ATP (#28)	C:\Users\nanotemper\Desktop\Inna BMS\NrdRSco 20190909.moc	10	2017-12-18 19:50:23	-1	0	4	5	Medium	40	23.21	SconrdAB	100 nM	ScoNrdR54	3.125e-08	828.987	2017-11-19 22:46:33	1.97638	452.647
	AB+ScoNrdR+ATP+dAMP	MST	On Time	Exp27+ 2.5mM ATP (#28)	Exp27+ 2.5mM ATP (#28)	C:\Users\nanotemper\Desktop\Inna BMS\NrdRSco 20190909.moc	11	2017-12-18 19:51:04	-1	0	4	5	Medium	40	23.21	SconrdAB	100 nM	ScoNrdR54	1.5625e-08	829.366	2017-11-19 22:46:33	2.04588	451.566
	AB+ScoNrdR+ATP+dAMP	MST	On Time	Exp27+ 2.5mM ATP (#28)	Exp27+ 2.5mM ATP (#28)	C:\Users\nanotemper\Desktop\Inna BMS\NrdRSco 20190909.moc	12	2017-12-18 19:51:44	-1	0	4	5	Medium	40	23.21	SconrdAB	100 nM	ScoNrdR54	7.8125e-09	828.832	2017-11-19 22:46:33	1.99453	461.223
	AB+ScoNrdR+ATP+dAMP	MST	On Time	Exp27+ 2.5mM ATP (#28)	Exp27+ 2.5mM ATP (#28)	C:\Users\nanotemper\Desktop\Inna BMS\NrdRSco 20190909.moc	13	2017-12-18 19:52:25	-1	0	4	5	Medium	40	23.21	SconrdAB	100 nM	ScoNrdR54	3.90625e-09	828.694	2017-11-19 22:46:33	1.80202	461.23
	AB+ScoNrdR+ATP+dAMP	MST	On Time	Exp27+ 2.5mM ATP (#28)	Exp27+ 2.5mM ATP (#28)	C:\Users\nanotemper\Desktop\Inna BMS\NrdRSco 20190909.moc	14	2017-12-18 19:53:06	-1	0	4	5	Medium	40	23.21	SconrdAB	100 nM	ScoNrdR54	1.95312e-09	828.235	2017-11-19 22:46:33	2.15475	463.286
	AB+ScoNrdR+ATP+dAMP	MST	On Time	Exp27+ 2.5mM ATP (#28)	Exp27+ 2.5mM ATP (#28)	C:\Users\nanotemper\Desktop\Inna BMS\NrdRSco 20190909.moc	15	2017-12-18 19:53:46	-1	0	4	5	Medium	40	23.21	SconrdAB	100 nM	ScoNrdR54	9.76562e-10	828.611	2017-11-19 22:46:33	1.91985	464.64
	AB+ScoNrdR+ATP+dAMP	MST	On Time	Exp27+ 2.5mM ATP (#28)	Exp27+ 2.5mM ATP (#28)	C:\Users\nanotemper\Desktop\Inna BMS\NrdRSco 20190909.moc	16	2017-12-18 19:54:27	-1	0	4	5	Medium	40	23.21	SconrdAB	100 nM	ScoNrdR54	4.88281e-10	828.846	2017-11-19 22:46:33	1.99399	442.929

## Sheet: MetaData
Origin of exported data	Origin of exported data
Project Title:
Comment:
Project File Path:	C:\Users\nanotemper\Desktop\Inna BMS\Streptomyces\Source data\NrdR to nrdAB oligo\NrdR with different nucleotide combinations\NrdR with different nucl combinations to AB oligo.nta
Analysis-Set Name:	AB+ScoNrdR+ATP+dAMP
Exported from:	Dose-Response (Flat)
Exported on:	2017-11-19 22:46:33
Analysis Settings	Analysis Settings
Type of Analysis:	MST
Evaluation strategy:	On Time
Cold Region Start:	-1
Cold Region End:	0
Hot Region Start:	4
Hot Region End:	5
