# Supplementary material for: A nucleotide-sensing oligomerization mechanism that controls NrdR-dependent transcription of ribonucleotide reductases
Source: Nat Commun. 2022 May 16;13:2700. doi: 10.1038/s41467-022-30328-1 (PMC9110341; doi:10.1038/s41467-022-30328-1)
Supplement: Supplementary file 10 — Source Data [file 41467_2022_30328_MOESM10_ESM.zip › Source data NrdR/Source data to Fig 1 and Supplementary Fig 3/NrdR to nrdAB oligo/NrdR with different nucleotide combinations/NrdR with dADP ADP to AB oligo_DoseResponseRawDataFlat.xlsx]

## Sheet: RawData
Project-Name	AnalysisSet	AnalysisSetType	EvaluationStrategy	MergeSet	Run	OriginOfData	CapillaryIndex	DateOfMeasurement	ColdRegionStart	ColdRegionEnd	HotRegionStart	HotRegionEnd	MSTPower	ExcitationPower	MeasuredTemperature	Target	TargetConcentration	Ligand	LigandConcentration	Fnorm	ExportedOn	BleachingRate	InitialFluorescence(MST)
	AB+ScoNrdR+dADP+ADP	MST	On Time	exp23 + 3 mM ADP (#24)	exp23 + 3 mM ADP (#24)	C:\Users\nanotemper\Desktop\Inna BMS\NrdRSco 20190909.moc	1	2017-12-18 17:22:36	-1	0	4	5	Medium	40	22.96	SconrdAB	100 nM	ScoNrdR54	1.6e-05	836.349	2017-11-19 22:47:46	2.02981	327.836
	AB+ScoNrdR+dADP+ADP	MST	On Time	exp23 + 3 mM ADP (#24)	exp23 + 3 mM ADP (#24)	C:\Users\nanotemper\Desktop\Inna BMS\NrdRSco 20190909.moc	2	2017-12-18 17:23:17	-1	0	4	5	Medium	40	22.96	SconrdAB	100 nM	ScoNrdR54	8e-06	835.492	2017-11-19 22:47:46	1.91898	328.412
	AB+ScoNrdR+dADP+ADP	MST	On Time	exp23 + 3 mM ADP (#24)	exp23 + 3 mM ADP (#24)	C:\Users\nanotemper\Desktop\Inna BMS\NrdRSco 20190909.moc	3	2017-12-18 17:23:57	-1	0	4	5	Medium	40	22.96	SconrdAB	100 nM	ScoNrdR54	4e-06	832.349	2017-11-19 22:47:46	2.0252	318.734
	AB+ScoNrdR+dADP+ADP	MST	On Time	exp23 + 3 mM ADP (#24)	exp23 + 3 mM ADP (#24)	C:\Users\nanotemper\Desktop\Inna BMS\NrdRSco 20190909.moc	4	2017-12-18 17:24:38	-1	0	4	5	Medium	40	22.96	SconrdAB	100 nM	ScoNrdR54	2e-06	831.812	2017-11-19 22:47:46	1.96925	313
	AB+ScoNrdR+dADP+ADP	MST	On Time	exp23 + 3 mM ADP (#24)	exp23 + 3 mM ADP (#24)	C:\Users\nanotemper\Desktop\Inna BMS\NrdRSco 20190909.moc	5	2017-12-18 17:25:19	-1	0	4	5	Medium	40	22.96	SconrdAB	100 nM	ScoNrdR54	1e-06	830.545	2017-11-19 22:47:46	1.91559	322.804
	AB+ScoNrdR+dADP+ADP	MST	On Time	exp23 + 3 mM ADP (#24)	exp23 + 3 mM ADP (#24)	C:\Users\nanotemper\Desktop\Inna BMS\NrdRSco 20190909.moc	6	2017-12-18 17:25:59	-1	0	4	5	Medium	40	22.96	SconrdAB	100 nM	ScoNrdR54	5e-07	829.953	2017-11-19 22:47:46	1.86794	313.997
	AB+ScoNrdR+dADP+ADP	MST	On Time	exp23 + 3 mM ADP (#24)	exp23 + 3 mM ADP (#24)	C:\Users\nanotemper\Desktop\Inna BMS\NrdRSco 20190909.moc	7	2017-12-18 17:26:40	-1	0	4	5	Medium	40	22.96	SconrdAB	100 nM	ScoNrdR54	2.5e-07	830.273	2017-11-19 22:47:46	2.12907	313.686
	AB+ScoNrdR+dADP+ADP	MST	On Time	exp23 + 3 mM ADP (#24)	exp23 + 3 mM ADP (#24)	C:\Users\nanotemper\Desktop\Inna BMS\NrdRSco 20190909.moc	8	2017-12-18 17:27:21	-1	0	4	5	Medium	40	22.96	SconrdAB	100 nM	ScoNrdR54	1.25e-07	829.524	2017-11-19 22:47:46	1.99847	312.432
	AB+ScoNrdR+dADP+ADP	MST	On Time	exp23 + 3 mM ADP (#24)	exp23 + 3 mM ADP (#24)	C:\Users\nanotemper\Desktop\Inna BMS\NrdRSco 20190909.moc	9	2017-12-18 17:28:01	-1	0	4	5	Medium	40	22.96	SconrdAB	100 nM	ScoNrdR54	6.25e-08	830.592	2017-11-19 22:47:46	2.02808	320.095
	AB+ScoNrdR+dADP+ADP	MST	On Time	exp23 + 3 mM ADP (#24)	exp23 + 3 mM ADP (#24)	C:\Users\nanotemper\Desktop\Inna BMS\NrdRSco 20190909.moc	10	2017-12-18 17:28:42	-1	0	4	5	Medium	40	22.96	SconrdAB	100 nM	ScoNrdR54	3.125e-08	829.832	2017-11-19 22:47:46	2.03131	309.086
	AB+ScoNrdR+dADP+ADP	MST	On Time	exp23 + 3 mM ADP (#24)	exp23 + 3 mM ADP (#24)	C:\Users\nanotemper\Desktop\Inna BMS\NrdRSco 20190909.moc	11	2017-12-18 17:29:22	-1	0	4	5	Medium	40	22.96	SconrdAB	100 nM	ScoNrdR54	1.5625e-08	829.325	2017-11-19 22:47:46	1.90621	314.565
	AB+ScoNrdR+dADP+ADP	MST	On Time	exp23 + 3 mM ADP (#24)	exp23 + 3 mM ADP (#24)	C:\Users\nanotemper\Desktop\Inna BMS\NrdRSco 20190909.moc	12	2017-12-18 17:30:03	-1	0	4	5	Medium	40	22.96	SconrdAB	100 nM	ScoNrdR54	7.8125e-09	830.109	2017-11-19 22:47:46	1.9608	308.492
	AB+ScoNrdR+dADP+ADP	MST	On Time	exp23 + 3 mM ADP (#24)	exp23 + 3 mM ADP (#24)	C:\Users\nanotemper\Desktop\Inna BMS\NrdRSco 20190909.moc	13	2017-12-18 17:30:44	-1	0	4	5	Medium	40	22.96	SconrdAB	100 nM	ScoNrdR54	3.90625e-09	829.993	2017-11-19 22:47:46	2.06796	313.757
	AB+ScoNrdR+dADP+ADP	MST	On Time	exp23 + 3 mM ADP (#24)	exp23 + 3 mM ADP (#24)	C:\Users\nanotemper\Desktop\Inna BMS\NrdRSco 20190909.moc	14	2017-12-18 17:31:25	-1	0	4	5	Medium	40	22.96	SconrdAB	100 nM	ScoNrdR54	1.95312e-09	829.76	2017-11-19 22:47:46	1.9422	314.095
	AB+ScoNrdR+dADP+ADP	MST	On Time	exp23 + 3 mM ADP (#24)	exp23 + 3 mM ADP (#24)	C:\Users\nanotemper\Desktop\Inna BMS\NrdRSco 20190909.moc	15	2017-12-18 17:32:05	-1	0	4	5	Medium	40	22.96	SconrdAB	100 nM	ScoNrdR54	9.76562e-10	829.918	2017-11-19 22:47:46	2.0547	316.788
	AB+ScoNrdR+dADP+ADP	MST	On Time	exp23 + 3 mM ADP (#24)	exp23 + 3 mM ADP (#24)	C:\Users\nanotemper\Desktop\Inna BMS\NrdRSco 20190909.moc	16	2017-12-18 17:32:46	-1	0	4	5	Medium	40	22.96	SconrdAB	100 nM	ScoNrdR54	4.88281e-10	830.076	2017-11-19 22:47:46	1.86838	314.327

## Sheet: MetaData
Origin of exported data	Origin of exported data
Project Title:
Comment:
Project File Path:	C:\Users\nanotemper\Desktop\Inna BMS\Streptomyces\Source data\NrdR to nrdAB oligo\NrdR with different nucleotide combinations\NrdR with different nucl combinations to AB oligo.nta
Analysis-Set Name:	AB+ScoNrdR+dADP+ADP
Exported from:	Dose-Response (Flat)
Exported on:	2017-11-19 22:47:46
Analysis Settings	Analysis Settings
Type of Analysis:	MST
Evaluation strategy:	On Time
Cold Region Start:	-1
Cold Region End:	0
Hot Region Start:	4
Hot Region End:	5
