# Supplementary material for: A nucleotide-sensing oligomerization mechanism that controls NrdR-dependent transcription of ribonucleotide reductases
Source: Nat Commun. 2022 May 16;13:2700. doi: 10.1038/s41467-022-30328-1 (PMC9110341; doi:10.1038/s41467-022-30328-1)
Supplement: Supplementary file 10 — Source Data [file 41467_2022_30328_MOESM10_ESM.zip › Source data NrdR/Source data to Fig 1 and Supplementary Fig 3/NrdR to nrdAB oligo/NrdR with different nucleotide combinations/NrdR with dADP ATP to AB oligo_DoseResponseRawDataFlat.xlsx]

## Sheet: RawData
Project-Name	AnalysisSet	AnalysisSetType	EvaluationStrategy	MergeSet	Run	OriginOfData	CapillaryIndex	DateOfMeasurement	ColdRegionStart	ColdRegionEnd	HotRegionStart	HotRegionEnd	MSTPower	ExcitationPower	MeasuredTemperature	Target	TargetConcentration	Ligand	LigandConcentration	Fnorm	ExportedOn	BleachingRate	InitialFluorescence(MST)
	AB+dADP+ATP	MST	On Time	exp 33+2.5 mM dADP (#34)	exp 33+2.5 mM dADP (#34)	C:\Users\nanotemper\Desktop\Inna BMS\NrdRSco 20190909.moc	1	2017-12-19 16:15:40	-1	0	4	5	Medium	40	23.37	SconrdAB	100 nM	ScoNrdR54	1.6e-05	839.868	2017-11-19 22:47:19	2.11905	514.684
	AB+dADP+ATP	MST	On Time	exp 33+2.5 mM dADP (#34)	exp 33+2.5 mM dADP (#34)	C:\Users\nanotemper\Desktop\Inna BMS\NrdRSco 20190909.moc	2	2017-12-19 16:16:21	-1	0	4	5	Medium	40	23.37	SconrdAB	100 nM	ScoNrdR54	8e-06	837.136	2017-11-19 22:47:19	1.93417	500.523
	AB+dADP+ATP	MST	On Time	exp 33+2.5 mM dADP (#34)	exp 33+2.5 mM dADP (#34)	C:\Users\nanotemper\Desktop\Inna BMS\NrdRSco 20190909.moc	3	2017-12-19 16:17:01	-1	0	4	5	Medium	40	23.37	SconrdAB	100 nM	ScoNrdR54	4e-06	835.693	2017-11-19 22:47:19	1.98173	485.069
	AB+dADP+ATP	MST	On Time	exp 33+2.5 mM dADP (#34)	exp 33+2.5 mM dADP (#34)	C:\Users\nanotemper\Desktop\Inna BMS\NrdRSco 20190909.moc	4	2017-12-19 16:17:42	-1	0	4	5	Medium	40	23.37	SconrdAB	100 nM	ScoNrdR54	2e-06	834.36	2017-11-19 22:47:19	1.9752	489.635
	AB+dADP+ATP	MST	On Time	exp 33+2.5 mM dADP (#34)	exp 33+2.5 mM dADP (#34)	C:\Users\nanotemper\Desktop\Inna BMS\NrdRSco 20190909.moc	5	2017-12-19 16:18:22	-1	0	4	5	Medium	40	23.37	SconrdAB	100 nM	ScoNrdR54	1e-06	834.125	2017-11-19 22:47:19	1.99506	482.047
	AB+dADP+ATP	MST	On Time	exp 33+2.5 mM dADP (#34)	exp 33+2.5 mM dADP (#34)	C:\Users\nanotemper\Desktop\Inna BMS\NrdRSco 20190909.moc	6	2017-12-19 16:19:03	-1	0	4	5	Medium	40	23.37	SconrdAB	100 nM	ScoNrdR54	5e-07	833.263	2017-11-19 22:47:19	1.96469	485.389
	AB+dADP+ATP	MST	On Time	exp 33+2.5 mM dADP (#34)	exp 33+2.5 mM dADP (#34)	C:\Users\nanotemper\Desktop\Inna BMS\NrdRSco 20190909.moc	7	2017-12-19 16:19:44	-1	0	4	5	Medium	40	23.37	SconrdAB	100 nM	ScoNrdR54	2.5e-07	833.724	2017-11-19 22:47:19	1.9455	495.754
	AB+dADP+ATP	MST	On Time	exp 33+2.5 mM dADP (#34)	exp 33+2.5 mM dADP (#34)	C:\Users\nanotemper\Desktop\Inna BMS\NrdRSco 20190909.moc	8	2017-12-19 16:20:24	-1	0	4	5	Medium	40	23.37	SconrdAB	100 nM	ScoNrdR54	1.25e-07	833.862	2017-11-19 22:47:19	1.90207	470.725
	AB+dADP+ATP	MST	On Time	exp 33+2.5 mM dADP (#34)	exp 33+2.5 mM dADP (#34)	C:\Users\nanotemper\Desktop\Inna BMS\NrdRSco 20190909.moc	9	2017-12-19 16:21:05	-1	0	4	5	Medium	40	23.37	SconrdAB	100 nM	ScoNrdR54	6.25e-08	833.56	2017-11-19 22:47:19	2.02935	479.007
	AB+dADP+ATP	MST	On Time	exp 33+2.5 mM dADP (#34)	exp 33+2.5 mM dADP (#34)	C:\Users\nanotemper\Desktop\Inna BMS\NrdRSco 20190909.moc	10	2017-12-19 16:21:46	-1	0	4	5	Medium	40	23.37	SconrdAB	100 nM	ScoNrdR54	3.125e-08	834.246	2017-11-19 22:47:19	2.01026	489.346
	AB+dADP+ATP	MST	On Time	exp 33+2.5 mM dADP (#34)	exp 33+2.5 mM dADP (#34)	C:\Users\nanotemper\Desktop\Inna BMS\NrdRSco 20190909.moc	11	2017-12-19 16:22:26	-1	0	4	5	Medium	40	23.37	SconrdAB	100 nM	ScoNrdR54	1.5625e-08	833.656	2017-11-19 22:47:19	2.03272	481.644
	AB+dADP+ATP	MST	On Time	exp 33+2.5 mM dADP (#34)	exp 33+2.5 mM dADP (#34)	C:\Users\nanotemper\Desktop\Inna BMS\NrdRSco 20190909.moc	12	2017-12-19 16:23:07	-1	0	4	5	Medium	40	23.37	SconrdAB	100 nM	ScoNrdR54	7.8125e-09	833.765	2017-11-19 22:47:19	1.91645	486.394
	AB+dADP+ATP	MST	On Time	exp 33+2.5 mM dADP (#34)	exp 33+2.5 mM dADP (#34)	C:\Users\nanotemper\Desktop\Inna BMS\NrdRSco 20190909.moc	13	2017-12-19 16:23:48	-1	0	4	5	Medium	40	23.37	SconrdAB	100 nM	ScoNrdR54	3.90625e-09	833.824	2017-11-19 22:47:19	2.04771	498.895
	AB+dADP+ATP	MST	On Time	exp 33+2.5 mM dADP (#34)	exp 33+2.5 mM dADP (#34)	C:\Users\nanotemper\Desktop\Inna BMS\NrdRSco 20190909.moc	14	2017-12-19 16:24:28	-1	0	4	5	Medium	40	23.37	SconrdAB	100 nM	ScoNrdR54	1.95312e-09	833.8	2017-11-19 22:47:19	1.86416	476.464
	AB+dADP+ATP	MST	On Time	exp 33+2.5 mM dADP (#34)	exp 33+2.5 mM dADP (#34)	C:\Users\nanotemper\Desktop\Inna BMS\NrdRSco 20190909.moc	15	2017-12-19 16:25:09	-1	0	4	5	Medium	40	23.37	SconrdAB	100 nM	ScoNrdR54	9.76562e-10	834.012	2017-11-19 22:47:19	1.952	477.645
	AB+dADP+ATP	MST	On Time	exp 33+2.5 mM dADP (#34)	exp 33+2.5 mM dADP (#34)	C:\Users\nanotemper\Desktop\Inna BMS\NrdRSco 20190909.moc	16	2017-12-19 16:25:50	-1	0	4	5	Medium	40	23.37	SconrdAB	100 nM	ScoNrdR54	4.88281e-10	834.026	2017-11-19 22:47:19	1.98131	473.428

## Sheet: MetaData
Origin of exported data	Origin of exported data
Project Title:
Comment:
Project File Path:	C:\Users\nanotemper\Desktop\Inna BMS\Streptomyces\Source data\NrdR to nrdAB oligo\NrdR with different nucleotide combinations\NrdR with different nucl combinations to AB oligo.nta
Analysis-Set Name:	AB+dADP+ATP
Exported from:	Dose-Response (Flat)
Exported on:	2017-11-19 22:47:19
Analysis Settings	Analysis Settings
Type of Analysis:	MST
Evaluation strategy:	On Time
Cold Region Start:	-1
Cold Region End:	0
Hot Region Start:	4
Hot Region End:	5
