# Supplementary material for: A nucleotide-sensing oligomerization mechanism that controls NrdR-dependent transcription of ribonucleotide reductases
Source: Nat Commun. 2022 May 16;13:2700. doi: 10.1038/s41467-022-30328-1 (PMC9110341; doi:10.1038/s41467-022-30328-1)
Supplement: Supplementary file 10 — Source Data [file 41467_2022_30328_MOESM10_ESM.zip › Source data NrdR/Source data to Fig 1 and Supplementary Fig 3/Fig 1 and Suppl Fig 3 Source data_ summary.xlsx]

## Sheet: Sheet1
NrdR binding to nrdAB oligo all KDs
RNR promoter region oligo:	nrdAB
Added nucleotide/combination	Titration #	Fitted KD	mean KD (nM)	STDEV
dATP+ATP
	1	157
	2	120
	3	119
	4	105
	5	178
	6	170
			141.5	30.6121
dADP + ATP
		KD
	1	138
	2	161
	3	147
	4	188
			158.5	21.8251
			KD (nM) fitted by the analysis software from merged titration curves data
ATP
	1
	2
	3
			13200
ADP
	1	5890
No effector
	1
	2
			11000
dATP
	1
	2
	3
			11000
High NrdR concentration used:	1	81000
NrdR+dATP to nrdAB oligo Cy5 on REV strand
	1
	2
	3
			78000
dADP
	1	10200
dAMP
	1	4000
AMP
	1
	2
			5000
c-di-AMP
	1
	2
			6680
c-di-AMP+ATP
	1	n.d.
c-di-AMP + dATP
dADP+ATP
	1	96000
dADP+ADP
	1	10600
dAMP+ATP
	1	9370
ATP+ADP
	1	19000
