# Supplementary material for: A nucleotide-sensing oligomerization mechanism that controls NrdR-dependent transcription of ribonucleotide reductases
Source: Nat Commun. 2022 May 16;13:2700. doi: 10.1038/s41467-022-30328-1 (PMC9110341; doi:10.1038/s41467-022-30328-1)
Supplement: Supplementary file 10 — Source Data [file 41467_2022_30328_MOESM10_ESM.zip › Source data NrdR/Source data to Fig 1 and Supplementary Fig 2/NrdR to nrdRJ oligo/NrdR ADP dATP/NrdR ADP dATP to nrdRJ oligo_DoseResponseRawDataFlat.xlsx]

## Sheet: RawData
Project-Name	AnalysisSet	AnalysisSetType	EvaluationStrategy	MergeSet	Run	OriginOfData	CapillaryIndex	DateOfMeasurement	ColdRegionStart	ColdRegionEnd	HotRegionStart	HotRegionEnd	MSTPower	ExcitationPower	MeasuredTemperature	Target	TargetConcentration	Ligand	LigandConcentration	Fnorm	ExportedOn	BleachingRate	InitialFluorescence(MST)
	NrdR ADP dATP to RJ merged set	MST	On Time	NrdR ADP dATP to RJ	RJ+NrdR + dATP1 mM + ADP 1mM (#09)	C:\Users\nanotemper\Desktop\Inna BMS\NrdRSco_RJ_20190918.moc	2	2017-12-20 16:22:39	-1	0	4	5	Medium	40	23.12	Sco_nrdRJ	100 nM	NrdRSco54	8e-06	837.934	2017-11-19 21:49:25	1.87428	471.468
	NrdR ADP dATP to RJ merged set	MST	On Time	NrdR ADP dATP to RJ	RJ+NrdR + dATP1 mM + ADP 1mM (#09)	C:\Users\nanotemper\Desktop\Inna BMS\NrdRSco_RJ_20190918.moc	3	2017-12-20 16:23:20	-1	0	4	5	Medium	40	23.12	Sco_nrdRJ	100 nM	NrdRSco54	4e-06	837.946	2017-11-19 21:49:25	1.92405	464.442
	NrdR ADP dATP to RJ merged set	MST	On Time	NrdR ADP dATP to RJ	RJ+NrdR + dATP1 mM + ADP 1mM (#09)	C:\Users\nanotemper\Desktop\Inna BMS\NrdRSco_RJ_20190918.moc	4	2017-12-20 16:24:00	-1	0	4	5	Medium	40	23.12	Sco_nrdRJ	100 nM	NrdRSco54	2e-06	838.206	2017-11-19 21:49:25	1.9242	472.089
	NrdR ADP dATP to RJ merged set	MST	On Time	NrdR ADP dATP to RJ	RJ+NrdR + dATP1 mM + ADP 1mM (#09)	C:\Users\nanotemper\Desktop\Inna BMS\NrdRSco_RJ_20190918.moc	5	2017-12-20 16:24:41	-1	0	4	5	Medium	40	23.12	Sco_nrdRJ	100 nM	NrdRSco54	1e-06	837.682	2017-11-19 21:49:25	1.8695	462.791
	NrdR ADP dATP to RJ merged set	MST	On Time	NrdR ADP dATP to RJ	RJ+NrdR + dATP1 mM + ADP 1mM (#09)	C:\Users\nanotemper\Desktop\Inna BMS\NrdRSco_RJ_20190918.moc	6	2017-12-20 16:25:22	-1	0	4	5	Medium	40	23.12	Sco_nrdRJ	100 nM	NrdRSco54	5e-07	837.238	2017-11-19 21:49:25	1.73433	469.171
	NrdR ADP dATP to RJ merged set	MST	On Time	NrdR ADP dATP to RJ	RJ+NrdR + dATP1 mM + ADP 1mM (#09)	C:\Users\nanotemper\Desktop\Inna BMS\NrdRSco_RJ_20190918.moc	7	2017-12-20 16:26:02	-1	0	4	5	Medium	40	23.12	Sco_nrdRJ	100 nM	NrdRSco54	2.5e-07	836.67	2017-11-19 21:49:25	1.72811	468.714
	NrdR ADP dATP to RJ merged set	MST	On Time	NrdR ADP dATP to RJ	RJ+NrdR + dATP1 mM + ADP 1mM (#09)	C:\Users\nanotemper\Desktop\Inna BMS\NrdRSco_RJ_20190918.moc	8	2017-12-20 16:26:43	-1	0	4	5	Medium	40	23.12	Sco_nrdRJ	100 nM	NrdRSco54	1.25e-07	836.816	2017-11-19 21:49:25	1.92855	467.352
	NrdR ADP dATP to RJ merged set	MST	On Time	NrdR ADP dATP to RJ	RJ+NrdR + dATP1 mM + ADP 1mM (#09)	C:\Users\nanotemper\Desktop\Inna BMS\NrdRSco_RJ_20190918.moc	9	2017-12-20 16:27:23	-1	0	4	5	Medium	40	23.12	Sco_nrdRJ	100 nM	NrdRSco54	6.25e-08	835.301	2017-11-19 21:49:25	1.68942	461.777
	NrdR ADP dATP to RJ merged set	MST	On Time	NrdR ADP dATP to RJ	RJ+NrdR + dATP1 mM + ADP 1mM (#09)	C:\Users\nanotemper\Desktop\Inna BMS\NrdRSco_RJ_20190918.moc	10	2017-12-20 16:28:04	-1	0	4	5	Medium	40	23.12	Sco_nrdRJ	100 nM	NrdRSco54	3.125e-08	834.886	2017-11-19 21:49:25	1.83538	460.352
	NrdR ADP dATP to RJ merged set	MST	On Time	NrdR ADP dATP to RJ	RJ+NrdR + dATP1 mM + ADP 1mM (#09)	C:\Users\nanotemper\Desktop\Inna BMS\NrdRSco_RJ_20190918.moc	11	2017-12-20 16:28:45	-1	0	4	5	Medium	40	23.12	Sco_nrdRJ	100 nM	NrdRSco54	1.5625e-08	833.648	2017-11-19 21:49:25	1.74934	462.836
	NrdR ADP dATP to RJ merged set	MST	On Time	NrdR ADP dATP to RJ	RJ+NrdR + dATP1 mM + ADP 1mM (#09)	C:\Users\nanotemper\Desktop\Inna BMS\NrdRSco_RJ_20190918.moc	12	2017-12-20 16:29:25	-1	0	4	5	Medium	40	23.12	Sco_nrdRJ	100 nM	NrdRSco54	7.8125e-09	833.606	2017-11-19 21:49:25	1.74596	450.595
	NrdR ADP dATP to RJ merged set	MST	On Time	NrdR ADP dATP to RJ	RJ+NrdR + dATP1 mM + ADP 1mM (#09)	C:\Users\nanotemper\Desktop\Inna BMS\NrdRSco_RJ_20190918.moc	13	2017-12-20 16:30:06	-1	0	4	5	Medium	40	23.12	Sco_nrdRJ	100 nM	NrdRSco54	3.90625e-09	833.827	2017-11-19 21:49:25	1.91932	457.605
	NrdR ADP dATP to RJ merged set	MST	On Time	NrdR ADP dATP to RJ	RJ+NrdR + dATP1 mM + ADP 1mM (#09)	C:\Users\nanotemper\Desktop\Inna BMS\NrdRSco_RJ_20190918.moc	14	2017-12-20 16:30:47	-1	0	4	5	Medium	40	23.12	Sco_nrdRJ	100 nM	NrdRSco54	1.95312e-09	832.991	2017-11-19 21:49:25	1.91777	455.854
	NrdR ADP dATP to RJ merged set	MST	On Time	NrdR ADP dATP to RJ	RJ+NrdR + dATP1 mM + ADP 1mM (#09)	C:\Users\nanotemper\Desktop\Inna BMS\NrdRSco_RJ_20190918.moc	15	2017-12-20 16:31:27	-1	0	4	5	Medium	40	23.12	Sco_nrdRJ	100 nM	NrdRSco54	9.76562e-10	832.667	2017-11-19 21:49:25	1.62118	457.132
	NrdR ADP dATP to RJ merged set	MST	On Time	NrdR ADP dATP to RJ	RJ+NrdR + dATP1 mM + ADP 1mM (#09)	C:\Users\nanotemper\Desktop\Inna BMS\NrdRSco_RJ_20190918.moc	16	2017-12-20 16:32:08	-1	0	4	5	Medium	40	23.12	Sco_nrdRJ	100 nM	NrdRSco54	4.88281e-10	832.873	2017-11-19 21:49:25	1.92676	459.948
	NrdR ADP dATP to RJ merged set	MST	On Time	NrdR ADP dATP to RJ	NrdR +dATP 1mM+ADP 1mM (#24)	C:\Users\nanotemper\Desktop\Inna BMS\NrdRSco_RJ_20190918.moc	2	2017-12-26 17:15:09	-1	0	4	5	Medium	40	23.7	Sco_nrdRJ	100 nM	NrdRSco54	8e-06	839.174	2017-11-19 21:49:25	1.98623	427.593
	NrdR ADP dATP to RJ merged set	MST	On Time	NrdR ADP dATP to RJ	NrdR +dATP 1mM+ADP 1mM (#24)	C:\Users\nanotemper\Desktop\Inna BMS\NrdRSco_RJ_20190918.moc	3	2017-12-26 17:15:50	-1	0	4	5	Medium	40	23.7	Sco_nrdRJ	100 nM	NrdRSco54	4e-06	840.142	2017-11-19 21:49:25	2.00169	436.672
	NrdR ADP dATP to RJ merged set	MST	On Time	NrdR ADP dATP to RJ	NrdR +dATP 1mM+ADP 1mM (#24)	C:\Users\nanotemper\Desktop\Inna BMS\NrdRSco_RJ_20190918.moc	4	2017-12-26 17:16:30	-1	0	4	5	Medium	40	23.7	Sco_nrdRJ	100 nM	NrdRSco54	2e-06	839.046	2017-11-19 21:49:25	1.75116	435.655
	NrdR ADP dATP to RJ merged set	MST	On Time	NrdR ADP dATP to RJ	NrdR +dATP 1mM+ADP 1mM (#24)	C:\Users\nanotemper\Desktop\Inna BMS\NrdRSco_RJ_20190918.moc	5	2017-12-26 17:17:11	-1	0	4	5	Medium	40	23.7	Sco_nrdRJ	100 nM	NrdRSco54	1e-06	839.208	2017-11-19 21:49:25	1.8551	426.593
	NrdR ADP dATP to RJ merged set	MST	On Time	NrdR ADP dATP to RJ	NrdR +dATP 1mM+ADP 1mM (#24)	C:\Users\nanotemper\Desktop\Inna BMS\NrdRSco_RJ_20190918.moc	6	2017-12-26 17:17:52	-1	0	4	5	Medium	40	23.7	Sco_nrdRJ	100 nM	NrdRSco54	5e-07	839.27	2017-11-19 21:49:25	1.85463	424.923
	NrdR ADP dATP to RJ merged set	MST	On Time	NrdR ADP dATP to RJ	NrdR +dATP 1mM+ADP 1mM (#24)	C:\Users\nanotemper\Desktop\Inna BMS\NrdRSco_RJ_20190918.moc	7	2017-12-26 17:18:32	-1	0	4	5	Medium	40	23.7	Sco_nrdRJ	100 nM	NrdRSco54	2.5e-07	838.958	2017-11-19 21:49:25	1.63486	422.162
	NrdR ADP dATP to RJ merged set	MST	On Time	NrdR ADP dATP to RJ	NrdR +dATP 1mM+ADP 1mM (#24)	C:\Users\nanotemper\Desktop\Inna BMS\NrdRSco_RJ_20190918.moc	8	2017-12-26 17:19:13	-1	0	4	5	Medium	40	23.7	Sco_nrdRJ	100 nM	NrdRSco54	1.25e-07	837.838	2017-11-19 21:49:25	1.84684	413.828
	NrdR ADP dATP to RJ merged set	MST	On Time	NrdR ADP dATP to RJ	NrdR +dATP 1mM+ADP 1mM (#24)	C:\Users\nanotemper\Desktop\Inna BMS\NrdRSco_RJ_20190918.moc	9	2017-12-26 17:19:54	-1	0	4	5	Medium	40	23.7	Sco_nrdRJ	100 nM	NrdRSco54	6.25e-08	836.366	2017-11-19 21:49:25	1.86249	422.442
	NrdR ADP dATP to RJ merged set	MST	On Time	NrdR ADP dATP to RJ	NrdR +dATP 1mM+ADP 1mM (#24)	C:\Users\nanotemper\Desktop\Inna BMS\NrdRSco_RJ_20190918.moc	10	2017-12-26 17:20:34	-1	0	4	5	Medium	40	23.7	Sco_nrdRJ	100 nM	NrdRSco54	3.125e-08	836.24	2017-11-19 21:49:25	1.8135	424.205
	NrdR ADP dATP to RJ merged set	MST	On Time	NrdR ADP dATP to RJ	NrdR +dATP 1mM+ADP 1mM (#24)	C:\Users\nanotemper\Desktop\Inna BMS\NrdRSco_RJ_20190918.moc	11	2017-12-26 17:21:15	-1	0	4	5	Medium	40	23.7	Sco_nrdRJ	100 nM	NrdRSco54	1.5625e-08	835.762	2017-11-19 21:49:25	1.86814	419.985
	NrdR ADP dATP to RJ merged set	MST	On Time	NrdR ADP dATP to RJ	NrdR +dATP 1mM+ADP 1mM (#24)	C:\Users\nanotemper\Desktop\Inna BMS\NrdRSco_RJ_20190918.moc	12	2017-12-26 17:21:56	-1	0	4	5	Medium	40	23.7	Sco_nrdRJ	100 nM	NrdRSco54	7.8125e-09	835.366	2017-11-19 21:49:25	1.79985	420.883
	NrdR ADP dATP to RJ merged set	MST	On Time	NrdR ADP dATP to RJ	NrdR +dATP 1mM+ADP 1mM (#24)	C:\Users\nanotemper\Desktop\Inna BMS\NrdRSco_RJ_20190918.moc	13	2017-12-26 17:22:36	-1	0	4	5	Medium	40	23.7	Sco_nrdRJ	100 nM	NrdRSco54	3.90625e-09	835.506	2017-11-19 21:49:25	1.65721	418.012
	NrdR ADP dATP to RJ merged set	MST	On Time	NrdR ADP dATP to RJ	NrdR +dATP 1mM+ADP 1mM (#24)	C:\Users\nanotemper\Desktop\Inna BMS\NrdRSco_RJ_20190918.moc	14	2017-12-26 17:23:17	-1	0	4	5	Medium	40	23.7	Sco_nrdRJ	100 nM	NrdRSco54	1.95312e-09	835.512	2017-11-19 21:49:25	1.96951	415.475
	NrdR ADP dATP to RJ merged set	MST	On Time	NrdR ADP dATP to RJ	NrdR +dATP 1mM+ADP 1mM (#24)	C:\Users\nanotemper\Desktop\Inna BMS\NrdRSco_RJ_20190918.moc	15	2017-12-26 17:23:57	-1	0	4	5	Medium	40	23.7	Sco_nrdRJ	100 nM	NrdRSco54	9.76562e-10	834.987	2017-11-19 21:49:25	1.91749	410.844
	NrdR ADP dATP to RJ merged set	MST	On Time	NrdR ADP dATP to RJ	NrdR +dATP 1mM+ADP 1mM (#24)	C:\Users\nanotemper\Desktop\Inna BMS\NrdRSco_RJ_20190918.moc	16	2017-12-26 17:24:38	-1	0	4	5	Medium	40	23.7	Sco_nrdRJ	100 nM	NrdRSco54	4.88281e-10	834.973	2017-11-19 21:49:25	1.84588	396.008
	NrdR ADP dATP to RJ merged set	MST	On Time	NrdR ADP dATP to RJ	NrdR+dATP1mM+ADP1mM (#25)	C:\Users\nanotemper\Desktop\Inna BMS\NrdRSco_RJ_20190918.moc	2	2017-12-26 17:36:18	-1	0	4	5	Medium	40	23.78	Sco_nrdRJ	100 nM	NrdRSco54	8e-06	838.757	2017-11-19 21:49:25	1.84516	434.089
	NrdR ADP dATP to RJ merged set	MST	On Time	NrdR ADP dATP to RJ	NrdR+dATP1mM+ADP1mM (#25)	C:\Users\nanotemper\Desktop\Inna BMS\NrdRSco_RJ_20190918.moc	3	2017-12-26 17:36:59	-1	0	4	5	Medium	40	23.78	Sco_nrdRJ	100 nM	NrdRSco54	4e-06	838.322	2017-11-19 21:49:25	2.07473	443.574
	NrdR ADP dATP to RJ merged set	MST	On Time	NrdR ADP dATP to RJ	NrdR+dATP1mM+ADP1mM (#25)	C:\Users\nanotemper\Desktop\Inna BMS\NrdRSco_RJ_20190918.moc	4	2017-12-26 17:37:40	-1	0	4	5	Medium	40	23.78	Sco_nrdRJ	100 nM	NrdRSco54	2e-06	838.33	2017-11-19 21:49:25	1.81485	443.923
	NrdR ADP dATP to RJ merged set	MST	On Time	NrdR ADP dATP to RJ	NrdR+dATP1mM+ADP1mM (#25)	C:\Users\nanotemper\Desktop\Inna BMS\NrdRSco_RJ_20190918.moc	5	2017-12-26 17:38:20	-1	0	4	5	Medium	40	23.78	Sco_nrdRJ	100 nM	NrdRSco54	1e-06	837.866	2017-11-19 21:49:25	1.83851	433.773
	NrdR ADP dATP to RJ merged set	MST	On Time	NrdR ADP dATP to RJ	NrdR+dATP1mM+ADP1mM (#25)	C:\Users\nanotemper\Desktop\Inna BMS\NrdRSco_RJ_20190918.moc	6	2017-12-26 17:39:01	-1	0	4	5	Medium	40	23.78	Sco_nrdRJ	100 nM	NrdRSco54	5e-07	837.93	2017-11-19 21:49:25	1.90486	431.933
	NrdR ADP dATP to RJ merged set	MST	On Time	NrdR ADP dATP to RJ	NrdR+dATP1mM+ADP1mM (#25)	C:\Users\nanotemper\Desktop\Inna BMS\NrdRSco_RJ_20190918.moc	7	2017-12-26 17:39:42	-1	0	4	5	Medium	40	23.78	Sco_nrdRJ	100 nM	NrdRSco54	2.5e-07	837.868	2017-11-19 21:49:25	1.87532	432.174
	NrdR ADP dATP to RJ merged set	MST	On Time	NrdR ADP dATP to RJ	NrdR+dATP1mM+ADP1mM (#25)	C:\Users\nanotemper\Desktop\Inna BMS\NrdRSco_RJ_20190918.moc	8	2017-12-26 17:40:22	-1	0	4	5	Medium	40	23.78	Sco_nrdRJ	100 nM	NrdRSco54	1.25e-07	837.421	2017-11-19 21:49:25	1.94781	422.495
	NrdR ADP dATP to RJ merged set	MST	On Time	NrdR ADP dATP to RJ	NrdR+dATP1mM+ADP1mM (#25)	C:\Users\nanotemper\Desktop\Inna BMS\NrdRSco_RJ_20190918.moc	9	2017-12-26 17:41:03	-1	0	4	5	Medium	40	23.78	Sco_nrdRJ	100 nM	NrdRSco54	6.25e-08	835.764	2017-11-19 21:49:25	1.89407	426.912
	NrdR ADP dATP to RJ merged set	MST	On Time	NrdR ADP dATP to RJ	NrdR+dATP1mM+ADP1mM (#25)	C:\Users\nanotemper\Desktop\Inna BMS\NrdRSco_RJ_20190918.moc	10	2017-12-26 17:41:44	-1	0	4	5	Medium	40	23.78	Sco_nrdRJ	100 nM	NrdRSco54	3.125e-08	835.366	2017-11-19 21:49:25	1.91315	430.901
	NrdR ADP dATP to RJ merged set	MST	On Time	NrdR ADP dATP to RJ	NrdR+dATP1mM+ADP1mM (#25)	C:\Users\nanotemper\Desktop\Inna BMS\NrdRSco_RJ_20190918.moc	11	2017-12-26 17:42:24	-1	0	4	5	Medium	40	23.78	Sco_nrdRJ	100 nM	NrdRSco54	1.5625e-08	834.989	2017-11-19 21:49:25	1.84447	425.632
	NrdR ADP dATP to RJ merged set	MST	On Time	NrdR ADP dATP to RJ	NrdR+dATP1mM+ADP1mM (#25)	C:\Users\nanotemper\Desktop\Inna BMS\NrdRSco_RJ_20190918.moc	12	2017-12-26 17:43:05	-1	0	4	5	Medium	40	23.78	Sco_nrdRJ	100 nM	NrdRSco54	7.8125e-09	834.387	2017-11-19 21:49:25	1.74397	425.849
	NrdR ADP dATP to RJ merged set	MST	On Time	NrdR ADP dATP to RJ	NrdR+dATP1mM+ADP1mM (#25)	C:\Users\nanotemper\Desktop\Inna BMS\NrdRSco_RJ_20190918.moc	13	2017-12-26 17:43:46	-1	0	4	5	Medium	40	23.78	Sco_nrdRJ	100 nM	NrdRSco54	3.90625e-09	834.427	2017-11-19 21:49:25	1.84144	423.748
	NrdR ADP dATP to RJ merged set	MST	On Time	NrdR ADP dATP to RJ	NrdR+dATP1mM+ADP1mM (#25)	C:\Users\nanotemper\Desktop\Inna BMS\NrdRSco_RJ_20190918.moc	14	2017-12-26 17:44:26	-1	0	4	5	Medium	40	23.78	Sco_nrdRJ	100 nM	NrdRSco54	1.95312e-09	833.955	2017-11-19 21:49:25	1.87733	419.004
	NrdR ADP dATP to RJ merged set	MST	On Time	NrdR ADP dATP to RJ	NrdR+dATP1mM+ADP1mM (#25)	C:\Users\nanotemper\Desktop\Inna BMS\NrdRSco_RJ_20190918.moc	15	2017-12-26 17:45:07	-1	0	4	5	Medium	40	23.78	Sco_nrdRJ	100 nM	NrdRSco54	9.76562e-10	834.528	2017-11-19 21:49:25	2.01176	419.095
	NrdR ADP dATP to RJ merged set	MST	On Time	NrdR ADP dATP to RJ	NrdR+dATP1mM+ADP1mM (#25)	C:\Users\nanotemper\Desktop\Inna BMS\NrdRSco_RJ_20190918.moc	16	2017-12-26 17:45:48	-1	0	4	5	Medium	40	23.78	Sco_nrdRJ	100 nM	NrdRSco54	4.88281e-10	834.121	2017-11-19 21:49:25	1.89101	389.863

## Sheet: MetaData
Origin of exported data	Origin of exported data
Project Title:
Comment:
Project File Path:	C:\Users\nanotemper\Desktop\Inna BMS\Streptomyces\Source data\NrdR to nrdRJ oligo\NrdR ADP dATP\NrdR ADP dATP to nrdRJ oligo.nta
Analysis-Set Name:	NrdR ADP dATP to RJ merged set
Exported from:	Dose-Response (Flat)
Exported on:	2017-11-19 21:49:25
Analysis Settings	Analysis Settings
Type of Analysis:	MST
Evaluation strategy:	On Time
Cold Region Start:	-1
Cold Region End:	0
Hot Region Start:	4
Hot Region End:	5
