# Supplementary material for: A nucleotide-sensing oligomerization mechanism that controls NrdR-dependent transcription of ribonucleotide reductases
Source: Nat Commun. 2022 May 16;13:2700. doi: 10.1038/s41467-022-30328-1 (PMC9110341; doi:10.1038/s41467-022-30328-1)
Supplement: Supplementary file 10 — Source Data [file 41467_2022_30328_MOESM10_ESM.zip › Source data NrdR/Source data to Fig 1 and Supplementary Fig 2/NrdR to nrdRJ oligo/NrdR ADP dATP/NrdR ADP dATP to nrdRJ oligo_DoseResponseRawDataGrouped.xlsx]

## Sheet: RawData
NanoTemper Technologies	NanoTemper Technologies
MO.Affinity Analysis v2.3	MO.Affinity Analysis v2.3
Origin of exported data	Origin of exported data
Project Title:
Comment:
Project File Path:	C:\Users\nanotemper\Desktop\Inna BMS\Streptomyces\Source data\NrdR to nrdRJ oligo\NrdR ADP dATP\NrdR ADP dATP to nrdRJ oligo.nta
Analysis-Set Name:	NrdR ADP dATP to RJ merged set
Exported from:	Dose-Response (Grouped)
Exported on:	2017-11-19 21:49:18
Analysis Settings	Analysis Settings
Type of Analysis:	MST
Evaluation strategy:	On Time
Cold Region Start:	-1
Cold Region End:	0
Hot Region Start:	4
Hot Region End:	5
Sample Information	Sample Information
Merge-Set Name:	NrdR ADP dATP to RJ
Date of Measurement:	2017-12-20 17:21:59.266 → 2017-12-26 18:45:48.116
Capillary Type:	Monolith NT.115 Capillary
Target:	Sco_nrdRJ
TargetConcentration:	1e-07
Ligand:	NrdRSco54
Measurement Settings	Measurement Settings
MST-Power:	Medium
Excitation-Power:	40
Excitation type:	Nano - RED
Thermostat Setpoint:	(disabled)
Fit Results (Kd)	Fit Results (Kd)
Fit Model:	Kd
Bound	838.726
Unbound	834.057
Kd	6.7515e-08
TargetConc	1e-08
Standard Deviation:	0.195362
Kd Confidence:	9.10285e-09
Dose Response Curve	Dose Response Curve	Dose Response Curve		Shifted Dose Response Curve of NrdR+dATP1mM+ADP1mM (#25)	Shifted Dose Response Curve of NrdR+dATP1mM+ADP1mM (#25)		Shifted Dose Response Curve of NrdR +dATP 1mM+ADP 1mM (#24)	Shifted Dose Response Curve of NrdR +dATP 1mM+ADP 1mM (#24)		Shifted Dose Response Curve of RJ+NrdR + dATP1 mM + ADP 1mM (#09)	Shifted Dose Response Curve of RJ+NrdR + dATP1 mM + ADP 1mM (#09)
Ligand Concentration [M]	Fnorm [‰]	Error Value		Ligand Concentration [M]	Fnorm [‰]		Ligand Concentration [M]	Fnorm [‰]		Ligand Concentration [M]	Fnorm [‰]
8e-06	838.622	0.29938		8e-06	838.814		8e-06	838.277		8e-06	838.774
4e-06	838.803	0.432824		4e-06	838.379		4e-06	839.244		4e-06	838.785
2e-06	838.527	0.464701		2e-06	838.387		2e-06	838.149		2e-06	839.046
1e-06	838.252	0.30404		1e-06	837.923		1e-06	838.311		1e-06	838.522
5e-07	838.146	0.201557		5e-07	837.987		5e-07	838.373		5e-07	838.078
2.5e-07	837.832	0.286913		2.5e-07	837.926		2.5e-07	838.061		2.5e-07	837.51
1.25e-07	837.358	0.372452		1.25e-07	837.478		1.25e-07	836.94		1.25e-07	837.656
6.25e-08	835.81	0.336101		6.25e-08	835.821		6.25e-08	835.469		6.25e-08	836.141
3.125e-08	835.497	0.201978		3.125e-08	835.423		3.125e-08	835.342		3.125e-08	835.726
1.5625e-08	834.8	0.284809		1.5625e-08	835.047		1.5625e-08	834.865		1.5625e-08	834.488
7.8125e-09	834.453	0.0141163		7.8125e-09	834.444		7.8125e-09	834.469		7.8125e-09	834.446
3.90625e-09	834.587	0.0930038		3.90625e-09	834.485		3.90625e-09	834.609		3.90625e-09	834.666
1.95312e-09	834.153	0.410696		1.95312e-09	834.012		1.95312e-09	834.615		1.95312e-09	833.831
9.76562e-10	834.06	0.539644		9.76562e-10	834.585		9.76562e-10	834.089		9.76562e-10	833.507
4.88281e-10	833.989	0.244447		4.88281e-10	834.178		4.88281e-10	834.076		4.88281e-10	833.713

## Sheet: Fit-Values
Dose	FNorm	FNorm
1.49285e-05
1.39288e-05
1.2996e-05
1.21257e-05
1.13137e-05
1.05561e-05
9.84916e-06
9.18959e-06
8.57419e-06
8e-06
7.46426e-06
6.9644e-06
6.49802e-06
6.06287e-06
5.65685e-06
5.27803e-06
4.92458e-06
4.59479e-06
4.28709e-06
4e-06
3.73213e-06
3.4822e-06
3.24901e-06
3.03143e-06
2.82843e-06
2.63902e-06
2.46229e-06
2.2974e-06
2.14355e-06
2e-06
1.86607e-06
1.7411e-06
1.6245e-06
1.51572e-06
1.41421e-06
1.31951e-06
1.23114e-06
1.1487e-06
1.07177e-06
1e-06
9.33033e-07
8.7055e-07
8.12252e-07
7.57858e-07
7.07107e-07
6.59754e-07
6.15572e-07
5.74349e-07
5.35887e-07
5e-07
4.66516e-07
4.35275e-07
4.06126e-07
3.78929e-07
3.53553e-07
3.29877e-07
3.07786e-07
2.87175e-07
2.67943e-07
2.5e-07
2.33258e-07
2.17638e-07
2.03063e-07
1.89465e-07
1.76777e-07
1.64938e-07
1.53893e-07
1.43587e-07
1.33972e-07
1.25e-07
1.16629e-07
1.08819e-07
1.01532e-07
9.47323e-08
8.83883e-08
8.24692e-08
7.69465e-08
7.17936e-08
6.69858e-08
6.25e-08
5.83145e-08
5.44094e-08
5.07658e-08
4.73661e-08
4.41942e-08
4.12346e-08
3.84733e-08
3.58968e-08
3.34929e-08
3.125e-08
2.91573e-08
2.72047e-08
2.53829e-08
2.36831e-08
2.20971e-08
2.06173e-08
1.92366e-08
1.79484e-08
1.67465e-08
1.5625e-08
1.45786e-08
1.36023e-08
1.26914e-08
1.18415e-08
1.10485e-08
1.03087e-08
9.61831e-09
8.9742e-09
8.37323e-09
7.8125e-09
7.28932e-09
6.80117e-09
6.34572e-09
5.92077e-09
5.52427e-09
5.15433e-09
4.80916e-09
4.4871e-09
4.18661e-09
3.90625e-09
3.64466e-09
3.40059e-09
3.17286e-09
2.96038e-09
2.76213e-09
2.57716e-09
2.40458e-09
2.24355e-09
2.09331e-09
1.95312e-09
1.82233e-09
1.70029e-09
1.58643e-09
1.48019e-09
1.38107e-09
1.28858e-09
1.20229e-09
1.12178e-09
1.04665e-09
9.76562e-10
9.11165e-10
8.50147e-10
7.93215e-10
7.40096e-10
6.90534e-10
6.44291e-10
6.01144e-10
5.60888e-10
5.23327e-10
4.88281e-10
