# Supplementary material for: A nucleotide-sensing oligomerization mechanism that controls NrdR-dependent transcription of ribonucleotide reductases
Source: Nat Commun. 2022 May 16;13:2700. doi: 10.1038/s41467-022-30328-1 (PMC9110341; doi:10.1038/s41467-022-30328-1)
Supplement: Supplementary file 10 — Source Data [file 41467_2022_30328_MOESM10_ESM.zip › Source data NrdR/Source data to Fig 1 and Supplementary Fig 2/NrdR to nrdRJ oligo/NrdR without effectors/NrdR no effector to RJ oligo_DoseResponseRawDataFlat.xlsx]

## Sheet: RawData
Project-Name	AnalysisSet	AnalysisSetType	EvaluationStrategy	MergeSet	Run	OriginOfData	CapillaryIndex	DateOfMeasurement	ColdRegionStart	ColdRegionEnd	HotRegionStart	HotRegionEnd	MSTPower	ExcitationPower	MeasuredTemperature	Target	TargetConcentration	Ligand	LigandConcentration	Fnorm	ExportedOn	BleachingRate	InitialFluorescence(MST)
	RJ+NrdR+No effector	MST	On Time	nrdRJ+NrdR+no effector (#03)	nrdRJ+NrdR+no effector (#03)	C:\Users\nanotemper\Desktop\Inna BMS\NrdRSco_RJ_20190918.moc	1	2017-12-20 13:02:43	-1	0	4	5	Medium	40	21.4	Sco_nrdRJ	100 nM	NrdRSco54	1.6e-05	891.316	2017-11-19 22:40:33	1.79485	506.861
	RJ+NrdR+No effector	MST	On Time	nrdRJ+NrdR+no effector (#03)	nrdRJ+NrdR+no effector (#03)	C:\Users\nanotemper\Desktop\Inna BMS\NrdRSco_RJ_20190918.moc	2	2017-12-20 13:03:23	-1	0	4	5	Medium	40	21.4	Sco_nrdRJ	100 nM	NrdRSco54	8e-06	871.515	2017-11-19 22:40:33	1.75634	496.434
	RJ+NrdR+No effector	MST	On Time	nrdRJ+NrdR+no effector (#03)	nrdRJ+NrdR+no effector (#03)	C:\Users\nanotemper\Desktop\Inna BMS\NrdRSco_RJ_20190918.moc	3	2017-12-20 13:04:04	-1	0	4	5	Medium	40	21.4	Sco_nrdRJ	100 nM	NrdRSco54	4e-06	853.276	2017-11-19 22:40:33	1.86663	475.119
	RJ+NrdR+No effector	MST	On Time	nrdRJ+NrdR+no effector (#03)	nrdRJ+NrdR+no effector (#03)	C:\Users\nanotemper\Desktop\Inna BMS\NrdRSco_RJ_20190918.moc	4	2017-12-20 13:04:45	-1	0	4	5	Medium	40	21.4	Sco_nrdRJ	100 nM	NrdRSco54	2e-06	838.188	2017-11-19 22:40:33	1.84638	484.767
	RJ+NrdR+No effector	MST	On Time	nrdRJ+NrdR+no effector (#03)	nrdRJ+NrdR+no effector (#03)	C:\Users\nanotemper\Desktop\Inna BMS\NrdRSco_RJ_20190918.moc	5	2017-12-20 13:05:25	-1	0	4	5	Medium	40	21.4	Sco_nrdRJ	100 nM	NrdRSco54	1e-06	833.427	2017-11-19 22:40:33	1.93054	472.28
	RJ+NrdR+No effector	MST	On Time	nrdRJ+NrdR+no effector (#03)	nrdRJ+NrdR+no effector (#03)	C:\Users\nanotemper\Desktop\Inna BMS\NrdRSco_RJ_20190918.moc	6	2017-12-20 13:06:06	-1	0	4	5	Medium	40	21.4	Sco_nrdRJ	100 nM	NrdRSco54	5e-07	831.623	2017-11-19 22:40:33	1.89419	470.777
	RJ+NrdR+No effector	MST	On Time	nrdRJ+NrdR+no effector (#03)	nrdRJ+NrdR+no effector (#03)	C:\Users\nanotemper\Desktop\Inna BMS\NrdRSco_RJ_20190918.moc	7	2017-12-20 13:06:47	-1	0	4	5	Medium	40	21.4	Sco_nrdRJ	100 nM	NrdRSco54	2.5e-07	830.946	2017-11-19 22:40:33	1.87672	472.526
	RJ+NrdR+No effector	MST	On Time	nrdRJ+NrdR+no effector (#03)	nrdRJ+NrdR+no effector (#03)	C:\Users\nanotemper\Desktop\Inna BMS\NrdRSco_RJ_20190918.moc	8	2017-12-20 13:07:27	-1	0	4	5	Medium	40	21.4	Sco_nrdRJ	100 nM	NrdRSco54	1.25e-07	832.139	2017-11-19 22:40:33	1.78979	463.761
	RJ+NrdR+No effector	MST	On Time	nrdRJ+NrdR+no effector (#03)	nrdRJ+NrdR+no effector (#03)	C:\Users\nanotemper\Desktop\Inna BMS\NrdRSco_RJ_20190918.moc	9	2017-12-20 13:08:08	-1	0	4	5	Medium	40	21.4	Sco_nrdRJ	100 nM	NrdRSco54	6.25e-08	832.098	2017-11-19 22:40:33	1.68462	474.867
	RJ+NrdR+No effector	MST	On Time	nrdRJ+NrdR+no effector (#03)	nrdRJ+NrdR+no effector (#03)	C:\Users\nanotemper\Desktop\Inna BMS\NrdRSco_RJ_20190918.moc	10	2017-12-20 13:08:48	-1	0	4	5	Medium	40	21.4	Sco_nrdRJ	100 nM	NrdRSco54	3.125e-08	831.606	2017-11-19 22:40:33	1.77243	472.345
	RJ+NrdR+No effector	MST	On Time	nrdRJ+NrdR+no effector (#03)	nrdRJ+NrdR+no effector (#03)	C:\Users\nanotemper\Desktop\Inna BMS\NrdRSco_RJ_20190918.moc	11	2017-12-20 13:09:29	-1	0	4	5	Medium	40	21.4	Sco_nrdRJ	100 nM	NrdRSco54	1.5625e-08	831.995	2017-11-19 22:40:33	1.8251	476.97
	RJ+NrdR+No effector	MST	On Time	nrdRJ+NrdR+no effector (#03)	nrdRJ+NrdR+no effector (#03)	C:\Users\nanotemper\Desktop\Inna BMS\NrdRSco_RJ_20190918.moc	12	2017-12-20 13:10:10	-1	0	4	5	Medium	40	21.4	Sco_nrdRJ	100 nM	NrdRSco54	7.8125e-09	831.794	2017-11-19 22:40:33	1.71879	476.621
	RJ+NrdR+No effector	MST	On Time	nrdRJ+NrdR+no effector (#03)	nrdRJ+NrdR+no effector (#03)	C:\Users\nanotemper\Desktop\Inna BMS\NrdRSco_RJ_20190918.moc	13	2017-12-20 13:10:50	-1	0	4	5	Medium	40	21.4	Sco_nrdRJ	100 nM	NrdRSco54	3.90625e-09	832.33	2017-11-19 22:40:33	1.73705	470.922
	RJ+NrdR+No effector	MST	On Time	nrdRJ+NrdR+no effector (#03)	nrdRJ+NrdR+no effector (#03)	C:\Users\nanotemper\Desktop\Inna BMS\NrdRSco_RJ_20190918.moc	14	2017-12-20 13:11:31	-1	0	4	5	Medium	40	21.4	Sco_nrdRJ	100 nM	NrdRSco54	1.95312e-09	832.272	2017-11-19 22:40:33	1.78536	472.353
	RJ+NrdR+No effector	MST	On Time	nrdRJ+NrdR+no effector (#03)	nrdRJ+NrdR+no effector (#03)	C:\Users\nanotemper\Desktop\Inna BMS\NrdRSco_RJ_20190918.moc	15	2017-12-20 13:12:12	-1	0	4	5	Medium	40	21.4	Sco_nrdRJ	100 nM	NrdRSco54	9.76562e-10	833.723	2017-11-19 22:40:33	1.89005	467.92
	RJ+NrdR+No effector	MST	On Time	nrdRJ+NrdR+no effector (#03)	nrdRJ+NrdR+no effector (#03)	C:\Users\nanotemper\Desktop\Inna BMS\NrdRSco_RJ_20190918.moc	16	2017-12-20 13:12:52	-1	0	4	5	Medium	40	21.4	Sco_nrdRJ	100 nM	NrdRSco54	4.88281e-10	832.238	2017-11-19 22:40:33	1.95657	471.876

## Sheet: MetaData
Origin of exported data	Origin of exported data
Project Title:
Comment:
Project File Path:	C:\Users\nanotemper\Desktop\Inna BMS\Streptomyces\Source data\NrdR to nrdRJ oligo\NrdR without effectors\NrdR no effector to RJ oligo.nta
Analysis-Set Name:	RJ+NrdR+No effector
Exported from:	Dose-Response (Flat)
Exported on:	2017-11-19 22:40:33
Analysis Settings	Analysis Settings
Type of Analysis:	MST
Evaluation strategy:	On Time
Cold Region Start:	-1
Cold Region End:	0
Hot Region Start:	4
Hot Region End:	5
