# Supplementary material for: A nucleotide-sensing oligomerization mechanism that controls NrdR-dependent transcription of ribonucleotide reductases
Source: Nat Commun. 2022 May 16;13:2700. doi: 10.1038/s41467-022-30328-1 (PMC9110341; doi:10.1038/s41467-022-30328-1)
Supplement: Supplementary file 10 — Source Data [file 41467_2022_30328_MOESM10_ESM.zip › Source data NrdR/Source data to Fig 1 and Supplementary Fig 2/NrdR to nrdRJ oligo/NrdR c-di-AMP and combinations/NrdR with cdiAMP and ATP _DoseResponseRawDataGrouped.xlsx]

## Sheet: RawData
NanoTemper Technologies	NanoTemper Technologies
MO.Affinity Analysis v2.3	MO.Affinity Analysis v2.3
Origin of exported data	Origin of exported data
Project Title:
Comment:
Project File Path:	C:\Users\nanotemper\Desktop\Inna BMS\Streptomyces\Source data\NrdR to nrdRJ oligo\NrdR c-di-AMP and combinations\NrdR with cdiAMP and its combinations with ATP and dATP to RJ oligo.nta
Analysis-Set Name:	RJ ScoNrdR + dicyclic AMP+ATP
Exported from:	Dose-Response (Grouped)
Exported on:	2017-11-19 22:41:33
Analysis Settings	Analysis Settings
Type of Analysis:	MST
Evaluation strategy:	On Time
Cold Region Start:	-1
Cold Region End:	0
Hot Region Start:	4
Hot Region End:	5
Sample Information	Sample Information
Merge-Set Name:	RJ+NrdR+ dicycAMP+ ATP (#30)
Date of Measurement:	2018-05-10 22:23:14.525 → 2018-06-06 20:43:17.989
Capillary Type:	Monolith NT.115 Capillary
Target:	Sco_nrdRJ
TargetConcentration:	1e-07
Ligand:	NrdRSco54
Measurement Settings	Measurement Settings
MST-Power:	Medium
Excitation-Power:	40
Excitation type:	Nano - RED
Thermostat Setpoint:	(disabled)
Fit Results (Kd)	Fit Results (Kd)
Fit Model:	Kd
Bound	861.595
Unbound	832.246
Kd	2.16129e-05
TargetConc	1e-08
Standard Deviation:	1.18928
Kd Confidence:	4.33265e-06
Dose Response Curve	Dose Response Curve	Dose Response Curve
Ligand Concentration [M]	Fnorm [‰]	Error Value
5.9e-05	853.383	0
2.95e-05	851.285	0
1.6e-05	841.291	0
1.475e-05	844.025	0
8e-06	841.306	0
7.375e-06	839.99	0
4e-06	839.088	0
3.6875e-06	834.769	0
2e-06	836.176	0
1.84375e-06	834.109	0
1e-06	834.195	0
9.21875e-07	832.592	0
5e-07	832.315	0
4.60937e-07	833.624	0
2.5e-07	832.549	0
2.30469e-07	832.989	0
1.25e-07	831.796	0
1.15234e-07	831.988	0
6.25e-08	831.047	0
5.76172e-08	831.275	0
3.125e-08	831.376	0
2.88086e-08	833.282	0
1.5625e-08	831.869	0
1.44043e-08	833.467	0
7.8125e-09	832.327	0
7.20215e-09	832.241	0
3.90625e-09	831.483	0
3.60107e-09	833.822	0
1.95312e-09	832.63	0
1.80054e-09	831.629	0
9.76562e-10	832.163	0
4.88281e-10	832.707	0

## Sheet: Fit-Values
Dose	FNorm
5.45721e-05
5.04765e-05
4.66883e-05
4.31844e-05
3.99435e-05
3.69458e-05
3.4173e-05
3.16084e-05
2.92362e-05
2.70421e-05
2.50126e-05
2.31354e-05
2.13991e-05
1.97932e-05
1.83077e-05
1.69337e-05
1.56629e-05
1.44874e-05
1.34001e-05
1.23945e-05
1.14643e-05
1.06039e-05
9.80808e-06
9.072e-06
8.39115e-06
7.76141e-06
7.17892e-06
6.64015e-06
6.14182e-06
5.68088e-06
5.25454e-06
4.86019e-06
4.49544e-06
4.15806e-06
3.846e-06
3.55736e-06
3.29039e-06
3.04345e-06
2.81504e-06
2.60377e-06
2.40836e-06
2.22762e-06
2.06044e-06
1.90581e-06
1.76278e-06
1.63048e-06
1.50812e-06
1.39493e-06
1.29025e-06
1.19341e-06
1.10385e-06
1.02101e-06
9.44382e-07
8.73507e-07
8.07951e-07
7.47316e-07
6.9123e-07
6.39354e-07
5.91371e-07
5.4699e-07
5.05939e-07
4.67969e-07
4.32848e-07
4.00363e-07
3.70317e-07
3.42525e-07
3.16819e-07
2.93042e-07
2.71049e-07
2.50707e-07
2.31892e-07
2.14489e-07
1.98392e-07
1.83503e-07
1.69731e-07
1.56993e-07
1.45211e-07
1.34313e-07
1.24233e-07
1.14909e-07
1.06285e-07
9.83088e-08
9.09308e-08
8.41066e-08
7.77945e-08
7.19561e-08
6.65559e-08
6.15609e-08
5.69408e-08
5.26675e-08
4.87149e-08
4.50589e-08
4.16773e-08
3.85494e-08
3.56563e-08
3.29804e-08
3.05052e-08
2.82158e-08
2.60983e-08
2.41396e-08
2.2328e-08
2.06523e-08
1.91024e-08
1.76687e-08
1.63427e-08
1.51162e-08
1.39818e-08
1.29325e-08
1.19619e-08
1.10642e-08
1.02338e-08
9.46577e-09
8.75538e-09
8.09829e-09
7.49053e-09
6.92837e-09
6.4084e-09
5.92746e-09
5.48261e-09
5.07115e-09
4.69056e-09
4.33854e-09
4.01294e-09
3.71177e-09
3.43321e-09
3.17555e-09
2.93723e-09
2.71679e-09
2.5129e-09
2.32431e-09
2.14987e-09
1.98853e-09
1.83929e-09
1.70125e-09
1.57358e-09
1.45548e-09
1.34625e-09
1.24522e-09
1.15176e-09
1.06532e-09
9.85373e-10
9.11422e-10
8.43021e-10
7.79753e-10
7.21234e-10
6.67106e-10
6.1704e-10
5.70732e-10
5.27899e-10
4.88281e-10
