# Supplementary material for: A nucleotide-sensing oligomerization mechanism that controls NrdR-dependent transcription of ribonucleotide reductases
Source: Nat Commun. 2022 May 16;13:2700. doi: 10.1038/s41467-022-30328-1 (PMC9110341; doi:10.1038/s41467-022-30328-1)
Supplement: Supplementary file 10 — Source Data [file 41467_2022_30328_MOESM10_ESM.zip › Source data NrdR/Source data to Fig 1 and Supplementary Fig 2/NrdR to nrdRJ oligo/NrdR c-di-AMP and combinations/NrdR with cdiAMP and ATP o_DoseResponseRawDataFlat.xlsx]

## Sheet: RawData
Project-Name	AnalysisSet	AnalysisSetType	EvaluationStrategy	MergeSet	Run	OriginOfData	CapillaryIndex	DateOfMeasurement	ColdRegionStart	ColdRegionEnd	HotRegionStart	HotRegionEnd	MSTPower	ExcitationPower	MeasuredTemperature	Target	TargetConcentration	Ligand	LigandConcentration	Fnorm	ExportedOn	BleachingRate	InitialFluorescence(MST)
	RJ ScoNrdR + dicyclic AMP+ATP	MST	On Time	RJ+NrdR+ dicycAMP+ ATP (#30)	RJ+NrdR+ dicycAMP+ ATP (#30)	C:\Users\nanotemper\Desktop\Inna BMS\NrdRSco_RJ_20190918.moc	1	2018-05-10 20:23:14	-1	0	4	5	Medium	40	21.16	Sco_nrdRJ	100 nM	NrdRSco54	1.6e-05	841.291	2017-11-19 22:41:44	1.94503	467.53
	RJ ScoNrdR + dicyclic AMP+ATP	MST	On Time	RJ+NrdR+ dicycAMP+ ATP (#30)	RJ+NrdR+ dicycAMP+ ATP (#30)	C:\Users\nanotemper\Desktop\Inna BMS\NrdRSco_RJ_20190918.moc	2	2018-05-10 20:23:54	-1	0	4	5	Medium	40	21.16	Sco_nrdRJ	100 nM	NrdRSco54	8e-06	841.306	2017-11-19 22:41:44	1.94017	459.061
	RJ ScoNrdR + dicyclic AMP+ATP	MST	On Time	RJ+NrdR+ dicycAMP+ ATP (#30)	RJ+NrdR+ dicycAMP+ ATP (#30)	C:\Users\nanotemper\Desktop\Inna BMS\NrdRSco_RJ_20190918.moc	3	2018-05-10 20:24:35	-1	0	4	5	Medium	40	21.16	Sco_nrdRJ	100 nM	NrdRSco54	4e-06	839.088	2017-11-19 22:41:44	1.69933	441.123
	RJ ScoNrdR + dicyclic AMP+ATP	MST	On Time	RJ+NrdR+ dicycAMP+ ATP (#30)	RJ+NrdR+ dicycAMP+ ATP (#30)	C:\Users\nanotemper\Desktop\Inna BMS\NrdRSco_RJ_20190918.moc	4	2018-05-10 20:25:15	-1	0	4	5	Medium	40	21.16	Sco_nrdRJ	100 nM	NrdRSco54	2e-06	836.176	2017-11-19 22:41:44	1.78813	441.546
	RJ ScoNrdR + dicyclic AMP+ATP	MST	On Time	RJ+NrdR+ dicycAMP+ ATP (#30)	RJ+NrdR+ dicycAMP+ ATP (#30)	C:\Users\nanotemper\Desktop\Inna BMS\NrdRSco_RJ_20190918.moc	5	2018-05-10 20:25:56	-1	0	4	5	Medium	40	21.16	Sco_nrdRJ	100 nM	NrdRSco54	1e-06	834.195	2017-11-19 22:41:44	1.89374	443.01
	RJ ScoNrdR + dicyclic AMP+ATP	MST	On Time	RJ+NrdR+ dicycAMP+ ATP (#30)	RJ+NrdR+ dicycAMP+ ATP (#30)	C:\Users\nanotemper\Desktop\Inna BMS\NrdRSco_RJ_20190918.moc	6	2018-05-10 20:26:37	-1	0	4	5	Medium	40	21.16	Sco_nrdRJ	100 nM	NrdRSco54	5e-07	832.315	2017-11-19 22:41:44	1.8227	435.642
	RJ ScoNrdR + dicyclic AMP+ATP	MST	On Time	RJ+NrdR+ dicycAMP+ ATP (#30)	RJ+NrdR+ dicycAMP+ ATP (#30)	C:\Users\nanotemper\Desktop\Inna BMS\NrdRSco_RJ_20190918.moc	7	2018-05-10 20:27:17	-1	0	4	5	Medium	40	21.16	Sco_nrdRJ	100 nM	NrdRSco54	2.5e-07	832.549	2017-11-19 22:41:44	1.85186	434.528
	RJ ScoNrdR + dicyclic AMP+ATP	MST	On Time	RJ+NrdR+ dicycAMP+ ATP (#30)	RJ+NrdR+ dicycAMP+ ATP (#30)	C:\Users\nanotemper\Desktop\Inna BMS\NrdRSco_RJ_20190918.moc	8	2018-05-10 20:27:58	-1	0	4	5	Medium	40	21.16	Sco_nrdRJ	100 nM	NrdRSco54	1.25e-07	831.796	2017-11-19 22:41:44	1.83215	446.845
	RJ ScoNrdR + dicyclic AMP+ATP	MST	On Time	RJ+NrdR+ dicycAMP+ ATP (#30)	RJ+NrdR+ dicycAMP+ ATP (#30)	C:\Users\nanotemper\Desktop\Inna BMS\NrdRSco_RJ_20190918.moc	9	2018-05-10 20:28:39	-1	0	4	5	Medium	40	21.16	Sco_nrdRJ	100 nM	NrdRSco54	6.25e-08	831.047	2017-11-19 22:41:44	1.96141	444.297
	RJ ScoNrdR + dicyclic AMP+ATP	MST	On Time	RJ+NrdR+ dicycAMP+ ATP (#30)	RJ+NrdR+ dicycAMP+ ATP (#30)	C:\Users\nanotemper\Desktop\Inna BMS\NrdRSco_RJ_20190918.moc	10	2018-05-10 20:29:19	-1	0	4	5	Medium	40	21.16	Sco_nrdRJ	100 nM	NrdRSco54	3.125e-08	831.376	2017-11-19 22:41:44	1.88749	431.131
	RJ ScoNrdR + dicyclic AMP+ATP	MST	On Time	RJ+NrdR+ dicycAMP+ ATP (#30)	RJ+NrdR+ dicycAMP+ ATP (#30)	C:\Users\nanotemper\Desktop\Inna BMS\NrdRSco_RJ_20190918.moc	11	2018-05-10 20:30:00	-1	0	4	5	Medium	40	21.16	Sco_nrdRJ	100 nM	NrdRSco54	1.5625e-08	831.869	2017-11-19 22:41:44	1.84063	437.782
	RJ ScoNrdR + dicyclic AMP+ATP	MST	On Time	RJ+NrdR+ dicycAMP+ ATP (#30)	RJ+NrdR+ dicycAMP+ ATP (#30)	C:\Users\nanotemper\Desktop\Inna BMS\NrdRSco_RJ_20190918.moc	12	2018-05-10 20:30:41	-1	0	4	5	Medium	40	21.16	Sco_nrdRJ	100 nM	NrdRSco54	7.8125e-09	832.327	2017-11-19 22:41:44	1.97947	429.647
	RJ ScoNrdR + dicyclic AMP+ATP	MST	On Time	RJ+NrdR+ dicycAMP+ ATP (#30)	RJ+NrdR+ dicycAMP+ ATP (#30)	C:\Users\nanotemper\Desktop\Inna BMS\NrdRSco_RJ_20190918.moc	13	2018-05-10 20:31:21	-1	0	4	5	Medium	40	21.16	Sco_nrdRJ	100 nM	NrdRSco54	3.90625e-09	831.483	2017-11-19 22:41:44	1.90895	441.339
	RJ ScoNrdR + dicyclic AMP+ATP	MST	On Time	RJ+NrdR+ dicycAMP+ ATP (#30)	RJ+NrdR+ dicycAMP+ ATP (#30)	C:\Users\nanotemper\Desktop\Inna BMS\NrdRSco_RJ_20190918.moc	14	2018-05-10 20:32:02	-1	0	4	5	Medium	40	21.16	Sco_nrdRJ	100 nM	NrdRSco54	1.95312e-09	832.63	2017-11-19 22:41:44	1.83903	449.967
	RJ ScoNrdR + dicyclic AMP+ATP	MST	On Time	RJ+NrdR+ dicycAMP+ ATP (#30)	RJ+NrdR+ dicycAMP+ ATP (#30)	C:\Users\nanotemper\Desktop\Inna BMS\NrdRSco_RJ_20190918.moc	15	2018-05-10 20:32:43	-1	0	4	5	Medium	40	21.16	Sco_nrdRJ	100 nM	NrdRSco54	9.76562e-10	832.163	2017-11-19 22:41:44	2.02763	429.534
	RJ ScoNrdR + dicyclic AMP+ATP	MST	On Time	RJ+NrdR+ dicycAMP+ ATP (#30)	RJ+NrdR+ dicycAMP+ ATP (#30)	C:\Users\nanotemper\Desktop\Inna BMS\NrdRSco_RJ_20190918.moc	16	2018-05-10 20:33:23	-1	0	4	5	Medium	40	21.16	Sco_nrdRJ	100 nM	NrdRSco54	4.88281e-10	832.707	2017-11-19 22:41:44	1.92846	434.183
	RJ ScoNrdR + dicyclic AMP+ATP	MST	On Time	RJ+NrdR+ dicycAMP+ ATP (#30)	RJ+NrdR117uM +dicyclicAMP +ATP (#41)	C:\Users\nanotemper\Desktop\Inna BMS\Streptomyces\NrdRSco_RJ_20190918.moc	1	2018-06-06 18:33:08	-1	0	4	5	Medium	40	21.4	Sco_nrdRJ	100 nM	NrdRSco4mgconcent	5.9e-05	853.383	2017-11-19 22:41:44	1.81527	461.246
	RJ ScoNrdR + dicyclic AMP+ATP	MST	On Time	RJ+NrdR+ dicycAMP+ ATP (#30)	RJ+NrdR117uM +dicyclicAMP +ATP (#41)	C:\Users\nanotemper\Desktop\Inna BMS\Streptomyces\NrdRSco_RJ_20190918.moc	2	2018-06-06 18:33:48	-1	0	4	5	Medium	40	21.4	Sco_nrdRJ	100 nM	NrdRSco4mgconcent	2.95e-05	851.285	2017-11-19 22:41:44	1.76479	467.031
	RJ ScoNrdR + dicyclic AMP+ATP	MST	On Time	RJ+NrdR+ dicycAMP+ ATP (#30)	RJ+NrdR117uM +dicyclicAMP +ATP (#41)	C:\Users\nanotemper\Desktop\Inna BMS\Streptomyces\NrdRSco_RJ_20190918.moc	3	2018-06-06 18:34:29	-1	0	4	5	Medium	40	21.4	Sco_nrdRJ	100 nM	NrdRSco4mgconcent	1.475e-05	844.025	2017-11-19 22:41:44	1.76258	446.927
	RJ ScoNrdR + dicyclic AMP+ATP	MST	On Time	RJ+NrdR+ dicycAMP+ ATP (#30)	RJ+NrdR117uM +dicyclicAMP +ATP (#41)	C:\Users\nanotemper\Desktop\Inna BMS\Streptomyces\NrdRSco_RJ_20190918.moc	4	2018-06-06 18:35:10	-1	0	4	5	Medium	40	21.4	Sco_nrdRJ	100 nM	NrdRSco4mgconcent	7.375e-06	839.99	2017-11-19 22:41:44	1.75419	438.703
	RJ ScoNrdR + dicyclic AMP+ATP	MST	On Time	RJ+NrdR+ dicycAMP+ ATP (#30)	RJ+NrdR117uM +dicyclicAMP +ATP (#41)	C:\Users\nanotemper\Desktop\Inna BMS\Streptomyces\NrdRSco_RJ_20190918.moc	5	2018-06-06 18:35:50	-1	0	4	5	Medium	40	21.4	Sco_nrdRJ	100 nM	NrdRSco4mgconcent	3.6875e-06	834.769	2017-11-19 22:41:44	1.91807	435.187
	RJ ScoNrdR + dicyclic AMP+ATP	MST	On Time	RJ+NrdR+ dicycAMP+ ATP (#30)	RJ+NrdR117uM +dicyclicAMP +ATP (#41)	C:\Users\nanotemper\Desktop\Inna BMS\Streptomyces\NrdRSco_RJ_20190918.moc	6	2018-06-06 18:36:31	-1	0	4	5	Medium	40	21.4	Sco_nrdRJ	100 nM	NrdRSco4mgconcent	1.84375e-06	834.109	2017-11-19 22:41:44	1.79613	436.724
	RJ ScoNrdR + dicyclic AMP+ATP	MST	On Time	RJ+NrdR+ dicycAMP+ ATP (#30)	RJ+NrdR117uM +dicyclicAMP +ATP (#41)	C:\Users\nanotemper\Desktop\Inna BMS\Streptomyces\NrdRSco_RJ_20190918.moc	7	2018-06-06 18:37:12	-1	0	4	5	Medium	40	21.4	Sco_nrdRJ	100 nM	NrdRSco4mgconcent	9.21875e-07	832.592	2017-11-19 22:41:44	1.83026	427.659
	RJ ScoNrdR + dicyclic AMP+ATP	MST	On Time	RJ+NrdR+ dicycAMP+ ATP (#30)	RJ+NrdR117uM +dicyclicAMP +ATP (#41)	C:\Users\nanotemper\Desktop\Inna BMS\Streptomyces\NrdRSco_RJ_20190918.moc	8	2018-06-06 18:37:52	-1	0	4	5	Medium	40	21.4	Sco_nrdRJ	100 nM	NrdRSco4mgconcent	4.60937e-07	833.624	2017-11-19 22:41:44	1.63748	429.082
	RJ ScoNrdR + dicyclic AMP+ATP	MST	On Time	RJ+NrdR+ dicycAMP+ ATP (#30)	RJ+NrdR117uM +dicyclicAMP +ATP (#41)	C:\Users\nanotemper\Desktop\Inna BMS\Streptomyces\NrdRSco_RJ_20190918.moc	9	2018-06-06 18:38:33	-1	0	4	5	Medium	40	21.4	Sco_nrdRJ	100 nM	NrdRSco4mgconcent	2.30469e-07	832.989	2017-11-19 22:41:44	1.82465	446.092
	RJ ScoNrdR + dicyclic AMP+ATP	MST	On Time	RJ+NrdR+ dicycAMP+ ATP (#30)	RJ+NrdR117uM +dicyclicAMP +ATP (#41)	C:\Users\nanotemper\Desktop\Inna BMS\Streptomyces\NrdRSco_RJ_20190918.moc	10	2018-06-06 18:39:13	-1	0	4	5	Medium	40	21.4	Sco_nrdRJ	100 nM	NrdRSco4mgconcent	1.15234e-07	831.988	2017-11-19 22:41:44	1.7125	434.613
	RJ ScoNrdR + dicyclic AMP+ATP	MST	On Time	RJ+NrdR+ dicycAMP+ ATP (#30)	RJ+NrdR117uM +dicyclicAMP +ATP (#41)	C:\Users\nanotemper\Desktop\Inna BMS\Streptomyces\NrdRSco_RJ_20190918.moc	11	2018-06-06 18:39:54	-1	0	4	5	Medium	40	21.4	Sco_nrdRJ	100 nM	NrdRSco4mgconcent	5.76172e-08	831.275	2017-11-19 22:41:44	1.77989	435.742
	RJ ScoNrdR + dicyclic AMP+ATP	MST	On Time	RJ+NrdR+ dicycAMP+ ATP (#30)	RJ+NrdR117uM +dicyclicAMP +ATP (#41)	C:\Users\nanotemper\Desktop\Inna BMS\Streptomyces\NrdRSco_RJ_20190918.moc	12	2018-06-06 18:40:35	-1	0	4	5	Medium	40	21.4	Sco_nrdRJ	100 nM	NrdRSco4mgconcent	2.88086e-08	833.282	2017-11-19 22:41:44	1.92942	453.164
	RJ ScoNrdR + dicyclic AMP+ATP	MST	On Time	RJ+NrdR+ dicycAMP+ ATP (#30)	RJ+NrdR117uM +dicyclicAMP +ATP (#41)	C:\Users\nanotemper\Desktop\Inna BMS\Streptomyces\NrdRSco_RJ_20190918.moc	13	2018-06-06 18:41:15	-1	0	4	5	Medium	40	21.4	Sco_nrdRJ	100 nM	NrdRSco4mgconcent	1.44043e-08	833.467	2017-11-19 22:41:44	1.89939	445.132
	RJ ScoNrdR + dicyclic AMP+ATP	MST	On Time	RJ+NrdR+ dicycAMP+ ATP (#30)	RJ+NrdR117uM +dicyclicAMP +ATP (#41)	C:\Users\nanotemper\Desktop\Inna BMS\Streptomyces\NrdRSco_RJ_20190918.moc	14	2018-06-06 18:41:56	-1	0	4	5	Medium	40	21.4	Sco_nrdRJ	100 nM	NrdRSco4mgconcent	7.20215e-09	832.241	2017-11-19 22:41:44	1.64796	434.538
	RJ ScoNrdR + dicyclic AMP+ATP	MST	On Time	RJ+NrdR+ dicycAMP+ ATP (#30)	RJ+NrdR117uM +dicyclicAMP +ATP (#41)	C:\Users\nanotemper\Desktop\Inna BMS\Streptomyces\NrdRSco_RJ_20190918.moc	15	2018-06-06 18:42:37	-1	0	4	5	Medium	40	21.4	Sco_nrdRJ	100 nM	NrdRSco4mgconcent	3.60107e-09	833.822	2017-11-19 22:41:44	1.91396	450.51
	RJ ScoNrdR + dicyclic AMP+ATP	MST	On Time	RJ+NrdR+ dicycAMP+ ATP (#30)	RJ+NrdR117uM +dicyclicAMP +ATP (#41)	C:\Users\nanotemper\Desktop\Inna BMS\Streptomyces\NrdRSco_RJ_20190918.moc	16	2018-06-06 18:43:17	-1	0	4	5	Medium	40	21.4	Sco_nrdRJ	100 nM	NrdRSco4mgconcent	1.80054e-09	831.629	2017-11-19 22:41:44	1.96313	444.207

## Sheet: MetaData
Origin of exported data	Origin of exported data
Project Title:
Comment:
Project File Path:	C:\Users\nanotemper\Desktop\Inna BMS\Streptomyces\Source data\NrdR to nrdRJ oligo\NrdR c-di-AMP and combinations\NrdR with cdiAMP and its combinations with ATP and dATP to RJ oligo.nta
Analysis-Set Name:	RJ ScoNrdR + dicyclic AMP+ATP
Exported from:	Dose-Response (Flat)
Exported on:	2017-11-19 22:41:44
Analysis Settings	Analysis Settings
Type of Analysis:	MST
Evaluation strategy:	On Time
Cold Region Start:	-1
Cold Region End:	0
Hot Region Start:	4
Hot Region End:	5
