# Supplementary material for: A nucleotide-sensing oligomerization mechanism that controls NrdR-dependent transcription of ribonucleotide reductases
Source: Nat Commun. 2022 May 16;13:2700. doi: 10.1038/s41467-022-30328-1 (PMC9110341; doi:10.1038/s41467-022-30328-1)
Supplement: Supplementary file 10 — Source Data [file 41467_2022_30328_MOESM10_ESM.zip › Source data NrdR/Source data to Fig 1 and Supplementary Fig 2/NrdR to nrdRJ oligo/NrdR c-di-AMP and combinations/NrdR with cdiAMP_DoseResponseRawDataFlat.xlsx]

## Sheet: RawData
Project-Name	AnalysisSet	AnalysisSetType	EvaluationStrategy	MergeSet	Run	OriginOfData	CapillaryIndex	DateOfMeasurement	ColdRegionStart	ColdRegionEnd	HotRegionStart	HotRegionEnd	MSTPower	ExcitationPower	MeasuredTemperature	Target	TargetConcentration	Ligand	LigandConcentration	Fnorm	ExportedOn	BleachingRate	InitialFluorescence(MST)
	RJ ScoNrdR dicyclic AMP	MST	On Time	RJ+NrdR+ dicyclicAMP 0.5mM (#29)	RJ+NrdR+ dicyclicAMP 0.5mM (#29)	C:\Users\nanotemper\Desktop\Inna BMS\NrdRSco_RJ_20190918.moc	1	2018-05-10 19:51:46	-1	0	4	5	Medium	40	21.07	Sco_nrdRJ	100 nM	NrdRSco54	1.6e-05	838.948	2017-11-19 22:41:21	1.79832	471.257
	RJ ScoNrdR dicyclic AMP	MST	On Time	RJ+NrdR+ dicyclicAMP 0.5mM (#29)	RJ+NrdR+ dicyclicAMP 0.5mM (#29)	C:\Users\nanotemper\Desktop\Inna BMS\NrdRSco_RJ_20190918.moc	2	2018-05-10 19:52:27	-1	0	4	5	Medium	40	21.07	Sco_nrdRJ	100 nM	NrdRSco54	8e-06	837.294	2017-11-19 22:41:21	2.01262	468.071
	RJ ScoNrdR dicyclic AMP	MST	On Time	RJ+NrdR+ dicyclicAMP 0.5mM (#29)	RJ+NrdR+ dicyclicAMP 0.5mM (#29)	C:\Users\nanotemper\Desktop\Inna BMS\NrdRSco_RJ_20190918.moc	3	2018-05-10 19:53:07	-1	0	4	5	Medium	40	21.07	Sco_nrdRJ	100 nM	NrdRSco54	4e-06	836.438	2017-11-19 22:41:21	1.85025	451.354
	RJ ScoNrdR dicyclic AMP	MST	On Time	RJ+NrdR+ dicyclicAMP 0.5mM (#29)	RJ+NrdR+ dicyclicAMP 0.5mM (#29)	C:\Users\nanotemper\Desktop\Inna BMS\NrdRSco_RJ_20190918.moc	4	2018-05-10 19:53:48	-1	0	4	5	Medium	40	21.07	Sco_nrdRJ	100 nM	NrdRSco54	2e-06	835.904	2017-11-19 22:41:21	1.92026	453.25
	RJ ScoNrdR dicyclic AMP	MST	On Time	RJ+NrdR+ dicyclicAMP 0.5mM (#29)	RJ+NrdR+ dicyclicAMP 0.5mM (#29)	C:\Users\nanotemper\Desktop\Inna BMS\NrdRSco_RJ_20190918.moc	5	2018-05-10 19:54:29	-1	0	4	5	Medium	40	21.07	Sco_nrdRJ	100 nM	NrdRSco54	1e-06	835.396	2017-11-19 22:41:21	1.74728	450.788
	RJ ScoNrdR dicyclic AMP	MST	On Time	RJ+NrdR+ dicyclicAMP 0.5mM (#29)	RJ+NrdR+ dicyclicAMP 0.5mM (#29)	C:\Users\nanotemper\Desktop\Inna BMS\NrdRSco_RJ_20190918.moc	6	2018-05-10 19:55:09	-1	0	4	5	Medium	40	21.07	Sco_nrdRJ	100 nM	NrdRSco54	5e-07	834.382	2017-11-19 22:41:21	1.67735	448.417
	RJ ScoNrdR dicyclic AMP	MST	On Time	RJ+NrdR+ dicyclicAMP 0.5mM (#29)	RJ+NrdR+ dicyclicAMP 0.5mM (#29)	C:\Users\nanotemper\Desktop\Inna BMS\NrdRSco_RJ_20190918.moc	7	2018-05-10 19:55:50	-1	0	4	5	Medium	40	21.07	Sco_nrdRJ	100 nM	NrdRSco54	2.5e-07	834.269	2017-11-19 22:41:21	1.96468	438.504
	RJ ScoNrdR dicyclic AMP	MST	On Time	RJ+NrdR+ dicyclicAMP 0.5mM (#29)	RJ+NrdR+ dicyclicAMP 0.5mM (#29)	C:\Users\nanotemper\Desktop\Inna BMS\NrdRSco_RJ_20190918.moc	8	2018-05-10 19:56:31	-1	0	4	5	Medium	40	21.07	Sco_nrdRJ	100 nM	NrdRSco54	1.25e-07	832.5	2017-11-19 22:41:21	1.96488	451.49
	RJ ScoNrdR dicyclic AMP	MST	On Time	RJ+NrdR+ dicyclicAMP 0.5mM (#29)	RJ+NrdR+ dicyclicAMP 0.5mM (#29)	C:\Users\nanotemper\Desktop\Inna BMS\NrdRSco_RJ_20190918.moc	9	2018-05-10 19:57:11	-1	0	4	5	Medium	40	21.07	Sco_nrdRJ	100 nM	NrdRSco54	6.25e-08	831.775	2017-11-19 22:41:21	1.90636	448.876
	RJ ScoNrdR dicyclic AMP	MST	On Time	RJ+NrdR+ dicyclicAMP 0.5mM (#29)	RJ+NrdR+ dicyclicAMP 0.5mM (#29)	C:\Users\nanotemper\Desktop\Inna BMS\NrdRSco_RJ_20190918.moc	10	2018-05-10 19:57:52	-1	0	4	5	Medium	40	21.07	Sco_nrdRJ	100 nM	NrdRSco54	3.125e-08	831.775	2017-11-19 22:41:21	2.14306	436.262
	RJ ScoNrdR dicyclic AMP	MST	On Time	RJ+NrdR+ dicyclicAMP 0.5mM (#29)	RJ+NrdR+ dicyclicAMP 0.5mM (#29)	C:\Users\nanotemper\Desktop\Inna BMS\NrdRSco_RJ_20190918.moc	11	2018-05-10 19:58:33	-1	0	4	5	Medium	40	21.07	Sco_nrdRJ	100 nM	NrdRSco54	1.5625e-08	831.425	2017-11-19 22:41:21	1.9051	440.583
	RJ ScoNrdR dicyclic AMP	MST	On Time	RJ+NrdR+ dicyclicAMP 0.5mM (#29)	RJ+NrdR+ dicyclicAMP 0.5mM (#29)	C:\Users\nanotemper\Desktop\Inna BMS\NrdRSco_RJ_20190918.moc	12	2018-05-10 19:59:13	-1	0	4	5	Medium	40	21.07	Sco_nrdRJ	100 nM	NrdRSco54	7.8125e-09	831.661	2017-11-19 22:41:21	1.77814	435.08
	RJ ScoNrdR dicyclic AMP	MST	On Time	RJ+NrdR+ dicyclicAMP 0.5mM (#29)	RJ+NrdR+ dicyclicAMP 0.5mM (#29)	C:\Users\nanotemper\Desktop\Inna BMS\NrdRSco_RJ_20190918.moc	13	2018-05-10 19:59:54	-1	0	4	5	Medium	40	21.07	Sco_nrdRJ	100 nM	NrdRSco54	3.90625e-09	832.039	2017-11-19 22:41:21	1.89337	445.205
	RJ ScoNrdR dicyclic AMP	MST	On Time	RJ+NrdR+ dicyclicAMP 0.5mM (#29)	RJ+NrdR+ dicyclicAMP 0.5mM (#29)	C:\Users\nanotemper\Desktop\Inna BMS\NrdRSco_RJ_20190918.moc	14	2018-05-10 20:00:35	-1	0	4	5	Medium	40	21.07	Sco_nrdRJ	100 nM	NrdRSco54	1.95312e-09	831.676	2017-11-19 22:41:21	1.7967	451.355
	RJ ScoNrdR dicyclic AMP	MST	On Time	RJ+NrdR+ dicyclicAMP 0.5mM (#29)	RJ+NrdR+ dicyclicAMP 0.5mM (#29)	C:\Users\nanotemper\Desktop\Inna BMS\NrdRSco_RJ_20190918.moc	15	2018-05-10 20:01:15	-1	0	4	5	Medium	40	21.07	Sco_nrdRJ	100 nM	NrdRSco54	9.76562e-10	831.666	2017-11-19 22:41:21	1.79306	435.112
	RJ ScoNrdR dicyclic AMP	MST	On Time	RJ+NrdR+ dicyclicAMP 0.5mM (#29)	RJ+NrdR+ dicyclicAMP 0.5mM (#29)	C:\Users\nanotemper\Desktop\Inna BMS\NrdRSco_RJ_20190918.moc	16	2018-05-10 20:01:56	-1	0	4	5	Medium	40	21.07	Sco_nrdRJ	100 nM	NrdRSco54	4.88281e-10	832.281	2017-11-19 22:41:21	1.91254	443.213
	RJ ScoNrdR dicyclic AMP	MST	On Time	RJ+NrdR+ dicyclicAMP 0.5mM (#29)	RJ+465 uM NrdR+dicycAMP (#32)	C:\Users\nanotemper\Desktop\Inna BMS\Streptomyces\NrdRSco_RJ_20190918.moc	1	2018-06-05 19:13:40	-1	0	4	5	Medium	40	20.09	Sco_nrdRJ	100 nM	NrdRSco4mgconcent	0.0002325	854.012	2017-11-19 22:41:21	1.67317	528.087
	RJ ScoNrdR dicyclic AMP	MST	On Time	RJ+NrdR+ dicyclicAMP 0.5mM (#29)	RJ+465 uM NrdR+dicycAMP (#32)	C:\Users\nanotemper\Desktop\Inna BMS\Streptomyces\NrdRSco_RJ_20190918.moc	2	2018-06-05 19:14:20	-1	0	4	5	Medium	40	20.09	Sco_nrdRJ	100 nM	NrdRSco4mgconcent	0.00011625	847.854	2017-11-19 22:41:21	1.72221	502.321
	RJ ScoNrdR dicyclic AMP	MST	On Time	RJ+NrdR+ dicyclicAMP 0.5mM (#29)	RJ+465 uM NrdR+dicycAMP (#32)	C:\Users\nanotemper\Desktop\Inna BMS\Streptomyces\NrdRSco_RJ_20190918.moc	3	2018-06-05 19:15:01	-1	0	4	5	Medium	40	20.09	Sco_nrdRJ	100 nM	NrdRSco4mgconcent	5.8125e-05	843.052	2017-11-19 22:41:21	1.82401	480.63
	RJ ScoNrdR dicyclic AMP	MST	On Time	RJ+NrdR+ dicyclicAMP 0.5mM (#29)	RJ+465 uM NrdR+dicycAMP (#32)	C:\Users\nanotemper\Desktop\Inna BMS\Streptomyces\NrdRSco_RJ_20190918.moc	4	2018-06-05 19:15:41	-1	0	4	5	Medium	40	20.09	Sco_nrdRJ	100 nM	NrdRSco4mgconcent	2.90625e-05	842.846	2017-11-19 22:41:21	1.86797	494.41
	RJ ScoNrdR dicyclic AMP	MST	On Time	RJ+NrdR+ dicyclicAMP 0.5mM (#29)	RJ+465 uM NrdR+dicycAMP (#32)	C:\Users\nanotemper\Desktop\Inna BMS\Streptomyces\NrdRSco_RJ_20190918.moc	5	2018-06-05 19:16:22	-1	0	4	5	Medium	40	20.09	Sco_nrdRJ	100 nM	NrdRSco4mgconcent	1.45313e-05	838.512	2017-11-19 22:41:21	1.80441	482.329
	RJ ScoNrdR dicyclic AMP	MST	On Time	RJ+NrdR+ dicyclicAMP 0.5mM (#29)	RJ+465 uM NrdR+dicycAMP (#32)	C:\Users\nanotemper\Desktop\Inna BMS\Streptomyces\NrdRSco_RJ_20190918.moc	6	2018-06-05 19:17:03	-1	0	4	5	Medium	40	20.09	Sco_nrdRJ	100 nM	NrdRSco4mgconcent	7.26563e-06	836.643	2017-11-19 22:41:21	1.82595	470.191
	RJ ScoNrdR dicyclic AMP	MST	On Time	RJ+NrdR+ dicyclicAMP 0.5mM (#29)	RJ+465 uM NrdR+dicycAMP (#32)	C:\Users\nanotemper\Desktop\Inna BMS\Streptomyces\NrdRSco_RJ_20190918.moc	7	2018-06-05 19:17:43	-1	0	4	5	Medium	40	20.09	Sco_nrdRJ	100 nM	NrdRSco4mgconcent	3.63281e-06	834.843	2017-11-19 22:41:21	1.80084	464.722
	RJ ScoNrdR dicyclic AMP	MST	On Time	RJ+NrdR+ dicyclicAMP 0.5mM (#29)	RJ+465 uM NrdR+dicycAMP (#32)	C:\Users\nanotemper\Desktop\Inna BMS\Streptomyces\NrdRSco_RJ_20190918.moc	8	2018-06-05 19:18:24	-1	0	4	5	Medium	40	20.09	Sco_nrdRJ	100 nM	NrdRSco4mgconcent	1.81641e-06	835.213	2017-11-19 22:41:21	1.7565	490.028
	RJ ScoNrdR dicyclic AMP	MST	On Time	RJ+NrdR+ dicyclicAMP 0.5mM (#29)	RJ+465 uM NrdR+dicycAMP (#32)	C:\Users\nanotemper\Desktop\Inna BMS\Streptomyces\NrdRSco_RJ_20190918.moc	9	2018-06-05 19:19:05	-1	0	4	5	Medium	40	20.09	Sco_nrdRJ	100 nM	NrdRSco4mgconcent	9.08203e-07	835.087	2017-11-19 22:41:21	1.86988	483.564
	RJ ScoNrdR dicyclic AMP	MST	On Time	RJ+NrdR+ dicyclicAMP 0.5mM (#29)	RJ+465 uM NrdR+dicycAMP (#32)	C:\Users\nanotemper\Desktop\Inna BMS\Streptomyces\NrdRSco_RJ_20190918.moc	10	2018-06-05 19:19:45	-1	0	4	5	Medium	40	20.09	Sco_nrdRJ	100 nM	NrdRSco4mgconcent	4.54102e-07	833.636	2017-11-19 22:41:21	1.72438	477.64
	RJ ScoNrdR dicyclic AMP	MST	On Time	RJ+NrdR+ dicyclicAMP 0.5mM (#29)	RJ+465 uM NrdR+dicycAMP (#32)	C:\Users\nanotemper\Desktop\Inna BMS\Streptomyces\NrdRSco_RJ_20190918.moc	11	2018-06-05 19:20:26	-1	0	4	5	Medium	40	20.09	Sco_nrdRJ	100 nM	NrdRSco4mgconcent	2.27051e-07	832.771	2017-11-19 22:41:21	1.85652	476.361
	RJ ScoNrdR dicyclic AMP	MST	On Time	RJ+NrdR+ dicyclicAMP 0.5mM (#29)	RJ+465 uM NrdR+dicycAMP (#32)	C:\Users\nanotemper\Desktop\Inna BMS\Streptomyces\NrdRSco_RJ_20190918.moc	12	2018-06-05 19:21:07	-1	0	4	5	Medium	40	20.09	Sco_nrdRJ	100 nM	NrdRSco4mgconcent	1.13525e-07	832.934	2017-11-19 22:41:21	1.68503	492.088
	RJ ScoNrdR dicyclic AMP	MST	On Time	RJ+NrdR+ dicyclicAMP 0.5mM (#29)	RJ+465 uM NrdR+dicycAMP (#32)	C:\Users\nanotemper\Desktop\Inna BMS\Streptomyces\NrdRSco_RJ_20190918.moc	13	2018-06-05 19:21:47	-1	0	4	5	Medium	40	20.09	Sco_nrdRJ	100 nM	NrdRSco4mgconcent	5.67627e-08	832.174	2017-11-19 22:41:21	1.99707	464.727
	RJ ScoNrdR dicyclic AMP	MST	On Time	RJ+NrdR+ dicyclicAMP 0.5mM (#29)	RJ+465 uM NrdR+dicycAMP (#32)	C:\Users\nanotemper\Desktop\Inna BMS\Streptomyces\NrdRSco_RJ_20190918.moc	14	2018-06-05 19:22:28	-1	0	4	5	Medium	40	20.09	Sco_nrdRJ	100 nM	NrdRSco4mgconcent	2.83813e-08	831.485	2017-11-19 22:41:21	1.78059	473.969
	RJ ScoNrdR dicyclic AMP	MST	On Time	RJ+NrdR+ dicyclicAMP 0.5mM (#29)	RJ+465 uM NrdR+dicycAMP (#32)	C:\Users\nanotemper\Desktop\Inna BMS\Streptomyces\NrdRSco_RJ_20190918.moc	15	2018-06-05 19:23:09	-1	0	4	5	Medium	40	20.09	Sco_nrdRJ	100 nM	NrdRSco4mgconcent	1.41907e-08	832.036	2017-11-19 22:41:21	2.09057	473.7
	RJ ScoNrdR dicyclic AMP	MST	On Time	RJ+NrdR+ dicyclicAMP 0.5mM (#29)	RJ+465 uM NrdR+dicycAMP (#32)	C:\Users\nanotemper\Desktop\Inna BMS\Streptomyces\NrdRSco_RJ_20190918.moc	16	2018-06-05 19:23:49	-1	0	4	5	Medium	40	20.09	Sco_nrdRJ	100 nM	NrdRSco4mgconcent	7.09534e-09	831.314	2017-11-19 22:41:21	1.59008	462.431
	RJ ScoNrdR dicyclic AMP	MST	On Time	RJ+NrdR+ dicyclicAMP 0.5mM (#29)	RJ+NrdR234uM +dicyclicAMP (#40)	C:\Users\nanotemper\Desktop\Inna BMS\Streptomyces\NrdRSco_RJ_20190918.moc	1	2018-06-06 18:09:56	-1	0	4	5	Medium	40	21.32	Sco_nrdRJ	100 nM	NrdRSco4mgconcent	0.000117	848.618	2017-11-19 22:41:21	1.91306	480.087
	RJ ScoNrdR dicyclic AMP	MST	On Time	RJ+NrdR+ dicyclicAMP 0.5mM (#29)	RJ+NrdR234uM +dicyclicAMP (#40)	C:\Users\nanotemper\Desktop\Inna BMS\Streptomyces\NrdRSco_RJ_20190918.moc	2	2018-06-06 18:10:36	-1	0	4	5	Medium	40	21.32	Sco_nrdRJ	100 nM	NrdRSco4mgconcent	5.85e-05	845.286	2017-11-19 22:41:21	1.7917	478.388
	RJ ScoNrdR dicyclic AMP	MST	On Time	RJ+NrdR+ dicyclicAMP 0.5mM (#29)	RJ+NrdR234uM +dicyclicAMP (#40)	C:\Users\nanotemper\Desktop\Inna BMS\Streptomyces\NrdRSco_RJ_20190918.moc	3	2018-06-06 18:11:17	-1	0	4	5	Medium	40	21.32	Sco_nrdRJ	100 nM	NrdRSco4mgconcent	2.925e-05	844.359	2017-11-19 22:41:21	1.8728	483.1
	RJ ScoNrdR dicyclic AMP	MST	On Time	RJ+NrdR+ dicyclicAMP 0.5mM (#29)	RJ+NrdR234uM +dicyclicAMP (#40)	C:\Users\nanotemper\Desktop\Inna BMS\Streptomyces\NrdRSco_RJ_20190918.moc	4	2018-06-06 18:11:57	-1	0	4	5	Medium	40	21.32	Sco_nrdRJ	100 nM	NrdRSco4mgconcent	1.4625e-05	839.919	2017-11-19 22:41:21	1.7746	451.768
	RJ ScoNrdR dicyclic AMP	MST	On Time	RJ+NrdR+ dicyclicAMP 0.5mM (#29)	RJ+NrdR234uM +dicyclicAMP (#40)	C:\Users\nanotemper\Desktop\Inna BMS\Streptomyces\NrdRSco_RJ_20190918.moc	5	2018-06-06 18:12:38	-1	0	4	5	Medium	40	21.32	Sco_nrdRJ	100 nM	NrdRSco4mgconcent	7.3125e-06	838.508	2017-11-19 22:41:21	1.86988	455.163
	RJ ScoNrdR dicyclic AMP	MST	On Time	RJ+NrdR+ dicyclicAMP 0.5mM (#29)	RJ+NrdR234uM +dicyclicAMP (#40)	C:\Users\nanotemper\Desktop\Inna BMS\Streptomyces\NrdRSco_RJ_20190918.moc	6	2018-06-06 18:13:19	-1	0	4	5	Medium	40	21.32	Sco_nrdRJ	100 nM	NrdRSco4mgconcent	3.65625e-06	839.216	2017-11-19 22:41:21	1.83348	461.945
	RJ ScoNrdR dicyclic AMP	MST	On Time	RJ+NrdR+ dicyclicAMP 0.5mM (#29)	RJ+NrdR234uM +dicyclicAMP (#40)	C:\Users\nanotemper\Desktop\Inna BMS\Streptomyces\NrdRSco_RJ_20190918.moc	7	2018-06-06 18:13:59	-1	0	4	5	Medium	40	21.32	Sco_nrdRJ	100 nM	NrdRSco4mgconcent	1.82812e-06	834.978	2017-11-19 22:41:21	1.96451	438.468
	RJ ScoNrdR dicyclic AMP	MST	On Time	RJ+NrdR+ dicyclicAMP 0.5mM (#29)	RJ+NrdR234uM +dicyclicAMP (#40)	C:\Users\nanotemper\Desktop\Inna BMS\Streptomyces\NrdRSco_RJ_20190918.moc	8	2018-06-06 18:14:40	-1	0	4	5	Medium	40	21.32	Sco_nrdRJ	100 nM	NrdRSco4mgconcent	9.14062e-07	832.386	2017-11-19 22:41:21	1.66627	438.287
	RJ ScoNrdR dicyclic AMP	MST	On Time	RJ+NrdR+ dicyclicAMP 0.5mM (#29)	RJ+NrdR234uM +dicyclicAMP (#40)	C:\Users\nanotemper\Desktop\Inna BMS\Streptomyces\NrdRSco_RJ_20190918.moc	9	2018-06-06 18:15:20	-1	0	4	5	Medium	40	21.32	Sco_nrdRJ	100 nM	NrdRSco4mgconcent	4.57031e-07	832.373	2017-11-19 22:41:21	1.87556	443.402
	RJ ScoNrdR dicyclic AMP	MST	On Time	RJ+NrdR+ dicyclicAMP 0.5mM (#29)	RJ+NrdR234uM +dicyclicAMP (#40)	C:\Users\nanotemper\Desktop\Inna BMS\Streptomyces\NrdRSco_RJ_20190918.moc	10	2018-06-06 18:16:01	-1	0	4	5	Medium	40	21.32	Sco_nrdRJ	100 nM	NrdRSco4mgconcent	2.28516e-07	833.083	2017-11-19 22:41:21	1.82578	433.941
	RJ ScoNrdR dicyclic AMP	MST	On Time	RJ+NrdR+ dicyclicAMP 0.5mM (#29)	RJ+NrdR234uM +dicyclicAMP (#40)	C:\Users\nanotemper\Desktop\Inna BMS\Streptomyces\NrdRSco_RJ_20190918.moc	11	2018-06-06 18:16:42	-1	0	4	5	Medium	40	21.32	Sco_nrdRJ	100 nM	NrdRSco4mgconcent	1.14258e-07	832.345	2017-11-19 22:41:21	1.80442	423.919
	RJ ScoNrdR dicyclic AMP	MST	On Time	RJ+NrdR+ dicyclicAMP 0.5mM (#29)	RJ+NrdR234uM +dicyclicAMP (#40)	C:\Users\nanotemper\Desktop\Inna BMS\Streptomyces\NrdRSco_RJ_20190918.moc	12	2018-06-06 18:17:22	-1	0	4	5	Medium	40	21.32	Sco_nrdRJ	100 nM	NrdRSco4mgconcent	5.71289e-08	832.589	2017-11-19 22:41:21	1.80409	457.796
	RJ ScoNrdR dicyclic AMP	MST	On Time	RJ+NrdR+ dicyclicAMP 0.5mM (#29)	RJ+NrdR234uM +dicyclicAMP (#40)	C:\Users\nanotemper\Desktop\Inna BMS\Streptomyces\NrdRSco_RJ_20190918.moc	13	2018-06-06 18:18:03	-1	0	4	5	Medium	40	21.32	Sco_nrdRJ	100 nM	NrdRSco4mgconcent	2.85645e-08	833.267	2017-11-19 22:41:21	1.83306	449.933
	RJ ScoNrdR dicyclic AMP	MST	On Time	RJ+NrdR+ dicyclicAMP 0.5mM (#29)	RJ+NrdR234uM +dicyclicAMP (#40)	C:\Users\nanotemper\Desktop\Inna BMS\Streptomyces\NrdRSco_RJ_20190918.moc	14	2018-06-06 18:18:44	-1	0	4	5	Medium	40	21.32	Sco_nrdRJ	100 nM	NrdRSco4mgconcent	1.42822e-08	832.615	2017-11-19 22:41:21	1.86849	444.53
	RJ ScoNrdR dicyclic AMP	MST	On Time	RJ+NrdR+ dicyclicAMP 0.5mM (#29)	RJ+NrdR234uM +dicyclicAMP (#40)	C:\Users\nanotemper\Desktop\Inna BMS\Streptomyces\NrdRSco_RJ_20190918.moc	15	2018-06-06 18:19:25	-1	0	4	5	Medium	40	21.32	Sco_nrdRJ	100 nM	NrdRSco4mgconcent	7.14111e-09	834.589	2017-11-19 22:41:21	1.70337	443.798
	RJ ScoNrdR dicyclic AMP	MST	On Time	RJ+NrdR+ dicyclicAMP 0.5mM (#29)	RJ+NrdR234uM +dicyclicAMP (#40)	C:\Users\nanotemper\Desktop\Inna BMS\Streptomyces\NrdRSco_RJ_20190918.moc	16	2018-06-06 18:20:05	-1	0	4	5	Medium	40	21.32	Sco_nrdRJ	100 nM	NrdRSco4mgconcent	3.57056e-09	834.479	2017-11-19 22:41:21	1.82589	445.764

## Sheet: MetaData
Origin of exported data	Origin of exported data
Project Title:
Comment:
Project File Path:	C:\Users\nanotemper\Desktop\Inna BMS\Streptomyces\Source data\NrdR to nrdRJ oligo\NrdR c-di-AMP and combinations\NrdR with cdiAMP and its combinations with ATP and dATP to RJ oligo.nta
Analysis-Set Name:	RJ ScoNrdR dicyclic AMP
Exported from:	Dose-Response (Flat)
Exported on:	2017-11-19 22:41:21
Analysis Settings	Analysis Settings
Type of Analysis:	MST
Evaluation strategy:	On Time
Cold Region Start:	-1
Cold Region End:	0
Hot Region Start:	4
Hot Region End:	5
