# Supplementary material for: A nucleotide-sensing oligomerization mechanism that controls NrdR-dependent transcription of ribonucleotide reductases
Source: Nat Commun. 2022 May 16;13:2700. doi: 10.1038/s41467-022-30328-1 (PMC9110341; doi:10.1038/s41467-022-30328-1)
Supplement: Supplementary file 10 — Source Data [file 41467_2022_30328_MOESM10_ESM.zip › Source data NrdR/Source data to Fig 1 and Supplementary Fig 2/NrdR to nrdRJ oligo/NrdR c-di-AMP and combinations/NrdR with cdiAMP and dATP_DoseResponseRawDataFlat.xlsx]

## Sheet: RawData
Project-Name	AnalysisSet	AnalysisSetType	EvaluationStrategy	MergeSet	Run	OriginOfData	CapillaryIndex	DateOfMeasurement	ColdRegionStart	ColdRegionEnd	HotRegionStart	HotRegionEnd	MSTPower	ExcitationPower	MeasuredTemperature	Target	TargetConcentration	Ligand	LigandConcentration	Fnorm	ExportedOn	BleachingRate	InitialFluorescence(MST)
	RJ ScoNrdR+dicyclic AMP+dATP	MST	On Time	RJ+NrdR+dicyclicAMP dATP (#31)	RJ+NrdR+dicyclicAMP dATP (#31)	C:\Users\nanotemper\Desktop\Inna BMS\NrdRSco_RJ_20190918.moc	1	2018-05-10 20:51:35	-1	0	4	5	Medium	40	21.32	Sco_nrdRJ	100 nM	NrdRSco54	1.6e-05	838.62	2017-11-19 22:42:08	1.85056	496.407
	RJ ScoNrdR+dicyclic AMP+dATP	MST	On Time	RJ+NrdR+dicyclicAMP dATP (#31)	RJ+NrdR+dicyclicAMP dATP (#31)	C:\Users\nanotemper\Desktop\Inna BMS\NrdRSco_RJ_20190918.moc	2	2018-05-10 20:52:15	-1	0	4	5	Medium	40	21.32	Sco_nrdRJ	100 nM	NrdRSco54	8e-06	836.792	2017-11-19 22:42:08	1.89026	495.526
	RJ ScoNrdR+dicyclic AMP+dATP	MST	On Time	RJ+NrdR+dicyclicAMP dATP (#31)	RJ+NrdR+dicyclicAMP dATP (#31)	C:\Users\nanotemper\Desktop\Inna BMS\NrdRSco_RJ_20190918.moc	3	2018-05-10 20:52:55	-1	0	4	5	Medium	40	21.32	Sco_nrdRJ	100 nM	NrdRSco54	4e-06	834.67	2017-11-19 22:42:08	1.88698	470.391
	RJ ScoNrdR+dicyclic AMP+dATP	MST	On Time	RJ+NrdR+dicyclicAMP dATP (#31)	RJ+NrdR+dicyclicAMP dATP (#31)	C:\Users\nanotemper\Desktop\Inna BMS\NrdRSco_RJ_20190918.moc	4	2018-05-10 20:53:36	-1	0	4	5	Medium	40	21.32	Sco_nrdRJ	100 nM	NrdRSco54	2e-06	834.231	2017-11-19 22:42:08	1.80942	478.28
	RJ ScoNrdR+dicyclic AMP+dATP	MST	On Time	RJ+NrdR+dicyclicAMP dATP (#31)	RJ+NrdR+dicyclicAMP dATP (#31)	C:\Users\nanotemper\Desktop\Inna BMS\NrdRSco_RJ_20190918.moc	5	2018-05-10 20:54:17	-1	0	4	5	Medium	40	21.32	Sco_nrdRJ	100 nM	NrdRSco54	1e-06	833.59	2017-11-19 22:42:08	1.85657	481.06
	RJ ScoNrdR+dicyclic AMP+dATP	MST	On Time	RJ+NrdR+dicyclicAMP dATP (#31)	RJ+NrdR+dicyclicAMP dATP (#31)	C:\Users\nanotemper\Desktop\Inna BMS\NrdRSco_RJ_20190918.moc	6	2018-05-10 20:54:57	-1	0	4	5	Medium	40	21.32	Sco_nrdRJ	100 nM	NrdRSco54	5e-07	833.003	2017-11-19 22:42:08	1.80245	469.73
	RJ ScoNrdR+dicyclic AMP+dATP	MST	On Time	RJ+NrdR+dicyclicAMP dATP (#31)	RJ+NrdR+dicyclicAMP dATP (#31)	C:\Users\nanotemper\Desktop\Inna BMS\NrdRSco_RJ_20190918.moc	7	2018-05-10 20:55:38	-1	0	4	5	Medium	40	21.32	Sco_nrdRJ	100 nM	NrdRSco54	2.5e-07	832.016	2017-11-19 22:42:08	1.88356	469.798
	RJ ScoNrdR+dicyclic AMP+dATP	MST	On Time	RJ+NrdR+dicyclicAMP dATP (#31)	RJ+NrdR+dicyclicAMP dATP (#31)	C:\Users\nanotemper\Desktop\Inna BMS\NrdRSco_RJ_20190918.moc	8	2018-05-10 20:56:19	-1	0	4	5	Medium	40	21.32	Sco_nrdRJ	100 nM	NrdRSco54	1.25e-07	832.669	2017-11-19 22:42:08	1.66619	487.551
	RJ ScoNrdR+dicyclic AMP+dATP	MST	On Time	RJ+NrdR+dicyclicAMP dATP (#31)	RJ+NrdR+dicyclicAMP dATP (#31)	C:\Users\nanotemper\Desktop\Inna BMS\NrdRSco_RJ_20190918.moc	9	2018-05-10 20:56:59	-1	0	4	5	Medium	40	21.32	Sco_nrdRJ	100 nM	NrdRSco54	6.25e-08	832.933	2017-11-19 22:42:08	1.82034	497.294
	RJ ScoNrdR+dicyclic AMP+dATP	MST	On Time	RJ+NrdR+dicyclicAMP dATP (#31)	RJ+NrdR+dicyclicAMP dATP (#31)	C:\Users\nanotemper\Desktop\Inna BMS\NrdRSco_RJ_20190918.moc	10	2018-05-10 20:57:40	-1	0	4	5	Medium	40	21.32	Sco_nrdRJ	100 nM	NrdRSco54	3.125e-08	833.458	2017-11-19 22:42:08	1.77137	484.047
	RJ ScoNrdR+dicyclic AMP+dATP	MST	On Time	RJ+NrdR+dicyclicAMP dATP (#31)	RJ+NrdR+dicyclicAMP dATP (#31)	C:\Users\nanotemper\Desktop\Inna BMS\NrdRSco_RJ_20190918.moc	11	2018-05-10 20:58:21	-1	0	4	5	Medium	40	21.32	Sco_nrdRJ	100 nM	NrdRSco54	1.5625e-08	832.115	2017-11-19 22:42:08	1.82376	475.22
	RJ ScoNrdR+dicyclic AMP+dATP	MST	On Time	RJ+NrdR+dicyclicAMP dATP (#31)	RJ+NrdR+dicyclicAMP dATP (#31)	C:\Users\nanotemper\Desktop\Inna BMS\NrdRSco_RJ_20190918.moc	12	2018-05-10 20:59:01	-1	0	4	5	Medium	40	21.32	Sco_nrdRJ	100 nM	NrdRSco54	7.8125e-09	831.911	2017-11-19 22:42:08	1.74748	464.319
	RJ ScoNrdR+dicyclic AMP+dATP	MST	On Time	RJ+NrdR+dicyclicAMP dATP (#31)	RJ+NrdR+dicyclicAMP dATP (#31)	C:\Users\nanotemper\Desktop\Inna BMS\NrdRSco_RJ_20190918.moc	13	2018-05-10 20:59:42	-1	0	4	5	Medium	40	21.32	Sco_nrdRJ	100 nM	NrdRSco54	3.90625e-09	831.943	2017-11-19 22:42:08	1.79702	476.814
	RJ ScoNrdR+dicyclic AMP+dATP	MST	On Time	RJ+NrdR+dicyclicAMP dATP (#31)	RJ+NrdR+dicyclicAMP dATP (#31)	C:\Users\nanotemper\Desktop\Inna BMS\NrdRSco_RJ_20190918.moc	14	2018-05-10 21:00:23	-1	0	4	5	Medium	40	21.32	Sco_nrdRJ	100 nM	NrdRSco54	1.95312e-09	831.159	2017-11-19 22:42:08	1.89368	475.743
	RJ ScoNrdR+dicyclic AMP+dATP	MST	On Time	RJ+NrdR+dicyclicAMP dATP (#31)	RJ+NrdR+dicyclicAMP dATP (#31)	C:\Users\nanotemper\Desktop\Inna BMS\NrdRSco_RJ_20190918.moc	15	2018-05-10 21:01:03	-1	0	4	5	Medium	40	21.32	Sco_nrdRJ	100 nM	NrdRSco54	9.76562e-10	835.14	2017-11-19 22:42:08	1.85963	485.974
	RJ ScoNrdR+dicyclic AMP+dATP	MST	On Time	RJ+NrdR+dicyclicAMP dATP (#31)	RJ+NrdR+dicyclicAMP dATP (#31)	C:\Users\nanotemper\Desktop\Inna BMS\NrdRSco_RJ_20190918.moc	16	2018-05-10 21:01:44	-1	0	4	5	Medium	40	21.32	Sco_nrdRJ	100 nM	NrdRSco54	4.88281e-10	832.471	2017-11-19 22:42:08	1.93375	466.195

## Sheet: MetaData
Origin of exported data	Origin of exported data
Project Title:
Comment:
Project File Path:	C:\Users\nanotemper\Desktop\Inna BMS\Streptomyces\Source data\NrdR to nrdRJ oligo\NrdR c-di-AMP and combinations\NrdR with cdiAMP and its combinations with ATP and dATP to RJ oligo.nta
Analysis-Set Name:	RJ ScoNrdR+dicyclic AMP+dATP
Exported from:	Dose-Response (Flat)
Exported on:	2017-11-19 22:42:08
Analysis Settings	Analysis Settings
Type of Analysis:	MST
Evaluation strategy:	On Time
Cold Region Start:	-1
Cold Region End:	0
Hot Region Start:	4
Hot Region End:	5
