# Supplementary material for: A nucleotide-sensing oligomerization mechanism that controls NrdR-dependent transcription of ribonucleotide reductases
Source: Nat Commun. 2022 May 16;13:2700. doi: 10.1038/s41467-022-30328-1 (PMC9110341; doi:10.1038/s41467-022-30328-1)
Supplement: Supplementary file 10 — Source Data [file 41467_2022_30328_MOESM10_ESM.zip › Source data NrdR/Source data to Fig 1 and Supplementary Fig 2/NrdR to nrdRJ oligo/NrdR c-di-AMP and combinations/NrdR with cdiAMP _DoseResponseRawDataGrouped.xlsx]

## Sheet: RawData
NanoTemper Technologies	NanoTemper Technologies
MO.Affinity Analysis v2.3	MO.Affinity Analysis v2.3
Origin of exported data	Origin of exported data
Project Title:
Comment:
Project File Path:	C:\Users\nanotemper\Desktop\Inna BMS\Streptomyces\Source data\NrdR to nrdRJ oligo\NrdR c-di-AMP and combinations\NrdR with cdiAMP and its combinations with ATP and dATP to RJ oligo.nta
Analysis-Set Name:	RJ ScoNrdR dicyclic AMP
Exported from:	Dose-Response (Grouped)
Exported on:	2017-11-19 22:41:10
Analysis Settings	Analysis Settings
Type of Analysis:	MST
Evaluation strategy:	On Time
Cold Region Start:	-1
Cold Region End:	0
Hot Region Start:	4
Hot Region End:	5
Sample Information	Sample Information
Merge-Set Name:	RJ+NrdR+ dicyclicAMP 0.5mM (#29)
Date of Measurement:	2018-05-10 21:51:46.987 → 2018-06-06 20:20:05.754
Capillary Type:	Monolith NT.115 Capillary
Target:	Sco_nrdRJ
TargetConcentration:	1e-07
Ligand:	NrdRSco54
Measurement Settings	Measurement Settings
MST-Power:	Medium
Excitation-Power:	40
Excitation type:	Nano - RED
Thermostat Setpoint:	(disabled)
Fit Results (Kd)	Fit Results (Kd)
Fit Model:	Kd
Bound	852.794
Unbound	832.852
Kd	2.80234e-05
TargetConc	1e-08
Standard Deviation:	1.38963
Kd Confidence:	5.28494e-06
Dose Response Curve	Dose Response Curve	Dose Response Curve
Ligand Concentration [M]	Fnorm [‰]	Error Value
0.0002325	854.012	0
0.000117	848.618	0
0.00011625	847.854	0
5.85e-05	845.286	0
5.8125e-05	843.052	0
2.925e-05	844.359	0
2.90625e-05	842.846	0
1.6e-05	838.948	0
1.4625e-05	839.919	0
1.45313e-05	838.512	0
8e-06	837.294	0
7.3125e-06	838.508	0
7.26563e-06	836.643	0
4e-06	836.438	0
3.65625e-06	839.216	0
3.63281e-06	834.843	0
2e-06	835.904	0
1.82812e-06	834.978	0
1.81641e-06	835.213	0
1e-06	835.396	0
9.14062e-07	832.386	0
9.08203e-07	835.087	0
5e-07	834.382	0
4.57031e-07	832.373	0
4.54102e-07	833.636	0
2.5e-07	834.269	0
2.28516e-07	833.083	0
2.27051e-07	832.771	0
1.25e-07	832.5	0
1.14258e-07	832.345	0
1.13525e-07	832.934	0
6.25e-08	831.775	0
5.71289e-08	832.589	0
5.67627e-08	832.174	0
3.125e-08	831.775	0
2.85645e-08	833.267	0
2.83813e-08	831.485	0
1.5625e-08	831.425	0
1.42822e-08	832.615	0
1.41907e-08	832.036	0
7.8125e-09	831.661	0
7.14111e-09	834.589	0
7.09534e-09	831.314	0
3.90625e-09	832.039	0
3.57056e-09	834.479	0
1.95312e-09	831.676	0
9.76562e-10	831.666	0
4.88281e-10	832.281	0

## Sheet: Fit-Values
Dose	FNorm
0.000213094
0.000195308
0.000179006
0.000164065
0.000150371
0.00013782
0.000126317
0.000115774
0.00010611
9.72537e-05
8.91363e-05
8.16964e-05
7.48774e-05
6.86277e-05
6.28996e-05
5.76496e-05
5.28377e-05
4.84276e-05
4.43855e-05
4.06808e-05
3.72853e-05
3.41732e-05
3.13209e-05
2.87066e-05
2.63106e-05
2.41145e-05
2.21018e-05
2.0257e-05
1.85662e-05
1.70166e-05
1.55963e-05
1.42945e-05
1.31014e-05
1.20079e-05
1.10056e-05
1.0087e-05
9.24508e-06
8.47342e-06
7.76617e-06
7.11796e-06
6.52385e-06
5.97932e-06
5.48025e-06
5.02283e-06
4.60359e-06
4.21935e-06
3.86717e-06
3.54439e-06
3.24856e-06
2.97741e-06
2.7289e-06
2.50112e-06
2.29236e-06
2.10103e-06
1.92566e-06
1.76493e-06
1.61762e-06
1.4826e-06
1.35886e-06
1.24544e-06
1.14148e-06
1.04621e-06
9.58885e-07
8.7885e-07
8.05496e-07
7.38264e-07
6.76643e-07
6.20166e-07
5.68403e-07
5.20961e-07
4.77478e-07
4.37624e-07
4.01097e-07
3.67619e-07
3.36935e-07
3.08812e-07
2.83037e-07
2.59413e-07
2.3776e-07
2.17915e-07
1.99727e-07
1.83056e-07
1.67777e-07
1.53773e-07
1.40938e-07
1.29175e-07
1.18393e-07
1.08511e-07
9.94541e-08
9.1153e-08
8.35448e-08
7.65716e-08
7.01804e-08
6.43227e-08
5.89539e-08
5.40332e-08
4.95233e-08
4.53897e-08
4.16012e-08
3.81289e-08
3.49464e-08
3.20295e-08
2.93562e-08
2.69059e-08
2.46602e-08
2.26019e-08
2.07154e-08
1.89863e-08
1.74016e-08
1.59491e-08
1.46179e-08
1.33978e-08
1.22795e-08
1.12546e-08
1.03152e-08
9.45425e-09
8.66514e-09
7.94189e-09
7.27901e-09
6.67145e-09
6.11461e-09
5.60424e-09
5.13648e-09
4.70775e-09
4.31481e-09
3.95467e-09
3.62459e-09
3.32206e-09
3.04478e-09
2.79064e-09
2.55771e-09
2.34423e-09
2.14857e-09
1.96923e-09
1.80487e-09
1.65422e-09
1.51615e-09
1.3896e-09
1.27362e-09
1.16731e-09
1.06988e-09
9.80581e-10
8.98735e-10
8.23721e-10
7.54968e-10
6.91953e-10
6.34198e-10
5.81264e-10
5.32748e-10
4.88281e-10
