# Supplementary material for: A nucleotide-sensing oligomerization mechanism that controls NrdR-dependent transcription of ribonucleotide reductases
Source: Nat Commun. 2022 May 16;13:2700. doi: 10.1038/s41467-022-30328-1 (PMC9110341; doi:10.1038/s41467-022-30328-1)
Supplement: Supplementary file 10 — Source Data [file 41467_2022_30328_MOESM10_ESM.zip › Source data NrdR/Source data to Fig 1 and Supplementary Fig 2/NrdR to nrdRJ oligo/NrdR with different nucleotides/NrdR with dADP to RJ oligo_DoseResponseRawDataFlat.xlsx]

## Sheet: RawData
Project-Name	AnalysisSet	AnalysisSetType	EvaluationStrategy	MergeSet	Run	OriginOfData	CapillaryIndex	DateOfMeasurement	ColdRegionStart	ColdRegionEnd	HotRegionStart	HotRegionEnd	MSTPower	ExcitationPower	MeasuredTemperature	Target	TargetConcentration	Ligand	LigandConcentration	Fnorm	ExportedOn	BleachingRate	InitialFluorescence(MST)
	RJ+ScoNrdR+dADP	MST	On Time	RJ+NrdR+dADP 1mM (#12)	RJ+NrdR+dADP 1mM (#12)	C:\Users\nanotemper\Desktop\Inna BMS\NrdRSco_RJ_20190918.moc	1	2017-12-20 17:25:28	-1	0	4	5	Medium	40	23.53	Sco_nrdRJ	100 nM	NrdRSco54	1.6e-05	849.94	2017-11-19 22:44:58	1.88612	489.391
	RJ+ScoNrdR+dADP	MST	On Time	RJ+NrdR+dADP 1mM (#12)	RJ+NrdR+dADP 1mM (#12)	C:\Users\nanotemper\Desktop\Inna BMS\NrdRSco_RJ_20190918.moc	2	2017-12-20 17:26:08	-1	0	4	5	Medium	40	23.53	Sco_nrdRJ	100 nM	NrdRSco54	8e-06	845.67	2017-11-19 22:44:58	1.82009	485.862
	RJ+ScoNrdR+dADP	MST	On Time	RJ+NrdR+dADP 1mM (#12)	RJ+NrdR+dADP 1mM (#12)	C:\Users\nanotemper\Desktop\Inna BMS\NrdRSco_RJ_20190918.moc	3	2017-12-20 17:26:48	-1	0	4	5	Medium	40	23.53	Sco_nrdRJ	100 nM	NrdRSco54	4e-06	841.314	2017-11-19 22:44:58	1.7192	473.084
	RJ+ScoNrdR+dADP	MST	On Time	RJ+NrdR+dADP 1mM (#12)	RJ+NrdR+dADP 1mM (#12)	C:\Users\nanotemper\Desktop\Inna BMS\NrdRSco_RJ_20190918.moc	4	2017-12-20 17:27:29	-1	0	4	5	Medium	40	23.53	Sco_nrdRJ	100 nM	NrdRSco54	2e-06	837.946	2017-11-19 22:44:58	1.89228	471.701
	RJ+ScoNrdR+dADP	MST	On Time	RJ+NrdR+dADP 1mM (#12)	RJ+NrdR+dADP 1mM (#12)	C:\Users\nanotemper\Desktop\Inna BMS\NrdRSco_RJ_20190918.moc	5	2017-12-20 17:28:10	-1	0	4	5	Medium	40	23.53	Sco_nrdRJ	100 nM	NrdRSco54	1e-06	836.521	2017-11-19 22:44:58	1.83986	463.76
	RJ+ScoNrdR+dADP	MST	On Time	RJ+NrdR+dADP 1mM (#12)	RJ+NrdR+dADP 1mM (#12)	C:\Users\nanotemper\Desktop\Inna BMS\NrdRSco_RJ_20190918.moc	6	2017-12-20 17:28:50	-1	0	4	5	Medium	40	23.53	Sco_nrdRJ	100 nM	NrdRSco54	5e-07	835.001	2017-11-19 22:44:58	1.94048	471.313
	RJ+ScoNrdR+dADP	MST	On Time	RJ+NrdR+dADP 1mM (#12)	RJ+NrdR+dADP 1mM (#12)	C:\Users\nanotemper\Desktop\Inna BMS\NrdRSco_RJ_20190918.moc	7	2017-12-20 17:29:31	-1	0	4	5	Medium	40	23.53	Sco_nrdRJ	100 nM	NrdRSco54	2.5e-07	834.337	2017-11-19 22:44:58	1.89335	465.806
	RJ+ScoNrdR+dADP	MST	On Time	RJ+NrdR+dADP 1mM (#12)	RJ+NrdR+dADP 1mM (#12)	C:\Users\nanotemper\Desktop\Inna BMS\NrdRSco_RJ_20190918.moc	8	2017-12-20 17:30:12	-1	0	4	5	Medium	40	23.53	Sco_nrdRJ	100 nM	NrdRSco54	1.25e-07	835.227	2017-11-19 22:44:58	1.98882	465.21
	RJ+ScoNrdR+dADP	MST	On Time	RJ+NrdR+dADP 1mM (#12)	RJ+NrdR+dADP 1mM (#12)	C:\Users\nanotemper\Desktop\Inna BMS\NrdRSco_RJ_20190918.moc	9	2017-12-20 17:30:52	-1	0	4	5	Medium	40	23.53	Sco_nrdRJ	100 nM	NrdRSco54	6.25e-08	834.694	2017-11-19 22:44:58	1.73276	473.725
	RJ+ScoNrdR+dADP	MST	On Time	RJ+NrdR+dADP 1mM (#12)	RJ+NrdR+dADP 1mM (#12)	C:\Users\nanotemper\Desktop\Inna BMS\NrdRSco_RJ_20190918.moc	10	2017-12-20 17:31:33	-1	0	4	5	Medium	40	23.53	Sco_nrdRJ	100 nM	NrdRSco54	3.125e-08	833.578	2017-11-19 22:44:58	1.7947	465.726
	RJ+ScoNrdR+dADP	MST	On Time	RJ+NrdR+dADP 1mM (#12)	RJ+NrdR+dADP 1mM (#12)	C:\Users\nanotemper\Desktop\Inna BMS\NrdRSco_RJ_20190918.moc	11	2017-12-20 17:32:14	-1	0	4	5	Medium	40	23.53	Sco_nrdRJ	100 nM	NrdRSco54	1.5625e-08	834.527	2017-11-19 22:44:58	1.93411	467.007
	RJ+ScoNrdR+dADP	MST	On Time	RJ+NrdR+dADP 1mM (#12)	RJ+NrdR+dADP 1mM (#12)	C:\Users\nanotemper\Desktop\Inna BMS\NrdRSco_RJ_20190918.moc	12	2017-12-20 17:32:54	-1	0	4	5	Medium	40	23.53	Sco_nrdRJ	100 nM	NrdRSco54	7.8125e-09	834.688	2017-11-19 22:44:58	1.78102	458.483
	RJ+ScoNrdR+dADP	MST	On Time	RJ+NrdR+dADP 1mM (#12)	RJ+NrdR+dADP 1mM (#12)	C:\Users\nanotemper\Desktop\Inna BMS\NrdRSco_RJ_20190918.moc	13	2017-12-20 17:33:35	-1	0	4	5	Medium	40	23.53	Sco_nrdRJ	100 nM	NrdRSco54	3.90625e-09	833.996	2017-11-19 22:44:58	1.77648	466.82
	RJ+ScoNrdR+dADP	MST	On Time	RJ+NrdR+dADP 1mM (#12)	RJ+NrdR+dADP 1mM (#12)	C:\Users\nanotemper\Desktop\Inna BMS\NrdRSco_RJ_20190918.moc	14	2017-12-20 17:34:16	-1	0	4	5	Medium	40	23.53	Sco_nrdRJ	100 nM	NrdRSco54	1.95312e-09	834.45	2017-11-19 22:44:58	1.70338	458.243
	RJ+ScoNrdR+dADP	MST	On Time	RJ+NrdR+dADP 1mM (#12)	RJ+NrdR+dADP 1mM (#12)	C:\Users\nanotemper\Desktop\Inna BMS\NrdRSco_RJ_20190918.moc	15	2017-12-20 17:34:56	-1	0	4	5	Medium	40	23.53	Sco_nrdRJ	100 nM	NrdRSco54	9.76562e-10	834.312	2017-11-19 22:44:58	1.65091	466.959
	RJ+ScoNrdR+dADP	MST	On Time	RJ+NrdR+dADP 1mM (#12)	RJ+NrdR+dADP 1mM (#12)	C:\Users\nanotemper\Desktop\Inna BMS\NrdRSco_RJ_20190918.moc	16	2017-12-20 17:35:37	-1	0	4	5	Medium	40	23.53	Sco_nrdRJ	100 nM	NrdRSco54	4.88281e-10	834.999	2017-11-19 22:44:58	1.86969	464.595

## Sheet: MetaData
Origin of exported data	Origin of exported data
Project Title:
Comment:
Project File Path:	C:\Users\nanotemper\Desktop\Inna BMS\Streptomyces\Source data\NrdR to nrdRJ oligo\NrdR with different nucleotides\NrdR with different nucleotides to RJ oligo.nta
Analysis-Set Name:	RJ+ScoNrdR+dADP
Exported from:	Dose-Response (Flat)
Exported on:	2017-11-19 22:44:58
Analysis Settings	Analysis Settings
Type of Analysis:	MST
Evaluation strategy:	On Time
Cold Region Start:	-1
Cold Region End:	0
Hot Region Start:	4
Hot Region End:	5
