# Supplementary material for: A nucleotide-sensing oligomerization mechanism that controls NrdR-dependent transcription of ribonucleotide reductases
Source: Nat Commun. 2022 May 16;13:2700. doi: 10.1038/s41467-022-30328-1 (PMC9110341; doi:10.1038/s41467-022-30328-1)
Supplement: Supplementary file 10 — Source Data [file 41467_2022_30328_MOESM10_ESM.zip › Source data NrdR/Source data to Fig 1 and Supplementary Fig 2/NrdR to nrdRJ oligo/NrdR with different nucleotides/NrdR with AMP to RJ oligo_DoseResponseRawDataFlat.xlsx]

## Sheet: RawData
Project-Name	AnalysisSet	AnalysisSetType	EvaluationStrategy	MergeSet	Run	OriginOfData	CapillaryIndex	DateOfMeasurement	ColdRegionStart	ColdRegionEnd	HotRegionStart	HotRegionEnd	MSTPower	ExcitationPower	MeasuredTemperature	Target	TargetConcentration	Ligand	LigandConcentration	Fnorm	ExportedOn	BleachingRate	InitialFluorescence(MST)
	RJ+ScoNrdR+AMP	MST	On Time	RJ+NrdR+2.5mM AMP (#07)	RJ+NrdR+2.5mM AMP (#07)	C:\Users\nanotemper\Desktop\Inna BMS\NrdRSco_RJ_20190918.moc	1	2017-12-20 15:39:33	-1	0	4	5	Medium	40	22.96	Sco_nrdRJ	100 nM	NrdRSco54	1.6e-05	844.071	2017-11-19 22:45:19	2.0501	468.728
	RJ+ScoNrdR+AMP	MST	On Time	RJ+NrdR+2.5mM AMP (#07)	RJ+NrdR+2.5mM AMP (#07)	C:\Users\nanotemper\Desktop\Inna BMS\NrdRSco_RJ_20190918.moc	2	2017-12-20 15:40:14	-1	0	4	5	Medium	40	22.96	Sco_nrdRJ	100 nM	NrdRSco54	8e-06	840.461	2017-11-19 22:45:19	1.89784	463.322
	RJ+ScoNrdR+AMP	MST	On Time	RJ+NrdR+2.5mM AMP (#07)	RJ+NrdR+2.5mM AMP (#07)	C:\Users\nanotemper\Desktop\Inna BMS\NrdRSco_RJ_20190918.moc	3	2017-12-20 15:40:54	-1	0	4	5	Medium	40	22.96	Sco_nrdRJ	100 nM	NrdRSco54	4e-06	838.254	2017-11-19 22:45:19	1.85139	457.849
	RJ+ScoNrdR+AMP	MST	On Time	RJ+NrdR+2.5mM AMP (#07)	RJ+NrdR+2.5mM AMP (#07)	C:\Users\nanotemper\Desktop\Inna BMS\NrdRSco_RJ_20190918.moc	4	2017-12-20 15:41:35	-1	0	4	5	Medium	40	22.96	Sco_nrdRJ	100 nM	NrdRSco54	2e-06	836.899	2017-11-19 22:45:19	1.80434	459.638
	RJ+ScoNrdR+AMP	MST	On Time	RJ+NrdR+2.5mM AMP (#07)	RJ+NrdR+2.5mM AMP (#07)	C:\Users\nanotemper\Desktop\Inna BMS\NrdRSco_RJ_20190918.moc	5	2017-12-20 15:42:15	-1	0	4	5	Medium	40	22.96	Sco_nrdRJ	100 nM	NrdRSco54	1e-06	835.853	2017-11-19 22:45:19	1.95835	449.541
	RJ+ScoNrdR+AMP	MST	On Time	RJ+NrdR+2.5mM AMP (#07)	RJ+NrdR+2.5mM AMP (#07)	C:\Users\nanotemper\Desktop\Inna BMS\NrdRSco_RJ_20190918.moc	6	2017-12-20 15:42:56	-1	0	4	5	Medium	40	22.96	Sco_nrdRJ	100 nM	NrdRSco54	5e-07	836.325	2017-11-19 22:45:19	1.74422	463.389
	RJ+ScoNrdR+AMP	MST	On Time	RJ+NrdR+2.5mM AMP (#07)	RJ+NrdR+2.5mM AMP (#07)	C:\Users\nanotemper\Desktop\Inna BMS\NrdRSco_RJ_20190918.moc	7	2017-12-20 15:43:37	-1	0	4	5	Medium	40	22.96	Sco_nrdRJ	100 nM	NrdRSco54	2.5e-07	834.508	2017-11-19 22:45:19	1.76815	452.188
	RJ+ScoNrdR+AMP	MST	On Time	RJ+NrdR+2.5mM AMP (#07)	RJ+NrdR+2.5mM AMP (#07)	C:\Users\nanotemper\Desktop\Inna BMS\NrdRSco_RJ_20190918.moc	8	2017-12-20 15:44:18	-1	0	4	5	Medium	40	22.96	Sco_nrdRJ	100 nM	NrdRSco54	1.25e-07	834.546	2017-11-19 22:45:19	1.89994	449.192
	RJ+ScoNrdR+AMP	MST	On Time	RJ+NrdR+2.5mM AMP (#07)	RJ+NrdR+2.5mM AMP (#07)	C:\Users\nanotemper\Desktop\Inna BMS\NrdRSco_RJ_20190918.moc	9	2017-12-20 15:44:58	-1	0	4	5	Medium	40	22.96	Sco_nrdRJ	100 nM	NrdRSco54	6.25e-08	834.065	2017-11-19 22:45:19	1.7743	449.19
	RJ+ScoNrdR+AMP	MST	On Time	RJ+NrdR+2.5mM AMP (#07)	RJ+NrdR+2.5mM AMP (#07)	C:\Users\nanotemper\Desktop\Inna BMS\NrdRSco_RJ_20190918.moc	10	2017-12-20 15:45:39	-1	0	4	5	Medium	40	22.96	Sco_nrdRJ	100 nM	NrdRSco54	3.125e-08	833.97	2017-11-19 22:45:19	1.88713	447.483
	RJ+ScoNrdR+AMP	MST	On Time	RJ+NrdR+2.5mM AMP (#07)	RJ+NrdR+2.5mM AMP (#07)	C:\Users\nanotemper\Desktop\Inna BMS\NrdRSco_RJ_20190918.moc	11	2017-12-20 15:46:19	-1	0	4	5	Medium	40	22.96	Sco_nrdRJ	100 nM	NrdRSco54	1.5625e-08	834.886	2017-11-19 22:45:19	1.95617	454.82
	RJ+ScoNrdR+AMP	MST	On Time	RJ+NrdR+2.5mM AMP (#07)	RJ+NrdR+2.5mM AMP (#07)	C:\Users\nanotemper\Desktop\Inna BMS\NrdRSco_RJ_20190918.moc	12	2017-12-20 15:47:00	-1	0	4	5	Medium	40	22.96	Sco_nrdRJ	100 nM	NrdRSco54	7.8125e-09	833.626	2017-11-19 22:45:19	1.847	447.328
	RJ+ScoNrdR+AMP	MST	On Time	RJ+NrdR+2.5mM AMP (#07)	RJ+NrdR+2.5mM AMP (#07)	C:\Users\nanotemper\Desktop\Inna BMS\NrdRSco_RJ_20190918.moc	13	2017-12-20 15:47:41	-1	0	4	5	Medium	40	22.96	Sco_nrdRJ	100 nM	NrdRSco54	3.90625e-09	833.804	2017-11-19 22:45:19	1.9342	449.889
	RJ+ScoNrdR+AMP	MST	On Time	RJ+NrdR+2.5mM AMP (#07)	RJ+NrdR+2.5mM AMP (#07)	C:\Users\nanotemper\Desktop\Inna BMS\NrdRSco_RJ_20190918.moc	14	2017-12-20 15:48:21	-1	0	4	5	Medium	40	22.96	Sco_nrdRJ	100 nM	NrdRSco54	1.95312e-09	834.616	2017-11-19 22:45:19	1.82564	450.311
	RJ+ScoNrdR+AMP	MST	On Time	RJ+NrdR+2.5mM AMP (#07)	RJ+NrdR+2.5mM AMP (#07)	C:\Users\nanotemper\Desktop\Inna BMS\NrdRSco_RJ_20190918.moc	15	2017-12-20 15:49:02	-1	0	4	5	Medium	40	22.96	Sco_nrdRJ	100 nM	NrdRSco54	9.76562e-10	834.132	2017-11-19 22:45:19	1.8917	452.454
	RJ+ScoNrdR+AMP	MST	On Time	RJ+NrdR+2.5mM AMP (#07)	RJ+NrdR+2.5mM AMP (#07)	C:\Users\nanotemper\Desktop\Inna BMS\NrdRSco_RJ_20190918.moc	16	2017-12-20 15:49:43	-1	0	4	5	Medium	40	22.96	Sco_nrdRJ	100 nM	NrdRSco54	4.88281e-10	834.822	2017-11-19 22:45:19	1.76591	450.126

## Sheet: MetaData
Origin of exported data	Origin of exported data
Project Title:
Comment:
Project File Path:	C:\Users\nanotemper\Desktop\Inna BMS\Streptomyces\Source data\NrdR to nrdRJ oligo\NrdR with different nucleotides\NrdR with different nucleotides to RJ oligo.nta
Analysis-Set Name:	RJ+ScoNrdR+AMP
Exported from:	Dose-Response (Flat)
Exported on:	2017-11-19 22:45:19
Analysis Settings	Analysis Settings
Type of Analysis:	MST
Evaluation strategy:	On Time
Cold Region Start:	-1
Cold Region End:	0
Hot Region Start:	4
Hot Region End:	5
