# Supplementary material for: A nucleotide-sensing oligomerization mechanism that controls NrdR-dependent transcription of ribonucleotide reductases
Source: Nat Commun. 2022 May 16;13:2700. doi: 10.1038/s41467-022-30328-1 (PMC9110341; doi:10.1038/s41467-022-30328-1)
Supplement: Supplementary file 10 — Source Data [file 41467_2022_30328_MOESM10_ESM.zip › Source data NrdR/Source data to Fig 1 and Supplementary Fig 2/NrdR to nrdRJ oligo/NrdR with different nucleotides/NrdR with dAMP to RJ oligo_DoseResponseRawDataFlat.xlsx]

## Sheet: RawData
Project-Name	AnalysisSet	AnalysisSetType	EvaluationStrategy	MergeSet	Run	OriginOfData	CapillaryIndex	DateOfMeasurement	ColdRegionStart	ColdRegionEnd	HotRegionStart	HotRegionEnd	MSTPower	ExcitationPower	MeasuredTemperature	Target	TargetConcentration	Ligand	LigandConcentration	Fnorm	ExportedOn	BleachingRate	InitialFluorescence(MST)
	RJ+ScoNrdR+dAMP	MST	On Time	RJ+NrdR+dAMP 2mM (#13)	RJ+NrdR+dAMP 2mM (#13)	C:\Users\nanotemper\Desktop\Inna BMS\NrdRSco_RJ_20190918.moc	1	2017-12-20 17:45:44	-1	0	4	5	Medium	40	23.62	Sco_nrdRJ	100 nM	NrdRSco54	1.6e-05	850.966	2017-11-19 22:45:40	1.7747	491.61
	RJ+ScoNrdR+dAMP	MST	On Time	RJ+NrdR+dAMP 2mM (#13)	RJ+NrdR+dAMP 2mM (#13)	C:\Users\nanotemper\Desktop\Inna BMS\NrdRSco_RJ_20190918.moc	2	2017-12-20 17:46:25	-1	0	4	5	Medium	40	23.62	Sco_nrdRJ	100 nM	NrdRSco54	8e-06	845.94	2017-11-19 22:45:40	1.99312	487.65
	RJ+ScoNrdR+dAMP	MST	On Time	RJ+NrdR+dAMP 2mM (#13)	RJ+NrdR+dAMP 2mM (#13)	C:\Users\nanotemper\Desktop\Inna BMS\NrdRSco_RJ_20190918.moc	3	2017-12-20 17:47:05	-1	0	4	5	Medium	40	23.62	Sco_nrdRJ	100 nM	NrdRSco54	4e-06	841.501	2017-11-19 22:45:40	1.89593	477.259
	RJ+ScoNrdR+dAMP	MST	On Time	RJ+NrdR+dAMP 2mM (#13)	RJ+NrdR+dAMP 2mM (#13)	C:\Users\nanotemper\Desktop\Inna BMS\NrdRSco_RJ_20190918.moc	4	2017-12-20 17:47:46	-1	0	4	5	Medium	40	23.62	Sco_nrdRJ	100 nM	NrdRSco54	2e-06	838.532	2017-11-19 22:45:40	1.91493	477.514
	RJ+ScoNrdR+dAMP	MST	On Time	RJ+NrdR+dAMP 2mM (#13)	RJ+NrdR+dAMP 2mM (#13)	C:\Users\nanotemper\Desktop\Inna BMS\NrdRSco_RJ_20190918.moc	5	2017-12-20 17:48:27	-1	0	4	5	Medium	40	23.62	Sco_nrdRJ	100 nM	NrdRSco54	1e-06	836.814	2017-11-19 22:45:40	1.64935	463.205
	RJ+ScoNrdR+dAMP	MST	On Time	RJ+NrdR+dAMP 2mM (#13)	RJ+NrdR+dAMP 2mM (#13)	C:\Users\nanotemper\Desktop\Inna BMS\NrdRSco_RJ_20190918.moc	6	2017-12-20 17:49:07	-1	0	4	5	Medium	40	23.62	Sco_nrdRJ	100 nM	NrdRSco54	5e-07	835.461	2017-11-19 22:45:40	1.81405	470.826
	RJ+ScoNrdR+dAMP	MST	On Time	RJ+NrdR+dAMP 2mM (#13)	RJ+NrdR+dAMP 2mM (#13)	C:\Users\nanotemper\Desktop\Inna BMS\NrdRSco_RJ_20190918.moc	7	2017-12-20 17:49:48	-1	0	4	5	Medium	40	23.62	Sco_nrdRJ	100 nM	NrdRSco54	2.5e-07	835.021	2017-11-19 22:45:40	1.755	468.549
	RJ+ScoNrdR+dAMP	MST	On Time	RJ+NrdR+dAMP 2mM (#13)	RJ+NrdR+dAMP 2mM (#13)	C:\Users\nanotemper\Desktop\Inna BMS\NrdRSco_RJ_20190918.moc	8	2017-12-20 17:50:29	-1	0	4	5	Medium	40	23.62	Sco_nrdRJ	100 nM	NrdRSco54	1.25e-07	835.108	2017-11-19 22:45:40	1.85491	467.735
	RJ+ScoNrdR+dAMP	MST	On Time	RJ+NrdR+dAMP 2mM (#13)	RJ+NrdR+dAMP 2mM (#13)	C:\Users\nanotemper\Desktop\Inna BMS\NrdRSco_RJ_20190918.moc	9	2017-12-20 17:51:09	-1	0	4	5	Medium	40	23.62	Sco_nrdRJ	100 nM	NrdRSco54	6.25e-08	834.96	2017-11-19 22:45:40	1.74433	468.458
	RJ+ScoNrdR+dAMP	MST	On Time	RJ+NrdR+dAMP 2mM (#13)	RJ+NrdR+dAMP 2mM (#13)	C:\Users\nanotemper\Desktop\Inna BMS\NrdRSco_RJ_20190918.moc	10	2017-12-20 17:51:50	-1	0	4	5	Medium	40	23.62	Sco_nrdRJ	100 nM	NrdRSco54	3.125e-08	835.244	2017-11-19 22:45:40	1.82343	470.556
	RJ+ScoNrdR+dAMP	MST	On Time	RJ+NrdR+dAMP 2mM (#13)	RJ+NrdR+dAMP 2mM (#13)	C:\Users\nanotemper\Desktop\Inna BMS\NrdRSco_RJ_20190918.moc	11	2017-12-20 17:52:31	-1	0	4	5	Medium	40	23.62	Sco_nrdRJ	100 nM	NrdRSco54	1.5625e-08	834.892	2017-11-19 22:45:40	1.80796	467.736
	RJ+ScoNrdR+dAMP	MST	On Time	RJ+NrdR+dAMP 2mM (#13)	RJ+NrdR+dAMP 2mM (#13)	C:\Users\nanotemper\Desktop\Inna BMS\NrdRSco_RJ_20190918.moc	12	2017-12-20 17:53:11	-1	0	4	5	Medium	40	23.62	Sco_nrdRJ	100 nM	NrdRSco54	7.8125e-09	835.403	2017-11-19 22:45:40	1.73565	475.588
	RJ+ScoNrdR+dAMP	MST	On Time	RJ+NrdR+dAMP 2mM (#13)	RJ+NrdR+dAMP 2mM (#13)	C:\Users\nanotemper\Desktop\Inna BMS\NrdRSco_RJ_20190918.moc	13	2017-12-20 17:53:52	-1	0	4	5	Medium	40	23.62	Sco_nrdRJ	100 nM	NrdRSco54	3.90625e-09	835.595	2017-11-19 22:45:40	1.95453	468.307
	RJ+ScoNrdR+dAMP	MST	On Time	RJ+NrdR+dAMP 2mM (#13)	RJ+NrdR+dAMP 2mM (#13)	C:\Users\nanotemper\Desktop\Inna BMS\NrdRSco_RJ_20190918.moc	14	2017-12-20 17:54:33	-1	0	4	5	Medium	40	23.62	Sco_nrdRJ	100 nM	NrdRSco54	1.95312e-09	834.905	2017-11-19 22:45:40	1.76167	457.197
	RJ+ScoNrdR+dAMP	MST	On Time	RJ+NrdR+dAMP 2mM (#13)	RJ+NrdR+dAMP 2mM (#13)	C:\Users\nanotemper\Desktop\Inna BMS\NrdRSco_RJ_20190918.moc	15	2017-12-20 17:55:13	-1	0	4	5	Medium	40	23.62	Sco_nrdRJ	100 nM	NrdRSco54	9.76562e-10	834.785	2017-11-19 22:45:40	1.86309	468.349
	RJ+ScoNrdR+dAMP	MST	On Time	RJ+NrdR+dAMP 2mM (#13)	RJ+NrdR+dAMP 2mM (#13)	C:\Users\nanotemper\Desktop\Inna BMS\NrdRSco_RJ_20190918.moc	16	2017-12-20 17:55:54	-1	0	4	5	Medium	40	23.62	Sco_nrdRJ	100 nM	NrdRSco54	4.88281e-10	835.163	2017-11-19 22:45:40	1.92972	459.522

## Sheet: MetaData
Origin of exported data	Origin of exported data
Project Title:
Comment:
Project File Path:	C:\Users\nanotemper\Desktop\Inna BMS\Streptomyces\Source data\NrdR to nrdRJ oligo\NrdR with different nucleotides\NrdR with different nucleotides to RJ oligo.nta
Analysis-Set Name:	RJ+ScoNrdR+dAMP
Exported from:	Dose-Response (Flat)
Exported on:	2017-11-19 22:45:40
Analysis Settings	Analysis Settings
Type of Analysis:	MST
Evaluation strategy:	On Time
Cold Region Start:	-1
Cold Region End:	0
Hot Region Start:	4
Hot Region End:	5
