# Supplementary material for: A nucleotide-sensing oligomerization mechanism that controls NrdR-dependent transcription of ribonucleotide reductases
Source: Nat Commun. 2022 May 16;13:2700. doi: 10.1038/s41467-022-30328-1 (PMC9110341; doi:10.1038/s41467-022-30328-1)
Supplement: Supplementary file 10 — Source Data [file 41467_2022_30328_MOESM10_ESM.zip › Source data NrdR/Source data to Fig 1 and Supplementary Fig 2/NrdR to nrdRJ oligo/NrdR ATP dATP/NrdR ATP dATP to nrdRJ_DoseResponseRawDataFlat.xlsx]

## Sheet: RawData
Project-Name	AnalysisSet	AnalysisSetType	EvaluationStrategy	MergeSet	Run	OriginOfData	CapillaryIndex	DateOfMeasurement	ColdRegionStart	ColdRegionEnd	HotRegionStart	HotRegionEnd	MSTPower	ExcitationPower	MeasuredTemperature	Target	TargetConcentration	Ligand	LigandConcentration	Fnorm	ExportedOn	BleachingRate	InitialFluorescence(MST)
	NrdR ATP dATP to RJ merged set	MST	On Time	NrdR ATP dATP to RJ	exp4 + 1.5mM dATP (#05)	C:\Users\nanotemper\Desktop\Inna BMS\NrdRSco_RJ_20190918.moc	1	2017-12-20 13:57:30	-1	0	4	5	Medium	40	22.14	Sco_nrdRJ	100 nM	NrdRSco54	1.6e-05	838.02	2017-11-19 21:48:05	1.97807	488.269
	NrdR ATP dATP to RJ merged set	MST	On Time	NrdR ATP dATP to RJ	exp4 + 1.5mM dATP (#05)	C:\Users\nanotemper\Desktop\Inna BMS\NrdRSco_RJ_20190918.moc	2	2017-12-20 13:58:10	-1	0	4	5	Medium	40	22.14	Sco_nrdRJ	100 nM	NrdRSco54	8e-06	838.152	2017-11-19 21:48:05	1.76822	486.205
	NrdR ATP dATP to RJ merged set	MST	On Time	NrdR ATP dATP to RJ	exp4 + 1.5mM dATP (#05)	C:\Users\nanotemper\Desktop\Inna BMS\NrdRSco_RJ_20190918.moc	3	2017-12-20 13:58:51	-1	0	4	5	Medium	40	22.14	Sco_nrdRJ	100 nM	NrdRSco54	4e-06	837.822	2017-11-19 21:48:05	1.79102	474.826
	NrdR ATP dATP to RJ merged set	MST	On Time	NrdR ATP dATP to RJ	exp4 + 1.5mM dATP (#05)	C:\Users\nanotemper\Desktop\Inna BMS\NrdRSco_RJ_20190918.moc	4	2017-12-20 13:59:32	-1	0	4	5	Medium	40	22.14	Sco_nrdRJ	100 nM	NrdRSco54	2e-06	837.459	2017-11-19 21:48:05	1.73785	489.747
	NrdR ATP dATP to RJ merged set	MST	On Time	NrdR ATP dATP to RJ	exp4 + 1.5mM dATP (#05)	C:\Users\nanotemper\Desktop\Inna BMS\NrdRSco_RJ_20190918.moc	5	2017-12-20 14:00:12	-1	0	4	5	Medium	40	22.14	Sco_nrdRJ	100 nM	NrdRSco54	1e-06	837.907	2017-11-19 21:48:05	1.78231	476.774
	NrdR ATP dATP to RJ merged set	MST	On Time	NrdR ATP dATP to RJ	exp4 + 1.5mM dATP (#05)	C:\Users\nanotemper\Desktop\Inna BMS\NrdRSco_RJ_20190918.moc	6	2017-12-20 14:00:53	-1	0	4	5	Medium	40	22.14	Sco_nrdRJ	100 nM	NrdRSco54	5e-07	837.517	2017-11-19 21:48:05	1.92275	475.903
	NrdR ATP dATP to RJ merged set	MST	On Time	NrdR ATP dATP to RJ	exp4 + 1.5mM dATP (#05)	C:\Users\nanotemper\Desktop\Inna BMS\NrdRSco_RJ_20190918.moc	7	2017-12-20 14:01:34	-1	0	4	5	Medium	40	22.14	Sco_nrdRJ	100 nM	NrdRSco54	2.5e-07	837.052	2017-11-19 21:48:05	1.70503	479.321
	NrdR ATP dATP to RJ merged set	MST	On Time	NrdR ATP dATP to RJ	exp4 + 1.5mM dATP (#05)	C:\Users\nanotemper\Desktop\Inna BMS\NrdRSco_RJ_20190918.moc	8	2017-12-20 14:02:15	-1	0	4	5	Medium	40	22.14	Sco_nrdRJ	100 nM	NrdRSco54	1.25e-07	836.845	2017-11-19 21:48:05	1.76449	473.08
	NrdR ATP dATP to RJ merged set	MST	On Time	NrdR ATP dATP to RJ	exp4 + 1.5mM dATP (#05)	C:\Users\nanotemper\Desktop\Inna BMS\NrdRSco_RJ_20190918.moc	9	2017-12-20 14:02:55	-1	0	4	5	Medium	40	22.14	Sco_nrdRJ	100 nM	NrdRSco54	6.25e-08	835.185	2017-11-19 21:48:05	1.92333	478.278
	NrdR ATP dATP to RJ merged set	MST	On Time	NrdR ATP dATP to RJ	exp4 + 1.5mM dATP (#05)	C:\Users\nanotemper\Desktop\Inna BMS\NrdRSco_RJ_20190918.moc	10	2017-12-20 14:03:36	-1	0	4	5	Medium	40	22.14	Sco_nrdRJ	100 nM	NrdRSco54	3.125e-08	835.174	2017-11-19 21:48:05	1.85651	481.977
	NrdR ATP dATP to RJ merged set	MST	On Time	NrdR ATP dATP to RJ	exp4 + 1.5mM dATP (#05)	C:\Users\nanotemper\Desktop\Inna BMS\NrdRSco_RJ_20190918.moc	11	2017-12-20 14:04:16	-1	0	4	5	Medium	40	22.14	Sco_nrdRJ	100 nM	NrdRSco54	1.5625e-08	833.942	2017-11-19 21:48:05	1.81158	479.675
	NrdR ATP dATP to RJ merged set	MST	On Time	NrdR ATP dATP to RJ	exp4 + 1.5mM dATP (#05)	C:\Users\nanotemper\Desktop\Inna BMS\NrdRSco_RJ_20190918.moc	12	2017-12-20 14:04:57	-1	0	4	5	Medium	40	22.14	Sco_nrdRJ	100 nM	NrdRSco54	7.8125e-09	834.16	2017-11-19 21:48:05	1.76205	475.029
	NrdR ATP dATP to RJ merged set	MST	On Time	NrdR ATP dATP to RJ	exp4 + 1.5mM dATP (#05)	C:\Users\nanotemper\Desktop\Inna BMS\NrdRSco_RJ_20190918.moc	13	2017-12-20 14:05:38	-1	0	4	5	Medium	40	22.14	Sco_nrdRJ	100 nM	NrdRSco54	3.90625e-09	833.766	2017-11-19 21:48:05	1.8784	468.119
	NrdR ATP dATP to RJ merged set	MST	On Time	NrdR ATP dATP to RJ	exp4 + 1.5mM dATP (#05)	C:\Users\nanotemper\Desktop\Inna BMS\NrdRSco_RJ_20190918.moc	14	2017-12-20 14:06:18	-1	0	4	5	Medium	40	22.14	Sco_nrdRJ	100 nM	NrdRSco54	1.95312e-09	833.765	2017-11-19 21:48:05	1.75254	467.298
	NrdR ATP dATP to RJ merged set	MST	On Time	NrdR ATP dATP to RJ	exp4 + 1.5mM dATP (#05)	C:\Users\nanotemper\Desktop\Inna BMS\NrdRSco_RJ_20190918.moc	15	2017-12-20 14:06:59	-1	0	4	5	Medium	40	22.14	Sco_nrdRJ	100 nM	NrdRSco54	9.76562e-10	833.446	2017-11-19 21:48:05	1.84038	456.53
	NrdR ATP dATP to RJ merged set	MST	On Time	NrdR ATP dATP to RJ	exp4 + 1.5mM dATP (#05)	C:\Users\nanotemper\Desktop\Inna BMS\NrdRSco_RJ_20190918.moc	16	2017-12-20 14:07:40	-1	0	4	5	Medium	40	22.14	Sco_nrdRJ	100 nM	NrdRSco54	4.88281e-10	833.6	2017-11-19 21:48:05	1.81574	475.019
	NrdR ATP dATP to RJ merged set	MST	On Time	NrdR ATP dATP to RJ	Experiment 27 (#27)	C:\Users\nanotemper\Desktop\Inna BMS\NrdRSco_RJ_20190918.moc	1	2018-05-10 18:28:30	-1	0	4	5	Medium	40	20.5	Sco_nrdRJ	100 nM	NrdRSco54	1.6e-05	836.29	2017-11-19 21:48:05	1.93518	473.145
	NrdR ATP dATP to RJ merged set	MST	On Time	NrdR ATP dATP to RJ	Experiment 27 (#27)	C:\Users\nanotemper\Desktop\Inna BMS\NrdRSco_RJ_20190918.moc	2	2018-05-10 18:29:10	-1	0	4	5	Medium	40	20.5	Sco_nrdRJ	100 nM	NrdRSco54	8e-06	835.588	2017-11-19 21:48:05	1.95676	474.87
	NrdR ATP dATP to RJ merged set	MST	On Time	NrdR ATP dATP to RJ	Experiment 27 (#27)	C:\Users\nanotemper\Desktop\Inna BMS\NrdRSco_RJ_20190918.moc	3	2018-05-10 18:29:51	-1	0	4	5	Medium	40	20.5	Sco_nrdRJ	100 nM	NrdRSco54	4e-06	835.49	2017-11-19 21:48:05	1.83951	465.624
	NrdR ATP dATP to RJ merged set	MST	On Time	NrdR ATP dATP to RJ	Experiment 27 (#27)	C:\Users\nanotemper\Desktop\Inna BMS\NrdRSco_RJ_20190918.moc	4	2018-05-10 18:30:31	-1	0	4	5	Medium	40	20.5	Sco_nrdRJ	100 nM	NrdRSco54	2e-06	835.211	2017-11-19 21:48:05	1.7059	464.008
	NrdR ATP dATP to RJ merged set	MST	On Time	NrdR ATP dATP to RJ	Experiment 27 (#27)	C:\Users\nanotemper\Desktop\Inna BMS\NrdRSco_RJ_20190918.moc	5	2018-05-10 18:31:12	-1	0	4	5	Medium	40	20.5	Sco_nrdRJ	100 nM	NrdRSco54	1e-06	835.499	2017-11-19 21:48:05	1.79834	458.597
	NrdR ATP dATP to RJ merged set	MST	On Time	NrdR ATP dATP to RJ	Experiment 27 (#27)	C:\Users\nanotemper\Desktop\Inna BMS\NrdRSco_RJ_20190918.moc	6	2018-05-10 18:31:53	-1	0	4	5	Medium	40	20.5	Sco_nrdRJ	100 nM	NrdRSco54	5e-07	834.647	2017-11-19 21:48:05	1.96164	465.554
	NrdR ATP dATP to RJ merged set	MST	On Time	NrdR ATP dATP to RJ	Experiment 27 (#27)	C:\Users\nanotemper\Desktop\Inna BMS\NrdRSco_RJ_20190918.moc	7	2018-05-10 18:32:33	-1	0	4	5	Medium	40	20.5	Sco_nrdRJ	100 nM	NrdRSco54	2.5e-07	834.901	2017-11-19 21:48:05	1.86517	466.248
	NrdR ATP dATP to RJ merged set	MST	On Time	NrdR ATP dATP to RJ	Experiment 27 (#27)	C:\Users\nanotemper\Desktop\Inna BMS\NrdRSco_RJ_20190918.moc	8	2018-05-10 18:33:14	-1	0	4	5	Medium	40	20.5	Sco_nrdRJ	100 nM	NrdRSco54	1.25e-07	833.917	2017-11-19 21:48:05	1.8366	453.957
	NrdR ATP dATP to RJ merged set	MST	On Time	NrdR ATP dATP to RJ	Experiment 27 (#27)	C:\Users\nanotemper\Desktop\Inna BMS\NrdRSco_RJ_20190918.moc	9	2018-05-10 18:33:55	-1	0	4	5	Medium	40	20.5	Sco_nrdRJ	100 nM	NrdRSco54	6.25e-08	833.94	2017-11-19 21:48:05	1.98983	453.932
	NrdR ATP dATP to RJ merged set	MST	On Time	NrdR ATP dATP to RJ	Experiment 27 (#27)	C:\Users\nanotemper\Desktop\Inna BMS\NrdRSco_RJ_20190918.moc	10	2018-05-10 18:34:35	-1	0	4	5	Medium	40	20.5	Sco_nrdRJ	100 nM	NrdRSco54	3.125e-08	832.606	2017-11-19 21:48:05	1.9662	451.242
	NrdR ATP dATP to RJ merged set	MST	On Time	NrdR ATP dATP to RJ	Experiment 27 (#27)	C:\Users\nanotemper\Desktop\Inna BMS\NrdRSco_RJ_20190918.moc	11	2018-05-10 18:35:16	-1	0	4	5	Medium	40	20.5	Sco_nrdRJ	100 nM	NrdRSco54	1.5625e-08	831.828	2017-11-19 21:48:05	1.84733	471.773
	NrdR ATP dATP to RJ merged set	MST	On Time	NrdR ATP dATP to RJ	Experiment 27 (#27)	C:\Users\nanotemper\Desktop\Inna BMS\NrdRSco_RJ_20190918.moc	12	2018-05-10 18:35:57	-1	0	4	5	Medium	40	20.5	Sco_nrdRJ	100 nM	NrdRSco54	7.8125e-09	831.833	2017-11-19 21:48:05	1.9376	461.961
	NrdR ATP dATP to RJ merged set	MST	On Time	NrdR ATP dATP to RJ	Experiment 27 (#27)	C:\Users\nanotemper\Desktop\Inna BMS\NrdRSco_RJ_20190918.moc	13	2018-05-10 18:36:37	-1	0	4	5	Medium	40	20.5	Sco_nrdRJ	100 nM	NrdRSco54	3.90625e-09	831.978	2017-11-19 21:48:05	1.92487	453.953
	NrdR ATP dATP to RJ merged set	MST	On Time	NrdR ATP dATP to RJ	Experiment 27 (#27)	C:\Users\nanotemper\Desktop\Inna BMS\NrdRSco_RJ_20190918.moc	14	2018-05-10 18:37:18	-1	0	4	5	Medium	40	20.5	Sco_nrdRJ	100 nM	NrdRSco54	1.95312e-09	831.008	2017-11-19 21:48:05	1.92475	450.926
	NrdR ATP dATP to RJ merged set	MST	On Time	NrdR ATP dATP to RJ	Experiment 27 (#27)	C:\Users\nanotemper\Desktop\Inna BMS\NrdRSco_RJ_20190918.moc	15	2018-05-10 18:37:59	-1	0	4	5	Medium	40	20.5	Sco_nrdRJ	100 nM	NrdRSco54	9.76562e-10	830.712	2017-11-19 21:48:05	1.77952	455.503
	NrdR ATP dATP to RJ merged set	MST	On Time	NrdR ATP dATP to RJ	Experiment 27 (#27)	C:\Users\nanotemper\Desktop\Inna BMS\NrdRSco_RJ_20190918.moc	16	2018-05-10 18:38:39	-1	0	4	5	Medium	40	20.5	Sco_nrdRJ	100 nM	NrdRSco54	4.88281e-10	830.898	2017-11-19 21:48:05	1.74413	460.374
	NrdR ATP dATP to RJ merged set	MST	On Time	NrdR ATP dATP to RJ	Experiment 28 (#28)	C:\Users\nanotemper\Desktop\Inna BMS\NrdRSco_RJ_20190918.moc	1	2018-05-10 18:55:56	-1	0	4	5	Medium	40	20.66	Sco_nrdRJ	100 nM	NrdRSco54	1.6e-05	836.66	2017-11-19 21:48:05	2.14376	491.716
	NrdR ATP dATP to RJ merged set	MST	On Time	NrdR ATP dATP to RJ	Experiment 28 (#28)	C:\Users\nanotemper\Desktop\Inna BMS\NrdRSco_RJ_20190918.moc	2	2018-05-10 18:56:36	-1	0	4	5	Medium	40	20.66	Sco_nrdRJ	100 nM	NrdRSco54	8e-06	835.39	2017-11-19 21:48:05	1.89	491.618
	NrdR ATP dATP to RJ merged set	MST	On Time	NrdR ATP dATP to RJ	Experiment 28 (#28)	C:\Users\nanotemper\Desktop\Inna BMS\NrdRSco_RJ_20190918.moc	3	2018-05-10 18:57:17	-1	0	4	5	Medium	40	20.66	Sco_nrdRJ	100 nM	NrdRSco54	4e-06	835.604	2017-11-19 21:48:05	1.69976	484.782
	NrdR ATP dATP to RJ merged set	MST	On Time	NrdR ATP dATP to RJ	Experiment 28 (#28)	C:\Users\nanotemper\Desktop\Inna BMS\NrdRSco_RJ_20190918.moc	4	2018-05-10 18:57:58	-1	0	4	5	Medium	40	20.66	Sco_nrdRJ	100 nM	NrdRSco54	2e-06	835.839	2017-11-19 21:48:05	1.74883	476.041
	NrdR ATP dATP to RJ merged set	MST	On Time	NrdR ATP dATP to RJ	Experiment 28 (#28)	C:\Users\nanotemper\Desktop\Inna BMS\NrdRSco_RJ_20190918.moc	5	2018-05-10 18:58:38	-1	0	4	5	Medium	40	20.66	Sco_nrdRJ	100 nM	NrdRSco54	1e-06	836.254	2017-11-19 21:48:05	1.86397	473.948
	NrdR ATP dATP to RJ merged set	MST	On Time	NrdR ATP dATP to RJ	Experiment 28 (#28)	C:\Users\nanotemper\Desktop\Inna BMS\NrdRSco_RJ_20190918.moc	6	2018-05-10 18:59:19	-1	0	4	5	Medium	40	20.66	Sco_nrdRJ	100 nM	NrdRSco54	5e-07	836.097	2017-11-19 21:48:05	1.78697	486.519
	NrdR ATP dATP to RJ merged set	MST	On Time	NrdR ATP dATP to RJ	Experiment 28 (#28)	C:\Users\nanotemper\Desktop\Inna BMS\NrdRSco_RJ_20190918.moc	7	2018-05-10 19:00:00	-1	0	4	5	Medium	40	20.66	Sco_nrdRJ	100 nM	NrdRSco54	2.5e-07	836.202	2017-11-19 21:48:05	1.9492	473.327
	NrdR ATP dATP to RJ merged set	MST	On Time	NrdR ATP dATP to RJ	Experiment 28 (#28)	C:\Users\nanotemper\Desktop\Inna BMS\NrdRSco_RJ_20190918.moc	8	2018-05-10 19:00:40	-1	0	4	5	Medium	40	20.66	Sco_nrdRJ	100 nM	NrdRSco54	1.25e-07	834.89	2017-11-19 21:48:05	1.83369	468.386
	NrdR ATP dATP to RJ merged set	MST	On Time	NrdR ATP dATP to RJ	Experiment 28 (#28)	C:\Users\nanotemper\Desktop\Inna BMS\NrdRSco_RJ_20190918.moc	9	2018-05-10 19:01:21	-1	0	4	5	Medium	40	20.66	Sco_nrdRJ	100 nM	NrdRSco54	6.25e-08	834.711	2017-11-19 21:48:05	2.12359	470.262
	NrdR ATP dATP to RJ merged set	MST	On Time	NrdR ATP dATP to RJ	Experiment 28 (#28)	C:\Users\nanotemper\Desktop\Inna BMS\NrdRSco_RJ_20190918.moc	10	2018-05-10 19:02:02	-1	0	4	5	Medium	40	20.66	Sco_nrdRJ	100 nM	NrdRSco54	3.125e-08	832.533	2017-11-19 21:48:05	1.84702	464.359
	NrdR ATP dATP to RJ merged set	MST	On Time	NrdR ATP dATP to RJ	Experiment 28 (#28)	C:\Users\nanotemper\Desktop\Inna BMS\NrdRSco_RJ_20190918.moc	11	2018-05-10 19:02:42	-1	0	4	5	Medium	40	20.66	Sco_nrdRJ	100 nM	NrdRSco54	1.5625e-08	831.946	2017-11-19 21:48:05	1.94806	482.914
	NrdR ATP dATP to RJ merged set	MST	On Time	NrdR ATP dATP to RJ	Experiment 28 (#28)	C:\Users\nanotemper\Desktop\Inna BMS\NrdRSco_RJ_20190918.moc	12	2018-05-10 19:03:23	-1	0	4	5	Medium	40	20.66	Sco_nrdRJ	100 nM	NrdRSco54	7.8125e-09	831.693	2017-11-19 21:48:05	1.90467	476.42
	NrdR ATP dATP to RJ merged set	MST	On Time	NrdR ATP dATP to RJ	Experiment 28 (#28)	C:\Users\nanotemper\Desktop\Inna BMS\NrdRSco_RJ_20190918.moc	13	2018-05-10 19:04:04	-1	0	4	5	Medium	40	20.66	Sco_nrdRJ	100 nM	NrdRSco54	3.90625e-09	831.332	2017-11-19 21:48:05	1.81103	464.692
	NrdR ATP dATP to RJ merged set	MST	On Time	NrdR ATP dATP to RJ	Experiment 28 (#28)	C:\Users\nanotemper\Desktop\Inna BMS\NrdRSco_RJ_20190918.moc	14	2018-05-10 19:04:44	-1	0	4	5	Medium	40	20.66	Sco_nrdRJ	100 nM	NrdRSco54	1.95312e-09	831.364	2017-11-19 21:48:05	1.6978	462.744
	NrdR ATP dATP to RJ merged set	MST	On Time	NrdR ATP dATP to RJ	Experiment 28 (#28)	C:\Users\nanotemper\Desktop\Inna BMS\NrdRSco_RJ_20190918.moc	15	2018-05-10 19:05:25	-1	0	4	5	Medium	40	20.66	Sco_nrdRJ	100 nM	NrdRSco54	9.76562e-10	831.206	2017-11-19 21:48:05	1.75084	470.455
	NrdR ATP dATP to RJ merged set	MST	On Time	NrdR ATP dATP to RJ	Experiment 28 (#28)	C:\Users\nanotemper\Desktop\Inna BMS\NrdRSco_RJ_20190918.moc	16	2018-05-10 19:06:06	-1	0	4	5	Medium	40	20.66	Sco_nrdRJ	100 nM	NrdRSco54	4.88281e-10	831.133	2017-11-19 21:48:05	1.86534	473.764

## Sheet: MetaData
Origin of exported data	Origin of exported data
Project Title:
Comment:
Project File Path:	C:\Users\nanotemper\Desktop\Inna BMS\Streptomyces\Source data\NrdR to nrdRJ oligo\NrdR ATP dATP\NrdR ATP dATP to nrdRJ.nta
Analysis-Set Name:	NrdR ATP dATP to RJ merged set
Exported from:	Dose-Response (Flat)
Exported on:	2017-11-19 21:48:05
Analysis Settings	Analysis Settings
Type of Analysis:	MST
Evaluation strategy:	On Time
Cold Region Start:	-1
Cold Region End:	0
Hot Region Start:	4
Hot Region End:	5
