# Supplementary material for: A nucleotide-sensing oligomerization mechanism that controls NrdR-dependent transcription of ribonucleotide reductases
Source: Nat Commun. 2022 May 16;13:2700. doi: 10.1038/s41467-022-30328-1 (PMC9110341; doi:10.1038/s41467-022-30328-1)
Supplement: Supplementary file 10 — Source Data [file 41467_2022_30328_MOESM10_ESM.zip › Source data NrdR/Source data to Fig 1 and Supplementary Fig 2/NrdR to nrdRJ oligo/NrdR dATP/NrdR dATP to nrdRJ oligo_DoseResponseRawDataFlat.xlsx]

## Sheet: RawData
Project-Name	AnalysisSet	AnalysisSetType	EvaluationStrategy	MergeSet	Run	OriginOfData	CapillaryIndex	DateOfMeasurement	ColdRegionStart	ColdRegionEnd	HotRegionStart	HotRegionEnd	MSTPower	ExcitationPower	MeasuredTemperature	Target	TargetConcentration	Ligand	LigandConcentration	Fnorm	ExportedOn	BleachingRate	InitialFluorescence(MST)
	NrdR dATP to RJ oligo merged	MST	On Time	RJ+NrdR+dATP 1mM all	RJ+NrdR+dATP 1mM (#08)	C:\Users\nanotemper\Desktop\Inna BMS\NrdRSco_RJ_20190918.moc	1	2017-12-20 16:00:45	-1	0	4	5	Medium	40	23.12	Sco_nrdRJ	100 nM	NrdRSco54	1.6e-05	844.081	2017-11-19 22:40:12	1.9397	471.387
	NrdR dATP to RJ oligo merged	MST	On Time	RJ+NrdR+dATP 1mM all	RJ+NrdR+dATP 1mM (#08)	C:\Users\nanotemper\Desktop\Inna BMS\NrdRSco_RJ_20190918.moc	2	2017-12-20 16:01:25	-1	0	4	5	Medium	40	23.12	Sco_nrdRJ	100 nM	NrdRSco54	8e-06	840.331	2017-11-19 22:40:12	1.84408	470.83
	NrdR dATP to RJ oligo merged	MST	On Time	RJ+NrdR+dATP 1mM all	RJ+NrdR+dATP 1mM (#08)	C:\Users\nanotemper\Desktop\Inna BMS\NrdRSco_RJ_20190918.moc	3	2017-12-20 16:02:06	-1	0	4	5	Medium	40	23.12	Sco_nrdRJ	100 nM	NrdRSco54	4e-06	836.745	2017-11-19 22:40:12	1.82141	463.224
	NrdR dATP to RJ oligo merged	MST	On Time	RJ+NrdR+dATP 1mM all	RJ+NrdR+dATP 1mM (#08)	C:\Users\nanotemper\Desktop\Inna BMS\NrdRSco_RJ_20190918.moc	4	2017-12-20 16:02:46	-1	0	4	5	Medium	40	23.12	Sco_nrdRJ	100 nM	NrdRSco54	2e-06	835.582	2017-11-19 22:40:12	1.70071	465.158
	NrdR dATP to RJ oligo merged	MST	On Time	RJ+NrdR+dATP 1mM all	RJ+NrdR+dATP 1mM (#08)	C:\Users\nanotemper\Desktop\Inna BMS\NrdRSco_RJ_20190918.moc	5	2017-12-20 16:03:27	-1	0	4	5	Medium	40	23.12	Sco_nrdRJ	100 nM	NrdRSco54	1e-06	834.217	2017-11-19 22:40:12	1.81433	459.888
	NrdR dATP to RJ oligo merged	MST	On Time	RJ+NrdR+dATP 1mM all	RJ+NrdR+dATP 1mM (#08)	C:\Users\nanotemper\Desktop\Inna BMS\NrdRSco_RJ_20190918.moc	6	2017-12-20 16:04:08	-1	0	4	5	Medium	40	23.12	Sco_nrdRJ	100 nM	NrdRSco54	5e-07	833.527	2017-11-19 22:40:12	1.81035	465.983
	NrdR dATP to RJ oligo merged	MST	On Time	RJ+NrdR+dATP 1mM all	RJ+NrdR+dATP 1mM (#08)	C:\Users\nanotemper\Desktop\Inna BMS\NrdRSco_RJ_20190918.moc	7	2017-12-20 16:04:48	-1	0	4	5	Medium	40	23.12	Sco_nrdRJ	100 nM	NrdRSco54	2.5e-07	831.831	2017-11-19 22:40:12	1.6274	459.746
	NrdR dATP to RJ oligo merged	MST	On Time	RJ+NrdR+dATP 1mM all	RJ+NrdR+dATP 1mM (#08)	C:\Users\nanotemper\Desktop\Inna BMS\NrdRSco_RJ_20190918.moc	8	2017-12-20 16:05:29	-1	0	4	5	Medium	40	23.12	Sco_nrdRJ	100 nM	NrdRSco54	1.25e-07	833.234	2017-11-19 22:40:12	1.66883	457.853
	NrdR dATP to RJ oligo merged	MST	On Time	RJ+NrdR+dATP 1mM all	RJ+NrdR+dATP 1mM (#08)	C:\Users\nanotemper\Desktop\Inna BMS\NrdRSco_RJ_20190918.moc	9	2017-12-20 16:06:10	-1	0	4	5	Medium	40	23.12	Sco_nrdRJ	100 nM	NrdRSco54	6.25e-08	832.933	2017-11-19 22:40:12	1.67589	458.336
	NrdR dATP to RJ oligo merged	MST	On Time	RJ+NrdR+dATP 1mM all	RJ+NrdR+dATP 1mM (#08)	C:\Users\nanotemper\Desktop\Inna BMS\NrdRSco_RJ_20190918.moc	10	2017-12-20 16:06:50	-1	0	4	5	Medium	40	23.12	Sco_nrdRJ	100 nM	NrdRSco54	3.125e-08	832.972	2017-11-19 22:40:12	1.80676	455.366
	NrdR dATP to RJ oligo merged	MST	On Time	RJ+NrdR+dATP 1mM all	RJ+NrdR+dATP 1mM (#08)	C:\Users\nanotemper\Desktop\Inna BMS\NrdRSco_RJ_20190918.moc	11	2017-12-20 16:07:31	-1	0	4	5	Medium	40	23.12	Sco_nrdRJ	100 nM	NrdRSco54	1.5625e-08	833.428	2017-11-19 22:40:12	1.63898	458.326
	NrdR dATP to RJ oligo merged	MST	On Time	RJ+NrdR+dATP 1mM all	RJ+NrdR+dATP 1mM (#08)	C:\Users\nanotemper\Desktop\Inna BMS\NrdRSco_RJ_20190918.moc	12	2017-12-20 16:08:12	-1	0	4	5	Medium	40	23.12	Sco_nrdRJ	100 nM	NrdRSco54	7.8125e-09	833.35	2017-11-19 22:40:12	1.78769	452.565
	NrdR dATP to RJ oligo merged	MST	On Time	RJ+NrdR+dATP 1mM all	RJ+NrdR+dATP 1mM (#08)	C:\Users\nanotemper\Desktop\Inna BMS\NrdRSco_RJ_20190918.moc	13	2017-12-20 16:08:52	-1	0	4	5	Medium	40	23.12	Sco_nrdRJ	100 nM	NrdRSco54	3.90625e-09	833.239	2017-11-19 22:40:12	1.70974	457.149
	NrdR dATP to RJ oligo merged	MST	On Time	RJ+NrdR+dATP 1mM all	RJ+NrdR+dATP 1mM (#08)	C:\Users\nanotemper\Desktop\Inna BMS\NrdRSco_RJ_20190918.moc	14	2017-12-20 16:09:33	-1	0	4	5	Medium	40	23.12	Sco_nrdRJ	100 nM	NrdRSco54	1.95312e-09	832.858	2017-11-19 22:40:12	1.96171	449.93
	NrdR dATP to RJ oligo merged	MST	On Time	RJ+NrdR+dATP 1mM all	RJ+NrdR+dATP 1mM (#08)	C:\Users\nanotemper\Desktop\Inna BMS\NrdRSco_RJ_20190918.moc	15	2017-12-20 16:10:14	-1	0	4	5	Medium	40	23.12	Sco_nrdRJ	100 nM	NrdRSco54	9.76562e-10	833.353	2017-11-19 22:40:12	1.85548	455.92
	NrdR dATP to RJ oligo merged	MST	On Time	RJ+NrdR+dATP 1mM all	RJ+NrdR+dATP 1mM (#08)	C:\Users\nanotemper\Desktop\Inna BMS\NrdRSco_RJ_20190918.moc	16	2017-12-20 16:10:55	-1	0	4	5	Medium	40	23.12	Sco_nrdRJ	100 nM	NrdRSco54	4.88281e-10	833.359	2017-11-19 22:40:12	1.81114	452.71
	NrdR dATP to RJ oligo merged	MST	On Time	RJ+NrdR+dATP 1mM all	RJ+NrdR+dATP 1mM (#20)	C:\Users\nanotemper\Desktop\Inna BMS\NrdRSco_RJ_20190918.moc	1	2017-12-26 16:00:09	-1	0	4	5	Medium	40	23.21	Sco_nrdRJ	100 nM	NrdRSco54	1.6e-05	848.788	2017-11-19 22:40:12	2.00546	426.983
	NrdR dATP to RJ oligo merged	MST	On Time	RJ+NrdR+dATP 1mM all	RJ+NrdR+dATP 1mM (#20)	C:\Users\nanotemper\Desktop\Inna BMS\NrdRSco_RJ_20190918.moc	2	2017-12-26 16:00:49	-1	0	4	5	Medium	40	23.21	Sco_nrdRJ	100 nM	NrdRSco54	8e-06	841.74	2017-11-19 22:40:12	1.90469	418.539
	NrdR dATP to RJ oligo merged	MST	On Time	RJ+NrdR+dATP 1mM all	RJ+NrdR+dATP 1mM (#20)	C:\Users\nanotemper\Desktop\Inna BMS\NrdRSco_RJ_20190918.moc	3	2017-12-26 16:01:30	-1	0	4	5	Medium	40	23.21	Sco_nrdRJ	100 nM	NrdRSco54	4e-06	837.392	2017-11-19 22:40:12	1.97167	420.562
	NrdR dATP to RJ oligo merged	MST	On Time	RJ+NrdR+dATP 1mM all	RJ+NrdR+dATP 1mM (#20)	C:\Users\nanotemper\Desktop\Inna BMS\NrdRSco_RJ_20190918.moc	4	2017-12-26 16:02:11	-1	0	4	5	Medium	40	23.21	Sco_nrdRJ	100 nM	NrdRSco54	2e-06	835.921	2017-11-19 22:40:12	1.74661	424.456
	NrdR dATP to RJ oligo merged	MST	On Time	RJ+NrdR+dATP 1mM all	RJ+NrdR+dATP 1mM (#20)	C:\Users\nanotemper\Desktop\Inna BMS\NrdRSco_RJ_20190918.moc	5	2017-12-26 16:02:51	-1	0	4	5	Medium	40	23.21	Sco_nrdRJ	100 nM	NrdRSco54	1e-06	834.142	2017-11-19 22:40:12	1.79785	415.931
	NrdR dATP to RJ oligo merged	MST	On Time	RJ+NrdR+dATP 1mM all	RJ+NrdR+dATP 1mM (#20)	C:\Users\nanotemper\Desktop\Inna BMS\NrdRSco_RJ_20190918.moc	6	2017-12-26 16:03:32	-1	0	4	5	Medium	40	23.21	Sco_nrdRJ	100 nM	NrdRSco54	5e-07	833.773	2017-11-19 22:40:12	1.90427	415.113
	NrdR dATP to RJ oligo merged	MST	On Time	RJ+NrdR+dATP 1mM all	RJ+NrdR+dATP 1mM (#20)	C:\Users\nanotemper\Desktop\Inna BMS\NrdRSco_RJ_20190918.moc	7	2017-12-26 16:04:13	-1	0	4	5	Medium	40	23.21	Sco_nrdRJ	100 nM	NrdRSco54	2.5e-07	833.574	2017-11-19 22:40:12	1.71018	410.121
	NrdR dATP to RJ oligo merged	MST	On Time	RJ+NrdR+dATP 1mM all	RJ+NrdR+dATP 1mM (#20)	C:\Users\nanotemper\Desktop\Inna BMS\NrdRSco_RJ_20190918.moc	8	2017-12-26 16:04:53	-1	0	4	5	Medium	40	23.21	Sco_nrdRJ	100 nM	NrdRSco54	1.25e-07	833.807	2017-11-19 22:40:12	2.10754	408.811
	NrdR dATP to RJ oligo merged	MST	On Time	RJ+NrdR+dATP 1mM all	RJ+NrdR+dATP 1mM (#20)	C:\Users\nanotemper\Desktop\Inna BMS\NrdRSco_RJ_20190918.moc	9	2017-12-26 16:05:34	-1	0	4	5	Medium	40	23.21	Sco_nrdRJ	100 nM	NrdRSco54	6.25e-08	833.477	2017-11-19 22:40:12	1.83194	410.215
	NrdR dATP to RJ oligo merged	MST	On Time	RJ+NrdR+dATP 1mM all	RJ+NrdR+dATP 1mM (#20)	C:\Users\nanotemper\Desktop\Inna BMS\NrdRSco_RJ_20190918.moc	10	2017-12-26 16:06:15	-1	0	4	5	Medium	40	23.21	Sco_nrdRJ	100 nM	NrdRSco54	3.125e-08	833.339	2017-11-19 22:40:12	1.84463	411.752
	NrdR dATP to RJ oligo merged	MST	On Time	RJ+NrdR+dATP 1mM all	RJ+NrdR+dATP 1mM (#20)	C:\Users\nanotemper\Desktop\Inna BMS\NrdRSco_RJ_20190918.moc	11	2017-12-26 16:06:55	-1	0	4	5	Medium	40	23.21	Sco_nrdRJ	100 nM	NrdRSco54	1.5625e-08	834.168	2017-11-19 22:40:12	1.79503	408.992
	NrdR dATP to RJ oligo merged	MST	On Time	RJ+NrdR+dATP 1mM all	RJ+NrdR+dATP 1mM (#20)	C:\Users\nanotemper\Desktop\Inna BMS\NrdRSco_RJ_20190918.moc	12	2017-12-26 16:07:36	-1	0	4	5	Medium	40	23.21	Sco_nrdRJ	100 nM	NrdRSco54	7.8125e-09	833.466	2017-11-19 22:40:12	1.73216	408.326
	NrdR dATP to RJ oligo merged	MST	On Time	RJ+NrdR+dATP 1mM all	RJ+NrdR+dATP 1mM (#20)	C:\Users\nanotemper\Desktop\Inna BMS\NrdRSco_RJ_20190918.moc	13	2017-12-26 16:08:17	-1	0	4	5	Medium	40	23.21	Sco_nrdRJ	100 nM	NrdRSco54	3.90625e-09	833.947	2017-11-19 22:40:12	1.79019	408.608
	NrdR dATP to RJ oligo merged	MST	On Time	RJ+NrdR+dATP 1mM all	RJ+NrdR+dATP 1mM (#20)	C:\Users\nanotemper\Desktop\Inna BMS\NrdRSco_RJ_20190918.moc	14	2017-12-26 16:08:57	-1	0	4	5	Medium	40	23.21	Sco_nrdRJ	100 nM	NrdRSco54	1.95312e-09	833.775	2017-11-19 22:40:12	1.59956	407.553
	NrdR dATP to RJ oligo merged	MST	On Time	RJ+NrdR+dATP 1mM all	RJ+NrdR+dATP 1mM (#20)	C:\Users\nanotemper\Desktop\Inna BMS\NrdRSco_RJ_20190918.moc	15	2017-12-26 16:09:38	-1	0	4	5	Medium	40	23.21	Sco_nrdRJ	100 nM	NrdRSco54	9.76562e-10	834.049	2017-11-19 22:40:12	1.89581	403.582
	NrdR dATP to RJ oligo merged	MST	On Time	RJ+NrdR+dATP 1mM all	RJ+NrdR+dATP 1mM (#20)	C:\Users\nanotemper\Desktop\Inna BMS\NrdRSco_RJ_20190918.moc	16	2017-12-26 16:10:19	-1	0	4	5	Medium	40	23.21	Sco_nrdRJ	100 nM	NrdRSco54	4.88281e-10	834.656	2017-11-19 22:40:12	1.82601	368.824
	NrdR dATP to RJ oligo merged	MST	On Time	RJ+NrdR+dATP 1mM all	RJ+NrdR+dATP 1mM (#22)	C:\Users\nanotemper\Desktop\Inna BMS\NrdRSco_RJ_20190918.moc	1	2017-12-26 16:30:23	-1	0	4	5	Medium	40	23.37	Sco_nrdRJ	100 nM	NrdRSco54	1.6e-05	847.269	2017-11-19 22:40:12	2.13711	434.672
	NrdR dATP to RJ oligo merged	MST	On Time	RJ+NrdR+dATP 1mM all	RJ+NrdR+dATP 1mM (#22)	C:\Users\nanotemper\Desktop\Inna BMS\NrdRSco_RJ_20190918.moc	2	2017-12-26 16:31:04	-1	0	4	5	Medium	40	23.37	Sco_nrdRJ	100 nM	NrdRSco54	8e-06	840.903	2017-11-19 22:40:12	1.9028	428.523
	NrdR dATP to RJ oligo merged	MST	On Time	RJ+NrdR+dATP 1mM all	RJ+NrdR+dATP 1mM (#22)	C:\Users\nanotemper\Desktop\Inna BMS\NrdRSco_RJ_20190918.moc	3	2017-12-26 16:31:44	-1	0	4	5	Medium	40	23.37	Sco_nrdRJ	100 nM	NrdRSco54	4e-06	837.981	2017-11-19 22:40:12	1.91162	430.827
	NrdR dATP to RJ oligo merged	MST	On Time	RJ+NrdR+dATP 1mM all	RJ+NrdR+dATP 1mM (#22)	C:\Users\nanotemper\Desktop\Inna BMS\NrdRSco_RJ_20190918.moc	4	2017-12-26 16:32:25	-1	0	4	5	Medium	40	23.37	Sco_nrdRJ	100 nM	NrdRSco54	2e-06	836.4	2017-11-19 22:40:12	1.83413	434.631
	NrdR dATP to RJ oligo merged	MST	On Time	RJ+NrdR+dATP 1mM all	RJ+NrdR+dATP 1mM (#22)	C:\Users\nanotemper\Desktop\Inna BMS\NrdRSco_RJ_20190918.moc	5	2017-12-26 16:33:06	-1	0	4	5	Medium	40	23.37	Sco_nrdRJ	100 nM	NrdRSco54	1e-06	836.1	2017-11-19 22:40:12	1.92052	426.879
	NrdR dATP to RJ oligo merged	MST	On Time	RJ+NrdR+dATP 1mM all	RJ+NrdR+dATP 1mM (#22)	C:\Users\nanotemper\Desktop\Inna BMS\NrdRSco_RJ_20190918.moc	6	2017-12-26 16:33:46	-1	0	4	5	Medium	40	23.37	Sco_nrdRJ	100 nM	NrdRSco54	5e-07	834.674	2017-11-19 22:40:12	1.81466	420.809
	NrdR dATP to RJ oligo merged	MST	On Time	RJ+NrdR+dATP 1mM all	RJ+NrdR+dATP 1mM (#22)	C:\Users\nanotemper\Desktop\Inna BMS\NrdRSco_RJ_20190918.moc	7	2017-12-26 16:34:27	-1	0	4	5	Medium	40	23.37	Sco_nrdRJ	100 nM	NrdRSco54	2.5e-07	833.879	2017-11-19 22:40:12	1.79099	415.548
	NrdR dATP to RJ oligo merged	MST	On Time	RJ+NrdR+dATP 1mM all	RJ+NrdR+dATP 1mM (#22)	C:\Users\nanotemper\Desktop\Inna BMS\NrdRSco_RJ_20190918.moc	8	2017-12-26 16:35:08	-1	0	4	5	Medium	40	23.37	Sco_nrdRJ	100 nM	NrdRSco54	1.25e-07	834.67	2017-11-19 22:40:12	1.74462	410.553
	NrdR dATP to RJ oligo merged	MST	On Time	RJ+NrdR+dATP 1mM all	RJ+NrdR+dATP 1mM (#22)	C:\Users\nanotemper\Desktop\Inna BMS\NrdRSco_RJ_20190918.moc	9	2017-12-26 16:35:48	-1	0	4	5	Medium	40	23.37	Sco_nrdRJ	100 nM	NrdRSco54	6.25e-08	834.371	2017-11-19 22:40:12	1.71989	415.043
	NrdR dATP to RJ oligo merged	MST	On Time	RJ+NrdR+dATP 1mM all	RJ+NrdR+dATP 1mM (#22)	C:\Users\nanotemper\Desktop\Inna BMS\NrdRSco_RJ_20190918.moc	10	2017-12-26 16:36:29	-1	0	4	5	Medium	40	23.37	Sco_nrdRJ	100 nM	NrdRSco54	3.125e-08	835.619	2017-11-19 22:40:12	1.86376	420.658
	NrdR dATP to RJ oligo merged	MST	On Time	RJ+NrdR+dATP 1mM all	RJ+NrdR+dATP 1mM (#22)	C:\Users\nanotemper\Desktop\Inna BMS\NrdRSco_RJ_20190918.moc	11	2017-12-26 16:37:10	-1	0	4	5	Medium	40	23.37	Sco_nrdRJ	100 nM	NrdRSco54	1.5625e-08	835.663	2017-11-19 22:40:12	1.84619	414.049
	NrdR dATP to RJ oligo merged	MST	On Time	RJ+NrdR+dATP 1mM all	RJ+NrdR+dATP 1mM (#22)	C:\Users\nanotemper\Desktop\Inna BMS\NrdRSco_RJ_20190918.moc	12	2017-12-26 16:37:50	-1	0	4	5	Medium	40	23.37	Sco_nrdRJ	100 nM	NrdRSco54	7.8125e-09	835.631	2017-11-19 22:40:12	1.64721	410.774
	NrdR dATP to RJ oligo merged	MST	On Time	RJ+NrdR+dATP 1mM all	RJ+NrdR+dATP 1mM (#22)	C:\Users\nanotemper\Desktop\Inna BMS\NrdRSco_RJ_20190918.moc	13	2017-12-26 16:38:31	-1	0	4	5	Medium	40	23.37	Sco_nrdRJ	100 nM	NrdRSco54	3.90625e-09	836.406	2017-11-19 22:40:12	2.02146	410.533
	NrdR dATP to RJ oligo merged	MST	On Time	RJ+NrdR+dATP 1mM all	RJ+NrdR+dATP 1mM (#22)	C:\Users\nanotemper\Desktop\Inna BMS\NrdRSco_RJ_20190918.moc	14	2017-12-26 16:39:12	-1	0	4	5	Medium	40	23.37	Sco_nrdRJ	100 nM	NrdRSco54	1.95312e-09	835.449	2017-11-19 22:40:12	1.78755	410.588
	NrdR dATP to RJ oligo merged	MST	On Time	RJ+NrdR+dATP 1mM all	RJ+NrdR+dATP 1mM (#22)	C:\Users\nanotemper\Desktop\Inna BMS\NrdRSco_RJ_20190918.moc	15	2017-12-26 16:39:53	-1	0	4	5	Medium	40	23.37	Sco_nrdRJ	100 nM	NrdRSco54	9.76562e-10	835.617	2017-11-19 22:40:12	1.78216	405.764
	NrdR dATP to RJ oligo merged	MST	On Time	RJ+NrdR+dATP 1mM all	RJ+NrdR+dATP 1mM (#22)	C:\Users\nanotemper\Desktop\Inna BMS\NrdRSco_RJ_20190918.moc	16	2017-12-26 16:40:33	-1	0	4	5	Medium	40	23.37	Sco_nrdRJ	100 nM	NrdRSco54	4.88281e-10	836.404	2017-11-19 22:40:12	1.87681	375.471

## Sheet: MetaData
Origin of exported data	Origin of exported data
Project Title:
Comment:
Project File Path:	C:\Users\nanotemper\Desktop\Inna BMS\Streptomyces\Source data\NrdR to nrdRJ oligo\NrdR dATP\NrdR dATP to nrdRJ oligo.nta
Analysis-Set Name:	NrdR dATP to RJ oligo merged
Exported from:	Dose-Response (Flat)
Exported on:	2017-11-19 22:40:12
Analysis Settings	Analysis Settings
Type of Analysis:	MST
Evaluation strategy:	On Time
Cold Region Start:	-1
Cold Region End:	0
Hot Region Start:	4
Hot Region End:	5
