# Supplementary material for: A nucleotide-sensing oligomerization mechanism that controls NrdR-dependent transcription of ribonucleotide reductases
Source: Nat Commun. 2022 May 16;13:2700. doi: 10.1038/s41467-022-30328-1 (PMC9110341; doi:10.1038/s41467-022-30328-1)
Supplement: Supplementary file 10 — Source Data [file 41467_2022_30328_MOESM10_ESM.zip › Source data NrdR/Source data to Fig 1 and Supplementary Fig 2/NrdR to nrdRJ oligo/NrdR with different nucleotide combinations/NrdR withADP ATP to RJ oligo_DoseResponseRawDataFlat.xlsx]

## Sheet: RawData
Project-Name	AnalysisSet	AnalysisSetType	EvaluationStrategy	MergeSet	Run	OriginOfData	CapillaryIndex	DateOfMeasurement	ColdRegionStart	ColdRegionEnd	HotRegionStart	HotRegionEnd	MSTPower	ExcitationPower	MeasuredTemperature	Target	TargetConcentration	Ligand	LigandConcentration	Fnorm	ExportedOn	BleachingRate	InitialFluorescence(MST)
	RJ+ScoNrdR+ATP+ADP	MST	On Time	RJ +NrdR+1mM ATP+1mM ADP (#16)	RJ +NrdR+1mM ATP+1mM ADP (#16)	C:\Users\nanotemper\Desktop\Inna BMS\NrdRSco_RJ_20190918.moc	1	2017-12-26 13:33:06	-1	0	4	5	Medium	40	22.06	Sco_nrdRJ	100 nM	NrdRSco54	1.6e-05	852.072	2017-11-19 22:42:55	1.95767	444.599
	RJ+ScoNrdR+ATP+ADP	MST	On Time	RJ +NrdR+1mM ATP+1mM ADP (#16)	RJ +NrdR+1mM ATP+1mM ADP (#16)	C:\Users\nanotemper\Desktop\Inna BMS\NrdRSco_RJ_20190918.moc	2	2017-12-26 13:33:47	-1	0	4	5	Medium	40	22.06	Sco_nrdRJ	100 nM	NrdRSco54	8e-06	847.903	2017-11-19 22:42:55	1.86157	438.408
	RJ+ScoNrdR+ATP+ADP	MST	On Time	RJ +NrdR+1mM ATP+1mM ADP (#16)	RJ +NrdR+1mM ATP+1mM ADP (#16)	C:\Users\nanotemper\Desktop\Inna BMS\NrdRSco_RJ_20190918.moc	3	2017-12-26 13:34:27	-1	0	4	5	Medium	40	22.06	Sco_nrdRJ	100 nM	NrdRSco54	4e-06	842.839	2017-11-19 22:42:55	2.09652	440.99
	RJ+ScoNrdR+ATP+ADP	MST	On Time	RJ +NrdR+1mM ATP+1mM ADP (#16)	RJ +NrdR+1mM ATP+1mM ADP (#16)	C:\Users\nanotemper\Desktop\Inna BMS\NrdRSco_RJ_20190918.moc	4	2017-12-26 13:35:08	-1	0	4	5	Medium	40	22.06	Sco_nrdRJ	100 nM	NrdRSco54	2e-06	837.23	2017-11-19 22:42:55	1.78144	439.137
	RJ+ScoNrdR+ATP+ADP	MST	On Time	RJ +NrdR+1mM ATP+1mM ADP (#16)	RJ +NrdR+1mM ATP+1mM ADP (#16)	C:\Users\nanotemper\Desktop\Inna BMS\NrdRSco_RJ_20190918.moc	5	2017-12-26 13:35:49	-1	0	4	5	Medium	40	22.06	Sco_nrdRJ	100 nM	NrdRSco54	1e-06	835.244	2017-11-19 22:42:55	2.11072	433.77
	RJ+ScoNrdR+ATP+ADP	MST	On Time	RJ +NrdR+1mM ATP+1mM ADP (#16)	RJ +NrdR+1mM ATP+1mM ADP (#16)	C:\Users\nanotemper\Desktop\Inna BMS\NrdRSco_RJ_20190918.moc	6	2017-12-26 13:36:29	-1	0	4	5	Medium	40	22.06	Sco_nrdRJ	100 nM	NrdRSco54	5e-07	834.605	2017-11-19 22:42:55	2.01918	435.161
	RJ+ScoNrdR+ATP+ADP	MST	On Time	RJ +NrdR+1mM ATP+1mM ADP (#16)	RJ +NrdR+1mM ATP+1mM ADP (#16)	C:\Users\nanotemper\Desktop\Inna BMS\NrdRSco_RJ_20190918.moc	7	2017-12-26 13:37:10	-1	0	4	5	Medium	40	22.06	Sco_nrdRJ	100 nM	NrdRSco54	2.5e-07	833.725	2017-11-19 22:42:55	1.87171	433.198
	RJ+ScoNrdR+ATP+ADP	MST	On Time	RJ +NrdR+1mM ATP+1mM ADP (#16)	RJ +NrdR+1mM ATP+1mM ADP (#16)	C:\Users\nanotemper\Desktop\Inna BMS\NrdRSco_RJ_20190918.moc	8	2017-12-26 13:37:51	-1	0	4	5	Medium	40	22.06	Sco_nrdRJ	100 nM	NrdRSco54	1.25e-07	833.544	2017-11-19 22:42:55	1.90701	432.378
	RJ+ScoNrdR+ATP+ADP	MST	On Time	RJ +NrdR+1mM ATP+1mM ADP (#16)	RJ +NrdR+1mM ATP+1mM ADP (#16)	C:\Users\nanotemper\Desktop\Inna BMS\NrdRSco_RJ_20190918.moc	9	2017-12-26 13:38:31	-1	0	4	5	Medium	40	22.06	Sco_nrdRJ	100 nM	NrdRSco54	6.25e-08	833.022	2017-11-19 22:42:55	1.87314	434.947
	RJ+ScoNrdR+ATP+ADP	MST	On Time	RJ +NrdR+1mM ATP+1mM ADP (#16)	RJ +NrdR+1mM ATP+1mM ADP (#16)	C:\Users\nanotemper\Desktop\Inna BMS\NrdRSco_RJ_20190918.moc	10	2017-12-26 13:39:12	-1	0	4	5	Medium	40	22.06	Sco_nrdRJ	100 nM	NrdRSco54	3.125e-08	833.555	2017-11-19 22:42:55	1.82328	438.174
	RJ+ScoNrdR+ATP+ADP	MST	On Time	RJ +NrdR+1mM ATP+1mM ADP (#16)	RJ +NrdR+1mM ATP+1mM ADP (#16)	C:\Users\nanotemper\Desktop\Inna BMS\NrdRSco_RJ_20190918.moc	11	2017-12-26 13:39:52	-1	0	4	5	Medium	40	22.06	Sco_nrdRJ	100 nM	NrdRSco54	1.5625e-08	833.025	2017-11-19 22:42:55	1.88868	432.828
	RJ+ScoNrdR+ATP+ADP	MST	On Time	RJ +NrdR+1mM ATP+1mM ADP (#16)	RJ +NrdR+1mM ATP+1mM ADP (#16)	C:\Users\nanotemper\Desktop\Inna BMS\NrdRSco_RJ_20190918.moc	12	2017-12-26 13:40:33	-1	0	4	5	Medium	40	22.06	Sco_nrdRJ	100 nM	NrdRSco54	7.8125e-09	832.999	2017-11-19 22:42:55	1.91422	435.547
	RJ+ScoNrdR+ATP+ADP	MST	On Time	RJ +NrdR+1mM ATP+1mM ADP (#16)	RJ +NrdR+1mM ATP+1mM ADP (#16)	C:\Users\nanotemper\Desktop\Inna BMS\NrdRSco_RJ_20190918.moc	13	2017-12-26 13:41:14	-1	0	4	5	Medium	40	22.06	Sco_nrdRJ	100 nM	NrdRSco54	3.90625e-09	833.386	2017-11-19 22:42:55	1.93795	431.932
	RJ+ScoNrdR+ATP+ADP	MST	On Time	RJ +NrdR+1mM ATP+1mM ADP (#16)	RJ +NrdR+1mM ATP+1mM ADP (#16)	C:\Users\nanotemper\Desktop\Inna BMS\NrdRSco_RJ_20190918.moc	14	2017-12-26 13:41:54	-1	0	4	5	Medium	40	22.06	Sco_nrdRJ	100 nM	NrdRSco54	1.95312e-09	833.319	2017-11-19 22:42:55	1.81225	431.533
	RJ+ScoNrdR+ATP+ADP	MST	On Time	RJ +NrdR+1mM ATP+1mM ADP (#16)	RJ +NrdR+1mM ATP+1mM ADP (#16)	C:\Users\nanotemper\Desktop\Inna BMS\NrdRSco_RJ_20190918.moc	15	2017-12-26 13:42:35	-1	0	4	5	Medium	40	22.06	Sco_nrdRJ	100 nM	NrdRSco54	9.76562e-10	833.809	2017-11-19 22:42:55	1.79867	430.861
	RJ+ScoNrdR+ATP+ADP	MST	On Time	RJ +NrdR+1mM ATP+1mM ADP (#16)	RJ +NrdR+1mM ATP+1mM ADP (#16)	C:\Users\nanotemper\Desktop\Inna BMS\NrdRSco_RJ_20190918.moc	16	2017-12-26 13:43:16	-1	0	4	5	Medium	40	22.06	Sco_nrdRJ	100 nM	NrdRSco54	4.88281e-10	833.754	2017-11-19 22:42:55	1.79	399.307

## Sheet: MetaData
Origin of exported data	Origin of exported data
Project Title:
Comment:
Project File Path:	C:\Users\nanotemper\Desktop\Inna BMS\Streptomyces\Source data\NrdR to nrdRJ oligo\NrdR with different nucleotide combinations\NrdR with different nucl combinations to RJ oligo.nta
Analysis-Set Name:	RJ+ScoNrdR+ATP+ADP
Exported from:	Dose-Response (Flat)
Exported on:	2017-11-19 22:42:55
Analysis Settings	Analysis Settings
Type of Analysis:	MST
Evaluation strategy:	On Time
Cold Region Start:	-1
Cold Region End:	0
Hot Region Start:	4
Hot Region End:	5
