# Supplementary material for: A nucleotide-sensing oligomerization mechanism that controls NrdR-dependent transcription of ribonucleotide reductases
Source: Nat Commun. 2022 May 16;13:2700. doi: 10.1038/s41467-022-30328-1 (PMC9110341; doi:10.1038/s41467-022-30328-1)
Supplement: Supplementary file 10 — Source Data [file 41467_2022_30328_MOESM10_ESM.zip › Source data NrdR/Source data to Fig 1 and Supplementary Fig 2/NrdR to nrdRJ oligo/NrdR with different nucleotide combinations/NrdR with dADP ADP to RJ oligo_DoseResponseRawDataFlat.xlsx]

## Sheet: RawData
Project-Name	AnalysisSet	AnalysisSetType	EvaluationStrategy	MergeSet	Run	OriginOfData	CapillaryIndex	DateOfMeasurement	ColdRegionStart	ColdRegionEnd	HotRegionStart	HotRegionEnd	MSTPower	ExcitationPower	MeasuredTemperature	Target	TargetConcentration	Ligand	LigandConcentration	Fnorm	ExportedOn	BleachingRate	InitialFluorescence(MST)
	RJ+ScoNrdR+dADP+ADP	MST	On Time	RJ+NrdR +ADP 1mM+dADP 1mM (#11)	RJ+NrdR +ADP 1mM+dADP 1mM (#11)	C:\Users\nanotemper\Desktop\Inna BMS\NrdRSco_RJ_20190918.moc	1	2017-12-20 17:02:35	-1	0	4	5	Medium	40	23.45	Sco_nrdRJ	100 nM	NrdRSco54	1.6e-05	846.482	2017-11-19 22:44:10	2.01297	468.607
	RJ+ScoNrdR+dADP+ADP	MST	On Time	RJ+NrdR +ADP 1mM+dADP 1mM (#11)	RJ+NrdR +ADP 1mM+dADP 1mM (#11)	C:\Users\nanotemper\Desktop\Inna BMS\NrdRSco_RJ_20190918.moc	2	2017-12-20 17:03:15	-1	0	4	5	Medium	40	23.45	Sco_nrdRJ	100 nM	NrdRSco54	8e-06	841.419	2017-11-19 22:44:10	1.62311	469.006
	RJ+ScoNrdR+dADP+ADP	MST	On Time	RJ+NrdR +ADP 1mM+dADP 1mM (#11)	RJ+NrdR +ADP 1mM+dADP 1mM (#11)	C:\Users\nanotemper\Desktop\Inna BMS\NrdRSco_RJ_20190918.moc	3	2017-12-20 17:03:56	-1	0	4	5	Medium	40	23.45	Sco_nrdRJ	100 nM	NrdRSco54	4e-06	838.688	2017-11-19 22:44:10	1.92274	458.57
	RJ+ScoNrdR+dADP+ADP	MST	On Time	RJ+NrdR +ADP 1mM+dADP 1mM (#11)	RJ+NrdR +ADP 1mM+dADP 1mM (#11)	C:\Users\nanotemper\Desktop\Inna BMS\NrdRSco_RJ_20190918.moc	4	2017-12-20 17:04:37	-1	0	4	5	Medium	40	23.45	Sco_nrdRJ	100 nM	NrdRSco54	2e-06	837.919	2017-11-19 22:44:10	1.84593	464.892
	RJ+ScoNrdR+dADP+ADP	MST	On Time	RJ+NrdR +ADP 1mM+dADP 1mM (#11)	RJ+NrdR +ADP 1mM+dADP 1mM (#11)	C:\Users\nanotemper\Desktop\Inna BMS\NrdRSco_RJ_20190918.moc	5	2017-12-20 17:05:17	-1	0	4	5	Medium	40	23.45	Sco_nrdRJ	100 nM	NrdRSco54	1e-06	837.673	2017-11-19 22:44:10	1.82964	454.893
	RJ+ScoNrdR+dADP+ADP	MST	On Time	RJ+NrdR +ADP 1mM+dADP 1mM (#11)	RJ+NrdR +ADP 1mM+dADP 1mM (#11)	C:\Users\nanotemper\Desktop\Inna BMS\NrdRSco_RJ_20190918.moc	6	2017-12-20 17:05:58	-1	0	4	5	Medium	40	23.45	Sco_nrdRJ	100 nM	NrdRSco54	5e-07	835.816	2017-11-19 22:44:10	1.83782	459.75
	RJ+ScoNrdR+dADP+ADP	MST	On Time	RJ+NrdR +ADP 1mM+dADP 1mM (#11)	RJ+NrdR +ADP 1mM+dADP 1mM (#11)	C:\Users\nanotemper\Desktop\Inna BMS\NrdRSco_RJ_20190918.moc	7	2017-12-20 17:06:39	-1	0	4	5	Medium	40	23.45	Sco_nrdRJ	100 nM	NrdRSco54	2.5e-07	835.261	2017-11-19 22:44:10	2.02364	456.177
	RJ+ScoNrdR+dADP+ADP	MST	On Time	RJ+NrdR +ADP 1mM+dADP 1mM (#11)	RJ+NrdR +ADP 1mM+dADP 1mM (#11)	C:\Users\nanotemper\Desktop\Inna BMS\NrdRSco_RJ_20190918.moc	8	2017-12-20 17:07:19	-1	0	4	5	Medium	40	23.45	Sco_nrdRJ	100 nM	NrdRSco54	1.25e-07	835.363	2017-11-19 22:44:10	1.86274	451.687
	RJ+ScoNrdR+dADP+ADP	MST	On Time	RJ+NrdR +ADP 1mM+dADP 1mM (#11)	RJ+NrdR +ADP 1mM+dADP 1mM (#11)	C:\Users\nanotemper\Desktop\Inna BMS\NrdRSco_RJ_20190918.moc	9	2017-12-20 17:08:00	-1	0	4	5	Medium	40	23.45	Sco_nrdRJ	100 nM	NrdRSco54	6.25e-08	835.377	2017-11-19 22:44:10	1.79818	454.449
	RJ+ScoNrdR+dADP+ADP	MST	On Time	RJ+NrdR +ADP 1mM+dADP 1mM (#11)	RJ+NrdR +ADP 1mM+dADP 1mM (#11)	C:\Users\nanotemper\Desktop\Inna BMS\NrdRSco_RJ_20190918.moc	10	2017-12-20 17:08:41	-1	0	4	5	Medium	40	23.45	Sco_nrdRJ	100 nM	NrdRSco54	3.125e-08	835.101	2017-11-19 22:44:10	1.66599	455.261
	RJ+ScoNrdR+dADP+ADP	MST	On Time	RJ+NrdR +ADP 1mM+dADP 1mM (#11)	RJ+NrdR +ADP 1mM+dADP 1mM (#11)	C:\Users\nanotemper\Desktop\Inna BMS\NrdRSco_RJ_20190918.moc	11	2017-12-20 17:09:21	-1	0	4	5	Medium	40	23.45	Sco_nrdRJ	100 nM	NrdRSco54	1.5625e-08	834.774	2017-11-19 22:44:10	1.76408	451.635
	RJ+ScoNrdR+dADP+ADP	MST	On Time	RJ+NrdR +ADP 1mM+dADP 1mM (#11)	RJ+NrdR +ADP 1mM+dADP 1mM (#11)	C:\Users\nanotemper\Desktop\Inna BMS\NrdRSco_RJ_20190918.moc	12	2017-12-20 17:10:02	-1	0	4	5	Medium	40	23.45	Sco_nrdRJ	100 nM	NrdRSco54	7.8125e-09	834.566	2017-11-19 22:44:10	1.78907	448.802
	RJ+ScoNrdR+dADP+ADP	MST	On Time	RJ+NrdR +ADP 1mM+dADP 1mM (#11)	RJ+NrdR +ADP 1mM+dADP 1mM (#11)	C:\Users\nanotemper\Desktop\Inna BMS\NrdRSco_RJ_20190918.moc	13	2017-12-20 17:10:43	-1	0	4	5	Medium	40	23.45	Sco_nrdRJ	100 nM	NrdRSco54	3.90625e-09	835.537	2017-11-19 22:44:10	1.92323	449.056
	RJ+ScoNrdR+dADP+ADP	MST	On Time	RJ+NrdR +ADP 1mM+dADP 1mM (#11)	RJ+NrdR +ADP 1mM+dADP 1mM (#11)	C:\Users\nanotemper\Desktop\Inna BMS\NrdRSco_RJ_20190918.moc	14	2017-12-20 17:11:23	-1	0	4	5	Medium	40	23.45	Sco_nrdRJ	100 nM	NrdRSco54	1.95312e-09	835.93	2017-11-19 22:44:10	1.73202	452.23
	RJ+ScoNrdR+dADP+ADP	MST	On Time	RJ+NrdR +ADP 1mM+dADP 1mM (#11)	RJ+NrdR +ADP 1mM+dADP 1mM (#11)	C:\Users\nanotemper\Desktop\Inna BMS\NrdRSco_RJ_20190918.moc	15	2017-12-20 17:12:04	-1	0	4	5	Medium	40	23.45	Sco_nrdRJ	100 nM	NrdRSco54	9.76562e-10	834.89	2017-11-19 22:44:10	1.78731	453.162
	RJ+ScoNrdR+dADP+ADP	MST	On Time	RJ+NrdR +ADP 1mM+dADP 1mM (#11)	RJ+NrdR +ADP 1mM+dADP 1mM (#11)	C:\Users\nanotemper\Desktop\Inna BMS\NrdRSco_RJ_20190918.moc	16	2017-12-20 17:12:45	-1	0	4	5	Medium	40	23.45	Sco_nrdRJ	100 nM	NrdRSco54	4.88281e-10	834.798	2017-11-19 22:44:10	1.81778	449.802

## Sheet: MetaData
Origin of exported data	Origin of exported data
Project Title:
Comment:
Project File Path:	C:\Users\nanotemper\Desktop\Inna BMS\Streptomyces\Source data\NrdR to nrdRJ oligo\NrdR with different nucleotide combinations\NrdR with different nucl combinations to RJ oligo.nta
Analysis-Set Name:	RJ+ScoNrdR+dADP+ADP
Exported from:	Dose-Response (Flat)
Exported on:	2017-11-19 22:44:10
Analysis Settings	Analysis Settings
Type of Analysis:	MST
Evaluation strategy:	On Time
Cold Region Start:	-1
Cold Region End:	0
Hot Region Start:	4
Hot Region End:	5
