# Supplementary material for: A nucleotide-sensing oligomerization mechanism that controls NrdR-dependent transcription of ribonucleotide reductases
Source: Nat Commun. 2022 May 16;13:2700. doi: 10.1038/s41467-022-30328-1 (PMC9110341; doi:10.1038/s41467-022-30328-1)
Supplement: Supplementary file 10 — Source Data [file 41467_2022_30328_MOESM10_ESM.zip › Source data NrdR/Source data to Fig 1 and Supplementary Fig 2/NrdR to nrdRJ oligo/NrdR with different nucleotide combinations/NrdR with dADP ATP to RJ oligo_DoseResponseRawDataFlat.xlsx]

## Sheet: RawData
Project-Name	AnalysisSet	AnalysisSetType	EvaluationStrategy	MergeSet	Run	OriginOfData	CapillaryIndex	DateOfMeasurement	ColdRegionStart	ColdRegionEnd	HotRegionStart	HotRegionEnd	MSTPower	ExcitationPower	MeasuredTemperature	Target	TargetConcentration	Ligand	LigandConcentration	Fnorm	ExportedOn	BleachingRate	InitialFluorescence(MST)
	RJ+dADP+ATP	MST	On Time	RJ+NrdR+ATP 1mM+dADP 1mM (#17)	RJ+NrdR+ATP 1mM+dADP 1mM (#17)	C:\Users\nanotemper\Desktop\Inna BMS\NrdRSco_RJ_20190918.moc	1	2017-12-26 13:55:38	-1	0	4	5	Medium	40	22.3	Sco_nrdRJ	100 nM	NrdRSco54	1.6e-05	845.058	2017-11-19 22:43:18	2.04569	426.487
	RJ+dADP+ATP	MST	On Time	RJ+NrdR+ATP 1mM+dADP 1mM (#17)	RJ+NrdR+ATP 1mM+dADP 1mM (#17)	C:\Users\nanotemper\Desktop\Inna BMS\NrdRSco_RJ_20190918.moc	2	2017-12-26 13:56:19	-1	0	4	5	Medium	40	22.3	Sco_nrdRJ	100 nM	NrdRSco54	8e-06	842.889	2017-11-19 22:43:18	1.86319	418.947
	RJ+dADP+ATP	MST	On Time	RJ+NrdR+ATP 1mM+dADP 1mM (#17)	RJ+NrdR+ATP 1mM+dADP 1mM (#17)	C:\Users\nanotemper\Desktop\Inna BMS\NrdRSco_RJ_20190918.moc	3	2017-12-26 13:56:59	-1	0	4	5	Medium	40	22.3	Sco_nrdRJ	100 nM	NrdRSco54	4e-06	841.322	2017-11-19 22:43:18	1.88134	428.862
	RJ+dADP+ATP	MST	On Time	RJ+NrdR+ATP 1mM+dADP 1mM (#17)	RJ+NrdR+ATP 1mM+dADP 1mM (#17)	C:\Users\nanotemper\Desktop\Inna BMS\NrdRSco_RJ_20190918.moc	4	2017-12-26 13:57:40	-1	0	4	5	Medium	40	22.3	Sco_nrdRJ	100 nM	NrdRSco54	2e-06	840.164	2017-11-19 22:43:18	1.80919	421.299
	RJ+dADP+ATP	MST	On Time	RJ+NrdR+ATP 1mM+dADP 1mM (#17)	RJ+NrdR+ATP 1mM+dADP 1mM (#17)	C:\Users\nanotemper\Desktop\Inna BMS\NrdRSco_RJ_20190918.moc	5	2017-12-26 13:58:21	-1	0	4	5	Medium	40	22.3	Sco_nrdRJ	100 nM	NrdRSco54	1e-06	839.385	2017-11-19 22:43:18	1.88937	421.729
	RJ+dADP+ATP	MST	On Time	RJ+NrdR+ATP 1mM+dADP 1mM (#17)	RJ+NrdR+ATP 1mM+dADP 1mM (#17)	C:\Users\nanotemper\Desktop\Inna BMS\NrdRSco_RJ_20190918.moc	6	2017-12-26 13:59:01	-1	0	4	5	Medium	40	22.3	Sco_nrdRJ	100 nM	NrdRSco54	5e-07	838.772	2017-11-19 22:43:18	1.72586	414.974
	RJ+dADP+ATP	MST	On Time	RJ+NrdR+ATP 1mM+dADP 1mM (#17)	RJ+NrdR+ATP 1mM+dADP 1mM (#17)	C:\Users\nanotemper\Desktop\Inna BMS\NrdRSco_RJ_20190918.moc	7	2017-12-26 13:59:42	-1	0	4	5	Medium	40	22.3	Sco_nrdRJ	100 nM	NrdRSco54	2.5e-07	839.482	2017-11-19 22:43:18	1.57746	415.709
	RJ+dADP+ATP	MST	On Time	RJ+NrdR+ATP 1mM+dADP 1mM (#17)	RJ+NrdR+ATP 1mM+dADP 1mM (#17)	C:\Users\nanotemper\Desktop\Inna BMS\NrdRSco_RJ_20190918.moc	8	2017-12-26 14:00:22	-1	0	4	5	Medium	40	22.3	Sco_nrdRJ	100 nM	NrdRSco54	1.25e-07	838.398	2017-11-19 22:43:18	1.68423	412.005
	RJ+dADP+ATP	MST	On Time	RJ+NrdR+ATP 1mM+dADP 1mM (#17)	RJ+NrdR+ATP 1mM+dADP 1mM (#17)	C:\Users\nanotemper\Desktop\Inna BMS\NrdRSco_RJ_20190918.moc	9	2017-12-26 14:01:03	-1	0	4	5	Medium	40	22.3	Sco_nrdRJ	100 nM	NrdRSco54	6.25e-08	838.519	2017-11-19 22:43:18	1.79018	409.237
	RJ+dADP+ATP	MST	On Time	RJ+NrdR+ATP 1mM+dADP 1mM (#17)	RJ+NrdR+ATP 1mM+dADP 1mM (#17)	C:\Users\nanotemper\Desktop\Inna BMS\NrdRSco_RJ_20190918.moc	10	2017-12-26 14:01:44	-1	0	4	5	Medium	40	22.3	Sco_nrdRJ	100 nM	NrdRSco54	3.125e-08	838.384	2017-11-19 22:43:18	1.8618	411.453
	RJ+dADP+ATP	MST	On Time	RJ+NrdR+ATP 1mM+dADP 1mM (#17)	RJ+NrdR+ATP 1mM+dADP 1mM (#17)	C:\Users\nanotemper\Desktop\Inna BMS\NrdRSco_RJ_20190918.moc	11	2017-12-26 14:02:24	-1	0	4	5	Medium	40	22.3	Sco_nrdRJ	100 nM	NrdRSco54	1.5625e-08	838.179	2017-11-19 22:43:18	1.74823	406.142
	RJ+dADP+ATP	MST	On Time	RJ+NrdR+ATP 1mM+dADP 1mM (#17)	RJ+NrdR+ATP 1mM+dADP 1mM (#17)	C:\Users\nanotemper\Desktop\Inna BMS\NrdRSco_RJ_20190918.moc	12	2017-12-26 14:03:05	-1	0	4	5	Medium	40	22.3	Sco_nrdRJ	100 nM	NrdRSco54	7.8125e-09	837.758	2017-11-19 22:43:18	1.76353	406.87
	RJ+dADP+ATP	MST	On Time	RJ+NrdR+ATP 1mM+dADP 1mM (#17)	RJ+NrdR+ATP 1mM+dADP 1mM (#17)	C:\Users\nanotemper\Desktop\Inna BMS\NrdRSco_RJ_20190918.moc	13	2017-12-26 14:03:46	-1	0	4	5	Medium	40	22.3	Sco_nrdRJ	100 nM	NrdRSco54	3.90625e-09	837.861	2017-11-19 22:43:18	1.80369	405.065
	RJ+dADP+ATP	MST	On Time	RJ+NrdR+ATP 1mM+dADP 1mM (#17)	RJ+NrdR+ATP 1mM+dADP 1mM (#17)	C:\Users\nanotemper\Desktop\Inna BMS\NrdRSco_RJ_20190918.moc	14	2017-12-26 14:04:26	-1	0	4	5	Medium	40	22.3	Sco_nrdRJ	100 nM	NrdRSco54	1.95312e-09	837.792	2017-11-19 22:43:18	2.07384	405.558
	RJ+dADP+ATP	MST	On Time	RJ+NrdR+ATP 1mM+dADP 1mM (#17)	RJ+NrdR+ATP 1mM+dADP 1mM (#17)	C:\Users\nanotemper\Desktop\Inna BMS\NrdRSco_RJ_20190918.moc	15	2017-12-26 14:05:07	-1	0	4	5	Medium	40	22.3	Sco_nrdRJ	100 nM	NrdRSco54	9.76562e-10	838.799	2017-11-19 22:43:18	1.91601	401.321
	RJ+dADP+ATP	MST	On Time	RJ+NrdR+ATP 1mM+dADP 1mM (#17)	RJ+NrdR+ATP 1mM+dADP 1mM (#17)	C:\Users\nanotemper\Desktop\Inna BMS\NrdRSco_RJ_20190918.moc	16	2017-12-26 14:05:48	-1	0	4	5	Medium	40	22.3	Sco_nrdRJ	100 nM	NrdRSco54	4.88281e-10	838.549	2017-11-19 22:43:18	1.71681	372.496
	RJ+dADP+ATP	MST	On Time	RJ+NrdR+ATP 1mM+dADP 1mM (#17)	exp 4 + 1.5 mM dADP (#06)	C:\Users\nanotemper\Desktop\Inna BMS\NrdRSco_RJ_20190918.moc	1	2017-12-20 14:18:41	-1	0	4	5	Medium	40	22.39	Sco_nrdRJ	100 nM	NrdRSco54	1.6e-05	840.614	2017-11-19 22:43:18	1.8239	502.771
	RJ+dADP+ATP	MST	On Time	RJ+NrdR+ATP 1mM+dADP 1mM (#17)	exp 4 + 1.5 mM dADP (#06)	C:\Users\nanotemper\Desktop\Inna BMS\NrdRSco_RJ_20190918.moc	2	2017-12-20 14:19:21	-1	0	4	5	Medium	40	22.39	Sco_nrdRJ	100 nM	NrdRSco54	8e-06	839.085	2017-11-19 22:43:18	1.797	490.37
	RJ+dADP+ATP	MST	On Time	RJ+NrdR+ATP 1mM+dADP 1mM (#17)	exp 4 + 1.5 mM dADP (#06)	C:\Users\nanotemper\Desktop\Inna BMS\NrdRSco_RJ_20190918.moc	3	2017-12-20 14:20:01	-1	0	4	5	Medium	40	22.39	Sco_nrdRJ	100 nM	NrdRSco54	4e-06	838.035	2017-11-19 22:43:18	1.81891	478.506
	RJ+dADP+ATP	MST	On Time	RJ+NrdR+ATP 1mM+dADP 1mM (#17)	exp 4 + 1.5 mM dADP (#06)	C:\Users\nanotemper\Desktop\Inna BMS\NrdRSco_RJ_20190918.moc	4	2017-12-20 14:20:42	-1	0	4	5	Medium	40	22.39	Sco_nrdRJ	100 nM	NrdRSco54	2e-06	837.687	2017-11-19 22:43:18	1.76083	495.089
	RJ+dADP+ATP	MST	On Time	RJ+NrdR+ATP 1mM+dADP 1mM (#17)	exp 4 + 1.5 mM dADP (#06)	C:\Users\nanotemper\Desktop\Inna BMS\NrdRSco_RJ_20190918.moc	5	2017-12-20 14:21:23	-1	0	4	5	Medium	40	22.39	Sco_nrdRJ	100 nM	NrdRSco54	1e-06	837.402	2017-11-19 22:43:18	1.7265	481.537
	RJ+dADP+ATP	MST	On Time	RJ+NrdR+ATP 1mM+dADP 1mM (#17)	exp 4 + 1.5 mM dADP (#06)	C:\Users\nanotemper\Desktop\Inna BMS\NrdRSco_RJ_20190918.moc	6	2017-12-20 14:22:03	-1	0	4	5	Medium	40	22.39	Sco_nrdRJ	100 nM	NrdRSco54	5e-07	836.996	2017-11-19 22:43:18	1.7989	478.556
	RJ+dADP+ATP	MST	On Time	RJ+NrdR+ATP 1mM+dADP 1mM (#17)	exp 4 + 1.5 mM dADP (#06)	C:\Users\nanotemper\Desktop\Inna BMS\NrdRSco_RJ_20190918.moc	7	2017-12-20 14:22:44	-1	0	4	5	Medium	40	22.39	Sco_nrdRJ	100 nM	NrdRSco54	2.5e-07	835.638	2017-11-19 22:43:18	1.74888	478.717
	RJ+dADP+ATP	MST	On Time	RJ+NrdR+ATP 1mM+dADP 1mM (#17)	exp 4 + 1.5 mM dADP (#06)	C:\Users\nanotemper\Desktop\Inna BMS\NrdRSco_RJ_20190918.moc	8	2017-12-20 14:23:25	-1	0	4	5	Medium	40	22.39	Sco_nrdRJ	100 nM	NrdRSco54	1.25e-07	835.15	2017-11-19 22:43:18	1.89029	473.04
	RJ+dADP+ATP	MST	On Time	RJ+NrdR+ATP 1mM+dADP 1mM (#17)	exp 4 + 1.5 mM dADP (#06)	C:\Users\nanotemper\Desktop\Inna BMS\NrdRSco_RJ_20190918.moc	9	2017-12-20 14:24:05	-1	0	4	5	Medium	40	22.39	Sco_nrdRJ	100 nM	NrdRSco54	6.25e-08	835.287	2017-11-19 22:43:18	1.83385	482.364
	RJ+dADP+ATP	MST	On Time	RJ+NrdR+ATP 1mM+dADP 1mM (#17)	exp 4 + 1.5 mM dADP (#06)	C:\Users\nanotemper\Desktop\Inna BMS\NrdRSco_RJ_20190918.moc	10	2017-12-20 14:24:46	-1	0	4	5	Medium	40	22.39	Sco_nrdRJ	100 nM	NrdRSco54	3.125e-08	835.006	2017-11-19 22:43:18	1.90699	480.33
	RJ+dADP+ATP	MST	On Time	RJ+NrdR+ATP 1mM+dADP 1mM (#17)	exp 4 + 1.5 mM dADP (#06)	C:\Users\nanotemper\Desktop\Inna BMS\NrdRSco_RJ_20190918.moc	11	2017-12-20 14:25:27	-1	0	4	5	Medium	40	22.39	Sco_nrdRJ	100 nM	NrdRSco54	1.5625e-08	834.86	2017-11-19 22:43:18	1.91867	482.632
	RJ+dADP+ATP	MST	On Time	RJ+NrdR+ATP 1mM+dADP 1mM (#17)	exp 4 + 1.5 mM dADP (#06)	C:\Users\nanotemper\Desktop\Inna BMS\NrdRSco_RJ_20190918.moc	12	2017-12-20 14:26:07	-1	0	4	5	Medium	40	22.39	Sco_nrdRJ	100 nM	NrdRSco54	7.8125e-09	834.466	2017-11-19 22:43:18	1.84134	480.421
	RJ+dADP+ATP	MST	On Time	RJ+NrdR+ATP 1mM+dADP 1mM (#17)	exp 4 + 1.5 mM dADP (#06)	C:\Users\nanotemper\Desktop\Inna BMS\NrdRSco_RJ_20190918.moc	13	2017-12-20 14:26:48	-1	0	4	5	Medium	40	22.39	Sco_nrdRJ	100 nM	NrdRSco54	3.90625e-09	834.64	2017-11-19 22:43:18	1.81782	476.951
	RJ+dADP+ATP	MST	On Time	RJ+NrdR+ATP 1mM+dADP 1mM (#17)	exp 4 + 1.5 mM dADP (#06)	C:\Users\nanotemper\Desktop\Inna BMS\NrdRSco_RJ_20190918.moc	14	2017-12-20 14:27:29	-1	0	4	5	Medium	40	22.39	Sco_nrdRJ	100 nM	NrdRSco54	1.95312e-09	834.061	2017-11-19 22:43:18	1.78398	476.637
	RJ+dADP+ATP	MST	On Time	RJ+NrdR+ATP 1mM+dADP 1mM (#17)	exp 4 + 1.5 mM dADP (#06)	C:\Users\nanotemper\Desktop\Inna BMS\NrdRSco_RJ_20190918.moc	15	2017-12-20 14:28:09	-1	0	4	5	Medium	40	22.39	Sco_nrdRJ	100 nM	NrdRSco54	9.76562e-10	835.02	2017-11-19 22:43:18	1.81463	463.596
	RJ+dADP+ATP	MST	On Time	RJ+NrdR+ATP 1mM+dADP 1mM (#17)	exp 4 + 1.5 mM dADP (#06)	C:\Users\nanotemper\Desktop\Inna BMS\NrdRSco_RJ_20190918.moc	16	2017-12-20 14:28:50	-1	0	4	5	Medium	40	22.39	Sco_nrdRJ	100 nM	NrdRSco54	4.88281e-10	834.656	2017-11-19 22:43:18	1.8941	481.864

## Sheet: MetaData
Origin of exported data	Origin of exported data
Project Title:
Comment:
Project File Path:	C:\Users\nanotemper\Desktop\Inna BMS\Streptomyces\Source data\NrdR to nrdRJ oligo\NrdR with different nucleotide combinations\NrdR with different nucl combinations to RJ oligo.nta
Analysis-Set Name:	RJ+dADP+ATP
Exported from:	Dose-Response (Flat)
Exported on:	2017-11-19 22:43:18
Analysis Settings	Analysis Settings
Type of Analysis:	MST
Evaluation strategy:	On Time
Cold Region Start:	-1
Cold Region End:	0
Hot Region Start:	4
Hot Region End:	5
