# Supplementary material for: A nucleotide-sensing oligomerization mechanism that controls NrdR-dependent transcription of ribonucleotide reductases
Source: Nat Commun. 2022 May 16;13:2700. doi: 10.1038/s41467-022-30328-1 (PMC9110341; doi:10.1038/s41467-022-30328-1)
Supplement: Supplementary file 10 — Source Data [file 41467_2022_30328_MOESM10_ESM.zip › Source data NrdR/Source data to Fig 1 and Supplementary Fig 2/NrdR ATP dATP to cydA oligo/NrdR ATP dATP to cydA oligo_DoseResponseRawDataFlat.xlsx]

## Sheet: RawData
Project-Name	AnalysisSet	AnalysisSetType	EvaluationStrategy	MergeSet	Run	OriginOfData	CapillaryIndex	DateOfMeasurement	ColdRegionStart	ColdRegionEnd	HotRegionStart	HotRegionEnd	MSTPower	ExcitationPower	MeasuredTemperature	Target	TargetConcentration	Ligand	LigandConcentration	Fnorm	ExportedOn	BleachingRate	InitialFluorescence(MST)
	Analysis-Set #1	MST	On Time	cydA+NrdR+1mM ATP, 1mM dATP (#07)	cydA+NrdR+1mM ATP, 1mM dATP (#07)	C:\Users\nanotemper\Desktop\Inna BMS\NrdRSco 20190909.moc	1	2017-12-11 15:59:59	-1	0	4	5	Medium	20	23.21	ScocydA	100 nM	ScoNrdR54	1.6e-05	834.105	2017-11-19 22:50:37	0.9697	174.627
	Analysis-Set #1	MST	On Time	cydA+NrdR+1mM ATP, 1mM dATP (#07)	cydA+NrdR+1mM ATP, 1mM dATP (#07)	C:\Users\nanotemper\Desktop\Inna BMS\NrdRSco 20190909.moc	2	2017-12-11 16:00:40	-1	0	4	5	Medium	20	23.21	ScocydA	100 nM	ScoNrdR54	8e-06	833.726	2017-11-19 22:50:37	0.849759	177.293
	Analysis-Set #1	MST	On Time	cydA+NrdR+1mM ATP, 1mM dATP (#07)	cydA+NrdR+1mM ATP, 1mM dATP (#07)	C:\Users\nanotemper\Desktop\Inna BMS\NrdRSco 20190909.moc	3	2017-12-11 16:01:20	-1	0	4	5	Medium	20	23.21	ScocydA	100 nM	ScoNrdR54	4e-06	833.208	2017-11-19 22:50:37	0.92314	175.264
	Analysis-Set #1	MST	On Time	cydA+NrdR+1mM ATP, 1mM dATP (#07)	cydA+NrdR+1mM ATP, 1mM dATP (#07)	C:\Users\nanotemper\Desktop\Inna BMS\NrdRSco 20190909.moc	4	2017-12-11 16:02:01	-1	0	4	5	Medium	20	23.21	ScocydA	100 nM	ScoNrdR54	2e-06	833.026	2017-11-19 22:50:37	0.639923	174.701
	Analysis-Set #1	MST	On Time	cydA+NrdR+1mM ATP, 1mM dATP (#07)	cydA+NrdR+1mM ATP, 1mM dATP (#07)	C:\Users\nanotemper\Desktop\Inna BMS\NrdRSco 20190909.moc	5	2017-12-11 16:02:41	-1	0	4	5	Medium	20	23.21	ScocydA	100 nM	ScoNrdR54	1e-06	833.387	2017-11-19 22:50:37	1.02151	173.879
	Analysis-Set #1	MST	On Time	cydA+NrdR+1mM ATP, 1mM dATP (#07)	cydA+NrdR+1mM ATP, 1mM dATP (#07)	C:\Users\nanotemper\Desktop\Inna BMS\NrdRSco 20190909.moc	6	2017-12-11 16:03:22	-1	0	4	5	Medium	20	23.21	ScocydA	100 nM	ScoNrdR54	5e-07	832.706	2017-11-19 22:50:37	0.633405	174.258
	Analysis-Set #1	MST	On Time	cydA+NrdR+1mM ATP, 1mM dATP (#07)	cydA+NrdR+1mM ATP, 1mM dATP (#07)	C:\Users\nanotemper\Desktop\Inna BMS\NrdRSco 20190909.moc	7	2017-12-11 16:04:03	-1	0	4	5	Medium	20	23.21	ScocydA	100 nM	ScoNrdR54	2.5e-07	832.921	2017-11-19 22:50:37	0.940786	172.178
	Analysis-Set #1	MST	On Time	cydA+NrdR+1mM ATP, 1mM dATP (#07)	cydA+NrdR+1mM ATP, 1mM dATP (#07)	C:\Users\nanotemper\Desktop\Inna BMS\NrdRSco 20190909.moc	8	2017-12-11 16:04:43	-1	0	4	5	Medium	20	23.21	ScocydA	100 nM	ScoNrdR54	1.25e-07	833.866	2017-11-19 22:50:37	0.792028	170.578
	Analysis-Set #1	MST	On Time	cydA+NrdR+1mM ATP, 1mM dATP (#07)	cydA+NrdR+1mM ATP, 1mM dATP (#07)	C:\Users\nanotemper\Desktop\Inna BMS\NrdRSco 20190909.moc	9	2017-12-11 16:05:24	-1	0	4	5	Medium	20	23.21	ScocydA	100 nM	ScoNrdR54	6.25e-08	833.515	2017-11-19 22:50:37	0.956642	174.345
	Analysis-Set #1	MST	On Time	cydA+NrdR+1mM ATP, 1mM dATP (#07)	cydA+NrdR+1mM ATP, 1mM dATP (#07)	C:\Users\nanotemper\Desktop\Inna BMS\NrdRSco 20190909.moc	10	2017-12-11 16:06:05	-1	0	4	5	Medium	20	23.21	ScocydA	100 nM	ScoNrdR54	3.125e-08	833.792	2017-11-19 22:50:37	0.745648	176.318
	Analysis-Set #1	MST	On Time	cydA+NrdR+1mM ATP, 1mM dATP (#07)	cydA+NrdR+1mM ATP, 1mM dATP (#07)	C:\Users\nanotemper\Desktop\Inna BMS\NrdRSco 20190909.moc	11	2017-12-11 16:06:46	-1	0	4	5	Medium	20	23.21	ScocydA	100 nM	ScoNrdR54	1.5625e-08	833.401	2017-11-19 22:50:37	0.769014	178.627
	Analysis-Set #1	MST	On Time	cydA+NrdR+1mM ATP, 1mM dATP (#07)	cydA+NrdR+1mM ATP, 1mM dATP (#07)	C:\Users\nanotemper\Desktop\Inna BMS\NrdRSco 20190909.moc	12	2017-12-11 16:07:26	-1	0	4	5	Medium	20	23.21	ScocydA	100 nM	ScoNrdR54	7.8125e-09	833.671	2017-11-19 22:50:37	0.818903	171.332
	Analysis-Set #1	MST	On Time	cydA+NrdR+1mM ATP, 1mM dATP (#07)	cydA+NrdR+1mM ATP, 1mM dATP (#07)	C:\Users\nanotemper\Desktop\Inna BMS\NrdRSco 20190909.moc	13	2017-12-11 16:08:07	-1	0	4	5	Medium	20	23.21	ScocydA	100 nM	ScoNrdR54	3.90625e-09	833.851	2017-11-19 22:50:37	0.813933	175.961
	Analysis-Set #1	MST	On Time	cydA+NrdR+1mM ATP, 1mM dATP (#07)	cydA+NrdR+1mM ATP, 1mM dATP (#07)	C:\Users\nanotemper\Desktop\Inna BMS\NrdRSco 20190909.moc	14	2017-12-11 16:08:48	-1	0	4	5	Medium	20	23.21	ScocydA	100 nM	ScoNrdR54	1.95312e-09	833.272	2017-11-19 22:50:37	0.636047	176.981
	Analysis-Set #1	MST	On Time	cydA+NrdR+1mM ATP, 1mM dATP (#07)	cydA+NrdR+1mM ATP, 1mM dATP (#07)	C:\Users\nanotemper\Desktop\Inna BMS\NrdRSco 20190909.moc	15	2017-12-11 16:09:28	-1	0	4	5	Medium	20	23.21	ScocydA	100 nM	ScoNrdR54	9.76562e-10	834.003	2017-11-19 22:50:37	0.846912	175.221
	Analysis-Set #1	MST	On Time	cydA+NrdR+1mM ATP, 1mM dATP (#07)	cydA+NrdR+1mM ATP, 1mM dATP (#07)	C:\Users\nanotemper\Desktop\Inna BMS\NrdRSco 20190909.moc	16	2017-12-11 16:10:09	-1	0	4	5	Medium	20	23.21	ScocydA	100 nM	ScoNrdR54	4.88281e-10	833.892	2017-11-19 22:50:37	1.17388	174.867

## Sheet: MetaData
Origin of exported data	Origin of exported data
Project Title:
Comment:
Project File Path:	C:\Users\nanotemper\Desktop\Inna BMS\Streptomyces\Source data\source data to suppl fig 2\NrdR ATP dATP to cydA oligo.nta
Analysis-Set Name:	Analysis-Set #1
Exported from:	Dose-Response (Flat)
Exported on:	2017-11-19 22:50:37
Analysis Settings	Analysis Settings
Type of Analysis:	MST
Evaluation strategy:	On Time
Cold Region Start:	-1
Cold Region End:	0
Hot Region Start:	4
Hot Region End:	5
