# Supplementary material for: A nucleotide-sensing oligomerization mechanism that controls NrdR-dependent transcription of ribonucleotide reductases
Source: Nat Commun. 2022 May 16;13:2700. doi: 10.1038/s41467-022-30328-1 (PMC9110341; doi:10.1038/s41467-022-30328-1)
Supplement: Supplementary file 10 — Source Data [file 41467_2022_30328_MOESM10_ESM.zip › Source data NrdR/Source data to Fig 1 and Supplementary Fig 2/Source data Fig 1 and Suppl Fig 2 _ summary.xlsx]

## Sheet: Sheet1
NrdR binding to nrdRJ oligo all KDs
RNR promoter region oligo:	nrdRJ
Added nucleotide/combination	Titration #	Fitted KD	mean KD (nM)	STDEV
dATP+ATP
	1	62
	2	64
	3	49
	4	36
	5	53
	6	44
			51.3333	10.6896
dADP + ATP
	1	54
	2	86
	3	64
			68	16.3707
			KD (nM) fitted by the analysis software from merged titration curves data
ATP
	1
	2
	3
			8400
ADP
	1	50000
No effector
	1	29000
dATP
	1
	2
	3
			116000
dADP
	1	12000
dAMP
	1	15600
AMP
	1	12800
c-di-AMP
	1
	2
	3
			28000
c-di-AMP+ATP
	1
	2
			21600
c-di-AMP + dATP
	1	15000
dADP+ATP
	1
	2
			4300
dADP+ADP
	1	28000
dAMP+ATP
ATP+ADP
	1	10110
