# Supplementary material for: A nucleotide-sensing oligomerization mechanism that controls NrdR-dependent transcription of ribonucleotide reductases
Source: Nat Commun. 2022 May 16;13:2700. doi: 10.1038/s41467-022-30328-1 (PMC9110341; doi:10.1038/s41467-022-30328-1)
Supplement: Supplementary file 10 — Source Data [file 41467_2022_30328_MOESM10_ESM.zip › Source data NrdR/Source data to Fig 4 and Supplementary Fig 9/NrdR WT to mutated oligonucleotides/NrdR_WT to T40T49 oligo_DoseResponseRawDataFlat.xlsx]

## Sheet: RawData
Project-Name	AnalysisSet	AnalysisSetType	EvaluationStrategy	MergeSet	Run	OriginOfData	CapillaryIndex	DateOfMeasurement	ColdRegionStart	ColdRegionEnd	HotRegionStart	HotRegionEnd	MSTPower	ExcitationPower	MeasuredTemperature	Target	TargetConcentration	Ligand	LigandConcentration	Fnorm	ExportedOn	BleachingRate	InitialFluorescence(MST)
	RJMut4 all	MST	On Time	RJMut4 all	RJMut4 (#06)	C:\Users\nanotemper\Desktop\Inna BMS\Streptomyces\NrdRSco 20211227_mutoligos.moc	1	2017-11-15 20:14:53	-1	0	4	5	Medium	40	20.58	ScoRJ_Mut4	10 nM	ScoNrdR54	1.6e-05	845.108	2017-11-19 21:59:48	1.58966	560.321
	RJMut4 all	MST	On Time	RJMut4 all	RJMut4 (#06)	C:\Users\nanotemper\Desktop\Inna BMS\Streptomyces\NrdRSco 20211227_mutoligos.moc	2	2017-11-15 20:15:33	-1	0	4	5	Medium	40	20.58	ScoRJ_Mut4	10 nM	ScoNrdR54	8e-06	844.071	2017-11-19 21:59:48	1.73891	572.723
	RJMut4 all	MST	On Time	RJMut4 all	RJMut4 (#06)	C:\Users\nanotemper\Desktop\Inna BMS\Streptomyces\NrdRSco 20211227_mutoligos.moc	3	2017-11-15 20:16:14	-1	0	4	5	Medium	40	20.58	ScoRJ_Mut4	10 nM	ScoNrdR54	4e-06	843.406	2017-11-19 21:59:48	1.82287	562.869
	RJMut4 all	MST	On Time	RJMut4 all	RJMut4 (#06)	C:\Users\nanotemper\Desktop\Inna BMS\Streptomyces\NrdRSco 20211227_mutoligos.moc	4	2017-11-15 20:16:55	-1	0	4	5	Medium	40	20.58	ScoRJ_Mut4	10 nM	ScoNrdR54	2e-06	842.817	2017-11-19 21:59:48	1.90893	573.987
	RJMut4 all	MST	On Time	RJMut4 all	RJMut4 (#06)	C:\Users\nanotemper\Desktop\Inna BMS\Streptomyces\NrdRSco 20211227_mutoligos.moc	5	2017-11-15 20:17:35	-1	0	4	5	Medium	40	20.58	ScoRJ_Mut4	10 nM	ScoNrdR54	1e-06	841.71	2017-11-19 21:59:48	1.59886	567.341
	RJMut4 all	MST	On Time	RJMut4 all	RJMut4 (#06)	C:\Users\nanotemper\Desktop\Inna BMS\Streptomyces\NrdRSco 20211227_mutoligos.moc	6	2017-11-15 20:18:16	-1	0	4	5	Medium	40	20.58	ScoRJ_Mut4	10 nM	ScoNrdR54	5e-07	841.93	2017-11-19 21:59:48	1.79571	557.862
	RJMut4 all	MST	On Time	RJMut4 all	RJMut4 (#06)	C:\Users\nanotemper\Desktop\Inna BMS\Streptomyces\NrdRSco 20211227_mutoligos.moc	7	2017-11-15 20:18:57	-1	0	4	5	Medium	40	20.58	ScoRJ_Mut4	10 nM	ScoNrdR54	2.5e-07	841.445	2017-11-19 21:59:48	1.84521	569.217
	RJMut4 all	MST	On Time	RJMut4 all	RJMut4 (#06)	C:\Users\nanotemper\Desktop\Inna BMS\Streptomyces\NrdRSco 20211227_mutoligos.moc	8	2017-11-15 20:19:37	-1	0	4	5	Medium	40	20.58	ScoRJ_Mut4	10 nM	ScoNrdR54	1.25e-07	841.18	2017-11-19 21:59:48	1.71395	565.32
	RJMut4 all	MST	On Time	RJMut4 all	RJMut4 (#06)	C:\Users\nanotemper\Desktop\Inna BMS\Streptomyces\NrdRSco 20211227_mutoligos.moc	9	2017-11-15 20:20:18	-1	0	4	5	Medium	40	20.58	ScoRJ_Mut4	10 nM	ScoNrdR54	6.25e-08	842.051	2017-11-19 21:59:48	1.77669	565.633
	RJMut4 all	MST	On Time	RJMut4 all	RJMut4 (#06)	C:\Users\nanotemper\Desktop\Inna BMS\Streptomyces\NrdRSco 20211227_mutoligos.moc	10	2017-11-15 20:20:59	-1	0	4	5	Medium	40	20.58	ScoRJ_Mut4	10 nM	ScoNrdR54	3.125e-08	841.348	2017-11-19 21:59:48	1.8717	560.374
	RJMut4 all	MST	On Time	RJMut4 all	RJMut4 (#06)	C:\Users\nanotemper\Desktop\Inna BMS\Streptomyces\NrdRSco 20211227_mutoligos.moc	11	2017-11-15 20:21:40	-1	0	4	5	Medium	40	20.58	ScoRJ_Mut4	10 nM	ScoNrdR54	1.5625e-08	841.969	2017-11-19 21:59:48	1.88184	562.568
	RJMut4 all	MST	On Time	RJMut4 all	RJMut4 (#06)	C:\Users\nanotemper\Desktop\Inna BMS\Streptomyces\NrdRSco 20211227_mutoligos.moc	12	2017-11-15 20:22:20	-1	0	4	5	Medium	40	20.58	ScoRJ_Mut4	10 nM	ScoNrdR54	7.8125e-09	841.224	2017-11-19 21:59:48	1.90001	560.658
	RJMut4 all	MST	On Time	RJMut4 all	RJMut4 (#06)	C:\Users\nanotemper\Desktop\Inna BMS\Streptomyces\NrdRSco 20211227_mutoligos.moc	13	2017-11-15 20:23:01	-1	0	4	5	Medium	40	20.58	ScoRJ_Mut4	10 nM	ScoNrdR54	3.90625e-09	841.567	2017-11-19 21:59:48	1.86523	566.949
	RJMut4 all	MST	On Time	RJMut4 all	RJMut4 (#06)	C:\Users\nanotemper\Desktop\Inna BMS\Streptomyces\NrdRSco 20211227_mutoligos.moc	14	2017-11-15 20:23:42	-1	0	4	5	Medium	40	20.58	ScoRJ_Mut4	10 nM	ScoNrdR54	1.95312e-09	841.383	2017-11-19 21:59:48	1.85802	564.232
	RJMut4 all	MST	On Time	RJMut4 all	RJMut4 (#06)	C:\Users\nanotemper\Desktop\Inna BMS\Streptomyces\NrdRSco 20211227_mutoligos.moc	15	2017-11-15 20:24:22	-1	0	4	5	Medium	40	20.58	ScoRJ_Mut4	10 nM	ScoNrdR54	9.76562e-10	841.622	2017-11-19 21:59:48	1.90385	570.961
	RJMut4 all	MST	On Time	RJMut4 all	RJMut4 (#06)	C:\Users\nanotemper\Desktop\Inna BMS\Streptomyces\NrdRSco 20211227_mutoligos.moc	16	2017-11-15 20:25:03	-1	0	4	5	Medium	40	20.58	ScoRJ_Mut4	10 nM	ScoNrdR54	4.88281e-10	841.481	2017-11-19 21:59:48	1.83472	559.211
	RJMut4 all	MST	On Time	RJMut4 all	RJMut4 (#21)	C:\Users\nanotemper\Desktop\Inna BMS\Streptomyces\NrdRSco 20211227_mutoligos.moc	1	2017-11-16 22:46:10	-1	0	4	5	Medium	40	21.07	ScoRJMut4	10 nM	ScoNrdRNickel	0.000342	845.499	2017-11-19 21:59:48	1.73909	521.577
	RJMut4 all	MST	On Time	RJMut4 all	RJMut4 (#21)	C:\Users\nanotemper\Desktop\Inna BMS\Streptomyces\NrdRSco 20211227_mutoligos.moc	2	2017-11-16 22:46:51	-1	0	4	5	Medium	40	21.07	ScoRJMut4	10 nM	ScoNrdRNickel	0.000171	846.398	2017-11-19 21:59:48	1.7584	507.3
	RJMut4 all	MST	On Time	RJMut4 all	RJMut4 (#21)	C:\Users\nanotemper\Desktop\Inna BMS\Streptomyces\NrdRSco 20211227_mutoligos.moc	4	2017-11-16 22:48:12	-1	0	4	5	Medium	40	21.07	ScoRJMut4	10 nM	ScoNrdRNickel	4.275e-05	845.828	2017-11-19 21:59:48	1.64236	504.404
	RJMut4 all	MST	On Time	RJMut4 all	RJMut4 (#21)	C:\Users\nanotemper\Desktop\Inna BMS\Streptomyces\NrdRSco 20211227_mutoligos.moc	5	2017-11-16 22:48:53	-1	0	4	5	Medium	40	21.07	ScoRJMut4	10 nM	ScoNrdRNickel	2.1375e-05	845.52	2017-11-19 21:59:48	1.82745	507.328
	RJMut4 all	MST	On Time	RJMut4 all	RJMut4 (#21)	C:\Users\nanotemper\Desktop\Inna BMS\Streptomyces\NrdRSco 20211227_mutoligos.moc	6	2017-11-16 22:49:33	-1	0	4	5	Medium	40	21.07	ScoRJMut4	10 nM	ScoNrdRNickel	1.06875e-05	846.773	2017-11-19 21:59:48	1.61225	524.541
	RJMut4 all	MST	On Time	RJMut4 all	RJMut4 (#21)	C:\Users\nanotemper\Desktop\Inna BMS\Streptomyces\NrdRSco 20211227_mutoligos.moc	7	2017-11-16 22:50:14	-1	0	4	5	Medium	40	21.07	ScoRJMut4	10 nM	ScoNrdRNickel	5.34375e-06	844.445	2017-11-19 21:59:48	1.86456	515.475
	RJMut4 all	MST	On Time	RJMut4 all	RJMut4 (#21)	C:\Users\nanotemper\Desktop\Inna BMS\Streptomyces\NrdRSco 20211227_mutoligos.moc	8	2017-11-16 22:50:54	-1	0	4	5	Medium	40	21.07	ScoRJMut4	10 nM	ScoNrdRNickel	2.67188e-06	843.342	2017-11-19 21:59:48	1.68185	516.087
	RJMut4 all	MST	On Time	RJMut4 all	RJMut4 (#21)	C:\Users\nanotemper\Desktop\Inna BMS\Streptomyces\NrdRSco 20211227_mutoligos.moc	9	2017-11-16 22:51:35	-1	0	4	5	Medium	40	21.07	ScoRJMut4	10 nM	ScoNrdRNickel	1.33594e-06	842.922	2017-11-19 21:59:48	1.79017	511.314
	RJMut4 all	MST	On Time	RJMut4 all	RJMut4 (#21)	C:\Users\nanotemper\Desktop\Inna BMS\Streptomyces\NrdRSco 20211227_mutoligos.moc	10	2017-11-16 22:52:16	-1	0	4	5	Medium	40	21.07	ScoRJMut4	10 nM	ScoNrdRNickel	6.67969e-07	841.893	2017-11-19 21:59:48	1.70375	510.397
	RJMut4 all	MST	On Time	RJMut4 all	RJMut4 (#21)	C:\Users\nanotemper\Desktop\Inna BMS\Streptomyces\NrdRSco 20211227_mutoligos.moc	11	2017-11-16 22:52:56	-1	0	4	5	Medium	40	21.07	ScoRJMut4	10 nM	ScoNrdRNickel	3.33984e-07	842.64	2017-11-19 21:59:48	1.82126	522.743
	RJMut4 all	MST	On Time	RJMut4 all	RJMut4 (#21)	C:\Users\nanotemper\Desktop\Inna BMS\Streptomyces\NrdRSco 20211227_mutoligos.moc	12	2017-11-16 22:53:37	-1	0	4	5	Medium	40	21.07	ScoRJMut4	10 nM	ScoNrdRNickel	1.66992e-07	842.158	2017-11-19 21:59:48	1.74741	515.316
	RJMut4 all	MST	On Time	RJMut4 all	RJMut4 (#21)	C:\Users\nanotemper\Desktop\Inna BMS\Streptomyces\NrdRSco 20211227_mutoligos.moc	13	2017-11-16 22:54:18	-1	0	4	5	Medium	40	21.07	ScoRJMut4	10 nM	ScoNrdRNickel	8.34961e-08	842.137	2017-11-19 21:59:48	1.63991	525.223
	RJMut4 all	MST	On Time	RJMut4 all	RJMut4 (#21)	C:\Users\nanotemper\Desktop\Inna BMS\Streptomyces\NrdRSco 20211227_mutoligos.moc	14	2017-11-16 22:54:58	-1	0	4	5	Medium	40	21.07	ScoRJMut4	10 nM	ScoNrdRNickel	4.1748e-08	841.441	2017-11-19 21:59:48	1.74047	524.389
	RJMut4 all	MST	On Time	RJMut4 all	RJMut4 (#21)	C:\Users\nanotemper\Desktop\Inna BMS\Streptomyces\NrdRSco 20211227_mutoligos.moc	15	2017-11-16 22:55:39	-1	0	4	5	Medium	40	21.07	ScoRJMut4	10 nM	ScoNrdRNickel	2.0874e-08	841.865	2017-11-19 21:59:48	1.87097	532.189
	RJMut4 all	MST	On Time	RJMut4 all	RJMut4 (#21)	C:\Users\nanotemper\Desktop\Inna BMS\Streptomyces\NrdRSco 20211227_mutoligos.moc	16	2017-11-16 22:56:20	-1	0	4	5	Medium	40	21.07	ScoRJMut4	10 nM	ScoNrdRNickel	1.0437e-08	841.649	2017-11-19 21:59:48	1.91209	558.98
	RJMut4 all	MST	On Time	RJMut4 all	RJMut4 (#17)	C:\Users\nanotemper\Desktop\Inna BMS\Streptomyces\NrdRSco 20211227_mutoligos.moc	1	2017-11-16 21:24:55	-1	0	4	5	Medium	40	20.75	ScoRJMut4	10 nM	ScoNrdRNickel	0.000342	846.814	2017-11-19 21:59:48	2.01738	490.343
	RJMut4 all	MST	On Time	RJMut4 all	RJMut4 (#17)	C:\Users\nanotemper\Desktop\Inna BMS\Streptomyces\NrdRSco 20211227_mutoligos.moc	2	2017-11-16 21:25:36	-1	0	4	5	Medium	40	20.75	ScoRJMut4	10 nM	ScoNrdRNickel	0.000171	846.377	2017-11-19 21:59:48	1.82294	506.648
	RJMut4 all	MST	On Time	RJMut4 all	RJMut4 (#17)	C:\Users\nanotemper\Desktop\Inna BMS\Streptomyces\NrdRSco 20211227_mutoligos.moc	3	2017-11-16 21:26:16	-1	0	4	5	Medium	40	20.75	ScoRJMut4	10 nM	ScoNrdRNickel	8.55e-05	846.469	2017-11-19 21:59:48	1.88241	520.986
	RJMut4 all	MST	On Time	RJMut4 all	RJMut4 (#17)	C:\Users\nanotemper\Desktop\Inna BMS\Streptomyces\NrdRSco 20211227_mutoligos.moc	4	2017-11-16 21:26:57	-1	0	4	5	Medium	40	20.75	ScoRJMut4	10 nM	ScoNrdRNickel	4.275e-05	846.607	2017-11-19 21:59:48	1.77483	498.45
	RJMut4 all	MST	On Time	RJMut4 all	RJMut4 (#17)	C:\Users\nanotemper\Desktop\Inna BMS\Streptomyces\NrdRSco 20211227_mutoligos.moc	5	2017-11-16 21:27:38	-1	0	4	5	Medium	40	20.75	ScoRJMut4	10 nM	ScoNrdRNickel	2.1375e-05	845.359	2017-11-19 21:59:48	1.69248	501.493
	RJMut4 all	MST	On Time	RJMut4 all	RJMut4 (#17)	C:\Users\nanotemper\Desktop\Inna BMS\Streptomyces\NrdRSco 20211227_mutoligos.moc	6	2017-11-16 21:28:18	-1	0	4	5	Medium	40	20.75	ScoRJMut4	10 nM	ScoNrdRNickel	1.06875e-05	844.945	2017-11-19 21:59:48	1.81739	458.029
	RJMut4 all	MST	On Time	RJMut4 all	RJMut4 (#17)	C:\Users\nanotemper\Desktop\Inna BMS\Streptomyces\NrdRSco 20211227_mutoligos.moc	7	2017-11-16 21:28:59	-1	0	4	5	Medium	40	20.75	ScoRJMut4	10 nM	ScoNrdRNickel	5.34375e-06	844.661	2017-11-19 21:59:48	1.84214	503.122
	RJMut4 all	MST	On Time	RJMut4 all	RJMut4 (#17)	C:\Users\nanotemper\Desktop\Inna BMS\Streptomyces\NrdRSco 20211227_mutoligos.moc	8	2017-11-16 21:29:40	-1	0	4	5	Medium	40	20.75	ScoRJMut4	10 nM	ScoNrdRNickel	2.67188e-06	843.325	2017-11-19 21:59:48	1.8076	496.743
	RJMut4 all	MST	On Time	RJMut4 all	RJMut4 (#17)	C:\Users\nanotemper\Desktop\Inna BMS\Streptomyces\NrdRSco 20211227_mutoligos.moc	9	2017-11-16 21:30:20	-1	0	4	5	Medium	40	20.75	ScoRJMut4	10 nM	ScoNrdRNickel	1.33594e-06	843.777	2017-11-19 21:59:48	1.70846	497.602
	RJMut4 all	MST	On Time	RJMut4 all	RJMut4 (#17)	C:\Users\nanotemper\Desktop\Inna BMS\Streptomyces\NrdRSco 20211227_mutoligos.moc	10	2017-11-16 21:31:01	-1	0	4	5	Medium	40	20.75	ScoRJMut4	10 nM	ScoNrdRNickel	6.67969e-07	842.098	2017-11-19 21:59:48	1.74208	499.859
	RJMut4 all	MST	On Time	RJMut4 all	RJMut4 (#17)	C:\Users\nanotemper\Desktop\Inna BMS\Streptomyces\NrdRSco 20211227_mutoligos.moc	11	2017-11-16 21:31:42	-1	0	4	5	Medium	40	20.75	ScoRJMut4	10 nM	ScoNrdRNickel	3.33984e-07	842.172	2017-11-19 21:59:48	1.82421	496.821
	RJMut4 all	MST	On Time	RJMut4 all	RJMut4 (#17)	C:\Users\nanotemper\Desktop\Inna BMS\Streptomyces\NrdRSco 20211227_mutoligos.moc	12	2017-11-16 21:32:22	-1	0	4	5	Medium	40	20.75	ScoRJMut4	10 nM	ScoNrdRNickel	1.66992e-07	842.126	2017-11-19 21:59:48	1.85229	548.974
	RJMut4 all	MST	On Time	RJMut4 all	RJMut4 (#17)	C:\Users\nanotemper\Desktop\Inna BMS\Streptomyces\NrdRSco 20211227_mutoligos.moc	13	2017-11-16 21:33:03	-1	0	4	5	Medium	40	20.75	ScoRJMut4	10 nM	ScoNrdRNickel	8.34961e-08	841.974	2017-11-19 21:59:48	1.78709	507.91
	RJMut4 all	MST	On Time	RJMut4 all	RJMut4 (#17)	C:\Users\nanotemper\Desktop\Inna BMS\Streptomyces\NrdRSco 20211227_mutoligos.moc	14	2017-11-16 21:33:44	-1	0	4	5	Medium	40	20.75	ScoRJMut4	10 nM	ScoNrdRNickel	4.1748e-08	841.276	2017-11-19 21:59:48	1.67158	511.426
	RJMut4 all	MST	On Time	RJMut4 all	RJMut4 (#17)	C:\Users\nanotemper\Desktop\Inna BMS\Streptomyces\NrdRSco 20211227_mutoligos.moc	15	2017-11-16 21:34:24	-1	0	4	5	Medium	40	20.75	ScoRJMut4	10 nM	ScoNrdRNickel	2.0874e-08	841.729	2017-11-19 21:59:48	1.75967	497.163
	RJMut4 all	MST	On Time	RJMut4 all	RJMut4 (#17)	C:\Users\nanotemper\Desktop\Inna BMS\Streptomyces\NrdRSco 20211227_mutoligos.moc	16	2017-11-16 21:35:05	-1	0	4	5	Medium	40	20.75	ScoRJMut4	10 nM	ScoNrdRNickel	1.0437e-08	842.383	2017-11-19 21:59:48	1.80952	496.83
	RJMut4 all	MST	On Time	RJMut4 all	rescanned 17 (#18)	C:\Users\nanotemper\Desktop\Inna BMS\Streptomyces\NrdRSco 20211227_mutoligos.moc	1	2017-11-16 21:46:11	-1	0	4	5	Medium	40	20.99	ScoRJMut4	10 nM	ScoNrdRNickel	0.000342	848.497	2017-11-19 21:59:48	1.56483	488.748
	RJMut4 all	MST	On Time	RJMut4 all	rescanned 17 (#18)	C:\Users\nanotemper\Desktop\Inna BMS\Streptomyces\NrdRSco 20211227_mutoligos.moc	2	2017-11-16 21:46:52	-1	0	4	5	Medium	40	20.99	ScoRJMut4	10 nM	ScoNrdRNickel	0.000171	847.224	2017-11-19 21:59:48	1.53558	504.331
	RJMut4 all	MST	On Time	RJMut4 all	rescanned 17 (#18)	C:\Users\nanotemper\Desktop\Inna BMS\Streptomyces\NrdRSco 20211227_mutoligos.moc	3	2017-11-16 21:47:32	-1	0	4	5	Medium	40	20.99	ScoRJMut4	10 nM	ScoNrdRNickel	8.55e-05	847.164	2017-11-19 21:59:48	1.63131	517.211
	RJMut4 all	MST	On Time	RJMut4 all	rescanned 17 (#18)	C:\Users\nanotemper\Desktop\Inna BMS\Streptomyces\NrdRSco 20211227_mutoligos.moc	4	2017-11-16 21:48:13	-1	0	4	5	Medium	40	20.99	ScoRJMut4	10 nM	ScoNrdRNickel	4.275e-05	846.748	2017-11-19 21:59:48	1.59415	494.049
	RJMut4 all	MST	On Time	RJMut4 all	rescanned 17 (#18)	C:\Users\nanotemper\Desktop\Inna BMS\Streptomyces\NrdRSco 20211227_mutoligos.moc	5	2017-11-16 21:48:53	-1	0	4	5	Medium	40	20.99	ScoRJMut4	10 nM	ScoNrdRNickel	2.1375e-05	847.02	2017-11-19 21:59:48	1.82331	495.848
	RJMut4 all	MST	On Time	RJMut4 all	rescanned 17 (#18)	C:\Users\nanotemper\Desktop\Inna BMS\Streptomyces\NrdRSco 20211227_mutoligos.moc	6	2017-11-16 21:49:34	-1	0	4	5	Medium	40	20.99	ScoRJMut4	10 nM	ScoNrdRNickel	1.06875e-05	846.565	2017-11-19 21:59:48	1.86423	451.85
	RJMut4 all	MST	On Time	RJMut4 all	rescanned 17 (#18)	C:\Users\nanotemper\Desktop\Inna BMS\Streptomyces\NrdRSco 20211227_mutoligos.moc	7	2017-11-16 21:50:15	-1	0	4	5	Medium	40	20.99	ScoRJMut4	10 nM	ScoNrdRNickel	5.34375e-06	846.086	2017-11-19 21:59:48	1.92263	497.803
	RJMut4 all	MST	On Time	RJMut4 all	rescanned 17 (#18)	C:\Users\nanotemper\Desktop\Inna BMS\Streptomyces\NrdRSco 20211227_mutoligos.moc	8	2017-11-16 21:50:55	-1	0	4	5	Medium	40	20.99	ScoRJMut4	10 nM	ScoNrdRNickel	2.67188e-06	844.818	2017-11-19 21:59:48	1.67508	491.95
	RJMut4 all	MST	On Time	RJMut4 all	rescanned 17 (#18)	C:\Users\nanotemper\Desktop\Inna BMS\Streptomyces\NrdRSco 20211227_mutoligos.moc	9	2017-11-16 21:51:36	-1	0	4	5	Medium	40	20.99	ScoRJMut4	10 nM	ScoNrdRNickel	1.33594e-06	844.707	2017-11-19 21:59:48	1.72624	491.842
	RJMut4 all	MST	On Time	RJMut4 all	rescanned 17 (#18)	C:\Users\nanotemper\Desktop\Inna BMS\Streptomyces\NrdRSco 20211227_mutoligos.moc	10	2017-11-16 21:52:17	-1	0	4	5	Medium	40	20.99	ScoRJMut4	10 nM	ScoNrdRNickel	6.67969e-07	843.828	2017-11-19 21:59:48	1.82722	492.193
	RJMut4 all	MST	On Time	RJMut4 all	rescanned 17 (#18)	C:\Users\nanotemper\Desktop\Inna BMS\Streptomyces\NrdRSco 20211227_mutoligos.moc	11	2017-11-16 21:52:57	-1	0	4	5	Medium	40	20.99	ScoRJMut4	10 nM	ScoNrdRNickel	3.33984e-07	844.017	2017-11-19 21:59:48	1.73116	488.662
	RJMut4 all	MST	On Time	RJMut4 all	rescanned 17 (#18)	C:\Users\nanotemper\Desktop\Inna BMS\Streptomyces\NrdRSco 20211227_mutoligos.moc	12	2017-11-16 21:53:38	-1	0	4	5	Medium	40	20.99	ScoRJMut4	10 nM	ScoNrdRNickel	1.66992e-07	843.416	2017-11-19 21:59:48	1.78815	541.468
	RJMut4 all	MST	On Time	RJMut4 all	rescanned 17 (#18)	C:\Users\nanotemper\Desktop\Inna BMS\Streptomyces\NrdRSco 20211227_mutoligos.moc	13	2017-11-16 21:54:18	-1	0	4	5	Medium	40	20.99	ScoRJMut4	10 nM	ScoNrdRNickel	8.34961e-08	843.649	2017-11-19 21:59:48	1.82199	501.304
	RJMut4 all	MST	On Time	RJMut4 all	rescanned 17 (#18)	C:\Users\nanotemper\Desktop\Inna BMS\Streptomyces\NrdRSco 20211227_mutoligos.moc	14	2017-11-16 21:54:59	-1	0	4	5	Medium	40	20.99	ScoRJMut4	10 nM	ScoNrdRNickel	4.1748e-08	843.595	2017-11-19 21:59:48	1.63446	504.594
	RJMut4 all	MST	On Time	RJMut4 all	rescanned 17 (#18)	C:\Users\nanotemper\Desktop\Inna BMS\Streptomyces\NrdRSco 20211227_mutoligos.moc	15	2017-11-16 21:55:40	-1	0	4	5	Medium	40	20.99	ScoRJMut4	10 nM	ScoNrdRNickel	2.0874e-08	843.745	2017-11-19 21:59:48	1.85294	490.346
	RJMut4 all	MST	On Time	RJMut4 all	rescanned 17 (#18)	C:\Users\nanotemper\Desktop\Inna BMS\Streptomyces\NrdRSco 20211227_mutoligos.moc	16	2017-11-16 21:56:20	-1	0	4	5	Medium	40	20.99	ScoRJMut4	10 nM	ScoNrdRNickel	1.0437e-08	843.176	2017-11-19 21:59:48	1.85538	487.899
	RJMut4 all	MST	On Time	RJMut4 all	RJMut4 (#25)	C:\Users\nanotemper\Desktop\Inna BMS\Streptomyces\NrdRSco 20211227_mutoligos.moc	1	2017-11-18 16:50:34	-1	0	4	5	Medium	40	19.68	ScoRJMut4	10 nM	ScoNrdRNickel	0.000342	845.95	2017-11-19 21:59:48	1.68558	481.193
	RJMut4 all	MST	On Time	RJMut4 all	RJMut4 (#25)	C:\Users\nanotemper\Desktop\Inna BMS\Streptomyces\NrdRSco 20211227_mutoligos.moc	2	2017-11-18 16:51:14	-1	0	4	5	Medium	40	19.68	ScoRJMut4	10 nM	ScoNrdRNickel	0.000171	846.639	2017-11-19 21:59:48	1.73026	472.402
	RJMut4 all	MST	On Time	RJMut4 all	RJMut4 (#25)	C:\Users\nanotemper\Desktop\Inna BMS\Streptomyces\NrdRSco 20211227_mutoligos.moc	3	2017-11-18 16:51:55	-1	0	4	5	Medium	40	19.68	ScoRJMut4	10 nM	ScoNrdRNickel	8.55e-05	846.928	2017-11-19 21:59:48	1.65736	472.678
	RJMut4 all	MST	On Time	RJMut4 all	RJMut4 (#25)	C:\Users\nanotemper\Desktop\Inna BMS\Streptomyces\NrdRSco 20211227_mutoligos.moc	4	2017-11-18 16:52:35	-1	0	4	5	Medium	40	19.68	ScoRJMut4	10 nM	ScoNrdRNickel	4.275e-05	846.733	2017-11-19 21:59:48	1.84416	489.248
	RJMut4 all	MST	On Time	RJMut4 all	RJMut4 (#25)	C:\Users\nanotemper\Desktop\Inna BMS\Streptomyces\NrdRSco 20211227_mutoligos.moc	5	2017-11-18 16:53:16	-1	0	4	5	Medium	40	19.68	ScoRJMut4	10 nM	ScoNrdRNickel	2.1375e-05	846.04	2017-11-19 21:59:48	1.77182	475.642
	RJMut4 all	MST	On Time	RJMut4 all	RJMut4 (#25)	C:\Users\nanotemper\Desktop\Inna BMS\Streptomyces\NrdRSco 20211227_mutoligos.moc	6	2017-11-18 16:53:57	-1	0	4	5	Medium	40	19.68	ScoRJMut4	10 nM	ScoNrdRNickel	1.06875e-05	845.567	2017-11-19 21:59:48	1.76103	477.841
	RJMut4 all	MST	On Time	RJMut4 all	RJMut4 (#25)	C:\Users\nanotemper\Desktop\Inna BMS\Streptomyces\NrdRSco 20211227_mutoligos.moc	7	2017-11-18 16:54:37	-1	0	4	5	Medium	40	19.68	ScoRJMut4	10 nM	ScoNrdRNickel	5.34375e-06	844.384	2017-11-19 21:59:48	1.61833	482.096
	RJMut4 all	MST	On Time	RJMut4 all	RJMut4 (#25)	C:\Users\nanotemper\Desktop\Inna BMS\Streptomyces\NrdRSco 20211227_mutoligos.moc	8	2017-11-18 16:55:18	-1	0	4	5	Medium	40	19.68	ScoRJMut4	10 nM	ScoNrdRNickel	2.67188e-06	844.235	2017-11-19 21:59:48	1.71402	487.966
	RJMut4 all	MST	On Time	RJMut4 all	RJMut4 (#25)	C:\Users\nanotemper\Desktop\Inna BMS\Streptomyces\NrdRSco 20211227_mutoligos.moc	9	2017-11-18 16:55:59	-1	0	4	5	Medium	40	19.68	ScoRJMut4	10 nM	ScoNrdRNickel	1.33594e-06	843.317	2017-11-19 21:59:48	1.80644	480.188
	RJMut4 all	MST	On Time	RJMut4 all	RJMut4 (#25)	C:\Users\nanotemper\Desktop\Inna BMS\Streptomyces\NrdRSco 20211227_mutoligos.moc	10	2017-11-18 16:56:39	-1	0	4	5	Medium	40	19.68	ScoRJMut4	10 nM	ScoNrdRNickel	6.67969e-07	842.837	2017-11-19 21:59:48	1.83315	474.004
	RJMut4 all	MST	On Time	RJMut4 all	RJMut4 (#25)	C:\Users\nanotemper\Desktop\Inna BMS\Streptomyces\NrdRSco 20211227_mutoligos.moc	11	2017-11-18 16:57:20	-1	0	4	5	Medium	40	19.68	ScoRJMut4	10 nM	ScoNrdRNickel	3.33984e-07	843.175	2017-11-19 21:59:48	1.73673	494.526
	RJMut4 all	MST	On Time	RJMut4 all	RJMut4 (#25)	C:\Users\nanotemper\Desktop\Inna BMS\Streptomyces\NrdRSco 20211227_mutoligos.moc	12	2017-11-18 16:58:00	-1	0	4	5	Medium	40	19.68	ScoRJMut4	10 nM	ScoNrdRNickel	1.66992e-07	842.547	2017-11-19 21:59:48	1.88542	478.317
	RJMut4 all	MST	On Time	RJMut4 all	RJMut4 (#25)	C:\Users\nanotemper\Desktop\Inna BMS\Streptomyces\NrdRSco 20211227_mutoligos.moc	13	2017-11-18 16:58:41	-1	0	4	5	Medium	40	19.68	ScoRJMut4	10 nM	ScoNrdRNickel	8.34961e-08	842.925	2017-11-19 21:59:48	1.83472	476.867
	RJMut4 all	MST	On Time	RJMut4 all	RJMut4 (#25)	C:\Users\nanotemper\Desktop\Inna BMS\Streptomyces\NrdRSco 20211227_mutoligos.moc	14	2017-11-18 16:59:22	-1	0	4	5	Medium	40	19.68	ScoRJMut4	10 nM	ScoNrdRNickel	4.1748e-08	842.746	2017-11-19 21:59:48	1.78698	476.652
	RJMut4 all	MST	On Time	RJMut4 all	RJMut4 (#25)	C:\Users\nanotemper\Desktop\Inna BMS\Streptomyces\NrdRSco 20211227_mutoligos.moc	15	2017-11-18 17:00:02	-1	0	4	5	Medium	40	19.68	ScoRJMut4	10 nM	ScoNrdRNickel	2.0874e-08	842.461	2017-11-19 21:59:48	1.68541	480.554
	RJMut4 all	MST	On Time	RJMut4 all	RJMut4 (#25)	C:\Users\nanotemper\Desktop\Inna BMS\Streptomyces\NrdRSco 20211227_mutoligos.moc	16	2017-11-18 17:00:43	-1	0	4	5	Medium	40	19.68	ScoRJMut4	10 nM	ScoNrdRNickel	1.0437e-08	842.099	2017-11-19 21:59:48	1.64268	485.529

## Sheet: MetaData
Origin of exported data	Origin of exported data
Project Title:
Comment:
Project File Path:	C:\Users\nanotemper\Desktop\Inna BMS\Streptomyces\Source data\Source data mutants\source data Suppl Fig 9\NrdR WT to mutated oligonucleotides\NrdR_WT to T40T49 oligo.nta
Analysis-Set Name:	RJMut4 all
Exported from:	Dose-Response (Flat)
Exported on:	2017-11-19 21:59:48
Analysis Settings	Analysis Settings
Type of Analysis:	MST
Evaluation strategy:	On Time
Cold Region Start:	-1
Cold Region End:	0
Hot Region Start:	4
Hot Region End:	5
