# Supplementary material for: A nucleotide-sensing oligomerization mechanism that controls NrdR-dependent transcription of ribonucleotide reductases
Source: Nat Commun. 2022 May 16;13:2700. doi: 10.1038/s41467-022-30328-1 (PMC9110341; doi:10.1038/s41467-022-30328-1)
Supplement: Supplementary file 10 — Source Data [file 41467_2022_30328_MOESM10_ESM.zip › Source data NrdR/Source data to Fig 4 and Supplementary Fig 9/NrdR WT to mutated oligonucleotides/NrdR_WT to T9T18 oligo_DoseResponseRawDataFlat.xlsx]

## Sheet: RawData
Project-Name	AnalysisSet	AnalysisSetType	EvaluationStrategy	MergeSet	Run	OriginOfData	CapillaryIndex	DateOfMeasurement	ColdRegionStart	ColdRegionEnd	HotRegionStart	HotRegionEnd	MSTPower	ExcitationPower	MeasuredTemperature	Target	TargetConcentration	Ligand	LigandConcentration	Fnorm	ExportedOn	BleachingRate	InitialFluorescence(MST)
	RJMut3	MST	On Time	RJMut3 all	RJMut3 (#05)	C:\Users\nanotemper\Desktop\Inna BMS\Streptomyces\NrdRSco 20211227_mutoligos.moc	1	2017-11-15 19:51:20	-1	0	4	5	Medium	40	20.5	ScoRJ_Mut3	10 nM	ScoNrdR54	1.6e-05	847.659	2017-11-19 21:59:07	2.03372	417.919
	RJMut3	MST	On Time	RJMut3 all	RJMut3 (#05)	C:\Users\nanotemper\Desktop\Inna BMS\Streptomyces\NrdRSco 20211227_mutoligos.moc	2	2017-11-15 19:52:00	-1	0	4	5	Medium	40	20.5	ScoRJ_Mut3	10 nM	ScoNrdR54	8e-06	845.619	2017-11-19 21:59:07	1.78577	421.263
	RJMut3	MST	On Time	RJMut3 all	RJMut3 (#05)	C:\Users\nanotemper\Desktop\Inna BMS\Streptomyces\NrdRSco 20211227_mutoligos.moc	3	2017-11-15 19:52:41	-1	0	4	5	Medium	40	20.5	ScoRJ_Mut3	10 nM	ScoNrdR54	4e-06	843.719	2017-11-19 21:59:07	1.89195	414.373
	RJMut3	MST	On Time	RJMut3 all	RJMut3 (#05)	C:\Users\nanotemper\Desktop\Inna BMS\Streptomyces\NrdRSco 20211227_mutoligos.moc	4	2017-11-15 19:53:21	-1	0	4	5	Medium	40	20.5	ScoRJ_Mut3	10 nM	ScoNrdR54	2e-06	842.155	2017-11-19 21:59:07	1.79712	413.206
	RJMut3	MST	On Time	RJMut3 all	RJMut3 (#05)	C:\Users\nanotemper\Desktop\Inna BMS\Streptomyces\NrdRSco 20211227_mutoligos.moc	5	2017-11-15 19:54:02	-1	0	4	5	Medium	40	20.5	ScoRJ_Mut3	10 nM	ScoNrdR54	1e-06	841.486	2017-11-19 21:59:07	1.74122	422.491
	RJMut3	MST	On Time	RJMut3 all	RJMut3 (#05)	C:\Users\nanotemper\Desktop\Inna BMS\Streptomyces\NrdRSco 20211227_mutoligos.moc	6	2017-11-15 19:54:43	-1	0	4	5	Medium	40	20.5	ScoRJ_Mut3	10 nM	ScoNrdR54	5e-07	841.429	2017-11-19 21:59:07	1.75753	418.424
	RJMut3	MST	On Time	RJMut3 all	RJMut3 (#05)	C:\Users\nanotemper\Desktop\Inna BMS\Streptomyces\NrdRSco 20211227_mutoligos.moc	7	2017-11-15 19:55:23	-1	0	4	5	Medium	40	20.5	ScoRJ_Mut3	10 nM	ScoNrdR54	2.5e-07	841.463	2017-11-19 21:59:07	1.93179	423.383
	RJMut3	MST	On Time	RJMut3 all	RJMut3 (#05)	C:\Users\nanotemper\Desktop\Inna BMS\Streptomyces\NrdRSco 20211227_mutoligos.moc	8	2017-11-15 19:56:04	-1	0	4	5	Medium	40	20.5	ScoRJ_Mut3	10 nM	ScoNrdR54	1.25e-07	841.375	2017-11-19 21:59:07	1.75335	423.616
	RJMut3	MST	On Time	RJMut3 all	RJMut3 (#05)	C:\Users\nanotemper\Desktop\Inna BMS\Streptomyces\NrdRSco 20211227_mutoligos.moc	9	2017-11-15 19:56:45	-1	0	4	5	Medium	40	20.5	ScoRJ_Mut3	10 nM	ScoNrdR54	6.25e-08	840.339	2017-11-19 21:59:07	1.82296	431.679
	RJMut3	MST	On Time	RJMut3 all	RJMut3 (#05)	C:\Users\nanotemper\Desktop\Inna BMS\Streptomyces\NrdRSco 20211227_mutoligos.moc	10	2017-11-15 19:57:25	-1	0	4	5	Medium	40	20.5	ScoRJ_Mut3	10 nM	ScoNrdR54	3.125e-08	840.804	2017-11-19 21:59:07	1.75569	428.146
	RJMut3	MST	On Time	RJMut3 all	RJMut3 (#05)	C:\Users\nanotemper\Desktop\Inna BMS\Streptomyces\NrdRSco 20211227_mutoligos.moc	11	2017-11-15 19:58:06	-1	0	4	5	Medium	40	20.5	ScoRJ_Mut3	10 nM	ScoNrdR54	1.5625e-08	841.192	2017-11-19 21:59:07	1.85236	429.115
	RJMut3	MST	On Time	RJMut3 all	RJMut3 (#05)	C:\Users\nanotemper\Desktop\Inna BMS\Streptomyces\NrdRSco 20211227_mutoligos.moc	12	2017-11-15 19:58:47	-1	0	4	5	Medium	40	20.5	ScoRJ_Mut3	10 nM	ScoNrdR54	7.8125e-09	840.867	2017-11-19 21:59:07	1.75283	430.493
	RJMut3	MST	On Time	RJMut3 all	RJMut3 (#05)	C:\Users\nanotemper\Desktop\Inna BMS\Streptomyces\NrdRSco 20211227_mutoligos.moc	13	2017-11-15 19:59:27	-1	0	4	5	Medium	40	20.5	ScoRJ_Mut3	10 nM	ScoNrdR54	3.90625e-09	840.764	2017-11-19 21:59:07	1.91071	421.745
	RJMut3	MST	On Time	RJMut3 all	RJMut3 (#05)	C:\Users\nanotemper\Desktop\Inna BMS\Streptomyces\NrdRSco 20211227_mutoligos.moc	14	2017-11-15 20:00:08	-1	0	4	5	Medium	40	20.5	ScoRJ_Mut3	10 nM	ScoNrdR54	1.95312e-09	840.773	2017-11-19 21:59:07	1.90587	424.057
	RJMut3	MST	On Time	RJMut3 all	RJMut3 (#05)	C:\Users\nanotemper\Desktop\Inna BMS\Streptomyces\NrdRSco 20211227_mutoligos.moc	15	2017-11-15 20:00:49	-1	0	4	5	Medium	40	20.5	ScoRJ_Mut3	10 nM	ScoNrdR54	9.76562e-10	841.101	2017-11-19 21:59:07	1.83476	427.58
	RJMut3	MST	On Time	RJMut3 all	RJMut3 (#05)	C:\Users\nanotemper\Desktop\Inna BMS\Streptomyces\NrdRSco 20211227_mutoligos.moc	16	2017-11-15 20:01:29	-1	0	4	5	Medium	40	20.5	ScoRJ_Mut3	10 nM	ScoNrdR54	4.88281e-10	840.577	2017-11-19 21:59:07	1.88515	428.705
	RJMut3	MST	On Time	RJMut3 all	RJMut3 highprot (#13)	C:\Users\nanotemper\Desktop\Inna BMS\Streptomyces\NrdRSco 20211227_mutoligos.moc	1	2017-11-16 20:03:17	-1	0	4	5	Medium	40	20.34	ScoRJMut3	10 nM	ScoNrdRNickel	0.000342	849.857	2017-11-19 21:59:07	1.81296	437.269
	RJMut3	MST	On Time	RJMut3 all	RJMut3 highprot (#13)	C:\Users\nanotemper\Desktop\Inna BMS\Streptomyces\NrdRSco 20211227_mutoligos.moc	2	2017-11-16 20:03:57	-1	0	4	5	Medium	40	20.34	ScoRJMut3	10 nM	ScoNrdRNickel	0.000171	850.741	2017-11-19 21:59:07	1.75941	442.818
	RJMut3	MST	On Time	RJMut3 all	RJMut3 highprot (#13)	C:\Users\nanotemper\Desktop\Inna BMS\Streptomyces\NrdRSco 20211227_mutoligos.moc	3	2017-11-16 20:04:38	-1	0	4	5	Medium	40	20.34	ScoRJMut3	10 nM	ScoNrdRNickel	8.55e-05	850.433	2017-11-19 21:59:07	1.56024	438.201
	RJMut3	MST	On Time	RJMut3 all	RJMut3 highprot (#13)	C:\Users\nanotemper\Desktop\Inna BMS\Streptomyces\NrdRSco 20211227_mutoligos.moc	4	2017-11-16 20:05:19	-1	0	4	5	Medium	40	20.34	ScoRJMut3	10 nM	ScoNrdRNickel	4.275e-05	849.705	2017-11-19 21:59:07	1.75519	441.085
	RJMut3	MST	On Time	RJMut3 all	RJMut3 highprot (#13)	C:\Users\nanotemper\Desktop\Inna BMS\Streptomyces\NrdRSco 20211227_mutoligos.moc	5	2017-11-16 20:05:59	-1	0	4	5	Medium	40	20.34	ScoRJMut3	10 nM	ScoNrdRNickel	2.1375e-05	849.024	2017-11-19 21:59:07	1.77762	434.078
	RJMut3	MST	On Time	RJMut3 all	RJMut3 highprot (#13)	C:\Users\nanotemper\Desktop\Inna BMS\Streptomyces\NrdRSco 20211227_mutoligos.moc	6	2017-11-16 20:06:40	-1	0	4	5	Medium	40	20.34	ScoRJMut3	10 nM	ScoNrdRNickel	1.06875e-05	846.827	2017-11-19 21:59:07	1.80067	433.577
	RJMut3	MST	On Time	RJMut3 all	RJMut3 highprot (#13)	C:\Users\nanotemper\Desktop\Inna BMS\Streptomyces\NrdRSco 20211227_mutoligos.moc	7	2017-11-16 20:07:21	-1	0	4	5	Medium	40	20.34	ScoRJMut3	10 nM	ScoNrdRNickel	5.34375e-06	844.976	2017-11-19 21:59:07	1.67199	432.07
	RJMut3	MST	On Time	RJMut3 all	RJMut3 highprot (#13)	C:\Users\nanotemper\Desktop\Inna BMS\Streptomyces\NrdRSco 20211227_mutoligos.moc	8	2017-11-16 20:08:01	-1	0	4	5	Medium	40	20.34	ScoRJMut3	10 nM	ScoNrdRNickel	2.67188e-06	844.473	2017-11-19 21:59:07	1.72514	427.654
	RJMut3	MST	On Time	RJMut3 all	RJMut3 highprot (#13)	C:\Users\nanotemper\Desktop\Inna BMS\Streptomyces\NrdRSco 20211227_mutoligos.moc	9	2017-11-16 20:08:42	-1	0	4	5	Medium	40	20.34	ScoRJMut3	10 nM	ScoNrdRNickel	1.33594e-06	842.487	2017-11-19 21:59:07	1.84157	430.022
	RJMut3	MST	On Time	RJMut3 all	RJMut3 highprot (#13)	C:\Users\nanotemper\Desktop\Inna BMS\Streptomyces\NrdRSco 20211227_mutoligos.moc	10	2017-11-16 20:09:23	-1	0	4	5	Medium	40	20.34	ScoRJMut3	10 nM	ScoNrdRNickel	6.67969e-07	842.146	2017-11-19 21:59:07	1.65466	430.623
	RJMut3	MST	On Time	RJMut3 all	RJMut3 highprot (#13)	C:\Users\nanotemper\Desktop\Inna BMS\Streptomyces\NrdRSco 20211227_mutoligos.moc	11	2017-11-16 20:10:03	-1	0	4	5	Medium	40	20.34	ScoRJMut3	10 nM	ScoNrdRNickel	3.33984e-07	841.906	2017-11-19 21:59:07	1.81055	428.9
	RJMut3	MST	On Time	RJMut3 all	RJMut3 highprot (#13)	C:\Users\nanotemper\Desktop\Inna BMS\Streptomyces\NrdRSco 20211227_mutoligos.moc	12	2017-11-16 20:10:44	-1	0	4	5	Medium	40	20.34	ScoRJMut3	10 nM	ScoNrdRNickel	1.66992e-07	841.135	2017-11-19 21:59:07	1.76972	429.716
	RJMut3	MST	On Time	RJMut3 all	RJMut3 highprot (#13)	C:\Users\nanotemper\Desktop\Inna BMS\Streptomyces\NrdRSco 20211227_mutoligos.moc	13	2017-11-16 20:11:25	-1	0	4	5	Medium	40	20.34	ScoRJMut3	10 nM	ScoNrdRNickel	8.34961e-08	841.481	2017-11-19 21:59:07	1.69416	429.39
	RJMut3	MST	On Time	RJMut3 all	RJMut3 highprot (#13)	C:\Users\nanotemper\Desktop\Inna BMS\Streptomyces\NrdRSco 20211227_mutoligos.moc	14	2017-11-16 20:12:05	-1	0	4	5	Medium	40	20.34	ScoRJMut3	10 nM	ScoNrdRNickel	4.1748e-08	840.636	2017-11-19 21:59:07	1.82373	430.957
	RJMut3	MST	On Time	RJMut3 all	RJMut3 highprot (#13)	C:\Users\nanotemper\Desktop\Inna BMS\Streptomyces\NrdRSco 20211227_mutoligos.moc	15	2017-11-16 20:12:46	-1	0	4	5	Medium	40	20.34	ScoRJMut3	10 nM	ScoNrdRNickel	2.0874e-08	840.963	2017-11-19 21:59:07	1.86805	427.882
	RJMut3	MST	On Time	RJMut3 all	RJMut3 highprot (#13)	C:\Users\nanotemper\Desktop\Inna BMS\Streptomyces\NrdRSco 20211227_mutoligos.moc	16	2017-11-16 20:13:27	-1	0	4	5	Medium	40	20.34	ScoRJMut3	10 nM	ScoNrdRNickel	1.0437e-08	841.288	2017-11-19 21:59:07	1.72167	419.804
	RJMut3	MST	On Time	RJMut3 all	rescanned 13 (#14)	C:\Users\nanotemper\Desktop\Inna BMS\Streptomyces\NrdRSco 20211227_mutoligos.moc	1	2017-11-16 20:21:15	-1	0	4	5	Medium	40	20.5	ScoRJMut3	10 nM	ScoNrdRNickel	0.000342	851.23	2017-11-19 21:59:07	1.71164	436.871
	RJMut3	MST	On Time	RJMut3 all	rescanned 13 (#14)	C:\Users\nanotemper\Desktop\Inna BMS\Streptomyces\NrdRSco 20211227_mutoligos.moc	2	2017-11-16 20:21:56	-1	0	4	5	Medium	40	20.5	ScoRJMut3	10 nM	ScoNrdRNickel	0.000171	852.012	2017-11-19 21:59:07	1.59346	442.305
	RJMut3	MST	On Time	RJMut3 all	rescanned 13 (#14)	C:\Users\nanotemper\Desktop\Inna BMS\Streptomyces\NrdRSco 20211227_mutoligos.moc	3	2017-11-16 20:22:36	-1	0	4	5	Medium	40	20.5	ScoRJMut3	10 nM	ScoNrdRNickel	8.55e-05	850.876	2017-11-19 21:59:07	1.75849	435.053
	RJMut3	MST	On Time	RJMut3 all	rescanned 13 (#14)	C:\Users\nanotemper\Desktop\Inna BMS\Streptomyces\NrdRSco 20211227_mutoligos.moc	4	2017-11-16 20:23:17	-1	0	4	5	Medium	40	20.5	ScoRJMut3	10 nM	ScoNrdRNickel	4.275e-05	849.698	2017-11-19 21:59:07	1.55331	437.007
	RJMut3	MST	On Time	RJMut3 all	rescanned 13 (#14)	C:\Users\nanotemper\Desktop\Inna BMS\Streptomyces\NrdRSco 20211227_mutoligos.moc	5	2017-11-16 20:23:58	-1	0	4	5	Medium	40	20.5	ScoRJMut3	10 nM	ScoNrdRNickel	2.1375e-05	848.969	2017-11-19 21:59:07	1.68675	427.964
	RJMut3	MST	On Time	RJMut3 all	rescanned 13 (#14)	C:\Users\nanotemper\Desktop\Inna BMS\Streptomyces\NrdRSco 20211227_mutoligos.moc	6	2017-11-16 20:24:38	-1	0	4	5	Medium	40	20.5	ScoRJMut3	10 nM	ScoNrdRNickel	1.06875e-05	847.183	2017-11-19 21:59:07	1.70111	432.741
	RJMut3	MST	On Time	RJMut3 all	rescanned 13 (#14)	C:\Users\nanotemper\Desktop\Inna BMS\Streptomyces\NrdRSco 20211227_mutoligos.moc	7	2017-11-16 20:25:19	-1	0	4	5	Medium	40	20.5	ScoRJMut3	10 nM	ScoNrdRNickel	5.34375e-06	845.51	2017-11-19 21:59:07	1.70587	428.661
	RJMut3	MST	On Time	RJMut3 all	rescanned 13 (#14)	C:\Users\nanotemper\Desktop\Inna BMS\Streptomyces\NrdRSco 20211227_mutoligos.moc	8	2017-11-16 20:26:00	-1	0	4	5	Medium	40	20.5	ScoRJMut3	10 nM	ScoNrdRNickel	2.67188e-06	844.845	2017-11-19 21:59:07	1.71104	425.033
	RJMut3	MST	On Time	RJMut3 all	rescanned 13 (#14)	C:\Users\nanotemper\Desktop\Inna BMS\Streptomyces\NrdRSco 20211227_mutoligos.moc	9	2017-11-16 20:26:40	-1	0	4	5	Medium	40	20.5	ScoRJMut3	10 nM	ScoNrdRNickel	1.33594e-06	842.686	2017-11-19 21:59:07	1.68797	427.023
	RJMut3	MST	On Time	RJMut3 all	rescanned 13 (#14)	C:\Users\nanotemper\Desktop\Inna BMS\Streptomyces\NrdRSco 20211227_mutoligos.moc	10	2017-11-16 20:27:21	-1	0	4	5	Medium	40	20.5	ScoRJMut3	10 nM	ScoNrdRNickel	6.67969e-07	843.055	2017-11-19 21:59:07	1.72587	428.568
	RJMut3	MST	On Time	RJMut3 all	rescanned 13 (#14)	C:\Users\nanotemper\Desktop\Inna BMS\Streptomyces\NrdRSco 20211227_mutoligos.moc	11	2017-11-16 20:28:02	-1	0	4	5	Medium	40	20.5	ScoRJMut3	10 nM	ScoNrdRNickel	3.33984e-07	842.444	2017-11-19 21:59:07	1.74666	424.543
	RJMut3	MST	On Time	RJMut3 all	rescanned 13 (#14)	C:\Users\nanotemper\Desktop\Inna BMS\Streptomyces\NrdRSco 20211227_mutoligos.moc	12	2017-11-16 20:28:42	-1	0	4	5	Medium	40	20.5	ScoRJMut3	10 nM	ScoNrdRNickel	1.66992e-07	842.044	2017-11-19 21:59:07	1.70545	425.336
	RJMut3	MST	On Time	RJMut3 all	rescanned 13 (#14)	C:\Users\nanotemper\Desktop\Inna BMS\Streptomyces\NrdRSco 20211227_mutoligos.moc	13	2017-11-16 20:29:23	-1	0	4	5	Medium	40	20.5	ScoRJMut3	10 nM	ScoNrdRNickel	8.34961e-08	842.66	2017-11-19 21:59:07	1.70855	423.789
	RJMut3	MST	On Time	RJMut3 all	rescanned 13 (#14)	C:\Users\nanotemper\Desktop\Inna BMS\Streptomyces\NrdRSco 20211227_mutoligos.moc	14	2017-11-16 20:30:03	-1	0	4	5	Medium	40	20.5	ScoRJMut3	10 nM	ScoNrdRNickel	4.1748e-08	842.305	2017-11-19 21:59:07	1.84606	426.271
	RJMut3	MST	On Time	RJMut3 all	rescanned 13 (#14)	C:\Users\nanotemper\Desktop\Inna BMS\Streptomyces\NrdRSco 20211227_mutoligos.moc	15	2017-11-16 20:30:44	-1	0	4	5	Medium	40	20.5	ScoRJMut3	10 nM	ScoNrdRNickel	2.0874e-08	842.652	2017-11-19 21:59:07	1.82982	423.654
	RJMut3	MST	On Time	RJMut3 all	rescanned 13 (#14)	C:\Users\nanotemper\Desktop\Inna BMS\Streptomyces\NrdRSco 20211227_mutoligos.moc	16	2017-11-16 20:31:25	-1	0	4	5	Medium	40	20.5	ScoRJMut3	10 nM	ScoNrdRNickel	1.0437e-08	842.134	2017-11-19 21:59:07	1.83852	415.478
	RJMut3	MST	On Time	RJMut3 all	RJMut3 (#22)	C:\Users\nanotemper\Desktop\Inna BMS\Streptomyces\NrdRSco 20211227_mutoligos.moc	1	2017-11-16 23:11:37	-1	0	4	5	Medium	40	20.99	ScoRJMut3	10 nM	ScoNrdRNickel	0.000342	849.88	2017-11-19 21:59:07	1.78889	421.592
	RJMut3	MST	On Time	RJMut3 all	RJMut3 (#22)	C:\Users\nanotemper\Desktop\Inna BMS\Streptomyces\NrdRSco 20211227_mutoligos.moc	2	2017-11-16 23:12:17	-1	0	4	5	Medium	40	20.99	ScoRJMut3	10 nM	ScoNrdRNickel	0.000171	850.45	2017-11-19 21:59:07	1.67552	416.122
	RJMut3	MST	On Time	RJMut3 all	RJMut3 (#22)	C:\Users\nanotemper\Desktop\Inna BMS\Streptomyces\NrdRSco 20211227_mutoligos.moc	3	2017-11-16 23:12:58	-1	0	4	5	Medium	40	20.99	ScoRJMut3	10 nM	ScoNrdRNickel	8.55e-05	850.754	2017-11-19 21:59:07	1.74938	416.709
	RJMut3	MST	On Time	RJMut3 all	RJMut3 (#22)	C:\Users\nanotemper\Desktop\Inna BMS\Streptomyces\NrdRSco 20211227_mutoligos.moc	4	2017-11-16 23:13:38	-1	0	4	5	Medium	40	20.99	ScoRJMut3	10 nM	ScoNrdRNickel	4.275e-05	850.511	2017-11-19 21:59:07	1.6449	351.842
	RJMut3	MST	On Time	RJMut3 all	RJMut3 (#22)	C:\Users\nanotemper\Desktop\Inna BMS\Streptomyces\NrdRSco 20211227_mutoligos.moc	5	2017-11-16 23:14:19	-1	0	4	5	Medium	40	20.99	ScoRJMut3	10 nM	ScoNrdRNickel	2.1375e-05	848.952	2017-11-19 21:59:07	1.66185	423.052
	RJMut3	MST	On Time	RJMut3 all	RJMut3 (#22)	C:\Users\nanotemper\Desktop\Inna BMS\Streptomyces\NrdRSco 20211227_mutoligos.moc	6	2017-11-16 23:15:00	-1	0	4	5	Medium	40	20.99	ScoRJMut3	10 nM	ScoNrdRNickel	1.06875e-05	846.997	2017-11-19 21:59:07	1.88143	409.732
	RJMut3	MST	On Time	RJMut3 all	RJMut3 (#22)	C:\Users\nanotemper\Desktop\Inna BMS\Streptomyces\NrdRSco 20211227_mutoligos.moc	7	2017-11-16 23:15:40	-1	0	4	5	Medium	40	20.99	ScoRJMut3	10 nM	ScoNrdRNickel	5.34375e-06	845.027	2017-11-19 21:59:07	1.77634	419.768
	RJMut3	MST	On Time	RJMut3 all	RJMut3 (#22)	C:\Users\nanotemper\Desktop\Inna BMS\Streptomyces\NrdRSco 20211227_mutoligos.moc	8	2017-11-16 23:16:21	-1	0	4	5	Medium	40	20.99	ScoRJMut3	10 nM	ScoNrdRNickel	2.67188e-06	843.669	2017-11-19 21:59:07	1.77113	414.433
	RJMut3	MST	On Time	RJMut3 all	RJMut3 (#22)	C:\Users\nanotemper\Desktop\Inna BMS\Streptomyces\NrdRSco 20211227_mutoligos.moc	9	2017-11-16 23:17:01	-1	0	4	5	Medium	40	20.99	ScoRJMut3	10 nM	ScoNrdRNickel	1.33594e-06	842.57	2017-11-19 21:59:07	1.77639	404.02
	RJMut3	MST	On Time	RJMut3 all	RJMut3 (#22)	C:\Users\nanotemper\Desktop\Inna BMS\Streptomyces\NrdRSco 20211227_mutoligos.moc	10	2017-11-16 23:17:42	-1	0	4	5	Medium	40	20.99	ScoRJMut3	10 nM	ScoNrdRNickel	6.67969e-07	842.525	2017-11-19 21:59:07	1.74727	395.253
	RJMut3	MST	On Time	RJMut3 all	RJMut3 (#22)	C:\Users\nanotemper\Desktop\Inna BMS\Streptomyces\NrdRSco 20211227_mutoligos.moc	11	2017-11-16 23:18:23	-1	0	4	5	Medium	40	20.99	ScoRJMut3	10 nM	ScoNrdRNickel	3.33984e-07	842.098	2017-11-19 21:59:07	1.90423	404.069
	RJMut3	MST	On Time	RJMut3 all	RJMut3 (#22)	C:\Users\nanotemper\Desktop\Inna BMS\Streptomyces\NrdRSco 20211227_mutoligos.moc	12	2017-11-16 23:19:03	-1	0	4	5	Medium	40	20.99	ScoRJMut3	10 nM	ScoNrdRNickel	1.66992e-07	841.786	2017-11-19 21:59:07	1.99209	407.465
	RJMut3	MST	On Time	RJMut3 all	RJMut3 (#22)	C:\Users\nanotemper\Desktop\Inna BMS\Streptomyces\NrdRSco 20211227_mutoligos.moc	13	2017-11-16 23:19:44	-1	0	4	5	Medium	40	20.99	ScoRJMut3	10 nM	ScoNrdRNickel	8.34961e-08	841.142	2017-11-19 21:59:07	1.81961	405.295
	RJMut3	MST	On Time	RJMut3 all	RJMut3 (#22)	C:\Users\nanotemper\Desktop\Inna BMS\Streptomyces\NrdRSco 20211227_mutoligos.moc	14	2017-11-16 23:20:25	-1	0	4	5	Medium	40	20.99	ScoRJMut3	10 nM	ScoNrdRNickel	4.1748e-08	841.499	2017-11-19 21:59:07	1.8894	416.283
	RJMut3	MST	On Time	RJMut3 all	RJMut3 (#22)	C:\Users\nanotemper\Desktop\Inna BMS\Streptomyces\NrdRSco 20211227_mutoligos.moc	15	2017-11-16 23:21:05	-1	0	4	5	Medium	40	20.99	ScoRJMut3	10 nM	ScoNrdRNickel	2.0874e-08	841.747	2017-11-19 21:59:07	1.96138	406.972
	RJMut3	MST	On Time	RJMut3 all	RJMut3 (#22)	C:\Users\nanotemper\Desktop\Inna BMS\Streptomyces\NrdRSco 20211227_mutoligos.moc	16	2017-11-16 23:21:46	-1	0	4	5	Medium	40	20.99	ScoRJMut3	10 nM	ScoNrdRNickel	1.0437e-08	841.786	2017-11-19 21:59:07	1.86998	413.886

## Sheet: MetaData
Origin of exported data	Origin of exported data
Project Title:
Comment:
Project File Path:	C:\Users\nanotemper\Desktop\Inna BMS\Streptomyces\Source data\Source data mutants\source data Suppl Fig 9\NrdR WT to mutated oligonucleotides\NrdR_WT to T9T18 oligo.nta
Analysis-Set Name:	RJMut3
Exported from:	Dose-Response (Flat)
Exported on:	2017-11-19 21:59:07
Analysis Settings	Analysis Settings
Type of Analysis:	MST
Evaluation strategy:	On Time
Cold Region Start:	-1
Cold Region End:	0
Hot Region Start:	4
Hot Region End:	5
