# Supplementary material for: A nucleotide-sensing oligomerization mechanism that controls NrdR-dependent transcription of ribonucleotide reductases
Source: Nat Commun. 2022 May 16;13:2700. doi: 10.1038/s41467-022-30328-1 (PMC9110341; doi:10.1038/s41467-022-30328-1)
Supplement: Supplementary file 10 — Source Data [file 41467_2022_30328_MOESM10_ESM.zip › Source data NrdR/Source data to Fig 4 and Supplementary Fig 9/NrdR WT to mutated oligonucleotides/NrdR_WT to C18C49 oligo_DoseResponseRawDataGrouped.xlsx]

## Sheet: RawData
NanoTemper Technologies	NanoTemper Technologies
MO.Affinity Analysis v2.3	MO.Affinity Analysis v2.3
Origin of exported data	Origin of exported data
Project Title:
Comment:
Project File Path:	C:\Users\nanotemper\Desktop\Inna BMS\Streptomyces\Source data\Source data mutants\source data Suppl Fig 9\NrdR WT to mutated oligonucleotides\NrdR_WT to C18C49 oligo.nta
Analysis-Set Name:	RJMut2 all
Exported from:	Dose-Response (Grouped)
Exported on:	2017-11-19 21:57:57
Analysis Settings	Analysis Settings
Type of Analysis:	MST
Evaluation strategy:	On Time
Cold Region Start:	-1
Cold Region End:	0
Hot Region Start:	4
Hot Region End:	5
Sample Information	Sample Information
Merge-Set Name:	RJMut2 all
Date of Measurement:	2017-11-15 20:27:29.447 → 2017-11-18 18:46:25.435
Capillary Type:	Monolith NT.115 Capillary
Target:	ScoRJ_Mut2
TargetConcentration:	1e-08
Ligand:	ScoNrdR54
Measurement Settings	Measurement Settings
MST-Power:	Medium
Excitation-Power:	40
Excitation type:	Nano - RED
Thermostat Setpoint:	(disabled)
Fit Results (Kd)	Fit Results (Kd)
Fit Model:	Kd
Bound	848.846
Unbound	842.356
Kd	3.10033e-06
TargetConc	1e-08
Standard Deviation:	0.689184
Kd Confidence:	7.25267e-07
Dose Response Curve	Dose Response Curve	Dose Response Curve		Shifted Dose Response Curve of RJMut2 (#27)	Shifted Dose Response Curve of RJMut2 (#27)		Shifted Dose Response Curve of RJMut2 (#23)	Shifted Dose Response Curve of RJMut2 (#23)		Shifted Dose Response Curve of rescanned 11 (#12)	Shifted Dose Response Curve of rescanned 11 (#12)		Shifted Dose Response Curve of RJMut2 highprot (#11)	Shifted Dose Response Curve of RJMut2 highprot (#11)		Shifted Dose Response Curve of RJMut2 (#04)	Shifted Dose Response Curve of RJMut2 (#04)
Ligand Concentration [M]	Fnorm [‰]	Error Value		Ligand Concentration [M]	Fnorm [‰]		Ligand Concentration [M]	Fnorm [‰]		Ligand Concentration [M]	Fnorm [‰]		Ligand Concentration [M]	Fnorm [‰]		Ligand Concentration [M]	Fnorm [‰]
0.000342	846.77	0.316377		0.000342	846.987		0.000342	847.028		0.000342	846.725		0.000342	846.341		1.6e-05	850.035
0.000171	848.454	0.630681		0.000171	849.363		0.000171	848.394		0.000171	848.072		0.000171	847.987		8e-06	848.003
8.55e-05	848.873	0.307788		8.55e-05	849.101		8.55e-05	848.43		8.55e-05	849.062		8.55e-05	848.899		4e-06	846.457
4.275e-05	848.918	0.229563		4.275e-05	849.047		4.275e-05	849.165		4.275e-05	848.801		4.275e-05	848.659		2e-06	844.944
2.1375e-05	847.984	0.183528		2.1375e-05	848.098		2.1375e-05	847.993		2.1375e-05	847.722		2.1375e-05	848.124		1e-06	843.555
1.6e-05	850.035	0		1.06875e-05	847.497		1.06875e-05	847.6		1.06875e-05	846.944		1.06875e-05	846.928		5e-07	843.368
1.06875e-05	847.242	0.356237		5.34375e-06	845.465		2.67188e-06	844.836		5.34375e-06	845.98		5.34375e-06	845.457		2.5e-07	842.556
8e-06	848.003	0		2.67188e-06	844.349		1.33594e-06	843.494		2.67188e-06	844.75		2.67188e-06	844.759		1.25e-07	842.632
5.34375e-06	845.634	0.299929		1.33594e-06	844.262		6.67969e-07	843.038		1.33594e-06	843.845		1.33594e-06	844.333		6.25e-08	842.527
4e-06	846.457	0		6.67969e-07	843.449		3.33984e-07	843.341		6.67969e-07	843.119		6.67969e-07	842.843		3.125e-08	842.426
2.67188e-06	844.673	0.220087		3.33984e-07	841.994		1.66992e-07	842.537		3.33984e-07	842.769		3.33984e-07	842.63		1.5625e-08	842.381
2e-06	844.944	0		1.66992e-07	842.388		8.34961e-08	841.971		1.66992e-07	842.646		1.66992e-07	842.148		7.8125e-09	842.673
1.33594e-06	843.983	0.391014		8.34961e-08	842.29		4.1748e-08	841.63		8.34961e-08	842.485		8.34961e-08	842.537		3.90625e-09	842.676
1e-06	843.555	0		4.1748e-08	841.924		2.0874e-08	841.724		4.1748e-08	842.171		4.1748e-08	842.603		1.95312e-09	842.682
6.67969e-07	843.112	0.252658		2.0874e-08	842.121					2.0874e-08	841.999		2.0874e-08	842.464		9.76562e-10	843.04
5e-07	843.368	0		1.0437e-08	841.454					1.0437e-08	842.698		1.0437e-08	843.075		4.88281e-10	842.87
3.33984e-07	842.684	0.55318
2.5e-07	842.556	0
1.66992e-07	842.43	0.215598
1.25e-07	842.632	0
8.34961e-08	842.321	0.256421
6.25e-08	842.527	0
4.1748e-08	842.082	0.411759
3.125e-08	842.426	0
2.0874e-08	842.077	0.30692
1.5625e-08	842.381	0
1.0437e-08	842.409	0.848565
7.8125e-09	842.673	0
3.90625e-09	842.676	0
1.95312e-09	842.682	0
9.76562e-10	843.04	0
4.88281e-10	842.87	0

## Sheet: Fit-Values
Dose	FNorm
0.000312649
0.000285817
0.000261288
0.000238864
0.000218364
0.000199624
0.000182492
0.00016683
0.000152512
0.000139423
0.000127458
0.000116519
0.000106519
9.73777e-05
8.90206e-05
8.13807e-05
7.43965e-05
6.80117e-05
6.21748e-05
5.68388e-05
5.19608e-05
4.75015e-05
4.34248e-05
3.9698e-05
3.62911e-05
3.31765e-05
3.03293e-05
2.77264e-05
2.53468e-05
2.31715e-05
2.11829e-05
1.9365e-05
1.7703e-05
1.61837e-05
1.47948e-05
1.35251e-05
1.23644e-05
1.13032e-05
1.03332e-05
9.44636e-06
8.63566e-06
7.89453e-06
7.21701e-06
6.59763e-06
6.03142e-06
5.51379e-06
5.04059e-06
4.608e-06
4.21253e-06
3.851e-06
3.52051e-06
3.21837e-06
2.94216e-06
2.68966e-06
2.45883e-06
2.24781e-06
2.0549e-06
1.87855e-06
1.71733e-06
1.56994e-06
1.43521e-06
1.31204e-06
1.19943e-06
1.0965e-06
1.00239e-06
9.16367e-07
8.37723e-07
7.65828e-07
7.00103e-07
6.40019e-07
5.85092e-07
5.34878e-07
4.88974e-07
4.4701e-07
4.08647e-07
3.73576e-07
3.41515e-07
3.12206e-07
2.85412e-07
2.60917e-07
2.38525e-07
2.18054e-07
1.99341e-07
1.82233e-07
1.66593e-07
1.52296e-07
1.39226e-07
1.27277e-07
1.16354e-07
1.06368e-07
9.72396e-08
8.88944e-08
8.12653e-08
7.4291e-08
6.79152e-08
6.20866e-08
5.67583e-08
5.18872e-08
4.74341e-08
4.33633e-08
3.96418e-08
3.62396e-08
3.31295e-08
3.02863e-08
2.76871e-08
2.53109e-08
2.31387e-08
2.11529e-08
1.93375e-08
1.76779e-08
1.61608e-08
1.47738e-08
1.35059e-08
1.23468e-08
1.12872e-08
1.03185e-08
9.43296e-09
8.62341e-09
7.88334e-09
7.20678e-09
6.58828e-09
6.02286e-09
5.50597e-09
5.03344e-09
4.60146e-09
4.20656e-09
3.84554e-09
3.51551e-09
3.21381e-09
2.93799e-09
2.68585e-09
2.45535e-09
2.24462e-09
2.05199e-09
1.87588e-09
1.71489e-09
1.56772e-09
1.43317e-09
1.31017e-09
1.19773e-09
1.09494e-09
1.00097e-09
9.15067e-10
8.36535e-10
7.64742e-10
6.99111e-10
6.39112e-10
5.84262e-10
5.3412e-10
4.88281e-10
