# Supplementary material for: A nucleotide-sensing oligomerization mechanism that controls NrdR-dependent transcription of ribonucleotide reductases
Source: Nat Commun. 2022 May 16;13:2700. doi: 10.1038/s41467-022-30328-1 (PMC9110341; doi:10.1038/s41467-022-30328-1)
Supplement: Supplementary file 10 — Source Data [file 41467_2022_30328_MOESM10_ESM.zip › Source data NrdR/Source data to Fig 4 and Supplementary Fig 9/NrdR WT to mutated oligonucleotides/NrdR_WT to WT oligo_DoseResponseRawDataGrouped.xlsx]

## Sheet: RawData
NanoTemper Technologies	NanoTemper Technologies
MO.Affinity Analysis v2.3	MO.Affinity Analysis v2.3
Origin of exported data	Origin of exported data
Project Title:
Comment:
Project File Path:	C:\Users\nanotemper\Desktop\Inna BMS\Streptomyces\Source data\Source data mutants\source data Suppl Fig 9\NrdR WT to mutated oligonucleotides\NrdR_WT to WT oligo.nta
Analysis-Set Name:	RJwt all
Exported from:	Dose-Response (Grouped)
Exported on:	2017-11-19 21:57:29
Analysis Settings	Analysis Settings
Type of Analysis:	MST
Evaluation strategy:	On Time
Cold Region Start:	-1
Cold Region End:	0
Hot Region Start:	4
Hot Region End:	5
Sample Information	Sample Information
Merge-Set Name:	RJwt all
Date of Measurement:	2017-11-15 18:22:45.414 → 2017-11-16 22:13:37.865
Capillary Type:	Monolith NT.115 Capillary
Target:	ScoRJ_wt
TargetConcentration:	1e-08
Ligand:	ScoNrdR54
Measurement Settings	Measurement Settings
MST-Power:	Medium
Excitation-Power:	40
Excitation type:	Nano - RED
Thermostat Setpoint:	(disabled)
Fit Results (Kd)	Fit Results (Kd)
Fit Model:	Kd
Bound	836.446
Unbound	831.884
Kd	5.33332e-08
TargetConc	1e-08
Standard Deviation:	0.344763
Kd Confidence:	8.97878e-09
Dose Response Curve	Dose Response Curve	Dose Response Curve		Shifted Dose Response Curve of rescanned 15 (#16)	Shifted Dose Response Curve of rescanned 15 (#16)		Shifted Dose Response Curve of RJwt (#15)	Shifted Dose Response Curve of RJwt (#15)		Shifted Dose Response Curve of RJwt (#08)	Shifted Dose Response Curve of RJwt (#08)		Shifted Dose Response Curve of Exp1 rescanned RJwt (#02)	Shifted Dose Response Curve of Exp1 rescanned RJwt (#02)		Shifted Dose Response Curve of RJwt (#01)	Shifted Dose Response Curve of RJwt (#01)
Ligand Concentration [M]	Fnorm [‰]	Error Value		Ligand Concentration [M]	Fnorm [‰]		Ligand Concentration [M]	Fnorm [‰]		Ligand Concentration [M]	Fnorm [‰]		Ligand Concentration [M]	Fnorm [‰]		Ligand Concentration [M]	Fnorm [‰]
2.14e-05	835.975	0.205394		2.14e-05	836.12		2.14e-05	835.83		1.6e-05	837.798		1.6e-05	836.518		1.6e-05	837.346
1.6e-05	837.221	0.649221		1.07e-05	836.049		1.07e-05	836.445		8e-06	836.429		8e-06	835.854		8e-06	836.433
1.07e-05	836.247	0.279479		5.35e-06	836.737		5.35e-06	836.518		4e-06	836.283		4e-06	836.553		4e-06	836.182
8e-06	836.239	0.333004		2.675e-06	836.135		2.675e-06	836.062		2e-06	835.915		2e-06	836.604		2e-06	837.035
5.35e-06	836.627	0.154891		1.3375e-06	836.192		1.3375e-06	836.37		1e-06	835.968		1e-06	836.472		1e-06	835.802
4e-06	836.339	0.191912		6.6875e-07	836.17		6.6875e-07	836.067		5e-07	835.612		5e-07	836.447		5e-07	835.606
2.675e-06	836.099	0.0521622		3.34375e-07	835.453		3.34375e-07	836.105		2.5e-07	834.988		2.5e-07	836.062		2.5e-07	835.602
2e-06	836.518	0.564823		1.67187e-07	835.366		1.67187e-07	835.455		1.25e-07	835.392		1.25e-07	834.717		1.25e-07	836.178
1.3375e-06	836.281	0.125961		8.35937e-08	834.998		8.35937e-08	834.703		3.125e-08	833.585		6.25e-08	833.811		6.25e-08	833.482
1e-06	836.081	0.349141		4.17969e-08	833.917		4.17969e-08	833.913		1.5625e-08	832.854		1.5625e-08	832.712		3.125e-08	832.884
6.6875e-07	836.119	0.0725468		2.08984e-08	832.821		2.08984e-08	832.635		7.8125e-09	832.58		7.8125e-09	832.557		1.5625e-08	832.383
5e-07	835.888	0.483844		1.04492e-08	833.257		1.04492e-08	832.788		3.90625e-09	832.016		3.90625e-09	832.408		7.8125e-09	831.907
3.34375e-07	835.779	0.461326		5.22461e-09	832.941		5.22461e-09	833.256		1.95312e-09	832.088		1.95312e-09	831.453		3.90625e-09	832.047
2.5e-07	835.551	0.538927		2.61231e-09	832.252		2.61231e-09	832.664		9.76562e-10	831.704		9.76562e-10	832.137		1.95312e-09	831.758
1.67187e-07	835.411	0.0627571		1.30615e-09	831.459		1.30615e-09	831.43		4.88281e-10	831.926		4.88281e-10	831.542		9.76562e-10	832.018
1.25e-07	835.429	0.731641		6.53076e-10	831.836		6.53076e-10	831.463								4.88281e-10	832.244
8.35937e-08	834.851	0.208626
6.25e-08	833.647	0.232265
4.17969e-08	833.915	0.00258191
3.125e-08	833.234	0.495849
2.08984e-08	832.728	0.131462
1.5625e-08	832.65	0.241608
1.04492e-08	833.023	0.33196
7.8125e-09	832.348	0.382209
5.22461e-09	833.099	0.222677
3.90625e-09	832.157	0.217789
2.61231e-09	832.458	0.291968
1.95312e-09	831.766	0.317351
1.30615e-09	831.444	0.0205757
9.76562e-10	831.953	0.223823
6.53076e-10	831.65	0.263967
4.88281e-10	831.904	0.351283

## Sheet: Fit-Values
Dose	FNorm
1.99282e-05
1.85577e-05
1.72814e-05
1.60929e-05
1.49861e-05
1.39555e-05
1.29957e-05
1.21019e-05
1.12696e-05
1.04946e-05
9.7728e-06
9.10069e-06
8.4748e-06
7.89195e-06
7.34919e-06
6.84375e-06
6.37308e-06
5.93478e-06
5.52662e-06
5.14653e-06
4.79258e-06
4.46298e-06
4.15604e-06
3.87021e-06
3.60404e-06
3.35618e-06
3.12536e-06
2.91041e-06
2.71025e-06
2.52386e-06
2.35028e-06
2.18864e-06
2.03812e-06
1.89795e-06
1.76742e-06
1.64587e-06
1.53268e-06
1.42727e-06
1.32911e-06
1.2377e-06
1.15258e-06
1.07331e-06
9.99495e-07
9.30755e-07
8.66743e-07
8.07134e-07
7.51624e-07
6.99932e-07
6.51795e-07
6.06968e-07
5.65224e-07
5.26352e-07
4.90152e-07
4.56442e-07
4.25051e-07
3.95818e-07
3.68596e-07
3.43246e-07
3.1964e-07
2.97657e-07
2.77186e-07
2.58123e-07
2.40371e-07
2.23839e-07
2.08445e-07
1.94109e-07
1.8076e-07
1.68328e-07
1.56751e-07
1.45971e-07
1.35932e-07
1.26583e-07
1.17878e-07
1.09771e-07
1.02221e-07
9.51912e-08
8.86445e-08
8.25481e-08
7.68709e-08
7.15842e-08
6.6661e-08
6.20765e-08
5.78072e-08
5.38316e-08
5.01294e-08
4.66818e-08
4.34713e-08
4.04816e-08
3.76975e-08
3.51049e-08
3.26906e-08
3.04423e-08
2.83487e-08
2.6399e-08
2.45834e-08
2.28927e-08
2.13183e-08
1.98522e-08
1.84868e-08
1.72154e-08
1.60315e-08
1.49289e-08
1.39022e-08
1.29461e-08
1.20557e-08
1.12266e-08
1.04545e-08
9.7355e-09
9.06595e-09
8.44244e-09
7.86182e-09
7.32113e-09
6.81763e-09
6.34875e-09
5.91212e-09
5.50552e-09
5.12688e-09
4.77429e-09
4.44594e-09
4.14017e-09
3.85544e-09
3.59028e-09
3.34336e-09
3.11343e-09
2.8993e-09
2.69991e-09
2.51422e-09
2.34131e-09
2.18029e-09
2.03034e-09
1.89071e-09
1.76067e-09
1.63959e-09
1.52682e-09
1.42182e-09
1.32403e-09
1.23298e-09
1.14818e-09
1.06921e-09
9.95679e-10
9.27202e-10
8.63435e-10
8.04053e-10
7.48755e-10
6.9726e-10
6.49306e-10
6.04651e-10
5.63067e-10
5.24342e-10
4.88281e-10
