# Supplementary material for: A nucleotide-sensing oligomerization mechanism that controls NrdR-dependent transcription of ribonucleotide reductases
Source: Nat Commun. 2022 May 16;13:2700. doi: 10.1038/s41467-022-30328-1 (PMC9110341; doi:10.1038/s41467-022-30328-1)
Supplement: Supplementary file 10 — Source Data [file 41467_2022_30328_MOESM10_ESM.zip › Source data NrdR/Source data to Fig 4 and Supplementary Fig 9/NrdR WT to mutated oligonucleotides/NrdR_WT to T9T18T40T49 oligo Fitted Kd 43 uM_DoseResponseRawDataFlat.xlsx]

## Sheet: RawData
Project-Name	AnalysisSet	AnalysisSetType	EvaluationStrategy	MergeSet	Run	OriginOfData	CapillaryIndex	DateOfMeasurement	ColdRegionStart	ColdRegionEnd	HotRegionStart	HotRegionEnd	MSTPower	ExcitationPower	MeasuredTemperature	Target	TargetConcentration	Ligand	LigandConcentration	Fnorm	ExportedOn	BleachingRate	InitialFluorescence(MST)
	RJMut5 all	MST	On Time	RJMut5 all	RJMut5 (#07)	C:\Users\nanotemper\Desktop\Inna BMS\Streptomyces\NrdRSco 20211227_mutoligos.moc	1	2017-11-15 20:39:08	-1	0	4	5	Medium	40	20.66	ScoRJ_Mut5	10 nM	ScoNrdR54	1.6e-05	842.768	2017-11-19 21:59:31	1.93177	380.401
	RJMut5 all	MST	On Time	RJMut5 all	RJMut5 (#07)	C:\Users\nanotemper\Desktop\Inna BMS\Streptomyces\NrdRSco 20211227_mutoligos.moc	2	2017-11-15 20:39:48	-1	0	4	5	Medium	40	20.66	ScoRJ_Mut5	10 nM	ScoNrdR54	8e-06	841.976	2017-11-19 21:59:31	1.72461	380.759
	RJMut5 all	MST	On Time	RJMut5 all	RJMut5 (#07)	C:\Users\nanotemper\Desktop\Inna BMS\Streptomyces\NrdRSco 20211227_mutoligos.moc	3	2017-11-15 20:40:29	-1	0	4	5	Medium	40	20.66	ScoRJ_Mut5	10 nM	ScoNrdR54	4e-06	841.71	2017-11-19 21:59:31	1.84586	376.371
	RJMut5 all	MST	On Time	RJMut5 all	RJMut5 (#07)	C:\Users\nanotemper\Desktop\Inna BMS\Streptomyces\NrdRSco 20211227_mutoligos.moc	4	2017-11-15 20:41:09	-1	0	4	5	Medium	40	20.66	ScoRJ_Mut5	10 nM	ScoNrdR54	2e-06	841.639	2017-11-19 21:59:31	1.76805	371.549
	RJMut5 all	MST	On Time	RJMut5 all	RJMut5 (#07)	C:\Users\nanotemper\Desktop\Inna BMS\Streptomyces\NrdRSco 20211227_mutoligos.moc	5	2017-11-15 20:41:50	-1	0	4	5	Medium	40	20.66	ScoRJ_Mut5	10 nM	ScoNrdR54	1e-06	841.518	2017-11-19 21:59:31	1.86736	378.247
	RJMut5 all	MST	On Time	RJMut5 all	RJMut5 (#07)	C:\Users\nanotemper\Desktop\Inna BMS\Streptomyces\NrdRSco 20211227_mutoligos.moc	6	2017-11-15 20:42:31	-1	0	4	5	Medium	40	20.66	ScoRJ_Mut5	10 nM	ScoNrdR54	5e-07	841.756	2017-11-19 21:59:31	1.7773	375.242
	RJMut5 all	MST	On Time	RJMut5 all	RJMut5 (#07)	C:\Users\nanotemper\Desktop\Inna BMS\Streptomyces\NrdRSco 20211227_mutoligos.moc	7	2017-11-15 20:43:11	-1	0	4	5	Medium	40	20.66	ScoRJ_Mut5	10 nM	ScoNrdR54	2.5e-07	841.892	2017-11-19 21:59:31	1.78483	381.407
	RJMut5 all	MST	On Time	RJMut5 all	RJMut5 (#07)	C:\Users\nanotemper\Desktop\Inna BMS\Streptomyces\NrdRSco 20211227_mutoligos.moc	8	2017-11-15 20:43:52	-1	0	4	5	Medium	40	20.66	ScoRJ_Mut5	10 nM	ScoNrdR54	1.25e-07	840.911	2017-11-19 21:59:31	1.7196	380.544
	RJMut5 all	MST	On Time	RJMut5 all	RJMut5 (#07)	C:\Users\nanotemper\Desktop\Inna BMS\Streptomyces\NrdRSco 20211227_mutoligos.moc	9	2017-11-15 20:44:33	-1	0	4	5	Medium	40	20.66	ScoRJ_Mut5	10 nM	ScoNrdR54	6.25e-08	841.718	2017-11-19 21:59:31	1.77677	391.6
	RJMut5 all	MST	On Time	RJMut5 all	RJMut5 (#07)	C:\Users\nanotemper\Desktop\Inna BMS\Streptomyces\NrdRSco 20211227_mutoligos.moc	10	2017-11-15 20:45:13	-1	0	4	5	Medium	40	20.66	ScoRJ_Mut5	10 nM	ScoNrdR54	3.125e-08	841.047	2017-11-19 21:59:31	1.72642	387.148
	RJMut5 all	MST	On Time	RJMut5 all	RJMut5 (#07)	C:\Users\nanotemper\Desktop\Inna BMS\Streptomyces\NrdRSco 20211227_mutoligos.moc	11	2017-11-15 20:45:54	-1	0	4	5	Medium	40	20.66	ScoRJ_Mut5	10 nM	ScoNrdR54	1.5625e-08	841.926	2017-11-19 21:59:31	1.83301	386.704
	RJMut5 all	MST	On Time	RJMut5 all	RJMut5 (#07)	C:\Users\nanotemper\Desktop\Inna BMS\Streptomyces\NrdRSco 20211227_mutoligos.moc	12	2017-11-15 20:46:35	-1	0	4	5	Medium	40	20.66	ScoRJ_Mut5	10 nM	ScoNrdR54	7.8125e-09	842.506	2017-11-19 21:59:31	1.93956	383.813
	RJMut5 all	MST	On Time	RJMut5 all	RJMut5 (#07)	C:\Users\nanotemper\Desktop\Inna BMS\Streptomyces\NrdRSco 20211227_mutoligos.moc	13	2017-11-15 20:47:15	-1	0	4	5	Medium	40	20.66	ScoRJ_Mut5	10 nM	ScoNrdR54	3.90625e-09	841.665	2017-11-19 21:59:31	1.79274	389.76
	RJMut5 all	MST	On Time	RJMut5 all	RJMut5 (#07)	C:\Users\nanotemper\Desktop\Inna BMS\Streptomyces\NrdRSco 20211227_mutoligos.moc	14	2017-11-15 20:47:56	-1	0	4	5	Medium	40	20.66	ScoRJ_Mut5	10 nM	ScoNrdR54	1.95312e-09	841.738	2017-11-19 21:59:31	2.05402	388.181
	RJMut5 all	MST	On Time	RJMut5 all	RJMut5 (#07)	C:\Users\nanotemper\Desktop\Inna BMS\Streptomyces\NrdRSco 20211227_mutoligos.moc	15	2017-11-15 20:48:37	-1	0	4	5	Medium	40	20.66	ScoRJ_Mut5	10 nM	ScoNrdR54	9.76562e-10	841.736	2017-11-19 21:59:31	1.86431	389.521
	RJMut5 all	MST	On Time	RJMut5 all	RJMut5 (#07)	C:\Users\nanotemper\Desktop\Inna BMS\Streptomyces\NrdRSco 20211227_mutoligos.moc	16	2017-11-15 20:49:18	-1	0	4	5	Medium	40	20.66	ScoRJ_Mut5	10 nM	ScoNrdR54	4.88281e-10	841.459	2017-11-19 21:59:31	1.83605	381.439
	RJMut5 all	MST	On Time	RJMut5 all	RJMut5 (#19)	C:\Users\nanotemper\Desktop\Inna BMS\Streptomyces\NrdRSco 20211227_mutoligos.moc	1	2017-11-16 22:06:59	-1	0	4	5	Medium	40	20.91	ScoRJMut5	10 nM	ScoNrdRNickel	0.000342	847.276	2017-11-19 21:59:31	1.79685	393.796
	RJMut5 all	MST	On Time	RJMut5 all	RJMut5 (#19)	C:\Users\nanotemper\Desktop\Inna BMS\Streptomyces\NrdRSco 20211227_mutoligos.moc	2	2017-11-16 22:07:39	-1	0	4	5	Medium	40	20.91	ScoRJMut5	10 nM	ScoNrdRNickel	0.000171	845.833	2017-11-19 21:59:31	1.57169	397.017
	RJMut5 all	MST	On Time	RJMut5 all	RJMut5 (#19)	C:\Users\nanotemper\Desktop\Inna BMS\Streptomyces\NrdRSco 20211227_mutoligos.moc	3	2017-11-16 22:08:20	-1	0	4	5	Medium	40	20.91	ScoRJMut5	10 nM	ScoNrdRNickel	8.55e-05	845.275	2017-11-19 21:59:31	1.54526	398.808
	RJMut5 all	MST	On Time	RJMut5 all	RJMut5 (#19)	C:\Users\nanotemper\Desktop\Inna BMS\Streptomyces\NrdRSco 20211227_mutoligos.moc	4	2017-11-16 22:09:00	-1	0	4	5	Medium	40	20.91	ScoRJMut5	10 nM	ScoNrdRNickel	4.275e-05	844.698	2017-11-19 21:59:31	1.70036	396.521
	RJMut5 all	MST	On Time	RJMut5 all	RJMut5 (#19)	C:\Users\nanotemper\Desktop\Inna BMS\Streptomyces\NrdRSco 20211227_mutoligos.moc	5	2017-11-16 22:09:41	-1	0	4	5	Medium	40	20.91	ScoRJMut5	10 nM	ScoNrdRNickel	2.1375e-05	843.9	2017-11-19 21:59:31	1.86158	381.499
	RJMut5 all	MST	On Time	RJMut5 all	RJMut5 (#19)	C:\Users\nanotemper\Desktop\Inna BMS\Streptomyces\NrdRSco 20211227_mutoligos.moc	6	2017-11-16 22:10:22	-1	0	4	5	Medium	40	20.91	ScoRJMut5	10 nM	ScoNrdRNickel	1.06875e-05	843.309	2017-11-19 21:59:31	1.85943	388.434
	RJMut5 all	MST	On Time	RJMut5 all	RJMut5 (#19)	C:\Users\nanotemper\Desktop\Inna BMS\Streptomyces\NrdRSco 20211227_mutoligos.moc	7	2017-11-16 22:11:02	-1	0	4	5	Medium	40	20.91	ScoRJMut5	10 nM	ScoNrdRNickel	5.34375e-06	842.246	2017-11-19 21:59:31	1.74211	386.993
	RJMut5 all	MST	On Time	RJMut5 all	RJMut5 (#19)	C:\Users\nanotemper\Desktop\Inna BMS\Streptomyces\NrdRSco 20211227_mutoligos.moc	8	2017-11-16 22:11:43	-1	0	4	5	Medium	40	20.91	ScoRJMut5	10 nM	ScoNrdRNickel	2.67188e-06	842.201	2017-11-19 21:59:31	1.9083	392.885
	RJMut5 all	MST	On Time	RJMut5 all	RJMut5 (#19)	C:\Users\nanotemper\Desktop\Inna BMS\Streptomyces\NrdRSco 20211227_mutoligos.moc	9	2017-11-16 22:12:23	-1	0	4	5	Medium	40	20.91	ScoRJMut5	10 nM	ScoNrdRNickel	1.33594e-06	841.602	2017-11-19 21:59:31	1.8369	392.309
	RJMut5 all	MST	On Time	RJMut5 all	RJMut5 (#19)	C:\Users\nanotemper\Desktop\Inna BMS\Streptomyces\NrdRSco 20211227_mutoligos.moc	10	2017-11-16 22:13:04	-1	0	4	5	Medium	40	20.91	ScoRJMut5	10 nM	ScoNrdRNickel	6.67969e-07	841.68	2017-11-19 21:59:31	1.74533	381.394
	RJMut5 all	MST	On Time	RJMut5 all	RJMut5 (#19)	C:\Users\nanotemper\Desktop\Inna BMS\Streptomyces\NrdRSco 20211227_mutoligos.moc	11	2017-11-16 22:13:45	-1	0	4	5	Medium	40	20.91	ScoRJMut5	10 nM	ScoNrdRNickel	3.33984e-07	841.541	2017-11-19 21:59:31	1.79178	382.316
	RJMut5 all	MST	On Time	RJMut5 all	RJMut5 (#19)	C:\Users\nanotemper\Desktop\Inna BMS\Streptomyces\NrdRSco 20211227_mutoligos.moc	12	2017-11-16 22:14:26	-1	0	4	5	Medium	40	20.91	ScoRJMut5	10 nM	ScoNrdRNickel	1.66992e-07	842.062	2017-11-19 21:59:31	1.92531	384.785
	RJMut5 all	MST	On Time	RJMut5 all	RJMut5 (#19)	C:\Users\nanotemper\Desktop\Inna BMS\Streptomyces\NrdRSco 20211227_mutoligos.moc	13	2017-11-16 22:15:06	-1	0	4	5	Medium	40	20.91	ScoRJMut5	10 nM	ScoNrdRNickel	8.34961e-08	841.583	2017-11-19 21:59:31	1.89531	374.998
	RJMut5 all	MST	On Time	RJMut5 all	RJMut5 (#19)	C:\Users\nanotemper\Desktop\Inna BMS\Streptomyces\NrdRSco 20211227_mutoligos.moc	14	2017-11-16 22:15:47	-1	0	4	5	Medium	40	20.91	ScoRJMut5	10 nM	ScoNrdRNickel	4.1748e-08	840.895	2017-11-19 21:59:31	1.83161	382.949
	RJMut5 all	MST	On Time	RJMut5 all	RJMut5 (#19)	C:\Users\nanotemper\Desktop\Inna BMS\Streptomyces\NrdRSco 20211227_mutoligos.moc	15	2017-11-16 22:16:28	-1	0	4	5	Medium	40	20.91	ScoRJMut5	10 nM	ScoNrdRNickel	2.0874e-08	841.946	2017-11-19 21:59:31	2.06293	386.945
	RJMut5 all	MST	On Time	RJMut5 all	RJMut5 (#19)	C:\Users\nanotemper\Desktop\Inna BMS\Streptomyces\NrdRSco 20211227_mutoligos.moc	16	2017-11-16 22:17:08	-1	0	4	5	Medium	40	20.91	ScoRJMut5	10 nM	ScoNrdRNickel	1.0437e-08	841.644	2017-11-19 21:59:31	1.8276	386.9
	RJMut5 all	MST	On Time	RJMut5 all	rescanned19 (#20)	C:\Users\nanotemper\Desktop\Inna BMS\Streptomyces\NrdRSco 20211227_mutoligos.moc	1	2017-11-16 22:25:24	-1	0	4	5	Medium	40	21.07	ScoRJMut5	10 nM	ScoNrdRNickel	0.000342	848.162	2017-11-19 21:59:31	1.7002	393.137
	RJMut5 all	MST	On Time	RJMut5 all	rescanned19 (#20)	C:\Users\nanotemper\Desktop\Inna BMS\Streptomyces\NrdRSco 20211227_mutoligos.moc	2	2017-11-16 22:26:04	-1	0	4	5	Medium	40	21.07	ScoRJMut5	10 nM	ScoNrdRNickel	0.000171	845.973	2017-11-19 21:59:31	1.71999	396.322
	RJMut5 all	MST	On Time	RJMut5 all	rescanned19 (#20)	C:\Users\nanotemper\Desktop\Inna BMS\Streptomyces\NrdRSco 20211227_mutoligos.moc	3	2017-11-16 22:26:45	-1	0	4	5	Medium	40	21.07	ScoRJMut5	10 nM	ScoNrdRNickel	8.55e-05	845.299	2017-11-19 21:59:31	1.61462	396.484
	RJMut5 all	MST	On Time	RJMut5 all	rescanned19 (#20)	C:\Users\nanotemper\Desktop\Inna BMS\Streptomyces\NrdRSco 20211227_mutoligos.moc	4	2017-11-16 22:27:26	-1	0	4	5	Medium	40	21.07	ScoRJMut5	10 nM	ScoNrdRNickel	4.275e-05	845.259	2017-11-19 21:59:31	1.78849	396.369
	RJMut5 all	MST	On Time	RJMut5 all	rescanned19 (#20)	C:\Users\nanotemper\Desktop\Inna BMS\Streptomyces\NrdRSco 20211227_mutoligos.moc	5	2017-11-16 22:28:06	-1	0	4	5	Medium	40	21.07	ScoRJMut5	10 nM	ScoNrdRNickel	2.1375e-05	844.506	2017-11-19 21:59:31	1.70434	380.305
	RJMut5 all	MST	On Time	RJMut5 all	rescanned19 (#20)	C:\Users\nanotemper\Desktop\Inna BMS\Streptomyces\NrdRSco 20211227_mutoligos.moc	6	2017-11-16 22:28:47	-1	0	4	5	Medium	40	21.07	ScoRJMut5	10 nM	ScoNrdRNickel	1.06875e-05	843.941	2017-11-19 21:59:31	1.73437	387.655
	RJMut5 all	MST	On Time	RJMut5 all	rescanned19 (#20)	C:\Users\nanotemper\Desktop\Inna BMS\Streptomyces\NrdRSco 20211227_mutoligos.moc	7	2017-11-16 22:29:28	-1	0	4	5	Medium	40	21.07	ScoRJMut5	10 nM	ScoNrdRNickel	5.34375e-06	842.895	2017-11-19 21:59:31	1.83205	387.668
	RJMut5 all	MST	On Time	RJMut5 all	rescanned19 (#20)	C:\Users\nanotemper\Desktop\Inna BMS\Streptomyces\NrdRSco 20211227_mutoligos.moc	8	2017-11-16 22:30:08	-1	0	4	5	Medium	40	21.07	ScoRJMut5	10 nM	ScoNrdRNickel	2.67188e-06	842.37	2017-11-19 21:59:31	1.92639	391.94
	RJMut5 all	MST	On Time	RJMut5 all	rescanned19 (#20)	C:\Users\nanotemper\Desktop\Inna BMS\Streptomyces\NrdRSco 20211227_mutoligos.moc	9	2017-11-16 22:30:49	-1	0	4	5	Medium	40	21.07	ScoRJMut5	10 nM	ScoNrdRNickel	1.33594e-06	842.501	2017-11-19 21:59:31	1.83195	392.158
	RJMut5 all	MST	On Time	RJMut5 all	rescanned19 (#20)	C:\Users\nanotemper\Desktop\Inna BMS\Streptomyces\NrdRSco 20211227_mutoligos.moc	10	2017-11-16 22:31:30	-1	0	4	5	Medium	40	21.07	ScoRJMut5	10 nM	ScoNrdRNickel	6.67969e-07	841.729	2017-11-19 21:59:31	1.70786	380.797
	RJMut5 all	MST	On Time	RJMut5 all	rescanned19 (#20)	C:\Users\nanotemper\Desktop\Inna BMS\Streptomyces\NrdRSco 20211227_mutoligos.moc	11	2017-11-16 22:32:10	-1	0	4	5	Medium	40	21.07	ScoRJMut5	10 nM	ScoNrdRNickel	3.33984e-07	842.086	2017-11-19 21:59:31	1.87376	381.698
	RJMut5 all	MST	On Time	RJMut5 all	rescanned19 (#20)	C:\Users\nanotemper\Desktop\Inna BMS\Streptomyces\NrdRSco 20211227_mutoligos.moc	12	2017-11-16 22:32:51	-1	0	4	5	Medium	40	21.07	ScoRJMut5	10 nM	ScoNrdRNickel	1.66992e-07	842.393	2017-11-19 21:59:31	1.97481	383.941
	RJMut5 all	MST	On Time	RJMut5 all	rescanned19 (#20)	C:\Users\nanotemper\Desktop\Inna BMS\Streptomyces\NrdRSco 20211227_mutoligos.moc	13	2017-11-16 22:33:31	-1	0	4	5	Medium	40	21.07	ScoRJMut5	10 nM	ScoNrdRNickel	8.34961e-08	842.673	2017-11-19 21:59:31	1.87633	374.934
	RJMut5 all	MST	On Time	RJMut5 all	rescanned19 (#20)	C:\Users\nanotemper\Desktop\Inna BMS\Streptomyces\NrdRSco 20211227_mutoligos.moc	14	2017-11-16 22:34:12	-1	0	4	5	Medium	40	21.07	ScoRJMut5	10 nM	ScoNrdRNickel	4.1748e-08	841.562	2017-11-19 21:59:31	1.64945	381.579
	RJMut5 all	MST	On Time	RJMut5 all	rescanned19 (#20)	C:\Users\nanotemper\Desktop\Inna BMS\Streptomyces\NrdRSco 20211227_mutoligos.moc	15	2017-11-16 22:34:53	-1	0	4	5	Medium	40	21.07	ScoRJMut5	10 nM	ScoNrdRNickel	2.0874e-08	842.767	2017-11-19 21:59:31	1.68965	385.425
	RJMut5 all	MST	On Time	RJMut5 all	rescanned19 (#20)	C:\Users\nanotemper\Desktop\Inna BMS\Streptomyces\NrdRSco 20211227_mutoligos.moc	16	2017-11-16 22:35:33	-1	0	4	5	Medium	40	21.07	ScoRJMut5	10 nM	ScoNrdRNickel	1.0437e-08	842.169	2017-11-19 21:59:31	1.8871	385.027
	RJMut5 all	MST	On Time	RJMut5 all	RJMut5 (#26)	C:\Users\nanotemper\Desktop\Inna BMS\Streptomyces\NrdRSco 20211227_mutoligos.moc	1	2017-11-18 17:11:50	-1	0	4	5	Medium	40	19.93	ScoRJMut5	10 nM	ScoNrdRNickel	0.000342	845.38	2017-11-19 21:59:31	1.79163	423.375
	RJMut5 all	MST	On Time	RJMut5 all	RJMut5 (#26)	C:\Users\nanotemper\Desktop\Inna BMS\Streptomyces\NrdRSco 20211227_mutoligos.moc	2	2017-11-18 17:12:30	-1	0	4	5	Medium	40	19.93	ScoRJMut5	10 nM	ScoNrdRNickel	0.000171	846.246	2017-11-19 21:59:31	1.62495	423.5
	RJMut5 all	MST	On Time	RJMut5 all	RJMut5 (#26)	C:\Users\nanotemper\Desktop\Inna BMS\Streptomyces\NrdRSco 20211227_mutoligos.moc	3	2017-11-18 17:13:11	-1	0	4	5	Medium	40	19.93	ScoRJMut5	10 nM	ScoNrdRNickel	8.55e-05	844.932	2017-11-19 21:59:31	1.76136	414.284
	RJMut5 all	MST	On Time	RJMut5 all	RJMut5 (#26)	C:\Users\nanotemper\Desktop\Inna BMS\Streptomyces\NrdRSco 20211227_mutoligos.moc	4	2017-11-18 17:13:52	-1	0	4	5	Medium	40	19.93	ScoRJMut5	10 nM	ScoNrdRNickel	4.275e-05	844.843	2017-11-19 21:59:31	1.66005	418.232
	RJMut5 all	MST	On Time	RJMut5 all	RJMut5 (#26)	C:\Users\nanotemper\Desktop\Inna BMS\Streptomyces\NrdRSco 20211227_mutoligos.moc	5	2017-11-18 17:14:32	-1	0	4	5	Medium	40	19.93	ScoRJMut5	10 nM	ScoNrdRNickel	2.1375e-05	843.831	2017-11-19 21:59:31	1.88998	415.163
	RJMut5 all	MST	On Time	RJMut5 all	RJMut5 (#26)	C:\Users\nanotemper\Desktop\Inna BMS\Streptomyces\NrdRSco 20211227_mutoligos.moc	6	2017-11-18 17:15:13	-1	0	4	5	Medium	40	19.93	ScoRJMut5	10 nM	ScoNrdRNickel	1.06875e-05	843.262	2017-11-19 21:59:31	1.84485	419.44
	RJMut5 all	MST	On Time	RJMut5 all	RJMut5 (#26)	C:\Users\nanotemper\Desktop\Inna BMS\Streptomyces\NrdRSco 20211227_mutoligos.moc	7	2017-11-18 17:15:54	-1	0	4	5	Medium	40	19.93	ScoRJMut5	10 nM	ScoNrdRNickel	5.34375e-06	842.218	2017-11-19 21:59:31	1.68006	414.81
	RJMut5 all	MST	On Time	RJMut5 all	RJMut5 (#26)	C:\Users\nanotemper\Desktop\Inna BMS\Streptomyces\NrdRSco 20211227_mutoligos.moc	8	2017-11-18 17:16:34	-1	0	4	5	Medium	40	19.93	ScoRJMut5	10 nM	ScoNrdRNickel	2.67188e-06	841.684	2017-11-19 21:59:31	1.93	416.179
	RJMut5 all	MST	On Time	RJMut5 all	RJMut5 (#26)	C:\Users\nanotemper\Desktop\Inna BMS\Streptomyces\NrdRSco 20211227_mutoligos.moc	9	2017-11-18 17:17:15	-1	0	4	5	Medium	40	19.93	ScoRJMut5	10 nM	ScoNrdRNickel	1.33594e-06	842.665	2017-11-19 21:59:31	1.69586	416.382
	RJMut5 all	MST	On Time	RJMut5 all	RJMut5 (#26)	C:\Users\nanotemper\Desktop\Inna BMS\Streptomyces\NrdRSco 20211227_mutoligos.moc	10	2017-11-18 17:17:55	-1	0	4	5	Medium	40	19.93	ScoRJMut5	10 nM	ScoNrdRNickel	6.67969e-07	841.927	2017-11-19 21:59:31	1.83562	415.966
	RJMut5 all	MST	On Time	RJMut5 all	RJMut5 (#26)	C:\Users\nanotemper\Desktop\Inna BMS\Streptomyces\NrdRSco 20211227_mutoligos.moc	11	2017-11-18 17:18:36	-1	0	4	5	Medium	40	19.93	ScoRJMut5	10 nM	ScoNrdRNickel	3.33984e-07	842.757	2017-11-19 21:59:31	1.93576	413.6
	RJMut5 all	MST	On Time	RJMut5 all	RJMut5 (#26)	C:\Users\nanotemper\Desktop\Inna BMS\Streptomyces\NrdRSco 20211227_mutoligos.moc	12	2017-11-18 17:19:17	-1	0	4	5	Medium	40	19.93	ScoRJMut5	10 nM	ScoNrdRNickel	1.66992e-07	841.777	2017-11-19 21:59:31	1.84169	418.664
	RJMut5 all	MST	On Time	RJMut5 all	RJMut5 (#26)	C:\Users\nanotemper\Desktop\Inna BMS\Streptomyces\NrdRSco 20211227_mutoligos.moc	13	2017-11-18 17:19:58	-1	0	4	5	Medium	40	19.93	ScoRJMut5	10 nM	ScoNrdRNickel	8.34961e-08	841.87	2017-11-19 21:59:31	1.81277	415.345
	RJMut5 all	MST	On Time	RJMut5 all	RJMut5 (#26)	C:\Users\nanotemper\Desktop\Inna BMS\Streptomyces\NrdRSco 20211227_mutoligos.moc	14	2017-11-18 17:20:38	-1	0	4	5	Medium	40	19.93	ScoRJMut5	10 nM	ScoNrdRNickel	4.1748e-08	842.488	2017-11-19 21:59:31	1.9036	415.998
	RJMut5 all	MST	On Time	RJMut5 all	RJMut5 (#26)	C:\Users\nanotemper\Desktop\Inna BMS\Streptomyces\NrdRSco 20211227_mutoligos.moc	15	2017-11-18 17:21:19	-1	0	4	5	Medium	40	19.93	ScoRJMut5	10 nM	ScoNrdRNickel	2.0874e-08	841.889	2017-11-19 21:59:31	1.83809	412.908
	RJMut5 all	MST	On Time	RJMut5 all	RJMut5 (#26)	C:\Users\nanotemper\Desktop\Inna BMS\Streptomyces\NrdRSco 20211227_mutoligos.moc	16	2017-11-18 17:22:00	-1	0	4	5	Medium	40	19.93	ScoRJMut5	10 nM	ScoNrdRNickel	1.0437e-08	842.075	2017-11-19 21:59:31	1.79629	418.493

## Sheet: MetaData
Origin of exported data	Origin of exported data
Project Title:
Comment:
Project File Path:	C:\Users\nanotemper\Desktop\Inna BMS\Streptomyces\Source data\Source data mutants\source data Suppl Fig 9\NrdR WT to mutated oligonucleotides\NrdR_WT to T9T18T40T49 oligo Fitted Kd 43 uM.nta
Analysis-Set Name:	RJMut5 all
Exported from:	Dose-Response (Flat)
Exported on:	2017-11-19 21:59:31
Analysis Settings	Analysis Settings
Type of Analysis:	MST
Evaluation strategy:	On Time
Cold Region Start:	-1
Cold Region End:	0
Hot Region Start:	4
Hot Region End:	5
