# Supplementary material for: A nucleotide-sensing oligomerization mechanism that controls NrdR-dependent transcription of ribonucleotide reductases
Source: Nat Commun. 2022 May 16;13:2700. doi: 10.1038/s41467-022-30328-1 (PMC9110341; doi:10.1038/s41467-022-30328-1)
Supplement: Supplementary file 10 — Source Data [file 41467_2022_30328_MOESM10_ESM.zip › Source data NrdR/Source data to Fig 4 and Supplementary Fig 9/NrdR WT to mutated oligonucleotides/NrdR_WT to T9T18T40T49 oligo Fitted Kd 43 uM_DoseResponseRawDataGrouped.xlsx]

## Sheet: RawData
NanoTemper Technologies	NanoTemper Technologies
MO.Affinity Analysis v2.3	MO.Affinity Analysis v2.3
Origin of exported data	Origin of exported data
Project Title:
Comment:
Project File Path:	C:\Users\nanotemper\Desktop\Inna BMS\Streptomyces\Source data\Source data mutants\source data Suppl Fig 9\NrdR WT to mutated oligonucleotides\NrdR_WT to T9T18T40T49 oligo Fitted Kd 43 uM.nta
Analysis-Set Name:	RJMut5 all
Exported from:	Dose-Response (Grouped)
Exported on:	2017-11-19 21:59:26
Analysis Settings	Analysis Settings
Type of Analysis:	MST
Evaluation strategy:	On Time
Cold Region Start:	-1
Cold Region End:	0
Hot Region Start:	4
Hot Region End:	5
Sample Information	Sample Information
Merge-Set Name:	RJMut5 all
Date of Measurement:	2017-11-15 21:39:08.672 → 2017-11-18 18:22:00.099
Capillary Type:	Monolith NT.115 Capillary
Target:	ScoRJ_Mut5
TargetConcentration:	1e-08
Ligand:	ScoNrdR54
Measurement Settings	Measurement Settings
MST-Power:	Medium
Excitation-Power:	40
Excitation type:	Nano - RED
Thermostat Setpoint:	(disabled)
Fit Results (Kd)	Fit Results (Kd)
Fit Model:	Kd
Bound	847.368
Unbound	841.734
Kd	4.30164e-05
TargetConc	1e-08
Standard Deviation:	0.405455
Kd Confidence:	1.05775e-05
Dose Response Curve	Dose Response Curve	Dose Response Curve
Ligand Concentration [M]	Fnorm [‰]	Error Value
0.000342	846.939	1.28509
0.000171	846.017	0.33978
8.55e-05	845.169	0.286431
4.275e-05	844.933	0.0122148
2.1375e-05	844.079	0.141712
1.6e-05	842.768	0
1.06875e-05	843.504	0.140526
8e-06	841.976	0
5.34375e-06	842.453	0.138051
4e-06	841.71	0
2.67188e-06	842.085	0.326839
2e-06	841.639	0
1.33594e-06	842.256	0.467908
1e-06	841.518	0
6.67969e-07	841.779	0.319113
5e-07	841.756	0
3.33984e-07	842.128	0.622026
2.5e-07	841.892	0
1.66992e-07	842.077	0.20985
1.25e-07	840.911	0
8.34961e-08	842.042	0.285684
6.25e-08	841.718	0
4.1748e-08	841.648	0.806983
3.125e-08	841.047	0
2.0874e-08	842.201	0.239153
1.5625e-08	841.926	0
1.0437e-08	841.963	0.174962
7.8125e-09	842.506	0
3.90625e-09	841.665	0
1.95312e-09	841.738	0
9.76562e-10	841.736	0
4.88281e-10	841.459	0

## Sheet: Fit-Values
Dose	FNorm
0.000312649
0.000285817
0.000261288
0.000238864
0.000218364
0.000199624
0.000182492
0.00016683
0.000152512
0.000139423
0.000127458
0.000116519
0.000106519
9.73777e-05
8.90206e-05
8.13807e-05
7.43965e-05
6.80117e-05
6.21748e-05
5.68388e-05
5.19608e-05
4.75015e-05
4.34248e-05
3.9698e-05
3.62911e-05
3.31765e-05
3.03293e-05
2.77264e-05
2.53468e-05
2.31715e-05
2.11829e-05
1.9365e-05
1.7703e-05
1.61837e-05
1.47948e-05
1.35251e-05
1.23644e-05
1.13032e-05
1.03332e-05
9.44636e-06
8.63566e-06
7.89453e-06
7.21701e-06
6.59763e-06
6.03142e-06
5.51379e-06
5.04059e-06
4.608e-06
4.21253e-06
3.851e-06
3.52051e-06
3.21837e-06
2.94216e-06
2.68966e-06
2.45883e-06
2.24781e-06
2.0549e-06
1.87855e-06
1.71733e-06
1.56994e-06
1.43521e-06
1.31204e-06
1.19943e-06
1.0965e-06
1.00239e-06
9.16367e-07
8.37723e-07
7.65828e-07
7.00103e-07
6.40019e-07
5.85092e-07
5.34878e-07
4.88974e-07
4.4701e-07
4.08647e-07
3.73576e-07
3.41515e-07
3.12206e-07
2.85412e-07
2.60917e-07
2.38525e-07
2.18054e-07
1.99341e-07
1.82233e-07
1.66593e-07
1.52296e-07
1.39226e-07
1.27277e-07
1.16354e-07
1.06368e-07
9.72396e-08
8.88944e-08
8.12653e-08
7.4291e-08
6.79152e-08
6.20866e-08
5.67583e-08
5.18872e-08
4.74341e-08
4.33633e-08
3.96418e-08
3.62396e-08
3.31295e-08
3.02863e-08
2.76871e-08
2.53109e-08
2.31387e-08
2.11529e-08
1.93375e-08
1.76779e-08
1.61608e-08
1.47738e-08
1.35059e-08
1.23468e-08
1.12872e-08
1.03185e-08
9.43296e-09
8.62341e-09
7.88334e-09
7.20678e-09
6.58828e-09
6.02286e-09
5.50597e-09
5.03344e-09
4.60146e-09
4.20656e-09
3.84554e-09
3.51551e-09
3.21381e-09
2.93799e-09
2.68585e-09
2.45535e-09
2.24462e-09
2.05199e-09
1.87588e-09
1.71489e-09
1.56772e-09
1.43317e-09
1.31017e-09
1.19773e-09
1.09494e-09
1.00097e-09
9.15067e-10
8.36535e-10
7.64742e-10
6.99111e-10
6.39112e-10
5.84262e-10
5.3412e-10
4.88281e-10
