# Supplementary material for: A nucleotide-sensing oligomerization mechanism that controls NrdR-dependent transcription of ribonucleotide reductases
Source: Nat Commun. 2022 May 16;13:2700. doi: 10.1038/s41467-022-30328-1 (PMC9110341; doi:10.1038/s41467-022-30328-1)
Supplement: Supplementary file 10 — Source Data [file 41467_2022_30328_MOESM10_ESM.zip › Source data NrdR/Source data to Fig 4 and Supplementary Fig 9/NrdR WT to mutated oligonucleotides/NrdR_WT to C18C49 oligo_DoseResponseRawDataFlat.xlsx]

## Sheet: RawData
Project-Name	AnalysisSet	AnalysisSetType	EvaluationStrategy	MergeSet	Run	OriginOfData	CapillaryIndex	DateOfMeasurement	ColdRegionStart	ColdRegionEnd	HotRegionStart	HotRegionEnd	MSTPower	ExcitationPower	MeasuredTemperature	Target	TargetConcentration	Ligand	LigandConcentration	Fnorm	ExportedOn	BleachingRate	InitialFluorescence(MST)
	RJMut2 all	MST	On Time	RJMut2 all	RJMut2 (#04)	C:\Users\nanotemper\Desktop\Inna BMS\Streptomyces\NrdRSco 20211227_mutoligos.moc	1	2017-11-15 19:27:29	-1	0	4	5	Medium	40	20.42	ScoRJ_Mut2	10 nM	ScoNrdR54	1.6e-05	850.035	2017-11-19 21:58:01	1.74982	550.273
	RJMut2 all	MST	On Time	RJMut2 all	RJMut2 (#04)	C:\Users\nanotemper\Desktop\Inna BMS\Streptomyces\NrdRSco 20211227_mutoligos.moc	2	2017-11-15 19:28:09	-1	0	4	5	Medium	40	20.42	ScoRJ_Mut2	10 nM	ScoNrdR54	8e-06	848.003	2017-11-19 21:58:01	1.7532	559.491
	RJMut2 all	MST	On Time	RJMut2 all	RJMut2 (#04)	C:\Users\nanotemper\Desktop\Inna BMS\Streptomyces\NrdRSco 20211227_mutoligos.moc	3	2017-11-15 19:28:50	-1	0	4	5	Medium	40	20.42	ScoRJ_Mut2	10 nM	ScoNrdR54	4e-06	846.457	2017-11-19 21:58:01	1.82742	545.986
	RJMut2 all	MST	On Time	RJMut2 all	RJMut2 (#04)	C:\Users\nanotemper\Desktop\Inna BMS\Streptomyces\NrdRSco 20211227_mutoligos.moc	4	2017-11-15 19:29:30	-1	0	4	5	Medium	40	20.42	ScoRJ_Mut2	10 nM	ScoNrdR54	2e-06	844.944	2017-11-19 21:58:01	1.67476	543.367
	RJMut2 all	MST	On Time	RJMut2 all	RJMut2 (#04)	C:\Users\nanotemper\Desktop\Inna BMS\Streptomyces\NrdRSco 20211227_mutoligos.moc	5	2017-11-15 19:30:11	-1	0	4	5	Medium	40	20.42	ScoRJ_Mut2	10 nM	ScoNrdR54	1e-06	843.555	2017-11-19 21:58:01	1.88019	550.399
	RJMut2 all	MST	On Time	RJMut2 all	RJMut2 (#04)	C:\Users\nanotemper\Desktop\Inna BMS\Streptomyces\NrdRSco 20211227_mutoligos.moc	6	2017-11-15 19:30:52	-1	0	4	5	Medium	40	20.42	ScoRJ_Mut2	10 nM	ScoNrdR54	5e-07	843.368	2017-11-19 21:58:01	1.73781	543.35
	RJMut2 all	MST	On Time	RJMut2 all	RJMut2 (#04)	C:\Users\nanotemper\Desktop\Inna BMS\Streptomyces\NrdRSco 20211227_mutoligos.moc	7	2017-11-15 19:31:32	-1	0	4	5	Medium	40	20.42	ScoRJ_Mut2	10 nM	ScoNrdR54	2.5e-07	842.556	2017-11-19 21:58:01	1.81765	545.453
	RJMut2 all	MST	On Time	RJMut2 all	RJMut2 (#04)	C:\Users\nanotemper\Desktop\Inna BMS\Streptomyces\NrdRSco 20211227_mutoligos.moc	8	2017-11-15 19:32:13	-1	0	4	5	Medium	40	20.42	ScoRJ_Mut2	10 nM	ScoNrdR54	1.25e-07	842.632	2017-11-19 21:58:01	1.81995	539.613
	RJMut2 all	MST	On Time	RJMut2 all	RJMut2 (#04)	C:\Users\nanotemper\Desktop\Inna BMS\Streptomyces\NrdRSco 20211227_mutoligos.moc	9	2017-11-15 19:32:54	-1	0	4	5	Medium	40	20.42	ScoRJ_Mut2	10 nM	ScoNrdR54	6.25e-08	842.527	2017-11-19 21:58:01	1.71669	542.907
	RJMut2 all	MST	On Time	RJMut2 all	RJMut2 (#04)	C:\Users\nanotemper\Desktop\Inna BMS\Streptomyces\NrdRSco 20211227_mutoligos.moc	10	2017-11-15 19:33:34	-1	0	4	5	Medium	40	20.42	ScoRJ_Mut2	10 nM	ScoNrdR54	3.125e-08	842.426	2017-11-19 21:58:01	1.81723	540.444
	RJMut2 all	MST	On Time	RJMut2 all	RJMut2 (#04)	C:\Users\nanotemper\Desktop\Inna BMS\Streptomyces\NrdRSco 20211227_mutoligos.moc	11	2017-11-15 19:34:15	-1	0	4	5	Medium	40	20.42	ScoRJ_Mut2	10 nM	ScoNrdR54	1.5625e-08	842.381	2017-11-19 21:58:01	1.60881	532.79
	RJMut2 all	MST	On Time	RJMut2 all	RJMut2 (#04)	C:\Users\nanotemper\Desktop\Inna BMS\Streptomyces\NrdRSco 20211227_mutoligos.moc	12	2017-11-15 19:34:56	-1	0	4	5	Medium	40	20.42	ScoRJ_Mut2	10 nM	ScoNrdR54	7.8125e-09	842.673	2017-11-19 21:58:01	1.83603	538.754
	RJMut2 all	MST	On Time	RJMut2 all	RJMut2 (#04)	C:\Users\nanotemper\Desktop\Inna BMS\Streptomyces\NrdRSco 20211227_mutoligos.moc	13	2017-11-15 19:35:36	-1	0	4	5	Medium	40	20.42	ScoRJ_Mut2	10 nM	ScoNrdR54	3.90625e-09	842.676	2017-11-19 21:58:01	1.96195	544.312
	RJMut2 all	MST	On Time	RJMut2 all	RJMut2 (#04)	C:\Users\nanotemper\Desktop\Inna BMS\Streptomyces\NrdRSco 20211227_mutoligos.moc	14	2017-11-15 19:36:17	-1	0	4	5	Medium	40	20.42	ScoRJ_Mut2	10 nM	ScoNrdR54	1.95312e-09	842.682	2017-11-19 21:58:01	1.84473	553.575
	RJMut2 all	MST	On Time	RJMut2 all	RJMut2 (#04)	C:\Users\nanotemper\Desktop\Inna BMS\Streptomyces\NrdRSco 20211227_mutoligos.moc	15	2017-11-15 19:36:58	-1	0	4	5	Medium	40	20.42	ScoRJ_Mut2	10 nM	ScoNrdR54	9.76562e-10	843.04	2017-11-19 21:58:01	1.8046	539.151
	RJMut2 all	MST	On Time	RJMut2 all	RJMut2 (#04)	C:\Users\nanotemper\Desktop\Inna BMS\Streptomyces\NrdRSco 20211227_mutoligos.moc	16	2017-11-15 19:37:38	-1	0	4	5	Medium	40	20.42	ScoRJ_Mut2	10 nM	ScoNrdR54	4.88281e-10	842.87	2017-11-19 21:58:01	1.85651	540.065
	RJMut2 all	MST	On Time	RJMut2 all	RJMut2 highprot (#11)	C:\Users\nanotemper\Desktop\Inna BMS\Streptomyces\NrdRSco 20211227_mutoligos.moc	1	2017-11-16 19:24:38	-1	0	4	5	Medium	40	20.01	ScoRJMut2	10 nM	ScoNrdRNickel	0.000342	846.343	2017-11-19 21:58:01	1.65422	546.088
	RJMut2 all	MST	On Time	RJMut2 all	RJMut2 highprot (#11)	C:\Users\nanotemper\Desktop\Inna BMS\Streptomyces\NrdRSco 20211227_mutoligos.moc	2	2017-11-16 19:25:18	-1	0	4	5	Medium	40	20.01	ScoRJMut2	10 nM	ScoNrdRNickel	0.000171	847.99	2017-11-19 21:58:01	1.63885	533.752
	RJMut2 all	MST	On Time	RJMut2 all	RJMut2 highprot (#11)	C:\Users\nanotemper\Desktop\Inna BMS\Streptomyces\NrdRSco 20211227_mutoligos.moc	3	2017-11-16 19:25:59	-1	0	4	5	Medium	40	20.01	ScoRJMut2	10 nM	ScoNrdRNickel	8.55e-05	848.901	2017-11-19 21:58:01	1.79489	545.366
	RJMut2 all	MST	On Time	RJMut2 all	RJMut2 highprot (#11)	C:\Users\nanotemper\Desktop\Inna BMS\Streptomyces\NrdRSco 20211227_mutoligos.moc	4	2017-11-16 19:26:40	-1	0	4	5	Medium	40	20.01	ScoRJMut2	10 nM	ScoNrdRNickel	4.275e-05	848.662	2017-11-19 21:58:01	1.70189	542.466
	RJMut2 all	MST	On Time	RJMut2 all	RJMut2 highprot (#11)	C:\Users\nanotemper\Desktop\Inna BMS\Streptomyces\NrdRSco 20211227_mutoligos.moc	5	2017-11-16 19:27:20	-1	0	4	5	Medium	40	20.01	ScoRJMut2	10 nM	ScoNrdRNickel	2.1375e-05	848.126	2017-11-19 21:58:01	1.62286	536.764
	RJMut2 all	MST	On Time	RJMut2 all	RJMut2 highprot (#11)	C:\Users\nanotemper\Desktop\Inna BMS\Streptomyces\NrdRSco 20211227_mutoligos.moc	6	2017-11-16 19:28:01	-1	0	4	5	Medium	40	20.01	ScoRJMut2	10 nM	ScoNrdRNickel	1.06875e-05	846.93	2017-11-19 21:58:01	1.76598	538.084
	RJMut2 all	MST	On Time	RJMut2 all	RJMut2 highprot (#11)	C:\Users\nanotemper\Desktop\Inna BMS\Streptomyces\NrdRSco 20211227_mutoligos.moc	7	2017-11-16 19:28:42	-1	0	4	5	Medium	40	20.01	ScoRJMut2	10 nM	ScoNrdRNickel	5.34375e-06	845.459	2017-11-19 21:58:01	1.85985	541.932
	RJMut2 all	MST	On Time	RJMut2 all	RJMut2 highprot (#11)	C:\Users\nanotemper\Desktop\Inna BMS\Streptomyces\NrdRSco 20211227_mutoligos.moc	8	2017-11-16 19:29:22	-1	0	4	5	Medium	40	20.01	ScoRJMut2	10 nM	ScoNrdRNickel	2.67188e-06	844.762	2017-11-19 21:58:01	1.98561	536.003
	RJMut2 all	MST	On Time	RJMut2 all	RJMut2 highprot (#11)	C:\Users\nanotemper\Desktop\Inna BMS\Streptomyces\NrdRSco 20211227_mutoligos.moc	9	2017-11-16 19:30:03	-1	0	4	5	Medium	40	20.01	ScoRJMut2	10 nM	ScoNrdRNickel	1.33594e-06	844.335	2017-11-19 21:58:01	1.84823	532.437
	RJMut2 all	MST	On Time	RJMut2 all	RJMut2 highprot (#11)	C:\Users\nanotemper\Desktop\Inna BMS\Streptomyces\NrdRSco 20211227_mutoligos.moc	10	2017-11-16 19:30:44	-1	0	4	5	Medium	40	20.01	ScoRJMut2	10 nM	ScoNrdRNickel	6.67969e-07	842.845	2017-11-19 21:58:01	1.59319	534.506
	RJMut2 all	MST	On Time	RJMut2 all	RJMut2 highprot (#11)	C:\Users\nanotemper\Desktop\Inna BMS\Streptomyces\NrdRSco 20211227_mutoligos.moc	11	2017-11-16 19:31:24	-1	0	4	5	Medium	40	20.01	ScoRJMut2	10 nM	ScoNrdRNickel	3.33984e-07	842.632	2017-11-19 21:58:01	1.77767	532.976
	RJMut2 all	MST	On Time	RJMut2 all	RJMut2 highprot (#11)	C:\Users\nanotemper\Desktop\Inna BMS\Streptomyces\NrdRSco 20211227_mutoligos.moc	12	2017-11-16 19:32:05	-1	0	4	5	Medium	40	20.01	ScoRJMut2	10 nM	ScoNrdRNickel	1.66992e-07	842.151	2017-11-19 21:58:01	1.74379	540.5
	RJMut2 all	MST	On Time	RJMut2 all	RJMut2 highprot (#11)	C:\Users\nanotemper\Desktop\Inna BMS\Streptomyces\NrdRSco 20211227_mutoligos.moc	13	2017-11-16 19:32:46	-1	0	4	5	Medium	40	20.01	ScoRJMut2	10 nM	ScoNrdRNickel	8.34961e-08	842.539	2017-11-19 21:58:01	1.8297	545.638
	RJMut2 all	MST	On Time	RJMut2 all	RJMut2 highprot (#11)	C:\Users\nanotemper\Desktop\Inna BMS\Streptomyces\NrdRSco 20211227_mutoligos.moc	14	2017-11-16 19:33:26	-1	0	4	5	Medium	40	20.01	ScoRJMut2	10 nM	ScoNrdRNickel	4.1748e-08	842.605	2017-11-19 21:58:01	1.73462	549.398
	RJMut2 all	MST	On Time	RJMut2 all	RJMut2 highprot (#11)	C:\Users\nanotemper\Desktop\Inna BMS\Streptomyces\NrdRSco 20211227_mutoligos.moc	15	2017-11-16 19:34:07	-1	0	4	5	Medium	40	20.01	ScoRJMut2	10 nM	ScoNrdRNickel	2.0874e-08	842.467	2017-11-19 21:58:01	1.89625	543.193
	RJMut2 all	MST	On Time	RJMut2 all	RJMut2 highprot (#11)	C:\Users\nanotemper\Desktop\Inna BMS\Streptomyces\NrdRSco 20211227_mutoligos.moc	16	2017-11-16 19:34:48	-1	0	4	5	Medium	40	20.01	ScoRJMut2	10 nM	ScoNrdRNickel	1.0437e-08	843.077	2017-11-19 21:58:01	1.80747	535.543
	RJMut2 all	MST	On Time	RJMut2 all	rescanned 11 (#12)	C:\Users\nanotemper\Desktop\Inna BMS\Streptomyces\NrdRSco 20211227_mutoligos.moc	1	2017-11-16 19:42:30	-1	0	4	5	Medium	40	20.17	ScoRJMut2	10 nM	ScoNrdRNickel	0.000342	847.812	2017-11-19 21:58:01	1.58871	547.345
	RJMut2 all	MST	On Time	RJMut2 all	rescanned 11 (#12)	C:\Users\nanotemper\Desktop\Inna BMS\Streptomyces\NrdRSco 20211227_mutoligos.moc	2	2017-11-16 19:43:11	-1	0	4	5	Medium	40	20.17	ScoRJMut2	10 nM	ScoNrdRNickel	0.000171	849.159	2017-11-19 21:58:01	1.52452	530.405
	RJMut2 all	MST	On Time	RJMut2 all	rescanned 11 (#12)	C:\Users\nanotemper\Desktop\Inna BMS\Streptomyces\NrdRSco 20211227_mutoligos.moc	3	2017-11-16 19:43:52	-1	0	4	5	Medium	40	20.17	ScoRJMut2	10 nM	ScoNrdRNickel	8.55e-05	850.149	2017-11-19 21:58:01	1.54677	540.385
	RJMut2 all	MST	On Time	RJMut2 all	rescanned 11 (#12)	C:\Users\nanotemper\Desktop\Inna BMS\Streptomyces\NrdRSco 20211227_mutoligos.moc	4	2017-11-16 19:44:32	-1	0	4	5	Medium	40	20.17	ScoRJMut2	10 nM	ScoNrdRNickel	4.275e-05	849.888	2017-11-19 21:58:01	1.77653	535.819
	RJMut2 all	MST	On Time	RJMut2 all	rescanned 11 (#12)	C:\Users\nanotemper\Desktop\Inna BMS\Streptomyces\NrdRSco 20211227_mutoligos.moc	5	2017-11-16 19:45:13	-1	0	4	5	Medium	40	20.17	ScoRJMut2	10 nM	ScoNrdRNickel	2.1375e-05	848.809	2017-11-19 21:58:01	1.81026	535.206
	RJMut2 all	MST	On Time	RJMut2 all	rescanned 11 (#12)	C:\Users\nanotemper\Desktop\Inna BMS\Streptomyces\NrdRSco 20211227_mutoligos.moc	6	2017-11-16 19:45:54	-1	0	4	5	Medium	40	20.17	ScoRJMut2	10 nM	ScoNrdRNickel	1.06875e-05	848.031	2017-11-19 21:58:01	1.74444	536.189
	RJMut2 all	MST	On Time	RJMut2 all	rescanned 11 (#12)	C:\Users\nanotemper\Desktop\Inna BMS\Streptomyces\NrdRSco 20211227_mutoligos.moc	7	2017-11-16 19:46:34	-1	0	4	5	Medium	40	20.17	ScoRJMut2	10 nM	ScoNrdRNickel	5.34375e-06	847.068	2017-11-19 21:58:01	1.79767	536.518
	RJMut2 all	MST	On Time	RJMut2 all	rescanned 11 (#12)	C:\Users\nanotemper\Desktop\Inna BMS\Streptomyces\NrdRSco 20211227_mutoligos.moc	8	2017-11-16 19:47:15	-1	0	4	5	Medium	40	20.17	ScoRJMut2	10 nM	ScoNrdRNickel	2.67188e-06	845.837	2017-11-19 21:58:01	1.83165	530.988
	RJMut2 all	MST	On Time	RJMut2 all	rescanned 11 (#12)	C:\Users\nanotemper\Desktop\Inna BMS\Streptomyces\NrdRSco 20211227_mutoligos.moc	9	2017-11-16 19:47:56	-1	0	4	5	Medium	40	20.17	ScoRJMut2	10 nM	ScoNrdRNickel	1.33594e-06	844.932	2017-11-19 21:58:01	1.78163	528.287
	RJMut2 all	MST	On Time	RJMut2 all	rescanned 11 (#12)	C:\Users\nanotemper\Desktop\Inna BMS\Streptomyces\NrdRSco 20211227_mutoligos.moc	10	2017-11-16 19:48:36	-1	0	4	5	Medium	40	20.17	ScoRJMut2	10 nM	ScoNrdRNickel	6.67969e-07	844.206	2017-11-19 21:58:01	1.77989	530.13
	RJMut2 all	MST	On Time	RJMut2 all	rescanned 11 (#12)	C:\Users\nanotemper\Desktop\Inna BMS\Streptomyces\NrdRSco 20211227_mutoligos.moc	11	2017-11-16 19:49:17	-1	0	4	5	Medium	40	20.17	ScoRJMut2	10 nM	ScoNrdRNickel	3.33984e-07	843.856	2017-11-19 21:58:01	1.76871	527.179
	RJMut2 all	MST	On Time	RJMut2 all	rescanned 11 (#12)	C:\Users\nanotemper\Desktop\Inna BMS\Streptomyces\NrdRSco 20211227_mutoligos.moc	12	2017-11-16 19:49:58	-1	0	4	5	Medium	40	20.17	ScoRJMut2	10 nM	ScoNrdRNickel	1.66992e-07	843.733	2017-11-19 21:58:01	1.76952	533.537
	RJMut2 all	MST	On Time	RJMut2 all	rescanned 11 (#12)	C:\Users\nanotemper\Desktop\Inna BMS\Streptomyces\NrdRSco 20211227_mutoligos.moc	13	2017-11-16 19:50:38	-1	0	4	5	Medium	40	20.17	ScoRJMut2	10 nM	ScoNrdRNickel	8.34961e-08	843.572	2017-11-19 21:58:01	1.74787	540.522
	RJMut2 all	MST	On Time	RJMut2 all	rescanned 11 (#12)	C:\Users\nanotemper\Desktop\Inna BMS\Streptomyces\NrdRSco 20211227_mutoligos.moc	14	2017-11-16 19:51:19	-1	0	4	5	Medium	40	20.17	ScoRJMut2	10 nM	ScoNrdRNickel	4.1748e-08	843.258	2017-11-19 21:58:01	1.60685	544.046
	RJMut2 all	MST	On Time	RJMut2 all	rescanned 11 (#12)	C:\Users\nanotemper\Desktop\Inna BMS\Streptomyces\NrdRSco 20211227_mutoligos.moc	15	2017-11-16 19:52:00	-1	0	4	5	Medium	40	20.17	ScoRJMut2	10 nM	ScoNrdRNickel	2.0874e-08	843.086	2017-11-19 21:58:01	1.68376	537.847
	RJMut2 all	MST	On Time	RJMut2 all	rescanned 11 (#12)	C:\Users\nanotemper\Desktop\Inna BMS\Streptomyces\NrdRSco 20211227_mutoligos.moc	16	2017-11-16 19:52:40	-1	0	4	5	Medium	40	20.17	ScoRJMut2	10 nM	ScoNrdRNickel	1.0437e-08	843.785	2017-11-19 21:58:01	1.77292	531.163
	RJMut2 all	MST	On Time	RJMut2 all	RJMut2 (#23)	C:\Users\nanotemper\Desktop\Inna BMS\Streptomyces\NrdRSco 20211227_mutoligos.moc	1	2017-11-16 23:39:54	-1	0	4	5	Medium	40	21.07	ScoRJMut2	10 nM	ScoNrdRNickel	0.000342	846.064	2017-11-19 21:58:01	1.72557	489.862
	RJMut2 all	MST	On Time	RJMut2 all	RJMut2 (#23)	C:\Users\nanotemper\Desktop\Inna BMS\Streptomyces\NrdRSco 20211227_mutoligos.moc	2	2017-11-16 23:40:34	-1	0	4	5	Medium	40	21.07	ScoRJMut2	10 nM	ScoNrdRNickel	0.000171	847.429	2017-11-19 21:58:01	1.69628	501.794
	RJMut2 all	MST	On Time	RJMut2 all	RJMut2 (#23)	C:\Users\nanotemper\Desktop\Inna BMS\Streptomyces\NrdRSco 20211227_mutoligos.moc	3	2017-11-16 23:41:15	-1	0	4	5	Medium	40	21.07	ScoRJMut2	10 nM	ScoNrdRNickel	8.55e-05	847.466	2017-11-19 21:58:01	1.69346	482.241
	RJMut2 all	MST	On Time	RJMut2 all	RJMut2 (#23)	C:\Users\nanotemper\Desktop\Inna BMS\Streptomyces\NrdRSco 20211227_mutoligos.moc	4	2017-11-16 23:41:56	-1	0	4	5	Medium	40	21.07	ScoRJMut2	10 nM	ScoNrdRNickel	4.275e-05	848.2	2017-11-19 21:58:01	1.70073	491.874
	RJMut2 all	MST	On Time	RJMut2 all	RJMut2 (#23)	C:\Users\nanotemper\Desktop\Inna BMS\Streptomyces\NrdRSco 20211227_mutoligos.moc	5	2017-11-16 23:42:36	-1	0	4	5	Medium	40	21.07	ScoRJMut2	10 nM	ScoNrdRNickel	2.1375e-05	847.028	2017-11-19 21:58:01	1.75076	486.793
	RJMut2 all	MST	On Time	RJMut2 all	RJMut2 (#23)	C:\Users\nanotemper\Desktop\Inna BMS\Streptomyces\NrdRSco 20211227_mutoligos.moc	6	2017-11-16 23:43:17	-1	0	4	5	Medium	40	21.07	ScoRJMut2	10 nM	ScoNrdRNickel	1.06875e-05	846.635	2017-11-19 21:58:01	1.72914	496.469
	RJMut2 all	MST	On Time	RJMut2 all	RJMut2 (#23)	C:\Users\nanotemper\Desktop\Inna BMS\Streptomyces\NrdRSco 20211227_mutoligos.moc	8	2017-11-16 23:44:39	-1	0	4	5	Medium	40	21.07	ScoRJMut2	10 nM	ScoNrdRNickel	2.67188e-06	843.872	2017-11-19 21:58:01	1.82758	476.582
	RJMut2 all	MST	On Time	RJMut2 all	RJMut2 (#23)	C:\Users\nanotemper\Desktop\Inna BMS\Streptomyces\NrdRSco 20211227_mutoligos.moc	9	2017-11-16 23:45:20	-1	0	4	5	Medium	40	21.07	ScoRJMut2	10 nM	ScoNrdRNickel	1.33594e-06	842.529	2017-11-19 21:58:01	1.74139	483.794
	RJMut2 all	MST	On Time	RJMut2 all	RJMut2 (#23)	C:\Users\nanotemper\Desktop\Inna BMS\Streptomyces\NrdRSco 20211227_mutoligos.moc	10	2017-11-16 23:46:00	-1	0	4	5	Medium	40	21.07	ScoRJMut2	10 nM	ScoNrdRNickel	6.67969e-07	842.074	2017-11-19 21:58:01	1.8301	470.866
	RJMut2 all	MST	On Time	RJMut2 all	RJMut2 (#23)	C:\Users\nanotemper\Desktop\Inna BMS\Streptomyces\NrdRSco 20211227_mutoligos.moc	11	2017-11-16 23:46:41	-1	0	4	5	Medium	40	21.07	ScoRJMut2	10 nM	ScoNrdRNickel	3.33984e-07	842.377	2017-11-19 21:58:01	1.87766	469.5
	RJMut2 all	MST	On Time	RJMut2 all	RJMut2 (#23)	C:\Users\nanotemper\Desktop\Inna BMS\Streptomyces\NrdRSco 20211227_mutoligos.moc	12	2017-11-16 23:47:22	-1	0	4	5	Medium	40	21.07	ScoRJMut2	10 nM	ScoNrdRNickel	1.66992e-07	841.573	2017-11-19 21:58:01	1.81599	476.943
	RJMut2 all	MST	On Time	RJMut2 all	RJMut2 (#23)	C:\Users\nanotemper\Desktop\Inna BMS\Streptomyces\NrdRSco 20211227_mutoligos.moc	13	2017-11-16 23:48:02	-1	0	4	5	Medium	40	21.07	ScoRJMut2	10 nM	ScoNrdRNickel	8.34961e-08	841.006	2017-11-19 21:58:01	1.84836	466.66
	RJMut2 all	MST	On Time	RJMut2 all	RJMut2 (#23)	C:\Users\nanotemper\Desktop\Inna BMS\Streptomyces\NrdRSco 20211227_mutoligos.moc	14	2017-11-16 23:48:43	-1	0	4	5	Medium	40	21.07	ScoRJMut2	10 nM	ScoNrdRNickel	4.1748e-08	840.665	2017-11-19 21:58:01	1.73427	478.681
	RJMut2 all	MST	On Time	RJMut2 all	RJMut2 (#23)	C:\Users\nanotemper\Desktop\Inna BMS\Streptomyces\NrdRSco 20211227_mutoligos.moc	15	2017-11-16 23:49:24	-1	0	4	5	Medium	40	21.07	ScoRJMut2	10 nM	ScoNrdRNickel	2.0874e-08	840.76	2017-11-19 21:58:01	1.80781	487.361
	RJMut2 all	MST	On Time	RJMut2 all	RJMut2 (#27)	C:\Users\nanotemper\Desktop\Inna BMS\Streptomyces\NrdRSco 20211227_mutoligos.moc	1	2017-11-18 17:36:15	-1	0	4	5	Medium	40	20.25	ScoRJMut2	10 nM	ScoNrdRNickel	0.000342	846.742	2017-11-19 21:58:01	1.66069	580.455
	RJMut2 all	MST	On Time	RJMut2 all	RJMut2 (#27)	C:\Users\nanotemper\Desktop\Inna BMS\Streptomyces\NrdRSco 20211227_mutoligos.moc	2	2017-11-18 17:36:56	-1	0	4	5	Medium	40	20.25	ScoRJMut2	10 nM	ScoNrdRNickel	0.000171	849.118	2017-11-19 21:58:01	1.58115	534.533
	RJMut2 all	MST	On Time	RJMut2 all	RJMut2 (#27)	C:\Users\nanotemper\Desktop\Inna BMS\Streptomyces\NrdRSco 20211227_mutoligos.moc	3	2017-11-18 17:37:36	-1	0	4	5	Medium	40	20.25	ScoRJMut2	10 nM	ScoNrdRNickel	8.55e-05	848.856	2017-11-19 21:58:01	1.59953	551.108
	RJMut2 all	MST	On Time	RJMut2 all	RJMut2 (#27)	C:\Users\nanotemper\Desktop\Inna BMS\Streptomyces\NrdRSco 20211227_mutoligos.moc	4	2017-11-18 17:38:17	-1	0	4	5	Medium	40	20.25	ScoRJMut2	10 nM	ScoNrdRNickel	4.275e-05	848.801	2017-11-19 21:58:01	1.70919	522.393
	RJMut2 all	MST	On Time	RJMut2 all	RJMut2 (#27)	C:\Users\nanotemper\Desktop\Inna BMS\Streptomyces\NrdRSco 20211227_mutoligos.moc	5	2017-11-18 17:38:58	-1	0	4	5	Medium	40	20.25	ScoRJMut2	10 nM	ScoNrdRNickel	2.1375e-05	847.853	2017-11-19 21:58:01	1.66306	524.841
	RJMut2 all	MST	On Time	RJMut2 all	RJMut2 (#27)	C:\Users\nanotemper\Desktop\Inna BMS\Streptomyces\NrdRSco 20211227_mutoligos.moc	6	2017-11-18 17:39:38	-1	0	4	5	Medium	40	20.25	ScoRJMut2	10 nM	ScoNrdRNickel	1.06875e-05	847.252	2017-11-19 21:58:01	1.95196	516.092
	RJMut2 all	MST	On Time	RJMut2 all	RJMut2 (#27)	C:\Users\nanotemper\Desktop\Inna BMS\Streptomyces\NrdRSco 20211227_mutoligos.moc	7	2017-11-18 17:40:19	-1	0	4	5	Medium	40	20.25	ScoRJMut2	10 nM	ScoNrdRNickel	5.34375e-06	845.22	2017-11-19 21:58:01	1.76397	531.73
	RJMut2 all	MST	On Time	RJMut2 all	RJMut2 (#27)	C:\Users\nanotemper\Desktop\Inna BMS\Streptomyces\NrdRSco 20211227_mutoligos.moc	8	2017-11-18 17:41:00	-1	0	4	5	Medium	40	20.25	ScoRJMut2	10 nM	ScoNrdRNickel	2.67188e-06	844.103	2017-11-19 21:58:01	1.7477	515.954
	RJMut2 all	MST	On Time	RJMut2 all	RJMut2 (#27)	C:\Users\nanotemper\Desktop\Inna BMS\Streptomyces\NrdRSco 20211227_mutoligos.moc	9	2017-11-18 17:41:40	-1	0	4	5	Medium	40	20.25	ScoRJMut2	10 nM	ScoNrdRNickel	1.33594e-06	844.017	2017-11-19 21:58:01	1.79645	510.806
	RJMut2 all	MST	On Time	RJMut2 all	RJMut2 (#27)	C:\Users\nanotemper\Desktop\Inna BMS\Streptomyces\NrdRSco 20211227_mutoligos.moc	10	2017-11-18 17:42:21	-1	0	4	5	Medium	40	20.25	ScoRJMut2	10 nM	ScoNrdRNickel	6.67969e-07	843.204	2017-11-19 21:58:01	1.88832	532.872
	RJMut2 all	MST	On Time	RJMut2 all	RJMut2 (#27)	C:\Users\nanotemper\Desktop\Inna BMS\Streptomyces\NrdRSco 20211227_mutoligos.moc	11	2017-11-18 17:43:02	-1	0	4	5	Medium	40	20.25	ScoRJMut2	10 nM	ScoNrdRNickel	3.33984e-07	841.749	2017-11-19 21:58:01	1.74119	519.182
	RJMut2 all	MST	On Time	RJMut2 all	RJMut2 (#27)	C:\Users\nanotemper\Desktop\Inna BMS\Streptomyces\NrdRSco 20211227_mutoligos.moc	12	2017-11-18 17:43:42	-1	0	4	5	Medium	40	20.25	ScoRJMut2	10 nM	ScoNrdRNickel	1.66992e-07	842.142	2017-11-19 21:58:01	1.91524	509.308
	RJMut2 all	MST	On Time	RJMut2 all	RJMut2 (#27)	C:\Users\nanotemper\Desktop\Inna BMS\Streptomyces\NrdRSco 20211227_mutoligos.moc	13	2017-11-18 17:44:23	-1	0	4	5	Medium	40	20.25	ScoRJMut2	10 nM	ScoNrdRNickel	8.34961e-08	842.045	2017-11-19 21:58:01	1.76049	490.646
	RJMut2 all	MST	On Time	RJMut2 all	RJMut2 (#27)	C:\Users\nanotemper\Desktop\Inna BMS\Streptomyces\NrdRSco 20211227_mutoligos.moc	14	2017-11-18 17:45:04	-1	0	4	5	Medium	40	20.25	ScoRJMut2	10 nM	ScoNrdRNickel	4.1748e-08	841.679	2017-11-19 21:58:01	1.79229	509.66
	RJMut2 all	MST	On Time	RJMut2 all	RJMut2 (#27)	C:\Users\nanotemper\Desktop\Inna BMS\Streptomyces\NrdRSco 20211227_mutoligos.moc	15	2017-11-18 17:45:44	-1	0	4	5	Medium	40	20.25	ScoRJMut2	10 nM	ScoNrdRNickel	2.0874e-08	841.875	2017-11-19 21:58:01	1.8085	528.125
	RJMut2 all	MST	On Time	RJMut2 all	RJMut2 (#27)	C:\Users\nanotemper\Desktop\Inna BMS\Streptomyces\NrdRSco 20211227_mutoligos.moc	16	2017-11-18 17:46:25	-1	0	4	5	Medium	40	20.25	ScoRJMut2	10 nM	ScoNrdRNickel	1.0437e-08	841.208	2017-11-19 21:58:01	1.78653	485.742

## Sheet: MetaData
Origin of exported data	Origin of exported data
Project Title:
Comment:
Project File Path:	C:\Users\nanotemper\Desktop\Inna BMS\Streptomyces\Source data\Source data mutants\source data Suppl Fig 9\NrdR WT to mutated oligonucleotides\NrdR_WT to C18C49 oligo.nta
Analysis-Set Name:	RJMut2 all
Exported from:	Dose-Response (Flat)
Exported on:	2017-11-19 21:58:01
Analysis Settings	Analysis Settings
Type of Analysis:	MST
Evaluation strategy:	On Time
Cold Region Start:	-1
Cold Region End:	0
Hot Region Start:	4
Hot Region End:	5
