# Supplementary material for: A nucleotide-sensing oligomerization mechanism that controls NrdR-dependent transcription of ribonucleotide reductases
Source: Nat Commun. 2022 May 16;13:2700. doi: 10.1038/s41467-022-30328-1 (PMC9110341; doi:10.1038/s41467-022-30328-1)
Supplement: Supplementary file 10 — Source Data [file 41467_2022_30328_MOESM10_ESM.zip › Source data NrdR/Source data to Fig 4 and Supplementary Fig 9/NrdR WT to mutated oligonucleotides/NrdR_WT to G9C18 oligo_DoseResponseRawDataFlat.xlsx]

## Sheet: RawData
Project-Name	AnalysisSet	AnalysisSetType	EvaluationStrategy	MergeSet	Run	OriginOfData	CapillaryIndex	DateOfMeasurement	ColdRegionStart	ColdRegionEnd	HotRegionStart	HotRegionEnd	MSTPower	ExcitationPower	MeasuredTemperature	Target	TargetConcentration	Ligand	LigandConcentration	Fnorm	ExportedOn	BleachingRate	InitialFluorescence(MST)
	RJMut1 all	MST	On Time	RJMut1 all	RJMut1 (#03)	C:\Users\nanotemper\Desktop\Inna BMS\Streptomyces\NrdRSco 20211227_mutoligos.moc	1	2017-11-15 19:05:17	-1	0	4	5	Medium	40	20.34	ScoRJ_Mut1	10 nM	ScoNrdR54	1.6e-05	850.07	2017-11-19 21:58:43	1.78347	562.963
	RJMut1 all	MST	On Time	RJMut1 all	RJMut1 (#03)	C:\Users\nanotemper\Desktop\Inna BMS\Streptomyces\NrdRSco 20211227_mutoligos.moc	2	2017-11-15 19:05:57	-1	0	4	5	Medium	40	20.34	ScoRJ_Mut1	10 nM	ScoNrdR54	8e-06	849.412	2017-11-19 21:58:43	1.77214	560.825
	RJMut1 all	MST	On Time	RJMut1 all	RJMut1 (#03)	C:\Users\nanotemper\Desktop\Inna BMS\Streptomyces\NrdRSco 20211227_mutoligos.moc	3	2017-11-15 19:06:38	-1	0	4	5	Medium	40	20.34	ScoRJ_Mut1	10 nM	ScoNrdR54	4e-06	847.544	2017-11-19 21:58:43	1.57882	551.285
	RJMut1 all	MST	On Time	RJMut1 all	RJMut1 (#03)	C:\Users\nanotemper\Desktop\Inna BMS\Streptomyces\NrdRSco 20211227_mutoligos.moc	4	2017-11-15 19:07:18	-1	0	4	5	Medium	40	20.34	ScoRJ_Mut1	10 nM	ScoNrdR54	2e-06	846.204	2017-11-19 21:58:43	1.79263	563.748
	RJMut1 all	MST	On Time	RJMut1 all	RJMut1 (#03)	C:\Users\nanotemper\Desktop\Inna BMS\Streptomyces\NrdRSco 20211227_mutoligos.moc	5	2017-11-15 19:07:59	-1	0	4	5	Medium	40	20.34	ScoRJ_Mut1	10 nM	ScoNrdR54	1e-06	845.761	2017-11-19 21:58:43	1.83406	565.793
	RJMut1 all	MST	On Time	RJMut1 all	RJMut1 (#03)	C:\Users\nanotemper\Desktop\Inna BMS\Streptomyces\NrdRSco 20211227_mutoligos.moc	6	2017-11-15 19:08:40	-1	0	4	5	Medium	40	20.34	ScoRJ_Mut1	10 nM	ScoNrdR54	5e-07	844.999	2017-11-19 21:58:43	1.64772	554.662
	RJMut1 all	MST	On Time	RJMut1 all	RJMut1 (#03)	C:\Users\nanotemper\Desktop\Inna BMS\Streptomyces\NrdRSco 20211227_mutoligos.moc	7	2017-11-15 19:09:20	-1	0	4	5	Medium	40	20.34	ScoRJ_Mut1	10 nM	ScoNrdR54	2.5e-07	844.52	2017-11-19 21:58:43	1.70401	558.333
	RJMut1 all	MST	On Time	RJMut1 all	RJMut1 (#03)	C:\Users\nanotemper\Desktop\Inna BMS\Streptomyces\NrdRSco 20211227_mutoligos.moc	8	2017-11-15 19:10:01	-1	0	4	5	Medium	40	20.34	ScoRJ_Mut1	10 nM	ScoNrdR54	1.25e-07	844.965	2017-11-19 21:58:43	1.8192	558.583
	RJMut1 all	MST	On Time	RJMut1 all	RJMut1 (#03)	C:\Users\nanotemper\Desktop\Inna BMS\Streptomyces\NrdRSco 20211227_mutoligos.moc	9	2017-11-15 19:10:41	-1	0	4	5	Medium	40	20.34	ScoRJ_Mut1	10 nM	ScoNrdR54	6.25e-08	844.433	2017-11-19 21:58:43	1.77182	561.919
	RJMut1 all	MST	On Time	RJMut1 all	RJMut1 (#03)	C:\Users\nanotemper\Desktop\Inna BMS\Streptomyces\NrdRSco 20211227_mutoligos.moc	10	2017-11-15 19:11:22	-1	0	4	5	Medium	40	20.34	ScoRJ_Mut1	10 nM	ScoNrdR54	3.125e-08	844.456	2017-11-19 21:58:43	1.6131	562.441
	RJMut1 all	MST	On Time	RJMut1 all	RJMut1 (#03)	C:\Users\nanotemper\Desktop\Inna BMS\Streptomyces\NrdRSco 20211227_mutoligos.moc	11	2017-11-15 19:12:03	-1	0	4	5	Medium	40	20.34	ScoRJ_Mut1	10 nM	ScoNrdR54	1.5625e-08	844.444	2017-11-19 21:58:43	1.57171	566.515
	RJMut1 all	MST	On Time	RJMut1 all	RJMut1 (#03)	C:\Users\nanotemper\Desktop\Inna BMS\Streptomyces\NrdRSco 20211227_mutoligos.moc	12	2017-11-15 19:12:43	-1	0	4	5	Medium	40	20.34	ScoRJ_Mut1	10 nM	ScoNrdR54	7.8125e-09	844.835	2017-11-19 21:58:43	1.70613	562.545
	RJMut1 all	MST	On Time	RJMut1 all	RJMut1 (#03)	C:\Users\nanotemper\Desktop\Inna BMS\Streptomyces\NrdRSco 20211227_mutoligos.moc	13	2017-11-15 19:13:24	-1	0	4	5	Medium	40	20.34	ScoRJ_Mut1	10 nM	ScoNrdR54	3.90625e-09	844.078	2017-11-19 21:58:43	1.75306	585.246
	RJMut1 all	MST	On Time	RJMut1 all	RJMut1 (#03)	C:\Users\nanotemper\Desktop\Inna BMS\Streptomyces\NrdRSco 20211227_mutoligos.moc	14	2017-11-15 19:14:05	-1	0	4	5	Medium	40	20.34	ScoRJ_Mut1	10 nM	ScoNrdR54	1.95312e-09	844.853	2017-11-19 21:58:43	1.71135	557.479
	RJMut1 all	MST	On Time	RJMut1 all	RJMut1 (#03)	C:\Users\nanotemper\Desktop\Inna BMS\Streptomyces\NrdRSco 20211227_mutoligos.moc	15	2017-11-15 19:14:45	-1	0	4	5	Medium	40	20.34	ScoRJ_Mut1	10 nM	ScoNrdR54	9.76562e-10	844.333	2017-11-19 21:58:43	1.8522	555.259
	RJMut1 all	MST	On Time	RJMut1 all	RJMut1 (#03)	C:\Users\nanotemper\Desktop\Inna BMS\Streptomyces\NrdRSco 20211227_mutoligos.moc	16	2017-11-15 19:15:26	-1	0	4	5	Medium	40	20.34	ScoRJ_Mut1	10 nM	ScoNrdR54	4.88281e-10	844.674	2017-11-19 21:58:43	1.63654	552.203
	RJMut1 all	MST	On Time	RJMut1 all	RJMut1 highprot (#09)	C:\Users\nanotemper\Desktop\Inna BMS\Streptomyces\NrdRSco 20211227_mutoligos.moc	1	2017-11-16 18:27:53	-1	0	4	5	Medium	40	19.35	ScoRJMut1	10 nM	ScoNrdRNickel	0.000342	848.924	2017-11-19 21:58:43	1.74519	550.453
	RJMut1 all	MST	On Time	RJMut1 all	RJMut1 highprot (#09)	C:\Users\nanotemper\Desktop\Inna BMS\Streptomyces\NrdRSco 20211227_mutoligos.moc	2	2017-11-16 18:28:34	-1	0	4	5	Medium	40	19.35	ScoRJMut1	10 nM	ScoNrdRNickel	0.000171	850.832	2017-11-19 21:58:43	1.63109	551.394
	RJMut1 all	MST	On Time	RJMut1 all	RJMut1 highprot (#09)	C:\Users\nanotemper\Desktop\Inna BMS\Streptomyces\NrdRSco 20211227_mutoligos.moc	3	2017-11-16 18:29:14	-1	0	4	5	Medium	40	19.35	ScoRJMut1	10 nM	ScoNrdRNickel	8.55e-05	850.938	2017-11-19 21:58:43	1.51788	549.294
	RJMut1 all	MST	On Time	RJMut1 all	RJMut1 highprot (#09)	C:\Users\nanotemper\Desktop\Inna BMS\Streptomyces\NrdRSco 20211227_mutoligos.moc	4	2017-11-16 18:29:55	-1	0	4	5	Medium	40	19.35	ScoRJMut1	10 nM	ScoNrdRNickel	4.275e-05	851.887	2017-11-19 21:58:43	1.72017	541.498
	RJMut1 all	MST	On Time	RJMut1 all	RJMut1 highprot (#09)	C:\Users\nanotemper\Desktop\Inna BMS\Streptomyces\NrdRSco 20211227_mutoligos.moc	5	2017-11-16 18:30:36	-1	0	4	5	Medium	40	19.35	ScoRJMut1	10 nM	ScoNrdRNickel	2.1375e-05	851.022	2017-11-19 21:58:43	1.71001	532.724
	RJMut1 all	MST	On Time	RJMut1 all	RJMut1 highprot (#09)	C:\Users\nanotemper\Desktop\Inna BMS\Streptomyces\NrdRSco 20211227_mutoligos.moc	6	2017-11-16 18:31:16	-1	0	4	5	Medium	40	19.35	ScoRJMut1	10 nM	ScoNrdRNickel	1.06875e-05	850.392	2017-11-19 21:58:43	1.6321	533.84
	RJMut1 all	MST	On Time	RJMut1 all	RJMut1 highprot (#09)	C:\Users\nanotemper\Desktop\Inna BMS\Streptomyces\NrdRSco 20211227_mutoligos.moc	7	2017-11-16 18:31:57	-1	0	4	5	Medium	40	19.35	ScoRJMut1	10 nM	ScoNrdRNickel	5.34375e-06	850.126	2017-11-19 21:58:43	1.70264	528.458
	RJMut1 all	MST	On Time	RJMut1 all	RJMut1 highprot (#09)	C:\Users\nanotemper\Desktop\Inna BMS\Streptomyces\NrdRSco 20211227_mutoligos.moc	8	2017-11-16 18:32:38	-1	0	4	5	Medium	40	19.35	ScoRJMut1	10 nM	ScoNrdRNickel	2.67188e-06	848.777	2017-11-19 21:58:43	1.53035	529.63
	RJMut1 all	MST	On Time	RJMut1 all	RJMut1 highprot (#09)	C:\Users\nanotemper\Desktop\Inna BMS\Streptomyces\NrdRSco 20211227_mutoligos.moc	9	2017-11-16 18:33:18	-1	0	4	5	Medium	40	19.35	ScoRJMut1	10 nM	ScoNrdRNickel	1.33594e-06	847.534	2017-11-19 21:58:43	1.77814	525.266
	RJMut1 all	MST	On Time	RJMut1 all	RJMut1 highprot (#09)	C:\Users\nanotemper\Desktop\Inna BMS\Streptomyces\NrdRSco 20211227_mutoligos.moc	10	2017-11-16 18:33:59	-1	0	4	5	Medium	40	19.35	ScoRJMut1	10 nM	ScoNrdRNickel	6.67969e-07	846.101	2017-11-19 21:58:43	1.58519	527.172
	RJMut1 all	MST	On Time	RJMut1 all	RJMut1 highprot (#09)	C:\Users\nanotemper\Desktop\Inna BMS\Streptomyces\NrdRSco 20211227_mutoligos.moc	11	2017-11-16 18:34:40	-1	0	4	5	Medium	40	19.35	ScoRJMut1	10 nM	ScoNrdRNickel	3.33984e-07	846.175	2017-11-19 21:58:43	1.88153	522.707
	RJMut1 all	MST	On Time	RJMut1 all	RJMut1 highprot (#09)	C:\Users\nanotemper\Desktop\Inna BMS\Streptomyces\NrdRSco 20211227_mutoligos.moc	12	2017-11-16 18:35:20	-1	0	4	5	Medium	40	19.35	ScoRJMut1	10 nM	ScoNrdRNickel	1.66992e-07	846.337	2017-11-19 21:58:43	1.77664	531.487
	RJMut1 all	MST	On Time	RJMut1 all	RJMut1 highprot (#09)	C:\Users\nanotemper\Desktop\Inna BMS\Streptomyces\NrdRSco 20211227_mutoligos.moc	13	2017-11-16 18:36:01	-1	0	4	5	Medium	40	19.35	ScoRJMut1	10 nM	ScoNrdRNickel	8.34961e-08	846.168	2017-11-19 21:58:43	1.82556	529.089
	RJMut1 all	MST	On Time	RJMut1 all	RJMut1 highprot (#09)	C:\Users\nanotemper\Desktop\Inna BMS\Streptomyces\NrdRSco 20211227_mutoligos.moc	14	2017-11-16 18:36:42	-1	0	4	5	Medium	40	19.35	ScoRJMut1	10 nM	ScoNrdRNickel	4.1748e-08	845.517	2017-11-19 21:58:43	1.53086	519.182
	RJMut1 all	MST	On Time	RJMut1 all	RJMut1 highprot (#09)	C:\Users\nanotemper\Desktop\Inna BMS\Streptomyces\NrdRSco 20211227_mutoligos.moc	15	2017-11-16 18:37:22	-1	0	4	5	Medium	40	19.35	ScoRJMut1	10 nM	ScoNrdRNickel	2.0874e-08	845.813	2017-11-19 21:58:43	1.70108	540.272
	RJMut1 all	MST	On Time	RJMut1 all	RJMut1 highprot (#09)	C:\Users\nanotemper\Desktop\Inna BMS\Streptomyces\NrdRSco 20211227_mutoligos.moc	16	2017-11-16 18:38:03	-1	0	4	5	Medium	40	19.35	ScoRJMut1	10 nM	ScoNrdRNickel	1.0437e-08	846.814	2017-11-19 21:58:43	1.56531	531.934
	RJMut1 all	MST	On Time	RJMut1 all	rescanned 9 (#10)	C:\Users\nanotemper\Desktop\Inna BMS\Streptomyces\NrdRSco 20211227_mutoligos.moc	1	2017-11-16 18:53:27	-1	0	4	5	Medium	40	19.6	ScoRJMut1	10 nM	ScoNrdRNickel	0.000342	849.476	2017-11-19 21:58:43	1.73138	552.177
	RJMut1 all	MST	On Time	RJMut1 all	rescanned 9 (#10)	C:\Users\nanotemper\Desktop\Inna BMS\Streptomyces\NrdRSco 20211227_mutoligos.moc	2	2017-11-16 18:54:07	-1	0	4	5	Medium	40	19.6	ScoRJMut1	10 nM	ScoNrdRNickel	0.000171	849.904	2017-11-19 21:58:43	1.56312	553.919
	RJMut1 all	MST	On Time	RJMut1 all	rescanned 9 (#10)	C:\Users\nanotemper\Desktop\Inna BMS\Streptomyces\NrdRSco 20211227_mutoligos.moc	3	2017-11-16 18:54:48	-1	0	4	5	Medium	40	19.6	ScoRJMut1	10 nM	ScoNrdRNickel	8.55e-05	849.706	2017-11-19 21:58:43	1.68207	552.313
	RJMut1 all	MST	On Time	RJMut1 all	rescanned 9 (#10)	C:\Users\nanotemper\Desktop\Inna BMS\Streptomyces\NrdRSco 20211227_mutoligos.moc	4	2017-11-16 18:55:29	-1	0	4	5	Medium	40	19.6	ScoRJMut1	10 nM	ScoNrdRNickel	4.275e-05	850.826	2017-11-19 21:58:43	1.66654	541.734
	RJMut1 all	MST	On Time	RJMut1 all	rescanned 9 (#10)	C:\Users\nanotemper\Desktop\Inna BMS\Streptomyces\NrdRSco 20211227_mutoligos.moc	5	2017-11-16 18:56:09	-1	0	4	5	Medium	40	19.6	ScoRJMut1	10 nM	ScoNrdRNickel	2.1375e-05	849.906	2017-11-19 21:58:43	1.55813	536.199
	RJMut1 all	MST	On Time	RJMut1 all	rescanned 9 (#10)	C:\Users\nanotemper\Desktop\Inna BMS\Streptomyces\NrdRSco 20211227_mutoligos.moc	6	2017-11-16 18:56:50	-1	0	4	5	Medium	40	19.6	ScoRJMut1	10 nM	ScoNrdRNickel	1.06875e-05	849.488	2017-11-19 21:58:43	1.63487	537.27
	RJMut1 all	MST	On Time	RJMut1 all	rescanned 9 (#10)	C:\Users\nanotemper\Desktop\Inna BMS\Streptomyces\NrdRSco 20211227_mutoligos.moc	7	2017-11-16 18:57:31	-1	0	4	5	Medium	40	19.6	ScoRJMut1	10 nM	ScoNrdRNickel	5.34375e-06	849.156	2017-11-19 21:58:43	1.64738	531.654
	RJMut1 all	MST	On Time	RJMut1 all	rescanned 9 (#10)	C:\Users\nanotemper\Desktop\Inna BMS\Streptomyces\NrdRSco 20211227_mutoligos.moc	8	2017-11-16 18:58:11	-1	0	4	5	Medium	40	19.6	ScoRJMut1	10 nM	ScoNrdRNickel	2.67188e-06	848.156	2017-11-19 21:58:43	1.83612	533.639
	RJMut1 all	MST	On Time	RJMut1 all	rescanned 9 (#10)	C:\Users\nanotemper\Desktop\Inna BMS\Streptomyces\NrdRSco 20211227_mutoligos.moc	9	2017-11-16 18:58:52	-1	0	4	5	Medium	40	19.6	ScoRJMut1	10 nM	ScoNrdRNickel	1.33594e-06	847.056	2017-11-19 21:58:43	1.55856	528.882
	RJMut1 all	MST	On Time	RJMut1 all	rescanned 9 (#10)	C:\Users\nanotemper\Desktop\Inna BMS\Streptomyces\NrdRSco 20211227_mutoligos.moc	10	2017-11-16 18:59:33	-1	0	4	5	Medium	40	19.6	ScoRJMut1	10 nM	ScoNrdRNickel	6.67969e-07	845.862	2017-11-19 21:58:43	1.68752	530.676
	RJMut1 all	MST	On Time	RJMut1 all	rescanned 9 (#10)	C:\Users\nanotemper\Desktop\Inna BMS\Streptomyces\NrdRSco 20211227_mutoligos.moc	11	2017-11-16 19:00:13	-1	0	4	5	Medium	40	19.6	ScoRJMut1	10 nM	ScoNrdRNickel	3.33984e-07	845.007	2017-11-19 21:58:43	1.67332	526.039
	RJMut1 all	MST	On Time	RJMut1 all	rescanned 9 (#10)	C:\Users\nanotemper\Desktop\Inna BMS\Streptomyces\NrdRSco 20211227_mutoligos.moc	12	2017-11-16 19:00:54	-1	0	4	5	Medium	40	19.6	ScoRJMut1	10 nM	ScoNrdRNickel	1.66992e-07	845.35	2017-11-19 21:58:43	1.64227	534.065
	RJMut1 all	MST	On Time	RJMut1 all	rescanned 9 (#10)	C:\Users\nanotemper\Desktop\Inna BMS\Streptomyces\NrdRSco 20211227_mutoligos.moc	13	2017-11-16 19:01:35	-1	0	4	5	Medium	40	19.6	ScoRJMut1	10 nM	ScoNrdRNickel	8.34961e-08	844.818	2017-11-19 21:58:43	1.75457	532.911
	RJMut1 all	MST	On Time	RJMut1 all	rescanned 9 (#10)	C:\Users\nanotemper\Desktop\Inna BMS\Streptomyces\NrdRSco 20211227_mutoligos.moc	14	2017-11-16 19:02:15	-1	0	4	5	Medium	40	19.6	ScoRJMut1	10 nM	ScoNrdRNickel	4.1748e-08	844.742	2017-11-19 21:58:43	1.68759	520.662
	RJMut1 all	MST	On Time	RJMut1 all	rescanned 9 (#10)	C:\Users\nanotemper\Desktop\Inna BMS\Streptomyces\NrdRSco 20211227_mutoligos.moc	15	2017-11-16 19:02:56	-1	0	4	5	Medium	40	19.6	ScoRJMut1	10 nM	ScoNrdRNickel	2.0874e-08	844.558	2017-11-19 21:58:43	1.8209	545.218
	RJMut1 all	MST	On Time	RJMut1 all	rescanned 9 (#10)	C:\Users\nanotemper\Desktop\Inna BMS\Streptomyces\NrdRSco 20211227_mutoligos.moc	16	2017-11-16 19:03:37	-1	0	4	5	Medium	40	19.6	ScoRJMut1	10 nM	ScoNrdRNickel	1.0437e-08	845.145	2017-11-19 21:58:43	1.63973	537.682
	RJMut1 all	MST	On Time	RJMut1 all	RJMut1 (#24)	C:\Users\nanotemper\Desktop\Inna BMS\Streptomyces\NrdRSco 20211227_mutoligos.moc	1	2017-11-18 16:28:54	-1	0	4	5	Medium	40	19.43	ScoRJMut1	10 nM	ScoNrdRNickel	0.000342	848.582	2017-11-19 21:58:43	1.77136	543.158
	RJMut1 all	MST	On Time	RJMut1 all	RJMut1 (#24)	C:\Users\nanotemper\Desktop\Inna BMS\Streptomyces\NrdRSco 20211227_mutoligos.moc	2	2017-11-18 16:29:34	-1	0	4	5	Medium	40	19.43	ScoRJMut1	10 nM	ScoNrdRNickel	0.000171	849.778	2017-11-19 21:58:43	1.69246	546.87
	RJMut1 all	MST	On Time	RJMut1 all	RJMut1 (#24)	C:\Users\nanotemper\Desktop\Inna BMS\Streptomyces\NrdRSco 20211227_mutoligos.moc	3	2017-11-18 16:30:15	-1	0	4	5	Medium	40	19.43	ScoRJMut1	10 nM	ScoNrdRNickel	8.55e-05	849.852	2017-11-19 21:58:43	1.80553	552.39
	RJMut1 all	MST	On Time	RJMut1 all	RJMut1 (#24)	C:\Users\nanotemper\Desktop\Inna BMS\Streptomyces\NrdRSco 20211227_mutoligos.moc	4	2017-11-18 16:30:56	-1	0	4	5	Medium	40	19.43	ScoRJMut1	10 nM	ScoNrdRNickel	4.275e-05	850.441	2017-11-19 21:58:43	1.70764	533.897
	RJMut1 all	MST	On Time	RJMut1 all	RJMut1 (#24)	C:\Users\nanotemper\Desktop\Inna BMS\Streptomyces\NrdRSco 20211227_mutoligos.moc	5	2017-11-18 16:31:36	-1	0	4	5	Medium	40	19.43	ScoRJMut1	10 nM	ScoNrdRNickel	2.1375e-05	850.08	2017-11-19 21:58:43	1.67314	522.317
	RJMut1 all	MST	On Time	RJMut1 all	RJMut1 (#24)	C:\Users\nanotemper\Desktop\Inna BMS\Streptomyces\NrdRSco 20211227_mutoligos.moc	6	2017-11-18 16:32:17	-1	0	4	5	Medium	40	19.43	ScoRJMut1	10 nM	ScoNrdRNickel	1.06875e-05	849.517	2017-11-19 21:58:43	1.80294	540.261
	RJMut1 all	MST	On Time	RJMut1 all	RJMut1 (#24)	C:\Users\nanotemper\Desktop\Inna BMS\Streptomyces\NrdRSco 20211227_mutoligos.moc	7	2017-11-18 16:32:58	-1	0	4	5	Medium	40	19.43	ScoRJMut1	10 nM	ScoNrdRNickel	5.34375e-06	848.493	2017-11-19 21:58:43	1.66144	541.329
	RJMut1 all	MST	On Time	RJMut1 all	RJMut1 (#24)	C:\Users\nanotemper\Desktop\Inna BMS\Streptomyces\NrdRSco 20211227_mutoligos.moc	8	2017-11-18 16:33:38	-1	0	4	5	Medium	40	19.43	ScoRJMut1	10 nM	ScoNrdRNickel	2.67188e-06	847.339	2017-11-19 21:58:43	1.85076	545.732
	RJMut1 all	MST	On Time	RJMut1 all	RJMut1 (#24)	C:\Users\nanotemper\Desktop\Inna BMS\Streptomyces\NrdRSco 20211227_mutoligos.moc	9	2017-11-18 16:34:19	-1	0	4	5	Medium	40	19.43	ScoRJMut1	10 nM	ScoNrdRNickel	1.33594e-06	845.904	2017-11-19 21:58:43	1.6615	543.424
	RJMut1 all	MST	On Time	RJMut1 all	RJMut1 (#24)	C:\Users\nanotemper\Desktop\Inna BMS\Streptomyces\NrdRSco 20211227_mutoligos.moc	10	2017-11-18 16:35:00	-1	0	4	5	Medium	40	19.43	ScoRJMut1	10 nM	ScoNrdRNickel	6.67969e-07	845.215	2017-11-19 21:58:43	1.72699	543.118
	RJMut1 all	MST	On Time	RJMut1 all	RJMut1 (#24)	C:\Users\nanotemper\Desktop\Inna BMS\Streptomyces\NrdRSco 20211227_mutoligos.moc	11	2017-11-18 16:35:40	-1	0	4	5	Medium	40	19.43	ScoRJMut1	10 nM	ScoNrdRNickel	3.33984e-07	845.31	2017-11-19 21:58:43	1.72359	539.726
	RJMut1 all	MST	On Time	RJMut1 all	RJMut1 (#24)	C:\Users\nanotemper\Desktop\Inna BMS\Streptomyces\NrdRSco 20211227_mutoligos.moc	12	2017-11-18 16:36:21	-1	0	4	5	Medium	40	19.43	ScoRJMut1	10 nM	ScoNrdRNickel	1.66992e-07	845.363	2017-11-19 21:58:43	1.75307	551.929
	RJMut1 all	MST	On Time	RJMut1 all	RJMut1 (#24)	C:\Users\nanotemper\Desktop\Inna BMS\Streptomyces\NrdRSco 20211227_mutoligos.moc	13	2017-11-18 16:37:02	-1	0	4	5	Medium	40	19.43	ScoRJMut1	10 nM	ScoNrdRNickel	8.34961e-08	844.97	2017-11-19 21:58:43	1.74644	551.883
	RJMut1 all	MST	On Time	RJMut1 all	RJMut1 (#24)	C:\Users\nanotemper\Desktop\Inna BMS\Streptomyces\NrdRSco 20211227_mutoligos.moc	14	2017-11-18 16:37:42	-1	0	4	5	Medium	40	19.43	ScoRJMut1	10 nM	ScoNrdRNickel	4.1748e-08	843.865	2017-11-19 21:58:43	1.73064	559.253
	RJMut1 all	MST	On Time	RJMut1 all	RJMut1 (#24)	C:\Users\nanotemper\Desktop\Inna BMS\Streptomyces\NrdRSco 20211227_mutoligos.moc	15	2017-11-18 16:38:23	-1	0	4	5	Medium	40	19.43	ScoRJMut1	10 nM	ScoNrdRNickel	2.0874e-08	844.826	2017-11-19 21:58:43	1.59836	545.38
	RJMut1 all	MST	On Time	RJMut1 all	RJMut1 (#24)	C:\Users\nanotemper\Desktop\Inna BMS\Streptomyces\NrdRSco 20211227_mutoligos.moc	16	2017-11-18 16:39:04	-1	0	4	5	Medium	40	19.43	ScoRJMut1	10 nM	ScoNrdRNickel	1.0437e-08	845.061	2017-11-19 21:58:43	1.92658	548.976

## Sheet: MetaData
Origin of exported data	Origin of exported data
Project Title:
Comment:
Project File Path:	C:\Users\nanotemper\Desktop\Inna BMS\Streptomyces\Source data\Source data mutants\source data Suppl Fig 9\NrdR WT to mutated oligonucleotides\NrdR_WT to G9C18 oligo.nta
Analysis-Set Name:	RJMut1 all
Exported from:	Dose-Response (Flat)
Exported on:	2017-11-19 21:58:43
Analysis Settings	Analysis Settings
Type of Analysis:	MST
Evaluation strategy:	On Time
Cold Region Start:	-1
Cold Region End:	0
Hot Region Start:	4
Hot Region End:	5
