# Supplementary material for: A nucleotide-sensing oligomerization mechanism that controls NrdR-dependent transcription of ribonucleotide reductases
Source: Nat Commun. 2022 May 16;13:2700. doi: 10.1038/s41467-022-30328-1 (PMC9110341; doi:10.1038/s41467-022-30328-1)
Supplement: Supplementary file 10 — Source Data [file 41467_2022_30328_MOESM10_ESM.zip › Source data NrdR/Source data to Fig 4 and Supplementary Fig 9/NrdR WT to mutated oligonucleotides/NrdR_WT to WT oligo_DoseResponseRawDataFlat.xlsx]

## Sheet: RawData
Project-Name	AnalysisSet	AnalysisSetType	EvaluationStrategy	MergeSet	Run	OriginOfData	CapillaryIndex	DateOfMeasurement	ColdRegionStart	ColdRegionEnd	HotRegionStart	HotRegionEnd	MSTPower	ExcitationPower	MeasuredTemperature	Target	TargetConcentration	Ligand	LigandConcentration	Fnorm	ExportedOn	BleachingRate	InitialFluorescence(MST)
	RJwt all	MST	On Time	RJwt all	RJwt (#01)	C:\Users\nanotemper\Desktop\Inna BMS\Streptomyces\NrdRSco 20211227_mutoligos.moc	1	2017-11-15 17:22:45	-1	0	4	5	Medium	40	19.35	ScoRJ_wt	10 nM	ScoNrdR54	1.6e-05	837.245	2017-11-19 21:57:36	1.97528	518.562
	RJwt all	MST	On Time	RJwt all	RJwt (#01)	C:\Users\nanotemper\Desktop\Inna BMS\Streptomyces\NrdRSco 20211227_mutoligos.moc	2	2017-11-15 17:23:25	-1	0	4	5	Medium	40	19.35	ScoRJ_wt	10 nM	ScoNrdR54	8e-06	836.331	2017-11-19 21:57:36	1.94139	528.329
	RJwt all	MST	On Time	RJwt all	RJwt (#01)	C:\Users\nanotemper\Desktop\Inna BMS\Streptomyces\NrdRSco 20211227_mutoligos.moc	3	2017-11-15 17:24:06	-1	0	4	5	Medium	40	19.35	ScoRJ_wt	10 nM	ScoNrdR54	4e-06	836.08	2017-11-19 21:57:36	1.89869	511.973
	RJwt all	MST	On Time	RJwt all	RJwt (#01)	C:\Users\nanotemper\Desktop\Inna BMS\Streptomyces\NrdRSco 20211227_mutoligos.moc	4	2017-11-15 17:24:47	-1	0	4	5	Medium	40	19.35	ScoRJ_wt	10 nM	ScoNrdR54	2e-06	836.934	2017-11-19 21:57:36	1.8481	514.523
	RJwt all	MST	On Time	RJwt all	RJwt (#01)	C:\Users\nanotemper\Desktop\Inna BMS\Streptomyces\NrdRSco 20211227_mutoligos.moc	5	2017-11-15 17:25:27	-1	0	4	5	Medium	40	19.35	ScoRJ_wt	10 nM	ScoNrdR54	1e-06	835.7	2017-11-19 21:57:36	1.9293	512.095
	RJwt all	MST	On Time	RJwt all	RJwt (#01)	C:\Users\nanotemper\Desktop\Inna BMS\Streptomyces\NrdRSco 20211227_mutoligos.moc	6	2017-11-15 17:26:08	-1	0	4	5	Medium	40	19.35	ScoRJ_wt	10 nM	ScoNrdR54	5e-07	835.505	2017-11-19 21:57:36	1.7609	512.277
	RJwt all	MST	On Time	RJwt all	RJwt (#01)	C:\Users\nanotemper\Desktop\Inna BMS\Streptomyces\NrdRSco 20211227_mutoligos.moc	7	2017-11-15 17:26:49	-1	0	4	5	Medium	40	19.35	ScoRJ_wt	10 nM	ScoNrdR54	2.5e-07	835.5	2017-11-19 21:57:36	1.86649	497.253
	RJwt all	MST	On Time	RJwt all	RJwt (#01)	C:\Users\nanotemper\Desktop\Inna BMS\Streptomyces\NrdRSco 20211227_mutoligos.moc	8	2017-11-15 17:27:29	-1	0	4	5	Medium	40	19.35	ScoRJ_wt	10 nM	ScoNrdR54	1.25e-07	836.077	2017-11-19 21:57:36	1.79736	537.101
	RJwt all	MST	On Time	RJwt all	RJwt (#01)	C:\Users\nanotemper\Desktop\Inna BMS\Streptomyces\NrdRSco 20211227_mutoligos.moc	9	2017-11-15 17:28:10	-1	0	4	5	Medium	40	19.35	ScoRJ_wt	10 nM	ScoNrdR54	6.25e-08	833.381	2017-11-19 21:57:36	1.82727	496.716
	RJwt all	MST	On Time	RJwt all	RJwt (#01)	C:\Users\nanotemper\Desktop\Inna BMS\Streptomyces\NrdRSco 20211227_mutoligos.moc	10	2017-11-15 17:28:50	-1	0	4	5	Medium	40	19.35	ScoRJ_wt	10 nM	ScoNrdR54	3.125e-08	832.782	2017-11-19 21:57:36	1.87443	507.029
	RJwt all	MST	On Time	RJwt all	RJwt (#01)	C:\Users\nanotemper\Desktop\Inna BMS\Streptomyces\NrdRSco 20211227_mutoligos.moc	11	2017-11-15 17:29:31	-1	0	4	5	Medium	40	19.35	ScoRJ_wt	10 nM	ScoNrdR54	1.5625e-08	832.281	2017-11-19 21:57:36	1.85865	502.596
	RJwt all	MST	On Time	RJwt all	RJwt (#01)	C:\Users\nanotemper\Desktop\Inna BMS\Streptomyces\NrdRSco 20211227_mutoligos.moc	12	2017-11-15 17:30:12	-1	0	4	5	Medium	40	19.35	ScoRJ_wt	10 nM	ScoNrdR54	7.8125e-09	831.805	2017-11-19 21:57:36	1.7402	502.471
	RJwt all	MST	On Time	RJwt all	RJwt (#01)	C:\Users\nanotemper\Desktop\Inna BMS\Streptomyces\NrdRSco 20211227_mutoligos.moc	13	2017-11-15 17:30:53	-1	0	4	5	Medium	40	19.35	ScoRJ_wt	10 nM	ScoNrdR54	3.90625e-09	831.946	2017-11-19 21:57:36	1.81025	503.112
	RJwt all	MST	On Time	RJwt all	RJwt (#01)	C:\Users\nanotemper\Desktop\Inna BMS\Streptomyces\NrdRSco 20211227_mutoligos.moc	14	2017-11-15 17:31:33	-1	0	4	5	Medium	40	19.35	ScoRJ_wt	10 nM	ScoNrdR54	1.95312e-09	831.656	2017-11-19 21:57:36	1.80288	504.565
	RJwt all	MST	On Time	RJwt all	RJwt (#01)	C:\Users\nanotemper\Desktop\Inna BMS\Streptomyces\NrdRSco 20211227_mutoligos.moc	15	2017-11-15 17:32:14	-1	0	4	5	Medium	40	19.35	ScoRJ_wt	10 nM	ScoNrdR54	9.76562e-10	831.916	2017-11-19 21:57:36	1.84711	502.89
	RJwt all	MST	On Time	RJwt all	RJwt (#01)	C:\Users\nanotemper\Desktop\Inna BMS\Streptomyces\NrdRSco 20211227_mutoligos.moc	16	2017-11-15 17:32:55	-1	0	4	5	Medium	40	19.35	ScoRJ_wt	10 nM	ScoNrdR54	4.88281e-10	832.142	2017-11-19 21:57:36	1.72	505.355
	RJwt all	MST	On Time	RJwt all	Exp1 rescanned RJwt (#02)	C:\Users\nanotemper\Desktop\Inna BMS\Streptomyces\NrdRSco 20211227_mutoligos.moc	1	2017-11-15 17:53:32	-1	0	4	5	Medium	40	19.68	ScoRJ_wt	10 nM	ScoNrdR54	1.6e-05	836.87	2017-11-19 21:57:36	2.02559	517.662
	RJwt all	MST	On Time	RJwt all	Exp1 rescanned RJwt (#02)	C:\Users\nanotemper\Desktop\Inna BMS\Streptomyces\NrdRSco 20211227_mutoligos.moc	2	2017-11-15 17:54:12	-1	0	4	5	Medium	40	19.68	ScoRJ_wt	10 nM	ScoNrdR54	8e-06	836.206	2017-11-19 21:57:36	1.88072	528.182
	RJwt all	MST	On Time	RJwt all	Exp1 rescanned RJwt (#02)	C:\Users\nanotemper\Desktop\Inna BMS\Streptomyces\NrdRSco 20211227_mutoligos.moc	3	2017-11-15 17:54:53	-1	0	4	5	Medium	40	19.68	ScoRJ_wt	10 nM	ScoNrdR54	4e-06	836.905	2017-11-19 21:57:36	1.98219	513.461
	RJwt all	MST	On Time	RJwt all	Exp1 rescanned RJwt (#02)	C:\Users\nanotemper\Desktop\Inna BMS\Streptomyces\NrdRSco 20211227_mutoligos.moc	4	2017-11-15 17:55:34	-1	0	4	5	Medium	40	19.68	ScoRJ_wt	10 nM	ScoNrdR54	2e-06	836.955	2017-11-19 21:57:36	1.85705	515.09
	RJwt all	MST	On Time	RJwt all	Exp1 rescanned RJwt (#02)	C:\Users\nanotemper\Desktop\Inna BMS\Streptomyces\NrdRSco 20211227_mutoligos.moc	5	2017-11-15 17:56:14	-1	0	4	5	Medium	40	19.68	ScoRJ_wt	10 nM	ScoNrdR54	1e-06	836.824	2017-11-19 21:57:36	1.93749	513.007
	RJwt all	MST	On Time	RJwt all	Exp1 rescanned RJwt (#02)	C:\Users\nanotemper\Desktop\Inna BMS\Streptomyces\NrdRSco 20211227_mutoligos.moc	6	2017-11-15 17:56:55	-1	0	4	5	Medium	40	19.68	ScoRJ_wt	10 nM	ScoNrdR54	5e-07	836.799	2017-11-19 21:57:36	1.86431	510.741
	RJwt all	MST	On Time	RJwt all	Exp1 rescanned RJwt (#02)	C:\Users\nanotemper\Desktop\Inna BMS\Streptomyces\NrdRSco 20211227_mutoligos.moc	7	2017-11-15 17:57:36	-1	0	4	5	Medium	40	19.68	ScoRJ_wt	10 nM	ScoNrdR54	2.5e-07	836.414	2017-11-19 21:57:36	1.88338	501.544
	RJwt all	MST	On Time	RJwt all	Exp1 rescanned RJwt (#02)	C:\Users\nanotemper\Desktop\Inna BMS\Streptomyces\NrdRSco 20211227_mutoligos.moc	8	2017-11-15 17:58:16	-1	0	4	5	Medium	40	19.68	ScoRJ_wt	10 nM	ScoNrdR54	1.25e-07	835.068	2017-11-19 21:57:36	1.81958	534.627
	RJwt all	MST	On Time	RJwt all	Exp1 rescanned RJwt (#02)	C:\Users\nanotemper\Desktop\Inna BMS\Streptomyces\NrdRSco 20211227_mutoligos.moc	9	2017-11-15 17:58:57	-1	0	4	5	Medium	40	19.68	ScoRJ_wt	10 nM	ScoNrdR54	6.25e-08	834.163	2017-11-19 21:57:36	1.92608	494.787
	RJwt all	MST	On Time	RJwt all	Exp1 rescanned RJwt (#02)	C:\Users\nanotemper\Desktop\Inna BMS\Streptomyces\NrdRSco 20211227_mutoligos.moc	10	2017-11-15 17:59:38	-1	0	4	5	Medium	40	19.68	ScoRJ_wt	10 nM	ScoNrdR54	3.125e-08	839.66	2017-11-19 21:57:36	1.85236	509.456
	RJwt all	MST	On Time	RJwt all	Exp1 rescanned RJwt (#02)	C:\Users\nanotemper\Desktop\Inna BMS\Streptomyces\NrdRSco 20211227_mutoligos.moc	11	2017-11-15 18:00:18	-1	0	4	5	Medium	40	19.68	ScoRJ_wt	10 nM	ScoNrdR54	1.5625e-08	833.064	2017-11-19 21:57:36	2.02573	506.378
	RJwt all	MST	On Time	RJwt all	Exp1 rescanned RJwt (#02)	C:\Users\nanotemper\Desktop\Inna BMS\Streptomyces\NrdRSco 20211227_mutoligos.moc	12	2017-11-15 18:00:59	-1	0	4	5	Medium	40	19.68	ScoRJ_wt	10 nM	ScoNrdR54	7.8125e-09	832.909	2017-11-19 21:57:36	2.18568	504.766
	RJwt all	MST	On Time	RJwt all	Exp1 rescanned RJwt (#02)	C:\Users\nanotemper\Desktop\Inna BMS\Streptomyces\NrdRSco 20211227_mutoligos.moc	13	2017-11-15 18:01:40	-1	0	4	5	Medium	40	19.68	ScoRJ_wt	10 nM	ScoNrdR54	3.90625e-09	832.759	2017-11-19 21:57:36	1.96044	502.561
	RJwt all	MST	On Time	RJwt all	Exp1 rescanned RJwt (#02)	C:\Users\nanotemper\Desktop\Inna BMS\Streptomyces\NrdRSco 20211227_mutoligos.moc	14	2017-11-15 18:02:20	-1	0	4	5	Medium	40	19.68	ScoRJ_wt	10 nM	ScoNrdR54	1.95312e-09	831.805	2017-11-19 21:57:36	1.93803	509.692
	RJwt all	MST	On Time	RJwt all	Exp1 rescanned RJwt (#02)	C:\Users\nanotemper\Desktop\Inna BMS\Streptomyces\NrdRSco 20211227_mutoligos.moc	15	2017-11-15 18:03:01	-1	0	4	5	Medium	40	19.68	ScoRJ_wt	10 nM	ScoNrdR54	9.76562e-10	832.489	2017-11-19 21:57:36	1.89886	501.913
	RJwt all	MST	On Time	RJwt all	Exp1 rescanned RJwt (#02)	C:\Users\nanotemper\Desktop\Inna BMS\Streptomyces\NrdRSco 20211227_mutoligos.moc	16	2017-11-15 18:03:42	-1	0	4	5	Medium	40	19.68	ScoRJ_wt	10 nM	ScoNrdR54	4.88281e-10	831.894	2017-11-19 21:57:36	1.97761	501.609
	RJwt all	MST	On Time	RJwt all	RJwt (#08)	C:\Users\nanotemper\Desktop\Inna BMS\Streptomyces\NrdRSco 20211227_mutoligos.moc	1	2017-11-15 21:00:51	-1	0	4	5	Medium	40	20.75	ScoRJ_wt	10 nM	ScoNrdR54	1.6e-05	837.555	2017-11-19 21:57:36	2.05171	449.548
	RJwt all	MST	On Time	RJwt all	RJwt (#08)	C:\Users\nanotemper\Desktop\Inna BMS\Streptomyces\NrdRSco 20211227_mutoligos.moc	2	2017-11-15 21:01:31	-1	0	4	5	Medium	40	20.75	ScoRJ_wt	10 nM	ScoNrdR54	8e-06	836.186	2017-11-19 21:57:36	1.79507	458.695
	RJwt all	MST	On Time	RJwt all	RJwt (#08)	C:\Users\nanotemper\Desktop\Inna BMS\Streptomyces\NrdRSco 20211227_mutoligos.moc	3	2017-11-15 21:02:12	-1	0	4	5	Medium	40	20.75	ScoRJ_wt	10 nM	ScoNrdR54	4e-06	836.04	2017-11-19 21:57:36	1.99215	460.94
	RJwt all	MST	On Time	RJwt all	RJwt (#08)	C:\Users\nanotemper\Desktop\Inna BMS\Streptomyces\NrdRSco 20211227_mutoligos.moc	4	2017-11-15 21:02:53	-1	0	4	5	Medium	40	20.75	ScoRJ_wt	10 nM	ScoNrdR54	2e-06	835.672	2017-11-19 21:57:36	1.94617	452.973
	RJwt all	MST	On Time	RJwt all	RJwt (#08)	C:\Users\nanotemper\Desktop\Inna BMS\Streptomyces\NrdRSco 20211227_mutoligos.moc	5	2017-11-15 21:03:33	-1	0	4	5	Medium	40	20.75	ScoRJ_wt	10 nM	ScoNrdR54	1e-06	835.725	2017-11-19 21:57:36	1.85412	459.349
	RJwt all	MST	On Time	RJwt all	RJwt (#08)	C:\Users\nanotemper\Desktop\Inna BMS\Streptomyces\NrdRSco 20211227_mutoligos.moc	6	2017-11-15 21:04:14	-1	0	4	5	Medium	40	20.75	ScoRJ_wt	10 nM	ScoNrdR54	5e-07	835.368	2017-11-19 21:57:36	2.12295	454.249
	RJwt all	MST	On Time	RJwt all	RJwt (#08)	C:\Users\nanotemper\Desktop\Inna BMS\Streptomyces\NrdRSco 20211227_mutoligos.moc	7	2017-11-15 21:04:55	-1	0	4	5	Medium	40	20.75	ScoRJ_wt	10 nM	ScoNrdR54	2.5e-07	834.745	2017-11-19 21:57:36	1.99245	449.536
	RJwt all	MST	On Time	RJwt all	RJwt (#08)	C:\Users\nanotemper\Desktop\Inna BMS\Streptomyces\NrdRSco 20211227_mutoligos.moc	8	2017-11-15 21:05:35	-1	0	4	5	Medium	40	20.75	ScoRJ_wt	10 nM	ScoNrdR54	1.25e-07	835.148	2017-11-19 21:57:36	2.09341	447.811
	RJwt all	MST	On Time	RJwt all	RJwt (#08)	C:\Users\nanotemper\Desktop\Inna BMS\Streptomyces\NrdRSco 20211227_mutoligos.moc	10	2017-11-15 21:06:57	-1	0	4	5	Medium	40	20.75	ScoRJ_wt	10 nM	ScoNrdR54	3.125e-08	833.342	2017-11-19 21:57:36	2.08159	453.537
	RJwt all	MST	On Time	RJwt all	RJwt (#08)	C:\Users\nanotemper\Desktop\Inna BMS\Streptomyces\NrdRSco 20211227_mutoligos.moc	11	2017-11-15 21:07:37	-1	0	4	5	Medium	40	20.75	ScoRJ_wt	10 nM	ScoNrdR54	1.5625e-08	832.611	2017-11-19 21:57:36	1.89305	449.911
	RJwt all	MST	On Time	RJwt all	RJwt (#08)	C:\Users\nanotemper\Desktop\Inna BMS\Streptomyces\NrdRSco 20211227_mutoligos.moc	12	2017-11-15 21:08:18	-1	0	4	5	Medium	40	20.75	ScoRJ_wt	10 nM	ScoNrdR54	7.8125e-09	832.336	2017-11-19 21:57:36	1.84323	445.677
	RJwt all	MST	On Time	RJwt all	RJwt (#08)	C:\Users\nanotemper\Desktop\Inna BMS\Streptomyces\NrdRSco 20211227_mutoligos.moc	13	2017-11-15 21:08:59	-1	0	4	5	Medium	40	20.75	ScoRJ_wt	10 nM	ScoNrdR54	3.90625e-09	831.772	2017-11-19 21:57:36	1.97939	443.771
	RJwt all	MST	On Time	RJwt all	RJwt (#08)	C:\Users\nanotemper\Desktop\Inna BMS\Streptomyces\NrdRSco 20211227_mutoligos.moc	14	2017-11-15 21:09:39	-1	0	4	5	Medium	40	20.75	ScoRJ_wt	10 nM	ScoNrdR54	1.95312e-09	831.844	2017-11-19 21:57:36	2.02656	450.405
	RJwt all	MST	On Time	RJwt all	RJwt (#08)	C:\Users\nanotemper\Desktop\Inna BMS\Streptomyces\NrdRSco 20211227_mutoligos.moc	15	2017-11-15 21:10:20	-1	0	4	5	Medium	40	20.75	ScoRJ_wt	10 nM	ScoNrdR54	9.76562e-10	831.461	2017-11-19 21:57:36	1.98155	455.328
	RJwt all	MST	On Time	RJwt all	RJwt (#08)	C:\Users\nanotemper\Desktop\Inna BMS\Streptomyces\NrdRSco 20211227_mutoligos.moc	16	2017-11-15 21:11:01	-1	0	4	5	Medium	40	20.75	ScoRJ_wt	10 nM	ScoNrdR54	4.88281e-10	831.683	2017-11-19 21:57:36	2.07019	444.977
	RJwt all	MST	On Time	RJwt all	RJwt (#15)	C:\Users\nanotemper\Desktop\Inna BMS\Streptomyces\NrdRSco 20211227_mutoligos.moc	1	2017-11-16 20:44:33	-1	0	4	5	Medium	40	20.58	ScoRJ_wt	10 nM	ScoNrdRNickel	2.14e-05	836.066	2017-11-19 21:57:36	1.92707	535.193
	RJwt all	MST	On Time	RJwt all	RJwt (#15)	C:\Users\nanotemper\Desktop\Inna BMS\Streptomyces\NrdRSco 20211227_mutoligos.moc	2	2017-11-16 20:45:13	-1	0	4	5	Medium	40	20.58	ScoRJ_wt	10 nM	ScoNrdRNickel	1.07e-05	836.681	2017-11-19 21:57:36	2.02468	520.127
	RJwt all	MST	On Time	RJwt all	RJwt (#15)	C:\Users\nanotemper\Desktop\Inna BMS\Streptomyces\NrdRSco 20211227_mutoligos.moc	3	2017-11-16 20:45:54	-1	0	4	5	Medium	40	20.58	ScoRJ_wt	10 nM	ScoNrdRNickel	5.35e-06	836.754	2017-11-19 21:57:36	2.0108	537.516
	RJwt all	MST	On Time	RJwt all	RJwt (#15)	C:\Users\nanotemper\Desktop\Inna BMS\Streptomyces\NrdRSco 20211227_mutoligos.moc	4	2017-11-16 20:46:35	-1	0	4	5	Medium	40	20.58	ScoRJ_wt	10 nM	ScoNrdRNickel	2.675e-06	836.298	2017-11-19 21:57:36	1.84	521.315
	RJwt all	MST	On Time	RJwt all	RJwt (#15)	C:\Users\nanotemper\Desktop\Inna BMS\Streptomyces\NrdRSco 20211227_mutoligos.moc	5	2017-11-16 20:47:15	-1	0	4	5	Medium	40	20.58	ScoRJ_wt	10 nM	ScoNrdRNickel	1.3375e-06	836.606	2017-11-19 21:57:36	1.95633	523.915
	RJwt all	MST	On Time	RJwt all	RJwt (#15)	C:\Users\nanotemper\Desktop\Inna BMS\Streptomyces\NrdRSco 20211227_mutoligos.moc	6	2017-11-16 20:47:56	-1	0	4	5	Medium	40	20.58	ScoRJ_wt	10 nM	ScoNrdRNickel	6.6875e-07	836.304	2017-11-19 21:57:36	1.85188	522.367
	RJwt all	MST	On Time	RJwt all	RJwt (#15)	C:\Users\nanotemper\Desktop\Inna BMS\Streptomyces\NrdRSco 20211227_mutoligos.moc	7	2017-11-16 20:48:37	-1	0	4	5	Medium	40	20.58	ScoRJ_wt	10 nM	ScoNrdRNickel	3.34375e-07	836.342	2017-11-19 21:57:36	1.92852	526.589
	RJwt all	MST	On Time	RJwt all	RJwt (#15)	C:\Users\nanotemper\Desktop\Inna BMS\Streptomyces\NrdRSco 20211227_mutoligos.moc	8	2017-11-16 20:49:17	-1	0	4	5	Medium	40	20.58	ScoRJ_wt	10 nM	ScoNrdRNickel	1.67187e-07	835.691	2017-11-19 21:57:36	1.92281	516.544
	RJwt all	MST	On Time	RJwt all	RJwt (#15)	C:\Users\nanotemper\Desktop\Inna BMS\Streptomyces\NrdRSco 20211227_mutoligos.moc	9	2017-11-16 20:49:58	-1	0	4	5	Medium	40	20.58	ScoRJ_wt	10 nM	ScoNrdRNickel	8.35937e-08	834.939	2017-11-19 21:57:36	1.86841	523.085
	RJwt all	MST	On Time	RJwt all	RJwt (#15)	C:\Users\nanotemper\Desktop\Inna BMS\Streptomyces\NrdRSco 20211227_mutoligos.moc	10	2017-11-16 20:50:38	-1	0	4	5	Medium	40	20.58	ScoRJ_wt	10 nM	ScoNrdRNickel	4.17969e-08	834.149	2017-11-19 21:57:36	1.89258	519.352
	RJwt all	MST	On Time	RJwt all	RJwt (#15)	C:\Users\nanotemper\Desktop\Inna BMS\Streptomyces\NrdRSco 20211227_mutoligos.moc	11	2017-11-16 20:51:19	-1	0	4	5	Medium	40	20.58	ScoRJ_wt	10 nM	ScoNrdRNickel	2.08984e-08	832.871	2017-11-19 21:57:36	2.08939	514.453
	RJwt all	MST	On Time	RJwt all	RJwt (#15)	C:\Users\nanotemper\Desktop\Inna BMS\Streptomyces\NrdRSco 20211227_mutoligos.moc	12	2017-11-16 20:52:00	-1	0	4	5	Medium	40	20.58	ScoRJ_wt	10 nM	ScoNrdRNickel	1.04492e-08	833.024	2017-11-19 21:57:36	1.911	514.616
	RJwt all	MST	On Time	RJwt all	RJwt (#15)	C:\Users\nanotemper\Desktop\Inna BMS\Streptomyces\NrdRSco 20211227_mutoligos.moc	13	2017-11-16 20:52:41	-1	0	4	5	Medium	40	20.58	ScoRJ_wt	10 nM	ScoNrdRNickel	5.22461e-09	833.493	2017-11-19 21:57:36	1.91842	495.668
	RJwt all	MST	On Time	RJwt all	RJwt (#15)	C:\Users\nanotemper\Desktop\Inna BMS\Streptomyces\NrdRSco 20211227_mutoligos.moc	14	2017-11-16 20:53:21	-1	0	4	5	Medium	40	20.58	ScoRJ_wt	10 nM	ScoNrdRNickel	2.6123e-09	832.901	2017-11-19 21:57:36	1.9958	512.678
	RJwt all	MST	On Time	RJwt all	RJwt (#15)	C:\Users\nanotemper\Desktop\Inna BMS\Streptomyces\NrdRSco 20211227_mutoligos.moc	15	2017-11-16 20:54:02	-1	0	4	5	Medium	40	20.58	ScoRJ_wt	10 nM	ScoNrdRNickel	1.30615e-09	831.666	2017-11-19 21:57:36	2.00605	516.466
	RJwt all	MST	On Time	RJwt all	RJwt (#15)	C:\Users\nanotemper\Desktop\Inna BMS\Streptomyces\NrdRSco 20211227_mutoligos.moc	16	2017-11-16 20:54:42	-1	0	4	5	Medium	40	20.58	ScoRJ_wt	10 nM	ScoNrdRNickel	6.53076e-10	831.699	2017-11-19 21:57:36	2.05084	511.096
	RJwt all	MST	On Time	RJwt all	rescanned 15 (#16)	C:\Users\nanotemper\Desktop\Inna BMS\Streptomyces\NrdRSco 20211227_mutoligos.moc	1	2017-11-16 21:03:28	-1	0	4	5	Medium	40	20.75	ScoRJ_wt	10 nM	ScoNrdRNickel	2.14e-05	835.884	2017-11-19 21:57:36	1.99506	529.974
	RJwt all	MST	On Time	RJwt all	rescanned 15 (#16)	C:\Users\nanotemper\Desktop\Inna BMS\Streptomyces\NrdRSco 20211227_mutoligos.moc	2	2017-11-16 21:04:08	-1	0	4	5	Medium	40	20.75	ScoRJ_wt	10 nM	ScoNrdRNickel	1.07e-05	835.813	2017-11-19 21:57:36	1.97543	521.474
	RJwt all	MST	On Time	RJwt all	rescanned 15 (#16)	C:\Users\nanotemper\Desktop\Inna BMS\Streptomyces\NrdRSco 20211227_mutoligos.moc	3	2017-11-16 21:04:49	-1	0	4	5	Medium	40	20.75	ScoRJ_wt	10 nM	ScoNrdRNickel	5.35e-06	836.5	2017-11-19 21:57:36	1.96225	537.888
	RJwt all	MST	On Time	RJwt all	rescanned 15 (#16)	C:\Users\nanotemper\Desktop\Inna BMS\Streptomyces\NrdRSco 20211227_mutoligos.moc	4	2017-11-16 21:05:29	-1	0	4	5	Medium	40	20.75	ScoRJ_wt	10 nM	ScoNrdRNickel	2.675e-06	835.899	2017-11-19 21:57:36	1.91678	525.507
	RJwt all	MST	On Time	RJwt all	rescanned 15 (#16)	C:\Users\nanotemper\Desktop\Inna BMS\Streptomyces\NrdRSco 20211227_mutoligos.moc	5	2017-11-16 21:06:10	-1	0	4	5	Medium	40	20.75	ScoRJ_wt	10 nM	ScoNrdRNickel	1.3375e-06	835.955	2017-11-19 21:57:36	1.88842	526.546
	RJwt all	MST	On Time	RJwt all	rescanned 15 (#16)	C:\Users\nanotemper\Desktop\Inna BMS\Streptomyces\NrdRSco 20211227_mutoligos.moc	6	2017-11-16 21:06:51	-1	0	4	5	Medium	40	20.75	ScoRJ_wt	10 nM	ScoNrdRNickel	6.6875e-07	835.934	2017-11-19 21:57:36	1.94017	524.518
	RJwt all	MST	On Time	RJwt all	rescanned 15 (#16)	C:\Users\nanotemper\Desktop\Inna BMS\Streptomyces\NrdRSco 20211227_mutoligos.moc	7	2017-11-16 21:07:31	-1	0	4	5	Medium	40	20.75	ScoRJ_wt	10 nM	ScoNrdRNickel	3.34375e-07	835.217	2017-11-19 21:57:36	1.80557	526.263
	RJwt all	MST	On Time	RJwt all	rescanned 15 (#16)	C:\Users\nanotemper\Desktop\Inna BMS\Streptomyces\NrdRSco 20211227_mutoligos.moc	8	2017-11-16 21:08:12	-1	0	4	5	Medium	40	20.75	ScoRJ_wt	10 nM	ScoNrdRNickel	1.67187e-07	835.13	2017-11-19 21:57:36	2.10107	518.102
	RJwt all	MST	On Time	RJwt all	rescanned 15 (#16)	C:\Users\nanotemper\Desktop\Inna BMS\Streptomyces\NrdRSco 20211227_mutoligos.moc	9	2017-11-16 21:08:53	-1	0	4	5	Medium	40	20.75	ScoRJ_wt	10 nM	ScoNrdRNickel	8.35937e-08	834.762	2017-11-19 21:57:36	1.87385	524.652
	RJwt all	MST	On Time	RJwt all	rescanned 15 (#16)	C:\Users\nanotemper\Desktop\Inna BMS\Streptomyces\NrdRSco 20211227_mutoligos.moc	10	2017-11-16 21:09:33	-1	0	4	5	Medium	40	20.75	ScoRJ_wt	10 nM	ScoNrdRNickel	4.17969e-08	833.68	2017-11-19 21:57:36	1.96808	520.733
	RJwt all	MST	On Time	RJwt all	rescanned 15 (#16)	C:\Users\nanotemper\Desktop\Inna BMS\Streptomyces\NrdRSco 20211227_mutoligos.moc	11	2017-11-16 21:10:14	-1	0	4	5	Medium	40	20.75	ScoRJ_wt	10 nM	ScoNrdRNickel	2.08984e-08	832.585	2017-11-19 21:57:36	1.9302	515.799
	RJwt all	MST	On Time	RJwt all	rescanned 15 (#16)	C:\Users\nanotemper\Desktop\Inna BMS\Streptomyces\NrdRSco 20211227_mutoligos.moc	12	2017-11-16 21:10:55	-1	0	4	5	Medium	40	20.75	ScoRJ_wt	10 nM	ScoNrdRNickel	1.04492e-08	833.021	2017-11-19 21:57:36	1.95159	518.653
	RJwt all	MST	On Time	RJwt all	rescanned 15 (#16)	C:\Users\nanotemper\Desktop\Inna BMS\Streptomyces\NrdRSco 20211227_mutoligos.moc	13	2017-11-16 21:11:35	-1	0	4	5	Medium	40	20.75	ScoRJ_wt	10 nM	ScoNrdRNickel	5.22461e-09	832.705	2017-11-19 21:57:36	1.82638	500.259
	RJwt all	MST	On Time	RJwt all	rescanned 15 (#16)	C:\Users\nanotemper\Desktop\Inna BMS\Streptomyces\NrdRSco 20211227_mutoligos.moc	14	2017-11-16 21:12:16	-1	0	4	5	Medium	40	20.75	ScoRJ_wt	10 nM	ScoNrdRNickel	2.6123e-09	832.015	2017-11-19 21:57:36	1.95832	516.197
	RJwt all	MST	On Time	RJwt all	rescanned 15 (#16)	C:\Users\nanotemper\Desktop\Inna BMS\Streptomyces\NrdRSco 20211227_mutoligos.moc	15	2017-11-16 21:12:57	-1	0	4	5	Medium	40	20.75	ScoRJ_wt	10 nM	ScoNrdRNickel	1.30615e-09	831.222	2017-11-19 21:57:36	1.8836	518.972
	RJwt all	MST	On Time	RJwt all	rescanned 15 (#16)	C:\Users\nanotemper\Desktop\Inna BMS\Streptomyces\NrdRSco 20211227_mutoligos.moc	16	2017-11-16 21:13:37	-1	0	4	5	Medium	40	20.75	ScoRJ_wt	10 nM	ScoNrdRNickel	6.53076e-10	831.6	2017-11-19 21:57:36	1.84736	515.968

## Sheet: MetaData
Origin of exported data	Origin of exported data
Project Title:
Comment:
Project File Path:	C:\Users\nanotemper\Desktop\Inna BMS\Streptomyces\Source data\Source data mutants\source data Suppl Fig 9\NrdR WT to mutated oligonucleotides\NrdR_WT to WT oligo.nta
Analysis-Set Name:	RJwt all
Exported from:	Dose-Response (Flat)
Exported on:	2017-11-19 21:57:36
Analysis Settings	Analysis Settings
Type of Analysis:	MST
Evaluation strategy:	On Time
Cold Region Start:	-1
Cold Region End:	0
Hot Region Start:	4
Hot Region End:	5
