# Supplementary material for: A nucleotide-sensing oligomerization mechanism that controls NrdR-dependent transcription of ribonucleotide reductases
Source: Nat Commun. 2022 May 16;13:2700. doi: 10.1038/s41467-022-30328-1 (PMC9110341; doi:10.1038/s41467-022-30328-1)
Supplement: Supplementary file 10 — Source Data [file 41467_2022_30328_MOESM10_ESM.zip › Source data NrdR/Source data to Fig 4 and Supplementary Fig 9/NrdR D15A to wt and mutated oligos/NrdR_D15A to t40t49_DoseResponseRawDataFlat.xlsx]

## Sheet: RawData
Project-Name	AnalysisSet	AnalysisSetType	EvaluationStrategy	MergeSet	Run	OriginOfData	CapillaryIndex	DateOfMeasurement	ColdRegionStart	ColdRegionEnd	HotRegionStart	HotRegionEnd	MSTPower	ExcitationPower	MeasuredTemperature	Target	TargetConcentration	Ligand	LigandConcentration	Fnorm	ExportedOn	BleachingRate	InitialFluorescence(MST)
	NrdR D15A to T40T49 oligo	MST	On Time	D15A to T40T49 all	11 Jan _RjMut4_ScoD15 (#04)	C:\Users\nanotemper\Desktop\Inna BMS\Streptomyces\Mutant NrdR Streptomyces\Sco Mutants from Jan 11 2022.moc	2	2017-11-16 17:52:05	-1	0	4	5	Medium	40	20.83	RJMut4	10 nM	Sco NrdR D15 mutant	2.5925e-05	850.922	2017-11-19 22:06:47	1.86123	530.315
	NrdR D15A to T40T49 oligo	MST	On Time	D15A to T40T49 all	11 Jan _RjMut4_ScoD15 (#04)	C:\Users\nanotemper\Desktop\Inna BMS\Streptomyces\Mutant NrdR Streptomyces\Sco Mutants from Jan 11 2022.moc	3	2017-11-16 17:52:45	-1	0	4	5	Medium	40	20.83	RJMut4	10 nM	Sco NrdR D15 mutant	1.29625e-05	850.588	2017-11-19 22:06:47	1.74351	527.621
	NrdR D15A to T40T49 oligo	MST	On Time	D15A to T40T49 all	11 Jan _RjMut4_ScoD15 (#04)	C:\Users\nanotemper\Desktop\Inna BMS\Streptomyces\Mutant NrdR Streptomyces\Sco Mutants from Jan 11 2022.moc	4	2017-11-16 17:53:26	-1	0	4	5	Medium	40	20.83	RJMut4	10 nM	Sco NrdR D15 mutant	6.48125e-06	849.73	2017-11-19 22:06:47	1.91799	526.254
	NrdR D15A to T40T49 oligo	MST	On Time	D15A to T40T49 all	11 Jan _RjMut4_ScoD15 (#04)	C:\Users\nanotemper\Desktop\Inna BMS\Streptomyces\Mutant NrdR Streptomyces\Sco Mutants from Jan 11 2022.moc	5	2017-11-16 17:54:07	-1	0	4	5	Medium	40	20.83	RJMut4	10 nM	Sco NrdR D15 mutant	3.24062e-06	849.178	2017-11-19 22:06:47	1.85616	527.087
	NrdR D15A to T40T49 oligo	MST	On Time	D15A to T40T49 all	11 Jan _RjMut4_ScoD15 (#04)	C:\Users\nanotemper\Desktop\Inna BMS\Streptomyces\Mutant NrdR Streptomyces\Sco Mutants from Jan 11 2022.moc	6	2017-11-16 17:54:47	-1	0	4	5	Medium	40	20.83	RJMut4	10 nM	Sco NrdR D15 mutant	1.62031e-06	849.253	2017-11-19 22:06:47	1.75953	490.249
	NrdR D15A to T40T49 oligo	MST	On Time	D15A to T40T49 all	11 Jan _RjMut4_ScoD15 (#04)	C:\Users\nanotemper\Desktop\Inna BMS\Streptomyces\Mutant NrdR Streptomyces\Sco Mutants from Jan 11 2022.moc	7	2017-11-16 17:55:28	-1	0	4	5	Medium	40	20.83	RJMut4	10 nM	Sco NrdR D15 mutant	8.10156e-07	849.406	2017-11-19 22:06:47	1.75418	520.157
	NrdR D15A to T40T49 oligo	MST	On Time	D15A to T40T49 all	11 Jan _RjMut4_ScoD15 (#04)	C:\Users\nanotemper\Desktop\Inna BMS\Streptomyces\Mutant NrdR Streptomyces\Sco Mutants from Jan 11 2022.moc	8	2017-11-16 17:56:09	-1	0	4	5	Medium	40	20.83	RJMut4	10 nM	Sco NrdR D15 mutant	4.05078e-07	849.025	2017-11-19 22:06:47	1.73556	519.766
	NrdR D15A to T40T49 oligo	MST	On Time	D15A to T40T49 all	11 Jan _RjMut4_ScoD15 (#04)	C:\Users\nanotemper\Desktop\Inna BMS\Streptomyces\Mutant NrdR Streptomyces\Sco Mutants from Jan 11 2022.moc	9	2017-11-16 17:56:49	-1	0	4	5	Medium	40	20.83	RJMut4	10 nM	Sco NrdR D15 mutant	2.02539e-07	847.424	2017-11-19 22:06:47	1.87822	517.563
	NrdR D15A to T40T49 oligo	MST	On Time	D15A to T40T49 all	11 Jan _RjMut4_ScoD15 (#04)	C:\Users\nanotemper\Desktop\Inna BMS\Streptomyces\Mutant NrdR Streptomyces\Sco Mutants from Jan 11 2022.moc	10	2017-11-16 17:57:30	-1	0	4	5	Medium	40	20.83	RJMut4	10 nM	Sco NrdR D15 mutant	1.0127e-07	846.011	2017-11-19 22:06:47	1.82777	527.053
	NrdR D15A to T40T49 oligo	MST	On Time	D15A to T40T49 all	11 Jan _RjMut4_ScoD15 (#04)	C:\Users\nanotemper\Desktop\Inna BMS\Streptomyces\Mutant NrdR Streptomyces\Sco Mutants from Jan 11 2022.moc	11	2017-11-16 17:58:11	-1	0	4	5	Medium	40	20.83	RJMut4	10 nM	Sco NrdR D15 mutant	5.06348e-08	845.458	2017-11-19 22:06:47	1.77061	527.133
	NrdR D15A to T40T49 oligo	MST	On Time	D15A to T40T49 all	11 Jan _RjMut4_ScoD15 (#04)	C:\Users\nanotemper\Desktop\Inna BMS\Streptomyces\Mutant NrdR Streptomyces\Sco Mutants from Jan 11 2022.moc	12	2017-11-16 17:58:51	-1	0	4	5	Medium	40	20.83	RJMut4	10 nM	Sco NrdR D15 mutant	2.53174e-08	843.849	2017-11-19 22:06:47	1.72185	524.489
	NrdR D15A to T40T49 oligo	MST	On Time	D15A to T40T49 all	11 Jan _RjMut4_ScoD15 (#04)	C:\Users\nanotemper\Desktop\Inna BMS\Streptomyces\Mutant NrdR Streptomyces\Sco Mutants from Jan 11 2022.moc	13	2017-11-16 17:59:32	-1	0	4	5	Medium	40	20.83	RJMut4	10 nM	Sco NrdR D15 mutant	1.26587e-08	843.477	2017-11-19 22:06:47	1.74331	513.876
	NrdR D15A to T40T49 oligo	MST	On Time	D15A to T40T49 all	11 Jan _RjMut4_ScoD15 (#04)	C:\Users\nanotemper\Desktop\Inna BMS\Streptomyces\Mutant NrdR Streptomyces\Sco Mutants from Jan 11 2022.moc	14	2017-11-16 18:00:13	-1	0	4	5	Medium	40	20.83	RJMut4	10 nM	Sco NrdR D15 mutant	6.32935e-09	843.049	2017-11-19 22:06:47	1.82028	516.26
	NrdR D15A to T40T49 oligo	MST	On Time	D15A to T40T49 all	11 Jan _RjMut4_ScoD15 (#04)	C:\Users\nanotemper\Desktop\Inna BMS\Streptomyces\Mutant NrdR Streptomyces\Sco Mutants from Jan 11 2022.moc	15	2017-11-16 18:00:53	-1	0	4	5	Medium	40	20.83	RJMut4	10 nM	Sco NrdR D15 mutant	3.16467e-09	843.135	2017-11-19 22:06:47	1.71894	504.352
	NrdR D15A to T40T49 oligo	MST	On Time	D15A to T40T49 all	11 Jan _RjMut4_ScoD15 (#04)	C:\Users\nanotemper\Desktop\Inna BMS\Streptomyces\Mutant NrdR Streptomyces\Sco Mutants from Jan 11 2022.moc	16	2017-11-16 18:01:34	-1	0	4	5	Medium	40	20.83	RJMut4	10 nM	Sco NrdR D15 mutant	1.58234e-09	842.847	2017-11-19 22:06:47	1.73167	515.159
	NrdR D15A to T40T49 oligo	MST	On Time	D15A to T40T49 all	12 Jan _RjMut4_ScoD15 (108.5 uM) (#16)	C:\Users\nanotemper\Desktop\Inna BMS\Streptomyces\Mutant NrdR Streptomyces\Sco Mutants from Jan 11 2022.moc	2	2017-11-17 18:23:19	-1	0	4	5	Medium	40	21.07	RJMut4	10 nM	Sco NrdR D15 mutant	2.7125e-05	849.261	2017-11-19 22:06:47	1.74334	506.301
	NrdR D15A to T40T49 oligo	MST	On Time	D15A to T40T49 all	12 Jan _RjMut4_ScoD15 (108.5 uM) (#16)	C:\Users\nanotemper\Desktop\Inna BMS\Streptomyces\Mutant NrdR Streptomyces\Sco Mutants from Jan 11 2022.moc	3	2017-11-17 18:24:00	-1	0	4	5	Medium	40	21.07	RJMut4	10 nM	Sco NrdR D15 mutant	1.35625e-05	849.007	2017-11-19 22:06:47	1.59005	457.865
	NrdR D15A to T40T49 oligo	MST	On Time	D15A to T40T49 all	12 Jan _RjMut4_ScoD15 (108.5 uM) (#16)	C:\Users\nanotemper\Desktop\Inna BMS\Streptomyces\Mutant NrdR Streptomyces\Sco Mutants from Jan 11 2022.moc	4	2017-11-17 18:24:40	-1	0	4	5	Medium	40	21.07	RJMut4	10 nM	Sco NrdR D15 mutant	6.78125e-06	851.306	2017-11-19 22:06:47	1.69019	441.867
	NrdR D15A to T40T49 oligo	MST	On Time	D15A to T40T49 all	12 Jan _RjMut4_ScoD15 (108.5 uM) (#16)	C:\Users\nanotemper\Desktop\Inna BMS\Streptomyces\Mutant NrdR Streptomyces\Sco Mutants from Jan 11 2022.moc	5	2017-11-17 18:25:21	-1	0	4	5	Medium	40	21.07	RJMut4	10 nM	Sco NrdR D15 mutant	3.39062e-06	849.579	2017-11-19 22:06:47	1.65739	444.431
	NrdR D15A to T40T49 oligo	MST	On Time	D15A to T40T49 all	12 Jan _RjMut4_ScoD15 (108.5 uM) (#16)	C:\Users\nanotemper\Desktop\Inna BMS\Streptomyces\Mutant NrdR Streptomyces\Sco Mutants from Jan 11 2022.moc	6	2017-11-17 18:26:02	-1	0	4	5	Medium	40	21.07	RJMut4	10 nM	Sco NrdR D15 mutant	1.69531e-06	849.335	2017-11-19 22:06:47	1.68448	442.937
	NrdR D15A to T40T49 oligo	MST	On Time	D15A to T40T49 all	12 Jan _RjMut4_ScoD15 (108.5 uM) (#16)	C:\Users\nanotemper\Desktop\Inna BMS\Streptomyces\Mutant NrdR Streptomyces\Sco Mutants from Jan 11 2022.moc	7	2017-11-17 18:26:42	-1	0	4	5	Medium	40	21.07	RJMut4	10 nM	Sco NrdR D15 mutant	8.47656e-07	848.871	2017-11-19 22:06:47	1.73364	428.398
	NrdR D15A to T40T49 oligo	MST	On Time	D15A to T40T49 all	12 Jan _RjMut4_ScoD15 (108.5 uM) (#16)	C:\Users\nanotemper\Desktop\Inna BMS\Streptomyces\Mutant NrdR Streptomyces\Sco Mutants from Jan 11 2022.moc	8	2017-11-17 18:27:23	-1	0	4	5	Medium	40	21.07	RJMut4	10 nM	Sco NrdR D15 mutant	4.23828e-07	848.11	2017-11-19 22:06:47	1.86118	425.238
	NrdR D15A to T40T49 oligo	MST	On Time	D15A to T40T49 all	12 Jan _RjMut4_ScoD15 (108.5 uM) (#16)	C:\Users\nanotemper\Desktop\Inna BMS\Streptomyces\Mutant NrdR Streptomyces\Sco Mutants from Jan 11 2022.moc	9	2017-11-17 18:28:04	-1	0	4	5	Medium	40	21.07	RJMut4	10 nM	Sco NrdR D15 mutant	2.11914e-07	846.781	2017-11-19 22:06:47	1.69978	531.028
	NrdR D15A to T40T49 oligo	MST	On Time	D15A to T40T49 all	12 Jan _RjMut4_ScoD15 (108.5 uM) (#16)	C:\Users\nanotemper\Desktop\Inna BMS\Streptomyces\Mutant NrdR Streptomyces\Sco Mutants from Jan 11 2022.moc	10	2017-11-17 18:28:44	-1	0	4	5	Medium	40	21.07	RJMut4	10 nM	Sco NrdR D15 mutant	1.05957e-07	845.707	2017-11-19 22:06:47	1.82063	464.842
	NrdR D15A to T40T49 oligo	MST	On Time	D15A to T40T49 all	12 Jan _RjMut4_ScoD15 (108.5 uM) (#16)	C:\Users\nanotemper\Desktop\Inna BMS\Streptomyces\Mutant NrdR Streptomyces\Sco Mutants from Jan 11 2022.moc	11	2017-11-17 18:29:25	-1	0	4	5	Medium	40	21.07	RJMut4	10 nM	Sco NrdR D15 mutant	5.29785e-08	845.229	2017-11-19 22:06:47	1.94224	439.675
	NrdR D15A to T40T49 oligo	MST	On Time	D15A to T40T49 all	12 Jan _RjMut4_ScoD15 (108.5 uM) (#16)	C:\Users\nanotemper\Desktop\Inna BMS\Streptomyces\Mutant NrdR Streptomyces\Sco Mutants from Jan 11 2022.moc	12	2017-11-17 18:30:06	-1	0	4	5	Medium	40	21.07	RJMut4	10 nM	Sco NrdR D15 mutant	2.64893e-08	844.692	2017-11-19 22:06:47	1.85485	446.839
	NrdR D15A to T40T49 oligo	MST	On Time	D15A to T40T49 all	12 Jan _RjMut4_ScoD15 (108.5 uM) (#16)	C:\Users\nanotemper\Desktop\Inna BMS\Streptomyces\Mutant NrdR Streptomyces\Sco Mutants from Jan 11 2022.moc	13	2017-11-17 18:30:46	-1	0	4	5	Medium	40	21.07	RJMut4	10 nM	Sco NrdR D15 mutant	1.32446e-08	843.195	2017-11-19 22:06:47	1.91233	439.537
	NrdR D15A to T40T49 oligo	MST	On Time	D15A to T40T49 all	12 Jan _RjMut4_ScoD15 (108.5 uM) (#16)	C:\Users\nanotemper\Desktop\Inna BMS\Streptomyces\Mutant NrdR Streptomyces\Sco Mutants from Jan 11 2022.moc	14	2017-11-17 18:31:27	-1	0	4	5	Medium	40	21.07	RJMut4	10 nM	Sco NrdR D15 mutant	6.62231e-09	842.659	2017-11-19 22:06:47	1.75064	434.407
	NrdR D15A to T40T49 oligo	MST	On Time	D15A to T40T49 all	12 Jan _RjMut4_ScoD15 (108.5 uM) (#16)	C:\Users\nanotemper\Desktop\Inna BMS\Streptomyces\Mutant NrdR Streptomyces\Sco Mutants from Jan 11 2022.moc	15	2017-11-17 18:32:08	-1	0	4	5	Medium	40	21.07	RJMut4	10 nM	Sco NrdR D15 mutant	3.31116e-09	842.228	2017-11-19 22:06:47	1.80734	428.097
	NrdR D15A to T40T49 oligo	MST	On Time	D15A to T40T49 all	12 Jan _RjMut4_ScoD15 (108.5 uM) (#16)	C:\Users\nanotemper\Desktop\Inna BMS\Streptomyces\Mutant NrdR Streptomyces\Sco Mutants from Jan 11 2022.moc	16	2017-11-17 18:32:48	-1	0	4	5	Medium	40	21.07	RJMut4	10 nM	Sco NrdR D15 mutant	1.65558e-09	842.678	2017-11-19 22:06:47	1.80887	425.637
	NrdR D15A to T40T49 oligo	MST	On Time	D15A to T40T49 all	12 Jan _RjMut4_ScoD15 (113 uM) (#17)	C:\Users\nanotemper\Desktop\Inna BMS\Streptomyces\Mutant NrdR Streptomyces\Sco Mutants from Jan 11 2022.moc	2	2017-11-17 18:44:09	-1	0	4	5	Medium	40	21.24	RJMut4	10 nM	Sco NrdR D15 mutant	2.825e-05	852.186	2017-11-19 22:06:47	1.77747	492.672
	NrdR D15A to T40T49 oligo	MST	On Time	D15A to T40T49 all	12 Jan _RjMut4_ScoD15 (113 uM) (#17)	C:\Users\nanotemper\Desktop\Inna BMS\Streptomyces\Mutant NrdR Streptomyces\Sco Mutants from Jan 11 2022.moc	3	2017-11-17 18:44:50	-1	0	4	5	Medium	40	21.24	RJMut4	10 nM	Sco NrdR D15 mutant	1.4125e-05	850.235	2017-11-19 22:06:47	1.83848	444.733
	NrdR D15A to T40T49 oligo	MST	On Time	D15A to T40T49 all	12 Jan _RjMut4_ScoD15 (113 uM) (#17)	C:\Users\nanotemper\Desktop\Inna BMS\Streptomyces\Mutant NrdR Streptomyces\Sco Mutants from Jan 11 2022.moc	4	2017-11-17 18:45:31	-1	0	4	5	Medium	40	21.24	RJMut4	10 nM	Sco NrdR D15 mutant	7.0625e-06	851.356	2017-11-19 22:06:47	1.75068	455.929
	NrdR D15A to T40T49 oligo	MST	On Time	D15A to T40T49 all	12 Jan _RjMut4_ScoD15 (113 uM) (#17)	C:\Users\nanotemper\Desktop\Inna BMS\Streptomyces\Mutant NrdR Streptomyces\Sco Mutants from Jan 11 2022.moc	5	2017-11-17 18:46:11	-1	0	4	5	Medium	40	21.24	RJMut4	10 nM	Sco NrdR D15 mutant	3.53125e-06	850.546	2017-11-19 22:06:47	1.89294	465.175
	NrdR D15A to T40T49 oligo	MST	On Time	D15A to T40T49 all	12 Jan _RjMut4_ScoD15 (113 uM) (#17)	C:\Users\nanotemper\Desktop\Inna BMS\Streptomyces\Mutant NrdR Streptomyces\Sco Mutants from Jan 11 2022.moc	6	2017-11-17 18:46:52	-1	0	4	5	Medium	40	21.24	RJMut4	10 nM	Sco NrdR D15 mutant	1.76562e-06	849.813	2017-11-19 22:06:47	1.77951	448.739
	NrdR D15A to T40T49 oligo	MST	On Time	D15A to T40T49 all	12 Jan _RjMut4_ScoD15 (113 uM) (#17)	C:\Users\nanotemper\Desktop\Inna BMS\Streptomyces\Mutant NrdR Streptomyces\Sco Mutants from Jan 11 2022.moc	7	2017-11-17 18:47:33	-1	0	4	5	Medium	40	21.24	RJMut4	10 nM	Sco NrdR D15 mutant	8.82812e-07	850.029	2017-11-19 22:06:47	1.88865	436.268
	NrdR D15A to T40T49 oligo	MST	On Time	D15A to T40T49 all	12 Jan _RjMut4_ScoD15 (113 uM) (#17)	C:\Users\nanotemper\Desktop\Inna BMS\Streptomyces\Mutant NrdR Streptomyces\Sco Mutants from Jan 11 2022.moc	8	2017-11-17 18:48:13	-1	0	4	5	Medium	40	21.24	RJMut4	10 nM	Sco NrdR D15 mutant	4.41406e-07	849.437	2017-11-19 22:06:47	1.72338	433.666
	NrdR D15A to T40T49 oligo	MST	On Time	D15A to T40T49 all	12 Jan _RjMut4_ScoD15 (113 uM) (#17)	C:\Users\nanotemper\Desktop\Inna BMS\Streptomyces\Mutant NrdR Streptomyces\Sco Mutants from Jan 11 2022.moc	9	2017-11-17 18:48:54	-1	0	4	5	Medium	40	21.24	RJMut4	10 nM	Sco NrdR D15 mutant	2.20703e-07	848.69	2017-11-19 22:06:47	1.79439	539.039
	NrdR D15A to T40T49 oligo	MST	On Time	D15A to T40T49 all	12 Jan _RjMut4_ScoD15 (113 uM) (#17)	C:\Users\nanotemper\Desktop\Inna BMS\Streptomyces\Mutant NrdR Streptomyces\Sco Mutants from Jan 11 2022.moc	10	2017-11-17 18:49:35	-1	0	4	5	Medium	40	21.24	RJMut4	10 nM	Sco NrdR D15 mutant	1.10352e-07	847.726	2017-11-19 22:06:47	1.80711	497.893
	NrdR D15A to T40T49 oligo	MST	On Time	D15A to T40T49 all	12 Jan _RjMut4_ScoD15 (113 uM) (#17)	C:\Users\nanotemper\Desktop\Inna BMS\Streptomyces\Mutant NrdR Streptomyces\Sco Mutants from Jan 11 2022.moc	11	2017-11-17 18:50:15	-1	0	4	5	Medium	40	21.24	RJMut4	10 nM	Sco NrdR D15 mutant	5.51758e-08	846.2	2017-11-19 22:06:47	1.74529	452.04
	NrdR D15A to T40T49 oligo	MST	On Time	D15A to T40T49 all	12 Jan _RjMut4_ScoD15 (113 uM) (#17)	C:\Users\nanotemper\Desktop\Inna BMS\Streptomyces\Mutant NrdR Streptomyces\Sco Mutants from Jan 11 2022.moc	12	2017-11-17 18:50:56	-1	0	4	5	Medium	40	21.24	RJMut4	10 nM	Sco NrdR D15 mutant	2.75879e-08	845.207	2017-11-19 22:06:47	1.71754	449.983
	NrdR D15A to T40T49 oligo	MST	On Time	D15A to T40T49 all	12 Jan _RjMut4_ScoD15 (113 uM) (#17)	C:\Users\nanotemper\Desktop\Inna BMS\Streptomyces\Mutant NrdR Streptomyces\Sco Mutants from Jan 11 2022.moc	13	2017-11-17 18:51:37	-1	0	4	5	Medium	40	21.24	RJMut4	10 nM	Sco NrdR D15 mutant	1.37939e-08	844.564	2017-11-19 22:06:47	1.88435	448.053
	NrdR D15A to T40T49 oligo	MST	On Time	D15A to T40T49 all	12 Jan _RjMut4_ScoD15 (113 uM) (#17)	C:\Users\nanotemper\Desktop\Inna BMS\Streptomyces\Mutant NrdR Streptomyces\Sco Mutants from Jan 11 2022.moc	14	2017-11-17 18:52:17	-1	0	4	5	Medium	40	21.24	RJMut4	10 nM	Sco NrdR D15 mutant	6.89697e-09	844.118	2017-11-19 22:06:47	1.64424	449.095
	NrdR D15A to T40T49 oligo	MST	On Time	D15A to T40T49 all	12 Jan _RjMut4_ScoD15 (113 uM) (#17)	C:\Users\nanotemper\Desktop\Inna BMS\Streptomyces\Mutant NrdR Streptomyces\Sco Mutants from Jan 11 2022.moc	15	2017-11-17 18:52:58	-1	0	4	5	Medium	40	21.24	RJMut4	10 nM	Sco NrdR D15 mutant	3.44849e-09	844.613	2017-11-19 22:06:47	1.85865	441.416
	NrdR D15A to T40T49 oligo	MST	On Time	D15A to T40T49 all	12 Jan _RjMut4_ScoD15 (113 uM) (#17)	C:\Users\nanotemper\Desktop\Inna BMS\Streptomyces\Mutant NrdR Streptomyces\Sco Mutants from Jan 11 2022.moc	16	2017-11-17 18:53:39	-1	0	4	5	Medium	40	21.24	RJMut4	10 nM	Sco NrdR D15 mutant	1.72424e-09	843.744	2017-11-19 22:06:47	1.84589	430.856

## Sheet: MetaData
Origin of exported data	Origin of exported data
Project Title:
Comment:
Project File Path:	C:\Users\nanotemper\Desktop\Inna BMS\Streptomyces\Source data\Source data mutants\source data Suppl Fig 9\NrdR D15A to wt and mutated oligos\NrdR_D15A to WT and mutated oligonucleotides.nta
Analysis-Set Name:	NrdR D15A to T40T49 oligo
Exported from:	Dose-Response (Flat)
Exported on:	2017-11-19 22:06:47
Analysis Settings	Analysis Settings
Type of Analysis:	MST
Evaluation strategy:	On Time
Cold Region Start:	-1
Cold Region End:	0
Hot Region Start:	4
Hot Region End:	5
