# Supplementary material for: A nucleotide-sensing oligomerization mechanism that controls NrdR-dependent transcription of ribonucleotide reductases
Source: Nat Commun. 2022 May 16;13:2700. doi: 10.1038/s41467-022-30328-1 (PMC9110341; doi:10.1038/s41467-022-30328-1)
Supplement: Supplementary file 10 — Source Data [file 41467_2022_30328_MOESM10_ESM.zip › Source data NrdR/Source data to Fig 4 and Supplementary Fig 9/NrdR D15A to wt and mutated oligos/data set 3 flat.xlsx]

## Sheet: RawData
Project-Name	AnalysisSet	AnalysisSetType	EvaluationStrategy	MergeSet	Run	OriginOfData	CapillaryIndex	DateOfMeasurement	ColdRegionStart	ColdRegionEnd	HotRegionStart	HotRegionEnd	MSTPower	ExcitationPower	MeasuredTemperature	Target	TargetConcentration	Ligand	LigandConcentration	Fnorm	ExportedOn	BleachingRate	InitialFluorescence(MST)
	D15A to cydA data set 3	MST	On Time	D15A to cydA data set 3 all	17 Jan _CydA_ScoD15( 114.5 uM) (#21)	C:\Users\nanotemper\Desktop\Inna BMS\Streptomyces\Mutant NrdR Streptomyces\Sco Mutants from Jan 11 2022.moc	2	2017-11-22 18:58:32	-1	0	4	5	Medium	40	20.01	CydA	10 nM	Sco NrdR D15 mutant	2.8625e-05	830.923	2017-11-19 22:01:43	2.01249	629.718
	D15A to cydA data set 3	MST	On Time	D15A to cydA data set 3 all	17 Jan _CydA_ScoD15( 114.5 uM) (#21)	C:\Users\nanotemper\Desktop\Inna BMS\Streptomyces\Mutant NrdR Streptomyces\Sco Mutants from Jan 11 2022.moc	3	2017-11-22 18:59:13	-1	0	4	5	Medium	40	20.01	CydA	10 nM	Sco NrdR D15 mutant	1.43125e-05	831.934	2017-11-19 22:01:43	1.89399	641.271
	D15A to cydA data set 3	MST	On Time	D15A to cydA data set 3 all	17 Jan _CydA_ScoD15( 114.5 uM) (#21)	C:\Users\nanotemper\Desktop\Inna BMS\Streptomyces\Mutant NrdR Streptomyces\Sco Mutants from Jan 11 2022.moc	4	2017-11-22 18:59:53	-1	0	4	5	Medium	40	20.01	CydA	10 nM	Sco NrdR D15 mutant	7.15625e-06	831.228	2017-11-19 22:01:43	1.86557	622.037
	D15A to cydA data set 3	MST	On Time	D15A to cydA data set 3 all	17 Jan _CydA_ScoD15( 114.5 uM) (#21)	C:\Users\nanotemper\Desktop\Inna BMS\Streptomyces\Mutant NrdR Streptomyces\Sco Mutants from Jan 11 2022.moc	5	2017-11-22 19:00:34	-1	0	4	5	Medium	40	20.01	CydA	10 nM	Sco NrdR D15 mutant	3.57813e-06	831.478	2017-11-19 22:01:43	1.68464	639.591
	D15A to cydA data set 3	MST	On Time	D15A to cydA data set 3 all	17 Jan _CydA_ScoD15( 114.5 uM) (#21)	C:\Users\nanotemper\Desktop\Inna BMS\Streptomyces\Mutant NrdR Streptomyces\Sco Mutants from Jan 11 2022.moc	6	2017-11-22 19:01:15	-1	0	4	5	Medium	40	20.01	CydA	10 nM	Sco NrdR D15 mutant	1.78906e-06	830.462	2017-11-19 22:01:43	1.76696	641.833
	D15A to cydA data set 3	MST	On Time	D15A to cydA data set 3 all	17 Jan _CydA_ScoD15( 114.5 uM) (#21)	C:\Users\nanotemper\Desktop\Inna BMS\Streptomyces\Mutant NrdR Streptomyces\Sco Mutants from Jan 11 2022.moc	7	2017-11-22 19:01:55	-1	0	4	5	Medium	40	20.01	CydA	10 nM	Sco NrdR D15 mutant	8.94531e-07	829.974	2017-11-19 22:01:43	1.72934	662.388
	D15A to cydA data set 3	MST	On Time	D15A to cydA data set 3 all	17 Jan _CydA_ScoD15( 114.5 uM) (#21)	C:\Users\nanotemper\Desktop\Inna BMS\Streptomyces\Mutant NrdR Streptomyces\Sco Mutants from Jan 11 2022.moc	8	2017-11-22 19:02:36	-1	0	4	5	Medium	40	20.01	CydA	10 nM	Sco NrdR D15 mutant	4.47266e-07	829.66	2017-11-19 22:01:43	1.85134	615.938
	D15A to cydA data set 3	MST	On Time	D15A to cydA data set 3 all	17 Jan _CydA_ScoD15( 114.5 uM) (#21)	C:\Users\nanotemper\Desktop\Inna BMS\Streptomyces\Mutant NrdR Streptomyces\Sco Mutants from Jan 11 2022.moc	9	2017-11-22 19:03:17	-1	0	4	5	Medium	40	20.01	CydA	10 nM	Sco NrdR D15 mutant	2.23633e-07	829.902	2017-11-19 22:01:43	1.70732	632.204
	D15A to cydA data set 3	MST	On Time	D15A to cydA data set 3 all	17 Jan _CydA_ScoD15( 114.5 uM) (#21)	C:\Users\nanotemper\Desktop\Inna BMS\Streptomyces\Mutant NrdR Streptomyces\Sco Mutants from Jan 11 2022.moc	10	2017-11-22 19:03:57	-1	0	4	5	Medium	40	20.01	CydA	10 nM	Sco NrdR D15 mutant	1.11816e-07	829.874	2017-11-19 22:01:43	1.8894	612.614
	D15A to cydA data set 3	MST	On Time	D15A to cydA data set 3 all	17 Jan _CydA_ScoD15( 114.5 uM) (#21)	C:\Users\nanotemper\Desktop\Inna BMS\Streptomyces\Mutant NrdR Streptomyces\Sco Mutants from Jan 11 2022.moc	11	2017-11-22 19:04:38	-1	0	4	5	Medium	40	20.01	CydA	10 nM	Sco NrdR D15 mutant	5.59082e-08	830.216	2017-11-19 22:01:43	1.73259	592.766
	D15A to cydA data set 3	MST	On Time	D15A to cydA data set 3 all	17 Jan _CydA_ScoD15( 114.5 uM) (#21)	C:\Users\nanotemper\Desktop\Inna BMS\Streptomyces\Mutant NrdR Streptomyces\Sco Mutants from Jan 11 2022.moc	12	2017-11-22 19:05:19	-1	0	4	5	Medium	40	20.01	CydA	10 nM	Sco NrdR D15 mutant	2.79541e-08	829.803	2017-11-19 22:01:43	1.87036	618.607
	D15A to cydA data set 3	MST	On Time	D15A to cydA data set 3 all	17 Jan _CydA_ScoD15( 114.5 uM) (#21)	C:\Users\nanotemper\Desktop\Inna BMS\Streptomyces\Mutant NrdR Streptomyces\Sco Mutants from Jan 11 2022.moc	13	2017-11-22 19:05:59	-1	0	4	5	Medium	40	20.01	CydA	10 nM	Sco NrdR D15 mutant	1.39771e-08	830.402	2017-11-19 22:01:43	1.76055	598.56
	D15A to cydA data set 3	MST	On Time	D15A to cydA data set 3 all	17 Jan _CydA_ScoD15( 114.5 uM) (#21)	C:\Users\nanotemper\Desktop\Inna BMS\Streptomyces\Mutant NrdR Streptomyces\Sco Mutants from Jan 11 2022.moc	14	2017-11-22 19:06:40	-1	0	4	5	Medium	40	20.01	CydA	10 nM	Sco NrdR D15 mutant	6.98853e-09	830.331	2017-11-19 22:01:43	1.85062	635.287
	D15A to cydA data set 3	MST	On Time	D15A to cydA data set 3 all	17 Jan _CydA_ScoD15( 114.5 uM) (#21)	C:\Users\nanotemper\Desktop\Inna BMS\Streptomyces\Mutant NrdR Streptomyces\Sco Mutants from Jan 11 2022.moc	15	2017-11-22 19:07:21	-1	0	4	5	Medium	40	20.01	CydA	10 nM	Sco NrdR D15 mutant	3.49426e-09	830.455	2017-11-19 22:01:43	1.86982	596.242
	D15A to cydA data set 3	MST	On Time	D15A to cydA data set 3 all	17 Jan _CydA_ScoD15( 114.5 uM) (#21)	C:\Users\nanotemper\Desktop\Inna BMS\Streptomyces\Mutant NrdR Streptomyces\Sco Mutants from Jan 11 2022.moc	16	2017-11-22 19:08:01	-1	0	4	5	Medium	40	20.01	CydA	10 nM	Sco NrdR D15 mutant	1.74713e-09	830.353	2017-11-19 22:01:43	1.92638	630.865
	D15A to cydA data set 3	MST	On Time	D15A to cydA data set 3 all	17 Jan _CydA_ScoD15 (114.5 uM) (#22)	C:\Users\nanotemper\Desktop\Inna BMS\Streptomyces\Mutant NrdR Streptomyces\Sco Mutants from Jan 11 2022.moc	2	2017-11-15 16:26:50	-1	0	4	5	Medium	40	20.5	CydA	10 nM	Sco NrdR D15 mutant	2.8625e-05	831.148	2017-11-19 22:01:43	1.76487	471.249
	D15A to cydA data set 3	MST	On Time	D15A to cydA data set 3 all	17 Jan _CydA_ScoD15 (114.5 uM) (#22)	C:\Users\nanotemper\Desktop\Inna BMS\Streptomyces\Mutant NrdR Streptomyces\Sco Mutants from Jan 11 2022.moc	3	2017-11-15 16:27:30	-1	0	4	5	Medium	40	20.5	CydA	10 nM	Sco NrdR D15 mutant	1.43125e-05	833.228	2017-11-19 22:01:43	1.92462	471.114
	D15A to cydA data set 3	MST	On Time	D15A to cydA data set 3 all	17 Jan _CydA_ScoD15 (114.5 uM) (#22)	C:\Users\nanotemper\Desktop\Inna BMS\Streptomyces\Mutant NrdR Streptomyces\Sco Mutants from Jan 11 2022.moc	4	2017-11-15 16:28:11	-1	0	4	5	Medium	40	20.5	CydA	10 nM	Sco NrdR D15 mutant	7.15625e-06	832.117	2017-11-19 22:01:43	1.74851	473.303
	D15A to cydA data set 3	MST	On Time	D15A to cydA data set 3 all	17 Jan _CydA_ScoD15 (114.5 uM) (#22)	C:\Users\nanotemper\Desktop\Inna BMS\Streptomyces\Mutant NrdR Streptomyces\Sco Mutants from Jan 11 2022.moc	5	2017-11-15 16:28:52	-1	0	4	5	Medium	40	20.5	CydA	10 nM	Sco NrdR D15 mutant	3.57813e-06	830.83	2017-11-19 22:01:43	1.8889	462.168
	D15A to cydA data set 3	MST	On Time	D15A to cydA data set 3 all	17 Jan _CydA_ScoD15 (114.5 uM) (#22)	C:\Users\nanotemper\Desktop\Inna BMS\Streptomyces\Mutant NrdR Streptomyces\Sco Mutants from Jan 11 2022.moc	6	2017-11-15 16:29:32	-1	0	4	5	Medium	40	20.5	CydA	10 nM	Sco NrdR D15 mutant	1.78906e-06	830.537	2017-11-19 22:01:43	1.92627	468.48
	D15A to cydA data set 3	MST	On Time	D15A to cydA data set 3 all	17 Jan _CydA_ScoD15 (114.5 uM) (#22)	C:\Users\nanotemper\Desktop\Inna BMS\Streptomyces\Mutant NrdR Streptomyces\Sco Mutants from Jan 11 2022.moc	7	2017-11-15 16:30:13	-1	0	4	5	Medium	40	20.5	CydA	10 nM	Sco NrdR D15 mutant	8.94531e-07	830.22	2017-11-19 22:01:43	1.87539	460.417
	D15A to cydA data set 3	MST	On Time	D15A to cydA data set 3 all	17 Jan _CydA_ScoD15 (114.5 uM) (#22)	C:\Users\nanotemper\Desktop\Inna BMS\Streptomyces\Mutant NrdR Streptomyces\Sco Mutants from Jan 11 2022.moc	8	2017-11-15 16:30:54	-1	0	4	5	Medium	40	20.5	CydA	10 nM	Sco NrdR D15 mutant	4.47266e-07	830.234	2017-11-19 22:01:43	1.94797	461.466
	D15A to cydA data set 3	MST	On Time	D15A to cydA data set 3 all	17 Jan _CydA_ScoD15 (114.5 uM) (#22)	C:\Users\nanotemper\Desktop\Inna BMS\Streptomyces\Mutant NrdR Streptomyces\Sco Mutants from Jan 11 2022.moc	9	2017-11-15 16:31:34	-1	0	4	5	Medium	40	20.5	CydA	10 nM	Sco NrdR D15 mutant	2.23633e-07	830.12	2017-11-19 22:01:43	2.07715	479.185
	D15A to cydA data set 3	MST	On Time	D15A to cydA data set 3 all	17 Jan _CydA_ScoD15 (114.5 uM) (#22)	C:\Users\nanotemper\Desktop\Inna BMS\Streptomyces\Mutant NrdR Streptomyces\Sco Mutants from Jan 11 2022.moc	10	2017-11-15 16:32:15	-1	0	4	5	Medium	40	20.5	CydA	10 nM	Sco NrdR D15 mutant	1.11816e-07	829.82	2017-11-19 22:01:43	1.97519	474.887
	D15A to cydA data set 3	MST	On Time	D15A to cydA data set 3 all	17 Jan _CydA_ScoD15 (114.5 uM) (#22)	C:\Users\nanotemper\Desktop\Inna BMS\Streptomyces\Mutant NrdR Streptomyces\Sco Mutants from Jan 11 2022.moc	11	2017-11-15 16:32:56	-1	0	4	5	Medium	40	20.5	CydA	10 nM	Sco NrdR D15 mutant	5.59082e-08	830.073	2017-11-19 22:01:43	1.98651	469.666
	D15A to cydA data set 3	MST	On Time	D15A to cydA data set 3 all	17 Jan _CydA_ScoD15 (114.5 uM) (#22)	C:\Users\nanotemper\Desktop\Inna BMS\Streptomyces\Mutant NrdR Streptomyces\Sco Mutants from Jan 11 2022.moc	12	2017-11-15 16:33:36	-1	0	4	5	Medium	40	20.5	CydA	10 nM	Sco NrdR D15 mutant	2.79541e-08	830.431	2017-11-19 22:01:43	2.10504	450.989
	D15A to cydA data set 3	MST	On Time	D15A to cydA data set 3 all	17 Jan _CydA_ScoD15 (114.5 uM) (#22)	C:\Users\nanotemper\Desktop\Inna BMS\Streptomyces\Mutant NrdR Streptomyces\Sco Mutants from Jan 11 2022.moc	13	2017-11-15 16:34:17	-1	0	4	5	Medium	40	20.5	CydA	10 nM	Sco NrdR D15 mutant	1.39771e-08	829.892	2017-11-19 22:01:43	2.01191	458.697
	D15A to cydA data set 3	MST	On Time	D15A to cydA data set 3 all	17 Jan _CydA_ScoD15 (114.5 uM) (#22)	C:\Users\nanotemper\Desktop\Inna BMS\Streptomyces\Mutant NrdR Streptomyces\Sco Mutants from Jan 11 2022.moc	14	2017-11-15 16:34:58	-1	0	4	5	Medium	40	20.5	CydA	10 nM	Sco NrdR D15 mutant	6.98853e-09	829.661	2017-11-19 22:01:43	1.94719	482.484
	D15A to cydA data set 3	MST	On Time	D15A to cydA data set 3 all	17 Jan _CydA_ScoD15 (114.5 uM) (#22)	C:\Users\nanotemper\Desktop\Inna BMS\Streptomyces\Mutant NrdR Streptomyces\Sco Mutants from Jan 11 2022.moc	15	2017-11-15 16:35:38	-1	0	4	5	Medium	40	20.5	CydA	10 nM	Sco NrdR D15 mutant	3.49426e-09	830.258	2017-11-19 22:01:43	1.99806	464.751
	D15A to cydA data set 3	MST	On Time	D15A to cydA data set 3 all	17 Jan _CydA_ScoD15 (114.5 uM) (#22)	C:\Users\nanotemper\Desktop\Inna BMS\Streptomyces\Mutant NrdR Streptomyces\Sco Mutants from Jan 11 2022.moc	16	2017-11-15 16:36:19	-1	0	4	5	Medium	40	20.5	CydA	10 nM	Sco NrdR D15 mutant	1.74713e-09	830.454	2017-11-19 22:01:43	2.10494	468.856
	D15A to cydA data set 3	MST	On Time	D15A to cydA data set 3 all	18 Jan _CydA_ScoD15 (114.5 uM diff aliquot) (#24)	C:\Users\nanotemper\Desktop\Inna BMS\Streptomyces\Mutant NrdR Streptomyces\Sco Mutants from Jan 11 2022.moc	1	2017-11-16 13:23:44	-1	0	4	5	Medium	40	20.01	CydA	10 nM	Sco NrdR D15 mutant	5.725e-05	829.973	2017-11-19 22:01:43	1.92272	601.775
	D15A to cydA data set 3	MST	On Time	D15A to cydA data set 3 all	18 Jan _CydA_ScoD15 (114.5 uM diff aliquot) (#24)	C:\Users\nanotemper\Desktop\Inna BMS\Streptomyces\Mutant NrdR Streptomyces\Sco Mutants from Jan 11 2022.moc	2	2017-11-16 13:24:24	-1	0	4	5	Medium	40	20.01	CydA	10 nM	Sco NrdR D15 mutant	2.8625e-05	830.573	2017-11-19 22:01:43	1.90271	579.79
	D15A to cydA data set 3	MST	On Time	D15A to cydA data set 3 all	18 Jan _CydA_ScoD15 (114.5 uM diff aliquot) (#24)	C:\Users\nanotemper\Desktop\Inna BMS\Streptomyces\Mutant NrdR Streptomyces\Sco Mutants from Jan 11 2022.moc	3	2017-11-16 13:25:05	-1	0	4	5	Medium	40	20.01	CydA	10 nM	Sco NrdR D15 mutant	1.43125e-05	830.917	2017-11-19 22:01:43	1.85997	592.296
	D15A to cydA data set 3	MST	On Time	D15A to cydA data set 3 all	18 Jan _CydA_ScoD15 (114.5 uM diff aliquot) (#24)	C:\Users\nanotemper\Desktop\Inna BMS\Streptomyces\Mutant NrdR Streptomyces\Sco Mutants from Jan 11 2022.moc	4	2017-11-16 13:25:45	-1	0	4	5	Medium	40	20.01	CydA	10 nM	Sco NrdR D15 mutant	7.15625e-06	830.725	2017-11-19 22:01:43	1.81123	596.46
	D15A to cydA data set 3	MST	On Time	D15A to cydA data set 3 all	18 Jan _CydA_ScoD15 (114.5 uM diff aliquot) (#24)	C:\Users\nanotemper\Desktop\Inna BMS\Streptomyces\Mutant NrdR Streptomyces\Sco Mutants from Jan 11 2022.moc	5	2017-11-16 13:26:26	-1	0	4	5	Medium	40	20.01	CydA	10 nM	Sco NrdR D15 mutant	3.57813e-06	830.402	2017-11-19 22:01:43	1.91446	588.888
	D15A to cydA data set 3	MST	On Time	D15A to cydA data set 3 all	18 Jan _CydA_ScoD15 (114.5 uM diff aliquot) (#24)	C:\Users\nanotemper\Desktop\Inna BMS\Streptomyces\Mutant NrdR Streptomyces\Sco Mutants from Jan 11 2022.moc	6	2017-11-16 13:27:07	-1	0	4	5	Medium	40	20.01	CydA	10 nM	Sco NrdR D15 mutant	1.78906e-06	829.43	2017-11-19 22:01:43	1.71733	596.76
	D15A to cydA data set 3	MST	On Time	D15A to cydA data set 3 all	18 Jan _CydA_ScoD15 (114.5 uM diff aliquot) (#24)	C:\Users\nanotemper\Desktop\Inna BMS\Streptomyces\Mutant NrdR Streptomyces\Sco Mutants from Jan 11 2022.moc	7	2017-11-16 13:27:47	-1	0	4	5	Medium	40	20.01	CydA	10 nM	Sco NrdR D15 mutant	8.94531e-07	829.433	2017-11-19 22:01:43	1.8971	589.729
	D15A to cydA data set 3	MST	On Time	D15A to cydA data set 3 all	18 Jan _CydA_ScoD15 (114.5 uM diff aliquot) (#24)	C:\Users\nanotemper\Desktop\Inna BMS\Streptomyces\Mutant NrdR Streptomyces\Sco Mutants from Jan 11 2022.moc	8	2017-11-16 13:28:28	-1	0	4	5	Medium	40	20.01	CydA	10 nM	Sco NrdR D15 mutant	4.47266e-07	828.935	2017-11-19 22:01:43	1.78537	556.313
	D15A to cydA data set 3	MST	On Time	D15A to cydA data set 3 all	18 Jan _CydA_ScoD15 (114.5 uM diff aliquot) (#24)	C:\Users\nanotemper\Desktop\Inna BMS\Streptomyces\Mutant NrdR Streptomyces\Sco Mutants from Jan 11 2022.moc	9	2017-11-16 13:29:09	-1	0	4	5	Medium	40	20.01	CydA	10 nM	Sco NrdR D15 mutant	2.23633e-07	828.719	2017-11-19 22:01:43	1.89699	583.182
	D15A to cydA data set 3	MST	On Time	D15A to cydA data set 3 all	18 Jan _CydA_ScoD15 (114.5 uM diff aliquot) (#24)	C:\Users\nanotemper\Desktop\Inna BMS\Streptomyces\Mutant NrdR Streptomyces\Sco Mutants from Jan 11 2022.moc	10	2017-11-16 13:29:49	-1	0	4	5	Medium	40	20.01	CydA	10 nM	Sco NrdR D15 mutant	1.11816e-07	828.707	2017-11-19 22:01:43	1.81646	581.505
	D15A to cydA data set 3	MST	On Time	D15A to cydA data set 3 all	18 Jan _CydA_ScoD15 (114.5 uM diff aliquot) (#24)	C:\Users\nanotemper\Desktop\Inna BMS\Streptomyces\Mutant NrdR Streptomyces\Sco Mutants from Jan 11 2022.moc	11	2017-11-16 13:30:30	-1	0	4	5	Medium	40	20.01	CydA	10 nM	Sco NrdR D15 mutant	5.59082e-08	828.814	2017-11-19 22:01:43	1.87327	604.085
	D15A to cydA data set 3	MST	On Time	D15A to cydA data set 3 all	18 Jan _CydA_ScoD15 (114.5 uM diff aliquot) (#24)	C:\Users\nanotemper\Desktop\Inna BMS\Streptomyces\Mutant NrdR Streptomyces\Sco Mutants from Jan 11 2022.moc	12	2017-11-16 13:31:11	-1	0	4	5	Medium	40	20.01	CydA	10 nM	Sco NrdR D15 mutant	2.79541e-08	829.613	2017-11-19 22:01:43	1.85411	603.526
	D15A to cydA data set 3	MST	On Time	D15A to cydA data set 3 all	18 Jan _CydA_ScoD15 (114.5 uM diff aliquot) (#24)	C:\Users\nanotemper\Desktop\Inna BMS\Streptomyces\Mutant NrdR Streptomyces\Sco Mutants from Jan 11 2022.moc	13	2017-11-16 13:31:51	-1	0	4	5	Medium	40	20.01	CydA	10 nM	Sco NrdR D15 mutant	1.39771e-08	828.476	2017-11-19 22:01:43	1.77279	620.205
	D15A to cydA data set 3	MST	On Time	D15A to cydA data set 3 all	18 Jan _CydA_ScoD15 (114.5 uM diff aliquot) (#24)	C:\Users\nanotemper\Desktop\Inna BMS\Streptomyces\Mutant NrdR Streptomyces\Sco Mutants from Jan 11 2022.moc	14	2017-11-16 13:32:32	-1	0	4	5	Medium	40	20.01	CydA	10 nM	Sco NrdR D15 mutant	6.98853e-09	828.969	2017-11-19 22:01:43	2.0406	567.323
	D15A to cydA data set 3	MST	On Time	D15A to cydA data set 3 all	18 Jan _CydA_ScoD15 (114.5 uM diff aliquot) (#24)	C:\Users\nanotemper\Desktop\Inna BMS\Streptomyces\Mutant NrdR Streptomyces\Sco Mutants from Jan 11 2022.moc	15	2017-11-16 13:33:13	-1	0	4	5	Medium	40	20.01	CydA	10 nM	Sco NrdR D15 mutant	3.49426e-09	829.111	2017-11-19 22:01:43	1.75148	572.355
	D15A to cydA data set 3	MST	On Time	D15A to cydA data set 3 all	18 Jan _CydA_ScoD15 (114.5 uM diff aliquot) (#24)	C:\Users\nanotemper\Desktop\Inna BMS\Streptomyces\Mutant NrdR Streptomyces\Sco Mutants from Jan 11 2022.moc	16	2017-11-16 13:33:53	-1	0	4	5	Medium	40	20.01	CydA	10 nM	Sco NrdR D15 mutant	1.74713e-09	829.1	2017-11-19 22:01:43	1.80189	580.683

## Sheet: MetaData
Origin of exported data	Origin of exported data
Project Title:
Comment:
Project File Path:	C:\Users\nanotemper\Desktop\Inna BMS\Streptomyces\Source data\Source data mutants\source data Suppl Fig 9\NrdR D15A to wt and mutated oligos\NrdR_D15A to cydA oligo.nta
Analysis-Set Name:	D15A to cydA data set 3
Exported from:	Dose-Response (Flat)
Exported on:	2017-11-19 22:01:43
Analysis Settings	Analysis Settings
Type of Analysis:	MST
Evaluation strategy:	On Time
Cold Region Start:	-1
Cold Region End:	0
Hot Region Start:	4
Hot Region End:	5
