# Supplementary material for: A nucleotide-sensing oligomerization mechanism that controls NrdR-dependent transcription of ribonucleotide reductases
Source: Nat Commun. 2022 May 16;13:2700. doi: 10.1038/s41467-022-30328-1 (PMC9110341; doi:10.1038/s41467-022-30328-1)
Supplement: Supplementary file 10 — Source Data [file 41467_2022_30328_MOESM10_ESM.zip › Source data NrdR/Source data to Fig 4 and Supplementary Fig 9/NrdR D15A to wt and mutated oligos/NrdR_D15A to WT _DoseResponseRawDataGrouped.xlsx]

## Sheet: RawData
NanoTemper Technologies	NanoTemper Technologies
MO.Affinity Analysis v2.3	MO.Affinity Analysis v2.3
Origin of exported data	Origin of exported data
Project Title:
Comment:
Project File Path:	C:\Users\nanotemper\Desktop\Inna BMS\Streptomyces\Source data\Source data mutants\source data Suppl Fig 9\NrdR D15A to wt and mutated oligos\NrdR_D15A to WT and mutated oligonucleotides.nta
Analysis-Set Name:	NrdR_D15A to WT oligo
Exported from:	Dose-Response (Grouped)
Exported on:	2017-11-19 22:03:24
Analysis Settings	Analysis Settings
Type of Analysis:	MST
Evaluation strategy:	On Time
Cold Region Start:	-1
Cold Region End:	0
Hot Region Start:	4
Hot Region End:	5
Sample Information	Sample Information
Merge-Set Name:	D15A to WT oligo all
Date of Measurement:	2017-11-15 18:43:50.633 → 2017-11-17 18:10:15.678
Capillary Type:	Monolith NT.115 Capillary
Target:	ScoRJ WT
TargetConcentration:	1e-08
Ligand:	ScoNrdR D15 mutant
Measurement Settings	Measurement Settings
MST-Power:	Medium
Excitation-Power:	40
Excitation type:	Nano - RED
Thermostat Setpoint:	(disabled)
Fit Results (Kd)	Fit Results (Kd)
Fit Model:	Kd
Bound	837.626
Unbound	832.019
Kd	4.99338e-08
TargetConc	1e-08
Standard Deviation:	0.674271
Kd Confidence:	9.62058e-09
Dose Response Curve	Dose Response Curve	Dose Response Curve		Shifted Dose Response Curve of 10 jan _RjWT_ScoD15_26 uM (#26)	Shifted Dose Response Curve of 10 jan _RjWT_ScoD15_26 uM (#26)		Shifted Dose Response Curve of Jan 4 RjWt_ScoD15_35uM (#16)	Shifted Dose Response Curve of Jan 4 RjWt_ScoD15_35uM (#16)		Shifted Dose Response Curve of Jan 5 _RjWT_ScoD15_7mg (#21)	Shifted Dose Response Curve of Jan 5 _RjWT_ScoD15_7mg (#21)		Shifted Dose Response Curve of Jan 5 Rjwt_ScoD15_original (#18)	Shifted Dose Response Curve of Jan 5 Rjwt_ScoD15_original (#18)
Ligand Concentration [M]	Fnorm [‰]	Error Value		Ligand Concentration [M]	Fnorm [‰]		Ligand Concentration [M]	Fnorm [‰]		Ligand Concentration [M]	Fnorm [‰]		Ligand Concentration [M]	Fnorm [‰]
8.725e-05	839.176	0		1.295e-05	838.973		1.75e-05	837.782		8.725e-05	839.176		5.8e-05	837.912
5.8e-05	837.912	0		6.475e-06	838.182		8.75e-06	837.595		4.3625e-05	836.745		2.9e-05	837.985
4.3625e-05	836.745	0		3.2375e-06	837.355		4.375e-06	837.405		2.18125e-05	836.887		1.45e-05	836.641
2.9e-05	837.985	0		1.61875e-06	837.119		2.1875e-06	837.831		1.09063e-05	836.479		7.25e-06	836.589
2.18125e-05	836.887	0		8.09375e-07	837.052		1.09375e-06	838.934		5.45313e-06	836.973		3.625e-06	837.102
1.75e-05	837.782	0		4.04687e-07	838.412		5.46875e-07	837.664		2.72656e-06	837.284		1.8125e-06	836.326
1.45e-05	836.641	0		2.02344e-07	837.109		2.73437e-07	836.796		1.36328e-06	836.341		9.0625e-07	837.109
1.295e-05	838.973	0		1.01172e-07	837.097		1.36719e-07	835.609		6.81641e-07	836.822		4.53125e-07	837.766
1.09063e-05	836.479	0		5.05859e-08	835.179		6.83594e-08	834.379		3.4082e-07	837.155		2.26563e-07	836.964
8.75e-06	837.595	0		2.5293e-08	833.436		3.41797e-08	833.506		1.7041e-07	836.878		1.13281e-07	836.147
7.25e-06	836.589	0		1.26465e-08	832.647		1.70898e-08	832.99		8.52051e-08	836.128		5.66406e-08	834.033
6.475e-06	838.182	0		6.32324e-09	832.809		8.54492e-09	832.553		4.26025e-08	834.43		2.83203e-08	832.642
5.45313e-06	836.973	0		3.16162e-09	832.791		4.27246e-09	831.959		2.13013e-08	832.952		1.41602e-08	832.795
4.375e-06	837.405	0		1.58081e-09	832.378		2.13623e-09	832.53		1.06506e-08	833.326		7.08008e-09	832.538
3.625e-06	837.102	0		7.90405e-10	832.552		1.06812e-09	832.559		5.32532e-09	832.398		3.54004e-09	832.766
3.2375e-06	837.355	0		3.95203e-10	831.926		5.34058e-10	832.148		2.66266e-09	831.997		1.77002e-09	832.236
2.72656e-06	837.284	0
2.1875e-06	837.831	0
1.8125e-06	836.326	0
1.61875e-06	837.119	0
1.36328e-06	836.341	0
1.09375e-06	838.934	0
9.0625e-07	837.109	0
8.09375e-07	837.052	0
6.81641e-07	836.822	0
5.46875e-07	837.664	0
4.53125e-07	837.766	0
4.04687e-07	838.412	0
3.4082e-07	837.155	0
2.73437e-07	836.796	0
2.26563e-07	836.964	0
2.02344e-07	837.109	0
1.7041e-07	836.878	0
1.36719e-07	835.609	0
1.13281e-07	836.147	0
1.01172e-07	837.097	0
8.52051e-08	836.128	0
6.83594e-08	834.379	0
5.66406e-08	834.033	0
5.05859e-08	835.179	0
4.26025e-08	834.43	0
3.41797e-08	833.506	0
2.83203e-08	832.642	0
2.5293e-08	833.436	0
2.13013e-08	832.952	0
1.70898e-08	832.99	0
1.41602e-08	832.795	0
1.26465e-08	832.647	0
1.06506e-08	833.326	0
8.54492e-09	832.553	0
7.08008e-09	832.538	0
6.32324e-09	832.809	0
5.32532e-09	832.398	0
4.27246e-09	831.959	0
3.54004e-09	832.766	0
3.16162e-09	832.791	0
2.66266e-09	831.997	0
2.13623e-09	832.53	0
1.77002e-09	832.236	0
1.58081e-09	832.378	0
1.06812e-09	832.559	0
7.90405e-10	832.552	0
5.34058e-10	832.148	0
3.95203e-10	831.926	0

## Sheet: Fit-Values
Dose	FNorm
8.03784e-05
7.40479e-05
6.8216e-05
6.28435e-05
5.7894e-05
5.33344e-05
4.91339e-05
4.52642e-05
4.16993e-05
3.84151e-05
3.53896e-05
3.26024e-05
3.00347e-05
2.76692e-05
2.54901e-05
2.34825e-05
2.16331e-05
1.99293e-05
1.83597e-05
1.69137e-05
1.55816e-05
1.43545e-05
1.32239e-05
1.21824e-05
1.1223e-05
1.03391e-05
9.52479e-06
8.77463e-06
8.08356e-06
7.44691e-06
6.86041e-06
6.3201e-06
5.82234e-06
5.36378e-06
4.94134e-06
4.55217e-06
4.19365e-06
3.86337e-06
3.5591e-06
3.27879e-06
3.02056e-06
2.78266e-06
2.56351e-06
2.36161e-06
2.17561e-06
2.00427e-06
1.84641e-06
1.70099e-06
1.56703e-06
1.44361e-06
1.32992e-06
1.22517e-06
1.12868e-06
1.03979e-06
9.57897e-07
8.82455e-07
8.12955e-07
7.48928e-07
6.89944e-07
6.35605e-07
5.85546e-07
5.3943e-07
4.96945e-07
4.57807e-07
4.21751e-07
3.88534e-07
3.57934e-07
3.29744e-07
3.03774e-07
2.79849e-07
2.57809e-07
2.37504e-07
2.18799e-07
2.01567e-07
1.85692e-07
1.71067e-07
1.57594e-07
1.45182e-07
1.33748e-07
1.23214e-07
1.1351e-07
1.0457e-07
9.63346e-08
8.87475e-08
8.17579e-08
7.53188e-08
6.93869e-08
6.39221e-08
5.88877e-08
5.42498e-08
4.99772e-08
4.60411e-08
4.2415e-08
3.90745e-08
3.5997e-08
3.3162e-08
3.05502e-08
2.81441e-08
2.59276e-08
2.38856e-08
2.20044e-08
2.02714e-08
1.86748e-08
1.7204e-08
1.58491e-08
1.46008e-08
1.34509e-08
1.23915e-08
1.14156e-08
1.05165e-08
9.68826e-09
8.92524e-09
8.2223e-09
7.57473e-09
6.97816e-09
6.42857e-09
5.92227e-09
5.45584e-09
5.02615e-09
4.6303e-09
4.26563e-09
3.92968e-09
3.62018e-09
3.33506e-09
3.0724e-09
2.83042e-09
2.60751e-09
2.40214e-09
2.21295e-09
2.03867e-09
1.87811e-09
1.73019e-09
1.59392e-09
1.46839e-09
1.35274e-09
1.2462e-09
1.14805e-09
1.05764e-09
9.74338e-10
8.97601e-10
8.26908e-10
7.61782e-10
7.01785e-10
6.46514e-10
5.95596e-10
5.48688e-10
5.05474e-10
4.65664e-10
4.28989e-10
3.95203e-10
