# Supplementary material for: A nucleotide-sensing oligomerization mechanism that controls NrdR-dependent transcription of ribonucleotide reductases
Source: Nat Commun. 2022 May 16;13:2700. doi: 10.1038/s41467-022-30328-1 (PMC9110341; doi:10.1038/s41467-022-30328-1)
Supplement: Supplementary file 10 — Source Data [file 41467_2022_30328_MOESM10_ESM.zip › Source data NrdR/Source data to Fig 4 and Supplementary Fig 9/NrdR D15A to wt and mutated oligos/NrdR_D15A to cydA oligo_DoseResponseRawDataFlat.xlsx]

## Sheet: RawData
Project-Name	AnalysisSet	AnalysisSetType	EvaluationStrategy	MergeSet	Run	OriginOfData	CapillaryIndex	DateOfMeasurement	ColdRegionStart	ColdRegionEnd	HotRegionStart	HotRegionEnd	MSTPower	ExcitationPower	MeasuredTemperature	Target	TargetConcentration	Ligand	LigandConcentration	Fnorm	ExportedOn	BleachingRate	InitialFluorescence(MST)
	D15A to cydA titration 1	MST	On Time	18 Jan _CydA_ScoD15 (927 uM) (#25)	18 Jan _CydA_ScoD15 (927 uM) (#25)	C:\Users\nanotemper\Desktop\Inna BMS\Streptomyces\Mutant NrdR Streptomyces\Sco Mutants from Jan 11 2022.moc	1	2017-11-16 14:46:36	-1	0	4	5	Medium	40	20.66	CydA	10 nM	Sco NrdR D15 mutant	0.0004635	833.126	2017-11-19 22:00:23	1.97645	585.155
	D15A to cydA titration 1	MST	On Time	18 Jan _CydA_ScoD15 (927 uM) (#25)	18 Jan _CydA_ScoD15 (927 uM) (#25)	C:\Users\nanotemper\Desktop\Inna BMS\Streptomyces\Mutant NrdR Streptomyces\Sco Mutants from Jan 11 2022.moc	2	2017-11-16 14:47:16	-1	0	4	5	Medium	40	20.66	CydA	10 nM	Sco NrdR D15 mutant	0.00023175	831.9	2017-11-19 22:00:23	1.73347	545.712
	D15A to cydA titration 1	MST	On Time	18 Jan _CydA_ScoD15 (927 uM) (#25)	18 Jan _CydA_ScoD15 (927 uM) (#25)	C:\Users\nanotemper\Desktop\Inna BMS\Streptomyces\Mutant NrdR Streptomyces\Sco Mutants from Jan 11 2022.moc	3	2017-11-16 14:47:57	-1	0	4	5	Medium	40	20.66	CydA	10 nM	Sco NrdR D15 mutant	0.000115875	834.074	2017-11-19 22:00:23	1.91622	543.912
	D15A to cydA titration 1	MST	On Time	18 Jan _CydA_ScoD15 (927 uM) (#25)	18 Jan _CydA_ScoD15 (927 uM) (#25)	C:\Users\nanotemper\Desktop\Inna BMS\Streptomyces\Mutant NrdR Streptomyces\Sco Mutants from Jan 11 2022.moc	4	2017-11-16 14:48:38	-1	0	4	5	Medium	40	20.66	CydA	10 nM	Sco NrdR D15 mutant	5.79375e-05	836.014	2017-11-19 22:00:23	1.81699	542.261
	D15A to cydA titration 1	MST	On Time	18 Jan _CydA_ScoD15 (927 uM) (#25)	18 Jan _CydA_ScoD15 (927 uM) (#25)	C:\Users\nanotemper\Desktop\Inna BMS\Streptomyces\Mutant NrdR Streptomyces\Sco Mutants from Jan 11 2022.moc	5	2017-11-16 14:49:18	-1	0	4	5	Medium	40	20.66	CydA	10 nM	Sco NrdR D15 mutant	2.89687e-05	835.774	2017-11-19 22:00:23	1.84397	554.046
	D15A to cydA titration 1	MST	On Time	18 Jan _CydA_ScoD15 (927 uM) (#25)	18 Jan _CydA_ScoD15 (927 uM) (#25)	C:\Users\nanotemper\Desktop\Inna BMS\Streptomyces\Mutant NrdR Streptomyces\Sco Mutants from Jan 11 2022.moc	6	2017-11-16 14:49:59	-1	0	4	5	Medium	40	20.66	CydA	10 nM	Sco NrdR D15 mutant	1.44844e-05	834.364	2017-11-19 22:00:23	1.9139	533.048
	D15A to cydA titration 1	MST	On Time	18 Jan _CydA_ScoD15 (927 uM) (#25)	18 Jan _CydA_ScoD15 (927 uM) (#25)	C:\Users\nanotemper\Desktop\Inna BMS\Streptomyces\Mutant NrdR Streptomyces\Sco Mutants from Jan 11 2022.moc	7	2017-11-16 14:50:39	-1	0	4	5	Medium	40	20.66	CydA	10 nM	Sco NrdR D15 mutant	7.24219e-06	832.876	2017-11-19 22:00:23	1.83285	545.916
	D15A to cydA titration 1	MST	On Time	18 Jan _CydA_ScoD15 (927 uM) (#25)	18 Jan _CydA_ScoD15 (927 uM) (#25)	C:\Users\nanotemper\Desktop\Inna BMS\Streptomyces\Mutant NrdR Streptomyces\Sco Mutants from Jan 11 2022.moc	8	2017-11-16 14:51:20	-1	0	4	5	Medium	40	20.66	CydA	10 nM	Sco NrdR D15 mutant	3.62109e-06	831.236	2017-11-19 22:00:23	2.08098	530.637
	D15A to cydA titration 1	MST	On Time	18 Jan _CydA_ScoD15 (927 uM) (#25)	18 Jan _CydA_ScoD15 (927 uM) (#25)	C:\Users\nanotemper\Desktop\Inna BMS\Streptomyces\Mutant NrdR Streptomyces\Sco Mutants from Jan 11 2022.moc	9	2017-11-16 14:52:01	-1	0	4	5	Medium	40	20.66	CydA	10 nM	Sco NrdR D15 mutant	1.81055e-06	830.045	2017-11-19 22:00:23	2.02806	536.538
	D15A to cydA titration 1	MST	On Time	18 Jan _CydA_ScoD15 (927 uM) (#25)	18 Jan _CydA_ScoD15 (927 uM) (#25)	C:\Users\nanotemper\Desktop\Inna BMS\Streptomyces\Mutant NrdR Streptomyces\Sco Mutants from Jan 11 2022.moc	10	2017-11-16 14:52:42	-1	0	4	5	Medium	40	20.66	CydA	10 nM	Sco NrdR D15 mutant	9.05273e-07	829.933	2017-11-19 22:00:23	1.7798	547.365
	D15A to cydA titration 1	MST	On Time	18 Jan _CydA_ScoD15 (927 uM) (#25)	18 Jan _CydA_ScoD15 (927 uM) (#25)	C:\Users\nanotemper\Desktop\Inna BMS\Streptomyces\Mutant NrdR Streptomyces\Sco Mutants from Jan 11 2022.moc	11	2017-11-16 14:53:22	-1	0	4	5	Medium	40	20.66	CydA	10 nM	Sco NrdR D15 mutant	4.52637e-07	829.97	2017-11-19 22:00:23	2.05963	538.532
	D15A to cydA titration 1	MST	On Time	18 Jan _CydA_ScoD15 (927 uM) (#25)	18 Jan _CydA_ScoD15 (927 uM) (#25)	C:\Users\nanotemper\Desktop\Inna BMS\Streptomyces\Mutant NrdR Streptomyces\Sco Mutants from Jan 11 2022.moc	12	2017-11-16 14:54:03	-1	0	4	5	Medium	40	20.66	CydA	10 nM	Sco NrdR D15 mutant	2.26318e-07	829.535	2017-11-19 22:00:23	1.8299	546.665
	D15A to cydA titration 1	MST	On Time	18 Jan _CydA_ScoD15 (927 uM) (#25)	18 Jan _CydA_ScoD15 (927 uM) (#25)	C:\Users\nanotemper\Desktop\Inna BMS\Streptomyces\Mutant NrdR Streptomyces\Sco Mutants from Jan 11 2022.moc	13	2017-11-16 14:54:44	-1	0	4	5	Medium	40	20.66	CydA	10 nM	Sco NrdR D15 mutant	1.13159e-07	829.007	2017-11-19 22:00:23	1.95873	540.125
	D15A to cydA titration 1	MST	On Time	18 Jan _CydA_ScoD15 (927 uM) (#25)	18 Jan _CydA_ScoD15 (927 uM) (#25)	C:\Users\nanotemper\Desktop\Inna BMS\Streptomyces\Mutant NrdR Streptomyces\Sco Mutants from Jan 11 2022.moc	14	2017-11-16 14:55:24	-1	0	4	5	Medium	40	20.66	CydA	10 nM	Sco NrdR D15 mutant	5.65796e-08	828.959	2017-11-19 22:00:23	1.78161	564.844
	D15A to cydA titration 1	MST	On Time	18 Jan _CydA_ScoD15 (927 uM) (#25)	18 Jan _CydA_ScoD15 (927 uM) (#25)	C:\Users\nanotemper\Desktop\Inna BMS\Streptomyces\Mutant NrdR Streptomyces\Sco Mutants from Jan 11 2022.moc	15	2017-11-16 14:56:05	-1	0	4	5	Medium	40	20.66	CydA	10 nM	Sco NrdR D15 mutant	2.82898e-08	828.83	2017-11-19 22:00:23	1.93777	532.214
	D15A to cydA titration 1	MST	On Time	18 Jan _CydA_ScoD15 (927 uM) (#25)	18 Jan _CydA_ScoD15 (927 uM) (#25)	C:\Users\nanotemper\Desktop\Inna BMS\Streptomyces\Mutant NrdR Streptomyces\Sco Mutants from Jan 11 2022.moc	16	2017-11-16 14:56:46	-1	0	4	5	Medium	40	20.66	CydA	10 nM	Sco NrdR D15 mutant	1.41449e-08	829.345	2017-11-19 22:00:23	1.87902	546.438

## Sheet: MetaData
Origin of exported data	Origin of exported data
Project Title:
Comment:
Project File Path:	C:\Users\nanotemper\Desktop\Inna BMS\Streptomyces\Source data\Source data mutants\source data Suppl Fig 9\NrdR D15A to wt and mutated oligos\NrdR_D15A to cydA oligo.nta
Analysis-Set Name:	D15A to cydA titration 1
Exported from:	Dose-Response (Flat)
Exported on:	2017-11-19 22:00:23
Analysis Settings	Analysis Settings
Type of Analysis:	MST
Evaluation strategy:	On Time
Cold Region Start:	-1
Cold Region End:	0
Hot Region Start:	4
Hot Region End:	5
