# Supplementary material for: A nucleotide-sensing oligomerization mechanism that controls NrdR-dependent transcription of ribonucleotide reductases
Source: Nat Commun. 2022 May 16;13:2700. doi: 10.1038/s41467-022-30328-1 (PMC9110341; doi:10.1038/s41467-022-30328-1)
Supplement: Supplementary file 10 — Source Data [file 41467_2022_30328_MOESM10_ESM.zip › Source data NrdR/Source data to Fig 4 and Supplementary Fig 9/NrdR D15A to wt and mutated oligos/data set 3.xlsx]

## Sheet: RawData
NanoTemper Technologies	NanoTemper Technologies
MO.Affinity Analysis v2.3	MO.Affinity Analysis v2.3
Origin of exported data	Origin of exported data
Project Title:
Comment:
Project File Path:	C:\Users\nanotemper\Desktop\Inna BMS\Streptomyces\Source data\Source data mutants\source data Suppl Fig 9\NrdR D15A to wt and mutated oligos\NrdR_D15A to cydA oligo.nta
Analysis-Set Name:	D15A to cydA data set 3
Exported from:	Dose-Response (Grouped)
Exported on:	2017-11-19 22:01:27
Analysis Settings	Analysis Settings
Type of Analysis:	MST
Evaluation strategy:	On Time
Cold Region Start:	-1
Cold Region End:	0
Hot Region Start:	4
Hot Region End:	5
Sample Information	Sample Information
Merge-Set Name:	D15A to cydA data set 3 all
Date of Measurement:	2017-11-15 17:26:09.997 → 2017-11-22 20:08:01.874
Capillary Type:	Monolith NT.115 Capillary
Target:	CydA
TargetConcentration:	1e-08
Ligand:	Sco NrdR D15 mutant
Measurement Settings	Measurement Settings
MST-Power:	Medium
Excitation-Power:	40
Excitation type:	Nano - RED
Thermostat Setpoint:	(disabled)
Fit Results (Kd)	Fit Results (Kd)
Fit Model:	Kd
Bound	831.35
Unbound	829.638
Kd	2.30266e-06
TargetConc	1e-08
Standard Deviation:	0.408787
Kd Confidence:	1.81635e-06
Dose Response Curve	Dose Response Curve	Dose Response Curve		Shifted Dose Response Curve of 18 Jan _CydA_ScoD15 (114.5 uM diff aliquot) (#24)	Shifted Dose Response Curve of 18 Jan _CydA_ScoD15 (114.5 uM diff aliquot) (#24)		Shifted Dose Response Curve of 17 Jan _CydA_ScoD15 (114.5 uM) (#22)	Shifted Dose Response Curve of 17 Jan _CydA_ScoD15 (114.5 uM) (#22)		Shifted Dose Response Curve of 17 Jan _CydA_ScoD15( 114.5 uM) (#21)	Shifted Dose Response Curve of 17 Jan _CydA_ScoD15( 114.5 uM) (#21)
Ligand Concentration [M]	Fnorm [‰]	Error Value		Ligand Concentration [M]	Fnorm [‰]		Ligand Concentration [M]	Fnorm [‰]		Ligand Concentration [M]	Fnorm [‰]
5.725e-05	830.643	0		5.725e-05	830.643		2.8625e-05	830.723		2.8625e-05	830.633
2.8625e-05	830.866	0.329463		2.8625e-05	831.243		1.43125e-05	832.803		1.43125e-05	831.644
1.43125e-05	832.011	0.68603		1.43125e-05	831.587		7.15625e-06	831.692		7.15625e-06	830.939
7.15625e-06	831.342	0.37956		7.15625e-06	831.396		3.57813e-06	830.405		3.57813e-06	831.188
3.57813e-06	830.888	0.422755		3.57813e-06	831.072		1.78906e-06	830.112		1.78906e-06	830.172
1.78906e-06	830.128	0.0387192		1.78906e-06	830.1		8.94531e-07	829.795		8.94531e-07	829.685
8.94531e-07	829.861	0.217038		8.94531e-07	830.103		4.47266e-07	829.809		4.47266e-07	829.37
4.47266e-07	829.594	0.219795		4.47266e-07	829.605		2.23633e-07	829.695		2.23633e-07	829.612
2.23633e-07	829.565	0.158401		2.23633e-07	829.389		1.11816e-07	829.395		1.11816e-07	829.584
1.11816e-07	829.452	0.114609		1.11816e-07	829.377		5.59082e-08	829.648		5.59082e-08	829.926
5.59082e-08	829.686	0.223208		5.59082e-08	829.485		2.79541e-08	830.006		2.79541e-08	829.513
2.79541e-08	829.934	0.390091		2.79541e-08	830.284		1.39771e-08	829.467		1.39771e-08	830.112
1.39771e-08	829.575	0.492013		1.39771e-08	829.146		6.98852e-09	829.236		6.98852e-09	830.041
6.98852e-09	829.639	0.402633		6.98852e-09	829.639		3.49426e-09	829.833		3.49426e-09	830.165
3.49426e-09	829.926	0.208249		3.49426e-09	829.781		1.74713e-09	830.029		1.74713e-09	830.063
1.74713e-09	829.954	0.160268		1.74713e-09	829.77

## Sheet: Fit-Values
Dose	FNorm
5.34161e-05
4.9839e-05
4.65014e-05
4.33874e-05
4.04819e-05
3.77709e-05
3.52415e-05
3.28815e-05
3.06795e-05
2.8625e-05
2.67081e-05
2.49195e-05
2.32507e-05
2.16937e-05
2.02409e-05
1.88855e-05
1.76208e-05
1.64407e-05
1.53398e-05
1.43125e-05
1.3354e-05
1.24598e-05
1.16254e-05
1.08468e-05
1.01205e-05
9.44273e-06
8.81038e-06
8.22037e-06
7.66988e-06
7.15625e-06
6.67702e-06
6.22988e-06
5.81268e-06
5.42342e-06
5.06023e-06
4.72136e-06
4.40519e-06
4.11019e-06
3.83494e-06
3.57812e-06
3.33851e-06
3.11494e-06
2.90634e-06
2.71171e-06
2.53012e-06
2.36068e-06
2.20259e-06
2.05509e-06
1.91747e-06
1.78906e-06
1.66925e-06
1.55747e-06
1.45317e-06
1.35586e-06
1.26506e-06
1.18034e-06
1.1013e-06
1.02755e-06
9.58735e-07
8.94531e-07
8.34627e-07
7.78735e-07
7.26585e-07
6.77928e-07
6.32529e-07
5.9017e-07
5.50649e-07
5.13773e-07
4.79367e-07
4.47266e-07
4.17314e-07
3.89367e-07
3.63293e-07
3.38964e-07
3.16265e-07
2.95085e-07
2.75324e-07
2.56887e-07
2.39684e-07
2.23633e-07
2.08657e-07
1.94684e-07
1.81646e-07
1.69482e-07
1.58132e-07
1.47543e-07
1.37662e-07
1.28443e-07
1.19842e-07
1.11816e-07
1.04328e-07
9.73418e-08
9.08231e-08
8.4741e-08
7.90661e-08
7.37713e-08
6.88311e-08
6.42217e-08
5.99209e-08
5.59082e-08
5.21642e-08
4.86709e-08
4.54116e-08
4.23705e-08
3.95331e-08
3.68857e-08
3.44155e-08
3.21108e-08
2.99605e-08
2.79541e-08
2.60821e-08
2.43355e-08
2.27058e-08
2.11852e-08
1.97665e-08
1.84428e-08
1.72078e-08
1.60554e-08
1.49802e-08
1.3977e-08
1.3041e-08
1.21677e-08
1.13529e-08
1.05926e-08
9.88327e-09
9.22141e-09
8.60388e-09
8.02771e-09
7.49011e-09
6.98852e-09
6.52052e-09
6.08386e-09
5.67645e-09
5.29631e-09
4.94163e-09
4.61071e-09
4.30194e-09
4.01385e-09
3.74506e-09
3.49426e-09
3.26026e-09
3.04193e-09
2.83822e-09
2.64816e-09
2.47082e-09
2.30535e-09
2.15097e-09
2.00693e-09
1.87253e-09
1.74713e-09
