# Supplementary material for: A nucleotide-sensing oligomerization mechanism that controls NrdR-dependent transcription of ribonucleotide reductases
Source: Nat Commun. 2022 May 16;13:2700. doi: 10.1038/s41467-022-30328-1 (PMC9110341; doi:10.1038/s41467-022-30328-1)
Supplement: Supplementary file 10 — Source Data [file 41467_2022_30328_MOESM10_ESM.zip › Source data NrdR/Source data to Fig 4 and Supplementary Fig 9/NrdR D15A to wt and mutated oligos/NrdR_D15A to cydA oligo data set 2_DoseResponseRawDataGrouped.xlsx]

## Sheet: RawData
NanoTemper Technologies	NanoTemper Technologies
MO.Affinity Analysis v2.3	MO.Affinity Analysis v2.3
Origin of exported data	Origin of exported data
Project Title:
Comment:
Project File Path:	C:\Users\nanotemper\Desktop\Inna BMS\Streptomyces\Source data\Source data mutants\source data Suppl Fig 9\NrdR D15A to wt and mutated oligos\NrdR_D15A to cydA oligo.nta
Analysis-Set Name:	D15A to cydA data set 2
Exported from:	Dose-Response (Grouped)
Exported on:	2017-11-19 22:02:04
Analysis Settings	Analysis Settings
Type of Analysis:	MST
Evaluation strategy:	On Time
Cold Region Start:	-1
Cold Region End:	0
Hot Region Start:	4
Hot Region End:	5
Sample Information	Sample Information
Merge-Set Name:	D15A to cydA data set 2 all
Date of Measurement:	2017-11-16 16:50:35.019 → 2017-11-16 17:52:05.456
Capillary Type:	Monolith NT.115 Capillary
Target:	CydA
TargetConcentration:	1e-08
Ligand:	Sco NrdR D15 mutant
Measurement Settings	Measurement Settings
MST-Power:	Medium
Excitation-Power:	40
Excitation type:	Nano - RED
Thermostat Setpoint:	(disabled)
Fit Results (Kd)	Fit Results (Kd)
Fit Model:	Kd
Bound	851.699
Unbound	828.252
Kd	2.50187e-06
TargetConc	1e-08
Standard Deviation:	1.84215
Kd Confidence:	5.97556e-07
Dose Response Curve	Dose Response Curve	Dose Response Curve		Shifted Dose Response Curve of re rescan exp 26 (#28)	Shifted Dose Response Curve of re rescan exp 26 (#28)		Shifted Dose Response Curve of Experiment 27 (#27)	Shifted Dose Response Curve of Experiment 27 (#27)		Shifted Dose Response Curve of 18 Jan _CydA_ScoD15 (377.5 uM) (#26)	Shifted Dose Response Curve of 18 Jan _CydA_ScoD15 (377.5 uM) (#26)
Ligand Concentration [M]	Fnorm [‰]	Error Value		Ligand Concentration [M]	Fnorm [‰]		Ligand Concentration [M]	Fnorm [‰]		Ligand Concentration [M]	Fnorm [‰]
0.00018875	848.684	3.22011		0.00018875	848.762		0.00018875	851.864		0.00018875	845.425
9.4375e-05	848.393	3.78255		1.17969e-05	850.451		9.4375e-05	845.719		9.4375e-05	851.068
4.71875e-05	851.115	4.64528		5.89844e-06	848.219		4.71875e-05	847.83		4.71875e-05	854.4
2.35938e-05	852.253	0.714281		2.94922e-06	841.05		2.35938e-05	852.758		2.35938e-05	851.748
1.17969e-05	850.643	2.15415		1.47461e-06	834.986		1.17969e-05	852.887		1.17969e-05	848.592
5.89844e-06	846.595	2.20439		7.37305e-07	831.586		5.89844e-06	847.481		5.89844e-06	844.086
2.94922e-06	839.876	1.0331		3.68652e-07	830.41		2.94922e-06	839.471		2.94922e-06	839.107
1.47461e-06	835.282	0.332155		1.84326e-07	829.247		1.47461e-06	835.219		1.47461e-06	835.641
7.37305e-07	831.923	0.496207		9.21631e-08	828.565		7.37305e-07	831.691		7.37305e-07	832.493
3.68652e-07	830.655	0.510648		4.60815e-08	828.675		3.68652e-07	830.313		3.68652e-07	831.242
1.84326e-07	829.477	0.210627		2.30408e-08	829.39		1.84326e-07	829.524		1.84326e-07	829.66
9.21631e-08	829.181	0.534546		1.15204e-08	828.883		9.21631e-08	829.523		9.21631e-08	829.456
4.60815e-08	829.212	0.465675		5.76019e-09	828.644		4.60815e-08	829.505		4.60815e-08	829.455
2.30408e-08	829.128	0.480729					2.30408e-08	828.573		2.30408e-08	829.421
1.15204e-08	828.864	0.201221					1.15204e-08	828.653		1.15204e-08	829.054
5.76019e-09	828.914	0.2477					5.76019e-09	828.967		5.76019e-09	829.13

## Sheet: Fit-Values
Dose	FNorm
0.00017611
0.000164316
0.000153313
0.000143046
0.000133466
0.000124529
0.000116189
0.000108408
0.000101149
9.4375e-05
8.8055e-05
8.21582e-05
7.66563e-05
7.15229e-05
6.67332e-05
6.22643e-05
5.80946e-05
5.42042e-05
5.05743e-05
4.71875e-05
4.40275e-05
4.10791e-05
3.83282e-05
3.57614e-05
3.33666e-05
3.11321e-05
2.90473e-05
2.71021e-05
2.52872e-05
2.35938e-05
2.20137e-05
2.05396e-05
1.91641e-05
1.78807e-05
1.66833e-05
1.55661e-05
1.45237e-05
1.35511e-05
1.26436e-05
1.17969e-05
1.10069e-05
1.02698e-05
9.58204e-06
8.94036e-06
8.34165e-06
7.78303e-06
7.26183e-06
6.77553e-06
6.32179e-06
5.89844e-06
5.50344e-06
5.13489e-06
4.79102e-06
4.47018e-06
4.17083e-06
3.89152e-06
3.63091e-06
3.38776e-06
3.16089e-06
2.94922e-06
2.75172e-06
2.56744e-06
2.39551e-06
2.23509e-06
2.08541e-06
1.94576e-06
1.81546e-06
1.69388e-06
1.58045e-06
1.47461e-06
1.37586e-06
1.28372e-06
1.19776e-06
1.11754e-06
1.04271e-06
9.72879e-07
9.07729e-07
8.46941e-07
7.90224e-07
7.37305e-07
6.8793e-07
6.41861e-07
5.98878e-07
5.58772e-07
5.21353e-07
4.8644e-07
4.53864e-07
4.2347e-07
3.95112e-07
3.68652e-07
3.43965e-07
3.20931e-07
2.99439e-07
2.79386e-07
2.60677e-07
2.4322e-07
2.26932e-07
2.11735e-07
1.97556e-07
1.84326e-07
1.71982e-07
1.60465e-07
1.49719e-07
1.39693e-07
1.30338e-07
1.2161e-07
1.13466e-07
1.05868e-07
9.8778e-08
9.21631e-08
8.59912e-08
8.02326e-08
7.48597e-08
6.98466e-08
6.51691e-08
6.0805e-08
5.6733e-08
5.29338e-08
4.9389e-08
4.60815e-08
4.29956e-08
4.01163e-08
3.74298e-08
3.49233e-08
3.25846e-08
3.04025e-08
2.83665e-08
2.64669e-08
2.46945e-08
2.30408e-08
2.14978e-08
2.00582e-08
1.87149e-08
1.74616e-08
1.62923e-08
1.52012e-08
1.41833e-08
1.32334e-08
1.23472e-08
1.15204e-08
1.07489e-08
1.00291e-08
9.35746e-09
8.73082e-09
8.14614e-09
7.60062e-09
7.09163e-09
6.61672e-09
6.17362e-09
5.76019e-09
