# Supplementary material for: A nucleotide-sensing oligomerization mechanism that controls NrdR-dependent transcription of ribonucleotide reductases
Source: Nat Commun. 2022 May 16;13:2700. doi: 10.1038/s41467-022-30328-1 (PMC9110341; doi:10.1038/s41467-022-30328-1)
Supplement: Supplementary file 10 — Source Data [file 41467_2022_30328_MOESM10_ESM.zip › Source data NrdR/Source data to Fig 4 and Supplementary Fig 9/NrdR D15A to wt and mutated oligos/NrdR_D15A to c18c49_DoseResponseRawDataFlat.xlsx]

## Sheet: RawData
Project-Name	AnalysisSet	AnalysisSetType	EvaluationStrategy	MergeSet	Run	OriginOfData	CapillaryIndex	DateOfMeasurement	ColdRegionStart	ColdRegionEnd	HotRegionStart	HotRegionEnd	MSTPower	ExcitationPower	MeasuredTemperature	Target	TargetConcentration	Ligand	LigandConcentration	Fnorm	ExportedOn	BleachingRate	InitialFluorescence(MST)
	NrdR D15A to C18C49 oligo	MST	On Time	D15A to C18C49 all	11 Jan _RjMut2_ScoD15 (#02)	C:\Users\nanotemper\Desktop\Inna BMS\Streptomyces\Mutant NrdR Streptomyces\Sco Mutants from Jan 11 2022.moc	2	2017-11-16 16:34:32	-1	0	4	5	Medium	40	20.25	RJMut2	10 nM	Sco NrdR D15 mutant	2.5925e-05	849.459	2017-11-19 22:05:15	1.72868	530.332
	NrdR D15A to C18C49 oligo	MST	On Time	D15A to C18C49 all	11 Jan _RjMut2_ScoD15 (#02)	C:\Users\nanotemper\Desktop\Inna BMS\Streptomyces\Mutant NrdR Streptomyces\Sco Mutants from Jan 11 2022.moc	3	2017-11-16 16:35:13	-1	0	4	5	Medium	40	20.25	RJMut2	10 nM	Sco NrdR D15 mutant	1.29625e-05	848.833	2017-11-19 22:05:15	1.79721	520.998
	NrdR D15A to C18C49 oligo	MST	On Time	D15A to C18C49 all	11 Jan _RjMut2_ScoD15 (#02)	C:\Users\nanotemper\Desktop\Inna BMS\Streptomyces\Mutant NrdR Streptomyces\Sco Mutants from Jan 11 2022.moc	4	2017-11-16 16:35:53	-1	0	4	5	Medium	40	20.25	RJMut2	10 nM	Sco NrdR D15 mutant	6.48125e-06	847.869	2017-11-19 22:05:15	1.83309	528.933
	NrdR D15A to C18C49 oligo	MST	On Time	D15A to C18C49 all	11 Jan _RjMut2_ScoD15 (#02)	C:\Users\nanotemper\Desktop\Inna BMS\Streptomyces\Mutant NrdR Streptomyces\Sco Mutants from Jan 11 2022.moc	5	2017-11-16 16:36:34	-1	0	4	5	Medium	40	20.25	RJMut2	10 nM	Sco NrdR D15 mutant	3.24062e-06	848.097	2017-11-19 22:05:15	1.76632	523.906
	NrdR D15A to C18C49 oligo	MST	On Time	D15A to C18C49 all	11 Jan _RjMut2_ScoD15 (#02)	C:\Users\nanotemper\Desktop\Inna BMS\Streptomyces\Mutant NrdR Streptomyces\Sco Mutants from Jan 11 2022.moc	6	2017-11-16 16:37:15	-1	0	4	5	Medium	40	20.25	RJMut2	10 nM	Sco NrdR D15 mutant	1.62031e-06	847.74	2017-11-19 22:05:15	1.70619	514.552
	NrdR D15A to C18C49 oligo	MST	On Time	D15A to C18C49 all	11 Jan _RjMut2_ScoD15 (#02)	C:\Users\nanotemper\Desktop\Inna BMS\Streptomyces\Mutant NrdR Streptomyces\Sco Mutants from Jan 11 2022.moc	7	2017-11-16 16:37:55	-1	0	4	5	Medium	40	20.25	RJMut2	10 nM	Sco NrdR D15 mutant	8.10156e-07	846.809	2017-11-19 22:05:15	1.93947	521.221
	NrdR D15A to C18C49 oligo	MST	On Time	D15A to C18C49 all	11 Jan _RjMut2_ScoD15 (#02)	C:\Users\nanotemper\Desktop\Inna BMS\Streptomyces\Mutant NrdR Streptomyces\Sco Mutants from Jan 11 2022.moc	8	2017-11-16 16:38:36	-1	0	4	5	Medium	40	20.25	RJMut2	10 nM	Sco NrdR D15 mutant	4.05078e-07	845.377	2017-11-19 22:05:15	1.78602	512.509
	NrdR D15A to C18C49 oligo	MST	On Time	D15A to C18C49 all	11 Jan _RjMut2_ScoD15 (#02)	C:\Users\nanotemper\Desktop\Inna BMS\Streptomyces\Mutant NrdR Streptomyces\Sco Mutants from Jan 11 2022.moc	9	2017-11-16 16:39:17	-1	0	4	5	Medium	40	20.25	RJMut2	10 nM	Sco NrdR D15 mutant	2.02539e-07	844.103	2017-11-19 22:05:15	1.75239	514.114
	NrdR D15A to C18C49 oligo	MST	On Time	D15A to C18C49 all	11 Jan _RjMut2_ScoD15 (#02)	C:\Users\nanotemper\Desktop\Inna BMS\Streptomyces\Mutant NrdR Streptomyces\Sco Mutants from Jan 11 2022.moc	10	2017-11-16 16:39:57	-1	0	4	5	Medium	40	20.25	RJMut2	10 nM	Sco NrdR D15 mutant	1.0127e-07	844.151	2017-11-19 22:05:15	1.8218	529.486
	NrdR D15A to C18C49 oligo	MST	On Time	D15A to C18C49 all	11 Jan _RjMut2_ScoD15 (#02)	C:\Users\nanotemper\Desktop\Inna BMS\Streptomyces\Mutant NrdR Streptomyces\Sco Mutants from Jan 11 2022.moc	11	2017-11-16 16:40:38	-1	0	4	5	Medium	40	20.25	RJMut2	10 nM	Sco NrdR D15 mutant	5.06348e-08	842.956	2017-11-19 22:05:15	1.74914	519.702
	NrdR D15A to C18C49 oligo	MST	On Time	D15A to C18C49 all	11 Jan _RjMut2_ScoD15 (#02)	C:\Users\nanotemper\Desktop\Inna BMS\Streptomyces\Mutant NrdR Streptomyces\Sco Mutants from Jan 11 2022.moc	12	2017-11-16 16:41:19	-1	0	4	5	Medium	40	20.25	RJMut2	10 nM	Sco NrdR D15 mutant	2.53174e-08	842.665	2017-11-19 22:05:15	1.83393	515.802
	NrdR D15A to C18C49 oligo	MST	On Time	D15A to C18C49 all	11 Jan _RjMut2_ScoD15 (#02)	C:\Users\nanotemper\Desktop\Inna BMS\Streptomyces\Mutant NrdR Streptomyces\Sco Mutants from Jan 11 2022.moc	13	2017-11-16 16:42:00	-1	0	4	5	Medium	40	20.25	RJMut2	10 nM	Sco NrdR D15 mutant	1.26587e-08	842.815	2017-11-19 22:05:15	1.84301	522.964
	NrdR D15A to C18C49 oligo	MST	On Time	D15A to C18C49 all	11 Jan _RjMut2_ScoD15 (#02)	C:\Users\nanotemper\Desktop\Inna BMS\Streptomyces\Mutant NrdR Streptomyces\Sco Mutants from Jan 11 2022.moc	14	2017-11-16 16:42:40	-1	0	4	5	Medium	40	20.25	RJMut2	10 nM	Sco NrdR D15 mutant	6.32935e-09	842.07	2017-11-19 22:05:15	1.72836	515.441
	NrdR D15A to C18C49 oligo	MST	On Time	D15A to C18C49 all	11 Jan _RjMut2_ScoD15 (#02)	C:\Users\nanotemper\Desktop\Inna BMS\Streptomyces\Mutant NrdR Streptomyces\Sco Mutants from Jan 11 2022.moc	15	2017-11-16 16:43:21	-1	0	4	5	Medium	40	20.25	RJMut2	10 nM	Sco NrdR D15 mutant	3.16467e-09	842.448	2017-11-19 22:05:15	1.92738	520.331
	NrdR D15A to C18C49 oligo	MST	On Time	D15A to C18C49 all	11 Jan _RjMut2_ScoD15 (#02)	C:\Users\nanotemper\Desktop\Inna BMS\Streptomyces\Mutant NrdR Streptomyces\Sco Mutants from Jan 11 2022.moc	16	2017-11-16 16:44:02	-1	0	4	5	Medium	40	20.25	RJMut2	10 nM	Sco NrdR D15 mutant	1.58234e-09	842.34	2017-11-19 22:05:15	1.86554	517.338
	NrdR D15A to C18C49 oligo	MST	On Time	D15A to C18C49 all	12 Jan _RjMut2_ScoD15 (108.5 uM) (#12)	C:\Users\nanotemper\Desktop\Inna BMS\Streptomyces\Mutant NrdR Streptomyces\Sco Mutants from Jan 11 2022.moc	2	2017-11-17 16:44:02	-1	0	4	5	Medium	40	20.5	RJMut2	10 nM	Sco NrdR D15 mutant	2.7125e-05	849.931	2017-11-19 22:05:15	1.73151	464.013
	NrdR D15A to C18C49 oligo	MST	On Time	D15A to C18C49 all	12 Jan _RjMut2_ScoD15 (108.5 uM) (#12)	C:\Users\nanotemper\Desktop\Inna BMS\Streptomyces\Mutant NrdR Streptomyces\Sco Mutants from Jan 11 2022.moc	3	2017-11-17 16:44:42	-1	0	4	5	Medium	40	20.5	RJMut2	10 nM	Sco NrdR D15 mutant	1.35625e-05	848.607	2017-11-19 22:05:15	1.72138	469.585
	NrdR D15A to C18C49 oligo	MST	On Time	D15A to C18C49 all	12 Jan _RjMut2_ScoD15 (108.5 uM) (#12)	C:\Users\nanotemper\Desktop\Inna BMS\Streptomyces\Mutant NrdR Streptomyces\Sco Mutants from Jan 11 2022.moc	4	2017-11-17 16:45:23	-1	0	4	5	Medium	40	20.5	RJMut2	10 nM	Sco NrdR D15 mutant	6.78125e-06	848.365	2017-11-19 22:05:15	1.6973	475.105
	NrdR D15A to C18C49 oligo	MST	On Time	D15A to C18C49 all	12 Jan _RjMut2_ScoD15 (108.5 uM) (#12)	C:\Users\nanotemper\Desktop\Inna BMS\Streptomyces\Mutant NrdR Streptomyces\Sco Mutants from Jan 11 2022.moc	5	2017-11-17 16:46:04	-1	0	4	5	Medium	40	20.5	RJMut2	10 nM	Sco NrdR D15 mutant	3.39062e-06	848.286	2017-11-19 22:05:15	1.89292	463.289
	NrdR D15A to C18C49 oligo	MST	On Time	D15A to C18C49 all	12 Jan _RjMut2_ScoD15 (108.5 uM) (#12)	C:\Users\nanotemper\Desktop\Inna BMS\Streptomyces\Mutant NrdR Streptomyces\Sco Mutants from Jan 11 2022.moc	6	2017-11-17 16:46:44	-1	0	4	5	Medium	40	20.5	RJMut2	10 nM	Sco NrdR D15 mutant	1.69531e-06	848.049	2017-11-19 22:05:15	1.70039	470.226
	NrdR D15A to C18C49 oligo	MST	On Time	D15A to C18C49 all	12 Jan _RjMut2_ScoD15 (108.5 uM) (#12)	C:\Users\nanotemper\Desktop\Inna BMS\Streptomyces\Mutant NrdR Streptomyces\Sco Mutants from Jan 11 2022.moc	7	2017-11-17 16:47:25	-1	0	4	5	Medium	40	20.5	RJMut2	10 nM	Sco NrdR D15 mutant	8.47656e-07	848.312	2017-11-19 22:05:15	1.80687	473.942
	NrdR D15A to C18C49 oligo	MST	On Time	D15A to C18C49 all	12 Jan _RjMut2_ScoD15 (108.5 uM) (#12)	C:\Users\nanotemper\Desktop\Inna BMS\Streptomyces\Mutant NrdR Streptomyces\Sco Mutants from Jan 11 2022.moc	8	2017-11-17 16:48:06	-1	0	4	5	Medium	40	20.5	RJMut2	10 nM	Sco NrdR D15 mutant	4.23828e-07	847.459	2017-11-19 22:05:15	1.56133	470.312
	NrdR D15A to C18C49 oligo	MST	On Time	D15A to C18C49 all	12 Jan _RjMut2_ScoD15 (108.5 uM) (#12)	C:\Users\nanotemper\Desktop\Inna BMS\Streptomyces\Mutant NrdR Streptomyces\Sco Mutants from Jan 11 2022.moc	9	2017-11-17 16:48:46	-1	0	4	5	Medium	40	20.5	RJMut2	10 nM	Sco NrdR D15 mutant	2.11914e-07	845.359	2017-11-19 22:05:15	1.73434	454.638
	NrdR D15A to C18C49 oligo	MST	On Time	D15A to C18C49 all	12 Jan _RjMut2_ScoD15 (108.5 uM) (#12)	C:\Users\nanotemper\Desktop\Inna BMS\Streptomyces\Mutant NrdR Streptomyces\Sco Mutants from Jan 11 2022.moc	10	2017-11-17 16:49:27	-1	0	4	5	Medium	40	20.5	RJMut2	10 nM	Sco NrdR D15 mutant	1.05957e-07	843.756	2017-11-19 22:05:15	1.60872	450.55
	NrdR D15A to C18C49 oligo	MST	On Time	D15A to C18C49 all	12 Jan _RjMut2_ScoD15 (108.5 uM) (#12)	C:\Users\nanotemper\Desktop\Inna BMS\Streptomyces\Mutant NrdR Streptomyces\Sco Mutants from Jan 11 2022.moc	11	2017-11-17 16:50:08	-1	0	4	5	Medium	40	20.5	RJMut2	10 nM	Sco NrdR D15 mutant	5.29785e-08	843.287	2017-11-19 22:05:15	1.68628	449.12
	NrdR D15A to C18C49 oligo	MST	On Time	D15A to C18C49 all	12 Jan _RjMut2_ScoD15 (108.5 uM) (#12)	C:\Users\nanotemper\Desktop\Inna BMS\Streptomyces\Mutant NrdR Streptomyces\Sco Mutants from Jan 11 2022.moc	12	2017-11-17 16:50:49	-1	0	4	5	Medium	40	20.5	RJMut2	10 nM	Sco NrdR D15 mutant	2.64893e-08	842.838	2017-11-19 22:05:15	1.75348	450.461
	NrdR D15A to C18C49 oligo	MST	On Time	D15A to C18C49 all	12 Jan _RjMut2_ScoD15 (108.5 uM) (#12)	C:\Users\nanotemper\Desktop\Inna BMS\Streptomyces\Mutant NrdR Streptomyces\Sco Mutants from Jan 11 2022.moc	13	2017-11-17 16:51:29	-1	0	4	5	Medium	40	20.5	RJMut2	10 nM	Sco NrdR D15 mutant	1.32446e-08	843.197	2017-11-19 22:05:15	1.76468	447.928
	NrdR D15A to C18C49 oligo	MST	On Time	D15A to C18C49 all	12 Jan _RjMut2_ScoD15 (108.5 uM) (#12)	C:\Users\nanotemper\Desktop\Inna BMS\Streptomyces\Mutant NrdR Streptomyces\Sco Mutants from Jan 11 2022.moc	14	2017-11-17 16:52:10	-1	0	4	5	Medium	40	20.5	RJMut2	10 nM	Sco NrdR D15 mutant	6.62231e-09	842.591	2017-11-19 22:05:15	1.65421	456.865
	NrdR D15A to C18C49 oligo	MST	On Time	D15A to C18C49 all	12 Jan _RjMut2_ScoD15 (108.5 uM) (#12)	C:\Users\nanotemper\Desktop\Inna BMS\Streptomyces\Mutant NrdR Streptomyces\Sco Mutants from Jan 11 2022.moc	15	2017-11-17 16:52:51	-1	0	4	5	Medium	40	20.5	RJMut2	10 nM	Sco NrdR D15 mutant	3.31116e-09	842.259	2017-11-19 22:05:15	1.81499	463.466
	NrdR D15A to C18C49 oligo	MST	On Time	D15A to C18C49 all	12 Jan _RjMut2_ScoD15 (108.5 uM) (#12)	C:\Users\nanotemper\Desktop\Inna BMS\Streptomyces\Mutant NrdR Streptomyces\Sco Mutants from Jan 11 2022.moc	16	2017-11-17 16:53:31	-1	0	4	5	Medium	40	20.5	RJMut2	10 nM	Sco NrdR D15 mutant	1.65558e-09	842.546	2017-11-19 22:05:15	1.67462	460.252
	NrdR D15A to C18C49 oligo	MST	On Time	D15A to C18C49 all	12 Jan _RjMut2_ScoD15 (113 uM) (#13)	C:\Users\nanotemper\Desktop\Inna BMS\Streptomyces\Mutant NrdR Streptomyces\Sco Mutants from Jan 11 2022.moc	2	2017-11-17 17:11:02	-1	0	4	5	Medium	40	20.66	RJMut2	10 nM	Sco NrdR D15 mutant	2.825e-05	849.749	2017-11-19 22:05:15	1.64812	467.763
	NrdR D15A to C18C49 oligo	MST	On Time	D15A to C18C49 all	12 Jan _RjMut2_ScoD15 (113 uM) (#13)	C:\Users\nanotemper\Desktop\Inna BMS\Streptomyces\Mutant NrdR Streptomyces\Sco Mutants from Jan 11 2022.moc	3	2017-11-17 17:11:43	-1	0	4	5	Medium	40	20.66	RJMut2	10 nM	Sco NrdR D15 mutant	1.4125e-05	848.796	2017-11-19 22:05:15	1.73713	466.387
	NrdR D15A to C18C49 oligo	MST	On Time	D15A to C18C49 all	12 Jan _RjMut2_ScoD15 (113 uM) (#13)	C:\Users\nanotemper\Desktop\Inna BMS\Streptomyces\Mutant NrdR Streptomyces\Sco Mutants from Jan 11 2022.moc	4	2017-11-17 17:12:23	-1	0	4	5	Medium	40	20.66	RJMut2	10 nM	Sco NrdR D15 mutant	7.0625e-06	849.043	2017-11-19 22:05:15	1.75356	468.016
	NrdR D15A to C18C49 oligo	MST	On Time	D15A to C18C49 all	12 Jan _RjMut2_ScoD15 (113 uM) (#13)	C:\Users\nanotemper\Desktop\Inna BMS\Streptomyces\Mutant NrdR Streptomyces\Sco Mutants from Jan 11 2022.moc	5	2017-11-17 17:13:04	-1	0	4	5	Medium	40	20.66	RJMut2	10 nM	Sco NrdR D15 mutant	3.53125e-06	847.934	2017-11-19 22:05:15	1.66863	476.717
	NrdR D15A to C18C49 oligo	MST	On Time	D15A to C18C49 all	12 Jan _RjMut2_ScoD15 (113 uM) (#13)	C:\Users\nanotemper\Desktop\Inna BMS\Streptomyces\Mutant NrdR Streptomyces\Sco Mutants from Jan 11 2022.moc	6	2017-11-17 17:13:44	-1	0	4	5	Medium	40	20.66	RJMut2	10 nM	Sco NrdR D15 mutant	1.76562e-06	847.955	2017-11-19 22:05:15	1.75623	454.912
	NrdR D15A to C18C49 oligo	MST	On Time	D15A to C18C49 all	12 Jan _RjMut2_ScoD15 (113 uM) (#13)	C:\Users\nanotemper\Desktop\Inna BMS\Streptomyces\Mutant NrdR Streptomyces\Sco Mutants from Jan 11 2022.moc	7	2017-11-17 17:14:25	-1	0	4	5	Medium	40	20.66	RJMut2	10 nM	Sco NrdR D15 mutant	8.82812e-07	848.017	2017-11-19 22:05:15	1.6909	452.574
	NrdR D15A to C18C49 oligo	MST	On Time	D15A to C18C49 all	12 Jan _RjMut2_ScoD15 (113 uM) (#13)	C:\Users\nanotemper\Desktop\Inna BMS\Streptomyces\Mutant NrdR Streptomyces\Sco Mutants from Jan 11 2022.moc	8	2017-11-17 17:15:06	-1	0	4	5	Medium	40	20.66	RJMut2	10 nM	Sco NrdR D15 mutant	4.41406e-07	846.116	2017-11-19 22:05:15	1.79856	478.605
	NrdR D15A to C18C49 oligo	MST	On Time	D15A to C18C49 all	12 Jan _RjMut2_ScoD15 (113 uM) (#13)	C:\Users\nanotemper\Desktop\Inna BMS\Streptomyces\Mutant NrdR Streptomyces\Sco Mutants from Jan 11 2022.moc	9	2017-11-17 17:15:47	-1	0	4	5	Medium	40	20.66	RJMut2	10 nM	Sco NrdR D15 mutant	2.20703e-07	845.88	2017-11-19 22:05:15	1.82395	448.306
	NrdR D15A to C18C49 oligo	MST	On Time	D15A to C18C49 all	12 Jan _RjMut2_ScoD15 (113 uM) (#13)	C:\Users\nanotemper\Desktop\Inna BMS\Streptomyces\Mutant NrdR Streptomyces\Sco Mutants from Jan 11 2022.moc	10	2017-11-17 17:16:27	-1	0	4	5	Medium	40	20.66	RJMut2	10 nM	Sco NrdR D15 mutant	1.10352e-07	842.879	2017-11-19 22:05:15	1.59104	452.551
	NrdR D15A to C18C49 oligo	MST	On Time	D15A to C18C49 all	12 Jan _RjMut2_ScoD15 (113 uM) (#13)	C:\Users\nanotemper\Desktop\Inna BMS\Streptomyces\Mutant NrdR Streptomyces\Sco Mutants from Jan 11 2022.moc	11	2017-11-17 17:17:08	-1	0	4	5	Medium	40	20.66	RJMut2	10 nM	Sco NrdR D15 mutant	5.51758e-08	842.927	2017-11-19 22:05:15	1.8288	449.021
	NrdR D15A to C18C49 oligo	MST	On Time	D15A to C18C49 all	12 Jan _RjMut2_ScoD15 (113 uM) (#13)	C:\Users\nanotemper\Desktop\Inna BMS\Streptomyces\Mutant NrdR Streptomyces\Sco Mutants from Jan 11 2022.moc	12	2017-11-17 17:17:48	-1	0	4	5	Medium	40	20.66	RJMut2	10 nM	Sco NrdR D15 mutant	2.75879e-08	842.583	2017-11-19 22:05:15	1.84502	453.991
	NrdR D15A to C18C49 oligo	MST	On Time	D15A to C18C49 all	12 Jan _RjMut2_ScoD15 (113 uM) (#13)	C:\Users\nanotemper\Desktop\Inna BMS\Streptomyces\Mutant NrdR Streptomyces\Sco Mutants from Jan 11 2022.moc	13	2017-11-17 17:18:29	-1	0	4	5	Medium	40	20.66	RJMut2	10 nM	Sco NrdR D15 mutant	1.37939e-08	842.628	2017-11-19 22:05:15	1.83777	444.933
	NrdR D15A to C18C49 oligo	MST	On Time	D15A to C18C49 all	12 Jan _RjMut2_ScoD15 (113 uM) (#13)	C:\Users\nanotemper\Desktop\Inna BMS\Streptomyces\Mutant NrdR Streptomyces\Sco Mutants from Jan 11 2022.moc	14	2017-11-17 17:19:10	-1	0	4	5	Medium	40	20.66	RJMut2	10 nM	Sco NrdR D15 mutant	6.89697e-09	842.019	2017-11-19 22:05:15	1.60029	448.065
	NrdR D15A to C18C49 oligo	MST	On Time	D15A to C18C49 all	12 Jan _RjMut2_ScoD15 (113 uM) (#13)	C:\Users\nanotemper\Desktop\Inna BMS\Streptomyces\Mutant NrdR Streptomyces\Sco Mutants from Jan 11 2022.moc	15	2017-11-17 17:19:51	-1	0	4	5	Medium	40	20.66	RJMut2	10 nM	Sco NrdR D15 mutant	3.44849e-09	842.605	2017-11-19 22:05:15	1.83604	440.063
	NrdR D15A to C18C49 oligo	MST	On Time	D15A to C18C49 all	12 Jan _RjMut2_ScoD15 (113 uM) (#13)	C:\Users\nanotemper\Desktop\Inna BMS\Streptomyces\Mutant NrdR Streptomyces\Sco Mutants from Jan 11 2022.moc	16	2017-11-17 17:20:31	-1	0	4	5	Medium	40	20.66	RJMut2	10 nM	Sco NrdR D15 mutant	1.72424e-09	842.593	2017-11-19 22:05:15	1.79462	446.581

## Sheet: MetaData
Origin of exported data	Origin of exported data
Project Title:
Comment:
Project File Path:	C:\Users\nanotemper\Desktop\Inna BMS\Streptomyces\Source data\Source data mutants\source data Suppl Fig 9\NrdR D15A to wt and mutated oligos\NrdR_D15A to WT and mutated oligonucleotides.nta
Analysis-Set Name:	NrdR D15A to C18C49 oligo
Exported from:	Dose-Response (Flat)
Exported on:	2017-11-19 22:05:15
Analysis Settings	Analysis Settings
Type of Analysis:	MST
Evaluation strategy:	On Time
Cold Region Start:	-1
Cold Region End:	0
Hot Region Start:	4
Hot Region End:	5
