# Supplementary material for: A nucleotide-sensing oligomerization mechanism that controls NrdR-dependent transcription of ribonucleotide reductases
Source: Nat Commun. 2022 May 16;13:2700. doi: 10.1038/s41467-022-30328-1 (PMC9110341; doi:10.1038/s41467-022-30328-1)
Supplement: Supplementary file 10 — Source Data [file 41467_2022_30328_MOESM10_ESM.zip › Source data NrdR/Source data to Fig 4 and Supplementary Fig 9/NrdR D15A to wt and mutated oligos/NrdR_D15A to t9t18_DoseResponseRawDataFlat.xlsx]

## Sheet: RawData
Project-Name	AnalysisSet	AnalysisSetType	EvaluationStrategy	MergeSet	Run	OriginOfData	CapillaryIndex	DateOfMeasurement	ColdRegionStart	ColdRegionEnd	HotRegionStart	HotRegionEnd	MSTPower	ExcitationPower	MeasuredTemperature	Target	TargetConcentration	Ligand	LigandConcentration	Fnorm	ExportedOn	BleachingRate	InitialFluorescence(MST)
	NrdR D15A to T9T18 oligo	MST	On Time	D15A to T9T18 all	11 Jan _RjMut3_ScoD15 (#03)	C:\Users\nanotemper\Desktop\Inna BMS\Streptomyces\Mutant NrdR Streptomyces\Sco Mutants from Jan 11 2022.moc	1	2017-11-16 17:15:44	-1	0	4	5	Medium	40	20.58	RJMut3	10 nM	Sco NrdR D15 mutant	5.185e-05	849.013	2017-11-19 22:05:52	1.82064	442.522
	NrdR D15A to T9T18 oligo	MST	On Time	D15A to T9T18 all	11 Jan _RjMut3_ScoD15 (#03)	C:\Users\nanotemper\Desktop\Inna BMS\Streptomyces\Mutant NrdR Streptomyces\Sco Mutants from Jan 11 2022.moc	2	2017-11-16 17:16:24	-1	0	4	5	Medium	40	20.58	RJMut3	10 nM	Sco NrdR D15 mutant	2.5925e-05	848.921	2017-11-19 22:05:52	1.8248	438.24
	NrdR D15A to T9T18 oligo	MST	On Time	D15A to T9T18 all	11 Jan _RjMut3_ScoD15 (#03)	C:\Users\nanotemper\Desktop\Inna BMS\Streptomyces\Mutant NrdR Streptomyces\Sco Mutants from Jan 11 2022.moc	3	2017-11-16 17:17:05	-1	0	4	5	Medium	40	20.58	RJMut3	10 nM	Sco NrdR D15 mutant	1.29625e-05	848.257	2017-11-19 22:05:52	1.80479	451.26
	NrdR D15A to T9T18 oligo	MST	On Time	D15A to T9T18 all	11 Jan _RjMut3_ScoD15 (#03)	C:\Users\nanotemper\Desktop\Inna BMS\Streptomyces\Mutant NrdR Streptomyces\Sco Mutants from Jan 11 2022.moc	4	2017-11-16 17:17:46	-1	0	4	5	Medium	40	20.58	RJMut3	10 nM	Sco NrdR D15 mutant	6.48125e-06	847.255	2017-11-19 22:05:52	1.9305	441.759
	NrdR D15A to T9T18 oligo	MST	On Time	D15A to T9T18 all	11 Jan _RjMut3_ScoD15 (#03)	C:\Users\nanotemper\Desktop\Inna BMS\Streptomyces\Mutant NrdR Streptomyces\Sco Mutants from Jan 11 2022.moc	5	2017-11-16 17:18:26	-1	0	4	5	Medium	40	20.58	RJMut3	10 nM	Sco NrdR D15 mutant	3.24062e-06	847.068	2017-11-19 22:05:52	1.92445	426.124
	NrdR D15A to T9T18 oligo	MST	On Time	D15A to T9T18 all	11 Jan _RjMut3_ScoD15 (#03)	C:\Users\nanotemper\Desktop\Inna BMS\Streptomyces\Mutant NrdR Streptomyces\Sco Mutants from Jan 11 2022.moc	6	2017-11-16 17:19:07	-1	0	4	5	Medium	40	20.58	RJMut3	10 nM	Sco NrdR D15 mutant	1.62031e-06	847.337	2017-11-19 22:05:52	1.78228	437.345
	NrdR D15A to T9T18 oligo	MST	On Time	D15A to T9T18 all	11 Jan _RjMut3_ScoD15 (#03)	C:\Users\nanotemper\Desktop\Inna BMS\Streptomyces\Mutant NrdR Streptomyces\Sco Mutants from Jan 11 2022.moc	7	2017-11-16 17:19:48	-1	0	4	5	Medium	40	20.58	RJMut3	10 nM	Sco NrdR D15 mutant	8.10156e-07	846.935	2017-11-19 22:05:52	1.85473	442.02
	NrdR D15A to T9T18 oligo	MST	On Time	D15A to T9T18 all	11 Jan _RjMut3_ScoD15 (#03)	C:\Users\nanotemper\Desktop\Inna BMS\Streptomyces\Mutant NrdR Streptomyces\Sco Mutants from Jan 11 2022.moc	8	2017-11-16 17:20:28	-1	0	4	5	Medium	40	20.58	RJMut3	10 nM	Sco NrdR D15 mutant	4.05078e-07	847.227	2017-11-19 22:05:52	1.9621	436.801
	NrdR D15A to T9T18 oligo	MST	On Time	D15A to T9T18 all	11 Jan _RjMut3_ScoD15 (#03)	C:\Users\nanotemper\Desktop\Inna BMS\Streptomyces\Mutant NrdR Streptomyces\Sco Mutants from Jan 11 2022.moc	9	2017-11-16 17:21:09	-1	0	4	5	Medium	40	20.58	RJMut3	10 nM	Sco NrdR D15 mutant	2.02539e-07	846.559	2017-11-19 22:05:52	1.65881	430.633
	NrdR D15A to T9T18 oligo	MST	On Time	D15A to T9T18 all	11 Jan _RjMut3_ScoD15 (#03)	C:\Users\nanotemper\Desktop\Inna BMS\Streptomyces\Mutant NrdR Streptomyces\Sco Mutants from Jan 11 2022.moc	10	2017-11-16 17:21:50	-1	0	4	5	Medium	40	20.58	RJMut3	10 nM	Sco NrdR D15 mutant	1.0127e-07	845.46	2017-11-19 22:05:52	1.7793	428.882
	NrdR D15A to T9T18 oligo	MST	On Time	D15A to T9T18 all	11 Jan _RjMut3_ScoD15 (#03)	C:\Users\nanotemper\Desktop\Inna BMS\Streptomyces\Mutant NrdR Streptomyces\Sco Mutants from Jan 11 2022.moc	11	2017-11-16 17:22:30	-1	0	4	5	Medium	40	20.58	RJMut3	10 nM	Sco NrdR D15 mutant	5.06348e-08	844.054	2017-11-19 22:05:52	1.82261	431.676
	NrdR D15A to T9T18 oligo	MST	On Time	D15A to T9T18 all	11 Jan _RjMut3_ScoD15 (#03)	C:\Users\nanotemper\Desktop\Inna BMS\Streptomyces\Mutant NrdR Streptomyces\Sco Mutants from Jan 11 2022.moc	12	2017-11-16 17:23:11	-1	0	4	5	Medium	40	20.58	RJMut3	10 nM	Sco NrdR D15 mutant	2.53174e-08	843.149	2017-11-19 22:05:52	1.64797	423.46
	NrdR D15A to T9T18 oligo	MST	On Time	D15A to T9T18 all	11 Jan _RjMut3_ScoD15 (#03)	C:\Users\nanotemper\Desktop\Inna BMS\Streptomyces\Mutant NrdR Streptomyces\Sco Mutants from Jan 11 2022.moc	13	2017-11-16 17:23:52	-1	0	4	5	Medium	40	20.58	RJMut3	10 nM	Sco NrdR D15 mutant	1.26587e-08	842.534	2017-11-19 22:05:52	1.90074	424.055
	NrdR D15A to T9T18 oligo	MST	On Time	D15A to T9T18 all	11 Jan _RjMut3_ScoD15 (#03)	C:\Users\nanotemper\Desktop\Inna BMS\Streptomyces\Mutant NrdR Streptomyces\Sco Mutants from Jan 11 2022.moc	14	2017-11-16 17:24:33	-1	0	4	5	Medium	40	20.58	RJMut3	10 nM	Sco NrdR D15 mutant	6.32935e-09	841.545	2017-11-19 22:05:52	1.67184	426.24
	NrdR D15A to T9T18 oligo	MST	On Time	D15A to T9T18 all	11 Jan _RjMut3_ScoD15 (#03)	C:\Users\nanotemper\Desktop\Inna BMS\Streptomyces\Mutant NrdR Streptomyces\Sco Mutants from Jan 11 2022.moc	15	2017-11-16 17:25:13	-1	0	4	5	Medium	40	20.58	RJMut3	10 nM	Sco NrdR D15 mutant	3.16467e-09	841.712	2017-11-19 22:05:52	1.84194	435.142
	NrdR D15A to T9T18 oligo	MST	On Time	D15A to T9T18 all	11 Jan _RjMut3_ScoD15 (#03)	C:\Users\nanotemper\Desktop\Inna BMS\Streptomyces\Mutant NrdR Streptomyces\Sco Mutants from Jan 11 2022.moc	16	2017-11-16 17:25:54	-1	0	4	5	Medium	40	20.58	RJMut3	10 nM	Sco NrdR D15 mutant	1.58234e-09	841.377	2017-11-19 22:05:52	1.79988	426.171
	NrdR D15A to T9T18 oligo	MST	On Time	D15A to T9T18 all	Experiment 1412 Jan _RjMut3_ScoD15 (108.5 uM) (#14)	C:\Users\nanotemper\Desktop\Inna BMS\Streptomyces\Mutant NrdR Streptomyces\Sco Mutants from Jan 11 2022.moc	1	2017-11-17 17:33:18	-1	0	4	5	Medium	40	20.91	RJMut3	10 nM	Sco NrdR D15 mutant	5.425e-05	849.316	2017-11-19 22:05:52	1.60011	437.053
	NrdR D15A to T9T18 oligo	MST	On Time	D15A to T9T18 all	Experiment 1412 Jan _RjMut3_ScoD15 (108.5 uM) (#14)	C:\Users\nanotemper\Desktop\Inna BMS\Streptomyces\Mutant NrdR Streptomyces\Sco Mutants from Jan 11 2022.moc	2	2017-11-17 17:33:58	-1	0	4	5	Medium	40	20.91	RJMut3	10 nM	Sco NrdR D15 mutant	2.7125e-05	848.807	2017-11-19 22:05:52	1.75933	414.907
	NrdR D15A to T9T18 oligo	MST	On Time	D15A to T9T18 all	Experiment 1412 Jan _RjMut3_ScoD15 (108.5 uM) (#14)	C:\Users\nanotemper\Desktop\Inna BMS\Streptomyces\Mutant NrdR Streptomyces\Sco Mutants from Jan 11 2022.moc	3	2017-11-17 17:34:39	-1	0	4	5	Medium	40	20.91	RJMut3	10 nM	Sco NrdR D15 mutant	1.35625e-05	847.056	2017-11-19 22:05:52	1.79104	414.873
	NrdR D15A to T9T18 oligo	MST	On Time	D15A to T9T18 all	Experiment 1412 Jan _RjMut3_ScoD15 (108.5 uM) (#14)	C:\Users\nanotemper\Desktop\Inna BMS\Streptomyces\Mutant NrdR Streptomyces\Sco Mutants from Jan 11 2022.moc	4	2017-11-17 17:35:19	-1	0	4	5	Medium	40	20.91	RJMut3	10 nM	Sco NrdR D15 mutant	6.78125e-06	845.414	2017-11-19 22:05:52	1.85176	417.834
	NrdR D15A to T9T18 oligo	MST	On Time	D15A to T9T18 all	Experiment 1412 Jan _RjMut3_ScoD15 (108.5 uM) (#14)	C:\Users\nanotemper\Desktop\Inna BMS\Streptomyces\Mutant NrdR Streptomyces\Sco Mutants from Jan 11 2022.moc	5	2017-11-17 17:36:00	-1	0	4	5	Medium	40	20.91	RJMut3	10 nM	Sco NrdR D15 mutant	3.39062e-06	847.371	2017-11-19 22:05:52	1.83788	418.866
	NrdR D15A to T9T18 oligo	MST	On Time	D15A to T9T18 all	Experiment 1412 Jan _RjMut3_ScoD15 (108.5 uM) (#14)	C:\Users\nanotemper\Desktop\Inna BMS\Streptomyces\Mutant NrdR Streptomyces\Sco Mutants from Jan 11 2022.moc	6	2017-11-17 17:36:41	-1	0	4	5	Medium	40	20.91	RJMut3	10 nM	Sco NrdR D15 mutant	1.69531e-06	847.428	2017-11-19 22:05:52	1.64362	405.697
	NrdR D15A to T9T18 oligo	MST	On Time	D15A to T9T18 all	Experiment 1412 Jan _RjMut3_ScoD15 (108.5 uM) (#14)	C:\Users\nanotemper\Desktop\Inna BMS\Streptomyces\Mutant NrdR Streptomyces\Sco Mutants from Jan 11 2022.moc	7	2017-11-17 17:37:22	-1	0	4	5	Medium	40	20.91	RJMut3	10 nM	Sco NrdR D15 mutant	8.47656e-07	846.882	2017-11-19 22:05:52	1.81515	413.03
	NrdR D15A to T9T18 oligo	MST	On Time	D15A to T9T18 all	Experiment 1412 Jan _RjMut3_ScoD15 (108.5 uM) (#14)	C:\Users\nanotemper\Desktop\Inna BMS\Streptomyces\Mutant NrdR Streptomyces\Sco Mutants from Jan 11 2022.moc	8	2017-11-17 17:38:02	-1	0	4	5	Medium	40	20.91	RJMut3	10 nM	Sco NrdR D15 mutant	4.23828e-07	847.38	2017-11-19 22:05:52	1.57037	398.684
	NrdR D15A to T9T18 oligo	MST	On Time	D15A to T9T18 all	Experiment 1412 Jan _RjMut3_ScoD15 (108.5 uM) (#14)	C:\Users\nanotemper\Desktop\Inna BMS\Streptomyces\Mutant NrdR Streptomyces\Sco Mutants from Jan 11 2022.moc	9	2017-11-17 17:38:43	-1	0	4	5	Medium	40	20.91	RJMut3	10 nM	Sco NrdR D15 mutant	2.11914e-07	846.76	2017-11-19 22:05:52	1.70681	426.277
	NrdR D15A to T9T18 oligo	MST	On Time	D15A to T9T18 all	Experiment 1412 Jan _RjMut3_ScoD15 (108.5 uM) (#14)	C:\Users\nanotemper\Desktop\Inna BMS\Streptomyces\Mutant NrdR Streptomyces\Sco Mutants from Jan 11 2022.moc	10	2017-11-17 17:39:24	-1	0	4	5	Medium	40	20.91	RJMut3	10 nM	Sco NrdR D15 mutant	1.05957e-07	846.293	2017-11-19 22:05:52	1.78655	415.082
	NrdR D15A to T9T18 oligo	MST	On Time	D15A to T9T18 all	Experiment 1412 Jan _RjMut3_ScoD15 (108.5 uM) (#14)	C:\Users\nanotemper\Desktop\Inna BMS\Streptomyces\Mutant NrdR Streptomyces\Sco Mutants from Jan 11 2022.moc	11	2017-11-17 17:40:04	-1	0	4	5	Medium	40	20.91	RJMut3	10 nM	Sco NrdR D15 mutant	5.29785e-08	845.022	2017-11-19 22:05:52	1.91717	413.573
	NrdR D15A to T9T18 oligo	MST	On Time	D15A to T9T18 all	Experiment 1412 Jan _RjMut3_ScoD15 (108.5 uM) (#14)	C:\Users\nanotemper\Desktop\Inna BMS\Streptomyces\Mutant NrdR Streptomyces\Sco Mutants from Jan 11 2022.moc	12	2017-11-17 17:40:45	-1	0	4	5	Medium	40	20.91	RJMut3	10 nM	Sco NrdR D15 mutant	2.64893e-08	843.636	2017-11-19 22:05:52	1.86204	400.964
	NrdR D15A to T9T18 oligo	MST	On Time	D15A to T9T18 all	Experiment 1412 Jan _RjMut3_ScoD15 (108.5 uM) (#14)	C:\Users\nanotemper\Desktop\Inna BMS\Streptomyces\Mutant NrdR Streptomyces\Sco Mutants from Jan 11 2022.moc	13	2017-11-17 17:41:26	-1	0	4	5	Medium	40	20.91	RJMut3	10 nM	Sco NrdR D15 mutant	1.32446e-08	841.631	2017-11-19 22:05:52	1.86457	403.678
	NrdR D15A to T9T18 oligo	MST	On Time	D15A to T9T18 all	Experiment 1412 Jan _RjMut3_ScoD15 (108.5 uM) (#14)	C:\Users\nanotemper\Desktop\Inna BMS\Streptomyces\Mutant NrdR Streptomyces\Sco Mutants from Jan 11 2022.moc	14	2017-11-17 17:42:06	-1	0	4	5	Medium	40	20.91	RJMut3	10 nM	Sco NrdR D15 mutant	6.62231e-09	841.893	2017-11-19 22:05:52	1.74182	402.168
	NrdR D15A to T9T18 oligo	MST	On Time	D15A to T9T18 all	Experiment 1412 Jan _RjMut3_ScoD15 (108.5 uM) (#14)	C:\Users\nanotemper\Desktop\Inna BMS\Streptomyces\Mutant NrdR Streptomyces\Sco Mutants from Jan 11 2022.moc	15	2017-11-17 17:42:47	-1	0	4	5	Medium	40	20.91	RJMut3	10 nM	Sco NrdR D15 mutant	3.31116e-09	841.015	2017-11-19 22:05:52	1.86589	403.155
	NrdR D15A to T9T18 oligo	MST	On Time	D15A to T9T18 all	Experiment 1412 Jan _RjMut3_ScoD15 (108.5 uM) (#14)	C:\Users\nanotemper\Desktop\Inna BMS\Streptomyces\Mutant NrdR Streptomyces\Sco Mutants from Jan 11 2022.moc	16	2017-11-17 17:43:28	-1	0	4	5	Medium	40	20.91	RJMut3	10 nM	Sco NrdR D15 mutant	1.65558e-09	842.102	2017-11-19 22:05:52	1.89378	402.972
	NrdR D15A to T9T18 oligo	MST	On Time	D15A to T9T18 all	12 Jan _RjMut3_ScoD15 (113 uM) (#15)	C:\Users\nanotemper\Desktop\Inna BMS\Streptomyces\Mutant NrdR Streptomyces\Sco Mutants from Jan 11 2022.moc	1	2017-11-17 17:54:02	-1	0	4	5	Medium	40	21.07	RJMut3	10 nM	Sco NrdR D15 mutant	5.65e-05	849.519	2017-11-19 22:05:52	1.75317	434.196
	NrdR D15A to T9T18 oligo	MST	On Time	D15A to T9T18 all	12 Jan _RjMut3_ScoD15 (113 uM) (#15)	C:\Users\nanotemper\Desktop\Inna BMS\Streptomyces\Mutant NrdR Streptomyces\Sco Mutants from Jan 11 2022.moc	2	2017-11-17 17:54:42	-1	0	4	5	Medium	40	21.07	RJMut3	10 nM	Sco NrdR D15 mutant	2.825e-05	848.862	2017-11-19 22:05:52	1.83348	437.555
	NrdR D15A to T9T18 oligo	MST	On Time	D15A to T9T18 all	12 Jan _RjMut3_ScoD15 (113 uM) (#15)	C:\Users\nanotemper\Desktop\Inna BMS\Streptomyces\Mutant NrdR Streptomyces\Sco Mutants from Jan 11 2022.moc	3	2017-11-17 17:55:23	-1	0	4	5	Medium	40	21.07	RJMut3	10 nM	Sco NrdR D15 mutant	1.4125e-05	848.969	2017-11-19 22:05:52	1.64481	413.336
	NrdR D15A to T9T18 oligo	MST	On Time	D15A to T9T18 all	12 Jan _RjMut3_ScoD15 (113 uM) (#15)	C:\Users\nanotemper\Desktop\Inna BMS\Streptomyces\Mutant NrdR Streptomyces\Sco Mutants from Jan 11 2022.moc	4	2017-11-17 17:56:04	-1	0	4	5	Medium	40	21.07	RJMut3	10 nM	Sco NrdR D15 mutant	7.0625e-06	849.416	2017-11-19 22:05:52	1.67437	426.358
	NrdR D15A to T9T18 oligo	MST	On Time	D15A to T9T18 all	12 Jan _RjMut3_ScoD15 (113 uM) (#15)	C:\Users\nanotemper\Desktop\Inna BMS\Streptomyces\Mutant NrdR Streptomyces\Sco Mutants from Jan 11 2022.moc	5	2017-11-17 17:56:44	-1	0	4	5	Medium	40	21.07	RJMut3	10 nM	Sco NrdR D15 mutant	3.53125e-06	848.13	2017-11-19 22:05:52	1.66222	419.761
	NrdR D15A to T9T18 oligo	MST	On Time	D15A to T9T18 all	12 Jan _RjMut3_ScoD15 (113 uM) (#15)	C:\Users\nanotemper\Desktop\Inna BMS\Streptomyces\Mutant NrdR Streptomyces\Sco Mutants from Jan 11 2022.moc	6	2017-11-17 17:57:25	-1	0	4	5	Medium	40	21.07	RJMut3	10 nM	Sco NrdR D15 mutant	1.76562e-06	848.884	2017-11-19 22:05:52	1.73793	422.229
	NrdR D15A to T9T18 oligo	MST	On Time	D15A to T9T18 all	12 Jan _RjMut3_ScoD15 (113 uM) (#15)	C:\Users\nanotemper\Desktop\Inna BMS\Streptomyces\Mutant NrdR Streptomyces\Sco Mutants from Jan 11 2022.moc	7	2017-11-17 17:58:06	-1	0	4	5	Medium	40	21.07	RJMut3	10 nM	Sco NrdR D15 mutant	8.82812e-07	846.885	2017-11-19 22:05:52	1.66718	427.894
	NrdR D15A to T9T18 oligo	MST	On Time	D15A to T9T18 all	12 Jan _RjMut3_ScoD15 (113 uM) (#15)	C:\Users\nanotemper\Desktop\Inna BMS\Streptomyces\Mutant NrdR Streptomyces\Sco Mutants from Jan 11 2022.moc	8	2017-11-17 17:58:46	-1	0	4	5	Medium	40	21.07	RJMut3	10 nM	Sco NrdR D15 mutant	4.41406e-07	848.893	2017-11-19 22:05:52	1.78975	404.59
	NrdR D15A to T9T18 oligo	MST	On Time	D15A to T9T18 all	12 Jan _RjMut3_ScoD15 (113 uM) (#15)	C:\Users\nanotemper\Desktop\Inna BMS\Streptomyces\Mutant NrdR Streptomyces\Sco Mutants from Jan 11 2022.moc	9	2017-11-17 17:59:27	-1	0	4	5	Medium	40	21.07	RJMut3	10 nM	Sco NrdR D15 mutant	2.20703e-07	848.073	2017-11-19 22:05:52	1.91968	412.218
	NrdR D15A to T9T18 oligo	MST	On Time	D15A to T9T18 all	12 Jan _RjMut3_ScoD15 (113 uM) (#15)	C:\Users\nanotemper\Desktop\Inna BMS\Streptomyces\Mutant NrdR Streptomyces\Sco Mutants from Jan 11 2022.moc	10	2017-11-17 18:00:08	-1	0	4	5	Medium	40	21.07	RJMut3	10 nM	Sco NrdR D15 mutant	1.10352e-07	846.392	2017-11-19 22:05:52	1.77519	408.279
	NrdR D15A to T9T18 oligo	MST	On Time	D15A to T9T18 all	12 Jan _RjMut3_ScoD15 (113 uM) (#15)	C:\Users\nanotemper\Desktop\Inna BMS\Streptomyces\Mutant NrdR Streptomyces\Sco Mutants from Jan 11 2022.moc	11	2017-11-17 18:00:48	-1	0	4	5	Medium	40	21.07	RJMut3	10 nM	Sco NrdR D15 mutant	5.51758e-08	845.493	2017-11-19 22:05:52	1.63567	387.01
	NrdR D15A to T9T18 oligo	MST	On Time	D15A to T9T18 all	12 Jan _RjMut3_ScoD15 (113 uM) (#15)	C:\Users\nanotemper\Desktop\Inna BMS\Streptomyces\Mutant NrdR Streptomyces\Sco Mutants from Jan 11 2022.moc	12	2017-11-17 18:01:29	-1	0	4	5	Medium	40	21.07	RJMut3	10 nM	Sco NrdR D15 mutant	2.75879e-08	843.727	2017-11-19 22:05:52	1.87167	377.916
	NrdR D15A to T9T18 oligo	MST	On Time	D15A to T9T18 all	12 Jan _RjMut3_ScoD15 (113 uM) (#15)	C:\Users\nanotemper\Desktop\Inna BMS\Streptomyces\Mutant NrdR Streptomyces\Sco Mutants from Jan 11 2022.moc	13	2017-11-17 18:02:10	-1	0	4	5	Medium	40	21.07	RJMut3	10 nM	Sco NrdR D15 mutant	1.37939e-08	842.853	2017-11-19 22:05:52	1.62145	391.648
	NrdR D15A to T9T18 oligo	MST	On Time	D15A to T9T18 all	12 Jan _RjMut3_ScoD15 (113 uM) (#15)	C:\Users\nanotemper\Desktop\Inna BMS\Streptomyces\Mutant NrdR Streptomyces\Sco Mutants from Jan 11 2022.moc	14	2017-11-17 18:02:50	-1	0	4	5	Medium	40	21.07	RJMut3	10 nM	Sco NrdR D15 mutant	6.89697e-09	843.206	2017-11-19 22:05:52	1.84648	386.836
	NrdR D15A to T9T18 oligo	MST	On Time	D15A to T9T18 all	12 Jan _RjMut3_ScoD15 (113 uM) (#15)	C:\Users\nanotemper\Desktop\Inna BMS\Streptomyces\Mutant NrdR Streptomyces\Sco Mutants from Jan 11 2022.moc	15	2017-11-17 18:03:31	-1	0	4	5	Medium	40	21.07	RJMut3	10 nM	Sco NrdR D15 mutant	3.44849e-09	843.383	2017-11-19 22:05:52	1.86565	379.657
	NrdR D15A to T9T18 oligo	MST	On Time	D15A to T9T18 all	12 Jan _RjMut3_ScoD15 (113 uM) (#15)	C:\Users\nanotemper\Desktop\Inna BMS\Streptomyces\Mutant NrdR Streptomyces\Sco Mutants from Jan 11 2022.moc	16	2017-11-17 18:04:12	-1	0	4	5	Medium	40	21.07	RJMut3	10 nM	Sco NrdR D15 mutant	1.72424e-09	843.196	2017-11-19 22:05:52	1.80557	385.448

## Sheet: MetaData
Origin of exported data	Origin of exported data
Project Title:
Comment:
Project File Path:	C:\Users\nanotemper\Desktop\Inna BMS\Streptomyces\Source data\Source data mutants\source data Suppl Fig 9\NrdR D15A to wt and mutated oligos\NrdR_D15A to WT and mutated oligonucleotides.nta
Analysis-Set Name:	NrdR D15A to T9T18 oligo
Exported from:	Dose-Response (Flat)
Exported on:	2017-11-19 22:05:52
Analysis Settings	Analysis Settings
Type of Analysis:	MST
Evaluation strategy:	On Time
Cold Region Start:	-1
Cold Region End:	0
Hot Region Start:	4
Hot Region End:	5
