# Supplementary material for: A nucleotide-sensing oligomerization mechanism that controls NrdR-dependent transcription of ribonucleotide reductases
Source: Nat Commun. 2022 May 16;13:2700. doi: 10.1038/s41467-022-30328-1 (PMC9110341; doi:10.1038/s41467-022-30328-1)
Supplement: Supplementary file 10 — Source Data [file 41467_2022_30328_MOESM10_ESM.zip › Source data NrdR/Source data to Fig 4 and Supplementary Fig 9/NrdR D15A to wt and mutated oligos/NrdR to cydA data set 2_DoseResponseRawDataFlat.xlsx]

## Sheet: RawData
Project-Name	AnalysisSet	AnalysisSetType	EvaluationStrategy	MergeSet	Run	OriginOfData	CapillaryIndex	DateOfMeasurement	ColdRegionStart	ColdRegionEnd	HotRegionStart	HotRegionEnd	MSTPower	ExcitationPower	MeasuredTemperature	Target	TargetConcentration	Ligand	LigandConcentration	Fnorm	ExportedOn	BleachingRate	InitialFluorescence(MST)
	D15A to cydA data set 2	MST	On Time	D15A to cydA data set 2 all	18 Jan _CydA_ScoD15 (377.5 uM) (#26)	C:\Users\nanotemper\Desktop\Inna BMS\Streptomyces\Mutant NrdR Streptomyces\Sco Mutants from Jan 11 2022.moc	1	2017-11-16 15:50:35	-1	0	4	5	Medium	40	20.99	CydA	10 nM	Sco NrdR D15 mutant	0.00018875	844.96	2017-11-19 22:02:29	1.58021	609.093
	D15A to cydA data set 2	MST	On Time	D15A to cydA data set 2 all	18 Jan _CydA_ScoD15 (377.5 uM) (#26)	C:\Users\nanotemper\Desktop\Inna BMS\Streptomyces\Mutant NrdR Streptomyces\Sco Mutants from Jan 11 2022.moc	2	2017-11-16 15:51:15	-1	0	4	5	Medium	40	20.99	CydA	10 nM	Sco NrdR D15 mutant	9.4375e-05	850.603	2017-11-19 22:02:29	1.80135	618.943
	D15A to cydA data set 2	MST	On Time	D15A to cydA data set 2 all	18 Jan _CydA_ScoD15 (377.5 uM) (#26)	C:\Users\nanotemper\Desktop\Inna BMS\Streptomyces\Mutant NrdR Streptomyces\Sco Mutants from Jan 11 2022.moc	3	2017-11-16 15:51:55	-1	0	4	5	Medium	40	20.99	CydA	10 nM	Sco NrdR D15 mutant	4.71875e-05	853.935	2017-11-19 22:02:29	1.91472	587.124
	D15A to cydA data set 2	MST	On Time	D15A to cydA data set 2 all	18 Jan _CydA_ScoD15 (377.5 uM) (#26)	C:\Users\nanotemper\Desktop\Inna BMS\Streptomyces\Mutant NrdR Streptomyces\Sco Mutants from Jan 11 2022.moc	4	2017-11-16 15:52:36	-1	0	4	5	Medium	40	20.99	CydA	10 nM	Sco NrdR D15 mutant	2.35938e-05	851.283	2017-11-19 22:02:29	1.75673	579.319
	D15A to cydA data set 2	MST	On Time	D15A to cydA data set 2 all	18 Jan _CydA_ScoD15 (377.5 uM) (#26)	C:\Users\nanotemper\Desktop\Inna BMS\Streptomyces\Mutant NrdR Streptomyces\Sco Mutants from Jan 11 2022.moc	5	2017-11-16 15:53:17	-1	0	4	5	Medium	40	20.99	CydA	10 nM	Sco NrdR D15 mutant	1.17969e-05	848.127	2017-11-19 22:02:29	2.05855	568.834
	D15A to cydA data set 2	MST	On Time	D15A to cydA data set 2 all	18 Jan _CydA_ScoD15 (377.5 uM) (#26)	C:\Users\nanotemper\Desktop\Inna BMS\Streptomyces\Mutant NrdR Streptomyces\Sco Mutants from Jan 11 2022.moc	6	2017-11-16 15:53:57	-1	0	4	5	Medium	40	20.99	CydA	10 nM	Sco NrdR D15 mutant	5.89844e-06	843.621	2017-11-19 22:02:29	1.94291	562.1
	D15A to cydA data set 2	MST	On Time	D15A to cydA data set 2 all	18 Jan _CydA_ScoD15 (377.5 uM) (#26)	C:\Users\nanotemper\Desktop\Inna BMS\Streptomyces\Mutant NrdR Streptomyces\Sco Mutants from Jan 11 2022.moc	7	2017-11-16 15:54:38	-1	0	4	5	Medium	40	20.99	CydA	10 nM	Sco NrdR D15 mutant	2.94922e-06	838.642	2017-11-19 22:02:29	1.83266	561.512
	D15A to cydA data set 2	MST	On Time	D15A to cydA data set 2 all	18 Jan _CydA_ScoD15 (377.5 uM) (#26)	C:\Users\nanotemper\Desktop\Inna BMS\Streptomyces\Mutant NrdR Streptomyces\Sco Mutants from Jan 11 2022.moc	8	2017-11-16 15:55:19	-1	0	4	5	Medium	40	20.99	CydA	10 nM	Sco NrdR D15 mutant	1.47461e-06	835.176	2017-11-19 22:02:29	1.98798	557.547
	D15A to cydA data set 2	MST	On Time	D15A to cydA data set 2 all	18 Jan _CydA_ScoD15 (377.5 uM) (#26)	C:\Users\nanotemper\Desktop\Inna BMS\Streptomyces\Mutant NrdR Streptomyces\Sco Mutants from Jan 11 2022.moc	9	2017-11-16 15:55:59	-1	0	4	5	Medium	40	20.99	CydA	10 nM	Sco NrdR D15 mutant	7.37305e-07	832.028	2017-11-19 22:02:29	1.94583	556.961
	D15A to cydA data set 2	MST	On Time	D15A to cydA data set 2 all	18 Jan _CydA_ScoD15 (377.5 uM) (#26)	C:\Users\nanotemper\Desktop\Inna BMS\Streptomyces\Mutant NrdR Streptomyces\Sco Mutants from Jan 11 2022.moc	10	2017-11-16 15:56:40	-1	0	4	5	Medium	40	20.99	CydA	10 nM	Sco NrdR D15 mutant	3.68652e-07	830.777	2017-11-19 22:02:29	1.78219	564.562
	D15A to cydA data set 2	MST	On Time	D15A to cydA data set 2 all	18 Jan _CydA_ScoD15 (377.5 uM) (#26)	C:\Users\nanotemper\Desktop\Inna BMS\Streptomyces\Mutant NrdR Streptomyces\Sco Mutants from Jan 11 2022.moc	11	2017-11-16 15:57:20	-1	0	4	5	Medium	40	20.99	CydA	10 nM	Sco NrdR D15 mutant	1.84326e-07	829.195	2017-11-19 22:02:29	1.87513	557.011
	D15A to cydA data set 2	MST	On Time	D15A to cydA data set 2 all	18 Jan _CydA_ScoD15 (377.5 uM) (#26)	C:\Users\nanotemper\Desktop\Inna BMS\Streptomyces\Mutant NrdR Streptomyces\Sco Mutants from Jan 11 2022.moc	12	2017-11-16 15:58:01	-1	0	4	5	Medium	40	20.99	CydA	10 nM	Sco NrdR D15 mutant	9.21631e-08	828.991	2017-11-19 22:02:29	1.83644	567.397
	D15A to cydA data set 2	MST	On Time	D15A to cydA data set 2 all	18 Jan _CydA_ScoD15 (377.5 uM) (#26)	C:\Users\nanotemper\Desktop\Inna BMS\Streptomyces\Mutant NrdR Streptomyces\Sco Mutants from Jan 11 2022.moc	13	2017-11-16 15:58:42	-1	0	4	5	Medium	40	20.99	CydA	10 nM	Sco NrdR D15 mutant	4.60815e-08	828.991	2017-11-19 22:02:29	1.92883	533.327
	D15A to cydA data set 2	MST	On Time	D15A to cydA data set 2 all	18 Jan _CydA_ScoD15 (377.5 uM) (#26)	C:\Users\nanotemper\Desktop\Inna BMS\Streptomyces\Mutant NrdR Streptomyces\Sco Mutants from Jan 11 2022.moc	14	2017-11-16 15:59:22	-1	0	4	5	Medium	40	20.99	CydA	10 nM	Sco NrdR D15 mutant	2.30408e-08	828.956	2017-11-19 22:02:29	2.14844	557.39
	D15A to cydA data set 2	MST	On Time	D15A to cydA data set 2 all	18 Jan _CydA_ScoD15 (377.5 uM) (#26)	C:\Users\nanotemper\Desktop\Inna BMS\Streptomyces\Mutant NrdR Streptomyces\Sco Mutants from Jan 11 2022.moc	15	2017-11-16 16:00:03	-1	0	4	5	Medium	40	20.99	CydA	10 nM	Sco NrdR D15 mutant	1.15204e-08	828.589	2017-11-19 22:02:29	1.78942	543.963
	D15A to cydA data set 2	MST	On Time	D15A to cydA data set 2 all	18 Jan _CydA_ScoD15 (377.5 uM) (#26)	C:\Users\nanotemper\Desktop\Inna BMS\Streptomyces\Mutant NrdR Streptomyces\Sco Mutants from Jan 11 2022.moc	16	2017-11-16 16:00:44	-1	0	4	5	Medium	40	20.99	CydA	10 nM	Sco NrdR D15 mutant	5.76019e-09	828.665	2017-11-19 22:02:29	1.86238	567.113
	D15A to cydA data set 2	MST	On Time	D15A to cydA data set 2 all	Experiment 27 (#27)	C:\Users\nanotemper\Desktop\Inna BMS\Streptomyces\Mutant NrdR Streptomyces\Sco Mutants from Jan 11 2022.moc	1	2017-11-16 16:19:10	-1	0	4	5	Medium	40	21.24	CydA	10 nM	Sco NrdR D15 mutant	0.00018875	851.895	2017-11-19 22:02:29	0.983209	624.397
	D15A to cydA data set 2	MST	On Time	D15A to cydA data set 2 all	Experiment 27 (#27)	C:\Users\nanotemper\Desktop\Inna BMS\Streptomyces\Mutant NrdR Streptomyces\Sco Mutants from Jan 11 2022.moc	2	2017-11-16 16:19:51	-1	0	4	5	Medium	40	21.24	CydA	10 nM	Sco NrdR D15 mutant	9.4375e-05	845.75	2017-11-19 22:02:29	1.56921	610.262
	D15A to cydA data set 2	MST	On Time	D15A to cydA data set 2 all	Experiment 27 (#27)	C:\Users\nanotemper\Desktop\Inna BMS\Streptomyces\Mutant NrdR Streptomyces\Sco Mutants from Jan 11 2022.moc	3	2017-11-16 16:20:31	-1	0	4	5	Medium	40	21.24	CydA	10 nM	Sco NrdR D15 mutant	4.71875e-05	847.861	2017-11-19 22:02:29	1.87188	578.282
	D15A to cydA data set 2	MST	On Time	D15A to cydA data set 2 all	Experiment 27 (#27)	C:\Users\nanotemper\Desktop\Inna BMS\Streptomyces\Mutant NrdR Streptomyces\Sco Mutants from Jan 11 2022.moc	4	2017-11-16 16:21:12	-1	0	4	5	Medium	40	21.24	CydA	10 nM	Sco NrdR D15 mutant	2.35938e-05	852.789	2017-11-19 22:02:29	1.94751	582.268
	D15A to cydA data set 2	MST	On Time	D15A to cydA data set 2 all	Experiment 27 (#27)	C:\Users\nanotemper\Desktop\Inna BMS\Streptomyces\Mutant NrdR Streptomyces\Sco Mutants from Jan 11 2022.moc	5	2017-11-16 16:21:53	-1	0	4	5	Medium	40	21.24	CydA	10 nM	Sco NrdR D15 mutant	1.17969e-05	852.918	2017-11-19 22:02:29	1.85375	571.235
	D15A to cydA data set 2	MST	On Time	D15A to cydA data set 2 all	Experiment 27 (#27)	C:\Users\nanotemper\Desktop\Inna BMS\Streptomyces\Mutant NrdR Streptomyces\Sco Mutants from Jan 11 2022.moc	6	2017-11-16 16:22:33	-1	0	4	5	Medium	40	21.24	CydA	10 nM	Sco NrdR D15 mutant	5.89844e-06	847.512	2017-11-19 22:02:29	2.00251	571.684
	D15A to cydA data set 2	MST	On Time	D15A to cydA data set 2 all	Experiment 27 (#27)	C:\Users\nanotemper\Desktop\Inna BMS\Streptomyces\Mutant NrdR Streptomyces\Sco Mutants from Jan 11 2022.moc	7	2017-11-16 16:23:14	-1	0	4	5	Medium	40	21.24	CydA	10 nM	Sco NrdR D15 mutant	2.94922e-06	839.502	2017-11-19 22:02:29	1.83035	563.628
	D15A to cydA data set 2	MST	On Time	D15A to cydA data set 2 all	Experiment 27 (#27)	C:\Users\nanotemper\Desktop\Inna BMS\Streptomyces\Mutant NrdR Streptomyces\Sco Mutants from Jan 11 2022.moc	8	2017-11-16 16:23:55	-1	0	4	5	Medium	40	21.24	CydA	10 nM	Sco NrdR D15 mutant	1.47461e-06	835.25	2017-11-19 22:02:29	1.85271	556.684
	D15A to cydA data set 2	MST	On Time	D15A to cydA data set 2 all	Experiment 27 (#27)	C:\Users\nanotemper\Desktop\Inna BMS\Streptomyces\Mutant NrdR Streptomyces\Sco Mutants from Jan 11 2022.moc	9	2017-11-16 16:24:35	-1	0	4	5	Medium	40	21.24	CydA	10 nM	Sco NrdR D15 mutant	7.37305e-07	831.721	2017-11-19 22:02:29	1.86866	556.451
	D15A to cydA data set 2	MST	On Time	D15A to cydA data set 2 all	Experiment 27 (#27)	C:\Users\nanotemper\Desktop\Inna BMS\Streptomyces\Mutant NrdR Streptomyces\Sco Mutants from Jan 11 2022.moc	10	2017-11-16 16:25:16	-1	0	4	5	Medium	40	21.24	CydA	10 nM	Sco NrdR D15 mutant	3.68652e-07	830.344	2017-11-19 22:02:29	1.86457	563.736
	D15A to cydA data set 2	MST	On Time	D15A to cydA data set 2 all	Experiment 27 (#27)	C:\Users\nanotemper\Desktop\Inna BMS\Streptomyces\Mutant NrdR Streptomyces\Sco Mutants from Jan 11 2022.moc	11	2017-11-16 16:25:57	-1	0	4	5	Medium	40	21.24	CydA	10 nM	Sco NrdR D15 mutant	1.84326e-07	829.555	2017-11-19 22:02:29	1.75616	556.737
	D15A to cydA data set 2	MST	On Time	D15A to cydA data set 2 all	Experiment 27 (#27)	C:\Users\nanotemper\Desktop\Inna BMS\Streptomyces\Mutant NrdR Streptomyces\Sco Mutants from Jan 11 2022.moc	12	2017-11-16 16:26:37	-1	0	4	5	Medium	40	21.24	CydA	10 nM	Sco NrdR D15 mutant	9.21631e-08	829.554	2017-11-19 22:02:29	1.82783	568.297
	D15A to cydA data set 2	MST	On Time	D15A to cydA data set 2 all	Experiment 27 (#27)	C:\Users\nanotemper\Desktop\Inna BMS\Streptomyces\Mutant NrdR Streptomyces\Sco Mutants from Jan 11 2022.moc	13	2017-11-16 16:27:18	-1	0	4	5	Medium	40	21.24	CydA	10 nM	Sco NrdR D15 mutant	4.60815e-08	829.536	2017-11-19 22:02:29	1.83882	530.412
	D15A to cydA data set 2	MST	On Time	D15A to cydA data set 2 all	Experiment 27 (#27)	C:\Users\nanotemper\Desktop\Inna BMS\Streptomyces\Mutant NrdR Streptomyces\Sco Mutants from Jan 11 2022.moc	14	2017-11-16 16:27:59	-1	0	4	5	Medium	40	21.24	CydA	10 nM	Sco NrdR D15 mutant	2.30408e-08	828.604	2017-11-19 22:02:29	1.92988	555.742
	D15A to cydA data set 2	MST	On Time	D15A to cydA data set 2 all	Experiment 27 (#27)	C:\Users\nanotemper\Desktop\Inna BMS\Streptomyces\Mutant NrdR Streptomyces\Sco Mutants from Jan 11 2022.moc	15	2017-11-16 16:28:40	-1	0	4	5	Medium	40	21.24	CydA	10 nM	Sco NrdR D15 mutant	1.15204e-08	828.684	2017-11-19 22:02:29	1.8106	543.739
	D15A to cydA data set 2	MST	On Time	D15A to cydA data set 2 all	Experiment 27 (#27)	C:\Users\nanotemper\Desktop\Inna BMS\Streptomyces\Mutant NrdR Streptomyces\Sco Mutants from Jan 11 2022.moc	16	2017-11-16 16:29:20	-1	0	4	5	Medium	40	21.24	CydA	10 nM	Sco NrdR D15 mutant	5.76019e-09	828.998	2017-11-19 22:02:29	1.77114	566.727
	D15A to cydA data set 2	MST	On Time	D15A to cydA data set 2 all	re rescan exp 26 (#28)	C:\Users\nanotemper\Desktop\Inna BMS\Streptomyces\Mutant oligos and protein Scoelicolor\Mutant NrdR Streptomyces\Sco Mutants from Jan 11 2022.moc	1	2017-11-16 16:41:55	-1	0	4	5	Medium	40	21.4	CydA	10 nM	Sco NrdR D15 mutant	0.00018875	849.296	2017-11-19 22:02:29	0.528238	615.054
	D15A to cydA data set 2	MST	On Time	D15A to cydA data set 2 all	re rescan exp 26 (#28)	C:\Users\nanotemper\Desktop\Inna BMS\Streptomyces\Mutant oligos and protein Scoelicolor\Mutant NrdR Streptomyces\Sco Mutants from Jan 11 2022.moc	5	2017-11-16 16:44:38	-1	0	4	5	Medium	40	21.4	CydA	10 nM	Sco NrdR D15 mutant	1.17969e-05	850.985	2017-11-19 22:02:29	1.9768	569.094
	D15A to cydA data set 2	MST	On Time	D15A to cydA data set 2 all	re rescan exp 26 (#28)	C:\Users\nanotemper\Desktop\Inna BMS\Streptomyces\Mutant oligos and protein Scoelicolor\Mutant NrdR Streptomyces\Sco Mutants from Jan 11 2022.moc	6	2017-11-16 16:45:18	-1	0	4	5	Medium	40	21.4	CydA	10 nM	Sco NrdR D15 mutant	5.89844e-06	848.754	2017-11-19 22:02:29	1.8752	567.41
	D15A to cydA data set 2	MST	On Time	D15A to cydA data set 2 all	re rescan exp 26 (#28)	C:\Users\nanotemper\Desktop\Inna BMS\Streptomyces\Mutant oligos and protein Scoelicolor\Mutant NrdR Streptomyces\Sco Mutants from Jan 11 2022.moc	7	2017-11-16 16:45:59	-1	0	4	5	Medium	40	21.4	CydA	10 nM	Sco NrdR D15 mutant	2.94922e-06	841.585	2017-11-19 22:02:29	1.9339	563.413
	D15A to cydA data set 2	MST	On Time	D15A to cydA data set 2 all	re rescan exp 26 (#28)	C:\Users\nanotemper\Desktop\Inna BMS\Streptomyces\Mutant oligos and protein Scoelicolor\Mutant NrdR Streptomyces\Sco Mutants from Jan 11 2022.moc	8	2017-11-16 16:46:40	-1	0	4	5	Medium	40	21.4	CydA	10 nM	Sco NrdR D15 mutant	1.47461e-06	835.52	2017-11-19 22:02:29	2.00143	555.115
	D15A to cydA data set 2	MST	On Time	D15A to cydA data set 2 all	re rescan exp 26 (#28)	C:\Users\nanotemper\Desktop\Inna BMS\Streptomyces\Mutant oligos and protein Scoelicolor\Mutant NrdR Streptomyces\Sco Mutants from Jan 11 2022.moc	9	2017-11-16 16:47:20	-1	0	4	5	Medium	40	21.4	CydA	10 nM	Sco NrdR D15 mutant	7.37305e-07	832.12	2017-11-19 22:02:29	1.89159	555.506
	D15A to cydA data set 2	MST	On Time	D15A to cydA data set 2 all	re rescan exp 26 (#28)	C:\Users\nanotemper\Desktop\Inna BMS\Streptomyces\Mutant oligos and protein Scoelicolor\Mutant NrdR Streptomyces\Sco Mutants from Jan 11 2022.moc	10	2017-11-16 16:48:01	-1	0	4	5	Medium	40	21.4	CydA	10 nM	Sco NrdR D15 mutant	3.68652e-07	830.944	2017-11-19 22:02:29	1.73426	562.107
	D15A to cydA data set 2	MST	On Time	D15A to cydA data set 2 all	re rescan exp 26 (#28)	C:\Users\nanotemper\Desktop\Inna BMS\Streptomyces\Mutant oligos and protein Scoelicolor\Mutant NrdR Streptomyces\Sco Mutants from Jan 11 2022.moc	11	2017-11-16 16:48:42	-1	0	4	5	Medium	40	21.4	CydA	10 nM	Sco NrdR D15 mutant	1.84326e-07	829.781	2017-11-19 22:02:29	1.74505	555.008
	D15A to cydA data set 2	MST	On Time	D15A to cydA data set 2 all	re rescan exp 26 (#28)	C:\Users\nanotemper\Desktop\Inna BMS\Streptomyces\Mutant oligos and protein Scoelicolor\Mutant NrdR Streptomyces\Sco Mutants from Jan 11 2022.moc	12	2017-11-16 16:49:22	-1	0	4	5	Medium	40	21.4	CydA	10 nM	Sco NrdR D15 mutant	9.21631e-08	829.1	2017-11-19 22:02:29	1.66785	566.499
	D15A to cydA data set 2	MST	On Time	D15A to cydA data set 2 all	re rescan exp 26 (#28)	C:\Users\nanotemper\Desktop\Inna BMS\Streptomyces\Mutant oligos and protein Scoelicolor\Mutant NrdR Streptomyces\Sco Mutants from Jan 11 2022.moc	13	2017-11-16 16:50:03	-1	0	4	5	Medium	40	21.4	CydA	10 nM	Sco NrdR D15 mutant	4.60815e-08	829.209	2017-11-19 22:02:29	1.76868	529.286
	D15A to cydA data set 2	MST	On Time	D15A to cydA data set 2 all	re rescan exp 26 (#28)	C:\Users\nanotemper\Desktop\Inna BMS\Streptomyces\Mutant oligos and protein Scoelicolor\Mutant NrdR Streptomyces\Sco Mutants from Jan 11 2022.moc	14	2017-11-16 16:50:44	-1	0	4	5	Medium	40	21.4	CydA	10 nM	Sco NrdR D15 mutant	2.30408e-08	829.924	2017-11-19 22:02:29	1.93034	556.014
	D15A to cydA data set 2	MST	On Time	D15A to cydA data set 2 all	re rescan exp 26 (#28)	C:\Users\nanotemper\Desktop\Inna BMS\Streptomyces\Mutant oligos and protein Scoelicolor\Mutant NrdR Streptomyces\Sco Mutants from Jan 11 2022.moc	15	2017-11-16 16:51:24	-1	0	4	5	Medium	40	21.4	CydA	10 nM	Sco NrdR D15 mutant	1.15204e-08	829.418	2017-11-19 22:02:29	1.91966	542.75
	D15A to cydA data set 2	MST	On Time	D15A to cydA data set 2 all	re rescan exp 26 (#28)	C:\Users\nanotemper\Desktop\Inna BMS\Streptomyces\Mutant oligos and protein Scoelicolor\Mutant NrdR Streptomyces\Sco Mutants from Jan 11 2022.moc	16	2017-11-16 16:52:05	-1	0	4	5	Medium	40	21.4	CydA	10 nM	Sco NrdR D15 mutant	5.76019e-09	829.178	2017-11-19 22:02:29	1.8254	565.679

## Sheet: MetaData
Origin of exported data	Origin of exported data
Project Title:
Comment:
Project File Path:	C:\Users\nanotemper\Desktop\Inna BMS\Streptomyces\Source data\Source data mutants\source data Suppl Fig 9\NrdR D15A to wt and mutated oligos\NrdR_D15A to cydA oligo.nta
Analysis-Set Name:	D15A to cydA data set 2
Exported from:	Dose-Response (Flat)
Exported on:	2017-11-19 22:02:29
Analysis Settings	Analysis Settings
Type of Analysis:	MST
Evaluation strategy:	On Time
Cold Region Start:	-1
Cold Region End:	0
Hot Region Start:	4
Hot Region End:	5
