# Supplementary material for: A nucleotide-sensing oligomerization mechanism that controls NrdR-dependent transcription of ribonucleotide reductases
Source: Nat Commun. 2022 May 16;13:2700. doi: 10.1038/s41467-022-30328-1 (PMC9110341; doi:10.1038/s41467-022-30328-1)
Supplement: Supplementary file 10 — Source Data [file 41467_2022_30328_MOESM10_ESM.zip › Source data NrdR/Source data to Fig 4 and Supplementary Fig 9/NrdR D15A to wt and mutated oligos/NrdR_D15A to cydA oligo_DoseResponseRawDataGrouped.xlsx]

## Sheet: RawData
NanoTemper Technologies	NanoTemper Technologies
MO.Affinity Analysis v2.3	MO.Affinity Analysis v2.3
Origin of exported data	Origin of exported data
Project Title:
Comment:
Project File Path:	C:\Users\nanotemper\Desktop\Inna BMS\Streptomyces\Source data\Source data mutants\source data Suppl Fig 9\NrdR D15A to wt and mutated oligos\NrdR_D15A to cydA oligo.nta
Analysis-Set Name:	D15A to cydA titration 1
Exported from:	Dose-Response (Grouped)
Exported on:	2017-11-19 22:00:18
Analysis Settings	Analysis Settings
Type of Analysis:	MST
Evaluation strategy:	On Time
Cold Region Start:	-1
Cold Region End:	0
Hot Region Start:	4
Hot Region End:	5
Sample Information	Sample Information
Merge-Set Name:	18 Jan _CydA_ScoD15 (927 uM) (#25)
Date of Measurement:	2017-11-16 15:46:36.45 → 2017-11-16 15:56:46.201
Capillary Type:	Monolith NT.115 Capillary
Target:	CydA
TargetConcentration:	1e-08
Ligand:	Sco NrdR D15 mutant
Measurement Settings	Measurement Settings
MST-Power:	Medium
Excitation-Power:	40
Excitation type:	Nano - RED
Thermostat Setpoint:	(disabled)
Fit Results (Kd)	Fit Results (Kd)
Fit Model:	Kd
Bound	834.367
Unbound	828.916
Kd	3.01233e-06
TargetConc	1e-08
Standard Deviation:	1.14895
Kd Confidence:	1.89757e-06
Dose Response Curve	Dose Response Curve	Dose Response Curve
Ligand Concentration [M]	Fnorm [‰]	Error Value
0.0004635	833.126	0
0.00023175	831.9	0
0.000115875	834.074	0
5.79375e-05	836.014	0
2.89687e-05	835.774	0
1.44844e-05	834.364	0
7.24219e-06	832.876	0
3.62109e-06	831.236	0
1.81055e-06	830.045	0
9.05273e-07	829.933	0
4.52637e-07	829.97	0
2.26318e-07	829.535	0
1.13159e-07	829.007	0
5.65796e-08	828.959	0
2.82898e-08	828.83	0
1.41449e-08	829.345	0

## Sheet: Fit-Values
Dose	FNorm
0.000432461
0.0004035
0.000376479
0.000351267
0.000327744
0.000305796
0.000285318
0.000266211
0.000248383
0.00023175
0.00021623
0.00020175
0.000188239
0.000175634
0.000163872
0.000152898
0.000142659
0.000133105
0.000124192
0.000115875
0.000108115
0.000100875
9.41197e-05
8.78168e-05
8.1936e-05
7.6449e-05
7.13294e-05
6.65527e-05
6.20959e-05
5.79375e-05
5.40576e-05
5.04375e-05
4.70599e-05
4.39084e-05
4.0968e-05
3.82245e-05
3.56647e-05
3.32764e-05
3.10479e-05
2.89687e-05
2.70288e-05
2.52188e-05
2.35299e-05
2.19542e-05
2.0484e-05
1.91122e-05
1.78324e-05
1.66382e-05
1.5524e-05
1.44844e-05
1.35144e-05
1.26094e-05
1.1765e-05
1.09771e-05
1.0242e-05
9.55612e-06
8.91618e-06
8.31909e-06
7.76198e-06
7.24219e-06
6.7572e-06
6.30469e-06
5.88248e-06
5.48855e-06
5.121e-06
4.77806e-06
4.45809e-06
4.15954e-06
3.88099e-06
3.62109e-06
3.3786e-06
3.15235e-06
2.94124e-06
2.74428e-06
2.5605e-06
2.38903e-06
2.22904e-06
2.07977e-06
1.9405e-06
1.81055e-06
1.6893e-06
1.57617e-06
1.47062e-06
1.37214e-06
1.28025e-06
1.19452e-06
1.11452e-06
1.03989e-06
9.70248e-07
9.05273e-07
8.4465e-07
7.88086e-07
7.35311e-07
6.86069e-07
6.40125e-07
5.97258e-07
5.57261e-07
5.19943e-07
4.85124e-07
4.52637e-07
4.22325e-07
3.94043e-07
3.67655e-07
3.43034e-07
3.20062e-07
2.98629e-07
2.78631e-07
2.59972e-07
2.42562e-07
2.26318e-07
2.11162e-07
1.97022e-07
1.83828e-07
1.71517e-07
1.60031e-07
1.49314e-07
1.39315e-07
1.29986e-07
1.21281e-07
1.13159e-07
1.05581e-07
9.85108e-08
9.19138e-08
8.57586e-08
8.00156e-08
7.46572e-08
6.96576e-08
6.49929e-08
6.06405e-08
5.65796e-08
5.27906e-08
4.92554e-08
4.59569e-08
4.28793e-08
4.00078e-08
3.73286e-08
3.48288e-08
3.24964e-08
3.03203e-08
2.82898e-08
2.63953e-08
2.46277e-08
2.29785e-08
2.14397e-08
2.00039e-08
1.86643e-08
1.74144e-08
1.62482e-08
1.51601e-08
1.41449e-08
