# Supplementary material for: A nucleotide-sensing oligomerization mechanism that controls NrdR-dependent transcription of ribonucleotide reductases
Source: Nat Commun. 2022 May 16;13:2700. doi: 10.1038/s41467-022-30328-1 (PMC9110341; doi:10.1038/s41467-022-30328-1)
Supplement: Supplementary file 10 — Source Data [file 41467_2022_30328_MOESM10_ESM.zip › Source data NrdR/Source data to Fig 4 and Supplementary Fig 9/NrdR D15A to wt and mutated oligos/NrdR_D15A to 4mut_DoseResponseRawDataFlat.xlsx]

## Sheet: RawData
Project-Name	AnalysisSet	AnalysisSetType	EvaluationStrategy	MergeSet	Run	OriginOfData	CapillaryIndex	DateOfMeasurement	ColdRegionStart	ColdRegionEnd	HotRegionStart	HotRegionEnd	MSTPower	ExcitationPower	MeasuredTemperature	Target	TargetConcentration	Ligand	LigandConcentration	Fnorm	ExportedOn	BleachingRate	InitialFluorescence(MST)
	NrdR D15A to T9T18T40T49 oligo	MST	On Time	D15A to T9T18T40T49 all	10 Jan _RjMut5_Sco D15_103 uM (#25)	C:\Users\nanotemper\Desktop\Inna BMS\Streptomyces\NrdRSco 2021 12 30 _mutants.moc	2	2017-11-15 17:07:46	-1	0	4	5	Medium	40	20.09	ScoRJ WT	10 nM	ScoNrdR D15 mutant	2.5925e-05	849.799	2017-11-19 22:07:22	1.89754	421.093
	NrdR D15A to T9T18T40T49 oligo	MST	On Time	D15A to T9T18T40T49 all	10 Jan _RjMut5_Sco D15_103 uM (#25)	C:\Users\nanotemper\Desktop\Inna BMS\Streptomyces\NrdRSco 2021 12 30 _mutants.moc	3	2017-11-15 17:08:27	-1	0	4	5	Medium	40	20.09	ScoRJ WT	10 nM	ScoNrdR D15 mutant	1.29625e-05	851.103	2017-11-19 22:07:22	1.77411	426.058
	NrdR D15A to T9T18T40T49 oligo	MST	On Time	D15A to T9T18T40T49 all	10 Jan _RjMut5_Sco D15_103 uM (#25)	C:\Users\nanotemper\Desktop\Inna BMS\Streptomyces\NrdRSco 2021 12 30 _mutants.moc	4	2017-11-15 17:09:08	-1	0	4	5	Medium	40	20.09	ScoRJ WT	10 nM	ScoNrdR D15 mutant	6.48125e-06	849.949	2017-11-19 22:07:22	1.84849	425.07
	NrdR D15A to T9T18T40T49 oligo	MST	On Time	D15A to T9T18T40T49 all	10 Jan _RjMut5_Sco D15_103 uM (#25)	C:\Users\nanotemper\Desktop\Inna BMS\Streptomyces\NrdRSco 2021 12 30 _mutants.moc	5	2017-11-15 17:09:48	-1	0	4	5	Medium	40	20.09	ScoRJ WT	10 nM	ScoNrdR D15 mutant	3.24062e-06	849.535	2017-11-19 22:07:22	1.85189	423.832
	NrdR D15A to T9T18T40T49 oligo	MST	On Time	D15A to T9T18T40T49 all	10 Jan _RjMut5_Sco D15_103 uM (#25)	C:\Users\nanotemper\Desktop\Inna BMS\Streptomyces\NrdRSco 2021 12 30 _mutants.moc	6	2017-11-15 17:10:29	-1	0	4	5	Medium	40	20.09	ScoRJ WT	10 nM	ScoNrdR D15 mutant	1.62031e-06	849.618	2017-11-19 22:07:22	1.82634	420.844
	NrdR D15A to T9T18T40T49 oligo	MST	On Time	D15A to T9T18T40T49 all	10 Jan _RjMut5_Sco D15_103 uM (#25)	C:\Users\nanotemper\Desktop\Inna BMS\Streptomyces\NrdRSco 2021 12 30 _mutants.moc	7	2017-11-15 17:11:10	-1	0	4	5	Medium	40	20.09	ScoRJ WT	10 nM	ScoNrdR D15 mutant	8.10156e-07	846.59	2017-11-19 22:07:22	1.73404	418.187
	NrdR D15A to T9T18T40T49 oligo	MST	On Time	D15A to T9T18T40T49 all	10 Jan _RjMut5_Sco D15_103 uM (#25)	C:\Users\nanotemper\Desktop\Inna BMS\Streptomyces\NrdRSco 2021 12 30 _mutants.moc	8	2017-11-15 17:11:50	-1	0	4	5	Medium	40	20.09	ScoRJ WT	10 nM	ScoNrdR D15 mutant	4.05078e-07	845.85	2017-11-19 22:07:22	1.71472	424.318
	NrdR D15A to T9T18T40T49 oligo	MST	On Time	D15A to T9T18T40T49 all	10 Jan _RjMut5_Sco D15_103 uM (#25)	C:\Users\nanotemper\Desktop\Inna BMS\Streptomyces\NrdRSco 2021 12 30 _mutants.moc	9	2017-11-15 17:12:31	-1	0	4	5	Medium	40	20.09	ScoRJ WT	10 nM	ScoNrdR D15 mutant	2.02539e-07	844.572	2017-11-19 22:07:22	1.80125	425.67
	NrdR D15A to T9T18T40T49 oligo	MST	On Time	D15A to T9T18T40T49 all	10 Jan _RjMut5_Sco D15_103 uM (#25)	C:\Users\nanotemper\Desktop\Inna BMS\Streptomyces\NrdRSco 2021 12 30 _mutants.moc	10	2017-11-15 17:13:12	-1	0	4	5	Medium	40	20.09	ScoRJ WT	10 nM	ScoNrdR D15 mutant	1.0127e-07	843.469	2017-11-19 22:07:22	1.63843	420.868
	NrdR D15A to T9T18T40T49 oligo	MST	On Time	D15A to T9T18T40T49 all	10 Jan _RjMut5_Sco D15_103 uM (#25)	C:\Users\nanotemper\Desktop\Inna BMS\Streptomyces\NrdRSco 2021 12 30 _mutants.moc	11	2017-11-15 17:13:52	-1	0	4	5	Medium	40	20.09	ScoRJ WT	10 nM	ScoNrdR D15 mutant	5.06348e-08	843.302	2017-11-19 22:07:22	1.81796	423.845
	NrdR D15A to T9T18T40T49 oligo	MST	On Time	D15A to T9T18T40T49 all	10 Jan _RjMut5_Sco D15_103 uM (#25)	C:\Users\nanotemper\Desktop\Inna BMS\Streptomyces\NrdRSco 2021 12 30 _mutants.moc	12	2017-11-15 17:14:33	-1	0	4	5	Medium	40	20.09	ScoRJ WT	10 nM	ScoNrdR D15 mutant	2.53174e-08	843.028	2017-11-19 22:07:22	1.80584	430.899
	NrdR D15A to T9T18T40T49 oligo	MST	On Time	D15A to T9T18T40T49 all	10 Jan _RjMut5_Sco D15_103 uM (#25)	C:\Users\nanotemper\Desktop\Inna BMS\Streptomyces\NrdRSco 2021 12 30 _mutants.moc	13	2017-11-15 17:15:14	-1	0	4	5	Medium	40	20.09	ScoRJ WT	10 nM	ScoNrdR D15 mutant	1.26587e-08	843.199	2017-11-19 22:07:22	1.75083	414.476
	NrdR D15A to T9T18T40T49 oligo	MST	On Time	D15A to T9T18T40T49 all	10 Jan _RjMut5_Sco D15_103 uM (#25)	C:\Users\nanotemper\Desktop\Inna BMS\Streptomyces\NrdRSco 2021 12 30 _mutants.moc	14	2017-11-15 17:15:54	-1	0	4	5	Medium	40	20.09	ScoRJ WT	10 nM	ScoNrdR D15 mutant	6.32935e-09	842.881	2017-11-19 22:07:22	1.77349	408.694
	NrdR D15A to T9T18T40T49 oligo	MST	On Time	D15A to T9T18T40T49 all	10 Jan _RjMut5_Sco D15_103 uM (#25)	C:\Users\nanotemper\Desktop\Inna BMS\Streptomyces\NrdRSco 2021 12 30 _mutants.moc	15	2017-11-15 17:16:35	-1	0	4	5	Medium	40	20.09	ScoRJ WT	10 nM	ScoNrdR D15 mutant	3.16467e-09	842.66	2017-11-19 22:07:22	1.81341	422.9
	NrdR D15A to T9T18T40T49 oligo	MST	On Time	D15A to T9T18T40T49 all	10 Jan _RjMut5_Sco D15_103 uM (#25)	C:\Users\nanotemper\Desktop\Inna BMS\Streptomyces\NrdRSco 2021 12 30 _mutants.moc	16	2017-11-15 17:17:16	-1	0	4	5	Medium	40	20.09	ScoRJ WT	10 nM	ScoNrdR D15 mutant	1.58234e-09	841.78	2017-11-19 22:07:22	1.70812	424.918
	NrdR D15A to T9T18T40T49 oligo	MST	On Time	D15A to T9T18T40T49 all	12 Jan _RjMut5_ScoD15 (108.5 uM) (#18)	C:\Users\nanotemper\Desktop\Inna BMS\Streptomyces\Mutant NrdR Streptomyces\Sco Mutants from Jan 11 2022.moc	2	2017-11-17 19:05:28	-1	0	4	5	Medium	40	21.32	RJMut5	10 nM	Sco NrdR D15 mutant	2.7125e-05	849.436	2017-11-19 22:07:22	1.79218	395.93
	NrdR D15A to T9T18T40T49 oligo	MST	On Time	D15A to T9T18T40T49 all	12 Jan _RjMut5_ScoD15 (108.5 uM) (#18)	C:\Users\nanotemper\Desktop\Inna BMS\Streptomyces\Mutant NrdR Streptomyces\Sco Mutants from Jan 11 2022.moc	3	2017-11-17 19:06:08	-1	0	4	5	Medium	40	21.32	RJMut5	10 nM	Sco NrdR D15 mutant	1.35625e-05	848.969	2017-11-19 22:07:22	1.79034	303.288
	NrdR D15A to T9T18T40T49 oligo	MST	On Time	D15A to T9T18T40T49 all	12 Jan _RjMut5_ScoD15 (108.5 uM) (#18)	C:\Users\nanotemper\Desktop\Inna BMS\Streptomyces\Mutant NrdR Streptomyces\Sco Mutants from Jan 11 2022.moc	4	2017-11-17 19:06:49	-1	0	4	5	Medium	40	21.32	RJMut5	10 nM	Sco NrdR D15 mutant	6.78125e-06	851.575	2017-11-19 22:07:22	1.71392	324.685
	NrdR D15A to T9T18T40T49 oligo	MST	On Time	D15A to T9T18T40T49 all	12 Jan _RjMut5_ScoD15 (108.5 uM) (#18)	C:\Users\nanotemper\Desktop\Inna BMS\Streptomyces\Mutant NrdR Streptomyces\Sco Mutants from Jan 11 2022.moc	5	2017-11-17 19:07:30	-1	0	4	5	Medium	40	21.32	RJMut5	10 nM	Sco NrdR D15 mutant	3.39062e-06	847.471	2017-11-19 22:07:22	1.89202	355.522
	NrdR D15A to T9T18T40T49 oligo	MST	On Time	D15A to T9T18T40T49 all	12 Jan _RjMut5_ScoD15 (108.5 uM) (#18)	C:\Users\nanotemper\Desktop\Inna BMS\Streptomyces\Mutant NrdR Streptomyces\Sco Mutants from Jan 11 2022.moc	6	2017-11-17 19:08:11	-1	0	4	5	Medium	40	21.32	RJMut5	10 nM	Sco NrdR D15 mutant	1.69531e-06	849.846	2017-11-19 22:07:22	1.94819	314.741
	NrdR D15A to T9T18T40T49 oligo	MST	On Time	D15A to T9T18T40T49 all	12 Jan _RjMut5_ScoD15 (108.5 uM) (#18)	C:\Users\nanotemper\Desktop\Inna BMS\Streptomyces\Mutant NrdR Streptomyces\Sco Mutants from Jan 11 2022.moc	7	2017-11-17 19:08:51	-1	0	4	5	Medium	40	21.32	RJMut5	10 nM	Sco NrdR D15 mutant	8.47656e-07	847.014	2017-11-19 22:07:22	1.85921	318.915
	NrdR D15A to T9T18T40T49 oligo	MST	On Time	D15A to T9T18T40T49 all	12 Jan _RjMut5_ScoD15 (108.5 uM) (#18)	C:\Users\nanotemper\Desktop\Inna BMS\Streptomyces\Mutant NrdR Streptomyces\Sco Mutants from Jan 11 2022.moc	8	2017-11-17 19:09:32	-1	0	4	5	Medium	40	21.32	RJMut5	10 nM	Sco NrdR D15 mutant	4.23828e-07	846.78	2017-11-19 22:07:22	1.74608	323.761
	NrdR D15A to T9T18T40T49 oligo	MST	On Time	D15A to T9T18T40T49 all	12 Jan _RjMut5_ScoD15 (108.5 uM) (#18)	C:\Users\nanotemper\Desktop\Inna BMS\Streptomyces\Mutant NrdR Streptomyces\Sco Mutants from Jan 11 2022.moc	9	2017-11-17 19:10:13	-1	0	4	5	Medium	40	21.32	RJMut5	10 nM	Sco NrdR D15 mutant	2.11914e-07	845.326	2017-11-19 22:07:22	1.63196	314.983
	NrdR D15A to T9T18T40T49 oligo	MST	On Time	D15A to T9T18T40T49 all	12 Jan _RjMut5_ScoD15 (108.5 uM) (#18)	C:\Users\nanotemper\Desktop\Inna BMS\Streptomyces\Mutant NrdR Streptomyces\Sco Mutants from Jan 11 2022.moc	10	2017-11-17 19:10:53	-1	0	4	5	Medium	40	21.32	RJMut5	10 nM	Sco NrdR D15 mutant	1.05957e-07	843.115	2017-11-19 22:07:22	1.68258	420.429
	NrdR D15A to T9T18T40T49 oligo	MST	On Time	D15A to T9T18T40T49 all	12 Jan _RjMut5_ScoD15 (108.5 uM) (#18)	C:\Users\nanotemper\Desktop\Inna BMS\Streptomyces\Mutant NrdR Streptomyces\Sco Mutants from Jan 11 2022.moc	11	2017-11-17 19:11:34	-1	0	4	5	Medium	40	21.32	RJMut5	10 nM	Sco NrdR D15 mutant	5.29785e-08	843.708	2017-11-19 22:07:22	1.66928	317.989
	NrdR D15A to T9T18T40T49 oligo	MST	On Time	D15A to T9T18T40T49 all	12 Jan _RjMut5_ScoD15 (108.5 uM) (#18)	C:\Users\nanotemper\Desktop\Inna BMS\Streptomyces\Mutant NrdR Streptomyces\Sco Mutants from Jan 11 2022.moc	12	2017-11-17 19:12:15	-1	0	4	5	Medium	40	21.32	RJMut5	10 nM	Sco NrdR D15 mutant	2.64893e-08	843.843	2017-11-19 22:07:22	1.58213	267.476
	NrdR D15A to T9T18T40T49 oligo	MST	On Time	D15A to T9T18T40T49 all	12 Jan _RjMut5_ScoD15 (108.5 uM) (#18)	C:\Users\nanotemper\Desktop\Inna BMS\Streptomyces\Mutant NrdR Streptomyces\Sco Mutants from Jan 11 2022.moc	13	2017-11-17 19:12:55	-1	0	4	5	Medium	40	21.32	RJMut5	10 nM	Sco NrdR D15 mutant	1.32446e-08	842.742	2017-11-19 22:07:22	1.79263	335.349
	NrdR D15A to T9T18T40T49 oligo	MST	On Time	D15A to T9T18T40T49 all	12 Jan _RjMut5_ScoD15 (108.5 uM) (#18)	C:\Users\nanotemper\Desktop\Inna BMS\Streptomyces\Mutant NrdR Streptomyces\Sco Mutants from Jan 11 2022.moc	14	2017-11-17 19:13:36	-1	0	4	5	Medium	40	21.32	RJMut5	10 nM	Sco NrdR D15 mutant	6.62231e-09	843.043	2017-11-19 22:07:22	1.714	313.494
	NrdR D15A to T9T18T40T49 oligo	MST	On Time	D15A to T9T18T40T49 all	12 Jan _RjMut5_ScoD15 (108.5 uM) (#18)	C:\Users\nanotemper\Desktop\Inna BMS\Streptomyces\Mutant NrdR Streptomyces\Sco Mutants from Jan 11 2022.moc	15	2017-11-17 19:14:17	-1	0	4	5	Medium	40	21.32	RJMut5	10 nM	Sco NrdR D15 mutant	3.31116e-09	842.587	2017-11-19 22:07:22	1.60424	320.265
	NrdR D15A to T9T18T40T49 oligo	MST	On Time	D15A to T9T18T40T49 all	12 Jan _RjMut5_ScoD15 (108.5 uM) (#18)	C:\Users\nanotemper\Desktop\Inna BMS\Streptomyces\Mutant NrdR Streptomyces\Sco Mutants from Jan 11 2022.moc	16	2017-11-17 19:14:57	-1	0	4	5	Medium	40	21.32	RJMut5	10 nM	Sco NrdR D15 mutant	1.65558e-09	843.493	2017-11-19 22:07:22	1.82176	325.461
	NrdR D15A to T9T18T40T49 oligo	MST	On Time	D15A to T9T18T40T49 all	12 Jan _RjMut5_ScoD15 (113 uM) (#19)	C:\Users\nanotemper\Desktop\Inna BMS\Streptomyces\Mutant NrdR Streptomyces\Sco Mutants from Jan 11 2022.moc	2	2017-11-17 19:32:43	-1	0	4	5	Medium	40	21.32	RJMut5	10 nM	Sco NrdR D15 mutant	2.825e-05	849.292	2017-11-19 22:07:22	1.75148	410.048
	NrdR D15A to T9T18T40T49 oligo	MST	On Time	D15A to T9T18T40T49 all	12 Jan _RjMut5_ScoD15 (113 uM) (#19)	C:\Users\nanotemper\Desktop\Inna BMS\Streptomyces\Mutant NrdR Streptomyces\Sco Mutants from Jan 11 2022.moc	3	2017-11-17 19:33:23	-1	0	4	5	Medium	40	21.32	RJMut5	10 nM	Sco NrdR D15 mutant	1.4125e-05	851.337	2017-11-19 22:07:22	1.82947	340.15
	NrdR D15A to T9T18T40T49 oligo	MST	On Time	D15A to T9T18T40T49 all	12 Jan _RjMut5_ScoD15 (113 uM) (#19)	C:\Users\nanotemper\Desktop\Inna BMS\Streptomyces\Mutant NrdR Streptomyces\Sco Mutants from Jan 11 2022.moc	4	2017-11-17 19:34:04	-1	0	4	5	Medium	40	21.32	RJMut5	10 nM	Sco NrdR D15 mutant	7.0625e-06	848.096	2017-11-19 22:07:22	1.77312	339.418
	NrdR D15A to T9T18T40T49 oligo	MST	On Time	D15A to T9T18T40T49 all	12 Jan _RjMut5_ScoD15 (113 uM) (#19)	C:\Users\nanotemper\Desktop\Inna BMS\Streptomyces\Mutant NrdR Streptomyces\Sco Mutants from Jan 11 2022.moc	5	2017-11-17 19:34:45	-1	0	4	5	Medium	40	21.32	RJMut5	10 nM	Sco NrdR D15 mutant	3.53125e-06	847.651	2017-11-19 22:07:22	1.59524	360.228
	NrdR D15A to T9T18T40T49 oligo	MST	On Time	D15A to T9T18T40T49 all	12 Jan _RjMut5_ScoD15 (113 uM) (#19)	C:\Users\nanotemper\Desktop\Inna BMS\Streptomyces\Mutant NrdR Streptomyces\Sco Mutants from Jan 11 2022.moc	6	2017-11-17 19:35:25	-1	0	4	5	Medium	40	21.32	RJMut5	10 nM	Sco NrdR D15 mutant	1.76562e-06	848.32	2017-11-19 22:07:22	1.86046	331.282
	NrdR D15A to T9T18T40T49 oligo	MST	On Time	D15A to T9T18T40T49 all	12 Jan _RjMut5_ScoD15 (113 uM) (#19)	C:\Users\nanotemper\Desktop\Inna BMS\Streptomyces\Mutant NrdR Streptomyces\Sco Mutants from Jan 11 2022.moc	7	2017-11-17 19:36:06	-1	0	4	5	Medium	40	21.32	RJMut5	10 nM	Sco NrdR D15 mutant	8.82812e-07	846.349	2017-11-19 22:07:22	1.8203	335.551
	NrdR D15A to T9T18T40T49 oligo	MST	On Time	D15A to T9T18T40T49 all	12 Jan _RjMut5_ScoD15 (113 uM) (#19)	C:\Users\nanotemper\Desktop\Inna BMS\Streptomyces\Mutant NrdR Streptomyces\Sco Mutants from Jan 11 2022.moc	8	2017-11-17 19:36:46	-1	0	4	5	Medium	40	21.32	RJMut5	10 nM	Sco NrdR D15 mutant	4.41406e-07	845.348	2017-11-19 22:07:22	1.80906	333.275
	NrdR D15A to T9T18T40T49 oligo	MST	On Time	D15A to T9T18T40T49 all	12 Jan _RjMut5_ScoD15 (113 uM) (#19)	C:\Users\nanotemper\Desktop\Inna BMS\Streptomyces\Mutant NrdR Streptomyces\Sco Mutants from Jan 11 2022.moc	9	2017-11-17 19:37:27	-1	0	4	5	Medium	40	21.32	RJMut5	10 nM	Sco NrdR D15 mutant	2.20703e-07	845.584	2017-11-19 22:07:22	1.83438	338.377
	NrdR D15A to T9T18T40T49 oligo	MST	On Time	D15A to T9T18T40T49 all	12 Jan _RjMut5_ScoD15 (113 uM) (#19)	C:\Users\nanotemper\Desktop\Inna BMS\Streptomyces\Mutant NrdR Streptomyces\Sco Mutants from Jan 11 2022.moc	10	2017-11-17 19:38:08	-1	0	4	5	Medium	40	21.32	RJMut5	10 nM	Sco NrdR D15 mutant	1.10352e-07	842.959	2017-11-19 22:07:22	1.59301	396.819
	NrdR D15A to T9T18T40T49 oligo	MST	On Time	D15A to T9T18T40T49 all	12 Jan _RjMut5_ScoD15 (113 uM) (#19)	C:\Users\nanotemper\Desktop\Inna BMS\Streptomyces\Mutant NrdR Streptomyces\Sco Mutants from Jan 11 2022.moc	11	2017-11-17 19:38:48	-1	0	4	5	Medium	40	21.32	RJMut5	10 nM	Sco NrdR D15 mutant	5.51758e-08	843.574	2017-11-19 22:07:22	1.77934	349.105
	NrdR D15A to T9T18T40T49 oligo	MST	On Time	D15A to T9T18T40T49 all	12 Jan _RjMut5_ScoD15 (113 uM) (#19)	C:\Users\nanotemper\Desktop\Inna BMS\Streptomyces\Mutant NrdR Streptomyces\Sco Mutants from Jan 11 2022.moc	12	2017-11-17 19:39:29	-1	0	4	5	Medium	40	21.32	RJMut5	10 nM	Sco NrdR D15 mutant	2.75879e-08	842.618	2017-11-19 22:07:22	1.82202	342.168
	NrdR D15A to T9T18T40T49 oligo	MST	On Time	D15A to T9T18T40T49 all	12 Jan _RjMut5_ScoD15 (113 uM) (#19)	C:\Users\nanotemper\Desktop\Inna BMS\Streptomyces\Mutant NrdR Streptomyces\Sco Mutants from Jan 11 2022.moc	13	2017-11-17 19:40:10	-1	0	4	5	Medium	40	21.32	RJMut5	10 nM	Sco NrdR D15 mutant	1.37939e-08	842.655	2017-11-19 22:07:22	1.6896	370.59
	NrdR D15A to T9T18T40T49 oligo	MST	On Time	D15A to T9T18T40T49 all	12 Jan _RjMut5_ScoD15 (113 uM) (#19)	C:\Users\nanotemper\Desktop\Inna BMS\Streptomyces\Mutant NrdR Streptomyces\Sco Mutants from Jan 11 2022.moc	14	2017-11-17 19:40:50	-1	0	4	5	Medium	40	21.32	RJMut5	10 nM	Sco NrdR D15 mutant	6.89697e-09	842.963	2017-11-19 22:07:22	1.77297	319.968
	NrdR D15A to T9T18T40T49 oligo	MST	On Time	D15A to T9T18T40T49 all	12 Jan _RjMut5_ScoD15 (113 uM) (#19)	C:\Users\nanotemper\Desktop\Inna BMS\Streptomyces\Mutant NrdR Streptomyces\Sco Mutants from Jan 11 2022.moc	15	2017-11-17 19:41:31	-1	0	4	5	Medium	40	21.32	RJMut5	10 nM	Sco NrdR D15 mutant	3.44849e-09	841.833	2017-11-19 22:07:22	1.81687	316.982
	NrdR D15A to T9T18T40T49 oligo	MST	On Time	D15A to T9T18T40T49 all	12 Jan _RjMut5_ScoD15 (113 uM) (#19)	C:\Users\nanotemper\Desktop\Inna BMS\Streptomyces\Mutant NrdR Streptomyces\Sco Mutants from Jan 11 2022.moc	16	2017-11-17 19:42:12	-1	0	4	5	Medium	40	21.32	RJMut5	10 nM	Sco NrdR D15 mutant	1.72424e-09	841.921	2017-11-19 22:07:22	1.83951	317.622

## Sheet: MetaData
Origin of exported data	Origin of exported data
Project Title:
Comment:
Project File Path:	C:\Users\nanotemper\Desktop\Inna BMS\Streptomyces\Source data\Source data mutants\source data Suppl Fig 9\NrdR D15A to wt and mutated oligos\NrdR_D15A to WT and mutated oligonucleotides.nta
Analysis-Set Name:	NrdR D15A to T9T18T40T49 oligo
Exported from:	Dose-Response (Flat)
Exported on:	2017-11-19 22:07:22
Analysis Settings	Analysis Settings
Type of Analysis:	MST
Evaluation strategy:	On Time
Cold Region Start:	-1
Cold Region End:	0
Hot Region Start:	4
Hot Region End:	5
