# Supplementary material for: A nucleotide-sensing oligomerization mechanism that controls NrdR-dependent transcription of ribonucleotide reductases
Source: Nat Commun. 2022 May 16;13:2700. doi: 10.1038/s41467-022-30328-1 (PMC9110341; doi:10.1038/s41467-022-30328-1)
Supplement: Supplementary file 10 — Source Data [file 41467_2022_30328_MOESM10_ESM.zip › Source data NrdR/Source data to Fig 4 and Supplementary Fig 9/NrdR D15A to wt and mutated oligos/NrdR_D15A to t9t18_DoseResponseRawDataGrouped.xlsx]

## Sheet: RawData
NanoTemper Technologies	NanoTemper Technologies
MO.Affinity Analysis v2.3	MO.Affinity Analysis v2.3
Origin of exported data	Origin of exported data
Project Title:
Comment:
Project File Path:	C:\Users\nanotemper\Desktop\Inna BMS\Streptomyces\Source data\Source data mutants\source data Suppl Fig 9\NrdR D15A to wt and mutated oligos\NrdR_D15A to WT and mutated oligonucleotides.nta
Analysis-Set Name:	NrdR D15A to T9T18 oligo
Exported from:	Dose-Response (Grouped)
Exported on:	2017-11-19 22:05:41
Analysis Settings	Analysis Settings
Type of Analysis:	MST
Evaluation strategy:	On Time
Cold Region Start:	-1
Cold Region End:	0
Hot Region Start:	4
Hot Region End:	5
Sample Information	Sample Information
Merge-Set Name:	D15A to T9T18 all
Date of Measurement:	2017-11-16 18:15:44.548 → 2017-11-17 19:04:12.32
Capillary Type:	Monolith NT.115 Capillary
Target:	RJMut3
TargetConcentration:	1e-08
Ligand:	Sco NrdR D15 mutant
Measurement Settings	Measurement Settings
MST-Power:	Medium
Excitation-Power:	40
Excitation type:	Nano - RED
Thermostat Setpoint:	(disabled)
Fit Results (Kd)	Fit Results (Kd)
Fit Model:	Kd
Bound	848.204
Unbound	841.673
Kd	5.43954e-08
TargetConc	1e-08
Standard Deviation:	0.887529
Kd Confidence:	1.40372e-08
Dose Response Curve	Dose Response Curve	Dose Response Curve
Ligand Concentration [M]	Fnorm [‰]	Error Value
5.65e-05	849.519	0
5.425e-05	849.316	0
5.185e-05	849.013	0
2.825e-05	848.862	0
2.7125e-05	848.807	0
2.5925e-05	848.921	0
1.4125e-05	848.969	0
1.35625e-05	847.056	0
1.29625e-05	848.257	0
7.0625e-06	849.416	0
6.78125e-06	845.414	0
6.48125e-06	847.255	0
3.53125e-06	848.13	0
3.39062e-06	847.371	0
3.24062e-06	847.068	0
1.76562e-06	848.884	0
1.69531e-06	847.428	0
1.62031e-06	847.337	0
8.82812e-07	846.885	0
8.47656e-07	846.882	0
8.10156e-07	846.935	0
4.41406e-07	848.893	0
4.23828e-07	847.38	0
4.05078e-07	847.227	0
2.20703e-07	848.073	0
2.11914e-07	846.76	0
2.02539e-07	846.559	0
1.10352e-07	846.392	0
1.05957e-07	846.293	0
1.0127e-07	845.46	0
5.51758e-08	845.493	0
5.29785e-08	845.022	0
5.06348e-08	844.054	0
2.75879e-08	843.727	0
2.64893e-08	843.636	0
2.53174e-08	843.149	0
1.37939e-08	842.853	0
1.32446e-08	841.631	0
1.26587e-08	842.534	0
6.89697e-09	843.206	0
6.62231e-09	841.893	0
6.32935e-09	841.545	0
3.44849e-09	843.383	0
3.31116e-09	841.015	0
3.16467e-09	841.712	0
1.72424e-09	843.196	0
1.65558e-09	842.102	0
1.58234e-09	841.377	0

## Sheet: Fit-Values
Dose	FNorm
5.26862e-05
4.91298e-05
4.58135e-05
4.2721e-05
3.98373e-05
3.71483e-05
3.46407e-05
3.23024e-05
3.0122e-05
2.80887e-05
2.61927e-05
2.44247e-05
2.2776e-05
2.12386e-05
1.98049e-05
1.84681e-05
1.72215e-05
1.6059e-05
1.4975e-05
1.39642e-05
1.30216e-05
1.21426e-05
1.1323e-05
1.05587e-05
9.84593e-06
9.18132e-06
8.56157e-06
7.98366e-06
7.44475e-06
6.94222e-06
6.47361e-06
6.03664e-06
5.62916e-06
5.24918e-06
4.89486e-06
4.56445e-06
4.25635e-06
3.96904e-06
3.70112e-06
3.45129e-06
3.21833e-06
3.00109e-06
2.79851e-06
2.60961e-06
2.43346e-06
2.2692e-06
2.11602e-06
1.97319e-06
1.84e-06
1.71579e-06
1.59998e-06
1.49198e-06
1.39127e-06
1.29735e-06
1.20978e-06
1.12812e-06
1.05197e-06
9.80961e-07
9.14745e-07
8.52999e-07
7.95421e-07
7.41729e-07
6.91661e-07
6.44974e-07
6.01437e-07
5.60839e-07
5.22982e-07
4.8768e-07
4.54761e-07
4.24064e-07
3.9544e-07
3.68747e-07
3.43856e-07
3.20646e-07
2.99002e-07
2.78819e-07
2.59998e-07
2.42448e-07
2.26082e-07
2.10822e-07
1.96591e-07
1.83321e-07
1.70947e-07
1.59407e-07
1.48647e-07
1.38613e-07
1.29257e-07
1.20532e-07
1.12396e-07
1.04809e-07
9.77343e-08
9.11371e-08
8.49853e-08
7.92487e-08
7.38993e-08
6.8911e-08
6.42594e-08
5.99219e-08
5.58771e-08
5.21053e-08
4.85881e-08
4.53084e-08
4.225e-08
3.93981e-08
3.67387e-08
3.42588e-08
3.19463e-08
2.97899e-08
2.7779e-08
2.59039e-08
2.41554e-08
2.25249e-08
2.10044e-08
1.95866e-08
1.82645e-08
1.70316e-08
1.58819e-08
1.48099e-08
1.38102e-08
1.2878e-08
1.20087e-08
1.11981e-08
1.04422e-08
9.73738e-09
9.08009e-09
8.46718e-09
7.89563e-09
7.36267e-09
6.86568e-09
6.40224e-09
5.97008e-09
5.5671e-09
5.19131e-09
4.84089e-09
4.51413e-09
4.20942e-09
3.92528e-09
3.66032e-09
3.41324e-09
3.18284e-09
2.968e-09
2.76766e-09
2.58084e-09
2.40663e-09
2.24418e-09
2.09269e-09
1.95143e-09
1.81971e-09
1.69688e-09
1.58234e-09
