# Supplementary material for: A nucleotide-sensing oligomerization mechanism that controls NrdR-dependent transcription of ribonucleotide reductases
Source: Nat Commun. 2022 May 16;13:2700. doi: 10.1038/s41467-022-30328-1 (PMC9110341; doi:10.1038/s41467-022-30328-1)
Supplement: Supplementary file 10 — Source Data [file 41467_2022_30328_MOESM10_ESM.zip › Source data NrdR/Source data to Fig 4 and Supplementary Fig 9/NrdR D15A to wt and mutated oligos/NrdR_D15A to G9C18__DoseResponseRawDataFlat.xlsx]

## Sheet: RawData
Project-Name	AnalysisSet	AnalysisSetType	EvaluationStrategy	MergeSet	Run	OriginOfData	CapillaryIndex	DateOfMeasurement	ColdRegionStart	ColdRegionEnd	HotRegionStart	HotRegionEnd	MSTPower	ExcitationPower	MeasuredTemperature	Target	TargetConcentration	Ligand	LigandConcentration	Fnorm	ExportedOn	BleachingRate	InitialFluorescence(MST)
	NrdR D15A to G9C18 oligo	MST	On Time	D15A to G9C18 all	11 Jan _RjMut1_ScoD15 (#01)	C:\Users\nanotemper\Desktop\Inna BMS\Streptomyces\Mutant NrdR Streptomyces\Sco Mutants from Jan 11 2022.moc	2	2017-11-16 16:02:20	-1	0	4	5	Medium	40	19.93	RJMut1	10 nM	Sco NrdR D15 mutant	2.5925e-05	853.247	2017-11-19 22:04:23	1.80938	572.475
	NrdR D15A to G9C18 oligo	MST	On Time	D15A to G9C18 all	11 Jan _RjMut1_ScoD15 (#01)	C:\Users\nanotemper\Desktop\Inna BMS\Streptomyces\Mutant NrdR Streptomyces\Sco Mutants from Jan 11 2022.moc	3	2017-11-16 16:03:01	-1	0	4	5	Medium	40	19.93	RJMut1	10 nM	Sco NrdR D15 mutant	1.29625e-05	852.931	2017-11-19 22:04:23	1.57224	579.197
	NrdR D15A to G9C18 oligo	MST	On Time	D15A to G9C18 all	11 Jan _RjMut1_ScoD15 (#01)	C:\Users\nanotemper\Desktop\Inna BMS\Streptomyces\Mutant NrdR Streptomyces\Sco Mutants from Jan 11 2022.moc	4	2017-11-16 16:03:42	-1	0	4	5	Medium	40	19.93	RJMut1	10 nM	Sco NrdR D15 mutant	6.48125e-06	852.29	2017-11-19 22:04:23	1.73671	584.355
	NrdR D15A to G9C18 oligo	MST	On Time	D15A to G9C18 all	11 Jan _RjMut1_ScoD15 (#01)	C:\Users\nanotemper\Desktop\Inna BMS\Streptomyces\Mutant NrdR Streptomyces\Sco Mutants from Jan 11 2022.moc	5	2017-11-16 16:04:22	-1	0	4	5	Medium	40	19.93	RJMut1	10 nM	Sco NrdR D15 mutant	3.24062e-06	852.389	2017-11-19 22:04:23	1.83842	581.806
	NrdR D15A to G9C18 oligo	MST	On Time	D15A to G9C18 all	11 Jan _RjMut1_ScoD15 (#01)	C:\Users\nanotemper\Desktop\Inna BMS\Streptomyces\Mutant NrdR Streptomyces\Sco Mutants from Jan 11 2022.moc	6	2017-11-16 16:05:03	-1	0	4	5	Medium	40	19.93	RJMut1	10 nM	Sco NrdR D15 mutant	1.62031e-06	852.339	2017-11-19 22:04:23	1.90121	579.641
	NrdR D15A to G9C18 oligo	MST	On Time	D15A to G9C18 all	11 Jan _RjMut1_ScoD15 (#01)	C:\Users\nanotemper\Desktop\Inna BMS\Streptomyces\Mutant NrdR Streptomyces\Sco Mutants from Jan 11 2022.moc	7	2017-11-16 16:05:44	-1	0	4	5	Medium	40	19.93	RJMut1	10 nM	Sco NrdR D15 mutant	8.10156e-07	851.157	2017-11-19 22:04:23	1.66279	578.591
	NrdR D15A to G9C18 oligo	MST	On Time	D15A to G9C18 all	11 Jan _RjMut1_ScoD15 (#01)	C:\Users\nanotemper\Desktop\Inna BMS\Streptomyces\Mutant NrdR Streptomyces\Sco Mutants from Jan 11 2022.moc	8	2017-11-16 16:06:24	-1	0	4	5	Medium	40	19.93	RJMut1	10 nM	Sco NrdR D15 mutant	4.05078e-07	849.842	2017-11-19 22:04:23	1.80068	573.082
	NrdR D15A to G9C18 oligo	MST	On Time	D15A to G9C18 all	11 Jan _RjMut1_ScoD15 (#01)	C:\Users\nanotemper\Desktop\Inna BMS\Streptomyces\Mutant NrdR Streptomyces\Sco Mutants from Jan 11 2022.moc	9	2017-11-16 16:07:05	-1	0	4	5	Medium	40	19.93	RJMut1	10 nM	Sco NrdR D15 mutant	2.02539e-07	849.024	2017-11-19 22:04:23	1.77099	578.552
	NrdR D15A to G9C18 oligo	MST	On Time	D15A to G9C18 all	11 Jan _RjMut1_ScoD15 (#01)	C:\Users\nanotemper\Desktop\Inna BMS\Streptomyces\Mutant NrdR Streptomyces\Sco Mutants from Jan 11 2022.moc	10	2017-11-16 16:07:46	-1	0	4	5	Medium	40	19.93	RJMut1	10 nM	Sco NrdR D15 mutant	1.0127e-07	848.209	2017-11-19 22:04:23	1.68767	565.76
	NrdR D15A to G9C18 oligo	MST	On Time	D15A to G9C18 all	11 Jan _RjMut1_ScoD15 (#01)	C:\Users\nanotemper\Desktop\Inna BMS\Streptomyces\Mutant NrdR Streptomyces\Sco Mutants from Jan 11 2022.moc	11	2017-11-16 16:08:26	-1	0	4	5	Medium	40	19.93	RJMut1	10 nM	Sco NrdR D15 mutant	5.06348e-08	847.184	2017-11-19 22:04:23	1.79051	559.584
	NrdR D15A to G9C18 oligo	MST	On Time	D15A to G9C18 all	11 Jan _RjMut1_ScoD15 (#01)	C:\Users\nanotemper\Desktop\Inna BMS\Streptomyces\Mutant NrdR Streptomyces\Sco Mutants from Jan 11 2022.moc	12	2017-11-16 16:09:07	-1	0	4	5	Medium	40	19.93	RJMut1	10 nM	Sco NrdR D15 mutant	2.53174e-08	846.576	2017-11-19 22:04:23	1.75872	557.643
	NrdR D15A to G9C18 oligo	MST	On Time	D15A to G9C18 all	11 Jan _RjMut1_ScoD15 (#01)	C:\Users\nanotemper\Desktop\Inna BMS\Streptomyces\Mutant NrdR Streptomyces\Sco Mutants from Jan 11 2022.moc	13	2017-11-16 16:09:48	-1	0	4	5	Medium	40	19.93	RJMut1	10 nM	Sco NrdR D15 mutant	1.26587e-08	846.202	2017-11-19 22:04:23	1.77502	570.332
	NrdR D15A to G9C18 oligo	MST	On Time	D15A to G9C18 all	11 Jan _RjMut1_ScoD15 (#01)	C:\Users\nanotemper\Desktop\Inna BMS\Streptomyces\Mutant NrdR Streptomyces\Sco Mutants from Jan 11 2022.moc	14	2017-11-16 16:10:28	-1	0	4	5	Medium	40	19.93	RJMut1	10 nM	Sco NrdR D15 mutant	6.32935e-09	845.955	2017-11-19 22:04:23	1.68814	565.559
	NrdR D15A to G9C18 oligo	MST	On Time	D15A to G9C18 all	11 Jan _RjMut1_ScoD15 (#01)	C:\Users\nanotemper\Desktop\Inna BMS\Streptomyces\Mutant NrdR Streptomyces\Sco Mutants from Jan 11 2022.moc	15	2017-11-16 16:11:09	-1	0	4	5	Medium	40	19.93	RJMut1	10 nM	Sco NrdR D15 mutant	3.16467e-09	846.116	2017-11-19 22:04:23	1.65852	560.965
	NrdR D15A to G9C18 oligo	MST	On Time	D15A to G9C18 all	11 Jan _RjMut1_ScoD15 (#01)	C:\Users\nanotemper\Desktop\Inna BMS\Streptomyces\Mutant NrdR Streptomyces\Sco Mutants from Jan 11 2022.moc	16	2017-11-16 16:11:50	-1	0	4	5	Medium	40	19.93	RJMut1	10 nM	Sco NrdR D15 mutant	1.58234e-09	846.264	2017-11-19 22:04:23	1.65962	573.681
	NrdR D15A to G9C18 oligo	MST	On Time	D15A to G9C18 all	12 Jan _RjMut1_ScoD15 (108.5 uM) (#10)	C:\Users\nanotemper\Desktop\Inna BMS\Streptomyces\Mutant NrdR Streptomyces\Sco Mutants from Jan 11 2022.moc	2	2017-11-17 16:01:11	-1	0	4	5	Medium	40	20.01	RJMut1	10 nM	Sco NrdR D15 mutant	2.7125e-05	852.201	2017-11-19 22:04:23	1.86052	537.758
	NrdR D15A to G9C18 oligo	MST	On Time	D15A to G9C18 all	12 Jan _RjMut1_ScoD15 (108.5 uM) (#10)	C:\Users\nanotemper\Desktop\Inna BMS\Streptomyces\Mutant NrdR Streptomyces\Sco Mutants from Jan 11 2022.moc	3	2017-11-17 16:01:52	-1	0	4	5	Medium	40	20.01	RJMut1	10 nM	Sco NrdR D15 mutant	1.35625e-05	852.326	2017-11-19 22:04:23	1.71611	529.141
	NrdR D15A to G9C18 oligo	MST	On Time	D15A to G9C18 all	12 Jan _RjMut1_ScoD15 (108.5 uM) (#10)	C:\Users\nanotemper\Desktop\Inna BMS\Streptomyces\Mutant NrdR Streptomyces\Sco Mutants from Jan 11 2022.moc	4	2017-11-17 16:02:33	-1	0	4	5	Medium	40	20.01	RJMut1	10 nM	Sco NrdR D15 mutant	6.78125e-06	852.856	2017-11-19 22:04:23	1.74641	529.934
	NrdR D15A to G9C18 oligo	MST	On Time	D15A to G9C18 all	12 Jan _RjMut1_ScoD15 (108.5 uM) (#10)	C:\Users\nanotemper\Desktop\Inna BMS\Streptomyces\Mutant NrdR Streptomyces\Sco Mutants from Jan 11 2022.moc	5	2017-11-17 16:03:13	-1	0	4	5	Medium	40	20.01	RJMut1	10 nM	Sco NrdR D15 mutant	3.39062e-06	852.586	2017-11-19 22:04:23	1.83519	538.524
	NrdR D15A to G9C18 oligo	MST	On Time	D15A to G9C18 all	12 Jan _RjMut1_ScoD15 (108.5 uM) (#10)	C:\Users\nanotemper\Desktop\Inna BMS\Streptomyces\Mutant NrdR Streptomyces\Sco Mutants from Jan 11 2022.moc	6	2017-11-17 16:03:54	-1	0	4	5	Medium	40	20.01	RJMut1	10 nM	Sco NrdR D15 mutant	1.69531e-06	852.67	2017-11-19 22:04:23	1.78013	558.995
	NrdR D15A to G9C18 oligo	MST	On Time	D15A to G9C18 all	12 Jan _RjMut1_ScoD15 (108.5 uM) (#10)	C:\Users\nanotemper\Desktop\Inna BMS\Streptomyces\Mutant NrdR Streptomyces\Sco Mutants from Jan 11 2022.moc	7	2017-11-17 16:04:34	-1	0	4	5	Medium	40	20.01	RJMut1	10 nM	Sco NrdR D15 mutant	8.47656e-07	851.24	2017-11-19 22:04:23	1.59553	552.067
	NrdR D15A to G9C18 oligo	MST	On Time	D15A to G9C18 all	12 Jan _RjMut1_ScoD15 (108.5 uM) (#10)	C:\Users\nanotemper\Desktop\Inna BMS\Streptomyces\Mutant NrdR Streptomyces\Sco Mutants from Jan 11 2022.moc	8	2017-11-17 16:05:15	-1	0	4	5	Medium	40	20.01	RJMut1	10 nM	Sco NrdR D15 mutant	4.23828e-07	851.471	2017-11-19 22:04:23	1.86562	553.965
	NrdR D15A to G9C18 oligo	MST	On Time	D15A to G9C18 all	12 Jan _RjMut1_ScoD15 (108.5 uM) (#10)	C:\Users\nanotemper\Desktop\Inna BMS\Streptomyces\Mutant NrdR Streptomyces\Sco Mutants from Jan 11 2022.moc	9	2017-11-17 16:05:56	-1	0	4	5	Medium	40	20.01	RJMut1	10 nM	Sco NrdR D15 mutant	2.11914e-07	849.419	2017-11-19 22:04:23	1.59052	526.888
	NrdR D15A to G9C18 oligo	MST	On Time	D15A to G9C18 all	12 Jan _RjMut1_ScoD15 (108.5 uM) (#10)	C:\Users\nanotemper\Desktop\Inna BMS\Streptomyces\Mutant NrdR Streptomyces\Sco Mutants from Jan 11 2022.moc	10	2017-11-17 16:06:36	-1	0	4	5	Medium	40	20.01	RJMut1	10 nM	Sco NrdR D15 mutant	1.05957e-07	848.338	2017-11-19 22:04:23	1.77093	559.915
	NrdR D15A to G9C18 oligo	MST	On Time	D15A to G9C18 all	12 Jan _RjMut1_ScoD15 (108.5 uM) (#10)	C:\Users\nanotemper\Desktop\Inna BMS\Streptomyces\Mutant NrdR Streptomyces\Sco Mutants from Jan 11 2022.moc	11	2017-11-17 16:07:17	-1	0	4	5	Medium	40	20.01	RJMut1	10 nM	Sco NrdR D15 mutant	5.29785e-08	847.102	2017-11-19 22:04:23	1.56796	538.519
	NrdR D15A to G9C18 oligo	MST	On Time	D15A to G9C18 all	12 Jan _RjMut1_ScoD15 (108.5 uM) (#10)	C:\Users\nanotemper\Desktop\Inna BMS\Streptomyces\Mutant NrdR Streptomyces\Sco Mutants from Jan 11 2022.moc	12	2017-11-17 16:07:58	-1	0	4	5	Medium	40	20.01	RJMut1	10 nM	Sco NrdR D15 mutant	2.64893e-08	847.264	2017-11-19 22:04:23	1.78802	547.916
	NrdR D15A to G9C18 oligo	MST	On Time	D15A to G9C18 all	12 Jan _RjMut1_ScoD15 (108.5 uM) (#10)	C:\Users\nanotemper\Desktop\Inna BMS\Streptomyces\Mutant NrdR Streptomyces\Sco Mutants from Jan 11 2022.moc	13	2017-11-17 16:08:38	-1	0	4	5	Medium	40	20.01	RJMut1	10 nM	Sco NrdR D15 mutant	1.32446e-08	846.204	2017-11-19 22:04:23	1.77187	555.76
	NrdR D15A to G9C18 oligo	MST	On Time	D15A to G9C18 all	12 Jan _RjMut1_ScoD15 (108.5 uM) (#10)	C:\Users\nanotemper\Desktop\Inna BMS\Streptomyces\Mutant NrdR Streptomyces\Sco Mutants from Jan 11 2022.moc	14	2017-11-17 16:09:19	-1	0	4	5	Medium	40	20.01	RJMut1	10 nM	Sco NrdR D15 mutant	6.62231e-09	846.138	2017-11-19 22:04:23	1.72921	578.664
	NrdR D15A to G9C18 oligo	MST	On Time	D15A to G9C18 all	12 Jan _RjMut1_ScoD15 (108.5 uM) (#10)	C:\Users\nanotemper\Desktop\Inna BMS\Streptomyces\Mutant NrdR Streptomyces\Sco Mutants from Jan 11 2022.moc	15	2017-11-17 16:10:00	-1	0	4	5	Medium	40	20.01	RJMut1	10 nM	Sco NrdR D15 mutant	3.31116e-09	846.112	2017-11-19 22:04:23	1.65829	564.303
	NrdR D15A to G9C18 oligo	MST	On Time	D15A to G9C18 all	12 Jan _RjMut1_ScoD15 (108.5 uM) (#10)	C:\Users\nanotemper\Desktop\Inna BMS\Streptomyces\Mutant NrdR Streptomyces\Sco Mutants from Jan 11 2022.moc	16	2017-11-17 16:10:40	-1	0	4	5	Medium	40	20.01	RJMut1	10 nM	Sco NrdR D15 mutant	1.65558e-09	845.927	2017-11-19 22:04:23	1.60454	569.049
	NrdR D15A to G9C18 oligo	MST	On Time	D15A to G9C18 all	12 Jan_RjMut1_ScoD15 (113 uM) (#11)	C:\Users\nanotemper\Desktop\Inna BMS\Streptomyces\Mutant NrdR Streptomyces\Sco Mutants from Jan 11 2022.moc	2	2017-11-17 16:21:53	-1	0	4	5	Medium	40	20.25	RJMut1	10 nM	Sco NrdR D15 mutant	2.825e-05	851.966	2017-11-19 22:04:23	1.78543	508.177
	NrdR D15A to G9C18 oligo	MST	On Time	D15A to G9C18 all	12 Jan_RjMut1_ScoD15 (113 uM) (#11)	C:\Users\nanotemper\Desktop\Inna BMS\Streptomyces\Mutant NrdR Streptomyces\Sco Mutants from Jan 11 2022.moc	3	2017-11-17 16:22:33	-1	0	4	5	Medium	40	20.25	RJMut1	10 nM	Sco NrdR D15 mutant	1.4125e-05	853.056	2017-11-19 22:04:23	1.50513	525.815
	NrdR D15A to G9C18 oligo	MST	On Time	D15A to G9C18 all	12 Jan_RjMut1_ScoD15 (113 uM) (#11)	C:\Users\nanotemper\Desktop\Inna BMS\Streptomyces\Mutant NrdR Streptomyces\Sco Mutants from Jan 11 2022.moc	4	2017-11-17 16:23:14	-1	0	4	5	Medium	40	20.25	RJMut1	10 nM	Sco NrdR D15 mutant	7.0625e-06	852.69	2017-11-19 22:04:23	1.83152	524.901
	NrdR D15A to G9C18 oligo	MST	On Time	D15A to G9C18 all	12 Jan_RjMut1_ScoD15 (113 uM) (#11)	C:\Users\nanotemper\Desktop\Inna BMS\Streptomyces\Mutant NrdR Streptomyces\Sco Mutants from Jan 11 2022.moc	5	2017-11-17 16:23:55	-1	0	4	5	Medium	40	20.25	RJMut1	10 nM	Sco NrdR D15 mutant	3.53125e-06	852.714	2017-11-19 22:04:23	1.82841	525.605
	NrdR D15A to G9C18 oligo	MST	On Time	D15A to G9C18 all	12 Jan_RjMut1_ScoD15 (113 uM) (#11)	C:\Users\nanotemper\Desktop\Inna BMS\Streptomyces\Mutant NrdR Streptomyces\Sco Mutants from Jan 11 2022.moc	6	2017-11-17 16:24:35	-1	0	4	5	Medium	40	20.25	RJMut1	10 nM	Sco NrdR D15 mutant	1.76562e-06	851.91	2017-11-19 22:04:23	1.85455	522.128
	NrdR D15A to G9C18 oligo	MST	On Time	D15A to G9C18 all	12 Jan_RjMut1_ScoD15 (113 uM) (#11)	C:\Users\nanotemper\Desktop\Inna BMS\Streptomyces\Mutant NrdR Streptomyces\Sco Mutants from Jan 11 2022.moc	7	2017-11-17 16:25:16	-1	0	4	5	Medium	40	20.25	RJMut1	10 nM	Sco NrdR D15 mutant	8.82812e-07	851.164	2017-11-19 22:04:23	1.76729	542.002
	NrdR D15A to G9C18 oligo	MST	On Time	D15A to G9C18 all	12 Jan_RjMut1_ScoD15 (113 uM) (#11)	C:\Users\nanotemper\Desktop\Inna BMS\Streptomyces\Mutant NrdR Streptomyces\Sco Mutants from Jan 11 2022.moc	8	2017-11-17 16:25:57	-1	0	4	5	Medium	40	20.25	RJMut1	10 nM	Sco NrdR D15 mutant	4.41406e-07	849.747	2017-11-19 22:04:23	1.82796	507.442
	NrdR D15A to G9C18 oligo	MST	On Time	D15A to G9C18 all	12 Jan_RjMut1_ScoD15 (113 uM) (#11)	C:\Users\nanotemper\Desktop\Inna BMS\Streptomyces\Mutant NrdR Streptomyces\Sco Mutants from Jan 11 2022.moc	9	2017-11-17 16:26:37	-1	0	4	5	Medium	40	20.25	RJMut1	10 nM	Sco NrdR D15 mutant	2.20703e-07	848.584	2017-11-19 22:04:23	1.69763	519.507
	NrdR D15A to G9C18 oligo	MST	On Time	D15A to G9C18 all	12 Jan_RjMut1_ScoD15 (113 uM) (#11)	C:\Users\nanotemper\Desktop\Inna BMS\Streptomyces\Mutant NrdR Streptomyces\Sco Mutants from Jan 11 2022.moc	10	2017-11-17 16:27:18	-1	0	4	5	Medium	40	20.25	RJMut1	10 nM	Sco NrdR D15 mutant	1.10352e-07	847.492	2017-11-19 22:04:23	1.78343	504.015
	NrdR D15A to G9C18 oligo	MST	On Time	D15A to G9C18 all	12 Jan_RjMut1_ScoD15 (113 uM) (#11)	C:\Users\nanotemper\Desktop\Inna BMS\Streptomyces\Mutant NrdR Streptomyces\Sco Mutants from Jan 11 2022.moc	11	2017-11-17 16:27:59	-1	0	4	5	Medium	40	20.25	RJMut1	10 nM	Sco NrdR D15 mutant	5.51758e-08	846.511	2017-11-19 22:04:23	1.77351	517.487
	NrdR D15A to G9C18 oligo	MST	On Time	D15A to G9C18 all	12 Jan_RjMut1_ScoD15 (113 uM) (#11)	C:\Users\nanotemper\Desktop\Inna BMS\Streptomyces\Mutant NrdR Streptomyces\Sco Mutants from Jan 11 2022.moc	12	2017-11-17 16:28:39	-1	0	4	5	Medium	40	20.25	RJMut1	10 nM	Sco NrdR D15 mutant	2.75879e-08	845.817	2017-11-19 22:04:23	1.7107	540.673
	NrdR D15A to G9C18 oligo	MST	On Time	D15A to G9C18 all	12 Jan_RjMut1_ScoD15 (113 uM) (#11)	C:\Users\nanotemper\Desktop\Inna BMS\Streptomyces\Mutant NrdR Streptomyces\Sco Mutants from Jan 11 2022.moc	13	2017-11-17 16:29:20	-1	0	4	5	Medium	40	20.25	RJMut1	10 nM	Sco NrdR D15 mutant	1.37939e-08	845.242	2017-11-19 22:04:23	1.79659	512.071
	NrdR D15A to G9C18 oligo	MST	On Time	D15A to G9C18 all	12 Jan_RjMut1_ScoD15 (113 uM) (#11)	C:\Users\nanotemper\Desktop\Inna BMS\Streptomyces\Mutant NrdR Streptomyces\Sco Mutants from Jan 11 2022.moc	14	2017-11-17 16:30:01	-1	0	4	5	Medium	40	20.25	RJMut1	10 nM	Sco NrdR D15 mutant	6.89697e-09	844.939	2017-11-19 22:04:23	1.56516	510.345
	NrdR D15A to G9C18 oligo	MST	On Time	D15A to G9C18 all	12 Jan_RjMut1_ScoD15 (113 uM) (#11)	C:\Users\nanotemper\Desktop\Inna BMS\Streptomyces\Mutant NrdR Streptomyces\Sco Mutants from Jan 11 2022.moc	15	2017-11-17 16:30:41	-1	0	4	5	Medium	40	20.25	RJMut1	10 nM	Sco NrdR D15 mutant	3.44849e-09	845.349	2017-11-19 22:04:23	1.65877	534.744
	NrdR D15A to G9C18 oligo	MST	On Time	D15A to G9C18 all	12 Jan_RjMut1_ScoD15 (113 uM) (#11)	C:\Users\nanotemper\Desktop\Inna BMS\Streptomyces\Mutant NrdR Streptomyces\Sco Mutants from Jan 11 2022.moc	16	2017-11-17 16:31:22	-1	0	4	5	Medium	40	20.25	RJMut1	10 nM	Sco NrdR D15 mutant	1.72424e-09	845.442	2017-11-19 22:04:23	1.61845	518.606

## Sheet: MetaData
Origin of exported data	Origin of exported data
Project Title:
Comment:
Project File Path:	C:\Users\nanotemper\Desktop\Inna BMS\Streptomyces\Source data\Source data mutants\source data Suppl Fig 9\NrdR D15A to wt and mutated oligos\NrdR_D15A to WT and mutated oligonucleotides.nta
Analysis-Set Name:	NrdR D15A to G9C18 oligo
Exported from:	Dose-Response (Flat)
Exported on:	2017-11-19 22:04:23
Analysis Settings	Analysis Settings
Type of Analysis:	MST
Evaluation strategy:	On Time
Cold Region Start:	-1
Cold Region End:	0
Hot Region Start:	4
Hot Region End:	5
