# Supplementary material for: A nucleotide-sensing oligomerization mechanism that controls NrdR-dependent transcription of ribonucleotide reductases
Source: Nat Commun. 2022 May 16;13:2700. doi: 10.1038/s41467-022-30328-1 (PMC9110341; doi:10.1038/s41467-022-30328-1)
Supplement: Supplementary file 10 — Source Data [file 41467_2022_30328_MOESM10_ESM.zip › Source data NrdR/Source data to Fig 4 and Supplementary Fig 9/NrdR D15A to wt and mutated oligos/NrdR_D15A to WT _DoseResponseRawDataFlat.xlsx]

## Sheet: RawData
Project-Name	AnalysisSet	AnalysisSetType	EvaluationStrategy	MergeSet	Run	OriginOfData	CapillaryIndex	DateOfMeasurement	ColdRegionStart	ColdRegionEnd	HotRegionStart	HotRegionEnd	MSTPower	ExcitationPower	MeasuredTemperature	Target	TargetConcentration	Ligand	LigandConcentration	Fnorm	ExportedOn	BleachingRate	InitialFluorescence(MST)
	NrdR_D15A to WT oligo	MST	On Time	D15A to WT oligo all	Jan 5 Rjwt_ScoD15_original (#18)	C:\Users\nanotemper\Desktop\Inna BMS\Streptomyces\NrdRSco 2021 12 30 _mutants.moc	1	2017-11-17 15:04:29	-1	0	4	5	Medium	40	19.93	ScoRJ WT	10 nM	ScoNrdR D15 mutant	5.8e-05	837.912	2017-11-19 22:03:37	1.71214	468.702
	NrdR_D15A to WT oligo	MST	On Time	D15A to WT oligo all	Jan 5 Rjwt_ScoD15_original (#18)	C:\Users\nanotemper\Desktop\Inna BMS\Streptomyces\NrdRSco 2021 12 30 _mutants.moc	2	2017-11-17 15:05:09	-1	0	4	5	Medium	40	19.93	ScoRJ WT	10 nM	ScoNrdR D15 mutant	2.9e-05	837.985	2017-11-19 22:03:37	1.69942	437.015
	NrdR_D15A to WT oligo	MST	On Time	D15A to WT oligo all	Jan 5 Rjwt_ScoD15_original (#18)	C:\Users\nanotemper\Desktop\Inna BMS\Streptomyces\NrdRSco 2021 12 30 _mutants.moc	3	2017-11-17 15:05:50	-1	0	4	5	Medium	40	19.93	ScoRJ WT	10 nM	ScoNrdR D15 mutant	1.45e-05	836.641	2017-11-19 22:03:37	1.92531	445.055
	NrdR_D15A to WT oligo	MST	On Time	D15A to WT oligo all	Jan 5 Rjwt_ScoD15_original (#18)	C:\Users\nanotemper\Desktop\Inna BMS\Streptomyces\NrdRSco 2021 12 30 _mutants.moc	4	2017-11-17 15:06:31	-1	0	4	5	Medium	40	19.93	ScoRJ WT	10 nM	ScoNrdR D15 mutant	7.25e-06	836.589	2017-11-19 22:03:37	1.95187	450.418
	NrdR_D15A to WT oligo	MST	On Time	D15A to WT oligo all	Jan 5 Rjwt_ScoD15_original (#18)	C:\Users\nanotemper\Desktop\Inna BMS\Streptomyces\NrdRSco 2021 12 30 _mutants.moc	5	2017-11-17 15:07:11	-1	0	4	5	Medium	40	19.93	ScoRJ WT	10 nM	ScoNrdR D15 mutant	3.625e-06	837.102	2017-11-19 22:03:37	1.88824	454.058
	NrdR_D15A to WT oligo	MST	On Time	D15A to WT oligo all	Jan 5 Rjwt_ScoD15_original (#18)	C:\Users\nanotemper\Desktop\Inna BMS\Streptomyces\NrdRSco 2021 12 30 _mutants.moc	6	2017-11-17 15:07:52	-1	0	4	5	Medium	40	19.93	ScoRJ WT	10 nM	ScoNrdR D15 mutant	1.8125e-06	836.326	2017-11-19 22:03:37	1.70386	448.546
	NrdR_D15A to WT oligo	MST	On Time	D15A to WT oligo all	Jan 5 Rjwt_ScoD15_original (#18)	C:\Users\nanotemper\Desktop\Inna BMS\Streptomyces\NrdRSco 2021 12 30 _mutants.moc	7	2017-11-17 15:08:33	-1	0	4	5	Medium	40	19.93	ScoRJ WT	10 nM	ScoNrdR D15 mutant	9.0625e-07	837.109	2017-11-19 22:03:37	1.73796	449.142
	NrdR_D15A to WT oligo	MST	On Time	D15A to WT oligo all	Jan 5 Rjwt_ScoD15_original (#18)	C:\Users\nanotemper\Desktop\Inna BMS\Streptomyces\NrdRSco 2021 12 30 _mutants.moc	8	2017-11-17 15:09:13	-1	0	4	5	Medium	40	19.93	ScoRJ WT	10 nM	ScoNrdR D15 mutant	4.53125e-07	837.766	2017-11-19 22:03:37	2.0264	454.615
	NrdR_D15A to WT oligo	MST	On Time	D15A to WT oligo all	Jan 5 Rjwt_ScoD15_original (#18)	C:\Users\nanotemper\Desktop\Inna BMS\Streptomyces\NrdRSco 2021 12 30 _mutants.moc	9	2017-11-17 15:09:54	-1	0	4	5	Medium	40	19.93	ScoRJ WT	10 nM	ScoNrdR D15 mutant	2.26563e-07	836.964	2017-11-19 22:03:37	1.71731	467.884
	NrdR_D15A to WT oligo	MST	On Time	D15A to WT oligo all	Jan 5 Rjwt_ScoD15_original (#18)	C:\Users\nanotemper\Desktop\Inna BMS\Streptomyces\NrdRSco 2021 12 30 _mutants.moc	10	2017-11-17 15:10:35	-1	0	4	5	Medium	40	19.93	ScoRJ WT	10 nM	ScoNrdR D15 mutant	1.13281e-07	836.147	2017-11-19 22:03:37	1.7423	454.841
	NrdR_D15A to WT oligo	MST	On Time	D15A to WT oligo all	Jan 5 Rjwt_ScoD15_original (#18)	C:\Users\nanotemper\Desktop\Inna BMS\Streptomyces\NrdRSco 2021 12 30 _mutants.moc	11	2017-11-17 15:11:15	-1	0	4	5	Medium	40	19.93	ScoRJ WT	10 nM	ScoNrdR D15 mutant	5.66406e-08	834.033	2017-11-19 22:03:37	1.70466	450.708
	NrdR_D15A to WT oligo	MST	On Time	D15A to WT oligo all	Jan 5 Rjwt_ScoD15_original (#18)	C:\Users\nanotemper\Desktop\Inna BMS\Streptomyces\NrdRSco 2021 12 30 _mutants.moc	12	2017-11-17 15:11:56	-1	0	4	5	Medium	40	19.93	ScoRJ WT	10 nM	ScoNrdR D15 mutant	2.83203e-08	832.642	2017-11-19 22:03:37	1.6939	454.992
	NrdR_D15A to WT oligo	MST	On Time	D15A to WT oligo all	Jan 5 Rjwt_ScoD15_original (#18)	C:\Users\nanotemper\Desktop\Inna BMS\Streptomyces\NrdRSco 2021 12 30 _mutants.moc	13	2017-11-17 15:12:37	-1	0	4	5	Medium	40	19.93	ScoRJ WT	10 nM	ScoNrdR D15 mutant	1.41602e-08	832.795	2017-11-19 22:03:37	1.75786	439.446
	NrdR_D15A to WT oligo	MST	On Time	D15A to WT oligo all	Jan 5 Rjwt_ScoD15_original (#18)	C:\Users\nanotemper\Desktop\Inna BMS\Streptomyces\NrdRSco 2021 12 30 _mutants.moc	14	2017-11-17 15:13:17	-1	0	4	5	Medium	40	19.93	ScoRJ WT	10 nM	ScoNrdR D15 mutant	7.08008e-09	832.538	2017-11-19 22:03:37	1.74096	435.187
	NrdR_D15A to WT oligo	MST	On Time	D15A to WT oligo all	Jan 5 Rjwt_ScoD15_original (#18)	C:\Users\nanotemper\Desktop\Inna BMS\Streptomyces\NrdRSco 2021 12 30 _mutants.moc	15	2017-11-17 15:13:58	-1	0	4	5	Medium	40	19.93	ScoRJ WT	10 nM	ScoNrdR D15 mutant	3.54004e-09	832.766	2017-11-19 22:03:37	1.83837	434.906
	NrdR_D15A to WT oligo	MST	On Time	D15A to WT oligo all	Jan 5 Rjwt_ScoD15_original (#18)	C:\Users\nanotemper\Desktop\Inna BMS\Streptomyces\NrdRSco 2021 12 30 _mutants.moc	16	2017-11-17 15:14:39	-1	0	4	5	Medium	40	19.93	ScoRJ WT	10 nM	ScoNrdR D15 mutant	1.77002e-09	832.236	2017-11-19 22:03:37	1.57431	448.273
	NrdR_D15A to WT oligo	MST	On Time	D15A to WT oligo all	Jan 5 _RjWT_ScoD15_7mg (#21)	C:\Users\nanotemper\Desktop\Inna BMS\Streptomyces\NrdRSco 2021 12 30 _mutants.moc	1	2017-11-17 17:00:05	-1	0	4	5	Medium	40	20.83	ScoRJ WT	10 nM	ScoNrdR D15 mutant	8.725e-05	839.176	2017-11-19 22:03:37	1.84696	476.624
	NrdR_D15A to WT oligo	MST	On Time	D15A to WT oligo all	Jan 5 _RjWT_ScoD15_7mg (#21)	C:\Users\nanotemper\Desktop\Inna BMS\Streptomyces\NrdRSco 2021 12 30 _mutants.moc	2	2017-11-17 17:00:46	-1	0	4	5	Medium	40	20.83	ScoRJ WT	10 nM	ScoNrdR D15 mutant	4.3625e-05	836.745	2017-11-19 22:03:37	1.72231	461.146
	NrdR_D15A to WT oligo	MST	On Time	D15A to WT oligo all	Jan 5 _RjWT_ScoD15_7mg (#21)	C:\Users\nanotemper\Desktop\Inna BMS\Streptomyces\NrdRSco 2021 12 30 _mutants.moc	3	2017-11-17 17:01:26	-1	0	4	5	Medium	40	20.83	ScoRJ WT	10 nM	ScoNrdR D15 mutant	2.18125e-05	836.887	2017-11-19 22:03:37	1.88524	449.713
	NrdR_D15A to WT oligo	MST	On Time	D15A to WT oligo all	Jan 5 _RjWT_ScoD15_7mg (#21)	C:\Users\nanotemper\Desktop\Inna BMS\Streptomyces\NrdRSco 2021 12 30 _mutants.moc	4	2017-11-17 17:02:07	-1	0	4	5	Medium	40	20.83	ScoRJ WT	10 nM	ScoNrdR D15 mutant	1.09063e-05	836.479	2017-11-19 22:03:37	2.09245	468.308
	NrdR_D15A to WT oligo	MST	On Time	D15A to WT oligo all	Jan 5 _RjWT_ScoD15_7mg (#21)	C:\Users\nanotemper\Desktop\Inna BMS\Streptomyces\NrdRSco 2021 12 30 _mutants.moc	5	2017-11-17 17:02:48	-1	0	4	5	Medium	40	20.83	ScoRJ WT	10 nM	ScoNrdR D15 mutant	5.45313e-06	836.973	2017-11-19 22:03:37	1.93193	451.45
	NrdR_D15A to WT oligo	MST	On Time	D15A to WT oligo all	Jan 5 _RjWT_ScoD15_7mg (#21)	C:\Users\nanotemper\Desktop\Inna BMS\Streptomyces\NrdRSco 2021 12 30 _mutants.moc	6	2017-11-17 17:03:28	-1	0	4	5	Medium	40	20.83	ScoRJ WT	10 nM	ScoNrdR D15 mutant	2.72656e-06	837.284	2017-11-19 22:03:37	1.83469	441.098
	NrdR_D15A to WT oligo	MST	On Time	D15A to WT oligo all	Jan 5 _RjWT_ScoD15_7mg (#21)	C:\Users\nanotemper\Desktop\Inna BMS\Streptomyces\NrdRSco 2021 12 30 _mutants.moc	7	2017-11-17 17:04:09	-1	0	4	5	Medium	40	20.83	ScoRJ WT	10 nM	ScoNrdR D15 mutant	1.36328e-06	836.341	2017-11-19 22:03:37	1.84235	450.16
	NrdR_D15A to WT oligo	MST	On Time	D15A to WT oligo all	Jan 5 _RjWT_ScoD15_7mg (#21)	C:\Users\nanotemper\Desktop\Inna BMS\Streptomyces\NrdRSco 2021 12 30 _mutants.moc	8	2017-11-17 17:04:50	-1	0	4	5	Medium	40	20.83	ScoRJ WT	10 nM	ScoNrdR D15 mutant	6.81641e-07	836.822	2017-11-19 22:03:37	1.86478	442.148
	NrdR_D15A to WT oligo	MST	On Time	D15A to WT oligo all	Jan 5 _RjWT_ScoD15_7mg (#21)	C:\Users\nanotemper\Desktop\Inna BMS\Streptomyces\NrdRSco 2021 12 30 _mutants.moc	9	2017-11-17 17:05:30	-1	0	4	5	Medium	40	20.83	ScoRJ WT	10 nM	ScoNrdR D15 mutant	3.4082e-07	837.155	2017-11-19 22:03:37	1.77167	433.548
	NrdR_D15A to WT oligo	MST	On Time	D15A to WT oligo all	Jan 5 _RjWT_ScoD15_7mg (#21)	C:\Users\nanotemper\Desktop\Inna BMS\Streptomyces\NrdRSco 2021 12 30 _mutants.moc	10	2017-11-17 17:06:11	-1	0	4	5	Medium	40	20.83	ScoRJ WT	10 nM	ScoNrdR D15 mutant	1.7041e-07	836.878	2017-11-19 22:03:37	1.8924	446.945
	NrdR_D15A to WT oligo	MST	On Time	D15A to WT oligo all	Jan 5 _RjWT_ScoD15_7mg (#21)	C:\Users\nanotemper\Desktop\Inna BMS\Streptomyces\NrdRSco 2021 12 30 _mutants.moc	11	2017-11-17 17:06:52	-1	0	4	5	Medium	40	20.83	ScoRJ WT	10 nM	ScoNrdR D15 mutant	8.52051e-08	836.128	2017-11-19 22:03:37	1.90211	452.604
	NrdR_D15A to WT oligo	MST	On Time	D15A to WT oligo all	Jan 5 _RjWT_ScoD15_7mg (#21)	C:\Users\nanotemper\Desktop\Inna BMS\Streptomyces\NrdRSco 2021 12 30 _mutants.moc	12	2017-11-17 17:07:32	-1	0	4	5	Medium	40	20.83	ScoRJ WT	10 nM	ScoNrdR D15 mutant	4.26025e-08	834.43	2017-11-19 22:03:37	1.9968	433.003
	NrdR_D15A to WT oligo	MST	On Time	D15A to WT oligo all	Jan 5 _RjWT_ScoD15_7mg (#21)	C:\Users\nanotemper\Desktop\Inna BMS\Streptomyces\NrdRSco 2021 12 30 _mutants.moc	13	2017-11-17 17:08:13	-1	0	4	5	Medium	40	20.83	ScoRJ WT	10 nM	ScoNrdR D15 mutant	2.13013e-08	832.952	2017-11-19 22:03:37	1.90119	424.431
	NrdR_D15A to WT oligo	MST	On Time	D15A to WT oligo all	Jan 5 _RjWT_ScoD15_7mg (#21)	C:\Users\nanotemper\Desktop\Inna BMS\Streptomyces\NrdRSco 2021 12 30 _mutants.moc	14	2017-11-17 17:08:54	-1	0	4	5	Medium	40	20.83	ScoRJ WT	10 nM	ScoNrdR D15 mutant	1.06506e-08	833.326	2017-11-19 22:03:37	1.85265	441.39
	NrdR_D15A to WT oligo	MST	On Time	D15A to WT oligo all	Jan 5 _RjWT_ScoD15_7mg (#21)	C:\Users\nanotemper\Desktop\Inna BMS\Streptomyces\NrdRSco 2021 12 30 _mutants.moc	15	2017-11-17 17:09:34	-1	0	4	5	Medium	40	20.83	ScoRJ WT	10 nM	ScoNrdR D15 mutant	5.32532e-09	832.398	2017-11-19 22:03:37	1.89931	446.171
	NrdR_D15A to WT oligo	MST	On Time	D15A to WT oligo all	Jan 5 _RjWT_ScoD15_7mg (#21)	C:\Users\nanotemper\Desktop\Inna BMS\Streptomyces\NrdRSco 2021 12 30 _mutants.moc	16	2017-11-17 17:10:15	-1	0	4	5	Medium	40	20.83	ScoRJ WT	10 nM	ScoNrdR D15 mutant	2.66266e-09	831.997	2017-11-19 22:03:37	1.84733	452.334
	NrdR_D15A to WT oligo	MST	On Time	D15A to WT oligo all	Jan 4 RjWt_ScoD15_35uM (#16)	C:\Users\nanotemper\Desktop\Inna BMS\Streptomyces\NrdRSco 2021 12 30 _mutants.moc	1	2017-11-16 17:41:05	-1	0	4	5	Medium	40	21.4	ScoRJ WT	10 nM	ScoNrdR D15 mutant	1.75e-05	837.782	2017-11-19 22:03:37	2.115	390.017
	NrdR_D15A to WT oligo	MST	On Time	D15A to WT oligo all	Jan 4 RjWt_ScoD15_35uM (#16)	C:\Users\nanotemper\Desktop\Inna BMS\Streptomyces\NrdRSco 2021 12 30 _mutants.moc	2	2017-11-16 17:41:45	-1	0	4	5	Medium	40	21.4	ScoRJ WT	10 nM	ScoNrdR D15 mutant	8.75e-06	837.595	2017-11-19 22:03:37	1.86573	393.133
	NrdR_D15A to WT oligo	MST	On Time	D15A to WT oligo all	Jan 4 RjWt_ScoD15_35uM (#16)	C:\Users\nanotemper\Desktop\Inna BMS\Streptomyces\NrdRSco 2021 12 30 _mutants.moc	3	2017-11-16 17:42:25	-1	0	4	5	Medium	40	21.4	ScoRJ WT	10 nM	ScoNrdR D15 mutant	4.375e-06	837.405	2017-11-19 22:03:37	1.86509	396.25
	NrdR_D15A to WT oligo	MST	On Time	D15A to WT oligo all	Jan 4 RjWt_ScoD15_35uM (#16)	C:\Users\nanotemper\Desktop\Inna BMS\Streptomyces\NrdRSco 2021 12 30 _mutants.moc	4	2017-11-16 17:43:06	-1	0	4	5	Medium	40	21.4	ScoRJ WT	10 nM	ScoNrdR D15 mutant	2.1875e-06	837.831	2017-11-19 22:03:37	1.89202	392.937
	NrdR_D15A to WT oligo	MST	On Time	D15A to WT oligo all	Jan 4 RjWt_ScoD15_35uM (#16)	C:\Users\nanotemper\Desktop\Inna BMS\Streptomyces\NrdRSco 2021 12 30 _mutants.moc	5	2017-11-16 17:43:47	-1	0	4	5	Medium	40	21.4	ScoRJ WT	10 nM	ScoNrdR D15 mutant	1.09375e-06	838.934	2017-11-19 22:03:37	1.76186	390.076
	NrdR_D15A to WT oligo	MST	On Time	D15A to WT oligo all	Jan 4 RjWt_ScoD15_35uM (#16)	C:\Users\nanotemper\Desktop\Inna BMS\Streptomyces\NrdRSco 2021 12 30 _mutants.moc	6	2017-11-16 17:44:28	-1	0	4	5	Medium	40	21.4	ScoRJ WT	10 nM	ScoNrdR D15 mutant	5.46875e-07	837.664	2017-11-19 22:03:37	2.05374	388.403
	NrdR_D15A to WT oligo	MST	On Time	D15A to WT oligo all	Jan 4 RjWt_ScoD15_35uM (#16)	C:\Users\nanotemper\Desktop\Inna BMS\Streptomyces\NrdRSco 2021 12 30 _mutants.moc	7	2017-11-16 17:45:08	-1	0	4	5	Medium	40	21.4	ScoRJ WT	10 nM	ScoNrdR D15 mutant	2.73437e-07	836.796	2017-11-19 22:03:37	1.80359	384.686
	NrdR_D15A to WT oligo	MST	On Time	D15A to WT oligo all	Jan 4 RjWt_ScoD15_35uM (#16)	C:\Users\nanotemper\Desktop\Inna BMS\Streptomyces\NrdRSco 2021 12 30 _mutants.moc	8	2017-11-16 17:45:49	-1	0	4	5	Medium	40	21.4	ScoRJ WT	10 nM	ScoNrdR D15 mutant	1.36719e-07	835.609	2017-11-19 22:03:37	1.86274	377.151
	NrdR_D15A to WT oligo	MST	On Time	D15A to WT oligo all	Jan 4 RjWt_ScoD15_35uM (#16)	C:\Users\nanotemper\Desktop\Inna BMS\Streptomyces\NrdRSco 2021 12 30 _mutants.moc	9	2017-11-16 17:46:29	-1	0	4	5	Medium	40	21.4	ScoRJ WT	10 nM	ScoNrdR D15 mutant	6.83594e-08	834.379	2017-11-19 22:03:37	1.68867	362.849
	NrdR_D15A to WT oligo	MST	On Time	D15A to WT oligo all	Jan 4 RjWt_ScoD15_35uM (#16)	C:\Users\nanotemper\Desktop\Inna BMS\Streptomyces\NrdRSco 2021 12 30 _mutants.moc	10	2017-11-16 17:47:10	-1	0	4	5	Medium	40	21.4	ScoRJ WT	10 nM	ScoNrdR D15 mutant	3.41797e-08	833.506	2017-11-19 22:03:37	1.92051	382.193
	NrdR_D15A to WT oligo	MST	On Time	D15A to WT oligo all	Jan 4 RjWt_ScoD15_35uM (#16)	C:\Users\nanotemper\Desktop\Inna BMS\Streptomyces\NrdRSco 2021 12 30 _mutants.moc	11	2017-11-16 17:47:51	-1	0	4	5	Medium	40	21.4	ScoRJ WT	10 nM	ScoNrdR D15 mutant	1.70898e-08	832.99	2017-11-19 22:03:37	1.82524	384.663
	NrdR_D15A to WT oligo	MST	On Time	D15A to WT oligo all	Jan 4 RjWt_ScoD15_35uM (#16)	C:\Users\nanotemper\Desktop\Inna BMS\Streptomyces\NrdRSco 2021 12 30 _mutants.moc	12	2017-11-16 17:48:32	-1	0	4	5	Medium	40	21.4	ScoRJ WT	10 nM	ScoNrdR D15 mutant	8.54492e-09	832.553	2017-11-19 22:03:37	1.74346	385.595
	NrdR_D15A to WT oligo	MST	On Time	D15A to WT oligo all	Jan 4 RjWt_ScoD15_35uM (#16)	C:\Users\nanotemper\Desktop\Inna BMS\Streptomyces\NrdRSco 2021 12 30 _mutants.moc	13	2017-11-16 17:49:12	-1	0	4	5	Medium	40	21.4	ScoRJ WT	10 nM	ScoNrdR D15 mutant	4.27246e-09	831.959	2017-11-19 22:03:37	1.8465	383.583
	NrdR_D15A to WT oligo	MST	On Time	D15A to WT oligo all	Jan 4 RjWt_ScoD15_35uM (#16)	C:\Users\nanotemper\Desktop\Inna BMS\Streptomyces\NrdRSco 2021 12 30 _mutants.moc	14	2017-11-16 17:49:53	-1	0	4	5	Medium	40	21.4	ScoRJ WT	10 nM	ScoNrdR D15 mutant	2.13623e-09	832.53	2017-11-19 22:03:37	1.84666	384.151
	NrdR_D15A to WT oligo	MST	On Time	D15A to WT oligo all	Jan 4 RjWt_ScoD15_35uM (#16)	C:\Users\nanotemper\Desktop\Inna BMS\Streptomyces\NrdRSco 2021 12 30 _mutants.moc	15	2017-11-16 17:50:34	-1	0	4	5	Medium	40	21.4	ScoRJ WT	10 nM	ScoNrdR D15 mutant	1.06812e-09	832.559	2017-11-19 22:03:37	1.91665	381.009
	NrdR_D15A to WT oligo	MST	On Time	D15A to WT oligo all	Jan 4 RjWt_ScoD15_35uM (#16)	C:\Users\nanotemper\Desktop\Inna BMS\Streptomyces\NrdRSco 2021 12 30 _mutants.moc	16	2017-11-16 17:51:14	-1	0	4	5	Medium	40	21.4	ScoRJ WT	10 nM	ScoNrdR D15 mutant	5.34058e-10	832.148	2017-11-19 22:03:37	1.99929	389.336
	NrdR_D15A to WT oligo	MST	On Time	D15A to WT oligo all	10 jan _RjWT_ScoD15_26 uM (#26)	C:\Users\nanotemper\Desktop\Inna BMS\Streptomyces\NrdRSco 2021 12 30 _mutants.moc	1	2017-11-15 17:43:50	-1	0	4	5	Medium	40	20.42	ScoRJ WT	10 nM	ScoNrdR D15 mutant	1.295e-05	838.973	2017-11-19 22:03:37	1.86982	413.994
	NrdR_D15A to WT oligo	MST	On Time	D15A to WT oligo all	10 jan _RjWT_ScoD15_26 uM (#26)	C:\Users\nanotemper\Desktop\Inna BMS\Streptomyces\NrdRSco 2021 12 30 _mutants.moc	2	2017-11-15 17:44:31	-1	0	4	5	Medium	40	20.42	ScoRJ WT	10 nM	ScoNrdR D15 mutant	6.475e-06	838.182	2017-11-19 22:03:37	2.18586	411.065
	NrdR_D15A to WT oligo	MST	On Time	D15A to WT oligo all	10 jan _RjWT_ScoD15_26 uM (#26)	C:\Users\nanotemper\Desktop\Inna BMS\Streptomyces\NrdRSco 2021 12 30 _mutants.moc	3	2017-11-15 17:45:11	-1	0	4	5	Medium	40	20.42	ScoRJ WT	10 nM	ScoNrdR D15 mutant	3.2375e-06	837.355	2017-11-19 22:03:37	1.993	405.939
	NrdR_D15A to WT oligo	MST	On Time	D15A to WT oligo all	10 jan _RjWT_ScoD15_26 uM (#26)	C:\Users\nanotemper\Desktop\Inna BMS\Streptomyces\NrdRSco 2021 12 30 _mutants.moc	4	2017-11-15 17:45:52	-1	0	4	5	Medium	40	20.42	ScoRJ WT	10 nM	ScoNrdR D15 mutant	1.61875e-06	837.119	2017-11-19 22:03:37	1.95565	395.197
	NrdR_D15A to WT oligo	MST	On Time	D15A to WT oligo all	10 jan _RjWT_ScoD15_26 uM (#26)	C:\Users\nanotemper\Desktop\Inna BMS\Streptomyces\NrdRSco 2021 12 30 _mutants.moc	5	2017-11-15 17:46:32	-1	0	4	5	Medium	40	20.42	ScoRJ WT	10 nM	ScoNrdR D15 mutant	8.09375e-07	837.052	2017-11-19 22:03:37	1.87801	405.039
	NrdR_D15A to WT oligo	MST	On Time	D15A to WT oligo all	10 jan _RjWT_ScoD15_26 uM (#26)	C:\Users\nanotemper\Desktop\Inna BMS\Streptomyces\NrdRSco 2021 12 30 _mutants.moc	6	2017-11-15 17:47:13	-1	0	4	5	Medium	40	20.42	ScoRJ WT	10 nM	ScoNrdR D15 mutant	4.04687e-07	838.412	2017-11-19 22:03:37	1.89236	409.105
	NrdR_D15A to WT oligo	MST	On Time	D15A to WT oligo all	10 jan _RjWT_ScoD15_26 uM (#26)	C:\Users\nanotemper\Desktop\Inna BMS\Streptomyces\NrdRSco 2021 12 30 _mutants.moc	7	2017-11-15 17:47:54	-1	0	4	5	Medium	40	20.42	ScoRJ WT	10 nM	ScoNrdR D15 mutant	2.02344e-07	837.109	2017-11-19 22:03:37	1.8405	406.617
	NrdR_D15A to WT oligo	MST	On Time	D15A to WT oligo all	10 jan _RjWT_ScoD15_26 uM (#26)	C:\Users\nanotemper\Desktop\Inna BMS\Streptomyces\NrdRSco 2021 12 30 _mutants.moc	8	2017-11-15 17:48:34	-1	0	4	5	Medium	40	20.42	ScoRJ WT	10 nM	ScoNrdR D15 mutant	1.01172e-07	837.097	2017-11-19 22:03:37	1.8248	397.43
	NrdR_D15A to WT oligo	MST	On Time	D15A to WT oligo all	10 jan _RjWT_ScoD15_26 uM (#26)	C:\Users\nanotemper\Desktop\Inna BMS\Streptomyces\NrdRSco 2021 12 30 _mutants.moc	9	2017-11-15 17:49:15	-1	0	4	5	Medium	40	20.42	ScoRJ WT	10 nM	ScoNrdR D15 mutant	5.05859e-08	835.179	2017-11-19 22:03:37	1.79483	397.408
	NrdR_D15A to WT oligo	MST	On Time	D15A to WT oligo all	10 jan _RjWT_ScoD15_26 uM (#26)	C:\Users\nanotemper\Desktop\Inna BMS\Streptomyces\NrdRSco 2021 12 30 _mutants.moc	10	2017-11-15 17:49:56	-1	0	4	5	Medium	40	20.42	ScoRJ WT	10 nM	ScoNrdR D15 mutant	2.5293e-08	833.436	2017-11-19 22:03:37	1.82331	400.999
	NrdR_D15A to WT oligo	MST	On Time	D15A to WT oligo all	10 jan _RjWT_ScoD15_26 uM (#26)	C:\Users\nanotemper\Desktop\Inna BMS\Streptomyces\NrdRSco 2021 12 30 _mutants.moc	11	2017-11-15 17:50:37	-1	0	4	5	Medium	40	20.42	ScoRJ WT	10 nM	ScoNrdR D15 mutant	1.26465e-08	832.647	2017-11-19 22:03:37	1.90886	400.473
	NrdR_D15A to WT oligo	MST	On Time	D15A to WT oligo all	10 jan _RjWT_ScoD15_26 uM (#26)	C:\Users\nanotemper\Desktop\Inna BMS\Streptomyces\NrdRSco 2021 12 30 _mutants.moc	12	2017-11-15 17:51:17	-1	0	4	5	Medium	40	20.42	ScoRJ WT	10 nM	ScoNrdR D15 mutant	6.32324e-09	832.809	2017-11-19 22:03:37	1.77772	397.282
	NrdR_D15A to WT oligo	MST	On Time	D15A to WT oligo all	10 jan _RjWT_ScoD15_26 uM (#26)	C:\Users\nanotemper\Desktop\Inna BMS\Streptomyces\NrdRSco 2021 12 30 _mutants.moc	13	2017-11-15 17:51:58	-1	0	4	5	Medium	40	20.42	ScoRJ WT	10 nM	ScoNrdR D15 mutant	3.16162e-09	832.791	2017-11-19 22:03:37	1.88443	404.322
	NrdR_D15A to WT oligo	MST	On Time	D15A to WT oligo all	10 jan _RjWT_ScoD15_26 uM (#26)	C:\Users\nanotemper\Desktop\Inna BMS\Streptomyces\NrdRSco 2021 12 30 _mutants.moc	14	2017-11-15 17:52:39	-1	0	4	5	Medium	40	20.42	ScoRJ WT	10 nM	ScoNrdR D15 mutant	1.58081e-09	832.378	2017-11-19 22:03:37	1.78934	400.331
	NrdR_D15A to WT oligo	MST	On Time	D15A to WT oligo all	10 jan _RjWT_ScoD15_26 uM (#26)	C:\Users\nanotemper\Desktop\Inna BMS\Streptomyces\NrdRSco 2021 12 30 _mutants.moc	15	2017-11-15 17:53:19	-1	0	4	5	Medium	40	20.42	ScoRJ WT	10 nM	ScoNrdR D15 mutant	7.90405e-10	832.552	2017-11-19 22:03:37	1.83423	396.724
	NrdR_D15A to WT oligo	MST	On Time	D15A to WT oligo all	10 jan _RjWT_ScoD15_26 uM (#26)	C:\Users\nanotemper\Desktop\Inna BMS\Streptomyces\NrdRSco 2021 12 30 _mutants.moc	16	2017-11-15 17:54:00	-1	0	4	5	Medium	40	20.42	ScoRJ WT	10 nM	ScoNrdR D15 mutant	3.95203e-10	831.926	2017-11-19 22:03:37	1.83582	401.682

## Sheet: MetaData
Origin of exported data	Origin of exported data
Project Title:
Comment:
Project File Path:	C:\Users\nanotemper\Desktop\Inna BMS\Streptomyces\Source data\Source data mutants\source data Suppl Fig 9\NrdR D15A to wt and mutated oligos\NrdR_D15A to WT and mutated oligonucleotides.nta
Analysis-Set Name:	NrdR_D15A to WT oligo
Exported from:	Dose-Response (Flat)
Exported on:	2017-11-19 22:03:37
Analysis Settings	Analysis Settings
Type of Analysis:	MST
Evaluation strategy:	On Time
Cold Region Start:	-1
Cold Region End:	0
Hot Region Start:	4
Hot Region End:	5
