# Supplementary material for: A nucleotide-sensing oligomerization mechanism that controls NrdR-dependent transcription of ribonucleotide reductases
Source: Nat Commun. 2022 May 16;13:2700. doi: 10.1038/s41467-022-30328-1 (PMC9110341; doi:10.1038/s41467-022-30328-1)
Supplement: Supplementary file 10 — Source Data [file 41467_2022_30328_MOESM10_ESM.zip › Source data NrdR/Suppl Fig 12 source data/Supplementary Figure 12c source data.xlsx]

## Sheet: Sheet1
Supplementary Figure 12c
ITC at 20ºC
dATP	N	KD (µM)	ΔH (kJ/mol)	ΔG (kJ/mol)	TΔS (kJ/mol)
R17	0.476	0.988	-102	-33.7	68.3
R22	0.456	0.88	-103	-34	69.3
R46	0.489	1.39	-120	-32.9	86.7
mean	0.473667	1.086	-108.333	-33.5333	74.7667
STDEV	0.0135728	0.219436	8.25967	0.46428	8.44801
ATP
R16	0.625	4.59	-107	-30	76.6
R23	0.441	3.89	-120	-30.4	90
R42	0.473	3.38	-109	-30.7	78.4
mean	0.513	3.95333	-112	-30.3667	81.6667
STDEV	0.0802662	0.496006	5.71548	0.286744	5.9382
ADP
R18	0.541	0.687	-92.2	-34.6	57.6
R25	0.535	0.581	-88.9	-35	53.9
R34	0.489	0.539	-62.9	-35.2	27.7
mean	0.521667	0.602333	-81.3333	-34.9333	46.4
STDEV	0.0232283	0.0622754	13.1038	0.249444	13.3089
dADP
R19	0.517	0.486	-99.3	-35.5	63.9
R27	0.503	0.429	-87.5	-35.8	51.7
R35	0.374	0.372	-87.7	-36.1	51.6
mean	0.464667	0.429	-91.5	-35.8	55.7333
STDEV	0.0643653	0.0465403	5.51604	0.244949	5.77485
AMP
R21	0.756	4.83	-38.1	-29.9	8.24
R24	0.743	4.11	-32.9	-30.3	2.67
R38	0.9	2.54	-25.7	-31.4	-5.71
mean	0.799667	3.82667	-32.2333	-30.5333	1.73333
STDEV	0.0711446	0.956115	5.08418	0.63421	5.73345
dAMP
R20	0.543	4.02	-59.6	-30.3	29.3
R36	0.635	3.37	-60.9	-30.7	30.2
R37	0.592	4.12	-61	-30.2	30.8
mean	0.59	3.83667	-60.5	-30.4	30.1
STDEV	0.0375855	0.332499	0.637704	0.216025	0.616441
c-di-AMP
R26	0.423	3.21	-47.5	-30.8	16.7
R39	0.406	1.68	-42.7	-32.4	10.3
R41	0.546	3.28	-53.8	-30.8	23
mean	0.458333	2.72333	-48	-31.3333	16.6667
STDEV	0.062377	0.738301	4.54533	0.754247	5.18481
cAMP
R53	0.374	39.7	-67	-24.7	42.3
R54	0.46	35.2	-62	-25	37
R56	0.683	30.6	-33.1	-25.4	7.75
mean	0.505667	35.1667	-54.0333	-25.0333	29.0167
STDEV	0.130216	3.71513	14.9422	0.286744	15.1927
