# Supplementary material for: A nucleotide-sensing oligomerization mechanism that controls NrdR-dependent transcription of ribonucleotide reductases
Source: Nat Commun. 2022 May 16;13:2700. doi: 10.1038/s41467-022-30328-1 (PMC9110341; doi:10.1038/s41467-022-30328-1)
Supplement: Supplementary file 10 — Source Data [file 41467_2022_30328_MOESM10_ESM.zip › Source data NrdR/Suppl Fig 12 source data/ITC at 10 degrees (Suppl Fig 12b,c)/R11dADP400toNrdR20deg10.itc]

$ITC
$ 37 
$NOT
$ 10 
$ 120 
$ 1000 
$ 6 
$ 2 
$ADCGainCode:  0 
$False,True,True
$ 0.4 , 0.8 , 120 , 5 
$ 1.2 , 2.4 , 180 , 5 
$ 1.2 , 2.4 , 180 , 5 
$ 1.2 , 2.4 , 180 , 5 
$ 1.2 , 2.4 , 180 , 5 
$ 1.2 , 2.4 , 180 , 5 
$ 1.2 , 2.4 , 180 , 5 
$ 1.2 , 2.4 , 180 , 5 
$ 1.2 , 2.4 , 180 , 5 
$ 1.2 , 2.4 , 180 , 5 
$ 1.2 , 2.4 , 180 , 5 
$ 1.2 , 2.4 , 180 , 5 
$ 1.2 , 2.4 , 180 , 5 
$ 1.2 , 2.4 , 180 , 5 
$ 1.2 , 2.4 , 180 , 5 
$ 1.2 , 2.4 , 180 , 5 
$ 1.2 , 2.4 , 180 , 5 
$ 1.2 , 2.4 , 180 , 5 
$ 1.2 , 2.4 , 180 , 5 
$ 1.2 , 2.4 , 180 , 5 
$ 1.2 , 2.4 , 180 , 5 
$ 1.2 , 2.4 , 180 , 5 
$ 1.2 , 2.4 , 180 , 5 
$ 1.2 , 2.4 , 180 , 5 
$ 1.2 , 2.4 , 180 , 5 
$ 1.2 , 2.4 , 180 , 5 
$ 1.2 , 2.4 , 180 , 5 
$ 1.2 , 2.4 , 180 , 5 
$ 1.2 , 2.4 , 180 , 5 
$ 1.2 , 2.4 , 180 , 5 
$ 1.2 , 2.4 , 180 , 5 
$ 1.2 , 2.4 , 180 , 5 
$ 1.2 , 2.4 , 180 , 5 
$ 1.2 , 2.4 , 180 , 5 
$ 1.2 , 2.4 , 180 , 5 
$ 1.2 , 2.4 , 180 , 5 
$ 1.2 , 2.4 , 180 , 5 
# 0 
# 0.4 
# 0.02 
# 0.2068 
# 10 
# 3.8602 
# 9.74 
?
% ITC200_05.14.976
% 0.2068 
% 3.8602 
%-0.590864 , 29.66499 
% 0.034375 , 29.28716 
% 0.8333333 
% 168160 , 168170 
% 0.25 , 81 
%-0.002934 ,-0.034078 
%-20 , 8 
% 0 , 0 
% 0 
% 128000       127243 
% 43.1 
% 500 , 750 , 1000 , 750 
% 0.04257 ,-0.00249 , 0.000047734 ,-0.000000435026 , 0.00000000201917 
% ITC200 Ver: 1.26.3
@0
5.00,5.20249,10.086953,-0.000272,10.157961,0.2734,0.006,5.20249,0.00000
6.00,5.20226,10.087029,-0.000271,10.157980,0.2742,0.006,5.20226,0.00000
7.00,5.20270,10.087123,-0.000271,10.157999,0.2750,0.006,5.20270,0.00000
8.00,5.20234,10.087181,-0.000272,10.157974,0.2758,0.006,5.20234,0.00000
9.00,5.20335,10.087265,-0.000273,10.157904,0.2766,0.007,5.20335,0.00000
10.00,5.20366,10.087341,-0.000277,10.157861,0.2775,0.007,5.20366,0.00000
11.00,5.20291,10.087364,-0.000278,10.157825,0.2782,0.007,5.20291,0.00000
12.00,5.20279,10.087441,-0.000277,10.157844,0.2790,0.008,5.20279,0.00000
13.00,5.20319,10.087521,-0.000275,10.157866,0.2798,0.008,5.20319,0.00000
14.00,5.20331,10.087507,-0.000273,10.157852,0.2806,0.008,5.20331,0.00000
15.00,5.20365,10.087479,-0.000269,10.157798,0.2814,0.008,5.20365,0.00000
16.00,5.20376,10.087540,-0.000270,10.157817,0.2822,0.008,5.20376,0.00000
17.00,5.20357,10.087622,-0.000271,10.157800,0.2830,0.009,5.20357,0.00000
18.00,5.20254,10.087628,-0.000272,10.157701,0.2838,0.009,5.20254,0.00000
19.00,5.20140,10.087709,-0.000272,10.157698,0.2846,0.009,5.20140,0.00000
20.00,5.20160,10.087817,-0.000272,10.157711,0.2854,0.009,5.20160,0.00000
21.00,5.20173,10.087839,-0.000272,10.157607,0.2862,0.010,5.20173,0.00000
22.00,5.20136,10.087844,-0.000273,10.157567,0.2870,0.010,5.20136,0.00000
23.00,5.20191,10.087964,-0.000269,10.157674,0.2878,0.010,5.20191,0.00000
24.00,5.20211,10.088046,-0.000268,10.157701,0.2886,0.010,5.20211,0.00000
25.00,5.20167,10.088104,-0.000271,10.157711,0.2895,0.011,5.20167,0.00000
26.00,5.20118,10.088204,-0.000271,10.157834,0.2903,0.011,5.20118,0.00000
27.00,5.20145,10.088328,-0.000266,10.157896,0.2911,0.011,5.20145,0.00000
28.00,5.20149,10.088303,-0.000269,10.157833,0.2920,0.011,5.20149,0.00000
29.00,5.20098,10.088386,-0.000270,10.157829,0.2928,0.012,5.20098,0.00000
30.00,5.20108,10.088386,-0.000267,10.157791,0.2936,0.012,5.20108,0.00000
31.00,5.20095,10.088417,-0.000265,10.157721,0.2944,0.012,5.20095,0.00000
32.00,5.20100,10.088408,-0.000270,10.157642,0.2952,0.012,5.20100,0.00000
33.00,5.20168,10.088492,-0.000271,10.157650,0.2960,0.013,5.20168,0.00000
34.00,5.20252,10.088536,-0.000266,10.157672,0.2968,0.013,5.20252,0.00000
35.00,5.20237,10.088585,-0.000268,10.157650,0.2976,0.013,5.20237,0.00000
36.00,5.20258,10.088666,-0.000270,10.157652,0.2983,0.013,5.20258,0.00000
37.00,5.20198,10.088776,-0.000269,10.157707,0.2991,0.014,5.20198,0.00000
38.00,5.20046,10.088897,-0.000268,10.157746,0.2999,0.014,5.20046,0.00000
39.00,5.19914,10.088911,-0.000275,10.157670,0.3006,0.014,5.19914,0.00000
40.00,5.19806,10.089034,-0.000275,10.157702,0.3014,0.015,5.19806,0.00000
41.00,5.19799,10.089086,-0.000271,10.157694,0.3021,0.015,5.19799,0.00000
42.00,5.19747,10.089135,-0.000266,10.157684,0.3029,0.015,5.19747,0.00000
43.00,5.19726,10.089116,-0.000263,10.157612,0.3037,0.015,5.19726,0.00000
44.00,5.19780,10.089163,-0.000259,10.157624,0.3045,0.015,5.19780,0.00000
45.00,5.19875,10.089215,-0.000254,10.157620,0.3053,0.015,5.19875,0.00000
46.00,5.19897,10.089288,-0.000259,10.157643,0.3061,0.015,5.19897,0.00000
47.00,5.19898,10.089372,-0.000264,10.157679,0.3069,0.016,5.19898,0.00000
48.00,5.19959,10.089444,-0.000266,10.157664,0.3077,0.016,5.19959,0.00000
49.00,5.19914,10.089487,-0.000268,10.157662,0.3085,0.017,5.19914,0.00000
50.00,5.19886,10.089497,-0.000271,10.157682,0.3093,0.017,5.19886,0.00000
51.00,5.19827,10.089556,-0.000266,10.157704,0.3101,0.017,5.19827,0.00000
52.00,5.19876,10.089513,-0.000264,10.157676,0.3110,0.017,5.19876,0.00000
53.00,5.19771,10.089583,-0.000264,10.157683,0.3118,0.018,5.19771,0.00000
54.00,5.19781,10.089670,-0.000266,10.157670,0.3126,0.018,5.19781,0.00000
55.00,5.19737,10.089731,-0.000266,10.157648,0.3134,0.018,5.19737,0.00000
56.00,5.19759,10.089757,-0.000268,10.157602,0.3142,0.019,5.19759,0.00000
57.00,5.19697,10.089838,-0.000269,10.157585,0.3151,0.019,5.19697,0.00000
58.00,5.19748,10.089893,-0.000270,10.157613,0.3159,0.019,5.19748,0.00000
59.00,5.19713,10.089935,-0.000268,10.157579,0.3168,0.019,5.19713,0.00000
60.00,5.19632,10.090038,-0.000267,10.157627,0.3177,0.019,5.19632,0.00000
61.00,5.19588,10.090138,-0.000267,10.157614,0.3185,0.020,5.19588,0.00000
62.00,5.19561,10.090254,-0.000266,10.157625,0.3194,0.020,5.19561,0.00000
63.00,5.19584,10.090339,-0.000263,10.157617,0.3203,0.020,5.19584,0.00000
64.00,5.19631,10.090428,-0.000264,10.157685,0.3211,0.020,5.19631,0.00000
65.00,5.19705,10.090483,-0.000258,10.157678,0.3220,0.020,5.19705,0.00000
66.00,5.19762,10.090532,-0.000254,10.157711,0.3228,0.020,5.19762,0.00000
67.00,5.19816,10.090546,-0.000251,10.157679,0.3236,0.020,5.19816,0.00000
68.00,5.19754,10.090614,-0.000251,10.157720,0.3244,0.021,5.19754,0.00000
69.00,5.19700,10.090676,-0.000249,10.157742,0.3253,0.021,5.19700,0.00000
70.00,5.19649,10.090723,-0.000255,10.157728,0.3261,0.021,5.19649,0.00000
71.00,5.19570,10.090823,-0.000258,10.157758,0.3269,0.022,5.19570,0.00000
72.00,5.19567,10.090901,-0.000259,10.157824,0.3278,0.022,5.19567,0.00000
73.00,5.19631,10.090893,-0.000261,10.157795,0.3286,0.022,5.19631,0.00000
74.00,5.19630,10.090948,-0.000260,10.157821,0.3294,0.022,5.19630,0.00000
75.00,5.19704,10.091022,-0.000258,10.157862,0.3302,0.022,5.19704,0.00000
76.00,5.19703,10.091057,-0.000258,10.157868,0.3310,0.023,5.19703,0.00000
77.00,5.19674,10.091128,-0.000257,10.157886,0.3317,0.023,5.19674,0.00000
78.00,5.19698,10.091254,-0.000257,10.157961,0.3325,0.023,5.19698,0.00000
79.00,5.19702,10.091291,-0.000261,10.157927,0.3333,0.023,5.19702,0.00000
80.00,5.19674,10.091255,-0.000264,10.157870,0.3340,0.024,5.19674,0.00000
81.00,5.19626,10.091242,-0.000264,10.157847,0.3348,0.024,5.19626,0.00000
82.00,5.19664,10.091261,-0.000264,10.157835,0.3356,0.024,5.19664,0.00000
83.00,5.19598,10.091264,-0.000265,10.157851,0.3364,0.024,5.19598,0.00000
84.00,5.19538,10.091303,-0.000265,10.157838,0.3372,0.025,5.19538,0.00000
85.00,5.19487,10.091478,-0.000269,10.157910,0.3380,0.025,5.19487,0.00000
86.00,5.19472,10.091525,-0.000272,10.157866,0.3388,0.025,5.19472,0.00000
87.00,5.19444,10.091624,-0.000270,10.157849,0.3396,0.026,5.19444,0.00000
88.00,5.19425,10.091724,-0.000271,10.157795,0.3403,0.026,5.19425,0.00000
89.00,5.19413,10.091816,-0.000276,10.157813,0.3410,0.026,5.19413,0.00000
90.00,5.19357,10.091801,-0.000275,10.157743,0.3418,0.026,5.19357,0.00000
91.00,5.19436,10.091912,-0.000275,10.157781,0.3425,0.027,5.19436,0.00000
92.00,5.19410,10.091944,-0.000278,10.157788,0.3432,0.027,5.19410,0.00000
93.00,5.19383,10.091991,-0.000276,10.157831,0.3440,0.027,5.19383,0.00000
94.00,5.19501,10.092052,-0.000270,10.157839,0.3447,0.027,5.19501,0.00000
95.00,5.19560,10.092061,-0.000270,10.157843,0.3454,0.028,5.19560,0.00000
96.00,5.19548,10.092057,-0.000270,10.157822,0.3462,0.028,5.19548,0.00000
97.00,5.19627,10.092080,-0.000271,10.157769,0.3469,0.028,5.19627,0.00000
98.00,5.19640,10.092133,-0.000271,10.157721,0.3476,0.028,5.19640,0.00000
99.00,5.19596,10.092157,-0.000270,10.157697,0.3483,0.029,5.19596,0.00000
100.00,5.19609,10.092282,-0.000269,10.157681,0.3490,0.029,5.19609,0.00000
101.00,5.19510,10.092335,-0.000268,10.157678,0.3497,0.029,5.19510,0.00000
102.00,5.19302,10.092445,-0.000268,10.157751,0.3504,0.029,5.19302,0.00000
103.00,5.19355,10.092436,-0.000270,10.157671,0.3511,0.030,5.19355,0.00000
104.00,5.19294,10.092516,-0.000270,10.157660,0.3518,0.030,5.19294,0.00000
105.00,5.19259,10.092579,-0.000271,10.157669,0.3525,0.030,5.19259,0.00000
106.00,5.19265,10.092682,-0.000267,10.157688,0.3532,0.030,5.19265,0.00000
107.00,5.19258,10.092726,-0.000267,10.157630,0.3539,0.030,5.19258,0.00000
108.00,5.19176,10.092847,-0.000269,10.157695,0.3546,0.031,5.19176,0.00000
109.00,5.19134,10.092860,-0.000271,10.157682,0.3553,0.031,5.19134,0.00000
110.00,5.19104,10.092965,-0.000270,10.157788,0.3560,0.031,5.19104,0.00000
111.00,5.19126,10.093034,-0.000274,10.157818,0.3566,0.032,5.19126,0.00000
112.00,5.19202,10.093045,-0.000277,10.157802,0.3572,0.032,5.19202,0.00000
113.00,5.19193,10.093066,-0.000275,10.157789,0.3578,0.032,5.19193,0.00000
114.00,5.19215,10.093114,-0.000272,10.157837,0.3585,0.033,5.19215,0.00000
115.00,5.19148,10.093084,-0.000272,10.157765,0.3591,0.033,5.19148,0.00000
116.00,5.19066,10.093098,-0.000268,10.157732,0.3597,0.033,5.19066,0.00000
117.00,5.19011,10.093130,-0.000267,10.157725,0.3604,0.033,5.19011,0.00000
118.00,5.18962,10.093213,-0.000270,10.157773,0.3610,0.033,5.18962,0.00000
119.00,5.18983,10.093345,-0.000272,10.157798,0.3616,0.034,5.18983,0.00000
120.00,5.18912,10.093419,-0.000272,10.157789,0.3622,0.034,5.18912,0.00000
@1,0.4000,0.8, 120.084999999999 
121.00,5.18906,10.093494,-0.000270,10.157848,0.3629,0.034,5.18906,0.00000
122.00,5.18830,10.093615,-0.000267,10.157904,0.3635,0.035,5.18830,0.00000
123.00,5.17886,10.093651,-0.000263,10.157884,0.3641,0.035,5.17886,0.00000
124.00,5.15834,10.093703,-0.000263,10.157850,0.3647,0.035,5.15834,0.00000
125.00,5.13449,10.093722,-0.000263,10.157834,0.3654,0.035,5.13449,0.00000
126.00,5.10589,10.093772,-0.000262,10.157741,0.3660,0.035,5.10589,0.00000
127.00,5.07723,10.093827,-0.000260,10.157738,0.3667,0.035,5.07723,0.00000
128.00,5.06002,10.093867,-0.000261,10.157710,0.3674,0.036,5.06002,0.00000
129.00,5.05819,10.093930,-0.000254,10.157709,0.3680,0.036,5.05819,0.00000
130.00,5.06485,10.094047,-0.000249,10.157756,0.3686,0.036,5.06485,0.00000
131.00,5.07866,10.094153,-0.000251,10.157849,0.3692,0.036,5.07866,0.00000
132.00,5.09591,10.094181,-0.000252,10.157827,0.3698,0.036,5.09591,0.00000
133.00,5.11263,10.094263,-0.000250,10.157811,0.3704,0.036,5.11263,0.00000
134.00,5.12490,10.094305,-0.000254,10.157812,0.3710,0.037,5.12490,0.00000
135.00,5.13376,10.094344,-0.000259,10.157788,0.3717,0.037,5.13376,0.00000
136.00,5.14080,10.094359,-0.000261,10.157745,0.3723,0.037,5.14080,0.00000
137.00,5.14554,10.094446,-0.000262,10.157773,0.3730,0.038,5.14554,0.00000
138.00,5.14753,10.094521,-0.000261,10.157829,0.3736,0.038,5.14753,0.00000
139.00,5.15011,10.094534,-0.000259,10.157806,0.3743,0.038,5.15011,0.00000
140.00,5.15318,10.094644,-0.000258,10.157826,0.3749,0.038,5.15318,0.00000
141.00,5.15539,10.094698,-0.000254,10.157803,0.3756,0.038,5.15539,0.00000
142.00,5.15760,10.094785,-0.000254,10.157826,0.3762,0.038,5.15760,0.00000
143.00,5.16029,10.094779,-0.000255,10.157764,0.3769,0.039,5.16029,0.00000
144.00,5.16290,10.094860,-0.000254,10.157751,0.3776,0.039,5.16290,0.00000
145.00,5.16485,10.094879,-0.000251,10.157754,0.3783,0.039,5.16485,0.00000
146.00,5.16766,10.094941,-0.000258,10.157825,0.3789,0.040,5.16766,0.00000
147.00,5.16973,10.094953,-0.000255,10.157768,0.3796,0.040,5.16973,0.00000
148.00,5.17154,10.095139,-0.000253,10.157880,0.3803,0.040,5.17154,0.00000
149.00,5.17256,10.095151,-0.000253,10.157900,0.3810,0.040,5.17256,0.00000
150.00,5.17376,10.095226,-0.000252,10.157902,0.3817,0.040,5.17376,0.00000
151.00,5.17478,10.095259,-0.000248,10.157887,0.3823,0.040,5.17478,0.00000
152.00,5.17613,10.095283,-0.000251,10.157906,0.3830,0.041,5.17613,0.00000
153.00,5.17668,10.095296,-0.000251,10.157897,0.3837,0.041,5.17668,0.00000
154.00,5.17796,10.095443,-0.000250,10.157948,0.3844,0.041,5.17796,0.00000
155.00,5.17941,10.095455,-0.000249,10.157905,0.3852,0.041,5.17941,0.00000
156.00,5.17937,10.095549,-0.000248,10.157878,0.3859,0.041,5.17937,0.00000
157.00,5.17872,10.095616,-0.000247,10.157842,0.3866,0.041,5.17872,0.00000
158.00,5.17972,10.095637,-0.000248,10.157790,0.3874,0.042,5.17972,0.00000
159.00,5.17965,10.095696,-0.000249,10.157795,0.3881,0.042,5.17965,0.00000
160.00,5.17949,10.095752,-0.000251,10.157789,0.3888,0.042,5.17949,0.00000
161.00,5.17951,10.095794,-0.000255,10.157748,0.3895,0.043,5.17951,0.00000
162.00,5.17917,10.095926,-0.000254,10.157819,0.3903,0.043,5.17917,0.00000
163.00,5.17776,10.096045,-0.000252,10.157834,0.3910,0.043,5.17776,0.00000
164.00,5.17756,10.096117,-0.000257,10.157814,0.3918,0.043,5.17756,0.00000
165.00,5.17738,10.096227,-0.000256,10.157843,0.3925,0.044,5.17738,0.00000
166.00,5.17763,10.096329,-0.000255,10.157876,0.3933,0.044,5.17763,0.00000
167.00,5.17901,10.096292,-0.000257,10.157792,0.3940,0.044,5.17901,0.00000
168.00,5.18084,10.096340,-0.000257,10.157754,0.3947,0.044,5.18084,0.00000
169.00,5.18139,10.096346,-0.000254,10.157689,0.3954,0.044,5.18139,0.00000
170.00,5.18167,10.096364,-0.000254,10.157656,0.3961,0.044,5.18167,0.00000
171.00,5.18161,10.096333,-0.000254,10.157632,0.3968,0.045,5.18161,0.00000
172.00,5.18174,10.096459,-0.000255,10.157683,0.3975,0.045,5.18174,0.00000
173.00,5.18094,10.096513,-0.000255,10.157748,0.3982,0.045,5.18094,0.00000
174.00,5.18174,10.096552,-0.000254,10.157771,0.3988,0.045,5.18174,0.00000
175.00,5.18150,10.096605,-0.000258,10.157797,0.3995,0.046,5.18150,0.00000
176.00,5.18171,10.096702,-0.000259,10.157808,0.4002,0.046,5.18171,0.00000
177.00,5.18129,10.096704,-0.000260,10.157790,0.4009,0.046,5.18129,0.00000
178.00,5.18123,10.096715,-0.000261,10.157702,0.4016,0.046,5.18123,0.00000
179.00,5.18103,10.096746,-0.000266,10.157655,0.4022,0.047,5.18103,0.00000
180.00,5.18095,10.096755,-0.000262,10.157583,0.4029,0.047,5.18095,0.00000
181.00,5.18143,10.096891,-0.000259,10.157637,0.4036,0.047,5.18143,0.00000
182.00,5.18100,10.096991,-0.000259,10.157627,0.4043,0.047,5.18100,0.00000
183.00,5.18098,10.097048,-0.000261,10.157673,0.4050,0.048,5.18098,0.00000
184.00,5.18022,10.097193,-0.000259,10.157767,0.4056,0.048,5.18022,0.00000
185.00,5.18074,10.097328,-0.000261,10.157790,0.4063,0.048,5.18074,0.00000
186.00,5.18026,10.097355,-0.000261,10.157750,0.4069,0.048,5.18026,0.00000
187.00,5.18045,10.097401,-0.000260,10.157736,0.4076,0.049,5.18045,0.00000
188.00,5.18130,10.097473,-0.000260,10.157716,0.4083,0.049,5.18130,0.00000
189.00,5.18096,10.097489,-0.000262,10.157674,0.4090,0.049,5.18096,0.00000
190.00,5.18042,10.097580,-0.000266,10.157746,0.4096,0.050,5.18042,0.00000
191.00,5.18048,10.097621,-0.000268,10.157738,0.4103,0.050,5.18048,0.00000
192.00,5.18044,10.097701,-0.000268,10.157775,0.4110,0.050,5.18044,0.00000
193.00,5.18010,10.097752,-0.000270,10.157794,0.4116,0.050,5.18010,0.00000
194.00,5.18082,10.097833,-0.000269,10.157789,0.4123,0.051,5.18082,0.00000
195.00,5.18044,10.097823,-0.000264,10.157693,0.4129,0.051,5.18044,0.00000
196.00,5.18075,10.097864,-0.000268,10.157700,0.4135,0.051,5.18075,0.00000
197.00,5.18076,10.097930,-0.000271,10.157731,0.4142,0.051,5.18076,0.00000
198.00,5.17934,10.097962,-0.000268,10.157710,0.4148,0.052,5.17934,0.00000
199.00,5.17843,10.098011,-0.000269,10.157718,0.4154,0.052,5.17843,0.00000
200.00,5.17847,10.098093,-0.000269,10.157772,0.4160,0.052,5.17847,0.00000
201.00,5.17813,10.098150,-0.000269,10.157758,0.4166,0.052,5.17813,0.00000
202.00,5.17834,10.098171,-0.000270,10.157719,0.4172,0.053,5.17834,0.00000
203.00,5.17865,10.098294,-0.000271,10.157761,0.4177,0.053,5.17865,0.00000
204.00,5.17953,10.098353,-0.000270,10.157791,0.4183,0.053,5.17953,0.00000
205.00,5.17883,10.098459,-0.000271,10.157864,0.4189,0.054,5.17883,0.00000
206.00,5.17789,10.098501,-0.000267,10.157889,0.4194,0.054,5.17789,0.00000
207.00,5.17690,10.098503,-0.000266,10.157865,0.4200,0.054,5.17690,0.00000
208.00,5.17743,10.098548,-0.000264,10.157860,0.4205,0.054,5.17743,0.00000
209.00,5.17630,10.098599,-0.000261,10.157843,0.4210,0.054,5.17630,0.00000
210.00,5.17639,10.098614,-0.000255,10.157812,0.4215,0.054,5.17639,0.00000
211.00,5.17673,10.098674,-0.000255,10.157793,0.4220,0.055,5.17673,0.00000
212.00,5.17700,10.098810,-0.000250,10.157857,0.4225,0.055,5.17700,0.00000
213.00,5.17694,10.098788,-0.000250,10.157831,0.4230,0.055,5.17694,0.00000
214.00,5.17686,10.098846,-0.000249,10.157846,0.4235,0.055,5.17686,0.00000
215.00,5.17733,10.098886,-0.000249,10.157829,0.4240,0.055,5.17733,0.00000
216.00,5.17712,10.098900,-0.000243,10.157867,0.4244,0.055,5.17712,0.00000
217.00,5.17662,10.098930,-0.000243,10.157864,0.4249,0.055,5.17662,0.00000
218.00,5.17594,10.098990,-0.000242,10.157850,0.4254,0.056,5.17594,0.00000
219.00,5.17568,10.099005,-0.000238,10.157815,0.4259,0.056,5.17568,0.00000
220.00,5.17490,10.099086,-0.000238,10.157842,0.4264,0.056,5.17490,0.00000
221.00,5.17490,10.099130,-0.000246,10.157760,0.4269,0.056,5.17490,0.00000
222.00,5.17568,10.099163,-0.000248,10.157730,0.4273,0.057,5.17568,0.00000
223.00,5.17647,10.099216,-0.000250,10.157731,0.4278,0.057,5.17647,0.00000
224.00,5.17652,10.099274,-0.000258,10.157706,0.4283,0.058,5.17652,0.00000
225.00,5.17726,10.099255,-0.000260,10.157624,0.4288,0.058,5.17726,0.00000
226.00,5.17747,10.099306,-0.000256,10.157615,0.4293,0.058,5.17747,0.00000
227.00,5.17723,10.099366,-0.000253,10.157582,0.4298,0.058,5.17723,0.00000
228.00,5.17735,10.099489,-0.000252,10.157593,0.4303,0.058,5.17735,0.00000
229.00,5.17792,10.099517,-0.000249,10.157575,0.4308,0.058,5.17792,0.00000
230.00,5.17671,10.099647,-0.000252,10.157627,0.4313,0.059,5.17671,0.00000
231.00,5.17516,10.099746,-0.000253,10.157702,0.4318,0.059,5.17516,0.00000
232.00,5.17403,10.099805,-0.000254,10.157760,0.4323,0.059,5.17403,0.00000
233.00,5.17283,10.099849,-0.000254,10.157785,0.4328,0.060,5.17283,0.00000
234.00,5.17255,10.099914,-0.000256,10.157839,0.4334,0.060,5.17255,0.00000
235.00,5.17391,10.099939,-0.000255,10.157850,0.4340,0.060,5.17391,0.00000
236.00,5.17561,10.100025,-0.000256,10.157872,0.4345,0.060,5.17561,0.00000
237.00,5.17592,10.100103,-0.000255,10.157907,0.4351,0.061,5.17592,0.00000
238.00,5.17617,10.100102,-0.000254,10.157860,0.4357,0.061,5.17617,0.00000
239.00,5.17546,10.100182,-0.000249,10.157878,0.4362,0.061,5.17546,0.00000
240.00,5.17522,10.100221,-0.000248,10.157850,0.4367,0.061,5.17522,0.00000
@2,1.2000,2.4, 240.095999999998 
241.00,5.17506,10.100268,-0.000248,10.157802,0.4372,0.061,5.17506,0.00000
242.00,5.17434,10.100367,-0.000247,10.157784,0.4377,0.061,5.17434,0.00000
243.00,5.16188,10.100467,-0.000244,10.157804,0.4382,0.061,5.16188,0.00000
244.00,5.12970,10.100498,-0.000245,10.157761,0.4387,0.062,5.12970,0.00000
245.00,5.07915,10.100624,-0.000245,10.157830,0.4391,0.062,5.07915,0.00000
246.00,5.02104,10.100689,-0.000241,10.157847,0.4396,0.062,5.02104,0.00000
247.00,4.96305,10.100692,-0.000244,10.157803,0.4400,0.062,4.96305,0.00000
248.00,4.91772,10.100688,-0.000244,10.157730,0.4404,0.063,4.91772,0.00000
249.00,4.89549,10.100821,-0.000243,10.157776,0.4408,0.063,4.89549,0.00000
250.00,4.89606,10.100859,-0.000242,10.157710,0.4412,0.063,4.89606,0.00000
251.00,4.90919,10.100892,-0.000243,10.157688,0.4416,0.063,4.90919,0.00000
252.00,4.92775,10.101002,-0.000238,10.157703,0.4419,0.063,4.92775,0.00000
253.00,4.94728,10.101156,-0.000240,10.157789,0.4423,0.063,4.94728,0.00000
254.00,4.96378,10.101201,-0.000243,10.157805,0.4427,0.064,4.96378,0.00000
255.00,4.97294,10.101242,-0.000245,10.157834,0.4431,0.064,4.97294,0.00000
256.00,4.97392,10.101317,-0.000244,10.157841,0.4435,0.064,4.97392,0.00000
257.00,4.96912,10.101338,-0.000247,10.157811,0.4439,0.064,4.96912,0.00000
258.00,4.96285,10.101369,-0.000244,10.157816,0.4443,0.065,4.96285,0.00000
259.00,4.95824,10.101430,-0.000247,10.157769,0.4447,0.065,4.95824,0.00000
260.00,4.95672,10.101470,-0.000247,10.157757,0.4451,0.065,4.95672,0.00000
261.00,4.96090,10.101566,-0.000246,10.157802,0.4455,0.065,4.96090,0.00000
262.00,4.96943,10.101635,-0.000248,10.157859,0.4459,0.066,4.96943,0.00000
263.00,4.98073,10.101719,-0.000251,10.157906,0.4463,0.066,4.98073,0.00000
264.00,4.99381,10.101740,-0.000249,10.157919,0.4467,0.066,4.99381,0.00000
265.00,5.00852,10.101835,-0.000249,10.157928,0.4471,0.066,5.00852,0.00000
266.00,5.02189,10.101858,-0.000252,10.157868,0.4475,0.067,5.02189,0.00000
267.00,5.03509,10.101922,-0.000251,10.157862,0.4479,0.067,5.03509,0.00000
268.00,5.04764,10.101948,-0.000248,10.157853,0.4483,0.067,5.04764,0.00000
269.00,5.05858,10.102017,-0.000248,10.157867,0.4487,0.067,5.05858,0.00000
270.00,5.06868,10.102046,-0.000248,10.157866,0.4492,0.067,5.06868,0.00000
271.00,5.07922,10.102108,-0.000246,10.157945,0.4496,0.067,5.07922,0.00000
272.00,5.08843,10.102139,-0.000246,10.157932,0.4500,0.068,5.08843,0.00000
273.00,5.09615,10.102232,-0.000246,10.157913,0.4504,0.068,5.09615,0.00000
274.00,5.10304,10.102309,-0.000243,10.157896,0.4508,0.068,5.10304,0.00000
275.00,5.10899,10.102380,-0.000244,10.157876,0.4513,0.068,5.10899,0.00000
276.00,5.11443,10.102480,-0.000248,10.157811,0.4517,0.069,5.11443,0.00000
277.00,5.11922,10.102585,-0.000246,10.157779,0.4522,0.069,5.11922,0.00000
278.00,5.12369,10.102631,-0.000246,10.157756,0.4527,0.069,5.12369,0.00000
279.00,5.12829,10.102680,-0.000244,10.157754,0.4531,0.069,5.12829,0.00000
280.00,5.13268,10.102706,-0.000240,10.157733,0.4536,0.069,5.13268,0.00000
281.00,5.13589,10.102657,-0.000236,10.157759,0.4540,0.069,5.13589,0.00000
282.00,5.13947,10.102682,-0.000239,10.157787,0.4544,0.069,5.13947,0.00000
283.00,5.14264,10.102701,-0.000240,10.157797,0.4548,0.070,5.14264,0.00000
284.00,5.14448,10.102703,-0.000242,10.157794,0.4553,0.070,5.14448,0.00000
285.00,5.14633,10.102765,-0.000243,10.157862,0.4557,0.070,5.14633,0.00000
286.00,5.14800,10.102900,-0.000244,10.157862,0.4562,0.071,5.14800,0.00000
287.00,5.14939,10.102953,-0.000244,10.157820,0.4566,0.071,5.14939,0.00000
288.00,5.15067,10.102995,-0.000245,10.157778,0.4571,0.071,5.15067,0.00000
289.00,5.15289,10.103074,-0.000245,10.157730,0.4575,0.071,5.15289,0.00000
290.00,5.15398,10.103177,-0.000248,10.157723,0.4580,0.072,5.15398,0.00000
291.00,5.15525,10.103202,-0.000246,10.157674,0.4585,0.072,5.15525,0.00000
292.00,5.15632,10.103226,-0.000246,10.157681,0.4589,0.072,5.15632,0.00000
293.00,5.15734,10.103233,-0.000247,10.157663,0.4594,0.072,5.15734,0.00000
294.00,5.15783,10.103295,-0.000250,10.157741,0.4598,0.073,5.15783,0.00000
295.00,5.15834,10.103324,-0.000250,10.157730,0.4602,0.073,5.15834,0.00000
296.00,5.15891,10.103392,-0.000248,10.157735,0.4606,0.073,5.15891,0.00000
297.00,5.15875,10.103503,-0.000247,10.157745,0.4611,0.073,5.15875,0.00000
298.00,5.15928,10.103606,-0.000246,10.157714,0.4615,0.073,5.15928,0.00000
299.00,5.15981,10.103678,-0.000245,10.157666,0.4619,0.073,5.15981,0.00000
300.00,5.16018,10.103725,-0.000243,10.157641,0.4624,0.074,5.16018,0.00000
301.00,5.16061,10.103825,-0.000246,10.157752,0.4628,0.074,5.16061,0.00000
302.00,5.16248,10.103819,-0.000246,10.157768,0.4632,0.074,5.16248,0.00000
303.00,5.16235,10.103955,-0.000246,10.157904,0.4637,0.074,5.16235,0.00000
304.00,5.16250,10.104045,-0.000245,10.157968,0.4641,0.075,5.16250,0.00000
305.00,5.16291,10.104056,-0.000244,10.157977,0.4646,0.075,5.16291,0.00000
306.00,5.16287,10.104041,-0.000243,10.157912,0.4650,0.075,5.16287,0.00000
307.00,5.16148,10.104163,-0.000243,10.157927,0.4654,0.075,5.16148,0.00000
308.00,5.16139,10.104140,-0.000245,10.157855,0.4659,0.075,5.16139,0.00000
309.00,5.16117,10.104140,-0.000246,10.157781,0.4663,0.076,5.16117,0.00000
310.00,5.16113,10.104258,-0.000244,10.157774,0.4667,0.076,5.16113,0.00000
311.00,5.16174,10.104309,-0.000242,10.157751,0.4672,0.076,5.16174,0.00000
312.00,5.16238,10.104319,-0.000244,10.157760,0.4676,0.076,5.16238,0.00000
313.00,5.16295,10.104400,-0.000241,10.157805,0.4680,0.076,5.16295,0.00000
314.00,5.16384,10.104486,-0.000239,10.157823,0.4684,0.076,5.16384,0.00000
315.00,5.16450,10.104522,-0.000243,10.157831,0.4688,0.077,5.16450,0.00000
316.00,5.16445,10.104595,-0.000244,10.157846,0.4692,0.077,5.16445,0.00000
317.00,5.16430,10.104689,-0.000241,10.157829,0.4696,0.077,5.16430,0.00000
318.00,5.16442,10.104730,-0.000243,10.157786,0.4701,0.077,5.16442,0.00000
319.00,5.16389,10.104775,-0.000243,10.157788,0.4705,0.077,5.16389,0.00000
320.00,5.16343,10.104859,-0.000241,10.157808,0.4709,0.077,5.16343,0.00000
321.00,5.16286,10.104936,-0.000243,10.157826,0.4713,0.078,5.16286,0.00000
322.00,5.16357,10.104956,-0.000247,10.157816,0.4717,0.078,5.16357,0.00000
323.00,5.16280,10.104962,-0.000249,10.157792,0.4721,0.079,5.16280,0.00000
324.00,5.16188,10.104992,-0.000249,10.157801,0.4725,0.079,5.16188,0.00000
325.00,5.16194,10.105023,-0.000246,10.157817,0.4729,0.079,5.16194,0.00000
326.00,5.16263,10.105090,-0.000243,10.157835,0.4733,0.079,5.16263,0.00000
327.00,5.16188,10.105177,-0.000236,10.157894,0.4737,0.079,5.16188,0.00000
328.00,5.16319,10.105274,-0.000231,10.157906,0.4741,0.079,5.16319,0.00000
329.00,5.16366,10.105370,-0.000229,10.157926,0.4745,0.079,5.16366,0.00000
330.00,5.16448,10.105368,-0.000232,10.157866,0.4749,0.079,5.16448,0.00000
331.00,5.16446,10.105378,-0.000235,10.157835,0.4753,0.079,5.16446,0.00000
332.00,5.16574,10.105386,-0.000239,10.157777,0.4757,0.080,5.16574,0.00000
333.00,5.16481,10.105450,-0.000240,10.157802,0.4762,0.080,5.16481,0.00000
334.00,5.16467,10.105488,-0.000244,10.157796,0.4766,0.081,5.16467,0.00000
335.00,5.16374,10.105642,-0.000245,10.157869,0.4770,0.081,5.16374,0.00000
336.00,5.16348,10.105746,-0.000244,10.157869,0.4775,0.081,5.16348,0.00000
337.00,5.16179,10.105808,-0.000248,10.157819,0.4779,0.081,5.16179,0.00000
338.00,5.16234,10.105932,-0.000252,10.157825,0.4783,0.082,5.16234,0.00000
339.00,5.16280,10.106011,-0.000252,10.157824,0.4788,0.082,5.16280,0.00000
340.00,5.16285,10.106029,-0.000248,10.157737,0.4792,0.082,5.16285,0.00000
341.00,5.16252,10.106098,-0.000246,10.157774,0.4796,0.082,5.16252,0.00000
342.00,5.16330,10.106201,-0.000247,10.157798,0.4800,0.083,5.16330,0.00000
343.00,5.16267,10.106241,-0.000246,10.157863,0.4805,0.083,5.16267,0.00000
344.00,5.16179,10.106285,-0.000246,10.157893,0.4809,0.083,5.16179,0.00000
345.00,5.16082,10.106402,-0.000249,10.158015,0.4813,0.083,5.16082,0.00000
346.00,5.16106,10.106436,-0.000251,10.157981,0.4818,0.084,5.16106,0.00000
347.00,5.16124,10.106461,-0.000249,10.158029,0.4822,0.084,5.16124,0.00000
348.00,5.16135,10.106489,-0.000251,10.157964,0.4826,0.084,5.16135,0.00000
349.00,5.16196,10.106503,-0.000252,10.157873,0.4831,0.084,5.16196,0.00000
350.00,5.16262,10.106525,-0.000248,10.157830,0.4835,0.084,5.16262,0.00000
351.00,5.16229,10.106605,-0.000248,10.157886,0.4840,0.085,5.16229,0.00000
352.00,5.16188,10.106658,-0.000244,10.157839,0.4844,0.085,5.16188,0.00000
353.00,5.16207,10.106650,-0.000238,10.157826,0.4849,0.085,5.16207,0.00000
354.00,5.16164,10.106702,-0.000234,10.157850,0.4854,0.085,5.16164,0.00000
355.00,5.16121,10.106754,-0.000236,10.157831,0.4858,0.085,5.16121,0.00000
356.00,5.16210,10.106837,-0.000235,10.157804,0.4863,0.085,5.16210,0.00000
357.00,5.16253,10.106919,-0.000236,10.157826,0.4868,0.085,5.16253,0.00000
358.00,5.16151,10.107039,-0.000239,10.157870,0.4873,0.086,5.16151,0.00000
359.00,5.16160,10.107105,-0.000242,10.157916,0.4877,0.086,5.16160,0.00000
360.00,5.16153,10.107112,-0.000241,10.157937,0.4881,0.086,5.16153,0.00000
361.00,5.16030,10.107061,-0.000239,10.157918,0.4886,0.086,5.16030,0.00000
362.00,5.15989,10.107130,-0.000238,10.157947,0.4890,0.086,5.15989,0.00000
363.00,5.16061,10.107159,-0.000237,10.157919,0.4894,0.087,5.16061,0.00000
364.00,5.16092,10.107204,-0.000236,10.157863,0.4898,0.087,5.16092,0.00000
365.00,5.16015,10.107285,-0.000235,10.157849,0.4903,0.087,5.16015,0.00000
366.00,5.15999,10.107371,-0.000236,10.157813,0.4907,0.087,5.15999,0.00000
367.00,5.16056,10.107410,-0.000237,10.157774,0.4911,0.087,5.16056,0.00000
368.00,5.16021,10.107501,-0.000236,10.157756,0.4915,0.087,5.16021,0.00000
369.00,5.15935,10.107593,-0.000236,10.157757,0.4919,0.088,5.15935,0.00000
370.00,5.16091,10.107682,-0.000236,10.157746,0.4923,0.088,5.16091,0.00000
371.00,5.16169,10.107738,-0.000236,10.157723,0.4928,0.088,5.16169,0.00000
372.00,5.16081,10.107774,-0.000234,10.157725,0.4932,0.088,5.16081,0.00000
373.00,5.16100,10.107851,-0.000236,10.157753,0.4936,0.088,5.16100,0.00000
374.00,5.16140,10.107880,-0.000240,10.157768,0.4940,0.089,5.16140,0.00000
375.00,5.16109,10.107860,-0.000242,10.157707,0.4944,0.089,5.16109,0.00000
376.00,5.16085,10.107954,-0.000243,10.157726,0.4948,0.089,5.16085,0.00000
377.00,5.16095,10.108072,-0.000249,10.157792,0.4953,0.090,5.16095,0.00000
378.00,5.16052,10.108111,-0.000251,10.157807,0.4957,0.090,5.16052,0.00000
379.00,5.16026,10.108216,-0.000251,10.157854,0.4961,0.090,5.16026,0.00000
380.00,5.16046,10.108273,-0.000253,10.157860,0.4966,0.091,5.16046,0.00000
381.00,5.16102,10.108281,-0.000256,10.157825,0.4970,0.091,5.16102,0.00000
382.00,5.16119,10.108241,-0.000254,10.157716,0.4974,0.091,5.16119,0.00000
383.00,5.16182,10.108263,-0.000255,10.157691,0.4978,0.092,5.16182,0.00000
384.00,5.16279,10.108249,-0.000254,10.157611,0.4983,0.092,5.16279,0.00000
385.00,5.16209,10.108363,-0.000252,10.157641,0.4987,0.092,5.16209,0.00000
386.00,5.16095,10.108475,-0.000251,10.157717,0.4991,0.092,5.16095,0.00000
387.00,5.16051,10.108608,-0.000249,10.157832,0.4995,0.092,5.16051,0.00000
388.00,5.15992,10.108640,-0.000246,10.157804,0.4999,0.092,5.15992,0.00000
389.00,5.15883,10.108787,-0.000246,10.157886,0.5003,0.093,5.15883,0.00000
390.00,5.15895,10.108830,-0.000245,10.157874,0.5006,0.093,5.15895,0.00000
391.00,5.15915,10.108877,-0.000240,10.157855,0.5010,0.093,5.15915,0.00000
392.00,5.15892,10.108897,-0.000235,10.157765,0.5014,0.093,5.15892,0.00000
393.00,5.15900,10.108990,-0.000236,10.157769,0.5018,0.093,5.15900,0.00000
394.00,5.15872,10.109041,-0.000235,10.157733,0.5022,0.093,5.15872,0.00000
395.00,5.15853,10.109068,-0.000234,10.157710,0.5026,0.093,5.15853,0.00000
396.00,5.15879,10.109177,-0.000236,10.157704,0.5030,0.094,5.15879,0.00000
397.00,5.15813,10.109246,-0.000241,10.157713,0.5034,0.094,5.15813,0.00000
398.00,5.15701,10.109322,-0.000244,10.157744,0.5038,0.094,5.15701,0.00000
399.00,5.15718,10.109364,-0.000246,10.157744,0.5042,0.095,5.15718,0.00000
400.00,5.15717,10.109411,-0.000250,10.157721,0.5046,0.095,5.15717,0.00000
401.00,5.15660,10.109422,-0.000251,10.157740,0.5051,0.095,5.15660,0.00000
402.00,5.15723,10.109481,-0.000249,10.157727,0.5054,0.096,5.15723,0.00000
403.00,5.15782,10.109522,-0.000244,10.157700,0.5058,0.096,5.15782,0.00000
404.00,5.15787,10.109599,-0.000240,10.157748,0.5063,0.096,5.15787,0.00000
405.00,5.15767,10.109674,-0.000238,10.157812,0.5067,0.096,5.15767,0.00000
406.00,5.15699,10.109742,-0.000238,10.157800,0.5071,0.096,5.15699,0.00000
407.00,5.15595,10.109770,-0.000236,10.157793,0.5075,0.096,5.15595,0.00000
408.00,5.15559,10.109775,-0.000238,10.157745,0.5079,0.096,5.15559,0.00000
409.00,5.15530,10.109818,-0.000237,10.157715,0.5083,0.096,5.15530,0.00000
410.00,5.15539,10.109892,-0.000236,10.157686,0.5087,0.096,5.15539,0.00000
411.00,5.15531,10.109913,-0.000237,10.157679,0.5091,0.097,5.15531,0.00000
412.00,5.15559,10.110045,-0.000241,10.157721,0.5095,0.097,5.15559,0.00000
413.00,5.15592,10.110177,-0.000242,10.157783,0.5099,0.097,5.15592,0.00000
414.00,5.15577,10.110208,-0.000244,10.157756,0.5103,0.098,5.15577,0.00000
415.00,5.15537,10.110296,-0.000243,10.157814,0.5107,0.098,5.15537,0.00000
416.00,5.15555,10.110392,-0.000240,10.157846,0.5112,0.098,5.15555,0.00000
417.00,5.15661,10.110418,-0.000237,10.157842,0.5116,0.098,5.15661,0.00000
418.00,5.15647,10.110476,-0.000238,10.157887,0.5120,0.098,5.15647,0.00000
419.00,5.15724,10.110586,-0.000238,10.157972,0.5124,0.098,5.15724,0.00000
420.00,5.15697,10.110674,-0.000238,10.158011,0.5128,0.099,5.15697,0.00000
@3,1.2000,2.4, 420.093999999997 
421.00,5.15713,10.110755,-0.000239,10.158043,0.5133,0.099,5.15713,0.00000
422.00,5.15586,10.110769,-0.000240,10.157984,0.5137,0.099,5.15586,0.00000
423.00,5.14760,10.110760,-0.000235,10.157934,0.5141,0.099,5.14760,0.00000
424.00,5.12353,10.110766,-0.000235,10.157893,0.5146,0.099,5.12353,0.00000
425.00,5.08345,10.110844,-0.000234,10.157895,0.5150,0.099,5.08345,0.00000
426.00,5.03613,10.110847,-0.000231,10.157883,0.5155,0.099,5.03613,0.00000
427.00,4.98788,10.110959,-0.000233,10.157990,0.5159,0.100,4.98788,0.00000
428.00,4.94636,10.111041,-0.000233,10.157971,0.5164,0.100,4.94636,0.00000
429.00,4.92118,10.111102,-0.000233,10.157935,0.5168,0.100,4.92118,0.00000
430.00,4.91583,10.111101,-0.000236,10.157870,0.5173,0.100,4.91583,0.00000
431.00,4.92197,10.111181,-0.000239,10.157835,0.5178,0.101,4.92197,0.00000
432.00,4.93310,10.111163,-0.000236,10.157761,0.5183,0.101,4.93310,0.00000
433.00,4.94614,10.111278,-0.000238,10.157774,0.5189,0.101,4.94614,0.00000
434.00,4.95707,10.111358,-0.000241,10.157767,0.5194,0.101,4.95707,0.00000
435.00,4.96281,10.111401,-0.000239,10.157779,0.5199,0.101,4.96281,0.00000
436.00,4.96119,10.111485,-0.000240,10.157799,0.5204,0.102,4.96119,0.00000
437.00,4.95307,10.111582,-0.000240,10.157851,0.5209,0.102,4.95307,0.00000
438.00,4.94304,10.111637,-0.000240,10.157875,0.5213,0.102,4.94304,0.00000
439.00,4.93509,10.111633,-0.000238,10.157852,0.5218,0.102,4.93509,0.00000
440.00,4.93122,10.111715,-0.000240,10.157854,0.5222,0.102,4.93122,0.00000
441.00,4.93159,10.111651,-0.000240,10.157785,0.5226,0.103,4.93159,0.00000
442.00,4.93695,10.111687,-0.000242,10.157787,0.5230,0.103,4.93695,0.00000
443.00,4.94755,10.111716,-0.000242,10.157786,0.5234,0.103,4.94755,0.00000
444.00,4.95980,10.111778,-0.000239,10.157770,0.5239,0.103,4.95980,0.00000
445.00,4.97314,10.111772,-0.000238,10.157737,0.5243,0.104,4.97314,0.00000
446.00,4.98773,10.111870,-0.000238,10.157755,0.5247,0.104,4.98773,0.00000
447.00,5.00256,10.111931,-0.000236,10.157708,0.5251,0.104,5.00256,0.00000
448.00,5.01506,10.111960,-0.000232,10.157677,0.5256,0.104,5.01506,0.00000
449.00,5.02706,10.111981,-0.000236,10.157684,0.5260,0.104,5.02706,0.00000
450.00,5.03868,10.112066,-0.000233,10.157731,0.5264,0.104,5.03868,0.00000
451.00,5.04957,10.112087,-0.000230,10.157722,0.5268,0.104,5.04957,0.00000
452.00,5.05989,10.112206,-0.000230,10.157770,0.5272,0.105,5.05989,0.00000
453.00,5.06953,10.112289,-0.000232,10.157823,0.5276,0.105,5.06953,0.00000
454.00,5.07780,10.112411,-0.000229,10.157910,0.5280,0.105,5.07780,0.00000
455.00,5.08505,10.112467,-0.000229,10.157908,0.5284,0.105,5.08505,0.00000
456.00,5.09081,10.112488,-0.000232,10.157855,0.5288,0.105,5.09081,0.00000
457.00,5.09588,10.112546,-0.000231,10.157876,0.5291,0.106,5.09588,0.00000
458.00,5.10019,10.112638,-0.000235,10.157900,0.5295,0.106,5.10019,0.00000
459.00,5.10420,10.112663,-0.000239,10.157852,0.5299,0.106,5.10420,0.00000
460.00,5.10697,10.112755,-0.000242,10.157865,0.5303,0.106,5.10697,0.00000
461.00,5.11059,10.112895,-0.000244,10.157934,0.5307,0.107,5.11059,0.00000
462.00,5.11362,10.112960,-0.000243,10.157959,0.5310,0.107,5.11362,0.00000
463.00,5.11759,10.112971,-0.000240,10.157921,0.5314,0.107,5.11759,0.00000
464.00,5.12138,10.113072,-0.000238,10.157924,0.5318,0.107,5.12138,0.00000
465.00,5.12524,10.113119,-0.000235,10.157899,0.5322,0.107,5.12524,0.00000
466.00,5.12843,10.113165,-0.000232,10.157925,0.5326,0.107,5.12843,0.00000
467.00,5.13139,10.113219,-0.000233,10.157901,0.5330,0.108,5.13139,0.00000
468.00,5.13283,10.113265,-0.000235,10.157891,0.5334,0.108,5.13283,0.00000
469.00,5.13375,10.113280,-0.000236,10.157890,0.5337,0.108,5.13375,0.00000
470.00,5.13447,10.113271,-0.000239,10.157890,0.5341,0.108,5.13447,0.00000
471.00,5.13560,10.113301,-0.000240,10.157892,0.5345,0.109,5.13560,0.00000
472.00,5.13655,10.113318,-0.000242,10.157895,0.5349,0.109,5.13655,0.00000
473.00,5.13775,10.113342,-0.000238,10.157912,0.5352,0.109,5.13775,0.00000
474.00,5.13914,10.113406,-0.000234,10.157976,0.5356,0.109,5.13914,0.00000
475.00,5.14097,10.113494,-0.000234,10.158015,0.5359,0.109,5.14097,0.00000
476.00,5.14161,10.113576,-0.000232,10.158015,0.5362,0.109,5.14161,0.00000
477.00,5.14222,10.113659,-0.000229,10.158001,0.5366,0.109,5.14222,0.00000
478.00,5.14334,10.113716,-0.000232,10.157963,0.5369,0.110,5.14334,0.00000
479.00,5.14378,10.113778,-0.000233,10.157953,0.5372,0.110,5.14378,0.00000
480.00,5.14377,10.113835,-0.000231,10.157935,0.5376,0.110,5.14377,0.00000
481.00,5.14397,10.113836,-0.000235,10.157889,0.5380,0.110,5.14397,0.00000
482.00,5.14359,10.113873,-0.000237,10.157828,0.5383,0.111,5.14359,0.00000
483.00,5.14232,10.113932,-0.000237,10.157782,0.5387,0.111,5.14232,0.00000
484.00,5.14122,10.113983,-0.000238,10.157719,0.5391,0.111,5.14122,0.00000
485.00,5.14146,10.114148,-0.000238,10.157752,0.5394,0.111,5.14146,0.00000
486.00,5.14169,10.114275,-0.000235,10.157779,0.5397,0.111,5.14169,0.00000
487.00,5.14246,10.114327,-0.000235,10.157844,0.5401,0.112,5.14246,0.00000
488.00,5.14309,10.114409,-0.000237,10.157893,0.5404,0.112,5.14309,0.00000
489.00,5.14439,10.114484,-0.000236,10.157900,0.5407,0.112,5.14439,0.00000
490.00,5.14501,10.114348,-0.000236,10.157742,0.5410,0.112,5.14501,0.00000
491.00,5.14591,10.114389,-0.000236,10.157720,0.5413,0.112,5.14591,0.00000
492.00,5.14708,10.114360,-0.000234,10.157584,0.5416,0.113,5.14708,0.00000
493.00,5.14828,10.114461,-0.000231,10.157668,0.5419,0.113,5.14828,0.00000
494.00,5.14880,10.114472,-0.000233,10.157645,0.5422,0.113,5.14880,0.00000
495.00,5.14860,10.114641,-0.000232,10.157785,0.5426,0.113,5.14860,0.00000
496.00,5.14778,10.114700,-0.000232,10.157834,0.5429,0.113,5.14778,0.00000
497.00,5.14721,10.114909,-0.000236,10.158002,0.5432,0.114,5.14721,0.00000
498.00,5.14717,10.114932,-0.000235,10.157903,0.5436,0.114,5.14717,0.00000
499.00,5.14736,10.115038,-0.000236,10.157916,0.5439,0.114,5.14736,0.00000
500.00,5.14705,10.115059,-0.000237,10.157888,0.5442,0.114,5.14705,0.00000
501.00,5.14729,10.115127,-0.000234,10.157911,0.5445,0.114,5.14729,0.00000
502.00,5.14658,10.115111,-0.000231,10.157875,0.5449,0.114,5.14658,0.00000
503.00,5.14588,10.115126,-0.000234,10.157874,0.5453,0.115,5.14588,0.00000
504.00,5.14553,10.115175,-0.000233,10.157894,0.5456,0.115,5.14553,0.00000
505.00,5.14536,10.115266,-0.000231,10.157914,0.5459,0.115,5.14536,0.00000
506.00,5.14560,10.115322,-0.000235,10.157904,0.5463,0.115,5.14560,0.00000
507.00,5.14563,10.115363,-0.000234,10.157830,0.5466,0.115,5.14563,0.00000
508.00,5.14542,10.115406,-0.000233,10.157845,0.5470,0.115,5.14542,0.00000
509.00,5.14545,10.115462,-0.000232,10.157877,0.5473,0.116,5.14545,0.00000
510.00,5.14603,10.115468,-0.000234,10.157823,0.5477,0.116,5.14603,0.00000
511.00,5.14627,10.115522,-0.000233,10.157824,0.5480,0.116,5.14627,0.00000
512.00,5.14657,10.115584,-0.000234,10.157913,0.5484,0.116,5.14657,0.00000
513.00,5.14677,10.115703,-0.000234,10.157958,0.5487,0.116,5.14677,0.00000
514.00,5.14665,10.115781,-0.000234,10.157959,0.5491,0.116,5.14665,0.00000
515.00,5.14599,10.115878,-0.000233,10.158018,0.5494,0.117,5.14599,0.00000
516.00,5.14568,10.115951,-0.000236,10.158045,0.5498,0.117,5.14568,0.00000
517.00,5.14581,10.116027,-0.000238,10.158048,0.5501,0.117,5.14581,0.00000
518.00,5.14575,10.115974,-0.000239,10.157969,0.5504,0.117,5.14575,0.00000
519.00,5.14578,10.115988,-0.000240,10.157945,0.5508,0.118,5.14578,0.00000
520.00,5.14607,10.116013,-0.000239,10.157927,0.5511,0.118,5.14607,0.00000
521.00,5.14618,10.116049,-0.000236,10.157884,0.5514,0.118,5.14618,0.00000
522.00,5.14554,10.116102,-0.000234,10.157879,0.5517,0.118,5.14554,0.00000
523.00,5.14514,10.116294,-0.000234,10.158010,0.5521,0.118,5.14514,0.00000
524.00,5.14473,10.116394,-0.000233,10.158025,0.5524,0.118,5.14473,0.00000
525.00,5.14430,10.116499,-0.000232,10.158034,0.5527,0.119,5.14430,0.00000
526.00,5.14383,10.116595,-0.000233,10.158056,0.5530,0.119,5.14383,0.00000
527.00,5.14312,10.116651,-0.000239,10.158036,0.5533,0.119,5.14312,0.00000
528.00,5.14305,10.116704,-0.000241,10.157987,0.5536,0.120,5.14305,0.00000
529.00,5.14358,10.116741,-0.000241,10.157997,0.5540,0.120,5.14358,0.00000
530.00,5.14396,10.116763,-0.000242,10.157979,0.5543,0.120,5.14396,0.00000
531.00,5.14442,10.116745,-0.000240,10.157935,0.5546,0.120,5.14442,0.00000
532.00,5.14522,10.116811,-0.000236,10.157922,0.5550,0.120,5.14522,0.00000
533.00,5.14522,10.116822,-0.000234,10.157892,0.5553,0.120,5.14522,0.00000
534.00,5.14448,10.116918,-0.000235,10.157896,0.5556,0.120,5.14448,0.00000
535.00,5.14347,10.116925,-0.000234,10.157853,0.5560,0.120,5.14347,0.00000
536.00,5.14324,10.117019,-0.000239,10.157885,0.5563,0.121,5.14324,0.00000
537.00,5.14348,10.117054,-0.000240,10.157893,0.5566,0.121,5.14348,0.00000
538.00,5.14422,10.117157,-0.000240,10.157912,0.5570,0.121,5.14422,0.00000
539.00,5.14460,10.117207,-0.000241,10.157895,0.5573,0.121,5.14460,0.00000
540.00,5.14503,10.117324,-0.000244,10.157951,0.5577,0.122,5.14503,0.00000
541.00,5.14457,10.117447,-0.000243,10.157988,0.5580,0.122,5.14457,0.00000
542.00,5.14428,10.117571,-0.000241,10.158036,0.5584,0.122,5.14428,0.00000
543.00,5.14316,10.117607,-0.000241,10.158040,0.5587,0.122,5.14316,0.00000
544.00,5.14283,10.117574,-0.000241,10.157996,0.5590,0.122,5.14283,0.00000
545.00,5.14275,10.117596,-0.000238,10.157970,0.5594,0.123,5.14275,0.00000
546.00,5.14332,10.117508,-0.000235,10.157853,0.5597,0.123,5.14332,0.00000
547.00,5.14388,10.117516,-0.000239,10.157788,0.5600,0.123,5.14388,0.00000
548.00,5.14465,10.117542,-0.000238,10.157761,0.5603,0.123,5.14465,0.00000
549.00,5.14439,10.117644,-0.000235,10.157770,0.5607,0.123,5.14439,0.00000
550.00,5.14488,10.117698,-0.000237,10.157753,0.5611,0.123,5.14488,0.00000
551.00,5.14431,10.117855,-0.000236,10.157855,0.5614,0.124,5.14431,0.00000
552.00,5.14414,10.117873,-0.000235,10.157867,0.5618,0.124,5.14414,0.00000
553.00,5.14447,10.117942,-0.000236,10.157872,0.5622,0.124,5.14447,0.00000
554.00,5.14555,10.118022,-0.000239,10.157927,0.5625,0.124,5.14555,0.00000
555.00,5.14561,10.118096,-0.000238,10.157950,0.5629,0.124,5.14561,0.00000
556.00,5.14526,10.118110,-0.000242,10.157880,0.5633,0.125,5.14526,0.00000
557.00,5.14486,10.118172,-0.000242,10.157878,0.5636,0.125,5.14486,0.00000
558.00,5.14418,10.118219,-0.000240,10.157848,0.5640,0.125,5.14418,0.00000
559.00,5.14327,10.118313,-0.000238,10.157871,0.5644,0.125,5.14327,0.00000
560.00,5.14306,10.118414,-0.000235,10.157879,0.5647,0.125,5.14306,0.00000
561.00,5.14298,10.118441,-0.000234,10.157890,0.5651,0.125,5.14298,0.00000
562.00,5.14276,10.118482,-0.000235,10.157910,0.5654,0.126,5.14276,0.00000
563.00,5.14327,10.118564,-0.000234,10.158008,0.5658,0.126,5.14327,0.00000
564.00,5.14400,10.118531,-0.000233,10.157940,0.5661,0.126,5.14400,0.00000
565.00,5.14338,10.118586,-0.000232,10.158002,0.5665,0.126,5.14338,0.00000
566.00,5.14385,10.118666,-0.000230,10.158034,0.5668,0.126,5.14385,0.00000
567.00,5.14351,10.118792,-0.000228,10.158048,0.5671,0.126,5.14351,0.00000
568.00,5.14304,10.118798,-0.000228,10.157956,0.5674,0.126,5.14304,0.00000
569.00,5.14266,10.118891,-0.000230,10.158018,0.5677,0.127,5.14266,0.00000
570.00,5.14383,10.118889,-0.000235,10.157926,0.5680,0.127,5.14383,0.00000
571.00,5.14411,10.119005,-0.000235,10.157957,0.5683,0.127,5.14411,0.00000
572.00,5.14403,10.118995,-0.000231,10.157935,0.5686,0.128,5.14403,0.00000
573.00,5.14377,10.119078,-0.000230,10.157984,0.5688,0.128,5.14377,0.00000
574.00,5.14319,10.119116,-0.000231,10.157924,0.5691,0.128,5.14319,0.00000
575.00,5.14108,10.119212,-0.000232,10.157969,0.5693,0.128,5.14108,0.00000
576.00,5.14007,10.119262,-0.000236,10.157955,0.5696,0.128,5.14007,0.00000
577.00,5.14111,10.119316,-0.000239,10.157945,0.5698,0.129,5.14111,0.00000
578.00,5.14143,10.119360,-0.000243,10.157952,0.5700,0.129,5.14143,0.00000
579.00,5.14207,10.119348,-0.000239,10.157949,0.5702,0.129,5.14207,0.00000
580.00,5.14386,10.119382,-0.000235,10.157926,0.5704,0.129,5.14386,0.00000
581.00,5.14465,10.119369,-0.000230,10.157890,0.5706,0.129,5.14465,0.00000
582.00,5.14339,10.119494,-0.000231,10.157886,0.5708,0.130,5.14339,0.00000
583.00,5.14242,10.119578,-0.000229,10.157908,0.5710,0.130,5.14242,0.00000
584.00,5.14207,10.119750,-0.000232,10.157971,0.5712,0.130,5.14207,0.00000
585.00,5.14149,10.119832,-0.000232,10.158016,0.5715,0.130,5.14149,0.00000
586.00,5.14087,10.119930,-0.000235,10.158027,0.5717,0.130,5.14087,0.00000
587.00,5.14140,10.119929,-0.000236,10.158082,0.5719,0.131,5.14140,0.00000
588.00,5.14198,10.119930,-0.000236,10.158029,0.5721,0.131,5.14198,0.00000
589.00,5.14173,10.119960,-0.000233,10.157990,0.5723,0.131,5.14173,0.00000
590.00,5.14122,10.120049,-0.000234,10.157981,0.5725,0.131,5.14122,0.00000
591.00,5.14181,10.120023,-0.000237,10.157925,0.5727,0.131,5.14181,0.00000
592.00,5.14083,10.120079,-0.000236,10.157880,0.5729,0.132,5.14083,0.00000
593.00,5.14035,10.120187,-0.000236,10.157903,0.5732,0.132,5.14035,0.00000
594.00,5.13989,10.120233,-0.000237,10.157883,0.5734,0.132,5.13989,0.00000
595.00,5.14018,10.120302,-0.000238,10.157943,0.5736,0.132,5.14018,0.00000
596.00,5.14011,10.120458,-0.000236,10.158062,0.5738,0.132,5.14011,0.00000
597.00,5.14072,10.120441,-0.000234,10.158029,0.5739,0.132,5.14072,0.00000
598.00,5.14075,10.120460,-0.000233,10.158022,0.5741,0.132,5.14075,0.00000
599.00,5.14144,10.120434,-0.000232,10.157988,0.5744,0.133,5.14144,0.00000
600.00,5.14174,10.120398,-0.000230,10.157918,0.5746,0.133,5.14174,0.00000
@4,1.2000,2.4, 600.07 
601.00,5.14071,10.120171,-0.000228,10.157681,0.5747,0.133,5.14071,0.00000
602.00,5.14067,10.120390,-0.000229,10.157815,0.5750,0.133,5.14067,0.00000
603.00,5.13607,10.120511,-0.000229,10.157856,0.5752,0.133,5.13607,0.00000
604.00,5.11809,10.120571,-0.000230,10.157898,0.5754,0.133,5.11809,0.00000
605.00,5.08637,10.120629,-0.000229,10.157905,0.5756,0.134,5.08637,0.00000
606.00,5.04935,10.120878,-0.000231,10.158088,0.5759,0.134,5.04935,0.00000
607.00,5.00908,10.120851,-0.000232,10.158035,0.5762,0.134,5.00908,0.00000
608.00,4.97321,10.120844,-0.000233,10.158003,0.5764,0.134,4.97321,0.00000
609.00,4.94909,10.120955,-0.000235,10.158049,0.5767,0.135,4.94909,0.00000
610.00,4.94185,10.120964,-0.000234,10.157927,0.5770,0.135,4.94185,0.00000
611.00,4.94241,10.121090,-0.000234,10.157914,0.5772,0.135,4.94241,0.00000
612.00,4.94711,10.121151,-0.000232,10.157862,0.5775,0.135,4.94711,0.00000
613.00,4.95460,10.121253,-0.000228,10.157843,0.5777,0.135,4.95460,0.00000
614.00,4.96217,10.121319,-0.000227,10.157810,0.5779,0.135,4.96217,0.00000
615.00,4.96425,10.121379,-0.000230,10.157853,0.5781,0.136,4.96425,0.00000
616.00,4.96173,10.121407,-0.000231,10.157835,0.5784,0.136,4.96173,0.00000
617.00,4.95454,10.121543,-0.000233,10.157871,0.5787,0.136,4.95454,0.00000
618.00,4.94422,10.121672,-0.000237,10.157910,0.5790,0.137,4.94422,0.00000
619.00,4.93447,10.121593,-0.000236,10.157806,0.5792,0.137,4.93447,0.00000
620.00,4.92738,10.121689,-0.000234,10.157840,0.5795,0.137,4.92738,0.00000
621.00,4.92515,10.121829,-0.000233,10.157937,0.5798,0.137,4.92515,0.00000
622.00,4.92760,10.121709,-0.000231,10.157859,0.5801,0.137,4.92760,0.00000
623.00,4.93373,10.121652,-0.000230,10.157817,0.5804,0.137,4.93373,0.00000
624.00,4.94322,10.121896,-0.000231,10.157941,0.5808,0.137,4.94322,0.00000
625.00,4.95454,10.121980,-0.000231,10.157970,0.5811,0.137,4.95454,0.00000
626.00,4.96738,10.121936,-0.000230,10.157891,0.5814,0.138,4.96738,0.00000
627.00,4.98102,10.122075,-0.000231,10.157947,0.5817,0.138,4.98102,0.00000
628.00,4.99417,10.122190,-0.000231,10.158014,0.5820,0.138,4.99417,0.00000
629.00,5.00645,10.122227,-0.000229,10.158043,0.5824,0.138,5.00645,0.00000
630.00,5.01844,10.122289,-0.000230,10.158091,0.5827,0.138,5.01844,0.00000
631.00,5.02803,10.122375,-0.000231,10.158107,0.5830,0.139,5.02803,0.00000
632.00,5.03730,10.122432,-0.000233,10.158062,0.5833,0.139,5.03730,0.00000
633.00,5.04585,10.122479,-0.000234,10.158016,0.5836,0.139,5.04585,0.00000
634.00,5.05388,10.122498,-0.000232,10.157936,0.5839,0.139,5.05388,0.00000
635.00,5.06048,10.122358,-0.000232,10.157702,0.5842,0.139,5.06048,0.00000
636.00,5.06757,10.122421,-0.000231,10.157687,0.5845,0.140,5.06757,0.00000
637.00,5.07424,10.122443,-0.000233,10.157707,0.5848,0.140,5.07424,0.00000
638.00,5.08007,10.122524,-0.000234,10.157742,0.5851,0.140,5.08007,0.00000
639.00,5.08502,10.122608,-0.000236,10.157824,0.5855,0.140,5.08502,0.00000
640.00,5.09013,10.122730,-0.000235,10.157946,0.5858,0.140,5.09013,0.00000
641.00,5.09398,10.122789,-0.000234,10.158004,0.5861,0.141,5.09398,0.00000
642.00,5.09741,10.122834,-0.000233,10.157967,0.5865,0.141,5.09741,0.00000
643.00,5.10038,10.122767,-0.000234,10.157858,0.5869,0.141,5.10038,0.00000
644.00,5.10291,10.122783,-0.000232,10.157805,0.5872,0.141,5.10291,0.00000
645.00,5.10552,10.123004,-0.000234,10.157928,0.5875,0.141,5.10552,0.00000
646.00,5.10803,10.123046,-0.000238,10.157858,0.5878,0.142,5.10803,0.00000
647.00,5.11036,10.123179,-0.000236,10.157973,0.5881,0.142,5.11036,0.00000
648.00,5.11237,10.123300,-0.000231,10.158055,0.5884,0.142,5.11237,0.00000
649.00,5.11386,10.123396,-0.000230,10.158108,0.5887,0.142,5.11386,0.00000
650.00,5.11490,10.123428,-0.000226,10.158059,0.5889,0.142,5.11490,0.00000
651.00,5.11603,10.123517,-0.000223,10.158077,0.5892,0.142,5.11603,0.00000
652.00,5.11726,10.123520,-0.000224,10.157981,0.5895,0.142,5.11726,0.00000
653.00,5.11791,10.123610,-0.000227,10.157979,0.5898,0.142,5.11791,0.00000
654.00,5.11955,10.123677,-0.000228,10.157965,0.5902,0.143,5.11955,0.00000
655.00,5.12189,10.123668,-0.000231,10.157939,0.5905,0.143,5.12189,0.00000
656.00,5.12398,10.123724,-0.000231,10.157984,0.5908,0.143,5.12398,0.00000
657.00,5.12475,10.123851,-0.000230,10.158065,0.5911,0.143,5.12475,0.00000
658.00,5.12592,10.123803,-0.000229,10.158011,0.5914,0.143,5.12592,0.00000
659.00,5.12597,10.123860,-0.000229,10.158006,0.5917,0.143,5.12597,0.00000
660.00,5.12505,10.123887,-0.000228,10.157984,0.5919,0.144,5.12505,0.00000
661.00,5.12455,10.123911,-0.000228,10.157962,0.5922,0.144,5.12455,0.00000
662.00,5.12501,10.123924,-0.000228,10.157873,0.5925,0.144,5.12501,0.00000
663.00,5.12646,10.124018,-0.000230,10.157906,0.5927,0.144,5.12646,0.00000
664.00,5.12792,10.124138,-0.000228,10.157946,0.5930,0.144,5.12792,0.00000
665.00,5.12841,10.124273,-0.000227,10.157990,0.5933,0.145,5.12841,0.00000
666.00,5.12959,10.124295,-0.000227,10.157950,0.5935,0.145,5.12959,0.00000
667.00,5.13032,10.124333,-0.000227,10.157972,0.5938,0.145,5.13032,0.00000
668.00,5.12962,10.124386,-0.000227,10.157948,0.5940,0.145,5.12962,0.00000
669.00,5.12894,10.124247,-0.000227,10.157795,0.5942,0.145,5.12894,0.00000
670.00,5.12898,10.124254,-0.000227,10.157773,0.5945,0.146,5.12898,0.00000
671.00,5.12831,10.124407,-0.000229,10.157851,0.5947,0.146,5.12831,0.00000
672.00,5.12822,10.124439,-0.000228,10.157827,0.5950,0.146,5.12822,0.00000
673.00,5.12843,10.124470,-0.000231,10.157793,0.5952,0.146,5.12843,0.00000
674.00,5.12866,10.124648,-0.000235,10.157911,0.5955,0.147,5.12866,0.00000
675.00,5.12871,10.124712,-0.000239,10.157964,0.5957,0.147,5.12871,0.00000
676.00,5.12865,10.124694,-0.000239,10.157962,0.5959,0.147,5.12865,0.00000
677.00,5.12823,10.124749,-0.000240,10.158012,0.5961,0.147,5.12823,0.00000
678.00,5.12871,10.124835,-0.000237,10.158094,0.5963,0.147,5.12871,0.00000
679.00,5.12885,10.124862,-0.000234,10.158042,0.5965,0.148,5.12885,0.00000
680.00,5.12924,10.124969,-0.000232,10.158005,0.5967,0.148,5.12924,0.00000
681.00,5.12952,10.125072,-0.000230,10.157972,0.5969,0.148,5.12952,0.00000
682.00,5.12973,10.125232,-0.000228,10.158028,0.5971,0.148,5.12973,0.00000
683.00,5.13013,10.125387,-0.000229,10.158067,0.5973,0.148,5.13013,0.00000
684.00,5.13012,10.125550,-0.000228,10.158181,0.5975,0.148,5.13012,0.00000
685.00,5.13021,10.125610,-0.000230,10.158168,0.5977,0.148,5.13021,0.00000
686.00,5.13033,10.125687,-0.000236,10.158188,0.5979,0.149,5.13033,0.00000
687.00,5.13077,10.125730,-0.000238,10.158214,0.5981,0.149,5.13077,0.00000
688.00,5.13008,10.125799,-0.000239,10.158283,0.5982,0.149,5.13008,0.00000
689.00,5.13067,10.125898,-0.000241,10.158333,0.5984,0.150,5.13067,0.00000
690.00,5.13084,10.126002,-0.000240,10.158426,0.5986,0.150,5.13084,0.00000
691.00,5.13071,10.126044,-0.000239,10.158438,0.5988,0.150,5.13071,0.00000
692.00,5.13093,10.126166,-0.000237,10.158482,0.5990,0.150,5.13093,0.00000
693.00,5.13089,10.126134,-0.000234,10.158343,0.5992,0.150,5.13089,0.00000
694.00,5.13048,10.126122,-0.000235,10.158281,0.5994,0.150,5.13048,0.00000
695.00,5.13001,10.125962,-0.000232,10.158089,0.5996,0.150,5.13001,0.00000
696.00,5.12935,10.126094,-0.000229,10.158162,0.5998,0.150,5.12935,0.00000
697.00,5.12815,10.126142,-0.000229,10.158148,0.6000,0.151,5.12815,0.00000
698.00,5.12805,10.126203,-0.000229,10.158180,0.6002,0.151,5.12805,0.00000
699.00,5.12775,10.126166,-0.000227,10.158119,0.6004,0.151,5.12775,0.00000
700.00,5.12905,10.126327,-0.000228,10.158263,0.6006,0.151,5.12905,0.00000
701.00,5.12983,10.126232,-0.000228,10.158162,0.6008,0.151,5.12983,0.00000
702.00,5.13013,10.126208,-0.000227,10.158072,0.6010,0.152,5.13013,0.00000
703.00,5.13084,10.126294,-0.000227,10.158072,0.6012,0.152,5.13084,0.00000
704.00,5.13141,10.126345,-0.000226,10.158028,0.6014,0.152,5.13141,0.00000
705.00,5.13088,10.126382,-0.000222,10.157987,0.6016,0.152,5.13088,0.00000
706.00,5.13167,10.126509,-0.000217,10.157970,0.6018,0.152,5.13167,0.00000
707.00,5.13215,10.126515,-0.000217,10.157952,0.6020,0.152,5.13215,0.00000
708.00,5.13137,10.126572,-0.000216,10.157998,0.6022,0.152,5.13137,0.00000
709.00,5.13089,10.126599,-0.000216,10.158041,0.6024,0.153,5.13089,0.00000
710.00,5.13091,10.126703,-0.000218,10.158070,0.6026,0.153,5.13091,0.00000
711.00,5.13061,10.126682,-0.000218,10.158081,0.6028,0.153,5.13061,0.00000
712.00,5.12993,10.126782,-0.000219,10.158128,0.6030,0.153,5.12993,0.00000
713.00,5.12990,10.126815,-0.000222,10.158105,0.6032,0.154,5.12990,0.00000
714.00,5.12940,10.126912,-0.000221,10.158108,0.6034,0.154,5.12940,0.00000
715.00,5.12917,10.126957,-0.000218,10.158087,0.6036,0.154,5.12917,0.00000
716.00,5.12891,10.127060,-0.000221,10.158099,0.6038,0.154,5.12891,0.00000
717.00,5.12985,10.127058,-0.000222,10.158034,0.6040,0.154,5.12985,0.00000
718.00,5.12934,10.127066,-0.000222,10.157977,0.6042,0.155,5.12934,0.00000
719.00,5.12961,10.127134,-0.000224,10.157983,0.6044,0.155,5.12961,0.00000
720.00,5.12937,10.127252,-0.000227,10.158079,0.6047,0.155,5.12937,0.00000
721.00,5.12815,10.127340,-0.000226,10.158085,0.6049,0.155,5.12815,0.00000
722.00,5.12736,10.127376,-0.000226,10.158094,0.6052,0.155,5.12736,0.00000
723.00,5.12818,10.127397,-0.000223,10.158027,0.6054,0.155,5.12818,0.00000
724.00,5.12854,10.127397,-0.000222,10.157948,0.6057,0.156,5.12854,0.00000
725.00,5.12869,10.127398,-0.000221,10.157873,0.6059,0.156,5.12869,0.00000
726.00,5.12968,10.127460,-0.000221,10.157902,0.6062,0.156,5.12968,0.00000
727.00,5.13010,10.127503,-0.000221,10.157881,0.6065,0.156,5.13010,0.00000
728.00,5.12911,10.127621,-0.000222,10.157917,0.6068,0.156,5.12911,0.00000
729.00,5.12847,10.127727,-0.000219,10.157931,0.6071,0.156,5.12847,0.00000
730.00,5.12782,10.127751,-0.000218,10.157842,0.6074,0.157,5.12782,0.00000
731.00,5.12738,10.127672,-0.000216,10.157703,0.6077,0.157,5.12738,0.00000
732.00,5.12747,10.127792,-0.000214,10.157747,0.6081,0.157,5.12747,0.00000
733.00,5.12816,10.127918,-0.000213,10.157857,0.6084,0.157,5.12816,0.00000
734.00,5.12901,10.128091,-0.000215,10.157981,0.6087,0.157,5.12901,0.00000
735.00,5.12927,10.128116,-0.000215,10.157965,0.6090,0.157,5.12927,0.00000
736.00,5.12984,10.128018,-0.000216,10.157796,0.6093,0.157,5.12984,0.00000
737.00,5.12905,10.128081,-0.000220,10.157785,0.6095,0.158,5.12905,0.00000
738.00,5.12886,10.127914,-0.000223,10.157603,0.6098,0.158,5.12886,0.00000
739.00,5.12873,10.127749,-0.000220,10.157420,0.6101,0.158,5.12873,0.00000
740.00,5.12957,10.127687,-0.000218,10.157344,0.6104,0.158,5.12957,0.00000
741.00,5.12911,10.127963,-0.000217,10.157633,0.6107,0.158,5.12911,0.00000
742.00,5.12965,10.127889,-0.000215,10.157590,0.6110,0.158,5.12965,0.00000
743.00,5.12975,10.128073,-0.000217,10.157746,0.6113,0.159,5.12975,0.00000
744.00,5.12958,10.128226,-0.000221,10.157878,0.6116,0.159,5.12958,0.00000
745.00,5.12841,10.128474,-0.000227,10.158064,0.6118,0.159,5.12841,0.00000
746.00,5.12809,10.128510,-0.000229,10.158013,0.6121,0.160,5.12809,0.00000
747.00,5.12769,10.128607,-0.000231,10.158034,0.6124,0.160,5.12769,0.00000
748.00,5.12735,10.128600,-0.000231,10.157941,0.6127,0.160,5.12735,0.00000
749.00,5.12685,10.128624,-0.000229,10.157901,0.6130,0.160,5.12685,0.00000
750.00,5.12759,10.128646,-0.000228,10.157908,0.6133,0.160,5.12759,0.00000
751.00,5.12856,10.128743,-0.000229,10.157950,0.6136,0.161,5.12856,0.00000
752.00,5.12877,10.128900,-0.000229,10.157984,0.6138,0.161,5.12877,0.00000
753.00,5.12918,10.128958,-0.000226,10.157962,0.6141,0.161,5.12918,0.00000
754.00,5.12970,10.129061,-0.000226,10.158016,0.6144,0.161,5.12970,0.00000
755.00,5.12895,10.129245,-0.000226,10.158112,0.6146,0.161,5.12895,0.00000
756.00,5.12734,10.129244,-0.000223,10.158038,0.6148,0.161,5.12734,0.00000
757.00,5.12680,10.129301,-0.000224,10.158060,0.6151,0.162,5.12680,0.00000
758.00,5.12648,10.129419,-0.000224,10.158109,0.6153,0.162,5.12648,0.00000
759.00,5.12689,10.129557,-0.000221,10.158163,0.6156,0.162,5.12689,0.00000
760.00,5.12778,10.129421,-0.000222,10.157932,0.6158,0.162,5.12778,0.00000
761.00,5.12904,10.129515,-0.000223,10.158015,0.6160,0.162,5.12904,0.00000
762.00,5.12931,10.129533,-0.000220,10.158033,0.6163,0.162,5.12931,0.00000
763.00,5.12966,10.129530,-0.000222,10.158024,0.6165,0.163,5.12966,0.00000
764.00,5.12896,10.129410,-0.000225,10.157860,0.6167,0.163,5.12896,0.00000
765.00,5.12840,10.129596,-0.000222,10.157992,0.6170,0.163,5.12840,0.00000
766.00,5.12772,10.129696,-0.000222,10.157998,0.6172,0.163,5.12772,0.00000
767.00,5.12772,10.129759,-0.000221,10.157934,0.6174,0.164,5.12772,0.00000
768.00,5.12696,10.129925,-0.000221,10.158021,0.6176,0.164,5.12696,0.00000
769.00,5.12653,10.130084,-0.000219,10.158129,0.6178,0.164,5.12653,0.00000
770.00,5.12591,10.130048,-0.000222,10.158106,0.6180,0.164,5.12591,0.00000
771.00,5.12495,10.130070,-0.000221,10.158072,0.6182,0.164,5.12495,0.00000
772.00,5.12515,10.130063,-0.000224,10.158034,0.6184,0.164,5.12515,0.00000
773.00,5.12600,10.130068,-0.000224,10.158037,0.6185,0.165,5.12600,0.00000
774.00,5.12555,10.130004,-0.000224,10.157988,0.6188,0.165,5.12555,0.00000
775.00,5.12615,10.130074,-0.000223,10.157981,0.6190,0.165,5.12615,0.00000
776.00,5.12711,10.130165,-0.000220,10.158009,0.6192,0.165,5.12711,0.00000
777.00,5.12635,10.130206,-0.000217,10.158017,0.6193,0.165,5.12635,0.00000
778.00,5.12561,10.130252,-0.000218,10.157997,0.6195,0.165,5.12561,0.00000
779.00,5.12651,10.130396,-0.000217,10.157975,0.6197,0.165,5.12651,0.00000
780.00,5.12581,10.130343,-0.000215,10.157854,0.6199,0.165,5.12581,0.00000
@5,1.2000,2.4, 780.017999999996 
781.00,5.12544,10.130351,-0.000217,10.157854,0.6201,0.166,5.12544,0.00000
782.00,5.12543,10.130378,-0.000219,10.157824,0.6203,0.166,5.12543,0.00000
783.00,5.12362,10.130361,-0.000216,10.157745,0.6205,0.166,5.12362,0.00000
784.00,5.11294,10.130530,-0.000217,10.157922,0.6207,0.166,5.11294,0.00000
785.00,5.09319,10.130724,-0.000222,10.158118,0.6210,0.166,5.09319,0.00000
786.00,5.06618,10.130705,-0.000225,10.158073,0.6212,0.167,5.06618,0.00000
787.00,5.03679,10.130776,-0.000225,10.158089,0.6214,0.167,5.03679,0.00000
788.00,5.00804,10.130814,-0.000226,10.158063,0.6216,0.167,5.00804,0.00000
789.00,4.98737,10.130773,-0.000227,10.157946,0.6218,0.167,4.98737,0.00000
790.00,4.97710,10.130779,-0.000224,10.157857,0.6220,0.168,4.97710,0.00000
791.00,4.97574,10.130918,-0.000221,10.157919,0.6222,0.168,4.97574,0.00000
792.00,4.97759,10.131062,-0.000220,10.158014,0.6224,0.168,4.97759,0.00000
793.00,4.98093,10.131245,-0.000221,10.158127,0.6226,0.168,4.98093,0.00000
794.00,4.98473,10.131308,-0.000220,10.158177,0.6228,0.168,4.98473,0.00000
795.00,4.98669,10.131405,-0.000220,10.158194,0.6230,0.168,4.98669,0.00000
796.00,4.98348,10.131381,-0.000218,10.158090,0.6232,0.168,4.98348,0.00000
797.00,4.97780,10.131380,-0.000215,10.158000,0.6234,0.169,4.97780,0.00000
798.00,4.97056,10.131417,-0.000212,10.157959,0.6236,0.169,4.97056,0.00000
799.00,4.96327,10.131551,-0.000212,10.157933,0.6238,0.169,4.96327,0.00000
800.00,4.95775,10.131491,-0.000210,10.157846,0.6240,0.169,4.95775,0.00000
801.00,4.95543,10.131623,-0.000209,10.157876,0.6242,0.169,4.95543,0.00000
802.00,4.95645,10.131676,-0.000208,10.157844,0.6244,0.169,4.95645,0.00000
803.00,4.96064,10.131757,-0.000208,10.157876,0.6246,0.169,4.96064,0.00000
804.00,4.96629,10.131679,-0.000211,10.157804,0.6247,0.169,4.96629,0.00000
805.00,4.97324,10.131865,-0.000216,10.157900,0.6250,0.170,4.97324,0.00000
806.00,4.98214,10.131880,-0.000218,10.157880,0.6251,0.170,4.98214,0.00000
807.00,4.99064,10.131935,-0.000223,10.157940,0.6254,0.170,4.99064,0.00000
808.00,4.99935,10.131905,-0.000226,10.157906,0.6256,0.171,4.99935,0.00000
809.00,5.00742,10.132199,-0.000224,10.158134,0.6258,0.171,5.00742,0.00000
810.00,5.01486,10.132163,-0.000223,10.158066,0.6260,0.171,5.01486,0.00000
811.00,5.02317,10.132469,-0.000222,10.158298,0.6262,0.171,5.02317,0.00000
812.00,5.03154,10.132443,-0.000221,10.158223,0.6264,0.171,5.03154,0.00000
813.00,5.03869,10.132420,-0.000221,10.158074,0.6266,0.171,5.03869,0.00000
814.00,5.04619,10.132273,-0.000221,10.157850,0.6267,0.171,5.04619,0.00000
815.00,5.05366,10.132311,-0.000220,10.157842,0.6269,0.172,5.05366,0.00000
816.00,5.05910,10.132130,-0.000222,10.157623,0.6271,0.172,5.05910,0.00000
817.00,5.06373,10.132253,-0.000223,10.157678,0.6273,0.172,5.06373,0.00000
818.00,5.06824,10.132560,-0.000224,10.157965,0.6275,0.172,5.06824,0.00000
819.00,5.07254,10.132645,-0.000227,10.157979,0.6277,0.173,5.07254,0.00000
820.00,5.07628,10.132922,-0.000227,10.158177,0.6278,0.173,5.07628,0.00000
821.00,5.07998,10.133000,-0.000229,10.158175,0.6280,0.173,5.07998,0.00000
822.00,5.08353,10.133267,-0.000225,10.158327,0.6282,0.173,5.08353,0.00000
823.00,5.08621,10.133046,-0.000221,10.158082,0.6283,0.173,5.08621,0.00000
824.00,5.08887,10.133051,-0.000220,10.158112,0.6285,0.173,5.08887,0.00000
825.00,5.09124,10.132996,-0.000217,10.158032,0.6287,0.173,5.09124,0.00000
826.00,5.09285,10.133003,-0.000215,10.158020,0.6289,0.173,5.09285,0.00000
827.00,5.09468,10.132849,-0.000215,10.157923,0.6291,0.174,5.09468,0.00000
828.00,5.09645,10.132980,-0.000218,10.157967,0.6293,0.174,5.09645,0.00000
829.00,5.09817,10.133005,-0.000218,10.157908,0.6295,0.174,5.09817,0.00000
830.00,5.09954,10.133066,-0.000220,10.157884,0.6297,0.174,5.09954,0.00000
831.00,5.10081,10.133144,-0.000223,10.157935,0.6298,0.174,5.10081,0.00000
832.00,5.10200,10.133215,-0.000228,10.157896,0.6300,0.175,5.10200,0.00000
833.00,5.10396,10.133381,-0.000229,10.157969,0.6302,0.175,5.10396,0.00000
834.00,5.10460,10.133466,-0.000232,10.157982,0.6304,0.175,5.10460,0.00000
835.00,5.10519,10.133413,-0.000235,10.157934,0.6306,0.176,5.10519,0.00000
836.00,5.10607,10.133491,-0.000236,10.157945,0.6309,0.176,5.10607,0.00000
837.00,5.10659,10.133262,-0.000239,10.157684,0.6310,0.176,5.10659,0.00000
838.00,5.10606,10.133124,-0.000237,10.157585,0.6312,0.176,5.10606,0.00000
839.00,5.10687,10.133112,-0.000239,10.157564,0.6315,0.177,5.10687,0.00000
840.00,5.10857,10.133253,-0.000236,10.157600,0.6317,0.177,5.10857,0.00000
841.00,5.10975,10.133364,-0.000235,10.157657,0.6320,0.177,5.10975,0.00000
842.00,5.10979,10.133646,-0.000231,10.157899,0.6322,0.177,5.10979,0.00000
843.00,5.11101,10.133830,-0.000232,10.157980,0.6325,0.177,5.11101,0.00000
844.00,5.11142,10.133929,-0.000227,10.158041,0.6328,0.177,5.11142,0.00000
845.00,5.11096,10.133977,-0.000229,10.158063,0.6330,0.177,5.11096,0.00000
846.00,5.11070,10.133926,-0.000228,10.157997,0.6332,0.178,5.11070,0.00000
847.00,5.11116,10.134027,-0.000229,10.158015,0.6335,0.178,5.11116,0.00000
848.00,5.11115,10.134088,-0.000229,10.158012,0.6338,0.178,5.11115,0.00000
849.00,5.11122,10.134161,-0.000228,10.157999,0.6340,0.178,5.11122,0.00000
850.00,5.11092,10.134183,-0.000225,10.157954,0.6343,0.178,5.11092,0.00000
851.00,5.11108,10.134242,-0.000226,10.157900,0.6346,0.179,5.11108,0.00000
852.00,5.11151,10.134382,-0.000224,10.157967,0.6348,0.179,5.11151,0.00000
853.00,5.11106,10.134397,-0.000225,10.157923,0.6350,0.179,5.11106,0.00000
854.00,5.11041,10.134431,-0.000225,10.157916,0.6353,0.179,5.11041,0.00000
855.00,5.11062,10.134532,-0.000224,10.157937,0.6355,0.179,5.11062,0.00000
856.00,5.11100,10.134541,-0.000222,10.157932,0.6358,0.179,5.11100,0.00000
857.00,5.11142,10.134516,-0.000222,10.157823,0.6360,0.179,5.11142,0.00000
858.00,5.11218,10.134600,-0.000222,10.157867,0.6363,0.179,5.11218,0.00000
859.00,5.11250,10.134639,-0.000223,10.157827,0.6365,0.180,5.11250,0.00000
860.00,5.11244,10.134654,-0.000222,10.157850,0.6368,0.180,5.11244,0.00000
861.00,5.11242,10.134775,-0.000225,10.157909,0.6371,0.180,5.11242,0.00000
862.00,5.11231,10.134886,-0.000225,10.158023,0.6373,0.180,5.11231,0.00000
863.00,5.11286,10.134970,-0.000226,10.158052,0.6376,0.180,5.11286,0.00000
864.00,5.11417,10.135026,-0.000225,10.158037,0.6379,0.181,5.11417,0.00000
865.00,5.11442,10.135098,-0.000229,10.158014,0.6381,0.181,5.11442,0.00000
866.00,5.11452,10.135192,-0.000229,10.157993,0.6384,0.181,5.11452,0.00000
867.00,5.11409,10.135233,-0.000232,10.157933,0.6387,0.182,5.11409,0.00000
868.00,5.11350,10.135304,-0.000232,10.157924,0.6389,0.182,5.11350,0.00000
869.00,5.11303,10.135363,-0.000228,10.157929,0.6392,0.182,5.11303,0.00000
870.00,5.11353,10.135336,-0.000227,10.157832,0.6394,0.182,5.11353,0.00000
871.00,5.11350,10.135341,-0.000225,10.157836,0.6397,0.182,5.11350,0.00000
872.00,5.11326,10.135384,-0.000220,10.157884,0.6399,0.182,5.11326,0.00000
873.00,5.11283,10.135386,-0.000219,10.157867,0.6402,0.182,5.11283,0.00000
874.00,5.11197,10.135483,-0.000221,10.157908,0.6404,0.182,5.11197,0.00000
875.00,5.11114,10.135558,-0.000224,10.157936,0.6406,0.183,5.11114,0.00000
876.00,5.11086,10.135659,-0.000228,10.157942,0.6409,0.183,5.11086,0.00000
877.00,5.11186,10.135767,-0.000230,10.157933,0.6411,0.183,5.11186,0.00000
878.00,5.11250,10.135818,-0.000229,10.157879,0.6413,0.184,5.11250,0.00000
879.00,5.11197,10.135925,-0.000230,10.157918,0.6415,0.184,5.11197,0.00000
880.00,5.11244,10.136120,-0.000227,10.158041,0.6416,0.184,5.11244,0.00000
881.00,5.11311,10.136140,-0.000226,10.158004,0.6418,0.184,5.11311,0.00000
882.00,5.11360,10.136187,-0.000226,10.157962,0.6420,0.184,5.11360,0.00000
883.00,5.11368,10.136347,-0.000225,10.158067,0.6423,0.184,5.11368,0.00000
884.00,5.11503,10.136431,-0.000225,10.158089,0.6425,0.185,5.11503,0.00000
885.00,5.11476,10.136370,-0.000223,10.157966,0.6427,0.185,5.11476,0.00000
886.00,5.11414,10.136440,-0.000217,10.157973,0.6430,0.185,5.11414,0.00000
887.00,5.11438,10.136543,-0.000216,10.158084,0.6432,0.185,5.11438,0.00000
888.00,5.11406,10.136487,-0.000216,10.157999,0.6435,0.185,5.11406,0.00000
889.00,5.11369,10.136515,-0.000215,10.157989,0.6437,0.185,5.11369,0.00000
890.00,5.11406,10.136596,-0.000217,10.158018,0.6440,0.185,5.11406,0.00000
891.00,5.11448,10.136590,-0.000220,10.157956,0.6442,0.186,5.11448,0.00000
892.00,5.11340,10.136622,-0.000218,10.157884,0.6444,0.186,5.11340,0.00000
893.00,5.11281,10.136675,-0.000217,10.157892,0.6446,0.186,5.11281,0.00000
894.00,5.11292,10.136805,-0.000218,10.157950,0.6449,0.186,5.11292,0.00000
895.00,5.11286,10.136763,-0.000220,10.157858,0.6451,0.186,5.11286,0.00000
896.00,5.11187,10.136843,-0.000217,10.157889,0.6453,0.186,5.11187,0.00000
897.00,5.11207,10.136746,-0.000219,10.157736,0.6455,0.187,5.11207,0.00000
898.00,5.11310,10.136633,-0.000223,10.157554,0.6458,0.187,5.11310,0.00000
899.00,5.11313,10.136618,-0.000220,10.157473,0.6460,0.187,5.11313,0.00000
900.00,5.11348,10.136688,-0.000216,10.157465,0.6462,0.187,5.11348,0.00000
901.00,5.11377,10.136905,-0.000218,10.157591,0.6465,0.187,5.11377,0.00000
902.00,5.11290,10.137061,-0.000218,10.157696,0.6467,0.187,5.11290,0.00000
903.00,5.11265,10.137317,-0.000217,10.157900,0.6470,0.187,5.11265,0.00000
904.00,5.11263,10.137252,-0.000220,10.157807,0.6472,0.188,5.11263,0.00000
905.00,5.11269,10.137358,-0.000222,10.157883,0.6474,0.188,5.11269,0.00000
906.00,5.11314,10.137287,-0.000223,10.157788,0.6476,0.188,5.11314,0.00000
907.00,5.11355,10.137288,-0.000223,10.157780,0.6478,0.188,5.11355,0.00000
908.00,5.11297,10.137331,-0.000223,10.157732,0.6480,0.189,5.11297,0.00000
909.00,5.11279,10.137460,-0.000221,10.157794,0.6482,0.189,5.11279,0.00000
910.00,5.11200,10.137592,-0.000221,10.157843,0.6484,0.189,5.11200,0.00000
911.00,5.11199,10.137627,-0.000220,10.157818,0.6486,0.189,5.11199,0.00000
912.00,5.11294,10.137715,-0.000219,10.157807,0.6488,0.189,5.11294,0.00000
913.00,5.11343,10.137731,-0.000220,10.157799,0.6490,0.189,5.11343,0.00000
914.00,5.11324,10.137754,-0.000226,10.157809,0.6491,0.190,5.11324,0.00000
915.00,5.11363,10.137728,-0.000229,10.157763,0.6493,0.190,5.11363,0.00000
916.00,5.11315,10.137808,-0.000230,10.157753,0.6495,0.190,5.11315,0.00000
917.00,5.11229,10.137868,-0.000231,10.157760,0.6497,0.190,5.11229,0.00000
918.00,5.11164,10.137993,-0.000233,10.157825,0.6498,0.191,5.11164,0.00000
919.00,5.11179,10.137960,-0.000226,10.157729,0.6500,0.191,5.11179,0.00000
920.00,5.11141,10.138051,-0.000223,10.157753,0.6501,0.191,5.11141,0.00000
921.00,5.11176,10.138141,-0.000223,10.157802,0.6502,0.191,5.11176,0.00000
922.00,5.11264,10.138208,-0.000222,10.157862,0.6504,0.191,5.11264,0.00000
923.00,5.11260,10.138167,-0.000219,10.157765,0.6505,0.191,5.11260,0.00000
924.00,5.11252,10.138388,-0.000220,10.157879,0.6506,0.192,5.11252,0.00000
925.00,5.11273,10.138360,-0.000220,10.157780,0.6507,0.192,5.11273,0.00000
926.00,5.11274,10.138336,-0.000220,10.157759,0.6508,0.192,5.11274,0.00000
927.00,5.11162,10.138310,-0.000220,10.157648,0.6509,0.192,5.11162,0.00000
928.00,5.11233,10.138465,-0.000219,10.157726,0.6510,0.192,5.11233,0.00000
929.00,5.11273,10.138305,-0.000220,10.157517,0.6512,0.192,5.11273,0.00000
930.00,5.11347,10.138454,-0.000220,10.157599,0.6513,0.192,5.11347,0.00000
931.00,5.11465,10.138638,-0.000221,10.157662,0.6514,0.193,5.11465,0.00000
932.00,5.11588,10.138446,-0.000225,10.157437,0.6515,0.193,5.11588,0.00000
933.00,5.11648,10.138446,-0.000224,10.157368,0.6517,0.193,5.11648,0.00000
934.00,5.11536,10.138616,-0.000223,10.157508,0.6518,0.193,5.11536,0.00000
935.00,5.11441,10.138694,-0.000223,10.157527,0.6519,0.194,5.11441,0.00000
936.00,5.11350,10.138643,-0.000223,10.157460,0.6520,0.194,5.11350,0.00000
937.00,5.11238,10.139013,-0.000219,10.157717,0.6521,0.194,5.11238,0.00000
938.00,5.11185,10.139020,-0.000221,10.157709,0.6522,0.194,5.11185,0.00000
939.00,5.11202,10.139161,-0.000223,10.157754,0.6524,0.194,5.11202,0.00000
940.00,5.11223,10.139142,-0.000226,10.157683,0.6525,0.194,5.11223,0.00000
941.00,5.11165,10.139150,-0.000226,10.157610,0.6527,0.195,5.11165,0.00000
942.00,5.11173,10.139238,-0.000226,10.157612,0.6529,0.195,5.11173,0.00000
943.00,5.11139,10.139388,-0.000230,10.157670,0.6531,0.195,5.11139,0.00000
944.00,5.11161,10.139291,-0.000232,10.157537,0.6533,0.195,5.11161,0.00000
945.00,5.11184,10.139240,-0.000228,10.157436,0.6535,0.195,5.11184,0.00000
946.00,5.11203,10.139079,-0.000228,10.157278,0.6536,0.196,5.11203,0.00000
947.00,5.11244,10.139058,-0.000226,10.157277,0.6537,0.196,5.11244,0.00000
948.00,5.11255,10.139208,-0.000221,10.157409,0.6539,0.196,5.11255,0.00000
949.00,5.11263,10.139380,-0.000220,10.157516,0.6541,0.196,5.11263,0.00000
950.00,5.11224,10.139509,-0.000218,10.157606,0.6543,0.196,5.11224,0.00000
951.00,5.11250,10.139884,-0.000215,10.157890,0.6544,0.196,5.11250,0.00000
952.00,5.11253,10.139925,-0.000218,10.157891,0.6546,0.196,5.11253,0.00000
953.00,5.11260,10.139851,-0.000221,10.157759,0.6548,0.197,5.11260,0.00000
954.00,5.11220,10.139869,-0.000221,10.157701,0.6549,0.197,5.11220,0.00000
955.00,5.11191,10.140028,-0.000222,10.157827,0.6550,0.197,5.11191,0.00000
956.00,5.11112,10.139913,-0.000224,10.157657,0.6552,0.197,5.11112,0.00000
957.00,5.11000,10.140079,-0.000220,10.157742,0.6554,0.197,5.11000,0.00000
958.00,5.10896,10.140154,-0.000218,10.157716,0.6556,0.197,5.10896,0.00000
959.00,5.10943,10.140206,-0.000216,10.157774,0.6558,0.198,5.10943,0.00000
960.00,5.10945,10.140168,-0.000216,10.157688,0.6559,0.198,5.10945,0.00000
@6,1.2000,2.4, 960.106 
961.00,5.11070,10.140389,-0.000215,10.157895,0.6561,0.198,5.11070,0.00000
962.00,5.11274,10.140396,-0.000216,10.157866,0.6563,0.198,5.11274,0.00000
963.00,5.11302,10.140444,-0.000213,10.157914,0.6565,0.198,5.11302,0.00000
964.00,5.10686,10.140517,-0.000212,10.157959,0.6567,0.198,5.10686,0.00000
965.00,5.09420,10.140623,-0.000214,10.158025,0.6568,0.198,5.09420,0.00000
966.00,5.07639,10.140615,-0.000216,10.157943,0.6570,0.199,5.07639,0.00000
967.00,5.05691,10.140702,-0.000215,10.157988,0.6572,0.199,5.05691,0.00000
968.00,5.03888,10.140786,-0.000219,10.157986,0.6574,0.199,5.03888,0.00000
969.00,5.02846,10.140830,-0.000220,10.157919,0.6575,0.199,5.02846,0.00000
970.00,5.02457,10.140892,-0.000219,10.157851,0.6577,0.199,5.02457,0.00000
971.00,5.02562,10.140940,-0.000218,10.157831,0.6579,0.200,5.02562,0.00000
972.00,5.02835,10.140937,-0.000221,10.157710,0.6581,0.200,5.02835,0.00000
973.00,5.03132,10.140918,-0.000220,10.157638,0.6582,0.200,5.03132,0.00000
974.00,5.03221,10.140952,-0.000220,10.157620,0.6584,0.200,5.03221,0.00000
975.00,5.03279,10.141020,-0.000220,10.157685,0.6585,0.200,5.03279,0.00000
976.00,5.03184,10.141048,-0.000219,10.157676,0.6587,0.200,5.03184,0.00000
977.00,5.02916,10.141144,-0.000217,10.157788,0.6588,0.201,5.02916,0.00000
978.00,5.02621,10.141275,-0.000218,10.157869,0.6590,0.201,5.02621,0.00000
979.00,5.02352,10.141365,-0.000218,10.157918,0.6592,0.201,5.02352,0.00000
980.00,5.02085,10.141439,-0.000218,10.157912,0.6593,0.201,5.02085,0.00000
981.00,5.01972,10.141552,-0.000215,10.157982,0.6594,0.201,5.01972,0.00000
982.00,5.01997,10.141590,-0.000216,10.157911,0.6596,0.201,5.01997,0.00000
983.00,5.02173,10.141685,-0.000216,10.157960,0.6598,0.202,5.02173,0.00000
984.00,5.02521,10.141490,-0.000219,10.157789,0.6599,0.202,5.02521,0.00000
985.00,5.02949,10.141487,-0.000221,10.157750,0.6600,0.202,5.02949,0.00000
986.00,5.03390,10.141653,-0.000226,10.157780,0.6602,0.203,5.03390,0.00000
987.00,5.03938,10.141555,-0.000228,10.157669,0.6603,0.203,5.03938,0.00000
988.00,5.04392,10.141563,-0.000226,10.157635,0.6604,0.203,5.04392,0.00000
989.00,5.04701,10.141951,-0.000225,10.157901,0.6606,0.203,5.04701,0.00000
990.00,5.05088,10.141937,-0.000225,10.157831,0.6607,0.203,5.05088,0.00000
991.00,5.05536,10.141835,-0.000222,10.157750,0.6608,0.203,5.05536,0.00000
992.00,5.05877,10.142120,-0.000219,10.157940,0.6610,0.203,5.05877,0.00000
993.00,5.06241,10.142080,-0.000219,10.157850,0.6612,0.203,5.06241,0.00000
994.00,5.06574,10.141990,-0.000222,10.157707,0.6613,0.203,5.06574,0.00000
995.00,5.06926,10.142122,-0.000224,10.157814,0.6615,0.204,5.06926,0.00000
996.00,5.07165,10.142149,-0.000226,10.157782,0.6617,0.204,5.07165,0.00000
997.00,5.07410,10.142112,-0.000225,10.157679,0.6618,0.204,5.07410,0.00000
998.00,5.07596,10.142210,-0.000224,10.157737,0.6619,0.204,5.07596,0.00000
999.00,5.07803,10.142153,-0.000222,10.157629,0.6620,0.204,5.07803,0.00000
1000.00,5.07871,10.142073,-0.000218,10.157482,0.6621,0.204,5.07871,0.00000
1001.00,5.07960,10.142160,-0.000218,10.157530,0.6623,0.204,5.07960,0.00000
1002.00,5.08096,10.142120,-0.000219,10.157496,0.6624,0.205,5.08096,0.00000
1003.00,5.08215,10.142210,-0.000219,10.157530,0.6626,0.205,5.08215,0.00000
1004.00,5.08382,10.142321,-0.000219,10.157580,0.6627,0.205,5.08382,0.00000
1005.00,5.08617,10.142487,-0.000219,10.157703,0.6629,0.205,5.08617,0.00000
1006.00,5.08752,10.142537,-0.000216,10.157692,0.6630,0.205,5.08752,0.00000
1007.00,5.08896,10.142664,-0.000219,10.157803,0.6631,0.205,5.08896,0.00000
1008.00,5.09043,10.142668,-0.000223,10.157783,0.6632,0.206,5.09043,0.00000
1009.00,5.09120,10.142753,-0.000223,10.157857,0.6633,0.206,5.09120,0.00000
1010.00,5.09162,10.142785,-0.000224,10.157849,0.6634,0.206,5.09162,0.00000
1011.00,5.09193,10.142858,-0.000225,10.157873,0.6635,0.206,5.09193,0.00000
1012.00,5.09194,10.142920,-0.000223,10.157860,0.6636,0.206,5.09194,0.00000
1013.00,5.09239,10.143015,-0.000223,10.157874,0.6636,0.207,5.09239,0.00000
1014.00,5.09251,10.143061,-0.000221,10.157877,0.6637,0.207,5.09251,0.00000
1015.00,5.09306,10.143167,-0.000224,10.157911,0.6638,0.207,5.09306,0.00000
1016.00,5.09367,10.143234,-0.000224,10.157927,0.6639,0.207,5.09367,0.00000
1017.00,5.09390,10.143290,-0.000222,10.157917,0.6640,0.207,5.09390,0.00000
1018.00,5.09449,10.143345,-0.000218,10.157894,0.6641,0.207,5.09449,0.00000
1019.00,5.09555,10.143470,-0.000217,10.157921,0.6642,0.207,5.09555,0.00000
1020.00,5.09679,10.143493,-0.000218,10.157918,0.6643,0.207,5.09679,0.00000
1021.00,5.09731,10.143574,-0.000218,10.157896,0.6644,0.208,5.09731,0.00000
1022.00,5.09842,10.143606,-0.000218,10.157818,0.6645,0.208,5.09842,0.00000
1023.00,5.09900,10.143694,-0.000219,10.157845,0.6646,0.208,5.09900,0.00000
1024.00,5.09885,10.143740,-0.000220,10.157874,0.6647,0.208,5.09885,0.00000
1025.00,5.09808,10.143808,-0.000219,10.157866,0.6649,0.208,5.09808,0.00000
1026.00,5.09876,10.143902,-0.000219,10.157932,0.6650,0.208,5.09876,0.00000
1027.00,5.09901,10.143977,-0.000221,10.157991,0.6651,0.209,5.09901,0.00000
1028.00,5.09846,10.143942,-0.000222,10.157894,0.6652,0.209,5.09846,0.00000
1029.00,5.09889,10.144022,-0.000224,10.157883,0.6653,0.209,5.09889,0.00000
1030.00,5.09917,10.144085,-0.000224,10.157928,0.6655,0.209,5.09917,0.00000
1031.00,5.09865,10.144053,-0.000227,10.157871,0.6656,0.210,5.09865,0.00000
1032.00,5.09863,10.144148,-0.000228,10.157868,0.6657,0.210,5.09863,0.00000
1033.00,5.09900,10.144279,-0.000228,10.157968,0.6658,0.210,5.09900,0.00000
1034.00,5.09952,10.144330,-0.000223,10.157966,0.6660,0.210,5.09952,0.00000
1035.00,5.09955,10.144382,-0.000221,10.157888,0.6661,0.210,5.09955,0.00000
1036.00,5.09997,10.144506,-0.000221,10.157949,0.6662,0.210,5.09997,0.00000
1037.00,5.09995,10.144483,-0.000221,10.157920,0.6663,0.210,5.09995,0.00000
1038.00,5.10013,10.144519,-0.000222,10.157908,0.6664,0.210,5.10013,0.00000
1039.00,5.09971,10.144501,-0.000230,10.157865,0.6665,0.211,5.09971,0.00000
1040.00,5.09956,10.144570,-0.000237,10.157908,0.6666,0.211,5.09956,0.00000
1041.00,5.09969,10.144567,-0.000236,10.157836,0.6667,0.212,5.09969,0.00000
1042.00,5.09984,10.144561,-0.000237,10.157815,0.6667,0.212,5.09984,0.00000
1043.00,5.10054,10.144615,-0.000240,10.157813,0.6668,0.212,5.10054,0.00000
1044.00,5.10076,10.144735,-0.000239,10.157872,0.6669,0.213,5.10076,0.00000
1045.00,5.10177,10.144704,-0.000233,10.157831,0.6669,0.213,5.10177,0.00000
1046.00,5.10204,10.144765,-0.000231,10.157840,0.6670,0.213,5.10204,0.00000
1047.00,5.10132,10.144947,-0.000229,10.157896,0.6671,0.213,5.10132,0.00000
1048.00,5.10058,10.145058,-0.000229,10.157921,0.6671,0.213,5.10058,0.00000
1049.00,5.10042,10.145110,-0.000227,10.157923,0.6672,0.213,5.10042,0.00000
1050.00,5.09908,10.145297,-0.000228,10.158034,0.6673,0.213,5.09908,0.00000
1051.00,5.09889,10.145372,-0.000227,10.158071,0.6673,0.214,5.09889,0.00000
1052.00,5.09940,10.145417,-0.000228,10.158125,0.6674,0.214,5.09940,0.00000
1053.00,5.09922,10.145451,-0.000227,10.158138,0.6675,0.214,5.09922,0.00000
1054.00,5.09920,10.145484,-0.000226,10.158093,0.6676,0.214,5.09920,0.00000
1055.00,5.09946,10.145589,-0.000225,10.158115,0.6677,0.214,5.09946,0.00000
1056.00,5.09921,10.145621,-0.000223,10.158068,0.6679,0.214,5.09921,0.00000
1057.00,5.09833,10.145684,-0.000219,10.158002,0.6680,0.214,5.09833,0.00000
1058.00,5.09880,10.145816,-0.000216,10.158045,0.6681,0.214,5.09880,0.00000
1059.00,5.09896,10.145863,-0.000213,10.158090,0.6682,0.214,5.09896,0.00000
1060.00,5.09866,10.145871,-0.000216,10.158049,0.6683,0.215,5.09866,0.00000
1061.00,5.09935,10.145942,-0.000217,10.158062,0.6684,0.215,5.09935,0.00000
1062.00,5.09987,10.146002,-0.000220,10.158099,0.6685,0.215,5.09987,0.00000
1063.00,5.09936,10.145970,-0.000218,10.158020,0.6686,0.215,5.09936,0.00000
1064.00,5.09841,10.146066,-0.000222,10.158017,0.6687,0.215,5.09841,0.00000
1065.00,5.09843,10.146114,-0.000220,10.157996,0.6688,0.215,5.09843,0.00000
1066.00,5.09722,10.146196,-0.000221,10.158089,0.6689,0.216,5.09722,0.00000
1067.00,5.09710,10.146233,-0.000222,10.158089,0.6689,0.216,5.09710,0.00000
1068.00,5.09798,10.146257,-0.000222,10.158062,0.6690,0.216,5.09798,0.00000
1069.00,5.09885,10.146315,-0.000218,10.158066,0.6691,0.216,5.09885,0.00000
1070.00,5.09867,10.146294,-0.000218,10.158020,0.6692,0.216,5.09867,0.00000
1071.00,5.09918,10.146258,-0.000218,10.157892,0.6693,0.216,5.09918,0.00000
1072.00,5.09970,10.146240,-0.000216,10.157848,0.6694,0.216,5.09970,0.00000
1073.00,5.09962,10.146276,-0.000218,10.157863,0.6695,0.217,5.09962,0.00000
1074.00,5.09935,10.146336,-0.000220,10.157881,0.6696,0.217,5.09935,0.00000
1075.00,5.09989,10.146458,-0.000223,10.157930,0.6697,0.217,5.09989,0.00000
1076.00,5.09981,10.146537,-0.000221,10.157962,0.6698,0.217,5.09981,0.00000
1077.00,5.09914,10.146750,-0.000223,10.158100,0.6699,0.217,5.09914,0.00000
1078.00,5.09949,10.146841,-0.000222,10.158111,0.6700,0.218,5.09949,0.00000
1079.00,5.10015,10.146909,-0.000220,10.158111,0.6701,0.218,5.10015,0.00000
1080.00,5.10072,10.146952,-0.000218,10.158085,0.6702,0.218,5.10072,0.00000
1081.00,5.10075,10.147060,-0.000225,10.158174,0.6703,0.218,5.10075,0.00000
1082.00,5.10120,10.147117,-0.000224,10.158168,0.6704,0.218,5.10120,0.00000
1083.00,5.10065,10.147165,-0.000223,10.158159,0.6705,0.218,5.10065,0.00000
1084.00,5.10027,10.147215,-0.000224,10.158117,0.6706,0.219,5.10027,0.00000
1085.00,5.10042,10.147198,-0.000224,10.158088,0.6707,0.219,5.10042,0.00000
1086.00,5.10118,10.147204,-0.000217,10.158022,0.6708,0.219,5.10118,0.00000
1087.00,5.10125,10.147187,-0.000216,10.157940,0.6709,0.219,5.10125,0.00000
1088.00,5.10085,10.147293,-0.000213,10.157996,0.6710,0.219,5.10085,0.00000
1089.00,5.10069,10.147294,-0.000216,10.157977,0.6711,0.219,5.10069,0.00000
1090.00,5.09963,10.147365,-0.000218,10.157984,0.6712,0.219,5.09963,0.00000
1091.00,5.09889,10.147507,-0.000224,10.157991,0.6713,0.220,5.09889,0.00000
1092.00,5.09886,10.147593,-0.000228,10.158015,0.6715,0.220,5.09886,0.00000
1093.00,5.09926,10.147624,-0.000230,10.157999,0.6716,0.220,5.09926,0.00000
1094.00,5.09998,10.147633,-0.000229,10.157980,0.6718,0.220,5.09998,0.00000
1095.00,5.10053,10.147769,-0.000228,10.158058,0.6720,0.221,5.10053,0.00000
1096.00,5.10041,10.147784,-0.000225,10.158077,0.6722,0.221,5.10041,0.00000
1097.00,5.10042,10.147753,-0.000223,10.157985,0.6723,0.221,5.10042,0.00000
1098.00,5.10007,10.147806,-0.000225,10.157992,0.6725,0.221,5.10007,0.00000
1099.00,5.09938,10.147971,-0.000225,10.158068,0.6727,0.221,5.09938,0.00000
1100.00,5.09981,10.148057,-0.000225,10.158059,0.6729,0.222,5.09981,0.00000
1101.00,5.10051,10.148104,-0.000228,10.158032,0.6731,0.222,5.10051,0.00000
1102.00,5.10016,10.148258,-0.000226,10.158144,0.6733,0.222,5.10016,0.00000
1103.00,5.10074,10.148275,-0.000224,10.158134,0.6735,0.222,5.10074,0.00000
1104.00,5.10168,10.148304,-0.000221,10.158136,0.6737,0.222,5.10168,0.00000
1105.00,5.10140,10.148279,-0.000217,10.158131,0.6738,0.222,5.10140,0.00000
1106.00,5.10071,10.148362,-0.000215,10.158198,0.6740,0.222,5.10071,0.00000
1107.00,5.10023,10.148363,-0.000218,10.158162,0.6742,0.222,5.10023,0.00000
1108.00,5.09970,10.148530,-0.000221,10.158212,0.6743,0.222,5.09970,0.00000
1109.00,5.09889,10.148607,-0.000223,10.158218,0.6745,0.223,5.09889,0.00000
1110.00,5.09883,10.148642,-0.000224,10.158137,0.6747,0.223,5.09883,0.00000
1111.00,5.09898,10.148703,-0.000223,10.158091,0.6749,0.223,5.09898,0.00000
1112.00,5.09947,10.148811,-0.000224,10.158124,0.6750,0.223,5.09947,0.00000
1113.00,5.09859,10.148810,-0.000225,10.158064,0.6752,0.223,5.09859,0.00000
1114.00,5.09868,10.148873,-0.000222,10.158077,0.6753,0.223,5.09868,0.00000
1115.00,5.09854,10.148957,-0.000224,10.158084,0.6755,0.224,5.09854,0.00000
1116.00,5.09823,10.148982,-0.000224,10.158028,0.6757,0.224,5.09823,0.00000
1117.00,5.09804,10.148979,-0.000221,10.157926,0.6758,0.224,5.09804,0.00000
1118.00,5.09836,10.148931,-0.000220,10.157839,0.6760,0.224,5.09836,0.00000
1119.00,5.09833,10.148886,-0.000224,10.157801,0.6762,0.224,5.09833,0.00000
1120.00,5.09883,10.149293,-0.000223,10.158171,0.6764,0.224,5.09883,0.00000
1121.00,5.09970,10.149224,-0.000223,10.158092,0.6765,0.224,5.09970,0.00000
1122.00,5.10057,10.149434,-0.000221,10.158292,0.6767,0.225,5.10057,0.00000
1123.00,5.10047,10.149496,-0.000221,10.158331,0.6768,0.225,5.10047,0.00000
1124.00,5.09991,10.149622,-0.000219,10.158354,0.6769,0.225,5.09991,0.00000
1125.00,5.09849,10.149765,-0.000220,10.158441,0.6771,0.225,5.09849,0.00000
1126.00,5.09757,10.150193,-0.000222,10.158809,0.6772,0.225,5.09757,0.00000
1127.00,5.09730,10.150320,-0.000224,10.158878,0.6773,0.226,5.09730,0.00000
1128.00,5.09759,10.150434,-0.000223,10.158916,0.6774,0.226,5.09759,0.00000
1129.00,5.09808,10.150278,-0.000226,10.158714,0.6775,0.226,5.09808,0.00000
1130.00,5.09911,10.149988,-0.000228,10.158413,0.6775,0.226,5.09911,0.00000
1131.00,5.09977,10.149849,-0.000226,10.158223,0.6776,0.226,5.09977,0.00000
1132.00,5.10047,10.149705,-0.000227,10.158030,0.6777,0.227,5.10047,0.00000
1133.00,5.10085,10.149735,-0.000225,10.158020,0.6777,0.227,5.10085,0.00000
1134.00,5.10040,10.149982,-0.000222,10.158233,0.6778,0.227,5.10040,0.00000
1135.00,5.09983,10.149875,-0.000221,10.158063,0.6778,0.227,5.09983,0.00000
1136.00,5.09967,10.149874,-0.000221,10.158051,0.6778,0.227,5.09967,0.00000
1137.00,5.09814,10.149902,-0.000220,10.158075,0.6779,0.227,5.09814,0.00000
1138.00,5.09825,10.149929,-0.000218,10.158071,0.6779,0.227,5.09825,0.00000
1139.00,5.09892,10.150054,-0.000219,10.158097,0.6779,0.228,5.09892,0.00000
1140.00,5.09937,10.150099,-0.000221,10.158099,0.6779,0.228,5.09937,0.00000
@7,1.2000,2.4, 1140.09899999999 
1141.00,5.09906,10.150076,-0.000222,10.158022,0.6780,0.228,5.09906,0.00000
1142.00,5.09976,10.150089,-0.000222,10.157914,0.6780,0.229,5.09976,0.00000
1143.00,5.10013,10.150220,-0.000224,10.157955,0.6781,0.229,5.10013,0.00000
1144.00,5.09718,10.150209,-0.000223,10.157881,0.6781,0.229,5.09718,0.00000
1145.00,5.09040,10.150302,-0.000220,10.157921,0.6781,0.229,5.09040,0.00000
1146.00,5.08033,10.150403,-0.000217,10.157956,0.6782,0.229,5.08033,0.00000
1147.00,5.06894,10.150489,-0.000220,10.158007,0.6782,0.229,5.06894,0.00000
1148.00,5.05843,10.150511,-0.000221,10.158012,0.6782,0.230,5.05843,0.00000
1149.00,5.05272,10.150547,-0.000219,10.158036,0.6782,0.230,5.05272,0.00000
1150.00,5.05259,10.150676,-0.000221,10.158073,0.6783,0.230,5.05259,0.00000
1151.00,5.05651,10.150712,-0.000222,10.158019,0.6784,0.230,5.05651,0.00000
1152.00,5.06236,10.150779,-0.000219,10.158015,0.6785,0.230,5.06236,0.00000
1153.00,5.06633,10.150854,-0.000216,10.157978,0.6786,0.230,5.06633,0.00000
1154.00,5.06879,10.150943,-0.000217,10.157937,0.6787,0.230,5.06879,0.00000
1155.00,5.06953,10.150937,-0.000214,10.157883,0.6788,0.231,5.06953,0.00000
1156.00,5.06904,10.151091,-0.000214,10.157986,0.6789,0.231,5.06904,0.00000
1157.00,5.06746,10.151025,-0.000212,10.157905,0.6790,0.231,5.06746,0.00000
1158.00,5.06609,10.151144,-0.000213,10.157998,0.6791,0.231,5.06609,0.00000
1159.00,5.06472,10.150993,-0.000215,10.157852,0.6792,0.231,5.06472,0.00000
1160.00,5.06309,10.151138,-0.000217,10.157947,0.6794,0.231,5.06309,0.00000
1161.00,5.06272,10.151188,-0.000215,10.157945,0.6795,0.232,5.06272,0.00000
1162.00,5.06229,10.151432,-0.000215,10.158124,0.6796,0.232,5.06229,0.00000
1163.00,5.06268,10.151483,-0.000215,10.158088,0.6798,0.232,5.06268,0.00000
1164.00,5.06359,10.151725,-0.000212,10.158278,0.6799,0.232,5.06359,0.00000
1165.00,5.06573,10.151722,-0.000210,10.158200,0.6800,0.232,5.06573,0.00000
1166.00,5.06721,10.151696,-0.000212,10.158134,0.6801,0.232,5.06721,0.00000
1167.00,5.06890,10.151666,-0.000215,10.158050,0.6803,0.232,5.06890,0.00000
1168.00,5.07044,10.151597,-0.000215,10.157995,0.6804,0.233,5.07044,0.00000
1169.00,5.07095,10.151637,-0.000214,10.158004,0.6805,0.233,5.07095,0.00000
1170.00,5.07138,10.151723,-0.000213,10.158058,0.6807,0.233,5.07138,0.00000
1171.00,5.07256,10.151804,-0.000213,10.158073,0.6809,0.233,5.07256,0.00000
1172.00,5.07324,10.151892,-0.000213,10.158141,0.6810,0.233,5.07324,0.00000
1173.00,5.07373,10.151954,-0.000210,10.158149,0.6812,0.233,5.07373,0.00000
1174.00,5.07522,10.152070,-0.000210,10.158147,0.6814,0.233,5.07522,0.00000
1175.00,5.07688,10.152039,-0.000208,10.158108,0.6815,0.233,5.07688,0.00000
1176.00,5.07828,10.151953,-0.000209,10.157994,0.6817,0.233,5.07828,0.00000
1177.00,5.07995,10.151988,-0.000208,10.157936,0.6819,0.233,5.07995,0.00000
1178.00,5.08121,10.151931,-0.000208,10.157803,0.6821,0.233,5.08121,0.00000
1179.00,5.08247,10.151827,-0.000212,10.157691,0.6823,0.234,5.08247,0.00000
1180.00,5.08304,10.151939,-0.000216,10.157725,0.6825,0.234,5.08304,0.00000
1181.00,5.08328,10.152097,-0.000215,10.157840,0.6827,0.234,5.08328,0.00000
1182.00,5.08400,10.151945,-0.000214,10.157669,0.6828,0.235,5.08400,0.00000
1183.00,5.08467,10.152078,-0.000216,10.157744,0.6830,0.235,5.08467,0.00000
1184.00,5.08424,10.152253,-0.000215,10.157826,0.6831,0.235,5.08424,0.00000
1185.00,5.08540,10.152207,-0.000214,10.157682,0.6833,0.235,5.08540,0.00000
1186.00,5.08581,10.152362,-0.000214,10.157738,0.6835,0.235,5.08581,0.00000
1187.00,5.08641,10.152480,-0.000215,10.157784,0.6836,0.236,5.08641,0.00000
1188.00,5.08678,10.152655,-0.000218,10.157872,0.6838,0.236,5.08678,0.00000
1189.00,5.08810,10.152749,-0.000216,10.157894,0.6839,0.236,5.08810,0.00000
1190.00,5.08873,10.152972,-0.000215,10.158100,0.6840,0.236,5.08873,0.00000
1191.00,5.08968,10.152934,-0.000214,10.158006,0.6841,0.236,5.08968,0.00000
1192.00,5.09031,10.153175,-0.000213,10.158180,0.6842,0.236,5.09031,0.00000
1193.00,5.09073,10.153196,-0.000213,10.158179,0.6843,0.236,5.09073,0.00000
1194.00,5.09043,10.153191,-0.000214,10.158151,0.6844,0.237,5.09043,0.00000
1195.00,5.08920,10.153157,-0.000216,10.158024,0.6845,0.237,5.08920,0.00000
1196.00,5.08866,10.153151,-0.000216,10.157989,0.6846,0.237,5.08866,0.00000
1197.00,5.08858,10.153105,-0.000217,10.157853,0.6847,0.237,5.08858,0.00000
1198.00,5.08888,10.153159,-0.000215,10.157851,0.6848,0.237,5.08888,0.00000
1199.00,5.08885,10.153191,-0.000216,10.157782,0.6849,0.238,5.08885,0.00000
1200.00,5.08854,10.153280,-0.000213,10.157815,0.6850,0.238,5.08854,0.00000
1201.00,5.08833,10.153412,-0.000216,10.157871,0.6851,0.238,5.08833,0.00000
1202.00,5.08851,10.153478,-0.000216,10.157911,0.6852,0.238,5.08851,0.00000
1203.00,5.08810,10.153530,-0.000219,10.157880,0.6853,0.238,5.08810,0.00000
1204.00,5.08904,10.153602,-0.000220,10.157919,0.6854,0.239,5.08904,0.00000
1205.00,5.09058,10.153651,-0.000222,10.157938,0.6856,0.239,5.09058,0.00000
1206.00,5.09097,10.153710,-0.000221,10.157949,0.6857,0.239,5.09097,0.00000
1207.00,5.09141,10.153822,-0.000223,10.158039,0.6858,0.239,5.09141,0.00000
1208.00,5.09131,10.153889,-0.000225,10.158073,0.6860,0.240,5.09131,0.00000
1209.00,5.09091,10.153884,-0.000224,10.158062,0.6861,0.240,5.09091,0.00000
1210.00,5.09104,10.153947,-0.000225,10.158082,0.6863,0.240,5.09104,0.00000
1211.00,5.09135,10.154014,-0.000224,10.158086,0.6865,0.240,5.09135,0.00000
1212.00,5.09052,10.154082,-0.000220,10.158045,0.6866,0.240,5.09052,0.00000
1213.00,5.09106,10.154170,-0.000220,10.158060,0.6868,0.240,5.09106,0.00000
1214.00,5.09135,10.154304,-0.000220,10.158107,0.6870,0.240,5.09135,0.00000
1215.00,5.09068,10.154301,-0.000220,10.158041,0.6871,0.241,5.09068,0.00000
1216.00,5.08976,10.154381,-0.000224,10.158051,0.6873,0.241,5.08976,0.00000
1217.00,5.08953,10.154434,-0.000225,10.158040,0.6875,0.241,5.08953,0.00000
1218.00,5.08937,10.154586,-0.000223,10.158122,0.6876,0.241,5.08937,0.00000
1219.00,5.08900,10.154666,-0.000221,10.158169,0.6878,0.242,5.08900,0.00000
1220.00,5.08854,10.154647,-0.000217,10.158066,0.6879,0.241,5.08854,0.00000
1221.00,5.08958,10.154618,-0.000214,10.158000,0.6881,0.241,5.08958,0.00000
1222.00,5.09013,10.154652,-0.000216,10.158023,0.6883,0.242,5.09013,0.00000
1223.00,5.08973,10.154549,-0.000218,10.157924,0.6884,0.242,5.08973,0.00000
1224.00,5.09014,10.154554,-0.000219,10.157887,0.6886,0.242,5.09014,0.00000
1225.00,5.09047,10.154658,-0.000221,10.158012,0.6888,0.242,5.09047,0.00000
1226.00,5.09053,10.154680,-0.000222,10.158033,0.6889,0.243,5.09053,0.00000
1227.00,5.09102,10.154666,-0.000223,10.157990,0.6891,0.243,5.09102,0.00000
1228.00,5.09162,10.154669,-0.000221,10.157944,0.6893,0.243,5.09162,0.00000
1229.00,5.09105,10.154757,-0.000222,10.157971,0.6895,0.243,5.09105,0.00000
1230.00,5.09059,10.154914,-0.000224,10.158044,0.6897,0.243,5.09059,0.00000
1231.00,5.09030,10.154981,-0.000227,10.158065,0.6899,0.244,5.09030,0.00000
1232.00,5.08980,10.155154,-0.000225,10.158157,0.6901,0.244,5.08980,0.00000
1233.00,5.08989,10.155228,-0.000225,10.158155,0.6902,0.244,5.08989,0.00000
1234.00,5.09018,10.155227,-0.000223,10.158081,0.6904,0.244,5.09018,0.00000
1235.00,5.09044,10.155156,-0.000223,10.157937,0.6906,0.244,5.09044,0.00000
1236.00,5.08970,10.155239,-0.000218,10.157945,0.6908,0.244,5.08970,0.00000
1237.00,5.08892,10.155199,-0.000218,10.157841,0.6909,0.245,5.08892,0.00000
1238.00,5.08932,10.155247,-0.000218,10.157854,0.6911,0.245,5.08932,0.00000
1239.00,5.08992,10.155345,-0.000218,10.157871,0.6913,0.245,5.08992,0.00000
1240.00,5.08966,10.155413,-0.000214,10.157899,0.6914,0.245,5.08966,0.00000
1241.00,5.08943,10.155566,-0.000215,10.157942,0.6915,0.245,5.08943,0.00000
1242.00,5.08967,10.155619,-0.000216,10.157978,0.6917,0.245,5.08967,0.00000
1243.00,5.08854,10.155718,-0.000214,10.157978,0.6918,0.245,5.08854,0.00000
1244.00,5.08768,10.155757,-0.000216,10.158020,0.6919,0.245,5.08768,0.00000
1245.00,5.08826,10.155887,-0.000218,10.158074,0.6920,0.246,5.08826,0.00000
1246.00,5.08923,10.155821,-0.000219,10.157988,0.6922,0.246,5.08923,0.00000
1247.00,5.08881,10.155851,-0.000217,10.157962,0.6923,0.246,5.08881,0.00000
1248.00,5.08946,10.155885,-0.000219,10.157962,0.6924,0.246,5.08946,0.00000
1249.00,5.08982,10.155974,-0.000217,10.157982,0.6925,0.246,5.08982,0.00000
1250.00,5.08900,10.155904,-0.000215,10.157917,0.6926,0.246,5.08900,0.00000
1251.00,5.08842,10.155962,-0.000216,10.157897,0.6927,0.246,5.08842,0.00000
1252.00,5.08910,10.156047,-0.000213,10.157921,0.6928,0.247,5.08910,0.00000
1253.00,5.08909,10.156081,-0.000212,10.157896,0.6929,0.247,5.08909,0.00000
1254.00,5.08854,10.156132,-0.000216,10.157857,0.6930,0.247,5.08854,0.00000
1255.00,5.08886,10.156260,-0.000217,10.157906,0.6931,0.247,5.08886,0.00000
1256.00,5.08920,10.156306,-0.000218,10.157884,0.6931,0.247,5.08920,0.00000
1257.00,5.08932,10.156351,-0.000222,10.157860,0.6932,0.248,5.08932,0.00000
1258.00,5.08961,10.156464,-0.000225,10.157905,0.6933,0.248,5.08961,0.00000
1259.00,5.08996,10.156467,-0.000224,10.157857,0.6934,0.248,5.08996,0.00000
1260.00,5.09025,10.156485,-0.000225,10.157796,0.6934,0.248,5.09025,0.00000
1261.00,5.08982,10.156606,-0.000223,10.157887,0.6935,0.248,5.08982,0.00000
1262.00,5.08886,10.156507,-0.000222,10.157703,0.6936,0.248,5.08886,0.00000
1263.00,5.08858,10.156501,-0.000221,10.157617,0.6936,0.249,5.08858,0.00000
1264.00,5.08883,10.156537,-0.000221,10.157565,0.6937,0.249,5.08883,0.00000
1265.00,5.08992,10.156660,-0.000221,10.157589,0.6938,0.249,5.08992,0.00000
1266.00,5.09074,10.156702,-0.000223,10.157547,0.6939,0.249,5.09074,0.00000
1267.00,5.09131,10.156865,-0.000223,10.157643,0.6940,0.249,5.09131,0.00000
1268.00,5.09178,10.156744,-0.000225,10.157521,0.6941,0.250,5.09178,0.00000
1269.00,5.09194,10.156800,-0.000226,10.157520,0.6942,0.250,5.09194,0.00000
1270.00,5.09026,10.156762,-0.000226,10.157484,0.6943,0.250,5.09026,0.00000
1271.00,5.08912,10.156798,-0.000223,10.157460,0.6944,0.250,5.08912,0.00000
1272.00,5.08936,10.156967,-0.000225,10.157579,0.6945,0.250,5.08936,0.00000
1273.00,5.08887,10.157295,-0.000226,10.157823,0.6947,0.251,5.08887,0.00000
1274.00,5.08890,10.157416,-0.000225,10.157920,0.6948,0.251,5.08890,0.00000
1275.00,5.08984,10.157554,-0.000226,10.157989,0.6949,0.251,5.08984,0.00000
1276.00,5.09028,10.157633,-0.000227,10.158047,0.6950,0.251,5.09028,0.00000
1277.00,5.09057,10.157683,-0.000227,10.158068,0.6952,0.251,5.09057,0.00000
1278.00,5.09118,10.157668,-0.000225,10.157973,0.6953,0.252,5.09118,0.00000
1279.00,5.09062,10.157620,-0.000225,10.157864,0.6954,0.252,5.09062,0.00000
1280.00,5.09040,10.157700,-0.000222,10.157882,0.6955,0.252,5.09040,0.00000
1281.00,5.09091,10.157701,-0.000221,10.157818,0.6956,0.252,5.09091,0.00000
1282.00,5.09088,10.157834,-0.000222,10.157861,0.6958,0.252,5.09088,0.00000
1283.00,5.09052,10.157891,-0.000221,10.157889,0.6959,0.252,5.09052,0.00000
1284.00,5.09070,10.158158,-0.000220,10.158127,0.6960,0.252,5.09070,0.00000
1285.00,5.09070,10.157995,-0.000221,10.157921,0.6962,0.252,5.09070,0.00000
1286.00,5.09063,10.158138,-0.000227,10.157997,0.6963,0.253,5.09063,0.00000
1287.00,5.08970,10.157963,-0.000224,10.157822,0.6964,0.253,5.08970,0.00000
1288.00,5.08853,10.158112,-0.000226,10.157919,0.6965,0.253,5.08853,0.00000
1289.00,5.08808,10.158028,-0.000224,10.157734,0.6966,0.253,5.08808,0.00000
1290.00,5.08782,10.158208,-0.000225,10.157841,0.6966,0.254,5.08782,0.00000
1291.00,5.08815,10.158214,-0.000220,10.157834,0.6967,0.253,5.08815,0.00000
1292.00,5.08836,10.158382,-0.000220,10.157928,0.6968,0.254,5.08836,0.00000
1293.00,5.08845,10.158300,-0.000218,10.157824,0.6970,0.254,5.08845,0.00000
1294.00,5.08916,10.158366,-0.000216,10.157875,0.6971,0.254,5.08916,0.00000
1295.00,5.08874,10.158505,-0.000214,10.157921,0.6973,0.254,5.08874,0.00000
1296.00,5.08822,10.158470,-0.000216,10.157776,0.6974,0.254,5.08822,0.00000
1297.00,5.08859,10.158429,-0.000216,10.157651,0.6975,0.254,5.08859,0.00000
1298.00,5.08889,10.158570,-0.000217,10.157681,0.6976,0.254,5.08889,0.00000
1299.00,5.08910,10.158547,-0.000221,10.157603,0.6977,0.255,5.08910,0.00000
1300.00,5.08951,10.158561,-0.000226,10.157571,0.6978,0.255,5.08951,0.00000
1301.00,5.08937,10.158676,-0.000226,10.157660,0.6979,0.255,5.08937,0.00000
1302.00,5.08897,10.158830,-0.000225,10.157778,0.6981,0.255,5.08897,0.00000
1303.00,5.08908,10.158972,-0.000222,10.157859,0.6982,0.255,5.08908,0.00000
1304.00,5.08803,10.159033,-0.000221,10.157871,0.6983,0.256,5.08803,0.00000
1305.00,5.08765,10.159249,-0.000218,10.158040,0.6984,0.256,5.08765,0.00000
1306.00,5.08781,10.159423,-0.000214,10.158162,0.6985,0.255,5.08781,0.00000
1307.00,5.08768,10.159518,-0.000213,10.158153,0.6987,0.256,5.08768,0.00000
1308.00,5.08756,10.159578,-0.000213,10.158156,0.6988,0.256,5.08756,0.00000
1309.00,5.08802,10.159793,-0.000217,10.158293,0.6989,0.256,5.08802,0.00000
1310.00,5.08897,10.159621,-0.000216,10.158104,0.6990,0.256,5.08897,0.00000
1311.00,5.08851,10.159469,-0.000217,10.157895,0.6991,0.256,5.08851,0.00000
1312.00,5.08893,10.159618,-0.000218,10.158024,0.6993,0.256,5.08893,0.00000
1313.00,5.08908,10.159541,-0.000218,10.157950,0.6994,0.257,5.08908,0.00000
1314.00,5.08828,10.159478,-0.000218,10.157844,0.6996,0.257,5.08828,0.00000
1315.00,5.08721,10.159562,-0.000219,10.157832,0.6997,0.257,5.08721,0.00000
1316.00,5.08712,10.159863,-0.000220,10.158064,0.6999,0.257,5.08712,0.00000
1317.00,5.08645,10.159735,-0.000222,10.157886,0.7000,0.257,5.08645,0.00000
1318.00,5.08679,10.160019,-0.000220,10.158038,0.7002,0.258,5.08679,0.00000
1319.00,5.08797,10.159984,-0.000216,10.157974,0.7003,0.258,5.08797,0.00000
1320.00,5.08819,10.160087,-0.000217,10.158039,0.7005,0.258,5.08819,0.00000
1321.00,5.08831,10.159900,-0.000219,10.157848,0.7006,0.258,5.08831,0.00000
@8,1.2000,2.4, 1320.04599999999 
1322.00,5.08923,10.159956,-0.000222,10.157870,0.7008,0.258,5.08923,0.00000
1323.00,5.08842,10.159757,-0.000228,10.157692,0.7009,0.259,5.08842,0.00000
1324.00,5.08594,10.159990,-0.000230,10.157868,0.7011,0.259,5.08594,0.00000
1325.00,5.08037,10.159938,-0.000229,10.157798,0.7013,0.259,5.08037,0.00000
1326.00,5.07258,10.160116,-0.000226,10.157918,0.7015,0.259,5.07258,0.00000
1327.00,5.06484,10.160303,-0.000224,10.158041,0.7017,0.259,5.06484,0.00000
1328.00,5.05905,10.160276,-0.000221,10.157951,0.7019,0.259,5.05905,0.00000
1329.00,5.05619,10.160141,-0.000222,10.157775,0.7021,0.259,5.05619,0.00000
1330.00,5.05883,10.160341,-0.000221,10.157928,0.7023,0.259,5.05883,0.00000
1331.00,5.06432,10.160342,-0.000224,10.157846,0.7025,0.260,5.06432,0.00000
1332.00,5.06980,10.160257,-0.000224,10.157681,0.7027,0.260,5.06980,0.00000
1333.00,5.07511,10.160255,-0.000222,10.157598,0.7028,0.260,5.07511,0.00000
1334.00,5.07905,10.160223,-0.000218,10.157519,0.7030,0.260,5.07905,0.00000
1335.00,5.08067,10.160297,-0.000218,10.157481,0.7033,0.260,5.08067,0.00000
1336.00,5.08123,10.160340,-0.000217,10.157506,0.7035,0.260,5.08123,0.00000
1337.00,5.08025,10.160486,-0.000218,10.157640,0.7037,0.260,5.08025,0.00000
1338.00,5.07863,10.160594,-0.000220,10.157716,0.7039,0.260,5.07863,0.00000
1339.00,5.07677,10.160806,-0.000223,10.157860,0.7041,0.261,5.07677,0.00000
1340.00,5.07492,10.160818,-0.000222,10.157864,0.7044,0.261,5.07492,0.00000
1341.00,5.07408,10.160875,-0.000223,10.157809,0.7045,0.261,5.07408,0.00000
1342.00,5.07415,10.160839,-0.000228,10.157735,0.7047,0.261,5.07415,0.00000
1343.00,5.07426,10.160918,-0.000232,10.157811,0.7049,0.262,5.07426,0.00000
1344.00,5.07411,10.161027,-0.000233,10.157830,0.7051,0.262,5.07411,0.00000
1345.00,5.07536,10.161106,-0.000236,10.157801,0.7053,0.262,5.07536,0.00000
1346.00,5.07571,10.161302,-0.000234,10.157951,0.7055,0.263,5.07571,0.00000
1347.00,5.07539,10.161428,-0.000229,10.157996,0.7057,0.263,5.07539,0.00000
1348.00,5.07526,10.161569,-0.000228,10.158020,0.7058,0.263,5.07526,0.00000
1349.00,5.07575,10.161599,-0.000227,10.158015,0.7060,0.263,5.07575,0.00000
1350.00,5.07572,10.161537,-0.000227,10.157976,0.7061,0.263,5.07572,0.00000
1351.00,5.07653,10.161532,-0.000231,10.157971,0.7063,0.263,5.07653,0.00000
1352.00,5.07715,10.161609,-0.000232,10.158007,0.7065,0.264,5.07715,0.00000
1353.00,5.07777,10.161644,-0.000233,10.158015,0.7066,0.264,5.07777,0.00000
1354.00,5.07826,10.161823,-0.000228,10.158168,0.7068,0.264,5.07826,0.00000
1355.00,5.07841,10.161983,-0.000225,10.158271,0.7070,0.264,5.07841,0.00000
1356.00,5.07829,10.162100,-0.000224,10.158291,0.7072,0.264,5.07829,0.00000
1357.00,5.07845,10.162295,-0.000222,10.158440,0.7073,0.264,5.07845,0.00000
1358.00,5.07805,10.162241,-0.000217,10.158331,0.7075,0.264,5.07805,0.00000
1359.00,5.07793,10.162036,-0.000219,10.158065,0.7076,0.264,5.07793,0.00000
1360.00,5.07858,10.161995,-0.000221,10.157912,0.7077,0.265,5.07858,0.00000
1361.00,5.07884,10.162216,-0.000217,10.158060,0.7079,0.265,5.07884,0.00000
1362.00,5.07941,10.162064,-0.000217,10.157857,0.7080,0.265,5.07941,0.00000
1363.00,5.08006,10.162216,-0.000218,10.157985,0.7082,0.265,5.08006,0.00000
1364.00,5.08049,10.162497,-0.000218,10.158208,0.7083,0.265,5.08049,0.00000
1365.00,5.08011,10.162762,-0.000218,10.158480,0.7085,0.265,5.08011,0.00000
1366.00,5.07990,10.162654,-0.000218,10.158328,0.7086,0.265,5.07990,0.00000
1367.00,5.07956,10.162912,-0.000217,10.158481,0.7087,0.265,5.07956,0.00000
1368.00,5.07943,10.163038,-0.000218,10.158528,0.7088,0.266,5.07943,0.00000
1369.00,5.07905,10.163159,-0.000217,10.158603,0.7090,0.266,5.07905,0.00000
1370.00,5.07898,10.163027,-0.000217,10.158366,0.7091,0.266,5.07898,0.00000
1371.00,5.07929,10.162766,-0.000217,10.158057,0.7091,0.266,5.07929,0.00000
1372.00,5.07972,10.162936,-0.000217,10.158185,0.7092,0.266,5.07972,0.00000
1373.00,5.08000,10.163214,-0.000217,10.158365,0.7094,0.266,5.08000,0.00000
1374.00,5.08046,10.163105,-0.000220,10.158185,0.7095,0.267,5.08046,0.00000
1375.00,5.08033,10.163271,-0.000219,10.158275,0.7096,0.267,5.08033,0.00000
1376.00,5.07991,10.163543,-0.000223,10.158512,0.7097,0.267,5.07991,0.00000
1377.00,5.08005,10.163408,-0.000224,10.158265,0.7099,0.267,5.08005,0.00000
1378.00,5.07985,10.163118,-0.000225,10.157939,0.7099,0.268,5.07985,0.00000
1379.00,5.07911,10.163156,-0.000225,10.157906,0.7100,0.268,5.07911,0.00000
1380.00,5.07923,10.163131,-0.000227,10.157890,0.7101,0.268,5.07923,0.00000
1381.00,5.08002,10.163137,-0.000226,10.157837,0.7102,0.268,5.08002,0.00000
1382.00,5.08011,10.163019,-0.000228,10.157753,0.7103,0.268,5.08011,0.00000
1383.00,5.08017,10.163189,-0.000227,10.157841,0.7104,0.269,5.08017,0.00000
1384.00,5.08072,10.163341,-0.000222,10.157918,0.7105,0.269,5.08072,0.00000
1385.00,5.08113,10.163356,-0.000221,10.157850,0.7106,0.269,5.08113,0.00000
1386.00,5.08060,10.163451,-0.000221,10.157861,0.7108,0.269,5.08060,0.00000
1387.00,5.08159,10.163535,-0.000220,10.157885,0.7109,0.269,5.08159,0.00000
1388.00,5.08167,10.163556,-0.000221,10.157871,0.7110,0.269,5.08167,0.00000
1389.00,5.08182,10.163576,-0.000225,10.157834,0.7111,0.270,5.08182,0.00000
1390.00,5.08158,10.163597,-0.000225,10.157817,0.7112,0.270,5.08158,0.00000
1391.00,5.08190,10.163747,-0.000221,10.157924,0.7113,0.270,5.08190,0.00000
1392.00,5.08119,10.163832,-0.000219,10.157937,0.7114,0.270,5.08119,0.00000
1393.00,5.08149,10.163878,-0.000218,10.157961,0.7115,0.270,5.08149,0.00000
1394.00,5.08202,10.163963,-0.000216,10.158027,0.7116,0.270,5.08202,0.00000
1395.00,5.08247,10.164090,-0.000217,10.158110,0.7117,0.270,5.08247,0.00000
1396.00,5.08182,10.164052,-0.000218,10.157994,0.7118,0.270,5.08182,0.00000
1397.00,5.08079,10.164222,-0.000219,10.158068,0.7119,0.271,5.08079,0.00000
1398.00,5.07978,10.164438,-0.000218,10.158225,0.7120,0.271,5.07978,0.00000
1399.00,5.07941,10.164429,-0.000215,10.158179,0.7121,0.271,5.07941,0.00000
1400.00,5.07939,10.164524,-0.000213,10.158231,0.7122,0.271,5.07939,0.00000
1401.00,5.08050,10.164595,-0.000215,10.158274,0.7123,0.271,5.08050,0.00000
1402.00,5.08260,10.164534,-0.000214,10.158211,0.7124,0.271,5.08260,0.00000
1403.00,5.08377,10.164398,-0.000213,10.158060,0.7125,0.271,5.08377,0.00000
1404.00,5.08388,10.164447,-0.000215,10.157998,0.7126,0.271,5.08388,0.00000
1405.00,5.08288,10.164444,-0.000217,10.157902,0.7127,0.272,5.08288,0.00000
1406.00,5.08219,10.164439,-0.000214,10.157829,0.7128,0.272,5.08219,0.00000
1407.00,5.08112,10.164499,-0.000213,10.157844,0.7129,0.272,5.08112,0.00000
1408.00,5.08147,10.164577,-0.000214,10.157842,0.7131,0.272,5.08147,0.00000
1409.00,5.08215,10.164644,-0.000212,10.157924,0.7132,0.272,5.08215,0.00000
1410.00,5.08264,10.164653,-0.000209,10.157929,0.7133,0.272,5.08264,0.00000
1411.00,5.08295,10.164684,-0.000210,10.157963,0.7134,0.272,5.08295,0.00000
1412.00,5.08276,10.164713,-0.000213,10.157919,0.7135,0.273,5.08276,0.00000
1413.00,5.08154,10.164745,-0.000215,10.157896,0.7137,0.273,5.08154,0.00000
1414.00,5.08132,10.164888,-0.000219,10.157934,0.7138,0.273,5.08132,0.00000
1415.00,5.08078,10.165021,-0.000222,10.157964,0.7140,0.274,5.08078,0.00000
1416.00,5.08028,10.165136,-0.000222,10.158008,0.7141,0.274,5.08028,0.00000
1417.00,5.07990,10.165259,-0.000221,10.158063,0.7143,0.274,5.07990,0.00000
1418.00,5.08007,10.165343,-0.000223,10.158061,0.7145,0.274,5.08007,0.00000
1419.00,5.07909,10.165322,-0.000219,10.158000,0.7146,0.274,5.07909,0.00000
1420.00,5.08017,10.165402,-0.000219,10.158052,0.7147,0.275,5.08017,0.00000
1421.00,5.07991,10.165424,-0.000218,10.158052,0.7148,0.275,5.07991,0.00000
1422.00,5.07975,10.165250,-0.000218,10.157872,0.7149,0.275,5.07975,0.00000
1423.00,5.08036,10.165259,-0.000215,10.157915,0.7151,0.275,5.08036,0.00000
1424.00,5.08114,10.165329,-0.000213,10.157975,0.7152,0.275,5.08114,0.00000
1425.00,5.08045,10.165310,-0.000213,10.157930,0.7153,0.275,5.08045,0.00000
1426.00,5.08027,10.165235,-0.000214,10.157805,0.7155,0.275,5.08027,0.00000
1427.00,5.08039,10.165429,-0.000214,10.157926,0.7156,0.276,5.08039,0.00000
1428.00,5.08060,10.165510,-0.000215,10.157947,0.7157,0.276,5.08060,0.00000
1429.00,5.07957,10.165543,-0.000218,10.157910,0.7159,0.276,5.07957,0.00000
1430.00,5.07914,10.165435,-0.000218,10.157763,0.7160,0.276,5.07914,0.00000
1431.00,5.07948,10.165808,-0.000217,10.158031,0.7161,0.277,5.07948,0.00000
1432.00,5.07958,10.166057,-0.000216,10.158244,0.7163,0.277,5.07958,0.00000
1433.00,5.07868,10.166249,-0.000217,10.158322,0.7164,0.277,5.07868,0.00000
1434.00,5.07954,10.166250,-0.000215,10.158308,0.7165,0.277,5.07954,0.00000
1435.00,5.08021,10.166580,-0.000212,10.158549,0.7167,0.277,5.08021,0.00000
1436.00,5.07973,10.166377,-0.000209,10.158327,0.7168,0.277,5.07973,0.00000
1437.00,5.07873,10.166210,-0.000212,10.158089,0.7169,0.277,5.07873,0.00000
1438.00,5.07863,10.165934,-0.000211,10.157766,0.7170,0.277,5.07863,0.00000
1439.00,5.07791,10.165972,-0.000213,10.157735,0.7172,0.278,5.07791,0.00000
1440.00,5.07760,10.165992,-0.000214,10.157674,0.7173,0.278,5.07760,0.00000
1441.00,5.07834,10.166073,-0.000217,10.157719,0.7175,0.278,5.07834,0.00000
1442.00,5.08024,10.166116,-0.000215,10.157744,0.7177,0.278,5.08024,0.00000
1443.00,5.08086,10.166263,-0.000213,10.157856,0.7178,0.278,5.08086,0.00000
1444.00,5.08078,10.166327,-0.000212,10.157868,0.7179,0.278,5.08078,0.00000
1445.00,5.08105,10.166328,-0.000211,10.157844,0.7181,0.279,5.08105,0.00000
1446.00,5.08095,10.166459,-0.000209,10.157900,0.7182,0.279,5.08095,0.00000
1447.00,5.07984,10.166602,-0.000208,10.157983,0.7183,0.279,5.07984,0.00000
1448.00,5.07867,10.166747,-0.000211,10.158069,0.7184,0.279,5.07867,0.00000
1449.00,5.07871,10.166878,-0.000208,10.158083,0.7185,0.279,5.07871,0.00000
1450.00,5.07814,10.166881,-0.000207,10.158006,0.7186,0.279,5.07814,0.00000
1451.00,5.07805,10.166991,-0.000209,10.158045,0.7187,0.279,5.07805,0.00000
1452.00,5.07784,10.166926,-0.000209,10.157944,0.7188,0.280,5.07784,0.00000
1453.00,5.07848,10.166975,-0.000209,10.157948,0.7190,0.280,5.07848,0.00000
1454.00,5.07893,10.166857,-0.000211,10.157806,0.7190,0.280,5.07893,0.00000
1455.00,5.07898,10.167074,-0.000215,10.157945,0.7192,0.280,5.07898,0.00000
1456.00,5.07823,10.167122,-0.000215,10.157921,0.7193,0.280,5.07823,0.00000
1457.00,5.07847,10.167110,-0.000216,10.157832,0.7193,0.281,5.07847,0.00000
1458.00,5.07879,10.166988,-0.000213,10.157693,0.7194,0.281,5.07879,0.00000
1459.00,5.07756,10.167297,-0.000214,10.157987,0.7196,0.281,5.07756,0.00000
1460.00,5.07742,10.167301,-0.000214,10.157986,0.7196,0.281,5.07742,0.00000
1461.00,5.07803,10.167370,-0.000216,10.157997,0.7198,0.281,5.07803,0.00000
1462.00,5.07784,10.167549,-0.000214,10.158150,0.7199,0.281,5.07784,0.00000
1463.00,5.07783,10.167646,-0.000216,10.158122,0.7200,0.282,5.07783,0.00000
1464.00,5.07927,10.167398,-0.000216,10.157708,0.7201,0.282,5.07927,0.00000
1465.00,5.08003,10.167337,-0.000213,10.157554,0.7202,0.282,5.08003,0.00000
1466.00,5.07990,10.167182,-0.000208,10.157413,0.7202,0.282,5.07990,0.00000
1467.00,5.08026,10.167302,-0.000212,10.157476,0.7203,0.282,5.08026,0.00000
1468.00,5.08015,10.167627,-0.000213,10.157750,0.7204,0.282,5.08015,0.00000
1469.00,5.07989,10.167874,-0.000212,10.158049,0.7206,0.283,5.07989,0.00000
1470.00,5.07896,10.167970,-0.000212,10.158105,0.7207,0.283,5.07896,0.00000
1471.00,5.07864,10.168117,-0.000214,10.158169,0.7208,0.283,5.07864,0.00000
1472.00,5.07836,10.168082,-0.000210,10.157997,0.7209,0.283,5.07836,0.00000
1473.00,5.07718,10.168075,-0.000209,10.157953,0.7210,0.283,5.07718,0.00000
1474.00,5.07647,10.168079,-0.000210,10.157878,0.7212,0.283,5.07647,0.00000
1475.00,5.07731,10.168181,-0.000210,10.157916,0.7213,0.283,5.07731,0.00000
1476.00,5.07768,10.168139,-0.000207,10.157812,0.7214,0.283,5.07768,0.00000
1477.00,5.07758,10.168286,-0.000205,10.157907,0.7215,0.284,5.07758,0.00000
1478.00,5.07878,10.168350,-0.000204,10.157879,0.7216,0.284,5.07878,0.00000
1479.00,5.07943,10.168675,-0.000205,10.158123,0.7217,0.284,5.07943,0.00000
1480.00,5.07910,10.168335,-0.000209,10.157794,0.7218,0.284,5.07910,0.00000
1481.00,5.07922,10.168439,-0.000212,10.157852,0.7219,0.284,5.07922,0.00000
1482.00,5.07911,10.168226,-0.000213,10.157623,0.7220,0.285,5.07911,0.00000
1483.00,5.07877,10.168177,-0.000210,10.157528,0.7221,0.285,5.07877,0.00000
1484.00,5.07809,10.168025,-0.000208,10.157337,0.7221,0.285,5.07809,0.00000
1485.00,5.07745,10.168497,-0.000205,10.157707,0.7223,0.285,5.07745,0.00000
1486.00,5.07670,10.168618,-0.000204,10.157757,0.7224,0.285,5.07670,0.00000
1487.00,5.07641,10.168930,-0.000205,10.158010,0.7225,0.285,5.07641,0.00000
1488.00,5.07594,10.168966,-0.000209,10.158028,0.7226,0.285,5.07594,0.00000
1489.00,5.07657,10.169021,-0.000208,10.158034,0.7226,0.285,5.07657,0.00000
1490.00,5.07731,10.169021,-0.000212,10.158004,0.7227,0.286,5.07731,0.00000
1491.00,5.07743,10.169109,-0.000214,10.158013,0.7227,0.286,5.07743,0.00000
1492.00,5.07817,10.169108,-0.000211,10.157957,0.7228,0.286,5.07817,0.00000
1493.00,5.07874,10.169110,-0.000211,10.157867,0.7228,0.286,5.07874,0.00000
1494.00,5.07796,10.169129,-0.000214,10.157832,0.7229,0.286,5.07796,0.00000
1495.00,5.07730,10.169122,-0.000211,10.157717,0.7230,0.287,5.07730,0.00000
1496.00,5.07735,10.169148,-0.000211,10.157689,0.7230,0.287,5.07735,0.00000
1497.00,5.07605,10.169164,-0.000214,10.157641,0.7231,0.287,5.07605,0.00000
1498.00,5.07559,10.169329,-0.000212,10.157743,0.7231,0.287,5.07559,0.00000
1499.00,5.07606,10.169316,-0.000210,10.157628,0.7232,0.287,5.07606,0.00000
1500.00,5.07645,10.169447,-0.000210,10.157733,0.7232,0.287,5.07645,0.00000
1501.00,5.07658,10.169463,-0.000210,10.157719,0.7233,0.288,5.07658,0.00000
@9,1.2000,2.4, 1500.04399999999 
1502.00,5.07758,10.169595,-0.000210,10.157783,0.7234,0.288,5.07758,0.00000
1503.00,5.07731,10.169679,-0.000213,10.157795,0.7235,0.288,5.07731,0.00000
1504.00,5.07488,10.169832,-0.000211,10.157888,0.7236,0.288,5.07488,0.00000
1505.00,5.06992,10.169835,-0.000212,10.157819,0.7237,0.288,5.06992,0.00000
1506.00,5.06421,10.169828,-0.000213,10.157781,0.7237,0.288,5.06421,0.00000
1507.00,5.05832,10.169821,-0.000218,10.157779,0.7238,0.289,5.05832,0.00000
1508.00,5.05476,10.169914,-0.000217,10.157841,0.7239,0.289,5.05476,0.00000
1509.00,5.05332,10.169961,-0.000220,10.157873,0.7240,0.289,5.05332,0.00000
1510.00,5.05561,10.170148,-0.000220,10.158003,0.7240,0.289,5.05561,0.00000
1511.00,5.06044,10.170319,-0.000222,10.158064,0.7241,0.290,5.06044,0.00000
1512.00,5.06576,10.170307,-0.000220,10.157939,0.7242,0.290,5.06576,0.00000
1513.00,5.06901,10.170198,-0.000218,10.157822,0.7242,0.290,5.06901,0.00000
1514.00,5.07259,10.170454,-0.000216,10.158008,0.7243,0.290,5.07259,0.00000
1515.00,5.07445,10.170600,-0.000216,10.158091,0.7244,0.290,5.07445,0.00000
1516.00,5.07499,10.170654,-0.000212,10.158078,0.7245,0.290,5.07499,0.00000
1517.00,5.07395,10.170842,-0.000211,10.158216,0.7246,0.290,5.07395,0.00000
1518.00,5.07441,10.170835,-0.000213,10.158110,0.7247,0.291,5.07441,0.00000
1519.00,5.07368,10.170663,-0.000217,10.157899,0.7248,0.291,5.07368,0.00000
1520.00,5.07347,10.170506,-0.000214,10.157750,0.7248,0.291,5.07347,0.00000
1521.00,5.07231,10.170490,-0.000216,10.157708,0.7249,0.291,5.07231,0.00000
1522.00,5.07269,10.170517,-0.000217,10.157701,0.7250,0.291,5.07269,0.00000
1523.00,5.07211,10.170728,-0.000218,10.157907,0.7251,0.292,5.07211,0.00000
1524.00,5.07197,10.170694,-0.000215,10.157864,0.7252,0.292,5.07197,0.00000
1525.00,5.07156,10.170820,-0.000214,10.157918,0.7253,0.292,5.07156,0.00000
1526.00,5.07146,10.170931,-0.000216,10.157995,0.7254,0.292,5.07146,0.00000
1527.00,5.07125,10.170982,-0.000215,10.157967,0.7255,0.292,5.07125,0.00000
1528.00,5.07143,10.171038,-0.000213,10.157926,0.7255,0.292,5.07143,0.00000
1529.00,5.07141,10.171182,-0.000216,10.157954,0.7256,0.292,5.07141,0.00000
1530.00,5.07103,10.171082,-0.000216,10.157779,0.7257,0.293,5.07103,0.00000
1531.00,5.07118,10.171228,-0.000214,10.157847,0.7258,0.293,5.07118,0.00000
1532.00,5.07068,10.171308,-0.000213,10.157893,0.7259,0.293,5.07068,0.00000
1533.00,5.06988,10.171217,-0.000212,10.157750,0.7260,0.293,5.06988,0.00000
1534.00,5.07003,10.171533,-0.000208,10.158035,0.7261,0.293,5.07003,0.00000
1535.00,5.07086,10.171641,-0.000209,10.158123,0.7262,0.293,5.07086,0.00000
1536.00,5.07135,10.171699,-0.000208,10.158106,0.7263,0.293,5.07135,0.00000
1537.00,5.07206,10.171613,-0.000208,10.157966,0.7264,0.293,5.07206,0.00000
1538.00,5.07243,10.172103,-0.000205,10.158380,0.7265,0.293,5.07243,0.00000
1539.00,5.07241,10.171755,-0.000208,10.158025,0.7265,0.293,5.07241,0.00000
1540.00,5.07191,10.171767,-0.000208,10.157955,0.7265,0.294,5.07191,0.00000
1541.00,5.07135,10.171757,-0.000211,10.157934,0.7265,0.294,5.07135,0.00000
1542.00,5.07151,10.171898,-0.000213,10.158076,0.7266,0.294,5.07151,0.00000
1543.00,5.07119,10.171508,-0.000216,10.157709,0.7265,0.294,5.07119,0.00000
1544.00,5.07090,10.171717,-0.000216,10.157813,0.7265,0.295,5.07090,0.00000
1545.00,5.07103,10.171883,-0.000215,10.157922,0.7265,0.295,5.07103,0.00000
1546.00,5.07023,10.171911,-0.000210,10.157862,0.7265,0.295,5.07023,0.00000
1547.00,5.06960,10.172078,-0.000208,10.157946,0.7264,0.295,5.06960,0.00000
1548.00,5.07038,10.172264,-0.000208,10.158069,0.7264,0.295,5.07038,0.00000
1549.00,5.07136,10.172309,-0.000208,10.158104,0.7263,0.295,5.07136,0.00000
1550.00,5.07168,10.172328,-0.000210,10.158111,0.7263,0.295,5.07168,0.00000
1551.00,5.07286,10.172302,-0.000212,10.158088,0.7262,0.295,5.07286,0.00000
1552.00,5.07364,10.172231,-0.000211,10.157955,0.7261,0.296,5.07364,0.00000
1553.00,5.07343,10.172258,-0.000208,10.157882,0.7261,0.296,5.07343,0.00000
1554.00,5.07285,10.172215,-0.000208,10.157782,0.7260,0.296,5.07285,0.00000
1555.00,5.07338,10.172176,-0.000205,10.157691,0.7259,0.296,5.07338,0.00000
1556.00,5.07363,10.172329,-0.000210,10.157765,0.7258,0.296,5.07363,0.00000
1557.00,5.07307,10.172415,-0.000215,10.157803,0.7257,0.297,5.07307,0.00000
1558.00,5.07233,10.172413,-0.000217,10.157774,0.7256,0.297,5.07233,0.00000
1559.00,5.07246,10.172568,-0.000218,10.157812,0.7255,0.297,5.07246,0.00000
1560.00,5.07168,10.172661,-0.000219,10.157832,0.7254,0.297,5.07168,0.00000
1561.00,5.07180,10.172705,-0.000216,10.157796,0.7253,0.297,5.07180,0.00000
1562.00,5.07275,10.172860,-0.000214,10.157895,0.7252,0.297,5.07275,0.00000
1563.00,5.07400,10.172891,-0.000215,10.157948,0.7251,0.298,5.07400,0.00000
1564.00,5.07429,10.172931,-0.000215,10.158003,0.7250,0.298,5.07429,0.00000
1565.00,5.07455,10.173042,-0.000215,10.158102,0.7249,0.298,5.07455,0.00000
1566.00,5.07463,10.173154,-0.000215,10.158221,0.7248,0.298,5.07463,0.00000
1567.00,5.07390,10.173132,-0.000214,10.158143,0.7247,0.298,5.07390,0.00000
1568.00,5.07318,10.173216,-0.000213,10.158121,0.7245,0.298,5.07318,0.00000
1569.00,5.07258,10.173308,-0.000212,10.158133,0.7244,0.299,5.07258,0.00000
1570.00,5.07268,10.173379,-0.000210,10.158096,0.7242,0.299,5.07268,0.00000
1571.00,5.07255,10.173340,-0.000208,10.157983,0.7240,0.299,5.07255,0.00000
1572.00,5.07244,10.173411,-0.000209,10.157989,0.7238,0.299,5.07244,0.00000
1573.00,5.07276,10.173548,-0.000209,10.158075,0.7237,0.299,5.07276,0.00000
1574.00,5.07227,10.173585,-0.000208,10.158097,0.7235,0.299,5.07227,0.00000
1575.00,5.07181,10.173611,-0.000209,10.158113,0.7233,0.299,5.07181,0.00000
1576.00,5.07201,10.173736,-0.000209,10.158180,0.7231,0.299,5.07201,0.00000
1577.00,5.07234,10.173732,-0.000208,10.158185,0.7229,0.299,5.07234,0.00000
1578.00,5.07219,10.173758,-0.000208,10.158145,0.7227,0.300,5.07219,0.00000
1579.00,5.07285,10.173835,-0.000209,10.158126,0.7225,0.300,5.07285,0.00000
1580.00,5.07379,10.173900,-0.000206,10.158107,0.7223,0.300,5.07379,0.00000
1581.00,5.07454,10.173917,-0.000209,10.158080,0.7221,0.300,5.07454,0.00000
1582.00,5.07510,10.174016,-0.000210,10.158079,0.7219,0.300,5.07510,0.00000
1583.00,5.07600,10.174055,-0.000210,10.158081,0.7217,0.300,5.07600,0.00000
1584.00,5.07575,10.174083,-0.000209,10.158104,0.7215,0.300,5.07575,0.00000
1585.00,5.07497,10.174147,-0.000214,10.158173,0.7214,0.301,5.07497,0.00000
1586.00,5.07419,10.174261,-0.000213,10.158199,0.7212,0.301,5.07419,0.00000
1587.00,5.07396,10.174342,-0.000213,10.158168,0.7210,0.301,5.07396,0.00000
1588.00,5.07368,10.174456,-0.000212,10.158207,0.7208,0.301,5.07368,0.00000
1589.00,5.07474,10.174488,-0.000215,10.158113,0.7206,0.302,5.07474,0.00000
1590.00,5.07508,10.174517,-0.000212,10.158031,0.7204,0.302,5.07508,0.00000
1591.00,5.07477,10.174542,-0.000211,10.157990,0.7202,0.302,5.07477,0.00000
1592.00,5.07484,10.174531,-0.000211,10.157996,0.7200,0.302,5.07484,0.00000
1593.00,5.07505,10.174568,-0.000213,10.157940,0.7198,0.302,5.07505,0.00000
1594.00,5.07430,10.174631,-0.000210,10.157930,0.7196,0.302,5.07430,0.00000
1595.00,5.07384,10.174653,-0.000211,10.157891,0.7193,0.302,5.07384,0.00000
1596.00,5.07361,10.174789,-0.000210,10.157962,0.7191,0.302,5.07361,0.00000
1597.00,5.07274,10.174862,-0.000210,10.157915,0.7190,0.302,5.07274,0.00000
1598.00,5.07221,10.174966,-0.000209,10.158004,0.7188,0.303,5.07221,0.00000
1599.00,5.07199,10.174993,-0.000212,10.157987,0.7186,0.303,5.07199,0.00000
1600.00,5.07244,10.174834,-0.000215,10.157795,0.7184,0.303,5.07244,0.00000
1601.00,5.07277,10.174654,-0.000213,10.157607,0.7182,0.303,5.07277,0.00000
1602.00,5.07299,10.174865,-0.000210,10.157765,0.7180,0.303,5.07299,0.00000
1603.00,5.07349,10.174853,-0.000212,10.157652,0.7178,0.303,5.07349,0.00000
1604.00,5.07381,10.175013,-0.000209,10.157771,0.7176,0.304,5.07381,0.00000
1605.00,5.07432,10.175394,-0.000206,10.157998,0.7174,0.304,5.07432,0.00000
1606.00,5.07523,10.175614,-0.000207,10.158129,0.7172,0.304,5.07523,0.00000
1607.00,5.07607,10.175541,-0.000213,10.157985,0.7170,0.304,5.07607,0.00000
1608.00,5.07566,10.175657,-0.000214,10.158042,0.7168,0.304,5.07566,0.00000
1609.00,5.07547,10.175683,-0.000216,10.157992,0.7166,0.305,5.07547,0.00000
1610.00,5.07421,10.175690,-0.000220,10.158015,0.7164,0.305,5.07421,0.00000
1611.00,5.07322,10.175707,-0.000221,10.157990,0.7162,0.305,5.07322,0.00000
1612.00,5.07234,10.175664,-0.000215,10.157961,0.7159,0.305,5.07234,0.00000
1613.00,5.07233,10.175636,-0.000213,10.157887,0.7157,0.305,5.07233,0.00000
1614.00,5.07241,10.175664,-0.000212,10.157862,0.7154,0.305,5.07241,0.00000
1615.00,5.07376,10.175676,-0.000212,10.157821,0.7152,0.305,5.07376,0.00000
1616.00,5.07505,10.175792,-0.000214,10.157872,0.7150,0.305,5.07505,0.00000
1617.00,5.07655,10.175938,-0.000212,10.157941,0.7147,0.305,5.07655,0.00000
1618.00,5.07574,10.176043,-0.000212,10.157983,0.7145,0.306,5.07574,0.00000
1619.00,5.07527,10.176063,-0.000212,10.158006,0.7143,0.306,5.07527,0.00000
1620.00,5.07443,10.176111,-0.000211,10.158034,0.7141,0.306,5.07443,0.00000
1621.00,5.07282,10.176072,-0.000209,10.157981,0.7138,0.306,5.07282,0.00000
1622.00,5.07211,10.176100,-0.000217,10.157946,0.7136,0.306,5.07211,0.00000
1623.00,5.07273,10.176141,-0.000221,10.157982,0.7134,0.307,5.07273,0.00000
1624.00,5.07383,10.176249,-0.000223,10.158026,0.7132,0.307,5.07383,0.00000
1625.00,5.07345,10.176298,-0.000227,10.158024,0.7130,0.307,5.07345,0.00000
1626.00,5.07406,10.176326,-0.000229,10.157973,0.7128,0.308,5.07406,0.00000
1627.00,5.07417,10.176384,-0.000228,10.157974,0.7126,0.308,5.07417,0.00000
1628.00,5.07421,10.176427,-0.000227,10.157946,0.7124,0.308,5.07421,0.00000
1629.00,5.07425,10.176454,-0.000225,10.157897,0.7122,0.308,5.07425,0.00000
1630.00,5.07551,10.176574,-0.000221,10.157921,0.7121,0.308,5.07551,0.00000
1631.00,5.07620,10.176740,-0.000221,10.158024,0.7120,0.308,5.07620,0.00000
1632.00,5.07613,10.176830,-0.000219,10.158072,0.7118,0.308,5.07613,0.00000
1633.00,5.07568,10.176863,-0.000218,10.158068,0.7117,0.308,5.07568,0.00000
1634.00,5.07417,10.176890,-0.000219,10.158047,0.7116,0.309,5.07417,0.00000
1635.00,5.07393,10.176916,-0.000221,10.158027,0.7115,0.309,5.07393,0.00000
1636.00,5.07297,10.176953,-0.000220,10.158060,0.7113,0.309,5.07297,0.00000
1637.00,5.07209,10.176947,-0.000222,10.158046,0.7112,0.309,5.07209,0.00000
1638.00,5.07272,10.177077,-0.000222,10.158119,0.7111,0.309,5.07272,0.00000
1639.00,5.07427,10.177147,-0.000220,10.158116,0.7110,0.310,5.07427,0.00000
1640.00,5.07444,10.177177,-0.000219,10.158057,0.7109,0.310,5.07444,0.00000
1641.00,5.07524,10.177178,-0.000216,10.157949,0.7108,0.310,5.07524,0.00000
1642.00,5.07522,10.177259,-0.000217,10.157906,0.7108,0.310,5.07522,0.00000
1643.00,5.07463,10.177284,-0.000216,10.157836,0.7107,0.310,5.07463,0.00000
1644.00,5.07374,10.177249,-0.000219,10.157793,0.7107,0.310,5.07374,0.00000
1645.00,5.07327,10.177365,-0.000220,10.157909,0.7107,0.311,5.07327,0.00000
1646.00,5.07250,10.177404,-0.000221,10.157949,0.7106,0.311,5.07250,0.00000
1647.00,5.07341,10.177289,-0.000219,10.157890,0.7106,0.311,5.07341,0.00000
1648.00,5.07412,10.177269,-0.000219,10.157880,0.7106,0.311,5.07412,0.00000
1649.00,5.07452,10.177642,-0.000218,10.158176,0.7106,0.311,5.07452,0.00000
1650.00,5.07394,10.177676,-0.000215,10.158153,0.7106,0.311,5.07394,0.00000
1651.00,5.07364,10.177845,-0.000218,10.158242,0.7106,0.312,5.07364,0.00000
1652.00,5.07291,10.178093,-0.000221,10.158356,0.7105,0.312,5.07291,0.00000
1653.00,5.07254,10.178122,-0.000220,10.158284,0.7105,0.312,5.07254,0.00000
1654.00,5.07227,10.177945,-0.000218,10.158043,0.7105,0.312,5.07227,0.00000
1655.00,5.07220,10.178123,-0.000222,10.158147,0.7104,0.313,5.07220,0.00000
1656.00,5.07217,10.178113,-0.000222,10.158099,0.7103,0.313,5.07217,0.00000
1657.00,5.07188,10.178136,-0.000220,10.158078,0.7103,0.313,5.07188,0.00000
1658.00,5.07161,10.178212,-0.000219,10.158138,0.7101,0.313,5.07161,0.00000
1659.00,5.07137,10.178226,-0.000218,10.158109,0.7100,0.313,5.07137,0.00000
1660.00,5.07083,10.178308,-0.000217,10.158152,0.7099,0.313,5.07083,0.00000
1661.00,5.06986,10.178406,-0.000213,10.158154,0.7097,0.313,5.06986,0.00000
1662.00,5.06917,10.178523,-0.000211,10.158160,0.7095,0.314,5.06917,0.00000
1663.00,5.06927,10.178670,-0.000213,10.158201,0.7094,0.314,5.06927,0.00000
1664.00,5.06951,10.178730,-0.000210,10.158227,0.7092,0.314,5.06951,0.00000
1665.00,5.07042,10.178536,-0.000208,10.157962,0.7090,0.314,5.07042,0.00000
1666.00,5.07168,10.178546,-0.000208,10.157930,0.7088,0.314,5.07168,0.00000
1667.00,5.07226,10.178406,-0.000207,10.157812,0.7086,0.314,5.07226,0.00000
1668.00,5.07151,10.178509,-0.000206,10.157886,0.7084,0.314,5.07151,0.00000
1669.00,5.07077,10.178630,-0.000208,10.157903,0.7081,0.314,5.07077,0.00000
1670.00,5.07029,10.178754,-0.000205,10.157965,0.7079,0.314,5.07029,0.00000
1671.00,5.07032,10.178820,-0.000204,10.157988,0.7077,0.315,5.07032,0.00000
1672.00,5.07111,10.179104,-0.000205,10.158154,0.7075,0.315,5.07111,0.00000
1673.00,5.07058,10.179105,-0.000205,10.158086,0.7073,0.315,5.07058,0.00000
1674.00,5.07095,10.178986,-0.000209,10.157951,0.7071,0.315,5.07095,0.00000
1675.00,5.07093,10.179002,-0.000212,10.157951,0.7069,0.315,5.07093,0.00000
1676.00,5.07145,10.179060,-0.000210,10.157942,0.7066,0.315,5.07145,0.00000
1677.00,5.07133,10.179095,-0.000210,10.158004,0.7064,0.316,5.07133,0.00000
1678.00,5.07216,10.179094,-0.000208,10.158008,0.7061,0.316,5.07216,0.00000
1679.00,5.07155,10.179287,-0.000207,10.158131,0.7059,0.316,5.07155,0.00000
1680.00,5.07108,10.179447,-0.000207,10.158205,0.7057,0.316,5.07108,0.00000
1681.00,5.07008,10.179546,-0.000211,10.158255,0.7054,0.316,5.07008,0.00000
@10,1.2000,2.4, 1680.018 
1682.00,5.06945,10.179495,-0.000212,10.158117,0.7052,0.316,5.06945,0.00000
1683.00,5.07057,10.179570,-0.000211,10.158100,0.7049,0.317,5.07057,0.00000
1684.00,5.07081,10.179626,-0.000208,10.158072,0.7046,0.317,5.07081,0.00000
1685.00,5.06803,10.179549,-0.000206,10.158031,0.7043,0.317,5.06803,0.00000
1686.00,5.06304,10.179534,-0.000204,10.158035,0.7041,0.317,5.06304,0.00000
1687.00,5.05814,10.179535,-0.000205,10.158027,0.7038,0.317,5.05814,0.00000
1688.00,5.05341,10.179470,-0.000207,10.157938,0.7035,0.317,5.05341,0.00000
1689.00,5.05107,10.179507,-0.000209,10.157963,0.7033,0.317,5.05107,0.00000
1690.00,5.05423,10.179612,-0.000211,10.157913,0.7030,0.318,5.05423,0.00000
1691.00,5.06014,10.179704,-0.000211,10.157849,0.7028,0.318,5.06014,0.00000
1692.00,5.06554,10.179723,-0.000209,10.157769,0.7025,0.318,5.06554,0.00000
1693.00,5.07052,10.179937,-0.000207,10.157923,0.7023,0.318,5.07052,0.00000
1694.00,5.07397,10.179991,-0.000206,10.157908,0.7020,0.318,5.07397,0.00000
1695.00,5.07505,10.180108,-0.000203,10.157960,0.7018,0.318,5.07505,0.00000
1696.00,5.07499,10.180035,-0.000201,10.157903,0.7015,0.318,5.07499,0.00000
1697.00,5.07442,10.180219,-0.000199,10.158054,0.7013,0.318,5.07442,0.00000
1698.00,5.07271,10.180195,-0.000201,10.157991,0.7011,0.318,5.07271,0.00000
1699.00,5.07207,10.180216,-0.000202,10.158005,0.7010,0.318,5.07207,0.00000
1700.00,5.07117,10.180157,-0.000201,10.157973,0.7008,0.319,5.07117,0.00000
1701.00,5.07018,10.180328,-0.000203,10.158056,0.7006,0.319,5.07018,0.00000
1702.00,5.07005,10.180289,-0.000202,10.157977,0.7005,0.319,5.07005,0.00000
1703.00,5.06990,10.180379,-0.000198,10.157981,0.7003,0.319,5.06990,0.00000
1704.00,5.06899,10.180467,-0.000198,10.157979,0.7002,0.319,5.06899,0.00000
1705.00,5.06847,10.180613,-0.000204,10.158016,0.7000,0.319,5.06847,0.00000
1706.00,5.06845,10.180651,-0.000203,10.157994,0.6999,0.319,5.06845,0.00000
1707.00,5.06832,10.180781,-0.000205,10.158053,0.6997,0.320,5.06832,0.00000
1708.00,5.06883,10.180806,-0.000207,10.158028,0.6995,0.320,5.06883,0.00000
1709.00,5.06926,10.180900,-0.000207,10.158097,0.6994,0.320,5.06926,0.00000
1710.00,5.06948,10.180973,-0.000204,10.158148,0.6993,0.320,5.06948,0.00000
1711.00,5.06924,10.181048,-0.000202,10.158183,0.6991,0.320,5.06924,0.00000
1712.00,5.06970,10.181059,-0.000202,10.158137,0.6990,0.320,5.06970,0.00000
1713.00,5.07041,10.181123,-0.000200,10.158146,0.6990,0.320,5.07041,0.00000
1714.00,5.07042,10.181200,-0.000197,10.158165,0.6989,0.320,5.07042,0.00000
1715.00,5.07025,10.181184,-0.000196,10.158089,0.6989,0.320,5.07025,0.00000
1716.00,5.07012,10.181182,-0.000199,10.158051,0.6989,0.321,5.07012,0.00000
1717.00,5.06956,10.181153,-0.000200,10.157983,0.6988,0.321,5.06956,0.00000
1718.00,5.06902,10.181165,-0.000200,10.157962,0.6988,0.321,5.06902,0.00000
1719.00,5.06876,10.181107,-0.000203,10.157853,0.6988,0.321,5.06876,0.00000
1720.00,5.06858,10.181142,-0.000203,10.157858,0.6988,0.321,5.06858,0.00000
1721.00,5.06897,10.181234,-0.000199,10.157895,0.6987,0.321,5.06897,0.00000
1722.00,5.06987,10.181409,-0.000195,10.157971,0.6987,0.321,5.06987,0.00000
1723.00,5.06969,10.181488,-0.000196,10.157981,0.6987,0.321,5.06969,0.00000
1724.00,5.06962,10.181664,-0.000195,10.158061,0.6987,0.321,5.06962,0.00000
1725.00,5.07030,10.181730,-0.000196,10.158093,0.6987,0.322,5.07030,0.00000
1726.00,5.07067,10.181761,-0.000199,10.158060,0.6987,0.322,5.07067,0.00000
1727.00,5.07067,10.181885,-0.000199,10.158151,0.6987,0.322,5.07067,0.00000
1728.00,5.07074,10.181985,-0.000199,10.158205,0.6987,0.322,5.07074,0.00000
1729.00,5.07099,10.182011,-0.000198,10.158228,0.6988,0.322,5.07099,0.00000
1730.00,5.07079,10.182011,-0.000199,10.158144,0.6988,0.322,5.07079,0.00000
1731.00,5.07061,10.182013,-0.000200,10.158054,0.6989,0.322,5.07061,0.00000
1732.00,5.06965,10.182007,-0.000204,10.157999,0.6990,0.323,5.06965,0.00000
1733.00,5.06904,10.181999,-0.000204,10.157950,0.6990,0.323,5.06904,0.00000
1734.00,5.06862,10.181955,-0.000204,10.157844,0.6991,0.323,5.06862,0.00000
1735.00,5.06788,10.182003,-0.000207,10.157850,0.6992,0.323,5.06788,0.00000
1736.00,5.06800,10.182108,-0.000206,10.157949,0.6992,0.323,5.06800,0.00000
1737.00,5.06910,10.182140,-0.000207,10.157966,0.6993,0.324,5.06910,0.00000
1738.00,5.06903,10.182231,-0.000207,10.158005,0.6993,0.324,5.06903,0.00000
1739.00,5.06973,10.182290,-0.000208,10.157989,0.6993,0.324,5.06973,0.00000
1740.00,5.07055,10.182394,-0.000204,10.158043,0.6993,0.324,5.07055,0.00000
1741.00,5.07052,10.182368,-0.000203,10.158005,0.6993,0.324,5.07052,0.00000
1742.00,5.06988,10.182483,-0.000204,10.158004,0.6993,0.324,5.06988,0.00000
1743.00,5.07062,10.182527,-0.000203,10.157976,0.6994,0.324,5.07062,0.00000
1744.00,5.07084,10.182621,-0.000202,10.158070,0.6994,0.324,5.07084,0.00000
1745.00,5.07084,10.182705,-0.000203,10.158079,0.6994,0.324,5.07084,0.00000
1746.00,5.07035,10.182787,-0.000204,10.158068,0.6994,0.325,5.07035,0.00000
1747.00,5.07013,10.182704,-0.000206,10.157995,0.6994,0.325,5.07013,0.00000
1748.00,5.06985,10.182617,-0.000205,10.157847,0.6993,0.325,5.06985,0.00000
1749.00,5.06912,10.182611,-0.000210,10.157757,0.6993,0.325,5.06912,0.00000
1750.00,5.06927,10.182636,-0.000211,10.157708,0.6993,0.326,5.06927,0.00000
1751.00,5.06980,10.182642,-0.000211,10.157674,0.6993,0.326,5.06980,0.00000
1752.00,5.07003,10.182709,-0.000209,10.157687,0.6993,0.326,5.07003,0.00000
1753.00,5.06920,10.182869,-0.000215,10.157809,0.6993,0.326,5.06920,0.00000
1754.00,5.06933,10.182882,-0.000217,10.157816,0.6993,0.326,5.06933,0.00000
1755.00,5.06906,10.182931,-0.000217,10.157814,0.6994,0.327,5.06906,0.00000
1756.00,5.06808,10.183038,-0.000217,10.157841,0.6994,0.327,5.06808,0.00000
1757.00,5.06699,10.183126,-0.000217,10.157803,0.6994,0.327,5.06699,0.00000
1758.00,5.06651,10.183263,-0.000213,10.157843,0.6995,0.327,5.06651,0.00000
1759.00,5.06651,10.183400,-0.000214,10.157842,0.6995,0.327,5.06651,0.00000
1760.00,5.06674,10.183458,-0.000214,10.157844,0.6996,0.327,5.06674,0.00000
1761.00,5.06796,10.183530,-0.000214,10.157849,0.6996,0.328,5.06796,0.00000
1762.00,5.06944,10.183562,-0.000217,10.157882,0.6997,0.328,5.06944,0.00000
1763.00,5.07141,10.183559,-0.000217,10.157843,0.6997,0.328,5.07141,0.00000
1764.00,5.07162,10.183710,-0.000216,10.157933,0.6998,0.328,5.07162,0.00000
1765.00,5.07139,10.183863,-0.000219,10.158021,0.6999,0.328,5.07139,0.00000
1766.00,5.07028,10.183908,-0.000217,10.158014,0.6999,0.329,5.07028,0.00000
1767.00,5.06920,10.183997,-0.000218,10.158033,0.7000,0.329,5.06920,0.00000
1768.00,5.06810,10.183990,-0.000219,10.157956,0.7001,0.329,5.06810,0.00000
1769.00,5.06841,10.184033,-0.000218,10.157976,0.7001,0.329,5.06841,0.00000
1770.00,5.06908,10.183988,-0.000216,10.157887,0.7002,0.329,5.06908,0.00000
1771.00,5.06857,10.184017,-0.000219,10.157901,0.7002,0.329,5.06857,0.00000
1772.00,5.06843,10.183983,-0.000217,10.157809,0.7003,0.329,5.06843,0.00000
1773.00,5.06783,10.184053,-0.000217,10.157856,0.7004,0.330,5.06783,0.00000
1774.00,5.06672,10.184069,-0.000215,10.157812,0.7005,0.330,5.06672,0.00000
1775.00,5.06570,10.184259,-0.000211,10.157982,0.7005,0.330,5.06570,0.00000
1776.00,5.06658,10.184362,-0.000209,10.158019,0.7006,0.330,5.06658,0.00000
1777.00,5.06693,10.184529,-0.000206,10.158143,0.7007,0.330,5.06693,0.00000
1778.00,5.06753,10.184703,-0.000206,10.158218,0.7007,0.330,5.06753,0.00000
1779.00,5.06786,10.184726,-0.000209,10.158179,0.7008,0.330,5.06786,0.00000
1780.00,5.06801,10.184601,-0.000213,10.157967,0.7009,0.330,5.06801,0.00000
1781.00,5.06767,10.184617,-0.000214,10.157869,0.7009,0.330,5.06767,0.00000
1782.00,5.06800,10.184607,-0.000216,10.157757,0.7010,0.331,5.06800,0.00000
1783.00,5.06800,10.184619,-0.000215,10.157738,0.7010,0.331,5.06800,0.00000
1784.00,5.06741,10.184594,-0.000216,10.157697,0.7011,0.331,5.06741,0.00000
1785.00,5.06719,10.184667,-0.000215,10.157749,0.7012,0.331,5.06719,0.00000
1786.00,5.06643,10.184687,-0.000214,10.157794,0.7013,0.331,5.06643,0.00000
1787.00,5.06557,10.184793,-0.000213,10.157888,0.7013,0.331,5.06557,0.00000
1788.00,5.06540,10.184781,-0.000213,10.157809,0.7014,0.331,5.06540,0.00000
1789.00,5.06620,10.184914,-0.000211,10.157824,0.7015,0.331,5.06620,0.00000
1790.00,5.06576,10.185031,-0.000212,10.157854,0.7016,0.332,5.06576,0.00000
1791.00,5.06598,10.185135,-0.000213,10.157858,0.7018,0.332,5.06598,0.00000
1792.00,5.06678,10.185236,-0.000212,10.157878,0.7019,0.332,5.06678,0.00000
1793.00,5.06698,10.185389,-0.000210,10.157998,0.7020,0.332,5.06698,0.00000
1794.00,5.06678,10.185431,-0.000213,10.158024,0.7021,0.332,5.06678,0.00000
1795.00,5.06730,10.185464,-0.000213,10.158014,0.7023,0.333,5.06730,0.00000
1796.00,5.06784,10.185530,-0.000216,10.158009,0.7024,0.333,5.06784,0.00000
1797.00,5.06685,10.185564,-0.000219,10.157977,0.7026,0.333,5.06685,0.00000
1798.00,5.06637,10.185654,-0.000219,10.157965,0.7027,0.333,5.06637,0.00000
1799.00,5.06612,10.185720,-0.000215,10.157960,0.7029,0.333,5.06612,0.00000
1800.00,5.06640,10.185732,-0.000213,10.157917,0.7030,0.333,5.06640,0.00000
1801.00,5.06646,10.185757,-0.000213,10.157900,0.7032,0.333,5.06646,0.00000
1802.00,5.06697,10.185765,-0.000211,10.157890,0.7034,0.333,5.06697,0.00000
1803.00,5.06710,10.185657,-0.000211,10.157765,0.7035,0.334,5.06710,0.00000
1804.00,5.06698,10.185729,-0.000215,10.157800,0.7037,0.334,5.06698,0.00000
1805.00,5.06640,10.185841,-0.000217,10.157861,0.7039,0.334,5.06640,0.00000
1806.00,5.06694,10.185958,-0.000219,10.157898,0.7041,0.334,5.06694,0.00000
1807.00,5.06727,10.186067,-0.000221,10.157902,0.7043,0.335,5.06727,0.00000
1808.00,5.06733,10.186136,-0.000219,10.157971,0.7044,0.335,5.06733,0.00000
1809.00,5.06715,10.186218,-0.000217,10.158000,0.7046,0.335,5.06715,0.00000
1810.00,5.06694,10.186215,-0.000215,10.157935,0.7048,0.335,5.06694,0.00000
1811.00,5.06624,10.186152,-0.000211,10.157906,0.7049,0.335,5.06624,0.00000
1812.00,5.06560,10.186104,-0.000208,10.157912,0.7051,0.335,5.06560,0.00000
1813.00,5.06610,10.186148,-0.000211,10.157844,0.7052,0.335,5.06610,0.00000
1814.00,5.06620,10.186114,-0.000213,10.157800,0.7054,0.335,5.06620,0.00000
1815.00,5.06630,10.186153,-0.000213,10.157809,0.7055,0.336,5.06630,0.00000
1816.00,5.06584,10.186195,-0.000213,10.157818,0.7057,0.336,5.06584,0.00000
1817.00,5.06555,10.186304,-0.000214,10.157851,0.7058,0.336,5.06555,0.00000
1818.00,5.06419,10.186395,-0.000213,10.157944,0.7060,0.336,5.06419,0.00000
1819.00,5.06432,10.186447,-0.000212,10.157904,0.7061,0.336,5.06432,0.00000
1820.00,5.06425,10.186549,-0.000213,10.157910,0.7062,0.336,5.06425,0.00000
1821.00,5.06396,10.186699,-0.000213,10.157949,0.7063,0.336,5.06396,0.00000
1822.00,5.06396,10.186762,-0.000215,10.157899,0.7065,0.337,5.06396,0.00000
1823.00,5.06415,10.186814,-0.000218,10.157853,0.7066,0.337,5.06415,0.00000
1824.00,5.06402,10.186878,-0.000219,10.157895,0.7067,0.337,5.06402,0.00000
1825.00,5.06399,10.186927,-0.000220,10.157906,0.7068,0.337,5.06399,0.00000
1826.00,5.06485,10.186965,-0.000220,10.157915,0.7069,0.338,5.06485,0.00000
1827.00,5.06491,10.187009,-0.000221,10.157942,0.7069,0.338,5.06491,0.00000
1828.00,5.06506,10.187035,-0.000220,10.157928,0.7070,0.338,5.06506,0.00000
1829.00,5.06491,10.187021,-0.000219,10.157824,0.7071,0.338,5.06491,0.00000
1830.00,5.06453,10.187042,-0.000219,10.157765,0.7071,0.338,5.06453,0.00000
1831.00,5.06452,10.187147,-0.000215,10.157770,0.7073,0.338,5.06452,0.00000
1832.00,5.06526,10.187067,-0.000213,10.157657,0.7074,0.338,5.06526,0.00000
1833.00,5.06530,10.187091,-0.000212,10.157614,0.7075,0.338,5.06530,0.00000
1834.00,5.06506,10.187222,-0.000213,10.157654,0.7076,0.338,5.06506,0.00000
1835.00,5.06521,10.187338,-0.000212,10.157748,0.7077,0.339,5.06521,0.00000
1836.00,5.06473,10.187336,-0.000217,10.157713,0.7078,0.339,5.06473,0.00000
1837.00,5.06394,10.187464,-0.000220,10.157776,0.7079,0.339,5.06394,0.00000
1838.00,5.06343,10.187591,-0.000218,10.157847,0.7080,0.339,5.06343,0.00000
1839.00,5.06361,10.187681,-0.000216,10.157959,0.7081,0.339,5.06361,0.00000
1840.00,5.06338,10.187664,-0.000217,10.157870,0.7082,0.340,5.06338,0.00000
1841.00,5.06291,10.187694,-0.000217,10.157826,0.7083,0.340,5.06291,0.00000
1842.00,5.06299,10.187808,-0.000215,10.157872,0.7084,0.340,5.06299,0.00000
1843.00,5.06383,10.187868,-0.000218,10.157856,0.7085,0.340,5.06383,0.00000
1844.00,5.06354,10.187896,-0.000221,10.157815,0.7085,0.340,5.06354,0.00000
1845.00,5.06376,10.188012,-0.000220,10.157913,0.7086,0.340,5.06376,0.00000
1846.00,5.06418,10.188144,-0.000222,10.157972,0.7086,0.341,5.06418,0.00000
1847.00,5.06409,10.188234,-0.000224,10.158014,0.7087,0.341,5.06409,0.00000
1848.00,5.06361,10.188317,-0.000225,10.158071,0.7088,0.341,5.06361,0.00000
1849.00,5.06434,10.188414,-0.000224,10.158058,0.7088,0.341,5.06434,0.00000
1850.00,5.06478,10.188418,-0.000224,10.158022,0.7089,0.342,5.06478,0.00000
1851.00,5.06524,10.188440,-0.000218,10.158014,0.7090,0.341,5.06524,0.00000
1852.00,5.06555,10.188407,-0.000220,10.157945,0.7090,0.342,5.06555,0.00000
1853.00,5.06630,10.188453,-0.000218,10.157948,0.7091,0.342,5.06630,0.00000
1854.00,5.06580,10.188365,-0.000219,10.157869,0.7091,0.342,5.06580,0.00000
1855.00,5.06496,10.188437,-0.000220,10.157896,0.7092,0.342,5.06496,0.00000
1856.00,5.06423,10.188448,-0.000221,10.157864,0.7092,0.343,5.06423,0.00000
1857.00,5.06415,10.188582,-0.000220,10.157895,0.7093,0.343,5.06415,0.00000
1858.00,5.06389,10.188644,-0.000217,10.157867,0.7093,0.343,5.06389,0.00000
1859.00,5.06380,10.188723,-0.000215,10.157850,0.7094,0.343,5.06380,0.00000
1860.00,5.06380,10.188740,-0.000215,10.157805,0.7095,0.343,5.06380,0.00000
1861.00,5.06325,10.188828,-0.000216,10.157834,0.7096,0.343,5.06325,0.00000
@11,1.2000,2.4, 1860.088 
1862.00,5.06333,10.188786,-0.000214,10.157745,0.7096,0.343,5.06333,0.00000
1863.00,5.06332,10.188820,-0.000216,10.157715,0.7097,0.343,5.06332,0.00000
1864.00,5.06345,10.188992,-0.000215,10.157822,0.7097,0.343,5.06345,0.00000
1865.00,5.06129,10.189068,-0.000211,10.157795,0.7098,0.343,5.06129,0.00000
1866.00,5.05718,10.189086,-0.000212,10.157781,0.7099,0.343,5.05718,0.00000
1867.00,5.05158,10.189183,-0.000215,10.157814,0.7100,0.344,5.05158,0.00000
1868.00,5.04709,10.189223,-0.000213,10.157866,0.7101,0.344,5.04709,0.00000
1869.00,5.04394,10.189211,-0.000216,10.157833,0.7102,0.344,5.04394,0.00000
1870.00,5.04535,10.189295,-0.000220,10.157854,0.7103,0.345,5.04535,0.00000
1871.00,5.04963,10.189370,-0.000219,10.157839,0.7104,0.345,5.04963,0.00000
1872.00,5.05558,10.189463,-0.000220,10.157859,0.7105,0.345,5.05558,0.00000
1873.00,5.06055,10.189559,-0.000223,10.157829,0.7106,0.345,5.06055,0.00000
1874.00,5.06506,10.189645,-0.000224,10.157820,0.7107,0.345,5.06506,0.00000
1875.00,5.06653,10.189670,-0.000223,10.157768,0.7108,0.345,5.06653,0.00000
1876.00,5.06779,10.189681,-0.000224,10.157750,0.7108,0.346,5.06779,0.00000
1877.00,5.06835,10.189706,-0.000224,10.157757,0.7109,0.346,5.06835,0.00000
1878.00,5.06765,10.189663,-0.000220,10.157701,0.7110,0.346,5.06765,0.00000
1879.00,5.06534,10.189706,-0.000216,10.157697,0.7110,0.346,5.06534,0.00000
1880.00,5.06459,10.189762,-0.000218,10.157728,0.7111,0.346,5.06459,0.00000
1881.00,5.06354,10.189805,-0.000218,10.157683,0.7112,0.346,5.06354,0.00000
1882.00,5.06174,10.189803,-0.000214,10.157623,0.7112,0.346,5.06174,0.00000
1883.00,5.06137,10.189929,-0.000218,10.157611,0.7113,0.347,5.06137,0.00000
1884.00,5.06142,10.189960,-0.000223,10.157561,0.7113,0.347,5.06142,0.00000
1885.00,5.06075,10.189917,-0.000222,10.157456,0.7114,0.347,5.06075,0.00000
1886.00,5.06041,10.189964,-0.000220,10.157449,0.7114,0.347,5.06041,0.00000
1887.00,5.06030,10.190075,-0.000219,10.157476,0.7115,0.348,5.06030,0.00000
1888.00,5.06029,10.190114,-0.000215,10.157515,0.7115,0.348,5.06029,0.00000
1889.00,5.06021,10.190190,-0.000208,10.157591,0.7116,0.347,5.06021,0.00000
1890.00,5.06104,10.190255,-0.000206,10.157613,0.7117,0.347,5.06104,0.00000
1891.00,5.06134,10.190253,-0.000206,10.157586,0.7117,0.348,5.06134,0.00000
1892.00,5.06203,10.190276,-0.000209,10.157604,0.7118,0.348,5.06203,0.00000
1893.00,5.06151,10.190285,-0.000209,10.157592,0.7119,0.348,5.06151,0.00000
1894.00,5.06135,10.190283,-0.000213,10.157518,0.7120,0.348,5.06135,0.00000
1895.00,5.06128,10.190401,-0.000213,10.157604,0.7121,0.348,5.06128,0.00000
1896.00,5.06092,10.190534,-0.000214,10.157672,0.7122,0.349,5.06092,0.00000
1897.00,5.06008,10.190511,-0.000211,10.157641,0.7123,0.349,5.06008,0.00000
1898.00,5.05933,10.190550,-0.000214,10.157653,0.7124,0.349,5.05933,0.00000
1899.00,5.05956,10.190642,-0.000211,10.157710,0.7125,0.349,5.05956,0.00000
1900.00,5.05981,10.190722,-0.000212,10.157763,0.7126,0.349,5.05981,0.00000
1901.00,5.06026,10.190788,-0.000211,10.157814,0.7127,0.349,5.06026,0.00000
1902.00,5.06056,10.190938,-0.000209,10.157885,0.7128,0.349,5.06056,0.00000
1903.00,5.06106,10.190989,-0.000209,10.157899,0.7128,0.349,5.06106,0.00000
1904.00,5.06100,10.191020,-0.000208,10.157895,0.7129,0.350,5.06100,0.00000
1905.00,5.06046,10.191004,-0.000209,10.157823,0.7130,0.350,5.06046,0.00000
1906.00,5.05989,10.191067,-0.000212,10.157820,0.7131,0.350,5.05989,0.00000
1907.00,5.05958,10.191146,-0.000216,10.157804,0.7131,0.350,5.05958,0.00000
1908.00,5.05975,10.191275,-0.000216,10.157822,0.7132,0.351,5.05975,0.00000
1909.00,5.05983,10.191355,-0.000217,10.157830,0.7133,0.351,5.05983,0.00000
1910.00,5.06080,10.191448,-0.000214,10.157864,0.7134,0.351,5.06080,0.00000
1911.00,5.06063,10.191550,-0.000211,10.157921,0.7134,0.351,5.06063,0.00000
1912.00,5.06065,10.191634,-0.000209,10.158013,0.7135,0.351,5.06065,0.00000
1913.00,5.06016,10.191620,-0.000206,10.157963,0.7136,0.351,5.06016,0.00000
1914.00,5.05974,10.191721,-0.000204,10.158007,0.7137,0.351,5.05974,0.00000
1915.00,5.05932,10.191829,-0.000205,10.158026,0.7138,0.351,5.05932,0.00000
1916.00,5.05957,10.191816,-0.000205,10.157952,0.7139,0.351,5.05957,0.00000
1917.00,5.05916,10.191811,-0.000206,10.157848,0.7139,0.351,5.05916,0.00000
1918.00,5.05919,10.191913,-0.000209,10.157934,0.7141,0.352,5.05919,0.00000
1919.00,5.05888,10.191932,-0.000207,10.157894,0.7142,0.352,5.05888,0.00000
1920.00,5.05731,10.191944,-0.000207,10.157846,0.7143,0.352,5.05731,0.00000
1921.00,5.05700,10.191961,-0.000208,10.157801,0.7143,0.352,5.05700,0.00000
1922.00,5.05766,10.192066,-0.000205,10.157869,0.7145,0.352,5.05766,0.00000
1923.00,5.05800,10.192151,-0.000203,10.157866,0.7146,0.352,5.05800,0.00000
1924.00,5.05875,10.192203,-0.000206,10.157891,0.7147,0.353,5.05875,0.00000
1925.00,5.06023,10.192163,-0.000204,10.157894,0.7148,0.353,5.06023,0.00000
1926.00,5.06064,10.192263,-0.000204,10.157967,0.7150,0.353,5.06064,0.00000
1927.00,5.06068,10.192302,-0.000205,10.157945,0.7151,0.353,5.06068,0.00000
1928.00,5.06074,10.192286,-0.000205,10.157902,0.7152,0.353,5.06074,0.00000
1929.00,5.05974,10.192369,-0.000202,10.157968,0.7154,0.353,5.05974,0.00000
1930.00,5.05874,10.192510,-0.000204,10.158029,0.7156,0.353,5.05874,0.00000
1931.00,5.05806,10.192552,-0.000201,10.157980,0.7157,0.353,5.05806,0.00000
1932.00,5.05746,10.192618,-0.000201,10.157987,0.7159,0.354,5.05746,0.00000
1933.00,5.05672,10.192773,-0.000202,10.158031,0.7161,0.354,5.05672,0.00000
1934.00,5.05759,10.192842,-0.000205,10.157999,0.7163,0.354,5.05759,0.00000
1935.00,5.05776,10.192949,-0.000206,10.158016,0.7165,0.354,5.05776,0.00000
1936.00,5.05776,10.193053,-0.000206,10.158046,0.7167,0.354,5.05776,0.00000
1937.00,5.05757,10.193037,-0.000204,10.157995,0.7168,0.354,5.05757,0.00000
1938.00,5.05732,10.192959,-0.000205,10.157922,0.7170,0.355,5.05732,0.00000
1939.00,5.05685,10.192923,-0.000207,10.157884,0.7172,0.355,5.05685,0.00000
1940.00,5.05664,10.192900,-0.000206,10.157838,0.7174,0.355,5.05664,0.00000
1941.00,5.05678,10.192922,-0.000206,10.157869,0.7175,0.355,5.05678,0.00000
1942.00,5.05710,10.192974,-0.000210,10.157841,0.7177,0.356,5.05710,0.00000
1943.00,5.05773,10.192994,-0.000211,10.157799,0.7179,0.356,5.05773,0.00000
1944.00,5.05860,10.193083,-0.000210,10.157794,0.7181,0.356,5.05860,0.00000
1945.00,5.05841,10.193141,-0.000207,10.157796,0.7183,0.356,5.05841,0.00000
1946.00,5.05799,10.193243,-0.000210,10.157776,0.7185,0.356,5.05799,0.00000
1947.00,5.05796,10.193266,-0.000209,10.157771,0.7187,0.356,5.05796,0.00000
1948.00,5.05855,10.193408,-0.000208,10.157872,0.7188,0.356,5.05855,0.00000
1949.00,5.05833,10.193439,-0.000210,10.157871,0.7190,0.357,5.05833,0.00000
1950.00,5.05817,10.193511,-0.000214,10.157829,0.7192,0.357,5.05817,0.00000
1951.00,5.05810,10.193515,-0.000216,10.157813,0.7193,0.357,5.05810,0.00000
1952.00,5.05824,10.193639,-0.000215,10.157897,0.7195,0.357,5.05824,0.00000
1953.00,5.05813,10.193659,-0.000214,10.157870,0.7197,0.358,5.05813,0.00000
1954.00,5.05702,10.193808,-0.000210,10.157964,0.7199,0.358,5.05702,0.00000
1955.00,5.05777,10.193901,-0.000207,10.158047,0.7201,0.358,5.05777,0.00000
1956.00,5.05736,10.193940,-0.000206,10.158037,0.7202,0.358,5.05736,0.00000
1957.00,5.05713,10.193856,-0.000206,10.157887,0.7204,0.358,5.05713,0.00000
1958.00,5.05681,10.193991,-0.000207,10.157973,0.7206,0.358,5.05681,0.00000
1959.00,5.05743,10.194004,-0.000207,10.157936,0.7208,0.358,5.05743,0.00000
1960.00,5.05705,10.194078,-0.000207,10.157953,0.7209,0.358,5.05705,0.00000
1961.00,5.05750,10.194136,-0.000208,10.157954,0.7211,0.358,5.05750,0.00000
1962.00,5.05706,10.194318,-0.000209,10.158036,0.7213,0.359,5.05706,0.00000
1963.00,5.05672,10.194272,-0.000208,10.157894,0.7214,0.359,5.05672,0.00000
1964.00,5.05679,10.194307,-0.000212,10.157845,0.7215,0.359,5.05679,0.00000
1965.00,5.05715,10.194359,-0.000216,10.157838,0.7217,0.359,5.05715,0.00000
1966.00,5.05772,10.194359,-0.000215,10.157798,0.7219,0.360,5.05772,0.00000
1967.00,5.05853,10.194504,-0.000212,10.157897,0.7220,0.360,5.05853,0.00000
1968.00,5.05809,10.194725,-0.000213,10.158084,0.7222,0.360,5.05809,0.00000
1969.00,5.05666,10.194724,-0.000211,10.158038,0.7224,0.360,5.05666,0.00000
1970.00,5.05593,10.194710,-0.000208,10.157958,0.7225,0.360,5.05593,0.00000
1971.00,5.05526,10.194812,-0.000207,10.158013,0.7227,0.360,5.05526,0.00000
1972.00,5.05538,10.194815,-0.000206,10.157986,0.7228,0.360,5.05538,0.00000
1973.00,5.05675,10.194688,-0.000211,10.157799,0.7229,0.360,5.05675,0.00000
1974.00,5.05780,10.194798,-0.000211,10.157834,0.7229,0.361,5.05780,0.00000
1975.00,5.05755,10.194809,-0.000213,10.157854,0.7231,0.361,5.05755,0.00000
1976.00,5.05767,10.194857,-0.000213,10.157857,0.7232,0.361,5.05767,0.00000
1977.00,5.05621,10.194868,-0.000214,10.157813,0.7233,0.361,5.05621,0.00000
1978.00,5.05584,10.194964,-0.000212,10.157844,0.7234,0.361,5.05584,0.00000
1979.00,5.05637,10.195042,-0.000213,10.157876,0.7235,0.361,5.05637,0.00000
1980.00,5.05647,10.195141,-0.000212,10.157855,0.7236,0.362,5.05647,0.00000
1981.00,5.05608,10.195172,-0.000215,10.157819,0.7237,0.362,5.05608,0.00000
1982.00,5.05615,10.195221,-0.000219,10.157820,0.7238,0.362,5.05615,0.00000
1983.00,5.05590,10.195252,-0.000218,10.157802,0.7239,0.362,5.05590,0.00000
1984.00,5.05532,10.195296,-0.000217,10.157816,0.7240,0.362,5.05532,0.00000
1985.00,5.05561,10.195331,-0.000218,10.157810,0.7240,0.363,5.05561,0.00000
1986.00,5.05576,10.195504,-0.000218,10.157879,0.7241,0.363,5.05576,0.00000
1987.00,5.05608,10.195554,-0.000212,10.157878,0.7242,0.363,5.05608,0.00000
1988.00,5.05500,10.195696,-0.000211,10.157950,0.7242,0.363,5.05500,0.00000
1989.00,5.05573,10.195700,-0.000215,10.157888,0.7243,0.363,5.05573,0.00000
1990.00,5.05532,10.195805,-0.000216,10.157969,0.7243,0.363,5.05532,0.00000
1991.00,5.05450,10.195784,-0.000215,10.157953,0.7243,0.363,5.05450,0.00000
1992.00,5.05385,10.195852,-0.000215,10.157937,0.7244,0.364,5.05385,0.00000
1993.00,5.05471,10.195862,-0.000216,10.157865,0.7244,0.364,5.05471,0.00000
1994.00,5.05377,10.195910,-0.000213,10.157863,0.7245,0.364,5.05377,0.00000
1995.00,5.05454,10.196035,-0.000210,10.157878,0.7246,0.364,5.05454,0.00000
1996.00,5.05527,10.196093,-0.000209,10.157828,0.7246,0.364,5.05527,0.00000
1997.00,5.05666,10.196130,-0.000214,10.157765,0.7247,0.364,5.05666,0.00000
1998.00,5.05640,10.196147,-0.000213,10.157746,0.7248,0.365,5.05640,0.00000
1999.00,5.05651,10.196211,-0.000215,10.157730,0.7249,0.365,5.05651,0.00000
2000.00,5.05482,10.196192,-0.000217,10.157661,0.7250,0.365,5.05482,0.00000
2001.00,5.05418,10.196318,-0.000217,10.157778,0.7250,0.365,5.05418,0.00000
2002.00,5.05319,10.196408,-0.000217,10.157875,0.7251,0.365,5.05319,0.00000
2003.00,5.05303,10.196487,-0.000217,10.157954,0.7252,0.366,5.05303,0.00000
2004.00,5.05323,10.196479,-0.000215,10.157938,0.7253,0.366,5.05323,0.00000
2005.00,5.05530,10.196454,-0.000214,10.157883,0.7254,0.366,5.05530,0.00000
2006.00,5.05712,10.196379,-0.000214,10.157745,0.7255,0.366,5.05712,0.00000
2007.00,5.05728,10.196423,-0.000215,10.157720,0.7255,0.366,5.05728,0.00000
2008.00,5.05737,10.196455,-0.000216,10.157705,0.7256,0.366,5.05737,0.00000
2009.00,5.05689,10.196545,-0.000216,10.157700,0.7257,0.367,5.05689,0.00000
2010.00,5.05624,10.196659,-0.000217,10.157728,0.7259,0.367,5.05624,0.00000
2011.00,5.05509,10.196718,-0.000218,10.157753,0.7260,0.367,5.05509,0.00000
2012.00,5.05502,10.196717,-0.000218,10.157750,0.7261,0.367,5.05502,0.00000
2013.00,5.05479,10.196774,-0.000215,10.157746,0.7262,0.367,5.05479,0.00000
2014.00,5.05528,10.196839,-0.000214,10.157775,0.7264,0.367,5.05528,0.00000
2015.00,5.05470,10.196827,-0.000213,10.157756,0.7265,0.368,5.05470,0.00000
2016.00,5.05445,10.196927,-0.000209,10.157826,0.7266,0.368,5.05445,0.00000
2017.00,5.05392,10.197013,-0.000208,10.157801,0.7268,0.368,5.05392,0.00000
2018.00,5.05403,10.197104,-0.000207,10.157801,0.7269,0.368,5.05403,0.00000
2019.00,5.05257,10.197204,-0.000208,10.157836,0.7271,0.368,5.05257,0.00000
2020.00,5.05199,10.197264,-0.000211,10.157824,0.7272,0.368,5.05199,0.00000
2021.00,5.05226,10.197292,-0.000216,10.157743,0.7273,0.369,5.05226,0.00000
2022.00,5.05310,10.197310,-0.000217,10.157771,0.7275,0.369,5.05310,0.00000
2023.00,5.05281,10.197358,-0.000221,10.157816,0.7276,0.369,5.05281,0.00000
2024.00,5.05407,10.197360,-0.000219,10.157806,0.7278,0.369,5.05407,0.00000
2025.00,5.05428,10.197433,-0.000218,10.157869,0.7280,0.369,5.05428,0.00000
2026.00,5.05410,10.197474,-0.000215,10.157861,0.7282,0.369,5.05410,0.00000
2027.00,5.05404,10.197485,-0.000212,10.157800,0.7283,0.369,5.05404,0.00000
2028.00,5.05463,10.197537,-0.000210,10.157760,0.7285,0.369,5.05463,0.00000
2029.00,5.05422,10.197599,-0.000213,10.157739,0.7287,0.369,5.05422,0.00000
2030.00,5.05409,10.197684,-0.000212,10.157719,0.7288,0.370,5.05409,0.00000
2031.00,5.05394,10.197719,-0.000214,10.157712,0.7290,0.370,5.05394,0.00000
2032.00,5.05318,10.197802,-0.000217,10.157722,0.7292,0.370,5.05318,0.00000
2033.00,5.05293,10.197783,-0.000219,10.157657,0.7293,0.371,5.05293,0.00000
2034.00,5.05248,10.197832,-0.000218,10.157634,0.7294,0.371,5.05248,0.00000
2035.00,5.05192,10.197818,-0.000215,10.157571,0.7295,0.371,5.05192,0.00000
2036.00,5.05195,10.197941,-0.000214,10.157647,0.7297,0.371,5.05195,0.00000
2037.00,5.05284,10.198066,-0.000210,10.157730,0.7298,0.371,5.05284,0.00000
2038.00,5.05283,10.198181,-0.000209,10.157841,0.7300,0.371,5.05283,0.00000
2039.00,5.05404,10.198275,-0.000212,10.157921,0.7301,0.371,5.05404,0.00000
2040.00,5.05525,10.198385,-0.000216,10.158012,0.7303,0.371,5.05525,0.00000
2041.00,5.05545,10.198334,-0.000218,10.157931,0.7305,0.372,5.05545,0.00000
@12,1.2000,2.4, 2040.051 
2042.00,5.05457,10.198315,-0.000220,10.157861,0.7306,0.372,5.05457,0.00000
2043.00,5.05375,10.198305,-0.000224,10.157759,0.7308,0.372,5.05375,0.00000
2044.00,5.05326,10.198316,-0.000221,10.157706,0.7309,0.372,5.05326,0.00000
2045.00,5.05086,10.198374,-0.000219,10.157710,0.7310,0.372,5.05086,0.00000
2046.00,5.04627,10.198503,-0.000219,10.157805,0.7312,0.373,5.04627,0.00000
2047.00,5.04162,10.198597,-0.000219,10.157898,0.7314,0.373,5.04162,0.00000
2048.00,5.03837,10.198654,-0.000217,10.157939,0.7316,0.373,5.03837,0.00000
2049.00,5.03541,10.198713,-0.000217,10.158006,0.7317,0.373,5.03541,0.00000
2050.00,5.03666,10.198730,-0.000215,10.158018,0.7319,0.373,5.03666,0.00000
2051.00,5.04121,10.198794,-0.000214,10.158030,0.7320,0.373,5.04121,0.00000
2052.00,5.04673,10.198913,-0.000216,10.158027,0.7322,0.374,5.04673,0.00000
2053.00,5.05119,10.199005,-0.000217,10.158024,0.7323,0.374,5.05119,0.00000
2054.00,5.05471,10.199067,-0.000218,10.157961,0.7325,0.374,5.05471,0.00000
2055.00,5.05598,10.199205,-0.000222,10.157970,0.7326,0.374,5.05598,0.00000
2056.00,5.05697,10.199227,-0.000222,10.157911,0.7327,0.375,5.05697,0.00000
2057.00,5.05775,10.199199,-0.000218,10.157865,0.7329,0.375,5.05775,0.00000
2058.00,5.05708,10.199259,-0.000216,10.157874,0.7330,0.375,5.05708,0.00000
2059.00,5.05655,10.199299,-0.000211,10.157871,0.7331,0.375,5.05655,0.00000
2060.00,5.05619,10.199371,-0.000208,10.157905,0.7332,0.375,5.05619,0.00000
2061.00,5.05473,10.199471,-0.000208,10.157978,0.7333,0.375,5.05473,0.00000
2062.00,5.05292,10.199518,-0.000211,10.157957,0.7334,0.375,5.05292,0.00000
2063.00,5.05224,10.199504,-0.000210,10.157913,0.7335,0.375,5.05224,0.00000
2064.00,5.05132,10.199521,-0.000210,10.157892,0.7335,0.375,5.05132,0.00000
2065.00,5.05142,10.199483,-0.000211,10.157790,0.7336,0.375,5.05142,0.00000
2066.00,5.05093,10.199500,-0.000210,10.157786,0.7337,0.376,5.05093,0.00000
2067.00,5.05037,10.199525,-0.000210,10.157800,0.7338,0.376,5.05037,0.00000
2068.00,5.04985,10.199667,-0.000212,10.157905,0.7339,0.376,5.04985,0.00000
2069.00,5.05019,10.199755,-0.000211,10.157982,0.7340,0.376,5.05019,0.00000
2070.00,5.04944,10.199767,-0.000210,10.157978,0.7340,0.376,5.04944,0.00000
2071.00,5.04938,10.199777,-0.000210,10.157926,0.7341,0.376,5.04938,0.00000
2072.00,5.04970,10.199718,-0.000209,10.157820,0.7342,0.376,5.04970,0.00000
2073.00,5.05036,10.199743,-0.000206,10.157824,0.7343,0.376,5.05036,0.00000
2074.00,5.04951,10.199745,-0.000208,10.157779,0.7344,0.376,5.04951,0.00000
2075.00,5.04963,10.199850,-0.000211,10.157849,0.7345,0.377,5.04963,0.00000
2076.00,5.04992,10.200035,-0.000209,10.157941,0.7346,0.377,5.04992,0.00000
2077.00,5.04979,10.200214,-0.000211,10.158075,0.7347,0.377,5.04979,0.00000
2078.00,5.04977,10.200135,-0.000213,10.157904,0.7348,0.377,5.04977,0.00000
2079.00,5.04922,10.200211,-0.000212,10.157874,0.7349,0.378,5.04922,0.00000
2080.00,5.04882,10.200319,-0.000210,10.157894,0.7350,0.378,5.04882,0.00000
2081.00,5.04850,10.200216,-0.000212,10.157733,0.7350,0.378,5.04850,0.00000
2082.00,5.04820,10.200268,-0.000211,10.157697,0.7351,0.378,5.04820,0.00000
2083.00,5.04741,10.200472,-0.000213,10.157869,0.7352,0.378,5.04741,0.00000
2084.00,5.04809,10.200546,-0.000214,10.157865,0.7352,0.378,5.04809,0.00000
2085.00,5.04815,10.200602,-0.000215,10.157880,0.7353,0.379,5.04815,0.00000
2086.00,5.04832,10.200683,-0.000215,10.157901,0.7353,0.379,5.04832,0.00000
2087.00,5.04870,10.200748,-0.000214,10.157885,0.7353,0.379,5.04870,0.00000
2088.00,5.04923,10.200844,-0.000213,10.157893,0.7354,0.379,5.04923,0.00000
2089.00,5.04867,10.201002,-0.000211,10.157975,0.7354,0.379,5.04867,0.00000
2090.00,5.04850,10.200948,-0.000204,10.157898,0.7354,0.379,5.04850,0.00000
2091.00,5.04865,10.201003,-0.000205,10.157909,0.7354,0.379,5.04865,0.00000
2092.00,5.04835,10.201104,-0.000204,10.157938,0.7354,0.379,5.04835,0.00000
2093.00,5.04772,10.201103,-0.000207,10.157864,0.7354,0.379,5.04772,0.00000
2094.00,5.04789,10.201050,-0.000210,10.157797,0.7354,0.379,5.04789,0.00000
2095.00,5.04804,10.201114,-0.000217,10.157800,0.7354,0.380,5.04804,0.00000
2096.00,5.04822,10.201156,-0.000218,10.157827,0.7354,0.380,5.04822,0.00000
2097.00,5.04846,10.201138,-0.000219,10.157799,0.7354,0.380,5.04846,0.00000
2098.00,5.04880,10.201078,-0.000216,10.157753,0.7354,0.380,5.04880,0.00000
2099.00,5.04910,10.201166,-0.000220,10.157800,0.7354,0.381,5.04910,0.00000
2100.00,5.04915,10.201221,-0.000217,10.157742,0.7354,0.381,5.04915,0.00000
2101.00,5.04915,10.201318,-0.000218,10.157803,0.7354,0.381,5.04915,0.00000
2102.00,5.04900,10.201394,-0.000219,10.157855,0.7354,0.381,5.04900,0.00000
2103.00,5.04917,10.201584,-0.000220,10.157928,0.7354,0.381,5.04917,0.00000
2104.00,5.04965,10.201494,-0.000214,10.157828,0.7354,0.381,5.04965,0.00000
2105.00,5.04863,10.201600,-0.000216,10.157905,0.7355,0.382,5.04863,0.00000
2106.00,5.04851,10.201621,-0.000216,10.157835,0.7355,0.382,5.04851,0.00000
2107.00,5.04907,10.201622,-0.000216,10.157722,0.7354,0.382,5.04907,0.00000
2108.00,5.05035,10.201636,-0.000215,10.157753,0.7354,0.382,5.05035,0.00000
2109.00,5.05011,10.201830,-0.000215,10.157848,0.7354,0.382,5.05011,0.00000
2110.00,5.05036,10.201866,-0.000213,10.157849,0.7354,0.382,5.05036,0.00000
2111.00,5.05014,10.201936,-0.000215,10.157913,0.7354,0.382,5.05014,0.00000
2112.00,5.05002,10.202080,-0.000215,10.158026,0.7354,0.383,5.05002,0.00000
2113.00,5.04942,10.202115,-0.000214,10.157978,0.7355,0.383,5.04942,0.00000
2114.00,5.04882,10.202127,-0.000218,10.157935,0.7355,0.383,5.04882,0.00000
2115.00,5.04903,10.202128,-0.000222,10.157846,0.7355,0.384,5.04903,0.00000
2116.00,5.04899,10.202209,-0.000219,10.157814,0.7356,0.384,5.04899,0.00000
2117.00,5.04878,10.202213,-0.000219,10.157778,0.7356,0.384,5.04878,0.00000
2118.00,5.04804,10.202208,-0.000224,10.157721,0.7356,0.384,5.04804,0.00000
2119.00,5.04827,10.202263,-0.000225,10.157764,0.7356,0.384,5.04827,0.00000
2120.00,5.04844,10.202350,-0.000224,10.157809,0.7356,0.384,5.04844,0.00000
2121.00,5.04820,10.202353,-0.000224,10.157738,0.7357,0.385,5.04820,0.00000
2122.00,5.04801,10.202387,-0.000227,10.157733,0.7357,0.385,5.04801,0.00000
2123.00,5.04760,10.202480,-0.000226,10.157698,0.7357,0.385,5.04760,0.00000
2124.00,5.04744,10.202514,-0.000227,10.157619,0.7358,0.385,5.04744,0.00000
2125.00,5.04772,10.202598,-0.000227,10.157686,0.7359,0.386,5.04772,0.00000
2126.00,5.04793,10.202693,-0.000226,10.157746,0.7359,0.386,5.04793,0.00000
2127.00,5.04793,10.202745,-0.000223,10.157725,0.7360,0.386,5.04793,0.00000
2128.00,5.04837,10.202815,-0.000220,10.157766,0.7361,0.386,5.04837,0.00000
2129.00,5.04851,10.202822,-0.000219,10.157781,0.7361,0.386,5.04851,0.00000
2130.00,5.04824,10.202854,-0.000218,10.157723,0.7362,0.386,5.04824,0.00000
2131.00,5.04832,10.202852,-0.000217,10.157655,0.7363,0.386,5.04832,0.00000
2132.00,5.04843,10.202924,-0.000216,10.157657,0.7364,0.386,5.04843,0.00000
2133.00,5.04868,10.202897,-0.000217,10.157578,0.7364,0.386,5.04868,0.00000
2134.00,5.04861,10.202971,-0.000213,10.157557,0.7365,0.386,5.04861,0.00000
2135.00,5.04924,10.203051,-0.000209,10.157590,0.7365,0.386,5.04924,0.00000
2136.00,5.04943,10.203194,-0.000208,10.157703,0.7366,0.387,5.04943,0.00000
2137.00,5.04873,10.203302,-0.000206,10.157733,0.7367,0.387,5.04873,0.00000
2138.00,5.04728,10.203463,-0.000205,10.157816,0.7368,0.387,5.04728,0.00000
2139.00,5.04692,10.203539,-0.000209,10.157849,0.7368,0.387,5.04692,0.00000
2140.00,5.04539,10.203615,-0.000211,10.157845,0.7369,0.387,5.04539,0.00000
2141.00,5.04513,10.203632,-0.000213,10.157817,0.7370,0.388,5.04513,0.00000
2142.00,5.04618,10.203578,-0.000215,10.157747,0.7370,0.388,5.04618,0.00000
2143.00,5.04687,10.203671,-0.000216,10.157850,0.7371,0.388,5.04687,0.00000
2144.00,5.04637,10.203731,-0.000219,10.157836,0.7371,0.388,5.04637,0.00000
2145.00,5.04692,10.203738,-0.000221,10.157822,0.7372,0.389,5.04692,0.00000
2146.00,5.04607,10.203803,-0.000217,10.157817,0.7373,0.388,5.04607,0.00000
2147.00,5.04474,10.203868,-0.000218,10.157859,0.7373,0.389,5.04474,0.00000
2148.00,5.04509,10.203857,-0.000219,10.157781,0.7374,0.389,5.04509,0.00000
2149.00,5.04671,10.203872,-0.000214,10.157792,0.7375,0.389,5.04671,0.00000
2150.00,5.04710,10.203944,-0.000212,10.157817,0.7375,0.389,5.04710,0.00000
2151.00,5.04768,10.203964,-0.000218,10.157828,0.7376,0.389,5.04768,0.00000
2152.00,5.04826,10.204040,-0.000217,10.157877,0.7377,0.389,5.04826,0.00000
2153.00,5.04856,10.204091,-0.000214,10.157880,0.7378,0.389,5.04856,0.00000
2154.00,5.04843,10.204193,-0.000212,10.157859,0.7379,0.390,5.04843,0.00000
2155.00,5.04820,10.204198,-0.000212,10.157811,0.7380,0.390,5.04820,0.00000
2156.00,5.04738,10.204269,-0.000211,10.157801,0.7380,0.390,5.04738,0.00000
2157.00,5.04585,10.204412,-0.000212,10.157843,0.7381,0.390,5.04585,0.00000
2158.00,5.04488,10.204460,-0.000210,10.157827,0.7382,0.390,5.04488,0.00000
2159.00,5.04368,10.204484,-0.000212,10.157828,0.7383,0.390,5.04368,0.00000
2160.00,5.04400,10.204566,-0.000212,10.157834,0.7384,0.391,5.04400,0.00000
2161.00,5.04449,10.204563,-0.000212,10.157765,0.7385,0.391,5.04449,0.00000
2162.00,5.04566,10.204577,-0.000211,10.157673,0.7386,0.391,5.04566,0.00000
2163.00,5.04653,10.204581,-0.000214,10.157608,0.7387,0.391,5.04653,0.00000
2164.00,5.04741,10.204632,-0.000217,10.157655,0.7388,0.392,5.04741,0.00000
2165.00,5.04614,10.204667,-0.000217,10.157637,0.7389,0.392,5.04614,0.00000
2166.00,5.04565,10.204778,-0.000215,10.157707,0.7390,0.392,5.04565,0.00000
2167.00,5.04598,10.204749,-0.000216,10.157693,0.7391,0.392,5.04598,0.00000
2168.00,5.04563,10.204850,-0.000210,10.157781,0.7392,0.392,5.04563,0.00000
2169.00,5.04562,10.204895,-0.000203,10.157735,0.7392,0.392,5.04562,0.00000
2170.00,5.04625,10.204960,-0.000199,10.157782,0.7393,0.392,5.04625,0.00000
2171.00,5.04607,10.205030,-0.000197,10.157807,0.7394,0.392,5.04607,0.00000
2172.00,5.04574,10.205164,-0.000196,10.157892,0.7395,0.392,5.04574,0.00000
2173.00,5.04485,10.205188,-0.000200,10.157871,0.7396,0.392,5.04485,0.00000
2174.00,5.04469,10.205255,-0.000202,10.157927,0.7396,0.393,5.04469,0.00000
2175.00,5.04458,10.205334,-0.000203,10.157922,0.7398,0.393,5.04458,0.00000
2176.00,5.04500,10.205345,-0.000206,10.157826,0.7399,0.393,5.04500,0.00000
2177.00,5.04482,10.205396,-0.000209,10.157818,0.7400,0.393,5.04482,0.00000
2178.00,5.04571,10.205535,-0.000206,10.157905,0.7401,0.393,5.04571,0.00000
2179.00,5.04563,10.205560,-0.000208,10.157851,0.7402,0.394,5.04563,0.00000
2180.00,5.04579,10.205507,-0.000211,10.157755,0.7403,0.394,5.04579,0.00000
2181.00,5.04615,10.205553,-0.000211,10.157800,0.7404,0.394,5.04615,0.00000
2182.00,5.04634,10.205655,-0.000207,10.157805,0.7405,0.394,5.04634,0.00000
2183.00,5.04559,10.205670,-0.000211,10.157698,0.7406,0.394,5.04559,0.00000
2184.00,5.04437,10.205750,-0.000212,10.157711,0.7408,0.395,5.04437,0.00000
2185.00,5.04462,10.205875,-0.000212,10.157793,0.7409,0.395,5.04462,0.00000
2186.00,5.04414,10.205925,-0.000208,10.157842,0.7410,0.395,5.04414,0.00000
2187.00,5.04372,10.205845,-0.000211,10.157768,0.7411,0.395,5.04372,0.00000
2188.00,5.04309,10.205845,-0.000211,10.157751,0.7412,0.395,5.04309,0.00000
2189.00,5.04306,10.205879,-0.000209,10.157768,0.7413,0.395,5.04306,0.00000
2190.00,5.04246,10.205907,-0.000208,10.157784,0.7414,0.395,5.04246,0.00000
2191.00,5.04221,10.205944,-0.000210,10.157723,0.7415,0.395,5.04221,0.00000
2192.00,5.04326,10.205985,-0.000205,10.157696,0.7416,0.395,5.04326,0.00000
2193.00,5.04480,10.206066,-0.000203,10.157705,0.7417,0.395,5.04480,0.00000
2194.00,5.04586,10.206153,-0.000201,10.157681,0.7417,0.395,5.04586,0.00000
2195.00,5.04569,10.206266,-0.000198,10.157724,0.7418,0.395,5.04569,0.00000
2196.00,5.04551,10.206373,-0.000201,10.157753,0.7419,0.396,5.04551,0.00000
2197.00,5.04379,10.206530,-0.000205,10.157837,0.7420,0.396,5.04379,0.00000
2198.00,5.04354,10.206600,-0.000201,10.157902,0.7420,0.396,5.04354,0.00000
2199.00,5.04323,10.206687,-0.000205,10.157954,0.7421,0.396,5.04323,0.00000
2200.00,5.04365,10.206729,-0.000209,10.157921,0.7422,0.397,5.04365,0.00000
2201.00,5.04328,10.206745,-0.000211,10.157891,0.7423,0.397,5.04328,0.00000
2202.00,5.04389,10.206822,-0.000208,10.157920,0.7423,0.397,5.04389,0.00000
2203.00,5.04401,10.206934,-0.000216,10.157926,0.7424,0.398,5.04401,0.00000
2204.00,5.04428,10.206975,-0.000214,10.157907,0.7425,0.398,5.04428,0.00000
2205.00,5.04499,10.207033,-0.000211,10.157886,0.7425,0.398,5.04499,0.00000
2206.00,5.04577,10.207113,-0.000209,10.157910,0.7425,0.398,5.04577,0.00000
2207.00,5.04635,10.207098,-0.000212,10.157845,0.7426,0.398,5.04635,0.00000
2208.00,5.04640,10.207056,-0.000206,10.157827,0.7426,0.398,5.04640,0.00000
2209.00,5.04592,10.207091,-0.000207,10.157849,0.7427,0.398,5.04592,0.00000
2210.00,5.04462,10.207165,-0.000209,10.157895,0.7427,0.398,5.04462,0.00000
2211.00,5.04505,10.207149,-0.000208,10.157821,0.7428,0.398,5.04505,0.00000
2212.00,5.04478,10.207281,-0.000208,10.157851,0.7428,0.398,5.04478,0.00000
2213.00,5.04396,10.207330,-0.000213,10.157799,0.7429,0.399,5.04396,0.00000
2214.00,5.04371,10.207400,-0.000212,10.157781,0.7430,0.399,5.04371,0.00000
2215.00,5.04405,10.207448,-0.000213,10.157754,0.7430,0.399,5.04405,0.00000
2216.00,5.04366,10.207532,-0.000217,10.157768,0.7431,0.399,5.04366,0.00000
2217.00,5.04329,10.207557,-0.000220,10.157789,0.7432,0.400,5.04329,0.00000
2218.00,5.04377,10.207732,-0.000220,10.157875,0.7432,0.400,5.04377,0.00000
2219.00,5.04345,10.207778,-0.000223,10.157839,0.7433,0.400,5.04345,0.00000
2220.00,5.04316,10.207784,-0.000223,10.157808,0.7434,0.400,5.04316,0.00000
2221.00,5.04227,10.207843,-0.000219,10.157869,0.7434,0.400,5.04227,0.00000
@13,1.2000,2.4, 2220.032 
2222.00,5.04266,10.207833,-0.000212,10.157799,0.7435,0.400,5.04266,0.00000
2223.00,5.04228,10.207758,-0.000210,10.157752,0.7435,0.400,5.04228,0.00000
2224.00,5.04259,10.207812,-0.000206,10.157833,0.7436,0.400,5.04259,0.00000
2225.00,5.04187,10.207896,-0.000203,10.157910,0.7437,0.400,5.04187,0.00000
2226.00,5.03869,10.207943,-0.000203,10.157885,0.7437,0.400,5.03869,0.00000
2227.00,5.03413,10.208037,-0.000206,10.157943,0.7438,0.401,5.03413,0.00000
2228.00,5.02973,10.208115,-0.000205,10.157928,0.7438,0.401,5.02973,0.00000
2229.00,5.02718,10.208150,-0.000208,10.157848,0.7438,0.401,5.02718,0.00000
2230.00,5.02585,10.208189,-0.000210,10.157733,0.7439,0.401,5.02585,0.00000
2231.00,5.02897,10.208303,-0.000212,10.157771,0.7439,0.402,5.02897,0.00000
2232.00,5.03366,10.208332,-0.000218,10.157742,0.7440,0.402,5.03366,0.00000
2233.00,5.03890,10.208415,-0.000219,10.157741,0.7440,0.402,5.03890,0.00000
2234.00,5.04342,10.208480,-0.000216,10.157729,0.7440,0.402,5.04342,0.00000
2235.00,5.04797,10.208532,-0.000215,10.157767,0.7440,0.402,5.04797,0.00000
2236.00,5.05090,10.208575,-0.000214,10.157754,0.7440,0.403,5.05090,0.00000
2237.00,5.05193,10.208621,-0.000211,10.157749,0.7440,0.403,5.05193,0.00000
2238.00,5.05216,10.208667,-0.000212,10.157770,0.7440,0.403,5.05216,0.00000
2239.00,5.05133,10.208725,-0.000213,10.157814,0.7440,0.403,5.05133,0.00000
2240.00,5.04920,10.208726,-0.000213,10.157806,0.7441,0.403,5.04920,0.00000
2241.00,5.04716,10.208768,-0.000213,10.157780,0.7441,0.403,5.04716,0.00000
2242.00,5.04557,10.208874,-0.000211,10.157814,0.7442,0.403,5.04557,0.00000
2243.00,5.04401,10.208890,-0.000212,10.157751,0.7442,0.404,5.04401,0.00000
2244.00,5.04254,10.208883,-0.000211,10.157711,0.7443,0.404,5.04254,0.00000
2245.00,5.04217,10.208948,-0.000211,10.157713,0.7443,0.404,5.04217,0.00000
2246.00,5.04187,10.208964,-0.000211,10.157683,0.7444,0.404,5.04187,0.00000
2247.00,5.04129,10.208881,-0.000212,10.157591,0.7445,0.404,5.04129,0.00000
2248.00,5.04112,10.208923,-0.000212,10.157604,0.7445,0.404,5.04112,0.00000
2249.00,5.04102,10.208985,-0.000214,10.157587,0.7446,0.404,5.04102,0.00000
2250.00,5.04175,10.209117,-0.000215,10.157636,0.7447,0.405,5.04175,0.00000
2251.00,5.04193,10.209207,-0.000213,10.157657,0.7448,0.405,5.04193,0.00000
2252.00,5.04258,10.209328,-0.000207,10.157687,0.7449,0.405,5.04258,0.00000
2253.00,5.04352,10.209430,-0.000206,10.157732,0.7450,0.405,5.04352,0.00000
2254.00,5.04381,10.209479,-0.000203,10.157737,0.7451,0.405,5.04381,0.00000
2255.00,5.04315,10.209415,-0.000205,10.157713,0.7451,0.405,5.04315,0.00000
2256.00,5.04309,10.209490,-0.000205,10.157755,0.7452,0.405,5.04309,0.00000
2257.00,5.04307,10.209545,-0.000210,10.157752,0.7453,0.405,5.04307,0.00000
2258.00,5.04255,10.209531,-0.000209,10.157667,0.7454,0.406,5.04255,0.00000
2259.00,5.04232,10.209651,-0.000209,10.157699,0.7455,0.406,5.04232,0.00000
2260.00,5.04217,10.209753,-0.000208,10.157642,0.7456,0.406,5.04217,0.00000
2261.00,5.04182,10.209684,-0.000207,10.157553,0.7457,0.406,5.04182,0.00000
2262.00,5.04065,10.209735,-0.000206,10.157586,0.7458,0.406,5.04065,0.00000
2263.00,5.04029,10.209792,-0.000208,10.157664,0.7459,0.406,5.04029,0.00000
2264.00,5.03970,10.209808,-0.000212,10.157666,0.7461,0.407,5.03970,0.00000
2265.00,5.03961,10.209913,-0.000211,10.157787,0.7462,0.407,5.03961,0.00000
2266.00,5.03946,10.209994,-0.000211,10.157857,0.7463,0.407,5.03946,0.00000
2267.00,5.03995,10.210076,-0.000209,10.157897,0.7464,0.407,5.03995,0.00000
2268.00,5.04039,10.210199,-0.000212,10.157944,0.7466,0.407,5.04039,0.00000
2269.00,5.04098,10.210283,-0.000210,10.157962,0.7467,0.407,5.04098,0.00000
2270.00,5.04097,10.210290,-0.000210,10.157880,0.7468,0.407,5.04097,0.00000
2271.00,5.04085,10.210437,-0.000214,10.157891,0.7469,0.408,5.04085,0.00000
2272.00,5.04110,10.210469,-0.000215,10.157819,0.7471,0.408,5.04110,0.00000
2273.00,5.04062,10.210526,-0.000214,10.157775,0.7472,0.408,5.04062,0.00000
2274.00,5.04038,10.210618,-0.000212,10.157798,0.7473,0.408,5.04038,0.00000
2275.00,5.04040,10.210705,-0.000210,10.157813,0.7474,0.408,5.04040,0.00000
2276.00,5.04058,10.210690,-0.000210,10.157784,0.7475,0.408,5.04058,0.00000
2277.00,5.04031,10.210714,-0.000210,10.157787,0.7477,0.408,5.04031,0.00000
2278.00,5.04010,10.210722,-0.000212,10.157786,0.7478,0.409,5.04010,0.00000
2279.00,5.03963,10.210727,-0.000215,10.157764,0.7478,0.409,5.03963,0.00000
2280.00,5.03943,10.210708,-0.000218,10.157699,0.7480,0.409,5.03943,0.00000
2281.00,5.03911,10.210841,-0.000221,10.157707,0.7481,0.409,5.03911,0.00000
2282.00,5.03892,10.210908,-0.000218,10.157684,0.7482,0.410,5.03892,0.00000
2283.00,5.03948,10.210978,-0.000218,10.157683,0.7483,0.410,5.03948,0.00000
2284.00,5.04006,10.211063,-0.000219,10.157736,0.7484,0.410,5.04006,0.00000
2285.00,5.03974,10.211177,-0.000218,10.157815,0.7485,0.410,5.03974,0.00000
2286.00,5.03872,10.211178,-0.000213,10.157808,0.7486,0.410,5.03872,0.00000
2287.00,5.03849,10.211296,-0.000216,10.157874,0.7487,0.410,5.03849,0.00000
2288.00,5.03786,10.211376,-0.000215,10.157860,0.7488,0.410,5.03786,0.00000
2289.00,5.03674,10.211382,-0.000214,10.157795,0.7489,0.410,5.03674,0.00000
2290.00,5.03688,10.211418,-0.000217,10.157810,0.7489,0.411,5.03688,0.00000
2291.00,5.03743,10.211479,-0.000220,10.157821,0.7490,0.411,5.03743,0.00000
2292.00,5.03794,10.211527,-0.000219,10.157802,0.7491,0.411,5.03794,0.00000
2293.00,5.03799,10.211550,-0.000215,10.157817,0.7492,0.411,5.03799,0.00000
2294.00,5.03808,10.211607,-0.000213,10.157809,0.7493,0.411,5.03808,0.00000
2295.00,5.03695,10.211673,-0.000210,10.157772,0.7494,0.411,5.03695,0.00000
2296.00,5.03714,10.211703,-0.000208,10.157726,0.7495,0.411,5.03714,0.00000
2297.00,5.03697,10.211764,-0.000212,10.157722,0.7496,0.412,5.03697,0.00000
2298.00,5.03710,10.211826,-0.000216,10.157714,0.7497,0.412,5.03710,0.00000
2299.00,5.03784,10.211907,-0.000215,10.157722,0.7498,0.412,5.03784,0.00000
2300.00,5.03899,10.211945,-0.000217,10.157706,0.7499,0.412,5.03899,0.00000
2301.00,5.03944,10.211995,-0.000217,10.157753,0.7499,0.413,5.03944,0.00000
2302.00,5.03968,10.211994,-0.000211,10.157734,0.7500,0.413,5.03968,0.00000
2303.00,5.03958,10.212106,-0.000211,10.157770,0.7501,0.413,5.03958,0.00000
2304.00,5.03989,10.212153,-0.000209,10.157765,0.7501,0.413,5.03989,0.00000
2305.00,5.03967,10.212235,-0.000208,10.157805,0.7502,0.413,5.03967,0.00000
2306.00,5.03867,10.212302,-0.000206,10.157792,0.7502,0.413,5.03867,0.00000
2307.00,5.03800,10.212376,-0.000208,10.157814,0.7503,0.413,5.03800,0.00000
2308.00,5.03723,10.212396,-0.000209,10.157769,0.7503,0.413,5.03723,0.00000
2309.00,5.03592,10.212393,-0.000215,10.157729,0.7503,0.414,5.03592,0.00000
2310.00,5.03596,10.212398,-0.000218,10.157706,0.7503,0.414,5.03596,0.00000
2311.00,5.03673,10.212434,-0.000220,10.157674,0.7504,0.414,5.03673,0.00000
2312.00,5.03718,10.212497,-0.000223,10.157687,0.7504,0.415,5.03718,0.00000
2313.00,5.03794,10.212466,-0.000222,10.157700,0.7504,0.415,5.03794,0.00000
2314.00,5.03920,10.212579,-0.000217,10.157751,0.7505,0.415,5.03920,0.00000
2315.00,5.03961,10.212616,-0.000213,10.157734,0.7505,0.415,5.03961,0.00000
2316.00,5.03933,10.212642,-0.000212,10.157708,0.7505,0.415,5.03933,0.00000
2317.00,5.03865,10.212710,-0.000213,10.157733,0.7505,0.415,5.03865,0.00000
2318.00,5.03827,10.212828,-0.000212,10.157741,0.7505,0.415,5.03827,0.00000
2319.00,5.03747,10.212809,-0.000212,10.157668,0.7505,0.415,5.03747,0.00000
2320.00,5.03684,10.212880,-0.000214,10.157642,0.7505,0.415,5.03684,0.00000
2321.00,5.03785,10.212986,-0.000213,10.157753,0.7505,0.416,5.03785,0.00000
2322.00,5.03846,10.213008,-0.000209,10.157689,0.7505,0.416,5.03846,0.00000
2323.00,5.03872,10.213107,-0.000210,10.157693,0.7505,0.416,5.03872,0.00000
2324.00,5.03957,10.213221,-0.000210,10.157739,0.7504,0.416,5.03957,0.00000
2325.00,5.03986,10.213317,-0.000208,10.157825,0.7505,0.416,5.03986,0.00000
2326.00,5.03904,10.213319,-0.000206,10.157753,0.7504,0.416,5.03904,0.00000
2327.00,5.03860,10.213365,-0.000207,10.157738,0.7504,0.416,5.03860,0.00000
2328.00,5.03807,10.213422,-0.000209,10.157766,0.7504,0.416,5.03807,0.00000
2329.00,5.03768,10.213457,-0.000212,10.157808,0.7504,0.417,5.03768,0.00000
2330.00,5.03762,10.213394,-0.000211,10.157649,0.7504,0.417,5.03762,0.00000
2331.00,5.03765,10.213465,-0.000213,10.157620,0.7504,0.417,5.03765,0.00000
2332.00,5.03774,10.213489,-0.000212,10.157619,0.7504,0.417,5.03774,0.00000
2333.00,5.03845,10.213519,-0.000212,10.157579,0.7505,0.417,5.03845,0.00000
2334.00,5.03759,10.213566,-0.000210,10.157545,0.7505,0.417,5.03759,0.00000
2335.00,5.03694,10.213767,-0.000213,10.157741,0.7505,0.417,5.03694,0.00000
2336.00,5.03622,10.213756,-0.000215,10.157764,0.7505,0.418,5.03622,0.00000
2337.00,5.03556,10.213792,-0.000216,10.157761,0.7506,0.418,5.03556,0.00000
2338.00,5.03462,10.213788,-0.000218,10.157761,0.7506,0.418,5.03462,0.00000
2339.00,5.03511,10.213838,-0.000219,10.157763,0.7506,0.418,5.03511,0.00000
2340.00,5.03520,10.213921,-0.000217,10.157765,0.7507,0.419,5.03520,0.00000
2341.00,5.03565,10.214089,-0.000214,10.157811,0.7507,0.419,5.03565,0.00000
2342.00,5.03646,10.214166,-0.000213,10.157844,0.7508,0.419,5.03646,0.00000
2343.00,5.03715,10.214271,-0.000213,10.157860,0.7508,0.419,5.03715,0.00000
2344.00,5.03746,10.214354,-0.000212,10.157900,0.7509,0.419,5.03746,0.00000
2345.00,5.03757,10.214309,-0.000210,10.157817,0.7509,0.419,5.03757,0.00000
2346.00,5.03728,10.214310,-0.000214,10.157792,0.7510,0.419,5.03728,0.00000
2347.00,5.03690,10.214368,-0.000216,10.157787,0.7510,0.420,5.03690,0.00000
2348.00,5.03660,10.214396,-0.000213,10.157794,0.7510,0.420,5.03660,0.00000
2349.00,5.03609,10.214459,-0.000211,10.157782,0.7511,0.420,5.03609,0.00000
2350.00,5.03660,10.214575,-0.000213,10.157816,0.7511,0.420,5.03660,0.00000
2351.00,5.03724,10.214669,-0.000213,10.157819,0.7511,0.420,5.03724,0.00000
2352.00,5.03745,10.214708,-0.000213,10.157838,0.7512,0.420,5.03745,0.00000
2353.00,5.03724,10.214740,-0.000213,10.157836,0.7512,0.421,5.03724,0.00000
2354.00,5.03768,10.214782,-0.000211,10.157802,0.7512,0.421,5.03768,0.00000
2355.00,5.03723,10.214774,-0.000212,10.157708,0.7512,0.421,5.03723,0.00000
2356.00,5.03702,10.214882,-0.000212,10.157704,0.7513,0.421,5.03702,0.00000
2357.00,5.03806,10.214967,-0.000212,10.157685,0.7513,0.421,5.03806,0.00000
2358.00,5.03813,10.215021,-0.000212,10.157613,0.7513,0.421,5.03813,0.00000
2359.00,5.03772,10.214986,-0.000216,10.157568,0.7513,0.421,5.03772,0.00000
2360.00,5.03745,10.215008,-0.000217,10.157619,0.7513,0.422,5.03745,0.00000
2361.00,5.03684,10.214993,-0.000218,10.157632,0.7513,0.422,5.03684,0.00000
2362.00,5.03552,10.215043,-0.000216,10.157669,0.7513,0.422,5.03552,0.00000
2363.00,5.03600,10.215024,-0.000218,10.157656,0.7513,0.422,5.03600,0.00000
2364.00,5.03639,10.215157,-0.000216,10.157731,0.7513,0.422,5.03639,0.00000
2365.00,5.03675,10.215238,-0.000213,10.157757,0.7514,0.422,5.03675,0.00000
2366.00,5.03699,10.215193,-0.000210,10.157688,0.7514,0.422,5.03699,0.00000
2367.00,5.03692,10.215189,-0.000210,10.157615,0.7514,0.423,5.03692,0.00000
2368.00,5.03639,10.215258,-0.000208,10.157645,0.7514,0.423,5.03639,0.00000
2369.00,5.03583,10.215284,-0.000206,10.157622,0.7515,0.423,5.03583,0.00000
2370.00,5.03569,10.215345,-0.000206,10.157579,0.7515,0.423,5.03569,0.00000
2371.00,5.03551,10.215496,-0.000207,10.157603,0.7515,0.423,5.03551,0.00000
2372.00,5.03587,10.215668,-0.000210,10.157679,0.7515,0.423,5.03587,0.00000
2373.00,5.03560,10.215853,-0.000209,10.157761,0.7516,0.423,5.03560,0.00000
2374.00,5.03559,10.215979,-0.000208,10.157847,0.7516,0.423,5.03559,0.00000
2375.00,5.03566,10.215980,-0.000207,10.157843,0.7516,0.424,5.03566,0.00000
2376.00,5.03615,10.216035,-0.000205,10.157850,0.7516,0.424,5.03615,0.00000
2377.00,5.03581,10.215980,-0.000201,10.157763,0.7516,0.424,5.03581,0.00000
2378.00,5.03619,10.215965,-0.000205,10.157702,0.7516,0.424,5.03619,0.00000
2379.00,5.03658,10.215953,-0.000209,10.157632,0.7516,0.424,5.03658,0.00000
2380.00,5.03579,10.216073,-0.000213,10.157692,0.7516,0.425,5.03579,0.00000
2381.00,5.03489,10.216006,-0.000218,10.157606,0.7517,0.425,5.03489,0.00000
2382.00,5.03521,10.216052,-0.000222,10.157571,0.7517,0.425,5.03521,0.00000
2383.00,5.03491,10.216108,-0.000219,10.157582,0.7518,0.426,5.03491,0.00000
2384.00,5.03401,10.216110,-0.000215,10.157482,0.7519,0.425,5.03401,0.00000
2385.00,5.03458,10.216186,-0.000211,10.157475,0.7520,0.425,5.03458,0.00000
2386.00,5.03521,10.216343,-0.000211,10.157592,0.7521,0.425,5.03521,0.00000
2387.00,5.03520,10.216453,-0.000212,10.157711,0.7521,0.426,5.03520,0.00000
2388.00,5.03536,10.216536,-0.000212,10.157744,0.7522,0.426,5.03536,0.00000
2389.00,5.03514,10.216639,-0.000219,10.157835,0.7523,0.426,5.03514,0.00000
2390.00,5.03493,10.216675,-0.000222,10.157823,0.7523,0.427,5.03493,0.00000
2391.00,5.03415,10.216683,-0.000223,10.157708,0.7524,0.427,5.03415,0.00000
2392.00,5.03406,10.216663,-0.000221,10.157618,0.7525,0.427,5.03406,0.00000
2393.00,5.03368,10.216609,-0.000220,10.157463,0.7526,0.427,5.03368,0.00000
2394.00,5.03415,10.216694,-0.000219,10.157480,0.7527,0.427,5.03415,0.00000
2395.00,5.03455,10.216621,-0.000221,10.157364,0.7528,0.428,5.03455,0.00000
2396.00,5.03489,10.216708,-0.000220,10.157453,0.7529,0.428,5.03489,0.00000
2397.00,5.03437,10.216813,-0.000220,10.157510,0.7530,0.428,5.03437,0.00000
2398.00,5.03442,10.216966,-0.000218,10.157610,0.7531,0.428,5.03442,0.00000
2399.00,5.03499,10.216979,-0.000214,10.157532,0.7532,0.428,5.03499,0.00000
2400.00,5.03421,10.217147,-0.000209,10.157640,0.7533,0.428,5.03421,0.00000
2401.00,5.03416,10.217262,-0.000212,10.157640,0.7534,0.428,5.03416,0.00000
@14,1.2000,2.4, 2400.103 
2402.00,5.03373,10.217386,-0.000213,10.157664,0.7536,0.428,5.03373,0.00000
2403.00,5.03295,10.217441,-0.000215,10.157697,0.7537,0.429,5.03295,0.00000
2404.00,5.03331,10.217481,-0.000214,10.157715,0.7539,0.429,5.03331,0.00000
2405.00,5.03261,10.217587,-0.000213,10.157764,0.7540,0.429,5.03261,0.00000
2406.00,5.02925,10.217527,-0.000207,10.157714,0.7541,0.429,5.02925,0.00000
2407.00,5.02549,10.217447,-0.000205,10.157615,0.7542,0.429,5.02549,0.00000
2408.00,5.02222,10.217500,-0.000205,10.157630,0.7544,0.429,5.02222,0.00000
2409.00,5.01819,10.217552,-0.000210,10.157641,0.7545,0.429,5.01819,0.00000
2410.00,5.01768,10.217517,-0.000216,10.157576,0.7546,0.430,5.01768,0.00000
2411.00,5.02092,10.217573,-0.000218,10.157582,0.7547,0.430,5.02092,0.00000
2412.00,5.02615,10.217678,-0.000216,10.157644,0.7548,0.430,5.02615,0.00000
2413.00,5.03154,10.217690,-0.000215,10.157579,0.7549,0.430,5.03154,0.00000
2414.00,5.03600,10.217737,-0.000212,10.157580,0.7550,0.431,5.03600,0.00000
2415.00,5.03897,10.217802,-0.000209,10.157571,0.7552,0.431,5.03897,0.00000
2416.00,5.04013,10.217882,-0.000205,10.157619,0.7553,0.431,5.04013,0.00000
2417.00,5.03941,10.217981,-0.000202,10.157672,0.7554,0.431,5.03941,0.00000
2418.00,5.03954,10.218023,-0.000201,10.157687,0.7555,0.431,5.03954,0.00000
2419.00,5.03974,10.218115,-0.000202,10.157727,0.7556,0.431,5.03974,0.00000
2420.00,5.03855,10.218145,-0.000201,10.157744,0.7557,0.431,5.03855,0.00000
2421.00,5.03799,10.218255,-0.000203,10.157807,0.7558,0.431,5.03799,0.00000
2422.00,5.03774,10.218295,-0.000206,10.157798,0.7559,0.432,5.03774,0.00000
2423.00,5.03703,10.218373,-0.000209,10.157816,0.7559,0.432,5.03703,0.00000
2424.00,5.03552,10.218371,-0.000209,10.157746,0.7560,0.432,5.03552,0.00000
2425.00,5.03433,10.218486,-0.000210,10.157775,0.7561,0.432,5.03433,0.00000
2426.00,5.03323,10.218488,-0.000211,10.157663,0.7562,0.432,5.03323,0.00000
2427.00,5.03272,10.218501,-0.000210,10.157561,0.7562,0.432,5.03272,0.00000
2428.00,5.03105,10.218607,-0.000207,10.157589,0.7563,0.432,5.03105,0.00000
2429.00,5.02992,10.218627,-0.000205,10.157605,0.7563,0.433,5.02992,0.00000
2430.00,5.03110,10.218629,-0.000204,10.157560,0.7563,0.433,5.03110,0.00000
2431.00,5.03118,10.218735,-0.000203,10.157604,0.7563,0.433,5.03118,0.00000
2432.00,5.03155,10.218824,-0.000206,10.157658,0.7563,0.433,5.03155,0.00000
2433.00,5.03158,10.218849,-0.000207,10.157670,0.7564,0.433,5.03158,0.00000
2434.00,5.03267,10.218985,-0.000208,10.157749,0.7564,0.433,5.03267,0.00000
2435.00,5.03152,10.219060,-0.000208,10.157789,0.7564,0.434,5.03152,0.00000
2436.00,5.03199,10.219091,-0.000206,10.157829,0.7564,0.434,5.03199,0.00000
2437.00,5.03207,10.219120,-0.000203,10.157817,0.7563,0.434,5.03207,0.00000
2438.00,5.03253,10.219147,-0.000201,10.157792,0.7563,0.434,5.03253,0.00000
2439.00,5.03200,10.219180,-0.000198,10.157753,0.7563,0.434,5.03200,0.00000
2440.00,5.03240,10.219273,-0.000196,10.157757,0.7563,0.434,5.03240,0.00000
2441.00,5.03173,10.219303,-0.000197,10.157698,0.7562,0.434,5.03173,0.00000
2442.00,5.03096,10.219447,-0.000200,10.157757,0.7562,0.434,5.03096,0.00000
2443.00,5.03071,10.219504,-0.000203,10.157727,0.7561,0.435,5.03071,0.00000
2444.00,5.03069,10.219588,-0.000204,10.157750,0.7561,0.435,5.03069,0.00000
2445.00,5.03104,10.219577,-0.000206,10.157743,0.7561,0.435,5.03104,0.00000
2446.00,5.03141,10.219643,-0.000205,10.157732,0.7561,0.435,5.03141,0.00000
2447.00,5.03230,10.219656,-0.000206,10.157734,0.7560,0.435,5.03230,0.00000
2448.00,5.03277,10.219714,-0.000203,10.157764,0.7560,0.435,5.03277,0.00000
2449.00,5.03274,10.219720,-0.000205,10.157688,0.7559,0.435,5.03274,0.00000
2450.00,5.03292,10.219800,-0.000208,10.157670,0.7559,0.436,5.03292,0.00000
2451.00,5.03228,10.219819,-0.000211,10.157720,0.7558,0.436,5.03228,0.00000
2452.00,5.03190,10.219805,-0.000210,10.157692,0.7558,0.436,5.03190,0.00000
2453.00,5.03127,10.219859,-0.000210,10.157692,0.7558,0.436,5.03127,0.00000
2454.00,5.03100,10.219956,-0.000208,10.157743,0.7557,0.436,5.03100,0.00000
2455.00,5.03035,10.220021,-0.000204,10.157776,0.7557,0.436,5.03035,0.00000
2456.00,5.03091,10.220147,-0.000203,10.157810,0.7557,0.436,5.03091,0.00000
2457.00,5.03006,10.220287,-0.000203,10.157949,0.7558,0.436,5.03006,0.00000
2458.00,5.03037,10.220383,-0.000204,10.157966,0.7558,0.437,5.03037,0.00000
2459.00,5.03062,10.220473,-0.000204,10.157999,0.7557,0.437,5.03062,0.00000
2460.00,5.03035,10.220548,-0.000208,10.158022,0.7557,0.437,5.03035,0.00000
2461.00,5.02917,10.220635,-0.000210,10.158062,0.7557,0.437,5.02917,0.00000
2462.00,5.03029,10.220662,-0.000214,10.157882,0.7557,0.438,5.03029,0.00000
2463.00,5.03058,10.220661,-0.000215,10.157844,0.7557,0.438,5.03058,0.00000
2464.00,5.03100,10.220636,-0.000215,10.157821,0.7558,0.438,5.03100,0.00000
2465.00,5.03129,10.220543,-0.000214,10.157716,0.7557,0.438,5.03129,0.00000
2466.00,5.03240,10.220477,-0.000215,10.157662,0.7557,0.438,5.03240,0.00000
2467.00,5.03217,10.220459,-0.000214,10.157700,0.7557,0.438,5.03217,0.00000
2468.00,5.03252,10.220485,-0.000211,10.157696,0.7557,0.438,5.03252,0.00000
2469.00,5.03178,10.220614,-0.000211,10.157723,0.7556,0.439,5.03178,0.00000
2470.00,5.03118,10.220816,-0.000213,10.157843,0.7556,0.439,5.03118,0.00000
2471.00,5.03109,10.220863,-0.000214,10.157779,0.7556,0.439,5.03109,0.00000
2472.00,5.03075,10.220948,-0.000214,10.157760,0.7555,0.439,5.03075,0.00000
2473.00,5.03010,10.221079,-0.000216,10.157865,0.7555,0.440,5.03010,0.00000
2474.00,5.03073,10.221071,-0.000217,10.157818,0.7555,0.440,5.03073,0.00000
2475.00,5.03107,10.221067,-0.000217,10.157737,0.7555,0.440,5.03107,0.00000
2476.00,5.03177,10.221171,-0.000214,10.157750,0.7555,0.440,5.03177,0.00000
2477.00,5.03203,10.221164,-0.000214,10.157726,0.7555,0.440,5.03203,0.00000
2478.00,5.03144,10.221154,-0.000213,10.157589,0.7554,0.440,5.03144,0.00000
2479.00,5.03075,10.221224,-0.000213,10.157585,0.7554,0.440,5.03075,0.00000
2480.00,5.03056,10.221298,-0.000211,10.157590,0.7554,0.441,5.03056,0.00000
2481.00,5.02982,10.221341,-0.000211,10.157626,0.7554,0.441,5.02982,0.00000
2482.00,5.02856,10.221463,-0.000209,10.157688,0.7554,0.441,5.02856,0.00000
2483.00,5.02925,10.221473,-0.000211,10.157711,0.7554,0.441,5.02925,0.00000
2484.00,5.02904,10.221536,-0.000212,10.157740,0.7554,0.441,5.02904,0.00000
2485.00,5.02853,10.221622,-0.000213,10.157778,0.7554,0.441,5.02853,0.00000
2486.00,5.02842,10.221649,-0.000211,10.157768,0.7554,0.441,5.02842,0.00000
2487.00,5.02877,10.221721,-0.000212,10.157785,0.7555,0.442,5.02877,0.00000
2488.00,5.02855,10.221842,-0.000212,10.157844,0.7555,0.442,5.02855,0.00000
2489.00,5.02907,10.221848,-0.000208,10.157835,0.7556,0.442,5.02907,0.00000
2490.00,5.02998,10.221849,-0.000204,10.157814,0.7556,0.442,5.02998,0.00000
2491.00,5.02997,10.221994,-0.000202,10.157866,0.7557,0.442,5.02997,0.00000
2492.00,5.02960,10.221981,-0.000201,10.157808,0.7557,0.442,5.02960,0.00000
2493.00,5.02897,10.222009,-0.000196,10.157759,0.7558,0.442,5.02897,0.00000
2494.00,5.02854,10.222032,-0.000197,10.157720,0.7559,0.442,5.02854,0.00000
2495.00,5.02861,10.222044,-0.000196,10.157676,0.7559,0.442,5.02861,0.00000
2496.00,5.02910,10.222063,-0.000199,10.157611,0.7560,0.442,5.02910,0.00000
2497.00,5.03003,10.222123,-0.000199,10.157579,0.7561,0.442,5.03003,0.00000
2498.00,5.03015,10.222191,-0.000203,10.157581,0.7562,0.443,5.03015,0.00000
2499.00,5.03057,10.222282,-0.000204,10.157572,0.7562,0.443,5.03057,0.00000
2500.00,5.02984,10.222385,-0.000212,10.157613,0.7563,0.443,5.02984,0.00000
2501.00,5.02905,10.222379,-0.000213,10.157622,0.7564,0.443,5.02905,0.00000
2502.00,5.02898,10.222435,-0.000212,10.157676,0.7564,0.444,5.02898,0.00000
2503.00,5.02818,10.222433,-0.000211,10.157636,0.7565,0.444,5.02818,0.00000
2504.00,5.02727,10.222503,-0.000211,10.157617,0.7565,0.444,5.02727,0.00000
2505.00,5.02752,10.222523,-0.000209,10.157584,0.7566,0.444,5.02752,0.00000
2506.00,5.02729,10.222619,-0.000208,10.157581,0.7567,0.444,5.02729,0.00000
2507.00,5.02634,10.222704,-0.000210,10.157584,0.7568,0.444,5.02634,0.00000
2508.00,5.02725,10.222805,-0.000211,10.157629,0.7569,0.444,5.02725,0.00000
2509.00,5.02838,10.222850,-0.000212,10.157688,0.7570,0.445,5.02838,0.00000
2510.00,5.02861,10.222933,-0.000210,10.157699,0.7570,0.445,5.02861,0.00000
2511.00,5.02910,10.222938,-0.000211,10.157667,0.7571,0.445,5.02910,0.00000
2512.00,5.03024,10.222970,-0.000208,10.157624,0.7572,0.445,5.03024,0.00000
2513.00,5.03060,10.223063,-0.000208,10.157701,0.7573,0.445,5.03060,0.00000
2514.00,5.03030,10.223179,-0.000210,10.157762,0.7574,0.445,5.03030,0.00000
2515.00,5.03046,10.223237,-0.000213,10.157769,0.7574,0.446,5.03046,0.00000
2516.00,5.03070,10.223348,-0.000212,10.157813,0.7575,0.446,5.03070,0.00000
2517.00,5.03031,10.223435,-0.000215,10.157900,0.7576,0.446,5.03031,0.00000
2518.00,5.03019,10.223415,-0.000217,10.157850,0.7577,0.446,5.03019,0.00000
2519.00,5.03002,10.223445,-0.000215,10.157884,0.7577,0.446,5.03002,0.00000
2520.00,5.03050,10.223411,-0.000215,10.157864,0.7578,0.446,5.03050,0.00000
2521.00,5.03022,10.223360,-0.000215,10.157822,0.7579,0.447,5.03022,0.00000
2522.00,5.02973,10.223380,-0.000215,10.157802,0.7579,0.447,5.02973,0.00000
2523.00,5.02842,10.223437,-0.000216,10.157812,0.7579,0.447,5.02842,0.00000
2524.00,5.02791,10.223461,-0.000216,10.157736,0.7580,0.447,5.02791,0.00000
2525.00,5.02711,10.223562,-0.000212,10.157737,0.7581,0.447,5.02711,0.00000
2526.00,5.02676,10.223651,-0.000216,10.157732,0.7581,0.447,5.02676,0.00000
2527.00,5.02744,10.223715,-0.000215,10.157750,0.7582,0.447,5.02744,0.00000
2528.00,5.02836,10.223706,-0.000216,10.157641,0.7582,0.448,5.02836,0.00000
2529.00,5.02820,10.223742,-0.000215,10.157641,0.7583,0.448,5.02820,0.00000
2530.00,5.02798,10.223761,-0.000219,10.157635,0.7583,0.448,5.02798,0.00000
2531.00,5.02824,10.223908,-0.000218,10.157760,0.7584,0.448,5.02824,0.00000
2532.00,5.02776,10.223935,-0.000217,10.157703,0.7585,0.449,5.02776,0.00000
2533.00,5.02779,10.224032,-0.000215,10.157813,0.7586,0.449,5.02779,0.00000
2534.00,5.02824,10.224028,-0.000216,10.157787,0.7586,0.449,5.02824,0.00000
2535.00,5.02829,10.224182,-0.000211,10.157877,0.7587,0.449,5.02829,0.00000
2536.00,5.02856,10.224076,-0.000208,10.157725,0.7588,0.449,5.02856,0.00000
2537.00,5.02864,10.224143,-0.000205,10.157741,0.7588,0.449,5.02864,0.00000
2538.00,5.02899,10.224196,-0.000203,10.157676,0.7589,0.449,5.02899,0.00000
2539.00,5.02893,10.224300,-0.000204,10.157747,0.7589,0.449,5.02893,0.00000
2540.00,5.02852,10.224329,-0.000204,10.157693,0.7589,0.449,5.02852,0.00000
2541.00,5.02773,10.224497,-0.000203,10.157763,0.7590,0.449,5.02773,0.00000
2542.00,5.02725,10.224587,-0.000207,10.157758,0.7590,0.450,5.02725,0.00000
2543.00,5.02622,10.224670,-0.000210,10.157767,0.7591,0.450,5.02622,0.00000
2544.00,5.02576,10.224784,-0.000213,10.157752,0.7591,0.450,5.02576,0.00000
2545.00,5.02548,10.224766,-0.000215,10.157706,0.7591,0.450,5.02548,0.00000
2546.00,5.02543,10.224809,-0.000217,10.157675,0.7591,0.451,5.02543,0.00000
2547.00,5.02533,10.224874,-0.000218,10.157718,0.7591,0.451,5.02533,0.00000
2548.00,5.02586,10.224979,-0.000216,10.157780,0.7592,0.451,5.02586,0.00000
2549.00,5.02713,10.224977,-0.000215,10.157748,0.7592,0.451,5.02713,0.00000
2550.00,5.02750,10.225049,-0.000215,10.157788,0.7592,0.451,5.02750,0.00000
2551.00,5.02724,10.225135,-0.000214,10.157849,0.7592,0.451,5.02724,0.00000
2552.00,5.02770,10.225213,-0.000211,10.157891,0.7593,0.451,5.02770,0.00000
2553.00,5.02690,10.225190,-0.000208,10.157880,0.7593,0.451,5.02690,0.00000
2554.00,5.02481,10.225252,-0.000208,10.157927,0.7593,0.451,5.02481,0.00000
2555.00,5.02480,10.225329,-0.000210,10.157962,0.7593,0.452,5.02480,0.00000
2556.00,5.02474,10.225365,-0.000210,10.157974,0.7593,0.452,5.02474,0.00000
2557.00,5.02464,10.225348,-0.000211,10.157910,0.7593,0.452,5.02464,0.00000
2558.00,5.02541,10.225429,-0.000212,10.157912,0.7593,0.452,5.02541,0.00000
2559.00,5.02681,10.225473,-0.000207,10.157887,0.7593,0.452,5.02681,0.00000
2560.00,5.02584,10.225503,-0.000205,10.157817,0.7594,0.452,5.02584,0.00000
2561.00,5.02598,10.225510,-0.000208,10.157756,0.7594,0.453,5.02598,0.00000
2562.00,5.02604,10.225547,-0.000209,10.157791,0.7594,0.453,5.02604,0.00000
2563.00,5.02635,10.225613,-0.000209,10.157811,0.7594,0.453,5.02635,0.00000
2564.00,5.02596,10.225648,-0.000212,10.157786,0.7595,0.453,5.02596,0.00000
2565.00,5.02655,10.225703,-0.000211,10.157799,0.7595,0.453,5.02655,0.00000
2566.00,5.02701,10.225816,-0.000210,10.157875,0.7595,0.453,5.02701,0.00000
2567.00,5.02671,10.225887,-0.000208,10.157841,0.7596,0.453,5.02671,0.00000
2568.00,5.02624,10.225892,-0.000209,10.157819,0.7596,0.454,5.02624,0.00000
2569.00,5.02630,10.225847,-0.000211,10.157748,0.7596,0.454,5.02630,0.00000
2570.00,5.02684,10.225943,-0.000208,10.157790,0.7597,0.454,5.02684,0.00000
2571.00,5.02623,10.225918,-0.000210,10.157688,0.7597,0.454,5.02623,0.00000
2572.00,5.02619,10.226001,-0.000209,10.157676,0.7597,0.454,5.02619,0.00000
2573.00,5.02590,10.226125,-0.000209,10.157690,0.7597,0.454,5.02590,0.00000
2574.00,5.02542,10.226278,-0.000206,10.157735,0.7598,0.454,5.02542,0.00000
2575.00,5.02517,10.226370,-0.000208,10.157792,0.7598,0.454,5.02517,0.00000
2576.00,5.02633,10.226468,-0.000206,10.157862,0.7599,0.455,5.02633,0.00000
2577.00,5.02686,10.226501,-0.000207,10.157879,0.7599,0.455,5.02686,0.00000
2578.00,5.02701,10.226521,-0.000206,10.157842,0.7600,0.455,5.02701,0.00000
2579.00,5.02699,10.226640,-0.000209,10.157919,0.7600,0.455,5.02699,0.00000
2580.00,5.02705,10.226623,-0.000212,10.157850,0.7600,0.455,5.02705,0.00000
2581.00,5.02658,10.226670,-0.000214,10.157832,0.7601,0.456,5.02658,0.00000
2582.00,5.02579,10.226769,-0.000212,10.157867,0.7601,0.456,5.02579,0.00000
@15,1.2000,2.4, 2580.098 
2583.00,5.02679,10.226779,-0.000214,10.157861,0.7601,0.456,5.02679,0.00000
2584.00,5.02813,10.226742,-0.000212,10.157764,0.7602,0.456,5.02813,0.00000
2585.00,5.02715,10.226755,-0.000209,10.157716,0.7602,0.456,5.02715,0.00000
2586.00,5.02237,10.226810,-0.000208,10.157736,0.7603,0.456,5.02237,0.00000
2587.00,5.01733,10.226820,-0.000213,10.157702,0.7604,0.457,5.01733,0.00000
2588.00,5.01149,10.226863,-0.000215,10.157690,0.7604,0.457,5.01149,0.00000
2589.00,5.00686,10.226963,-0.000218,10.157734,0.7605,0.457,5.00686,0.00000
2590.00,5.00612,10.227102,-0.000220,10.157794,0.7606,0.458,5.00612,0.00000
2591.00,5.01075,10.227135,-0.000222,10.157725,0.7606,0.458,5.01075,0.00000
2592.00,5.01642,10.227141,-0.000219,10.157688,0.7607,0.458,5.01642,0.00000
2593.00,5.02250,10.227244,-0.000219,10.157701,0.7608,0.458,5.02250,0.00000
2594.00,5.02779,10.227287,-0.000214,10.157717,0.7609,0.458,5.02779,0.00000
2595.00,5.03110,10.227336,-0.000212,10.157747,0.7610,0.458,5.03110,0.00000
2596.00,5.03212,10.227406,-0.000209,10.157786,0.7611,0.458,5.03212,0.00000
2597.00,5.03293,10.227463,-0.000212,10.157764,0.7612,0.458,5.03293,0.00000
2598.00,5.03244,10.227526,-0.000211,10.157711,0.7613,0.458,5.03244,0.00000
2599.00,5.03191,10.227600,-0.000210,10.157668,0.7614,0.459,5.03191,0.00000
2600.00,5.03050,10.227660,-0.000212,10.157611,0.7614,0.459,5.03050,0.00000
2601.00,5.02941,10.227808,-0.000216,10.157700,0.7615,0.459,5.02941,0.00000
2602.00,5.02789,10.227845,-0.000211,10.157720,0.7615,0.459,5.02789,0.00000
2603.00,5.02726,10.227857,-0.000210,10.157768,0.7616,0.459,5.02726,0.00000
2604.00,5.02527,10.227909,-0.000212,10.157799,0.7617,0.459,5.02527,0.00000
2605.00,5.02493,10.227909,-0.000212,10.157829,0.7617,0.460,5.02493,0.00000
2606.00,5.02404,10.227907,-0.000211,10.157738,0.7618,0.460,5.02404,0.00000
2607.00,5.02444,10.228027,-0.000208,10.157788,0.7618,0.460,5.02444,0.00000
2608.00,5.02426,10.228139,-0.000207,10.157860,0.7619,0.460,5.02426,0.00000
2609.00,5.02505,10.228092,-0.000207,10.157815,0.7620,0.460,5.02505,0.00000
2610.00,5.02461,10.228110,-0.000209,10.157819,0.7620,0.460,5.02461,0.00000
2611.00,5.02486,10.228144,-0.000208,10.157830,0.7621,0.460,5.02486,0.00000
2612.00,5.02441,10.228165,-0.000211,10.157797,0.7622,0.460,5.02441,0.00000
2613.00,5.02374,10.228128,-0.000214,10.157723,0.7623,0.461,5.02374,0.00000
2614.00,5.02319,10.228295,-0.000215,10.157808,0.7624,0.461,5.02319,0.00000
2615.00,5.02337,10.228404,-0.000214,10.157805,0.7624,0.461,5.02337,0.00000
2616.00,5.02359,10.228420,-0.000215,10.157779,0.7625,0.461,5.02359,0.00000
2617.00,5.02328,10.228428,-0.000214,10.157749,0.7626,0.461,5.02328,0.00000
2618.00,5.02322,10.228544,-0.000212,10.157817,0.7627,0.462,5.02322,0.00000
2619.00,5.02379,10.228497,-0.000212,10.157738,0.7628,0.462,5.02379,0.00000
2620.00,5.02344,10.228502,-0.000213,10.157720,0.7629,0.462,5.02344,0.00000
2621.00,5.02319,10.228604,-0.000213,10.157767,0.7630,0.462,5.02319,0.00000
2622.00,5.02314,10.228734,-0.000214,10.157840,0.7631,0.462,5.02314,0.00000
2623.00,5.02325,10.228828,-0.000213,10.157798,0.7632,0.462,5.02325,0.00000
2624.00,5.02254,10.228906,-0.000208,10.157767,0.7633,0.462,5.02254,0.00000
2625.00,5.02239,10.229065,-0.000204,10.157792,0.7634,0.462,5.02239,0.00000
2626.00,5.02255,10.229110,-0.000203,10.157750,0.7636,0.462,5.02255,0.00000
2627.00,5.02289,10.229117,-0.000202,10.157683,0.7637,0.462,5.02289,0.00000
2628.00,5.02332,10.229067,-0.000202,10.157660,0.7638,0.463,5.02332,0.00000
2629.00,5.02362,10.229136,-0.000203,10.157732,0.7639,0.463,5.02362,0.00000
2630.00,5.02354,10.229094,-0.000205,10.157683,0.7640,0.463,5.02354,0.00000
2631.00,5.02296,10.229065,-0.000206,10.157671,0.7641,0.463,5.02296,0.00000
2632.00,5.02251,10.229166,-0.000210,10.157722,0.7642,0.464,5.02251,0.00000
2633.00,5.02194,10.229289,-0.000213,10.157718,0.7643,0.464,5.02194,0.00000
2634.00,5.02149,10.229380,-0.000214,10.157738,0.7644,0.464,5.02149,0.00000
2635.00,5.02178,10.229457,-0.000214,10.157718,0.7645,0.464,5.02178,0.00000
2636.00,5.02158,10.229570,-0.000211,10.157721,0.7646,0.464,5.02158,0.00000
2637.00,5.02157,10.229651,-0.000209,10.157731,0.7646,0.464,5.02157,0.00000
2638.00,5.02153,10.229621,-0.000207,10.157662,0.7647,0.464,5.02153,0.00000
2639.00,5.02156,10.229638,-0.000211,10.157594,0.7648,0.465,5.02156,0.00000
2640.00,5.02153,10.229723,-0.000210,10.157649,0.7648,0.465,5.02153,0.00000
2641.00,5.02148,10.229754,-0.000210,10.157705,0.7649,0.465,5.02148,0.00000
2642.00,5.02139,10.229785,-0.000212,10.157696,0.7649,0.465,5.02139,0.00000
2643.00,5.02115,10.229958,-0.000210,10.157825,0.7650,0.465,5.02115,0.00000
2644.00,5.02107,10.230083,-0.000208,10.157916,0.7650,0.465,5.02107,0.00000
2645.00,5.02080,10.230144,-0.000204,10.157918,0.7651,0.465,5.02080,0.00000
2646.00,5.02079,10.230259,-0.000204,10.157923,0.7651,0.465,5.02079,0.00000
2647.00,5.02059,10.230246,-0.000204,10.157874,0.7652,0.466,5.02059,0.00000
2648.00,5.02137,10.230245,-0.000207,10.157820,0.7653,0.466,5.02137,0.00000
2649.00,5.02143,10.230243,-0.000207,10.157750,0.7653,0.466,5.02143,0.00000
2650.00,5.02122,10.230252,-0.000210,10.157720,0.7654,0.466,5.02122,0.00000
2651.00,5.02141,10.230241,-0.000212,10.157654,0.7654,0.466,5.02141,0.00000
2652.00,5.02182,10.230333,-0.000212,10.157672,0.7655,0.467,5.02182,0.00000
2653.00,5.02161,10.230371,-0.000208,10.157671,0.7656,0.467,5.02161,0.00000
2654.00,5.02132,10.230432,-0.000207,10.157737,0.7656,0.467,5.02132,0.00000
2655.00,5.02170,10.230414,-0.000206,10.157717,0.7657,0.467,5.02170,0.00000
2656.00,5.02214,10.230456,-0.000206,10.157742,0.7657,0.467,5.02214,0.00000
2657.00,5.02189,10.230478,-0.000207,10.157741,0.7658,0.467,5.02189,0.00000
2658.00,5.02172,10.230548,-0.000210,10.157729,0.7658,0.467,5.02172,0.00000
2659.00,5.02206,10.230517,-0.000212,10.157654,0.7658,0.468,5.02206,0.00000
2660.00,5.02179,10.230615,-0.000214,10.157660,0.7658,0.468,5.02179,0.00000
2661.00,5.02151,10.230655,-0.000216,10.157633,0.7658,0.468,5.02151,0.00000
2662.00,5.02158,10.230693,-0.000215,10.157637,0.7658,0.468,5.02158,0.00000
2663.00,5.02113,10.230761,-0.000216,10.157649,0.7658,0.468,5.02113,0.00000
2664.00,5.02079,10.230846,-0.000218,10.157665,0.7658,0.469,5.02079,0.00000
2665.00,5.02129,10.230950,-0.000217,10.157680,0.7658,0.469,5.02129,0.00000
2666.00,5.02144,10.230985,-0.000216,10.157656,0.7658,0.469,5.02144,0.00000
2667.00,5.02166,10.231103,-0.000215,10.157701,0.7657,0.469,5.02166,0.00000
2668.00,5.02233,10.231106,-0.000212,10.157700,0.7657,0.469,5.02233,0.00000
2669.00,5.02307,10.231249,-0.000211,10.157759,0.7656,0.469,5.02307,0.00000
2670.00,5.02251,10.231271,-0.000211,10.157744,0.7656,0.469,5.02251,0.00000
2671.00,5.02192,10.231414,-0.000210,10.157836,0.7656,0.469,5.02192,0.00000
2672.00,5.02135,10.231452,-0.000211,10.157812,0.7656,0.469,5.02135,0.00000
2673.00,5.02057,10.231545,-0.000212,10.157848,0.7656,0.470,5.02057,0.00000
2674.00,5.02099,10.231578,-0.000211,10.157800,0.7655,0.470,5.02099,0.00000
2675.00,5.02127,10.231686,-0.000214,10.157877,0.7655,0.470,5.02127,0.00000
2676.00,5.02151,10.231652,-0.000219,10.157822,0.7655,0.470,5.02151,0.00000
2677.00,5.02209,10.231705,-0.000219,10.157811,0.7655,0.471,5.02209,0.00000
2678.00,5.02143,10.231821,-0.000220,10.157892,0.7654,0.471,5.02143,0.00000
2679.00,5.02063,10.231850,-0.000219,10.157907,0.7654,0.471,5.02063,0.00000
2680.00,5.02003,10.231855,-0.000215,10.157895,0.7653,0.471,5.02003,0.00000
2681.00,5.01951,10.231969,-0.000210,10.157919,0.7653,0.471,5.01951,0.00000
2682.00,5.01914,10.232003,-0.000209,10.157944,0.7653,0.471,5.01914,0.00000
2683.00,5.01998,10.232019,-0.000209,10.157877,0.7653,0.471,5.01998,0.00000
2684.00,5.01919,10.232041,-0.000211,10.157892,0.7652,0.471,5.01919,0.00000
2685.00,5.01870,10.232120,-0.000212,10.157908,0.7652,0.471,5.01870,0.00000
2686.00,5.01865,10.232100,-0.000212,10.157890,0.7652,0.472,5.01865,0.00000
2687.00,5.01877,10.232100,-0.000214,10.157845,0.7652,0.472,5.01877,0.00000
2688.00,5.01898,10.232110,-0.000211,10.157812,0.7652,0.472,5.01898,0.00000
2689.00,5.01983,10.232201,-0.000212,10.157801,0.7652,0.472,5.01983,0.00000
2690.00,5.02077,10.232211,-0.000215,10.157715,0.7652,0.472,5.02077,0.00000
2691.00,5.02105,10.232364,-0.000218,10.157738,0.7652,0.473,5.02105,0.00000
2692.00,5.02148,10.232475,-0.000216,10.157754,0.7652,0.473,5.02148,0.00000
2693.00,5.02197,10.232574,-0.000210,10.157781,0.7652,0.473,5.02197,0.00000
2694.00,5.02142,10.232647,-0.000204,10.157802,0.7652,0.473,5.02142,0.00000
2695.00,5.02159,10.232698,-0.000204,10.157806,0.7652,0.473,5.02159,0.00000
2696.00,5.02131,10.232669,-0.000200,10.157763,0.7653,0.473,5.02131,0.00000
2697.00,5.02034,10.232650,-0.000202,10.157668,0.7653,0.473,5.02034,0.00000
2698.00,5.01959,10.232647,-0.000208,10.157620,0.7653,0.473,5.01959,0.00000
2699.00,5.02028,10.232641,-0.000212,10.157557,0.7653,0.474,5.02028,0.00000
2700.00,5.02018,10.232683,-0.000211,10.157563,0.7653,0.474,5.02018,0.00000
2701.00,5.02021,10.232759,-0.000213,10.157554,0.7653,0.474,5.02021,0.00000
2702.00,5.02025,10.232861,-0.000215,10.157637,0.7654,0.474,5.02025,0.00000
2703.00,5.01976,10.232926,-0.000214,10.157616,0.7654,0.475,5.01976,0.00000
2704.00,5.01935,10.232990,-0.000216,10.157611,0.7654,0.475,5.01935,0.00000
2705.00,5.01873,10.233128,-0.000218,10.157652,0.7654,0.475,5.01873,0.00000
2706.00,5.01825,10.233194,-0.000214,10.157683,0.7655,0.475,5.01825,0.00000
2707.00,5.01822,10.233283,-0.000212,10.157722,0.7655,0.475,5.01822,0.00000
2708.00,5.01917,10.233245,-0.000215,10.157697,0.7655,0.475,5.01917,0.00000
2709.00,5.01921,10.233348,-0.000214,10.157751,0.7656,0.475,5.01921,0.00000
2710.00,5.01959,10.233397,-0.000213,10.157735,0.7656,0.476,5.01959,0.00000
2711.00,5.01993,10.233417,-0.000215,10.157702,0.7656,0.476,5.01993,0.00000
2712.00,5.02052,10.233478,-0.000212,10.157682,0.7657,0.476,5.02052,0.00000
2713.00,5.02055,10.233614,-0.000211,10.157772,0.7657,0.476,5.02055,0.00000
2714.00,5.01985,10.233593,-0.000210,10.157748,0.7657,0.476,5.01985,0.00000
2715.00,5.01958,10.233598,-0.000211,10.157815,0.7658,0.476,5.01958,0.00000
2716.00,5.01943,10.233713,-0.000214,10.157925,0.7659,0.476,5.01943,0.00000
2717.00,5.01924,10.233761,-0.000218,10.157954,0.7659,0.477,5.01924,0.00000
2718.00,5.01878,10.233806,-0.000215,10.157938,0.7660,0.477,5.01878,0.00000
2719.00,5.01901,10.233921,-0.000213,10.157988,0.7660,0.477,5.01901,0.00000
2720.00,5.01789,10.233931,-0.000209,10.157899,0.7661,0.477,5.01789,0.00000
2721.00,5.01695,10.233953,-0.000204,10.157814,0.7662,0.477,5.01695,0.00000
2722.00,5.01593,10.233981,-0.000205,10.157831,0.7662,0.477,5.01593,0.00000
2723.00,5.01620,10.233963,-0.000205,10.157809,0.7662,0.477,5.01620,0.00000
2724.00,5.01697,10.233904,-0.000205,10.157707,0.7663,0.477,5.01697,0.00000
2725.00,5.01869,10.233973,-0.000205,10.157752,0.7663,0.477,5.01869,0.00000
2726.00,5.02011,10.234014,-0.000205,10.157769,0.7664,0.478,5.02011,0.00000
2727.00,5.02119,10.234040,-0.000203,10.157723,0.7664,0.478,5.02119,0.00000
2728.00,5.02104,10.234149,-0.000205,10.157689,0.7665,0.478,5.02104,0.00000
2729.00,5.02010,10.234293,-0.000205,10.157755,0.7666,0.478,5.02010,0.00000
2730.00,5.01935,10.234301,-0.000207,10.157669,0.7667,0.478,5.01935,0.00000
2731.00,5.01860,10.234329,-0.000209,10.157657,0.7667,0.479,5.01860,0.00000
2732.00,5.01740,10.234387,-0.000213,10.157667,0.7667,0.479,5.01740,0.00000
2733.00,5.01640,10.234459,-0.000213,10.157711,0.7668,0.479,5.01640,0.00000
2734.00,5.01515,10.234493,-0.000213,10.157747,0.7668,0.479,5.01515,0.00000
2735.00,5.01465,10.234590,-0.000211,10.157812,0.7669,0.479,5.01465,0.00000
2736.00,5.01438,10.234705,-0.000211,10.157861,0.7669,0.479,5.01438,0.00000
2737.00,5.01556,10.234731,-0.000207,10.157824,0.7669,0.479,5.01556,0.00000
2738.00,5.01633,10.234792,-0.000204,10.157839,0.7670,0.479,5.01633,0.00000
2739.00,5.01759,10.234889,-0.000203,10.157854,0.7670,0.479,5.01759,0.00000
2740.00,5.01819,10.234899,-0.000206,10.157826,0.7670,0.480,5.01819,0.00000
2741.00,5.01981,10.234942,-0.000208,10.157825,0.7671,0.480,5.01981,0.00000
2742.00,5.01936,10.235008,-0.000208,10.157844,0.7671,0.480,5.01936,0.00000
2743.00,5.01873,10.235016,-0.000210,10.157800,0.7671,0.480,5.01873,0.00000
2744.00,5.01807,10.235052,-0.000213,10.157748,0.7671,0.481,5.01807,0.00000
2745.00,5.01710,10.235142,-0.000210,10.157791,0.7671,0.481,5.01710,0.00000
2746.00,5.01562,10.235134,-0.000210,10.157784,0.7671,0.481,5.01562,0.00000
2747.00,5.01491,10.235176,-0.000213,10.157799,0.7671,0.481,5.01491,0.00000
2748.00,5.01531,10.235245,-0.000214,10.157828,0.7671,0.481,5.01531,0.00000
2749.00,5.01555,10.235308,-0.000214,10.157877,0.7671,0.481,5.01555,0.00000
2750.00,5.01607,10.235355,-0.000212,10.157843,0.7671,0.482,5.01607,0.00000
2751.00,5.01614,10.235475,-0.000207,10.157864,0.7671,0.481,5.01614,0.00000
2752.00,5.01583,10.235559,-0.000203,10.157844,0.7671,0.481,5.01583,0.00000
2753.00,5.01546,10.235621,-0.000201,10.157835,0.7670,0.481,5.01546,0.00000
2754.00,5.01654,10.235593,-0.000200,10.157778,0.7670,0.482,5.01654,0.00000
2755.00,5.01665,10.235650,-0.000201,10.157767,0.7669,0.482,5.01665,0.00000
2756.00,5.01695,10.235652,-0.000207,10.157668,0.7669,0.482,5.01695,0.00000
2757.00,5.01715,10.235698,-0.000205,10.157662,0.7668,0.482,5.01715,0.00000
2758.00,5.01770,10.235791,-0.000205,10.157720,0.7667,0.482,5.01770,0.00000
2759.00,5.01735,10.235895,-0.000205,10.157747,0.7666,0.482,5.01735,0.00000
2760.00,5.01747,10.235977,-0.000205,10.157776,0.7665,0.483,5.01747,0.00000
2761.00,5.01793,10.236082,-0.000203,10.157854,0.7664,0.483,5.01793,0.00000
2762.00,5.01894,10.236062,-0.000205,10.157782,0.7663,0.483,5.01894,0.00000
@16,1.2000,2.4, 2760.03 
2763.00,5.01836,10.236020,-0.000209,10.157666,0.7661,0.483,5.01836,0.00000
2764.00,5.01836,10.236044,-0.000213,10.157659,0.7660,0.483,5.01836,0.00000
2765.00,5.01771,10.236106,-0.000213,10.157682,0.7659,0.483,5.01771,0.00000
2766.00,5.01365,10.236167,-0.000216,10.157670,0.7657,0.484,5.01365,0.00000
2767.00,5.00884,10.236300,-0.000219,10.157747,0.7656,0.484,5.00884,0.00000
2768.00,5.00456,10.236458,-0.000220,10.157822,0.7654,0.484,5.00456,0.00000
2769.00,5.00100,10.236484,-0.000221,10.157747,0.7653,0.485,5.00100,0.00000
2770.00,4.99959,10.236473,-0.000223,10.157709,0.7652,0.485,4.99959,0.00000
2771.00,5.00381,10.236506,-0.000219,10.157738,0.7650,0.485,5.00381,0.00000
2772.00,5.00894,10.236540,-0.000220,10.157710,0.7648,0.485,5.00894,0.00000
2773.00,5.01447,10.236553,-0.000216,10.157694,0.7646,0.485,5.01447,0.00000
2774.00,5.01921,10.236637,-0.000213,10.157711,0.7644,0.485,5.01921,0.00000
2775.00,5.02254,10.236769,-0.000214,10.157711,0.7642,0.485,5.02254,0.00000
2776.00,5.02284,10.236830,-0.000215,10.157680,0.7639,0.486,5.02284,0.00000
2777.00,5.02268,10.236865,-0.000210,10.157708,0.7637,0.486,5.02268,0.00000
2778.00,5.02255,10.236953,-0.000211,10.157720,0.7635,0.486,5.02255,0.00000
2779.00,5.02166,10.237065,-0.000211,10.157805,0.7632,0.486,5.02166,0.00000
2780.00,5.02100,10.237121,-0.000209,10.157830,0.7630,0.486,5.02100,0.00000
2781.00,5.02113,10.237157,-0.000210,10.157856,0.7628,0.486,5.02113,0.00000
2782.00,5.02081,10.237175,-0.000212,10.157833,0.7626,0.486,5.02081,0.00000
2783.00,5.01985,10.237197,-0.000210,10.157870,0.7623,0.486,5.01985,0.00000
2784.00,5.01916,10.237158,-0.000212,10.157817,0.7621,0.487,5.01916,0.00000
2785.00,5.01883,10.237161,-0.000212,10.157833,0.7619,0.487,5.01883,0.00000
2786.00,5.01822,10.237164,-0.000212,10.157771,0.7617,0.487,5.01822,0.00000
2787.00,5.01779,10.237301,-0.000213,10.157836,0.7615,0.487,5.01779,0.00000
2788.00,5.01781,10.237386,-0.000214,10.157822,0.7614,0.487,5.01781,0.00000
2789.00,5.01792,10.237541,-0.000209,10.157875,0.7612,0.487,5.01792,0.00000
2790.00,5.01724,10.237585,-0.000207,10.157803,0.7610,0.487,5.01724,0.00000
2791.00,5.01599,10.237671,-0.000206,10.157848,0.7609,0.487,5.01599,0.00000
2792.00,5.01684,10.237624,-0.000205,10.157766,0.7607,0.487,5.01684,0.00000
2793.00,5.01705,10.237670,-0.000205,10.157782,0.7605,0.487,5.01705,0.00000
2794.00,5.01735,10.237670,-0.000206,10.157747,0.7604,0.488,5.01735,0.00000
2795.00,5.01741,10.237680,-0.000208,10.157807,0.7602,0.488,5.01741,0.00000
2796.00,5.01795,10.237740,-0.000206,10.157798,0.7600,0.488,5.01795,0.00000
2797.00,5.01689,10.237892,-0.000207,10.157912,0.7599,0.488,5.01689,0.00000
2798.00,5.01640,10.237843,-0.000208,10.157853,0.7597,0.488,5.01640,0.00000
2799.00,5.01543,10.237788,-0.000207,10.157780,0.7595,0.488,5.01543,0.00000
2800.00,5.01522,10.237864,-0.000206,10.157794,0.7593,0.488,5.01522,0.00000
2801.00,5.01526,10.237890,-0.000207,10.157841,0.7591,0.489,5.01526,0.00000
2802.00,5.01618,10.237897,-0.000208,10.157766,0.7589,0.489,5.01618,0.00000
2803.00,5.01573,10.237986,-0.000208,10.157799,0.7587,0.489,5.01573,0.00000
2804.00,5.01610,10.238106,-0.000212,10.157881,0.7585,0.489,5.01610,0.00000
2805.00,5.01589,10.238244,-0.000214,10.157929,0.7582,0.490,5.01589,0.00000
2806.00,5.01681,10.238347,-0.000212,10.157958,0.7580,0.490,5.01681,0.00000
2807.00,5.01647,10.238453,-0.000212,10.157995,0.7578,0.490,5.01647,0.00000
2808.00,5.01718,10.238482,-0.000208,10.157943,0.7575,0.490,5.01718,0.00000
2809.00,5.01625,10.238592,-0.000206,10.157993,0.7572,0.490,5.01625,0.00000
2810.00,5.01627,10.238640,-0.000207,10.157971,0.7569,0.490,5.01627,0.00000
2811.00,5.01531,10.238662,-0.000211,10.157910,0.7567,0.490,5.01531,0.00000
2812.00,5.01503,10.238660,-0.000210,10.157905,0.7564,0.491,5.01503,0.00000
2813.00,5.01526,10.238764,-0.000211,10.157992,0.7561,0.491,5.01526,0.00000
2814.00,5.01704,10.238815,-0.000210,10.157994,0.7558,0.491,5.01704,0.00000
2815.00,5.01729,10.238800,-0.000211,10.157928,0.7555,0.491,5.01729,0.00000
2816.00,5.01722,10.238867,-0.000207,10.157944,0.7552,0.491,5.01722,0.00000
2817.00,5.01609,10.238952,-0.000206,10.157917,0.7548,0.491,5.01609,0.00000
2818.00,5.01496,10.238969,-0.000209,10.157879,0.7545,0.491,5.01496,0.00000
2819.00,5.01308,10.238967,-0.000210,10.157881,0.7542,0.492,5.01308,0.00000
2820.00,5.01321,10.239036,-0.000207,10.157960,0.7539,0.492,5.01321,0.00000
2821.00,5.01378,10.239075,-0.000205,10.158005,0.7536,0.492,5.01378,0.00000
2822.00,5.01477,10.239102,-0.000203,10.158061,0.7533,0.492,5.01477,0.00000
2823.00,5.01523,10.239263,-0.000201,10.158129,0.7530,0.492,5.01523,0.00000
2824.00,5.01618,10.239391,-0.000201,10.158129,0.7527,0.492,5.01618,0.00000
2825.00,5.01633,10.239453,-0.000201,10.158069,0.7524,0.492,5.01633,0.00000
2826.00,5.01568,10.239505,-0.000204,10.158004,0.7521,0.492,5.01568,0.00000
2827.00,5.01605,10.239584,-0.000207,10.158001,0.7518,0.492,5.01605,0.00000
2828.00,5.01649,10.239618,-0.000207,10.158025,0.7515,0.492,5.01649,0.00000
2829.00,5.01559,10.239651,-0.000207,10.158034,0.7512,0.493,5.01559,0.00000
2830.00,5.01463,10.239757,-0.000206,10.158111,0.7509,0.493,5.01463,0.00000
2831.00,5.01395,10.239786,-0.000206,10.158117,0.7506,0.493,5.01395,0.00000
2832.00,5.01345,10.239877,-0.000203,10.158121,0.7503,0.493,5.01345,0.00000
2833.00,5.01274,10.239879,-0.000203,10.158070,0.7499,0.493,5.01274,0.00000
2834.00,5.01365,10.239868,-0.000201,10.158015,0.7496,0.493,5.01365,0.00000
2835.00,5.01416,10.239914,-0.000202,10.158048,0.7493,0.493,5.01416,0.00000
2836.00,5.01534,10.239963,-0.000203,10.158050,0.7490,0.493,5.01534,0.00000
2837.00,5.01586,10.240038,-0.000205,10.158078,0.7487,0.494,5.01586,0.00000
2838.00,5.01653,10.240003,-0.000210,10.157978,0.7484,0.494,5.01653,0.00000
2839.00,5.01613,10.240137,-0.000211,10.158056,0.7482,0.494,5.01613,0.00000
2840.00,5.01581,10.240182,-0.000211,10.157998,0.7479,0.494,5.01581,0.00000
2841.00,5.01593,10.240326,-0.000210,10.158072,0.7477,0.495,5.01593,0.00000
2842.00,5.01644,10.240331,-0.000209,10.158049,0.7474,0.495,5.01644,0.00000
2843.00,5.01643,10.240475,-0.000202,10.158135,0.7471,0.494,5.01643,0.00000
2844.00,5.01752,10.240472,-0.000203,10.158025,0.7468,0.495,5.01752,0.00000
2845.00,5.01854,10.240512,-0.000204,10.158049,0.7465,0.495,5.01854,0.00000
2846.00,5.01904,10.240531,-0.000203,10.157993,0.7462,0.495,5.01904,0.00000
2847.00,5.01840,10.240611,-0.000201,10.157987,0.7459,0.495,5.01840,0.00000
2848.00,5.01797,10.240638,-0.000203,10.157960,0.7456,0.495,5.01797,0.00000
2849.00,5.01711,10.240646,-0.000205,10.157969,0.7453,0.495,5.01711,0.00000
2850.00,5.01721,10.240656,-0.000208,10.157919,0.7451,0.496,5.01721,0.00000
2851.00,5.01627,10.240627,-0.000209,10.157888,0.7448,0.496,5.01627,0.00000
2852.00,5.01604,10.240586,-0.000213,10.157817,0.7445,0.496,5.01604,0.00000
2853.00,5.01648,10.240706,-0.000214,10.157877,0.7442,0.496,5.01648,0.00000
2854.00,5.01718,10.240804,-0.000210,10.157944,0.7439,0.496,5.01718,0.00000
2855.00,5.01697,10.240883,-0.000207,10.157966,0.7435,0.496,5.01697,0.00000
2856.00,5.01694,10.241007,-0.000207,10.158037,0.7433,0.496,5.01694,0.00000
2857.00,5.01732,10.241072,-0.000208,10.158067,0.7430,0.496,5.01732,0.00000
2858.00,5.01738,10.241005,-0.000210,10.157982,0.7427,0.497,5.01738,0.00000
2859.00,5.01671,10.241009,-0.000211,10.157871,0.7424,0.497,5.01671,0.00000
2860.00,5.01660,10.241050,-0.000213,10.157894,0.7421,0.497,5.01660,0.00000
2861.00,5.01655,10.241117,-0.000211,10.157869,0.7418,0.497,5.01655,0.00000
