# Supplementary material for: A nucleotide-sensing oligomerization mechanism that controls NrdR-dependent transcription of ribonucleotide reductases
Source: Nat Commun. 2022 May 16;13:2700. doi: 10.1038/s41467-022-30328-1 (PMC9110341; doi:10.1038/s41467-022-30328-1)
Supplement: Supplementary file 10 — Source Data [file 41467_2022_30328_MOESM10_ESM.zip › Source data NrdR/Suppl Fig 12 source data/ITC at 10 degrees (Suppl Fig 12b,c)/R9AMP500toNrdR20deg10.itc]

$ITC
$ 37 
$NOT
$ 10 
$ 120 
$ 1000 
$ 6 
$ 2 
$ADCGainCode:  0 
$False,True,True
$ 0.4 , 0.8 , 120 , 5 
$ 1.1 , 2.2 , 180 , 5 
$ 1.1 , 2.2 , 180 , 5 
$ 1.1 , 2.2 , 180 , 5 
$ 1.1 , 2.2 , 180 , 5 
$ 1.1 , 2.2 , 180 , 5 
$ 1.1 , 2.2 , 180 , 5 
$ 1.1 , 2.2 , 180 , 5 
$ 1.1 , 2.2 , 180 , 5 
$ 1.1 , 2.2 , 180 , 5 
$ 1.1 , 2.2 , 180 , 5 
$ 1.1 , 2.2 , 180 , 5 
$ 1.1 , 2.2 , 180 , 5 
$ 1.1 , 2.2 , 180 , 5 
$ 1.1 , 2.2 , 180 , 5 
$ 1.1 , 2.2 , 180 , 5 
$ 1.1 , 2.2 , 180 , 5 
$ 1.1 , 2.2 , 180 , 5 
$ 1.1 , 2.2 , 180 , 5 
$ 1.1 , 2.2 , 180 , 5 
$ 1.1 , 2.2 , 180 , 5 
$ 1.1 , 2.2 , 180 , 5 
$ 1.1 , 2.2 , 180 , 5 
$ 1.1 , 2.2 , 180 , 5 
$ 1.1 , 2.2 , 180 , 5 
$ 1.1 , 2.2 , 180 , 5 
$ 1.1 , 2.2 , 180 , 5 
$ 1.1 , 2.2 , 180 , 5 
$ 1.1 , 2.2 , 180 , 5 
$ 1.1 , 2.2 , 180 , 5 
$ 1.1 , 2.2 , 180 , 5 
$ 1.1 , 2.2 , 180 , 5 
$ 1.1 , 2.2 , 180 , 5 
$ 1.1 , 2.2 , 180 , 5 
$ 1.1 , 2.2 , 180 , 5 
$ 1.1 , 2.2 , 180 , 5 
$ 1.1 , 2.2 , 180 , 5 
# 0 
# 0.315 
# 0.02 
# 0.2068 
# 10 
# 3.8602 
# 9.74 
?
% ITC200_05.14.976
% 0.2068 
% 3.8602 
%-0.590864 , 29.66499 
% 0.034375 , 29.28716 
% 0.8333333 
% 168160 , 168170 
% 0.25 , 81 
%-0.002934 ,-0.034078 
%-20 , 8 
% 0 , 0 
% 0 
% 128000       127243 
% 43.1 
% 500 , 750 , 1000 , 750 
% 0.04257 ,-0.00249 , 0.000047734 ,-0.000000435026 , 0.00000000201917 
% ITC200 Ver: 1.26.3
@0
5.00,5.24697,10.016818,-0.000278,10.148616,0.0599,-0.189,5.24697,0.00000
6.00,5.24735,10.016749,-0.000280,10.148460,0.0609,-0.189,5.24735,0.00000
7.00,5.24920,10.016840,-0.000282,10.148454,0.0618,-0.188,5.24920,0.00000
8.00,5.25057,10.016549,-0.000282,10.148183,0.0627,-0.188,5.25057,0.00000
9.00,5.25117,10.016528,-0.000282,10.148158,0.0636,-0.188,5.25117,0.00000
10.00,5.25119,10.016638,-0.000279,10.148172,0.0645,-0.187,5.25119,0.00000
11.00,5.25023,10.016496,-0.000278,10.148003,0.0655,-0.187,5.25023,0.00000
12.00,5.24889,10.016618,-0.000276,10.148076,0.0664,-0.187,5.24889,0.00000
13.00,5.24859,10.016884,-0.000276,10.148237,0.0673,-0.187,5.24859,0.00000
14.00,5.24750,10.016942,-0.000276,10.148258,0.0682,-0.186,5.24750,0.00000
15.00,5.24680,10.017028,-0.000278,10.148290,0.0692,-0.186,5.24680,0.00000
16.00,5.24750,10.017049,-0.000277,10.148235,0.0701,-0.186,5.24750,0.00000
17.00,5.24756,10.017037,-0.000275,10.148212,0.0710,-0.186,5.24756,0.00000
18.00,5.24791,10.017075,-0.000273,10.148188,0.0719,-0.185,5.24791,0.00000
19.00,5.24831,10.017129,-0.000273,10.148173,0.0728,-0.185,5.24831,0.00000
20.00,5.24829,10.017048,-0.000273,10.148053,0.0737,-0.185,5.24829,0.00000
21.00,5.24764,10.017149,-0.000275,10.148104,0.0747,-0.185,5.24764,0.00000
22.00,5.24709,10.017275,-0.000273,10.148136,0.0756,-0.184,5.24709,0.00000
23.00,5.24571,10.017195,-0.000275,10.148045,0.0765,-0.184,5.24571,0.00000
24.00,5.24473,10.017266,-0.000274,10.148032,0.0775,-0.184,5.24473,0.00000
25.00,5.24514,10.017455,-0.000276,10.148118,0.0784,-0.183,5.24514,0.00000
26.00,5.24537,10.017557,-0.000275,10.148135,0.0793,-0.183,5.24537,0.00000
27.00,5.24529,10.017647,-0.000277,10.148172,0.0802,-0.183,5.24529,0.00000
28.00,5.24552,10.017820,-0.000277,10.148244,0.0811,-0.183,5.24552,0.00000
29.00,5.24596,10.017850,-0.000279,10.148210,0.0821,-0.182,5.24596,0.00000
30.00,5.24579,10.017872,-0.000279,10.148204,0.0830,-0.182,5.24579,0.00000
31.00,5.24509,10.017925,-0.000280,10.148202,0.0839,-0.182,5.24509,0.00000
32.00,5.24500,10.017994,-0.000280,10.148161,0.0848,-0.181,5.24500,0.00000
33.00,5.24465,10.018091,-0.000280,10.148205,0.0858,-0.181,5.24465,0.00000
34.00,5.24447,10.018214,-0.000280,10.148234,0.0867,-0.181,5.24447,0.00000
35.00,5.24445,10.018227,-0.000279,10.148209,0.0877,-0.180,5.24445,0.00000
36.00,5.24418,10.018111,-0.000276,10.148070,0.0886,-0.180,5.24418,0.00000
37.00,5.24471,10.018013,-0.000274,10.147982,0.0896,-0.180,5.24471,0.00000
38.00,5.24455,10.018115,-0.000271,10.148007,0.0905,-0.180,5.24455,0.00000
39.00,5.24380,10.018213,-0.000270,10.148089,0.0914,-0.180,5.24380,0.00000
40.00,5.24369,10.018249,-0.000271,10.148054,0.0923,-0.179,5.24369,0.00000
41.00,5.24424,10.018421,-0.000275,10.148122,0.0933,-0.179,5.24424,0.00000
42.00,5.24410,10.018559,-0.000280,10.148219,0.0942,-0.178,5.24410,0.00000
43.00,5.24380,10.018558,-0.000282,10.148153,0.0952,-0.178,5.24380,0.00000
44.00,5.24388,10.018629,-0.000281,10.148117,0.0961,-0.178,5.24388,0.00000
45.00,5.24445,10.018752,-0.000280,10.148147,0.0971,-0.177,5.24445,0.00000
46.00,5.24466,10.018860,-0.000278,10.148220,0.0980,-0.177,5.24466,0.00000
47.00,5.24413,10.018965,-0.000275,10.148199,0.0990,-0.177,5.24413,0.00000
48.00,5.24437,10.019081,-0.000278,10.148264,0.0999,-0.177,5.24437,0.00000
49.00,5.24504,10.019054,-0.000277,10.148222,0.1009,-0.177,5.24504,0.00000
50.00,5.24450,10.019225,-0.000277,10.148331,0.1018,-0.176,5.24450,0.00000
51.00,5.24367,10.019477,-0.000273,10.148515,0.1028,-0.176,5.24367,0.00000
52.00,5.24333,10.019575,-0.000270,10.148623,0.1037,-0.176,5.24333,0.00000
53.00,5.24238,10.019560,-0.000267,10.148574,0.1047,-0.176,5.24238,0.00000
54.00,5.24140,10.019583,-0.000269,10.148567,0.1057,-0.176,5.24140,0.00000
55.00,5.24100,10.019399,-0.000271,10.148394,0.1066,-0.175,5.24100,0.00000
56.00,5.24135,10.019319,-0.000273,10.148255,0.1076,-0.175,5.24135,0.00000
57.00,5.24124,10.019049,-0.000277,10.147963,0.1085,-0.175,5.24124,0.00000
58.00,5.24185,10.019285,-0.000277,10.148127,0.1095,-0.174,5.24185,0.00000
59.00,5.24269,10.019333,-0.000271,10.148066,0.1104,-0.174,5.24269,0.00000
60.00,5.24306,10.019393,-0.000268,10.148024,0.1114,-0.174,5.24306,0.00000
61.00,5.24261,10.019540,-0.000270,10.148083,0.1123,-0.174,5.24261,0.00000
62.00,5.24153,10.019820,-0.000270,10.148204,0.1133,-0.173,5.24153,0.00000
63.00,5.24104,10.019539,-0.000270,10.147842,0.1143,-0.173,5.24104,0.00000
64.00,5.24097,10.019664,-0.000274,10.147887,0.1152,-0.173,5.24097,0.00000
65.00,5.24037,10.019798,-0.000274,10.147962,0.1162,-0.173,5.24037,0.00000
66.00,5.24051,10.019841,-0.000275,10.147928,0.1171,-0.172,5.24051,0.00000
67.00,5.24074,10.019979,-0.000275,10.148030,0.1181,-0.172,5.24074,0.00000
68.00,5.23983,10.020294,-0.000273,10.148324,0.1190,-0.172,5.23983,0.00000
69.00,5.23922,10.020166,-0.000271,10.148161,0.1199,-0.172,5.23922,0.00000
70.00,5.23832,10.020165,-0.000271,10.148113,0.1208,-0.172,5.23832,0.00000
71.00,5.23766,10.020133,-0.000269,10.148083,0.1218,-0.171,5.23766,0.00000
72.00,5.23867,10.020248,-0.000268,10.148100,0.1227,-0.171,5.23867,0.00000
73.00,5.23954,10.020225,-0.000271,10.147988,0.1237,-0.171,5.23954,0.00000
74.00,5.24004,10.020393,-0.000275,10.148106,0.1246,-0.170,5.24004,0.00000
75.00,5.24068,10.020605,-0.000277,10.148158,0.1256,-0.170,5.24068,0.00000
76.00,5.24115,10.020685,-0.000278,10.148121,0.1266,-0.170,5.24115,0.00000
77.00,5.24101,10.020686,-0.000279,10.148045,0.1275,-0.169,5.24101,0.00000
78.00,5.24095,10.020795,-0.000278,10.148081,0.1285,-0.169,5.24095,0.00000
79.00,5.24011,10.020974,-0.000277,10.148155,0.1294,-0.169,5.24011,0.00000
80.00,5.24017,10.021059,-0.000278,10.148227,0.1304,-0.168,5.24017,0.00000
81.00,5.24015,10.021078,-0.000277,10.148181,0.1313,-0.168,5.24015,0.00000
82.00,5.23942,10.021187,-0.000276,10.148212,0.1323,-0.168,5.23942,0.00000
83.00,5.23972,10.021172,-0.000279,10.148115,0.1333,-0.167,5.23972,0.00000
84.00,5.23990,10.021277,-0.000279,10.148195,0.1342,-0.167,5.23990,0.00000
85.00,5.23912,10.021235,-0.000279,10.148106,0.1352,-0.167,5.23912,0.00000
86.00,5.23777,10.021235,-0.000278,10.148062,0.1361,-0.167,5.23777,0.00000
87.00,5.23787,10.021238,-0.000280,10.148036,0.1371,-0.166,5.23787,0.00000
88.00,5.23768,10.021381,-0.000277,10.148090,0.1380,-0.166,5.23768,0.00000
89.00,5.23791,10.021345,-0.000273,10.147981,0.1390,-0.166,5.23791,0.00000
90.00,5.23791,10.021399,-0.000273,10.147976,0.1399,-0.166,5.23791,0.00000
91.00,5.23880,10.021508,-0.000272,10.148044,0.1409,-0.165,5.23880,0.00000
92.00,5.23873,10.021549,-0.000268,10.148019,0.1418,-0.165,5.23873,0.00000
93.00,5.23765,10.021672,-0.000268,10.148110,0.1428,-0.165,5.23765,0.00000
94.00,5.23647,10.021765,-0.000273,10.148112,0.1438,-0.165,5.23647,0.00000
95.00,5.23559,10.021923,-0.000271,10.148203,0.1447,-0.164,5.23559,0.00000
96.00,5.23443,10.021979,-0.000272,10.148203,0.1457,-0.164,5.23443,0.00000
97.00,5.23310,10.022054,-0.000278,10.148252,0.1466,-0.164,5.23310,0.00000
98.00,5.23345,10.022070,-0.000278,10.148250,0.1476,-0.163,5.23345,0.00000
99.00,5.23394,10.022139,-0.000274,10.148280,0.1485,-0.163,5.23394,0.00000
100.00,5.23439,10.022115,-0.000268,10.148215,0.1494,-0.163,5.23439,0.00000
101.00,5.23501,10.022213,-0.000265,10.148244,0.1504,-0.163,5.23501,0.00000
102.00,5.23523,10.022247,-0.000261,10.148179,0.1513,-0.163,5.23523,0.00000
103.00,5.23502,10.022144,-0.000263,10.148054,0.1522,-0.163,5.23502,0.00000
104.00,5.23478,10.022268,-0.000264,10.148099,0.1531,-0.163,5.23478,0.00000
105.00,5.23496,10.022399,-0.000271,10.148143,0.1539,-0.162,5.23496,0.00000
106.00,5.23489,10.022300,-0.000275,10.148028,0.1548,-0.162,5.23489,0.00000
107.00,5.23444,10.022260,-0.000278,10.147965,0.1557,-0.161,5.23444,0.00000
108.00,5.23432,10.022431,-0.000280,10.148008,0.1566,-0.161,5.23432,0.00000
109.00,5.23452,10.022395,-0.000282,10.148006,0.1574,-0.160,5.23452,0.00000
110.00,5.23485,10.022396,-0.000280,10.148003,0.1583,-0.160,5.23485,0.00000
111.00,5.23466,10.022594,-0.000276,10.148116,0.1592,-0.160,5.23466,0.00000
112.00,5.23560,10.022813,-0.000275,10.148283,0.1601,-0.160,5.23560,0.00000
113.00,5.23493,10.022857,-0.000272,10.148318,0.1610,-0.160,5.23493,0.00000
114.00,5.23532,10.022987,-0.000269,10.148344,0.1618,-0.160,5.23532,0.00000
115.00,5.23455,10.023105,-0.000266,10.148374,0.1627,-0.160,5.23455,0.00000
116.00,5.23433,10.023144,-0.000266,10.148358,0.1636,-0.159,5.23433,0.00000
117.00,5.23330,10.023108,-0.000263,10.148248,0.1644,-0.159,5.23330,0.00000
118.00,5.23392,10.023119,-0.000264,10.148169,0.1653,-0.159,5.23392,0.00000
119.00,5.23327,10.023180,-0.000267,10.148189,0.1662,-0.159,5.23327,0.00000
120.00,5.23341,10.023174,-0.000272,10.148167,0.1670,-0.158,5.23341,0.00000
@1,0.4000,0.8, 120.003000000004 
121.00,5.23368,10.023271,-0.000276,10.148240,0.1679,-0.158,5.23368,0.00000
122.00,5.23342,10.023402,-0.000278,10.148385,0.1687,-0.157,5.23342,0.00000
123.00,5.22625,10.023464,-0.000280,10.148442,0.1696,-0.157,5.22625,0.00000
124.00,5.21575,10.023427,-0.000280,10.148436,0.1704,-0.157,5.21575,0.00000
125.00,5.20645,10.023502,-0.000279,10.148484,0.1712,-0.157,5.20645,0.00000
126.00,5.19785,10.023477,-0.000281,10.148413,0.1719,-0.156,5.19785,0.00000
127.00,5.19301,10.023495,-0.000283,10.148359,0.1727,-0.156,5.19301,0.00000
128.00,5.19631,10.023660,-0.000279,10.148436,0.1735,-0.156,5.19631,0.00000
129.00,5.20450,10.023815,-0.000274,10.148443,0.1743,-0.156,5.20450,0.00000
130.00,5.21226,10.023834,-0.000271,10.148360,0.1750,-0.156,5.21226,0.00000
131.00,5.21921,10.023834,-0.000265,10.148336,0.1758,-0.156,5.21921,0.00000
132.00,5.22349,10.023818,-0.000261,10.148265,0.1765,-0.156,5.22349,0.00000
133.00,5.22643,10.023881,-0.000264,10.148253,0.1773,-0.155,5.22643,0.00000
134.00,5.22719,10.023836,-0.000269,10.148125,0.1781,-0.155,5.22719,0.00000
135.00,5.22725,10.023941,-0.000272,10.148137,0.1788,-0.155,5.22725,0.00000
136.00,5.22684,10.024146,-0.000275,10.148168,0.1796,-0.154,5.22684,0.00000
137.00,5.22668,10.024384,-0.000280,10.148317,0.1803,-0.154,5.22668,0.00000
138.00,5.22602,10.024314,-0.000282,10.148241,0.1811,-0.153,5.22602,0.00000
139.00,5.22584,10.024534,-0.000281,10.148424,0.1819,-0.153,5.22584,0.00000
140.00,5.22588,10.024594,-0.000280,10.148416,0.1826,-0.153,5.22588,0.00000
141.00,5.22588,10.024590,-0.000280,10.148370,0.1834,-0.153,5.22588,0.00000
142.00,5.22613,10.024565,-0.000278,10.148260,0.1842,-0.152,5.22613,0.00000
143.00,5.22680,10.024697,-0.000274,10.148250,0.1849,-0.152,5.22680,0.00000
144.00,5.22655,10.024719,-0.000271,10.148156,0.1857,-0.152,5.22655,0.00000
145.00,5.22531,10.024786,-0.000274,10.148174,0.1865,-0.152,5.22531,0.00000
146.00,5.22512,10.024744,-0.000274,10.148104,0.1872,-0.151,5.22512,0.00000
147.00,5.22485,10.024850,-0.000271,10.148177,0.1880,-0.151,5.22485,0.00000
148.00,5.22331,10.024875,-0.000271,10.148198,0.1888,-0.151,5.22331,0.00000
149.00,5.22372,10.024910,-0.000273,10.148225,0.1895,-0.151,5.22372,0.00000
150.00,5.22546,10.024995,-0.000268,10.148235,0.1903,-0.150,5.22546,0.00000
151.00,5.22610,10.025154,-0.000267,10.148376,0.1911,-0.150,5.22610,0.00000
152.00,5.22613,10.025140,-0.000269,10.148302,0.1919,-0.150,5.22613,0.00000
153.00,5.22682,10.025275,-0.000274,10.148349,0.1927,-0.149,5.22682,0.00000
154.00,5.22754,10.025321,-0.000273,10.148327,0.1935,-0.149,5.22754,0.00000
155.00,5.22761,10.025365,-0.000276,10.148306,0.1943,-0.149,5.22761,0.00000
156.00,5.22771,10.025497,-0.000279,10.148296,0.1952,-0.148,5.22771,0.00000
157.00,5.22843,10.025508,-0.000278,10.148247,0.1960,-0.148,5.22843,0.00000
158.00,5.22826,10.025548,-0.000277,10.148248,0.1969,-0.148,5.22826,0.00000
159.00,5.22715,10.025630,-0.000276,10.148252,0.1977,-0.148,5.22715,0.00000
160.00,5.22659,10.025674,-0.000275,10.148241,0.1985,-0.147,5.22659,0.00000
161.00,5.22665,10.025688,-0.000271,10.148233,0.1993,-0.147,5.22665,0.00000
162.00,5.22576,10.025863,-0.000270,10.148269,0.2001,-0.147,5.22576,0.00000
163.00,5.22595,10.025974,-0.000269,10.148253,0.2009,-0.147,5.22595,0.00000
164.00,5.22627,10.026057,-0.000272,10.148266,0.2017,-0.147,5.22627,0.00000
165.00,5.22562,10.026069,-0.000268,10.148253,0.2025,-0.146,5.22562,0.00000
166.00,5.22518,10.026037,-0.000267,10.148205,0.2033,-0.146,5.22518,0.00000
167.00,5.22571,10.026068,-0.000267,10.148240,0.2041,-0.146,5.22571,0.00000
168.00,5.22491,10.026162,-0.000266,10.148339,0.2049,-0.146,5.22491,0.00000
169.00,5.22467,10.026191,-0.000266,10.148303,0.2057,-0.145,5.22467,0.00000
170.00,5.22487,10.026293,-0.000267,10.148321,0.2065,-0.145,5.22487,0.00000
171.00,5.22504,10.026490,-0.000268,10.148358,0.2074,-0.145,5.22504,0.00000
172.00,5.22425,10.026467,-0.000267,10.148268,0.2082,-0.145,5.22425,0.00000
173.00,5.22431,10.026421,-0.000264,10.148128,0.2090,-0.144,5.22431,0.00000
174.00,5.22357,10.026452,-0.000260,10.148129,0.2098,-0.144,5.22357,0.00000
175.00,5.22275,10.026543,-0.000259,10.148173,0.2106,-0.144,5.22275,0.00000
176.00,5.22157,10.026527,-0.000258,10.148128,0.2114,-0.144,5.22157,0.00000
177.00,5.22147,10.026678,-0.000259,10.148229,0.2122,-0.144,5.22147,0.00000
178.00,5.22218,10.026717,-0.000258,10.148242,0.2129,-0.144,5.22218,0.00000
179.00,5.22338,10.026851,-0.000260,10.148310,0.2137,-0.143,5.22338,0.00000
180.00,5.22360,10.026788,-0.000261,10.148166,0.2145,-0.143,5.22360,0.00000
181.00,5.22381,10.026872,-0.000262,10.148230,0.2152,-0.143,5.22381,0.00000
182.00,5.22348,10.026933,-0.000264,10.148223,0.2160,-0.142,5.22348,0.00000
183.00,5.22260,10.026988,-0.000266,10.148222,0.2167,-0.142,5.22260,0.00000
184.00,5.22177,10.027003,-0.000264,10.148201,0.2175,-0.142,5.22177,0.00000
185.00,5.22267,10.027167,-0.000266,10.148307,0.2182,-0.142,5.22267,0.00000
186.00,5.22319,10.027264,-0.000266,10.148322,0.2190,-0.141,5.22319,0.00000
187.00,5.22397,10.027265,-0.000262,10.148289,0.2197,-0.141,5.22397,0.00000
188.00,5.22455,10.027384,-0.000258,10.148347,0.2204,-0.141,5.22455,0.00000
189.00,5.22467,10.027455,-0.000260,10.148311,0.2212,-0.141,5.22467,0.00000
190.00,5.22427,10.027492,-0.000261,10.148316,0.2219,-0.141,5.22427,0.00000
191.00,5.22355,10.027608,-0.000261,10.148382,0.2226,-0.140,5.22355,0.00000
192.00,5.22350,10.027663,-0.000262,10.148346,0.2234,-0.140,5.22350,0.00000
193.00,5.22343,10.027680,-0.000266,10.148320,0.2241,-0.140,5.22343,0.00000
194.00,5.22266,10.027674,-0.000266,10.148301,0.2248,-0.139,5.22266,0.00000
195.00,5.22224,10.027721,-0.000267,10.148239,0.2256,-0.139,5.22224,0.00000
196.00,5.22240,10.027685,-0.000264,10.148107,0.2263,-0.139,5.22240,0.00000
197.00,5.22166,10.027803,-0.000262,10.148176,0.2270,-0.139,5.22166,0.00000
198.00,5.22118,10.027853,-0.000261,10.148183,0.2278,-0.139,5.22118,0.00000
199.00,5.22228,10.027909,-0.000260,10.148161,0.2285,-0.138,5.22228,0.00000
200.00,5.22205,10.028011,-0.000257,10.148206,0.2292,-0.138,5.22205,0.00000
201.00,5.22192,10.028079,-0.000258,10.148238,0.2300,-0.138,5.22192,0.00000
202.00,5.22130,10.028098,-0.000264,10.148199,0.2307,-0.138,5.22130,0.00000
203.00,5.22200,10.028169,-0.000263,10.148183,0.2314,-0.137,5.22200,0.00000
204.00,5.22160,10.028327,-0.000263,10.148247,0.2321,-0.137,5.22160,0.00000
205.00,5.22180,10.028384,-0.000260,10.148257,0.2329,-0.137,5.22180,0.00000
206.00,5.22171,10.028398,-0.000263,10.148188,0.2336,-0.137,5.22171,0.00000
207.00,5.22209,10.028455,-0.000263,10.148162,0.2343,-0.136,5.22209,0.00000
208.00,5.22158,10.028538,-0.000266,10.148124,0.2350,-0.136,5.22158,0.00000
209.00,5.22075,10.028532,-0.000269,10.148021,0.2358,-0.136,5.22075,0.00000
210.00,5.22075,10.028538,-0.000276,10.147965,0.2365,-0.135,5.22075,0.00000
211.00,5.22082,10.028593,-0.000273,10.147972,0.2372,-0.135,5.22082,0.00000
212.00,5.22085,10.028720,-0.000270,10.148052,0.2380,-0.135,5.22085,0.00000
213.00,5.22085,10.028779,-0.000267,10.148055,0.2387,-0.135,5.22085,0.00000
214.00,5.22176,10.028887,-0.000268,10.148112,0.2395,-0.134,5.22176,0.00000
215.00,5.22129,10.028956,-0.000266,10.148145,0.2403,-0.134,5.22129,0.00000
216.00,5.22071,10.029097,-0.000266,10.148189,0.2410,-0.134,5.22071,0.00000
217.00,5.21970,10.029127,-0.000263,10.148173,0.2418,-0.134,5.21970,0.00000
218.00,5.21897,10.029220,-0.000265,10.148239,0.2425,-0.134,5.21897,0.00000
219.00,5.21741,10.029228,-0.000260,10.148229,0.2433,-0.134,5.21741,0.00000
220.00,5.21735,10.029340,-0.000258,10.148279,0.2440,-0.133,5.21735,0.00000
221.00,5.21827,10.029415,-0.000256,10.148325,0.2448,-0.133,5.21827,0.00000
222.00,5.22016,10.029433,-0.000259,10.148320,0.2455,-0.133,5.22016,0.00000
223.00,5.22016,10.029443,-0.000258,10.148264,0.2463,-0.133,5.22016,0.00000
224.00,5.22031,10.029446,-0.000258,10.148234,0.2470,-0.132,5.22031,0.00000
225.00,5.22044,10.029487,-0.000257,10.148233,0.2477,-0.132,5.22044,0.00000
226.00,5.21997,10.029497,-0.000262,10.148218,0.2484,-0.132,5.21997,0.00000
227.00,5.21947,10.029569,-0.000263,10.148201,0.2492,-0.131,5.21947,0.00000
228.00,5.22004,10.029676,-0.000262,10.148267,0.2498,-0.131,5.22004,0.00000
229.00,5.22051,10.029815,-0.000263,10.148374,0.2505,-0.131,5.22051,0.00000
230.00,5.21931,10.029862,-0.000264,10.148323,0.2512,-0.131,5.21931,0.00000
231.00,5.21832,10.029932,-0.000262,10.148314,0.2519,-0.131,5.21832,0.00000
232.00,5.21717,10.030009,-0.000258,10.148349,0.2526,-0.130,5.21717,0.00000
233.00,5.21686,10.030006,-0.000258,10.148306,0.2532,-0.130,5.21686,0.00000
234.00,5.21737,10.030079,-0.000260,10.148276,0.2539,-0.130,5.21737,0.00000
235.00,5.21854,10.030117,-0.000262,10.148343,0.2546,-0.130,5.21854,0.00000
236.00,5.21962,10.030144,-0.000260,10.148368,0.2552,-0.129,5.21962,0.00000
237.00,5.22050,10.030177,-0.000263,10.148359,0.2559,-0.129,5.22050,0.00000
238.00,5.22030,10.030250,-0.000262,10.148370,0.2565,-0.129,5.22030,0.00000
239.00,5.21955,10.030200,-0.000261,10.148310,0.2571,-0.129,5.21955,0.00000
240.00,5.21888,10.030240,-0.000261,10.148249,0.2578,-0.128,5.21888,0.00000
@2,1.1000,2.2, 240.034 
241.00,5.21799,10.030277,-0.000264,10.148184,0.2584,-0.128,5.21799,0.00000
242.00,5.21638,10.030354,-0.000261,10.148157,0.2590,-0.128,5.21638,0.00000
243.00,5.20833,10.030386,-0.000266,10.148138,0.2596,-0.128,5.20833,0.00000
244.00,5.18860,10.030536,-0.000266,10.148182,0.2602,-0.127,5.18860,0.00000
245.00,5.16308,10.030640,-0.000265,10.148250,0.2609,-0.127,5.16308,0.00000
246.00,5.14054,10.030716,-0.000262,10.148289,0.2615,-0.127,5.14054,0.00000
247.00,5.12376,10.030783,-0.000265,10.148362,0.2622,-0.127,5.12376,0.00000
248.00,5.11968,10.030849,-0.000264,10.148322,0.2628,-0.126,5.11968,0.00000
249.00,5.13130,10.030886,-0.000266,10.148319,0.2634,-0.126,5.13130,0.00000
250.00,5.15208,10.030889,-0.000267,10.148258,0.2641,-0.126,5.15208,0.00000
251.00,5.17199,10.030948,-0.000267,10.148219,0.2647,-0.126,5.17199,0.00000
252.00,5.18617,10.031047,-0.000268,10.148180,0.2653,-0.125,5.18617,0.00000
253.00,5.19296,10.031224,-0.000269,10.148255,0.2660,-0.125,5.19296,0.00000
254.00,5.19554,10.031253,-0.000264,10.148168,0.2666,-0.125,5.19554,0.00000
255.00,5.19476,10.031417,-0.000262,10.148200,0.2672,-0.125,5.19476,0.00000
256.00,5.19182,10.031518,-0.000260,10.148222,0.2678,-0.125,5.19182,0.00000
257.00,5.18901,10.031514,-0.000256,10.148189,0.2685,-0.125,5.18901,0.00000
258.00,5.18700,10.031465,-0.000253,10.148144,0.2691,-0.124,5.18700,0.00000
259.00,5.18501,10.031510,-0.000256,10.148163,0.2697,-0.124,5.18501,0.00000
260.00,5.18345,10.031530,-0.000259,10.148183,0.2703,-0.124,5.18345,0.00000
261.00,5.18146,10.031497,-0.000263,10.148101,0.2709,-0.123,5.18146,0.00000
262.00,5.18112,10.031496,-0.000264,10.148003,0.2715,-0.123,5.18112,0.00000
263.00,5.18269,10.031607,-0.000265,10.148046,0.2721,-0.123,5.18269,0.00000
264.00,5.18416,10.031673,-0.000265,10.148041,0.2727,-0.123,5.18416,0.00000
265.00,5.18659,10.031700,-0.000266,10.148040,0.2734,-0.122,5.18659,0.00000
266.00,5.19058,10.031803,-0.000266,10.148142,0.2740,-0.122,5.19058,0.00000
267.00,5.19323,10.031963,-0.000265,10.148292,0.2746,-0.122,5.19323,0.00000
268.00,5.19445,10.031961,-0.000266,10.148287,0.2753,-0.122,5.19445,0.00000
269.00,5.19676,10.032035,-0.000263,10.148341,0.2759,-0.121,5.19676,0.00000
270.00,5.19745,10.032096,-0.000261,10.148346,0.2766,-0.121,5.19745,0.00000
271.00,5.19739,10.032165,-0.000257,10.148326,0.2772,-0.121,5.19739,0.00000
272.00,5.19792,10.032213,-0.000255,10.148284,0.2779,-0.121,5.19792,0.00000
273.00,5.19778,10.032369,-0.000256,10.148342,0.2786,-0.121,5.19778,0.00000
274.00,5.19784,10.032432,-0.000259,10.148314,0.2792,-0.121,5.19784,0.00000
275.00,5.19947,10.032608,-0.000259,10.148370,0.2799,-0.120,5.19947,0.00000
276.00,5.20113,10.032743,-0.000265,10.148410,0.2805,-0.120,5.20113,0.00000
277.00,5.20154,10.032807,-0.000266,10.148441,0.2812,-0.120,5.20154,0.00000
278.00,5.20353,10.032694,-0.000267,10.148301,0.2818,-0.119,5.20353,0.00000
279.00,5.20373,10.032722,-0.000263,10.148304,0.2824,-0.119,5.20373,0.00000
280.00,5.20319,10.032652,-0.000264,10.148182,0.2831,-0.119,5.20319,0.00000
281.00,5.20272,10.032663,-0.000260,10.148133,0.2838,-0.119,5.20272,0.00000
282.00,5.20306,10.032707,-0.000263,10.148097,0.2845,-0.119,5.20306,0.00000
283.00,5.20320,10.032876,-0.000262,10.148165,0.2852,-0.119,5.20320,0.00000
284.00,5.20448,10.032939,-0.000261,10.148129,0.2859,-0.118,5.20448,0.00000
285.00,5.20467,10.033041,-0.000262,10.148192,0.2866,-0.118,5.20467,0.00000
286.00,5.20511,10.033105,-0.000265,10.148227,0.2873,-0.118,5.20511,0.00000
287.00,5.20552,10.033163,-0.000261,10.148231,0.2880,-0.118,5.20552,0.00000
288.00,5.20525,10.033197,-0.000260,10.148212,0.2887,-0.117,5.20525,0.00000
289.00,5.20501,10.033319,-0.000262,10.148299,0.2894,-0.117,5.20501,0.00000
290.00,5.20486,10.033336,-0.000260,10.148260,0.2900,-0.117,5.20486,0.00000
291.00,5.20533,10.033455,-0.000258,10.148297,0.2907,-0.117,5.20533,0.00000
292.00,5.20559,10.033552,-0.000261,10.148359,0.2914,-0.117,5.20559,0.00000
293.00,5.20485,10.033615,-0.000261,10.148355,0.2921,-0.116,5.20485,0.00000
294.00,5.20483,10.033679,-0.000260,10.148314,0.2928,-0.116,5.20483,0.00000
295.00,5.20566,10.033781,-0.000261,10.148349,0.2935,-0.116,5.20566,0.00000
296.00,5.20585,10.033844,-0.000261,10.148328,0.2941,-0.116,5.20585,0.00000
297.00,5.20596,10.033895,-0.000261,10.148306,0.2948,-0.115,5.20596,0.00000
298.00,5.20719,10.033961,-0.000262,10.148337,0.2954,-0.115,5.20719,0.00000
299.00,5.20707,10.034009,-0.000260,10.148404,0.2961,-0.115,5.20707,0.00000
300.00,5.20712,10.034049,-0.000258,10.148384,0.2967,-0.115,5.20712,0.00000
301.00,5.20717,10.034028,-0.000260,10.148349,0.2973,-0.115,5.20717,0.00000
302.00,5.20758,10.034049,-0.000263,10.148314,0.2979,-0.114,5.20758,0.00000
303.00,5.20702,10.034061,-0.000267,10.148238,0.2985,-0.114,5.20702,0.00000
304.00,5.20791,10.034137,-0.000271,10.148194,0.2991,-0.114,5.20791,0.00000
305.00,5.20734,10.034205,-0.000275,10.148170,0.2997,-0.113,5.20734,0.00000
306.00,5.20611,10.034283,-0.000275,10.148137,0.3004,-0.113,5.20611,0.00000
307.00,5.20584,10.034373,-0.000272,10.148109,0.3010,-0.113,5.20584,0.00000
308.00,5.20753,10.034449,-0.000267,10.148109,0.3016,-0.113,5.20753,0.00000
309.00,5.20776,10.034463,-0.000271,10.148047,0.3022,-0.112,5.20776,0.00000
310.00,5.20768,10.034447,-0.000269,10.148021,0.3027,-0.112,5.20768,0.00000
311.00,5.20788,10.034494,-0.000270,10.148028,0.3033,-0.112,5.20788,0.00000
312.00,5.20746,10.034472,-0.000272,10.148022,0.3040,-0.111,5.20746,0.00000
313.00,5.20549,10.034542,-0.000276,10.148074,0.3046,-0.111,5.20549,0.00000
314.00,5.20442,10.034561,-0.000273,10.148080,0.3052,-0.111,5.20442,0.00000
315.00,5.20477,10.034701,-0.000271,10.148157,0.3058,-0.111,5.20477,0.00000
316.00,5.20570,10.034701,-0.000270,10.148194,0.3065,-0.110,5.20570,0.00000
317.00,5.20594,10.034791,-0.000268,10.148206,0.3071,-0.110,5.20594,0.00000
318.00,5.20641,10.034892,-0.000263,10.148236,0.3077,-0.110,5.20641,0.00000
319.00,5.20620,10.035015,-0.000264,10.148300,0.3083,-0.110,5.20620,0.00000
320.00,5.20603,10.035124,-0.000266,10.148304,0.3089,-0.110,5.20603,0.00000
321.00,5.20529,10.035202,-0.000265,10.148299,0.3095,-0.109,5.20529,0.00000
322.00,5.20433,10.035243,-0.000265,10.148307,0.3101,-0.109,5.20433,0.00000
323.00,5.20390,10.035184,-0.000263,10.148207,0.3107,-0.109,5.20390,0.00000
324.00,5.20467,10.035190,-0.000263,10.148193,0.3113,-0.109,5.20467,0.00000
325.00,5.20524,10.035192,-0.000261,10.148160,0.3119,-0.109,5.20524,0.00000
326.00,5.20512,10.035253,-0.000263,10.148129,0.3126,-0.108,5.20512,0.00000
327.00,5.20590,10.035334,-0.000263,10.148102,0.3132,-0.108,5.20590,0.00000
328.00,5.20530,10.035460,-0.000269,10.148199,0.3138,-0.107,5.20530,0.00000
329.00,5.20431,10.035528,-0.000267,10.148175,0.3144,-0.107,5.20431,0.00000
330.00,5.20366,10.035566,-0.000265,10.148234,0.3150,-0.107,5.20366,0.00000
331.00,5.20401,10.035654,-0.000261,10.148249,0.3156,-0.107,5.20401,0.00000
332.00,5.20433,10.035706,-0.000260,10.148297,0.3162,-0.107,5.20433,0.00000
333.00,5.20512,10.035780,-0.000256,10.148313,0.3168,-0.107,5.20512,0.00000
334.00,5.20521,10.035836,-0.000258,10.148335,0.3174,-0.106,5.20521,0.00000
335.00,5.20462,10.035864,-0.000261,10.148248,0.3180,-0.106,5.20462,0.00000
336.00,5.20342,10.035917,-0.000262,10.148278,0.3187,-0.106,5.20342,0.00000
337.00,5.20159,10.035992,-0.000260,10.148266,0.3193,-0.106,5.20159,0.00000
338.00,5.20057,10.036097,-0.000259,10.148230,0.3199,-0.106,5.20057,0.00000
339.00,5.19994,10.036161,-0.000256,10.148215,0.3205,-0.105,5.19994,0.00000
340.00,5.20046,10.036268,-0.000255,10.148246,0.3211,-0.105,5.20046,0.00000
341.00,5.20156,10.036282,-0.000256,10.148221,0.3217,-0.105,5.20156,0.00000
342.00,5.20258,10.036340,-0.000261,10.148185,0.3223,-0.105,5.20258,0.00000
343.00,5.20404,10.036375,-0.000261,10.148225,0.3229,-0.104,5.20404,0.00000
344.00,5.20442,10.036477,-0.000262,10.148266,0.3235,-0.104,5.20442,0.00000
345.00,5.20455,10.036580,-0.000261,10.148329,0.3241,-0.104,5.20455,0.00000
346.00,5.20404,10.036712,-0.000260,10.148343,0.3247,-0.104,5.20404,0.00000
347.00,5.20424,10.036789,-0.000258,10.148372,0.3253,-0.104,5.20424,0.00000
348.00,5.20372,10.036797,-0.000261,10.148272,0.3259,-0.103,5.20372,0.00000
349.00,5.20401,10.036835,-0.000261,10.148245,0.3265,-0.103,5.20401,0.00000
350.00,5.20361,10.036821,-0.000262,10.148150,0.3271,-0.103,5.20361,0.00000
351.00,5.20386,10.036870,-0.000261,10.148129,0.3276,-0.103,5.20386,0.00000
352.00,5.20314,10.036925,-0.000260,10.148139,0.3282,-0.102,5.20314,0.00000
353.00,5.20310,10.037021,-0.000261,10.148207,0.3288,-0.102,5.20310,0.00000
354.00,5.20247,10.037164,-0.000260,10.148267,0.3294,-0.102,5.20247,0.00000
355.00,5.20269,10.037282,-0.000261,10.148310,0.3300,-0.102,5.20269,0.00000
356.00,5.20207,10.037365,-0.000260,10.148323,0.3305,-0.101,5.20207,0.00000
357.00,5.20257,10.037459,-0.000260,10.148339,0.3311,-0.101,5.20257,0.00000
358.00,5.20244,10.037504,-0.000259,10.148329,0.3317,-0.101,5.20244,0.00000
359.00,5.20265,10.037480,-0.000260,10.148291,0.3322,-0.101,5.20265,0.00000
360.00,5.20268,10.037472,-0.000259,10.148245,0.3327,-0.101,5.20268,0.00000
361.00,5.20269,10.037552,-0.000258,10.148328,0.3333,-0.100,5.20269,0.00000
362.00,5.20230,10.037545,-0.000258,10.148307,0.3338,-0.100,5.20230,0.00000
363.00,5.20302,10.037634,-0.000257,10.148301,0.3343,-0.100,5.20302,0.00000
364.00,5.20369,10.037703,-0.000258,10.148257,0.3348,-0.100,5.20369,0.00000
365.00,5.20253,10.037770,-0.000258,10.148323,0.3353,-0.100,5.20253,0.00000
366.00,5.20171,10.037812,-0.000259,10.148294,0.3358,-0.099,5.20171,0.00000
367.00,5.20093,10.037868,-0.000258,10.148325,0.3362,-0.099,5.20093,0.00000
368.00,5.20021,10.037931,-0.000254,10.148394,0.3367,-0.099,5.20021,0.00000
369.00,5.19956,10.037993,-0.000255,10.148446,0.3372,-0.099,5.19956,0.00000
370.00,5.20084,10.038059,-0.000255,10.148373,0.3377,-0.099,5.20084,0.00000
371.00,5.20131,10.038011,-0.000256,10.148306,0.3382,-0.099,5.20131,0.00000
372.00,5.20245,10.038094,-0.000256,10.148301,0.3387,-0.098,5.20245,0.00000
373.00,5.20285,10.038085,-0.000262,10.148204,0.3391,-0.098,5.20285,0.00000
374.00,5.20334,10.038157,-0.000260,10.148227,0.3396,-0.098,5.20334,0.00000
375.00,5.20351,10.038215,-0.000259,10.148304,0.3401,-0.098,5.20351,0.00000
376.00,5.20371,10.038338,-0.000259,10.148392,0.3406,-0.097,5.20371,0.00000
377.00,5.20296,10.038446,-0.000258,10.148446,0.3411,-0.097,5.20296,0.00000
378.00,5.20195,10.038565,-0.000259,10.148519,0.3415,-0.097,5.20195,0.00000
379.00,5.20052,10.038570,-0.000262,10.148470,0.3420,-0.096,5.20052,0.00000
380.00,5.19917,10.038624,-0.000264,10.148447,0.3425,-0.096,5.19917,0.00000
381.00,5.19929,10.038681,-0.000263,10.148413,0.3430,-0.096,5.19929,0.00000
382.00,5.20045,10.038671,-0.000265,10.148367,0.3435,-0.096,5.20045,0.00000
383.00,5.20130,10.038750,-0.000260,10.148421,0.3440,-0.096,5.20130,0.00000
384.00,5.20166,10.038748,-0.000256,10.148374,0.3445,-0.096,5.20166,0.00000
385.00,5.20276,10.038885,-0.000257,10.148488,0.3449,-0.095,5.20276,0.00000
386.00,5.20349,10.038894,-0.000259,10.148462,0.3454,-0.095,5.20349,0.00000
387.00,5.20234,10.038895,-0.000262,10.148398,0.3458,-0.095,5.20234,0.00000
388.00,5.20145,10.038937,-0.000263,10.148365,0.3463,-0.095,5.20145,0.00000
389.00,5.20183,10.039110,-0.000267,10.148460,0.3468,-0.094,5.20183,0.00000
390.00,5.20108,10.039127,-0.000268,10.148348,0.3472,-0.094,5.20108,0.00000
391.00,5.20008,10.039195,-0.000265,10.148271,0.3477,-0.094,5.20008,0.00000
392.00,5.20011,10.039280,-0.000264,10.148264,0.3481,-0.093,5.20011,0.00000
393.00,5.20005,10.039327,-0.000266,10.148264,0.3486,-0.093,5.20005,0.00000
394.00,5.20014,10.039354,-0.000264,10.148222,0.3491,-0.093,5.20014,0.00000
395.00,5.20048,10.039349,-0.000265,10.148198,0.3495,-0.093,5.20048,0.00000
396.00,5.20079,10.039476,-0.000265,10.148311,0.3500,-0.092,5.20079,0.00000
397.00,5.20095,10.039599,-0.000263,10.148379,0.3504,-0.092,5.20095,0.00000
398.00,5.20088,10.039525,-0.000262,10.148225,0.3509,-0.092,5.20088,0.00000
399.00,5.20059,10.039583,-0.000260,10.148238,0.3513,-0.092,5.20059,0.00000
400.00,5.20039,10.039648,-0.000257,10.148275,0.3518,-0.092,5.20039,0.00000
401.00,5.19978,10.039753,-0.000258,10.148307,0.3523,-0.092,5.19978,0.00000
402.00,5.19907,10.039716,-0.000260,10.148233,0.3528,-0.091,5.19907,0.00000
403.00,5.19899,10.039890,-0.000259,10.148349,0.3533,-0.091,5.19899,0.00000
404.00,5.19851,10.039923,-0.000256,10.148335,0.3537,-0.091,5.19851,0.00000
405.00,5.19791,10.039957,-0.000253,10.148221,0.3542,-0.091,5.19791,0.00000
406.00,5.19816,10.039889,-0.000251,10.148127,0.3547,-0.091,5.19816,0.00000
407.00,5.19838,10.040031,-0.000248,10.148206,0.3551,-0.091,5.19838,0.00000
408.00,5.19789,10.040051,-0.000251,10.148152,0.3556,-0.091,5.19789,0.00000
409.00,5.19837,10.040121,-0.000253,10.148171,0.3561,-0.090,5.19837,0.00000
410.00,5.19855,10.040222,-0.000254,10.148260,0.3566,-0.090,5.19855,0.00000
411.00,5.19895,10.040301,-0.000257,10.148307,0.3571,-0.090,5.19895,0.00000
412.00,5.19988,10.040366,-0.000259,10.148274,0.3576,-0.089,5.19988,0.00000
413.00,5.19999,10.040562,-0.000255,10.148419,0.3581,-0.089,5.19999,0.00000
414.00,5.19974,10.040682,-0.000254,10.148416,0.3587,-0.089,5.19974,0.00000
415.00,5.19991,10.040773,-0.000253,10.148405,0.3591,-0.089,5.19991,0.00000
416.00,5.19951,10.040929,-0.000252,10.148460,0.3597,-0.089,5.19951,0.00000
417.00,5.19941,10.040950,-0.000254,10.148469,0.3602,-0.089,5.19941,0.00000
418.00,5.20076,10.040917,-0.000256,10.148384,0.3608,-0.088,5.20076,0.00000
419.00,5.20077,10.040926,-0.000257,10.148377,0.3613,-0.088,5.20077,0.00000
420.00,5.20043,10.040938,-0.000260,10.148434,0.3619,-0.088,5.20043,0.00000
@3,1.1000,2.2, 420.087 
421.00,5.19956,10.040970,-0.000261,10.148445,0.3624,-0.087,5.19956,0.00000
422.00,5.19875,10.041096,-0.000259,10.148501,0.3630,-0.087,5.19875,0.00000
423.00,5.19429,10.041175,-0.000260,10.148490,0.3635,-0.087,5.19429,0.00000
424.00,5.17950,10.041253,-0.000260,10.148507,0.3641,-0.087,5.17950,0.00000
425.00,5.15589,10.041364,-0.000264,10.148523,0.3646,-0.086,5.15589,0.00000
426.00,5.13311,10.041424,-0.000263,10.148487,0.3651,-0.086,5.13311,0.00000
427.00,5.11563,10.041485,-0.000263,10.148502,0.3656,-0.086,5.11563,0.00000
428.00,5.10609,10.041599,-0.000261,10.148573,0.3662,-0.086,5.10609,0.00000
429.00,5.11246,10.041612,-0.000258,10.148539,0.3667,-0.086,5.11246,0.00000
430.00,5.13163,10.041617,-0.000255,10.148459,0.3673,-0.085,5.13163,0.00000
431.00,5.15170,10.041632,-0.000256,10.148370,0.3678,-0.085,5.15170,0.00000
432.00,5.16616,10.041713,-0.000258,10.148349,0.3683,-0.085,5.16616,0.00000
433.00,5.17604,10.041692,-0.000261,10.148238,0.3688,-0.085,5.17604,0.00000
434.00,5.18009,10.041782,-0.000264,10.148229,0.3693,-0.084,5.18009,0.00000
435.00,5.17967,10.041821,-0.000265,10.148230,0.3699,-0.084,5.17967,0.00000
436.00,5.17722,10.041902,-0.000267,10.148302,0.3704,-0.084,5.17722,0.00000
437.00,5.17467,10.041932,-0.000267,10.148307,0.3709,-0.084,5.17467,0.00000
438.00,5.17163,10.041983,-0.000269,10.148320,0.3715,-0.083,5.17163,0.00000
439.00,5.16937,10.042078,-0.000269,10.148393,0.3720,-0.083,5.16937,0.00000
440.00,5.16763,10.042165,-0.000265,10.148427,0.3725,-0.083,5.16763,0.00000
441.00,5.16703,10.042163,-0.000263,10.148392,0.3730,-0.083,5.16703,0.00000
442.00,5.16618,10.042218,-0.000261,10.148416,0.3736,-0.083,5.16618,0.00000
443.00,5.16599,10.042276,-0.000258,10.148438,0.3740,-0.083,5.16599,0.00000
444.00,5.16671,10.042298,-0.000257,10.148417,0.3745,-0.082,5.16671,0.00000
445.00,5.16822,10.042399,-0.000261,10.148428,0.3750,-0.082,5.16822,0.00000
446.00,5.17028,10.042465,-0.000261,10.148394,0.3754,-0.082,5.17028,0.00000
447.00,5.17234,10.042527,-0.000262,10.148322,0.3759,-0.081,5.17234,0.00000
448.00,5.17422,10.042619,-0.000263,10.148320,0.3763,-0.081,5.17422,0.00000
449.00,5.17571,10.042680,-0.000262,10.148311,0.3768,-0.081,5.17571,0.00000
450.00,5.17663,10.042694,-0.000260,10.148300,0.3772,-0.081,5.17663,0.00000
451.00,5.17743,10.042841,-0.000257,10.148421,0.3777,-0.081,5.17743,0.00000
452.00,5.17856,10.042913,-0.000254,10.148474,0.3782,-0.081,5.17856,0.00000
453.00,5.17934,10.042949,-0.000252,10.148487,0.3787,-0.081,5.17934,0.00000
454.00,5.18091,10.042993,-0.000252,10.148480,0.3792,-0.080,5.18091,0.00000
455.00,5.18202,10.043089,-0.000252,10.148447,0.3796,-0.080,5.18202,0.00000
456.00,5.18220,10.043132,-0.000252,10.148390,0.3801,-0.080,5.18220,0.00000
457.00,5.18254,10.043097,-0.000257,10.148340,0.3805,-0.079,5.18254,0.00000
458.00,5.18289,10.043189,-0.000257,10.148363,0.3810,-0.079,5.18289,0.00000
459.00,5.18241,10.043215,-0.000255,10.148293,0.3814,-0.079,5.18241,0.00000
460.00,5.18314,10.043264,-0.000254,10.148288,0.3819,-0.079,5.18314,0.00000
461.00,5.18424,10.043250,-0.000258,10.148192,0.3824,-0.079,5.18424,0.00000
462.00,5.18548,10.043346,-0.000253,10.148228,0.3828,-0.079,5.18548,0.00000
463.00,5.18648,10.043373,-0.000254,10.148234,0.3833,-0.078,5.18648,0.00000
464.00,5.18681,10.043427,-0.000254,10.148263,0.3838,-0.078,5.18681,0.00000
465.00,5.18648,10.043410,-0.000253,10.148209,0.3842,-0.078,5.18648,0.00000
466.00,5.18681,10.043553,-0.000250,10.148311,0.3847,-0.078,5.18681,0.00000
467.00,5.18602,10.043647,-0.000251,10.148299,0.3851,-0.077,5.18602,0.00000
468.00,5.18594,10.043748,-0.000252,10.148248,0.3856,-0.077,5.18594,0.00000
469.00,5.18608,10.043877,-0.000254,10.148298,0.3860,-0.077,5.18608,0.00000
470.00,5.18618,10.044011,-0.000256,10.148362,0.3864,-0.077,5.18618,0.00000
471.00,5.18546,10.044119,-0.000256,10.148400,0.3869,-0.076,5.18546,0.00000
472.00,5.18584,10.044244,-0.000256,10.148435,0.3873,-0.076,5.18584,0.00000
473.00,5.18731,10.044303,-0.000252,10.148467,0.3878,-0.076,5.18731,0.00000
474.00,5.18851,10.044366,-0.000250,10.148463,0.3882,-0.076,5.18851,0.00000
475.00,5.18886,10.044429,-0.000248,10.148493,0.3887,-0.076,5.18886,0.00000
476.00,5.18914,10.044379,-0.000250,10.148423,0.3891,-0.076,5.18914,0.00000
477.00,5.18940,10.044285,-0.000253,10.148288,0.3895,-0.076,5.18940,0.00000
478.00,5.18818,10.044315,-0.000254,10.148283,0.3899,-0.075,5.18818,0.00000
479.00,5.18763,10.044313,-0.000254,10.148206,0.3904,-0.075,5.18763,0.00000
480.00,5.18765,10.044338,-0.000257,10.148166,0.3908,-0.075,5.18765,0.00000
481.00,5.18733,10.044323,-0.000259,10.148084,0.3913,-0.074,5.18733,0.00000
482.00,5.18691,10.044452,-0.000260,10.148156,0.3917,-0.074,5.18691,0.00000
483.00,5.18691,10.044510,-0.000260,10.148136,0.3921,-0.074,5.18691,0.00000
484.00,5.18689,10.044535,-0.000261,10.148150,0.3925,-0.073,5.18689,0.00000
485.00,5.18735,10.044669,-0.000264,10.148219,0.3930,-0.073,5.18735,0.00000
486.00,5.18790,10.044788,-0.000260,10.148272,0.3934,-0.073,5.18790,0.00000
487.00,5.18789,10.044836,-0.000256,10.148292,0.3938,-0.073,5.18789,0.00000
488.00,5.18734,10.044832,-0.000256,10.148265,0.3942,-0.073,5.18734,0.00000
489.00,5.18762,10.044955,-0.000253,10.148346,0.3946,-0.073,5.18762,0.00000
490.00,5.18708,10.044941,-0.000248,10.148268,0.3950,-0.073,5.18708,0.00000
491.00,5.18693,10.044962,-0.000248,10.148269,0.3954,-0.073,5.18693,0.00000
492.00,5.18696,10.045033,-0.000248,10.148302,0.3958,-0.072,5.18696,0.00000
493.00,5.18771,10.045180,-0.000248,10.148355,0.3962,-0.072,5.18771,0.00000
494.00,5.18698,10.045244,-0.000250,10.148347,0.3966,-0.072,5.18698,0.00000
495.00,5.18719,10.045254,-0.000250,10.148328,0.3970,-0.072,5.18719,0.00000
496.00,5.18774,10.045355,-0.000252,10.148357,0.3974,-0.072,5.18774,0.00000
497.00,5.18682,10.045405,-0.000254,10.148347,0.3978,-0.071,5.18682,0.00000
498.00,5.18664,10.045385,-0.000255,10.148320,0.3982,-0.071,5.18664,0.00000
499.00,5.18748,10.045433,-0.000256,10.148334,0.3986,-0.071,5.18748,0.00000
500.00,5.18717,10.045558,-0.000256,10.148401,0.3990,-0.071,5.18717,0.00000
501.00,5.18666,10.045621,-0.000256,10.148373,0.3993,-0.071,5.18666,0.00000
502.00,5.18707,10.045612,-0.000255,10.148276,0.3997,-0.070,5.18707,0.00000
503.00,5.18640,10.045746,-0.000254,10.148328,0.4001,-0.070,5.18640,0.00000
504.00,5.18643,10.045849,-0.000256,10.148337,0.4004,-0.070,5.18643,0.00000
505.00,5.18685,10.045805,-0.000257,10.148266,0.4008,-0.070,5.18685,0.00000
506.00,5.18707,10.045904,-0.000257,10.148332,0.4011,-0.069,5.18707,0.00000
507.00,5.18744,10.046011,-0.000256,10.148374,0.4015,-0.069,5.18744,0.00000
508.00,5.18898,10.046037,-0.000257,10.148320,0.4018,-0.069,5.18898,0.00000
509.00,5.18909,10.045988,-0.000256,10.148236,0.4022,-0.069,5.18909,0.00000
510.00,5.18867,10.046170,-0.000254,10.148325,0.4025,-0.069,5.18867,0.00000
511.00,5.18832,10.046214,-0.000254,10.148306,0.4028,-0.069,5.18832,0.00000
512.00,5.18865,10.046322,-0.000255,10.148364,0.4032,-0.068,5.18865,0.00000
513.00,5.18743,10.046305,-0.000255,10.148309,0.4035,-0.068,5.18743,0.00000
514.00,5.18664,10.046393,-0.000257,10.148315,0.4038,-0.068,5.18664,0.00000
515.00,5.18625,10.046457,-0.000258,10.148317,0.4042,-0.068,5.18625,0.00000
516.00,5.18551,10.046452,-0.000257,10.148310,0.4045,-0.067,5.18551,0.00000
517.00,5.18582,10.046452,-0.000258,10.148258,0.4048,-0.067,5.18582,0.00000
518.00,5.18613,10.046569,-0.000258,10.148330,0.4052,-0.067,5.18613,0.00000
519.00,5.18645,10.046675,-0.000256,10.148380,0.4055,-0.067,5.18645,0.00000
520.00,5.18741,10.046710,-0.000254,10.148355,0.4058,-0.067,5.18741,0.00000
521.00,5.18886,10.046835,-0.000257,10.148358,0.4062,-0.066,5.18886,0.00000
522.00,5.18806,10.046889,-0.000259,10.148385,0.4065,-0.066,5.18806,0.00000
523.00,5.18800,10.046918,-0.000259,10.148352,0.4069,-0.066,5.18800,0.00000
524.00,5.18748,10.046970,-0.000258,10.148345,0.4072,-0.066,5.18748,0.00000
525.00,5.18642,10.046967,-0.000257,10.148276,0.4076,-0.065,5.18642,0.00000
526.00,5.18614,10.047032,-0.000256,10.148317,0.4079,-0.065,5.18614,0.00000
527.00,5.18650,10.047153,-0.000255,10.148340,0.4083,-0.065,5.18650,0.00000
528.00,5.18666,10.047218,-0.000257,10.148357,0.4086,-0.065,5.18666,0.00000
529.00,5.18717,10.047300,-0.000256,10.148393,0.4090,-0.065,5.18717,0.00000
530.00,5.18787,10.047377,-0.000260,10.148442,0.4093,-0.064,5.18787,0.00000
531.00,5.18794,10.047504,-0.000262,10.148431,0.4097,-0.064,5.18794,0.00000
532.00,5.18791,10.047463,-0.000257,10.148332,0.4101,-0.064,5.18791,0.00000
533.00,5.18704,10.047496,-0.000253,10.148293,0.4105,-0.064,5.18704,0.00000
534.00,5.18717,10.047545,-0.000253,10.148249,0.4109,-0.064,5.18717,0.00000
535.00,5.18694,10.047698,-0.000250,10.148324,0.4113,-0.064,5.18694,0.00000
536.00,5.18602,10.047667,-0.000249,10.148264,0.4117,-0.064,5.18602,0.00000
537.00,5.18582,10.047776,-0.000250,10.148292,0.4121,-0.063,5.18582,0.00000
538.00,5.18634,10.047919,-0.000252,10.148347,0.4125,-0.063,5.18634,0.00000
539.00,5.18489,10.047985,-0.000257,10.148410,0.4129,-0.063,5.18489,0.00000
540.00,5.18440,10.047952,-0.000258,10.148336,0.4133,-0.063,5.18440,0.00000
541.00,5.18488,10.047995,-0.000260,10.148339,0.4136,-0.062,5.18488,0.00000
542.00,5.18539,10.048008,-0.000265,10.148335,0.4140,-0.062,5.18539,0.00000
543.00,5.18523,10.048045,-0.000267,10.148382,0.4144,-0.062,5.18523,0.00000
544.00,5.18563,10.048087,-0.000265,10.148342,0.4149,-0.061,5.18563,0.00000
545.00,5.18625,10.048143,-0.000264,10.148327,0.4153,-0.061,5.18625,0.00000
546.00,5.18688,10.048210,-0.000261,10.148365,0.4157,-0.061,5.18688,0.00000
547.00,5.18696,10.048297,-0.000260,10.148399,0.4162,-0.061,5.18696,0.00000
548.00,5.18709,10.048345,-0.000259,10.148339,0.4166,-0.061,5.18709,0.00000
549.00,5.18777,10.048367,-0.000258,10.148358,0.4170,-0.061,5.18777,0.00000
550.00,5.18730,10.048442,-0.000258,10.148409,0.4175,-0.060,5.18730,0.00000
551.00,5.18648,10.048476,-0.000258,10.148352,0.4179,-0.060,5.18648,0.00000
552.00,5.18574,10.048585,-0.000256,10.148371,0.4183,-0.060,5.18574,0.00000
553.00,5.18559,10.048641,-0.000256,10.148374,0.4187,-0.060,5.18559,0.00000
554.00,5.18575,10.048722,-0.000255,10.148357,0.4191,-0.060,5.18575,0.00000
555.00,5.18626,10.048804,-0.000256,10.148370,0.4195,-0.060,5.18626,0.00000
556.00,5.18656,10.048835,-0.000258,10.148374,0.4199,-0.059,5.18656,0.00000
557.00,5.18652,10.048842,-0.000262,10.148378,0.4204,-0.059,5.18652,0.00000
558.00,5.18584,10.048838,-0.000260,10.148362,0.4208,-0.059,5.18584,0.00000
559.00,5.18487,10.048930,-0.000264,10.148401,0.4212,-0.058,5.18487,0.00000
560.00,5.18441,10.048994,-0.000267,10.148420,0.4216,-0.058,5.18441,0.00000
561.00,5.18327,10.049134,-0.000266,10.148493,0.4220,-0.058,5.18327,0.00000
562.00,5.18250,10.049151,-0.000266,10.148461,0.4224,-0.058,5.18250,0.00000
563.00,5.18242,10.049254,-0.000270,10.148479,0.4228,-0.057,5.18242,0.00000
564.00,5.18217,10.049234,-0.000270,10.148381,0.4231,-0.057,5.18217,0.00000
565.00,5.18273,10.049202,-0.000269,10.148327,0.4235,-0.057,5.18273,0.00000
566.00,5.18360,10.049209,-0.000266,10.148263,0.4239,-0.057,5.18360,0.00000
567.00,5.18445,10.049416,-0.000262,10.148372,0.4243,-0.056,5.18445,0.00000
568.00,5.18490,10.049486,-0.000260,10.148387,0.4247,-0.056,5.18490,0.00000
569.00,5.18558,10.049639,-0.000256,10.148480,0.4251,-0.056,5.18558,0.00000
570.00,5.18486,10.049689,-0.000257,10.148430,0.4255,-0.056,5.18486,0.00000
571.00,5.18465,10.049803,-0.000259,10.148458,0.4259,-0.056,5.18465,0.00000
572.00,5.18410,10.049730,-0.000260,10.148289,0.4263,-0.055,5.18410,0.00000
573.00,5.18422,10.049781,-0.000256,10.148272,0.4267,-0.055,5.18422,0.00000
574.00,5.18401,10.049727,-0.000256,10.148199,0.4271,-0.055,5.18401,0.00000
575.00,5.18347,10.049872,-0.000254,10.148253,0.4275,-0.055,5.18347,0.00000
576.00,5.18361,10.049921,-0.000254,10.148287,0.4279,-0.055,5.18361,0.00000
577.00,5.18386,10.049975,-0.000254,10.148336,0.4283,-0.055,5.18386,0.00000
578.00,5.18391,10.049972,-0.000256,10.148280,0.4287,-0.054,5.18391,0.00000
579.00,5.18402,10.050106,-0.000255,10.148319,0.4291,-0.054,5.18402,0.00000
580.00,5.18404,10.050077,-0.000254,10.148294,0.4295,-0.054,5.18404,0.00000
581.00,5.18307,10.050082,-0.000255,10.148288,0.4299,-0.054,5.18307,0.00000
582.00,5.18272,10.050197,-0.000255,10.148354,0.4303,-0.054,5.18272,0.00000
583.00,5.18296,10.050323,-0.000252,10.148400,0.4307,-0.054,5.18296,0.00000
584.00,5.18343,10.050447,-0.000255,10.148468,0.4311,-0.053,5.18343,0.00000
585.00,5.18445,10.050565,-0.000254,10.148476,0.4315,-0.053,5.18445,0.00000
586.00,5.18451,10.050665,-0.000252,10.148442,0.4319,-0.053,5.18451,0.00000
587.00,5.18362,10.050683,-0.000251,10.148414,0.4323,-0.053,5.18362,0.00000
588.00,5.18232,10.050741,-0.000253,10.148417,0.4326,-0.053,5.18232,0.00000
589.00,5.18130,10.050681,-0.000250,10.148278,0.4330,-0.053,5.18130,0.00000
590.00,5.17969,10.050755,-0.000250,10.148291,0.4333,-0.052,5.17969,0.00000
591.00,5.17955,10.050711,-0.000250,10.148243,0.4337,-0.052,5.17955,0.00000
592.00,5.18026,10.050790,-0.000252,10.148227,0.4341,-0.052,5.18026,0.00000
593.00,5.18045,10.050807,-0.000254,10.148180,0.4345,-0.052,5.18045,0.00000
594.00,5.17986,10.050887,-0.000255,10.148234,0.4348,-0.051,5.17986,0.00000
595.00,5.18037,10.050984,-0.000257,10.148279,0.4352,-0.051,5.18037,0.00000
596.00,5.18161,10.051196,-0.000261,10.148412,0.4356,-0.051,5.18161,0.00000
597.00,5.18232,10.051205,-0.000263,10.148380,0.4360,-0.051,5.18232,0.00000
598.00,5.18266,10.051287,-0.000262,10.148392,0.4363,-0.050,5.18266,0.00000
599.00,5.18302,10.051357,-0.000262,10.148379,0.4366,-0.050,5.18302,0.00000
600.00,5.18292,10.051400,-0.000262,10.148331,0.4369,-0.050,5.18292,0.00000
@4,1.1000,2.2, 600.071000000004 
601.00,5.18202,10.051303,-0.000259,10.148196,0.4372,-0.050,5.18202,0.00000
602.00,5.18118,10.051356,-0.000259,10.148238,0.4376,-0.050,5.18118,0.00000
603.00,5.17853,10.051353,-0.000257,10.148226,0.4379,-0.050,5.17853,0.00000
604.00,5.16641,10.051425,-0.000254,10.148270,0.4382,-0.049,5.16641,0.00000
605.00,5.14554,10.051451,-0.000255,10.148294,0.4385,-0.049,5.14554,0.00000
606.00,5.12355,10.051572,-0.000256,10.148362,0.4388,-0.049,5.12355,0.00000
607.00,5.10628,10.051695,-0.000253,10.148391,0.4390,-0.049,5.10628,0.00000
608.00,5.09688,10.051808,-0.000252,10.148464,0.4394,-0.049,5.09688,0.00000
609.00,5.10162,10.051937,-0.000252,10.148517,0.4397,-0.048,5.10162,0.00000
610.00,5.11745,10.052029,-0.000253,10.148454,0.4400,-0.048,5.11745,0.00000
611.00,5.13602,10.052170,-0.000253,10.148435,0.4403,-0.048,5.13602,0.00000
612.00,5.15012,10.052254,-0.000257,10.148409,0.4406,-0.048,5.15012,0.00000
613.00,5.15956,10.052295,-0.000257,10.148376,0.4409,-0.047,5.15956,0.00000
614.00,5.16380,10.052245,-0.000259,10.148287,0.4412,-0.047,5.16380,0.00000
615.00,5.16485,10.052294,-0.000259,10.148354,0.4415,-0.047,5.16485,0.00000
616.00,5.16402,10.052302,-0.000261,10.148381,0.4419,-0.047,5.16402,0.00000
617.00,5.16224,10.052350,-0.000259,10.148379,0.4422,-0.047,5.16224,0.00000
618.00,5.15882,10.052499,-0.000260,10.148437,0.4425,-0.046,5.15882,0.00000
619.00,5.15623,10.052618,-0.000259,10.148441,0.4428,-0.046,5.15623,0.00000
620.00,5.15446,10.052721,-0.000260,10.148462,0.4431,-0.046,5.15446,0.00000
621.00,5.15311,10.052756,-0.000260,10.148440,0.4434,-0.046,5.15311,0.00000
622.00,5.15270,10.052802,-0.000259,10.148417,0.4437,-0.046,5.15270,0.00000
623.00,5.15339,10.052869,-0.000256,10.148392,0.4440,-0.046,5.15339,0.00000
624.00,5.15469,10.052928,-0.000259,10.148404,0.4443,-0.045,5.15469,0.00000
625.00,5.15667,10.052988,-0.000258,10.148380,0.4446,-0.045,5.15667,0.00000
626.00,5.15822,10.053079,-0.000258,10.148402,0.4449,-0.045,5.15822,0.00000
627.00,5.15985,10.053122,-0.000261,10.148411,0.4452,-0.044,5.15985,0.00000
628.00,5.16189,10.053108,-0.000264,10.148399,0.4455,-0.044,5.16189,0.00000
629.00,5.16331,10.053122,-0.000263,10.148404,0.4459,-0.044,5.16331,0.00000
630.00,5.16407,10.053066,-0.000261,10.148335,0.4462,-0.044,5.16407,0.00000
631.00,5.16519,10.053027,-0.000260,10.148260,0.4464,-0.044,5.16519,0.00000
632.00,5.16575,10.053111,-0.000259,10.148249,0.4468,-0.043,5.16575,0.00000
633.00,5.16665,10.053234,-0.000262,10.148247,0.4470,-0.043,5.16665,0.00000
634.00,5.16691,10.053345,-0.000262,10.148219,0.4473,-0.043,5.16691,0.00000
635.00,5.16735,10.053507,-0.000263,10.148336,0.4477,-0.043,5.16735,0.00000
636.00,5.16765,10.053639,-0.000261,10.148386,0.4480,-0.042,5.16765,0.00000
637.00,5.16811,10.053667,-0.000264,10.148415,0.4482,-0.042,5.16811,0.00000
638.00,5.16783,10.053653,-0.000264,10.148405,0.4485,-0.042,5.16783,0.00000
639.00,5.16869,10.053638,-0.000265,10.148421,0.4488,-0.041,5.16869,0.00000
640.00,5.16889,10.053645,-0.000265,10.148375,0.4490,-0.041,5.16889,0.00000
641.00,5.16932,10.053725,-0.000264,10.148416,0.4493,-0.041,5.16932,0.00000
642.00,5.17016,10.053826,-0.000263,10.148466,0.4496,-0.041,5.17016,0.00000
643.00,5.17087,10.053867,-0.000261,10.148438,0.4498,-0.041,5.17087,0.00000
644.00,5.17106,10.053965,-0.000261,10.148456,0.4501,-0.041,5.17106,0.00000
645.00,5.17162,10.054084,-0.000259,10.148509,0.4504,-0.041,5.17162,0.00000
646.00,5.17159,10.054137,-0.000261,10.148532,0.4507,-0.040,5.17159,0.00000
647.00,5.17182,10.054080,-0.000256,10.148445,0.4510,-0.040,5.17182,0.00000
648.00,5.17224,10.054147,-0.000252,10.148482,0.4512,-0.040,5.17224,0.00000
649.00,5.17223,10.054190,-0.000249,10.148496,0.4515,-0.040,5.17223,0.00000
650.00,5.17170,10.054223,-0.000251,10.148434,0.4518,-0.040,5.17170,0.00000
651.00,5.17182,10.054234,-0.000250,10.148384,0.4520,-0.040,5.17182,0.00000
652.00,5.17162,10.054308,-0.000252,10.148376,0.4523,-0.040,5.17162,0.00000
653.00,5.17114,10.054390,-0.000254,10.148409,0.4526,-0.039,5.17114,0.00000
654.00,5.17111,10.054463,-0.000255,10.148391,0.4529,-0.039,5.17111,0.00000
655.00,5.17162,10.054434,-0.000254,10.148331,0.4531,-0.039,5.17162,0.00000
656.00,5.17173,10.054421,-0.000253,10.148260,0.4534,-0.039,5.17173,0.00000
657.00,5.17136,10.054528,-0.000254,10.148315,0.4536,-0.038,5.17136,0.00000
658.00,5.17098,10.054508,-0.000253,10.148213,0.4539,-0.038,5.17098,0.00000
659.00,5.17082,10.054573,-0.000255,10.148218,0.4541,-0.038,5.17082,0.00000
660.00,5.17126,10.054640,-0.000255,10.148240,0.4544,-0.038,5.17126,0.00000
661.00,5.17132,10.054773,-0.000256,10.148287,0.4546,-0.038,5.17132,0.00000
662.00,5.17186,10.054761,-0.000256,10.148226,0.4548,-0.038,5.17186,0.00000
663.00,5.17176,10.054866,-0.000257,10.148296,0.4551,-0.037,5.17176,0.00000
664.00,5.17194,10.054930,-0.000254,10.148300,0.4554,-0.037,5.17194,0.00000
665.00,5.17244,10.055033,-0.000257,10.148375,0.4556,-0.037,5.17244,0.00000
666.00,5.17321,10.055171,-0.000258,10.148451,0.4559,-0.037,5.17321,0.00000
667.00,5.17421,10.055294,-0.000256,10.148509,0.4562,-0.036,5.17421,0.00000
668.00,5.17581,10.055439,-0.000257,10.148562,0.4564,-0.036,5.17581,0.00000
669.00,5.17650,10.055419,-0.000259,10.148502,0.4567,-0.036,5.17650,0.00000
670.00,5.17600,10.055395,-0.000255,10.148383,0.4570,-0.036,5.17600,0.00000
671.00,5.17537,10.055386,-0.000254,10.148327,0.4573,-0.036,5.17537,0.00000
672.00,5.17473,10.055430,-0.000256,10.148333,0.4576,-0.035,5.17473,0.00000
673.00,5.17393,10.055294,-0.000253,10.148205,0.4579,-0.035,5.17393,0.00000
674.00,5.17333,10.055351,-0.000254,10.148233,0.4582,-0.035,5.17333,0.00000
675.00,5.17417,10.055465,-0.000256,10.148295,0.4584,-0.035,5.17417,0.00000
676.00,5.17475,10.055563,-0.000259,10.148351,0.4587,-0.034,5.17475,0.00000
677.00,5.17437,10.055620,-0.000258,10.148338,0.4590,-0.034,5.17437,0.00000
678.00,5.17428,10.055829,-0.000263,10.148465,0.4593,-0.034,5.17428,0.00000
679.00,5.17488,10.055951,-0.000263,10.148514,0.4596,-0.034,5.17488,0.00000
680.00,5.17368,10.055966,-0.000262,10.148486,0.4600,-0.034,5.17368,0.00000
681.00,5.17290,10.056045,-0.000259,10.148504,0.4603,-0.034,5.17290,0.00000
682.00,5.17204,10.056181,-0.000259,10.148602,0.4606,-0.033,5.17204,0.00000
683.00,5.17177,10.056188,-0.000257,10.148565,0.4609,-0.033,5.17177,0.00000
684.00,5.17078,10.056299,-0.000255,10.148659,0.4612,-0.033,5.17078,0.00000
685.00,5.17055,10.056329,-0.000253,10.148605,0.4615,-0.033,5.17055,0.00000
686.00,5.17130,10.056252,-0.000253,10.148508,0.4618,-0.033,5.17130,0.00000
687.00,5.17302,10.056259,-0.000254,10.148403,0.4621,-0.033,5.17302,0.00000
688.00,5.17384,10.056423,-0.000251,10.148491,0.4624,-0.033,5.17384,0.00000
689.00,5.17412,10.056342,-0.000252,10.148326,0.4626,-0.032,5.17412,0.00000
690.00,5.17523,10.056438,-0.000252,10.148394,0.4629,-0.032,5.17523,0.00000
691.00,5.17466,10.056501,-0.000249,10.148398,0.4631,-0.032,5.17466,0.00000
692.00,5.17411,10.056474,-0.000248,10.148401,0.4634,-0.032,5.17411,0.00000
693.00,5.17365,10.056396,-0.000250,10.148265,0.4636,-0.032,5.17365,0.00000
694.00,5.17335,10.056383,-0.000248,10.148222,0.4638,-0.032,5.17335,0.00000
695.00,5.17315,10.056441,-0.000248,10.148256,0.4640,-0.031,5.17315,0.00000
696.00,5.17283,10.056583,-0.000251,10.148303,0.4643,-0.031,5.17283,0.00000
697.00,5.17211,10.056746,-0.000252,10.148374,0.4645,-0.031,5.17211,0.00000
698.00,5.17202,10.056871,-0.000254,10.148442,0.4647,-0.031,5.17202,0.00000
699.00,5.17216,10.057103,-0.000257,10.148547,0.4649,-0.030,5.17216,0.00000
700.00,5.17164,10.057200,-0.000257,10.148551,0.4651,-0.030,5.17164,0.00000
701.00,5.17159,10.057322,-0.000260,10.148602,0.4653,-0.030,5.17159,0.00000
702.00,5.17189,10.057391,-0.000260,10.148579,0.4655,-0.029,5.17189,0.00000
703.00,5.17153,10.057458,-0.000259,10.148621,0.4657,-0.029,5.17153,0.00000
704.00,5.17136,10.057532,-0.000259,10.148671,0.4659,-0.029,5.17136,0.00000
705.00,5.17159,10.057680,-0.000258,10.148730,0.4661,-0.029,5.17159,0.00000
706.00,5.17222,10.057710,-0.000255,10.148714,0.4663,-0.029,5.17222,0.00000
707.00,5.17214,10.057670,-0.000252,10.148604,0.4665,-0.029,5.17214,0.00000
708.00,5.17212,10.057710,-0.000251,10.148543,0.4667,-0.029,5.17212,0.00000
709.00,5.17190,10.057778,-0.000250,10.148544,0.4668,-0.028,5.17190,0.00000
710.00,5.17129,10.057698,-0.000250,10.148425,0.4670,-0.028,5.17129,0.00000
711.00,5.16999,10.057743,-0.000251,10.148408,0.4672,-0.028,5.16999,0.00000
712.00,5.16959,10.057920,-0.000251,10.148496,0.4674,-0.028,5.16959,0.00000
713.00,5.16947,10.057959,-0.000250,10.148493,0.4676,-0.028,5.16947,0.00000
714.00,5.17008,10.057916,-0.000249,10.148407,0.4678,-0.027,5.17008,0.00000
715.00,5.17027,10.058026,-0.000249,10.148494,0.4679,-0.027,5.17027,0.00000
716.00,5.17140,10.058045,-0.000247,10.148465,0.4681,-0.027,5.17140,0.00000
717.00,5.17181,10.058055,-0.000247,10.148464,0.4683,-0.027,5.17181,0.00000
718.00,5.17125,10.058091,-0.000250,10.148488,0.4684,-0.027,5.17125,0.00000
719.00,5.17050,10.058232,-0.000250,10.148587,0.4686,-0.027,5.17050,0.00000
720.00,5.17037,10.058264,-0.000250,10.148580,0.4687,-0.026,5.17037,0.00000
721.00,5.16939,10.058339,-0.000252,10.148579,0.4689,-0.026,5.16939,0.00000
722.00,5.16859,10.058329,-0.000249,10.148521,0.4690,-0.026,5.16859,0.00000
723.00,5.16987,10.058487,-0.000251,10.148521,0.4691,-0.026,5.16987,0.00000
724.00,5.17031,10.058546,-0.000251,10.148452,0.4692,-0.026,5.17031,0.00000
725.00,5.17022,10.058645,-0.000249,10.148401,0.4692,-0.026,5.17022,0.00000
726.00,5.16967,10.058651,-0.000248,10.148363,0.4693,-0.025,5.16967,0.00000
727.00,5.17011,10.058803,-0.000253,10.148439,0.4694,-0.025,5.17011,0.00000
728.00,5.16959,10.058781,-0.000249,10.148365,0.4694,-0.025,5.16959,0.00000
729.00,5.16904,10.058800,-0.000250,10.148348,0.4695,-0.025,5.16904,0.00000
730.00,5.16911,10.058845,-0.000251,10.148424,0.4695,-0.025,5.16911,0.00000
731.00,5.17075,10.058952,-0.000254,10.148448,0.4696,-0.024,5.17075,0.00000
732.00,5.17226,10.058955,-0.000252,10.148394,0.4696,-0.024,5.17226,0.00000
733.00,5.17318,10.059044,-0.000253,10.148423,0.4697,-0.024,5.17318,0.00000
734.00,5.17393,10.059135,-0.000254,10.148456,0.4697,-0.024,5.17393,0.00000
735.00,5.17393,10.059131,-0.000251,10.148346,0.4698,-0.024,5.17393,0.00000
736.00,5.17302,10.059160,-0.000245,10.148327,0.4698,-0.024,5.17302,0.00000
737.00,5.17189,10.059289,-0.000245,10.148425,0.4699,-0.024,5.17189,0.00000
738.00,5.17049,10.059330,-0.000248,10.148452,0.4699,-0.023,5.17049,0.00000
739.00,5.17023,10.059314,-0.000247,10.148392,0.4700,-0.023,5.17023,0.00000
740.00,5.17023,10.059433,-0.000251,10.148449,0.4700,-0.023,5.17023,0.00000
741.00,5.16980,10.059456,-0.000256,10.148423,0.4700,-0.023,5.16980,0.00000
742.00,5.16925,10.059462,-0.000257,10.148360,0.4701,-0.022,5.16925,0.00000
743.00,5.16987,10.059546,-0.000257,10.148321,0.4701,-0.022,5.16987,0.00000
744.00,5.16975,10.059668,-0.000259,10.148356,0.4701,-0.022,5.16975,0.00000
745.00,5.16985,10.059757,-0.000259,10.148377,0.4701,-0.022,5.16985,0.00000
746.00,5.16949,10.059879,-0.000255,10.148446,0.4702,-0.022,5.16949,0.00000
747.00,5.16898,10.059929,-0.000254,10.148475,0.4702,-0.021,5.16898,0.00000
748.00,5.16888,10.060044,-0.000254,10.148521,0.4703,-0.021,5.16888,0.00000
749.00,5.16912,10.060077,-0.000253,10.148485,0.4703,-0.021,5.16912,0.00000
750.00,5.16950,10.060034,-0.000255,10.148415,0.4703,-0.021,5.16950,0.00000
@5,1.1000,2.2, 750.077000000005 
751.00,5.17050,10.060149,-0.000258,10.148442,0.4703,-0.021,5.17050,0.00000
752.00,5.17147,10.060224,-0.000264,10.148409,0.4703,-0.020,5.17147,0.00000
753.00,5.16986,10.060207,-0.000262,10.148388,0.4703,-0.020,5.16986,0.00000
754.00,5.15871,10.060260,-0.000261,10.148470,0.4703,-0.020,5.15871,0.00000
755.00,5.13844,10.060467,-0.000261,10.148600,0.4703,-0.020,5.13844,0.00000
756.00,5.11792,10.060421,-0.000260,10.148523,0.4703,-0.020,5.11792,0.00000
757.00,5.10179,10.060500,-0.000254,10.148589,0.4704,-0.020,5.10179,0.00000
758.00,5.09208,10.060535,-0.000254,10.148588,0.4704,-0.019,5.09208,0.00000
759.00,5.09651,10.060581,-0.000257,10.148529,0.4705,-0.019,5.09651,0.00000
760.00,5.11181,10.060641,-0.000257,10.148522,0.4705,-0.019,5.11181,0.00000
761.00,5.12956,10.060755,-0.000259,10.148548,0.4705,-0.019,5.12956,0.00000
762.00,5.14384,10.060837,-0.000261,10.148520,0.4706,-0.018,5.14384,0.00000
763.00,5.15313,10.060983,-0.000262,10.148578,0.4706,-0.018,5.15313,0.00000
764.00,5.15725,10.061115,-0.000263,10.148652,0.4706,-0.018,5.15725,0.00000
765.00,5.15868,10.061077,-0.000262,10.148611,0.4706,-0.018,5.15868,0.00000
766.00,5.15727,10.061186,-0.000262,10.148734,0.4706,-0.018,5.15727,0.00000
767.00,5.15494,10.061187,-0.000263,10.148741,0.4706,-0.017,5.15494,0.00000
768.00,5.15223,10.061205,-0.000262,10.148738,0.4706,-0.017,5.15223,0.00000
769.00,5.14951,10.061176,-0.000260,10.148677,0.4706,-0.017,5.14951,0.00000
770.00,5.14743,10.061321,-0.000258,10.148751,0.4706,-0.017,5.14743,0.00000
771.00,5.14632,10.061359,-0.000257,10.148719,0.4706,-0.017,5.14632,0.00000
772.00,5.14532,10.061418,-0.000253,10.148725,0.4707,-0.017,5.14532,0.00000
773.00,5.14498,10.061504,-0.000249,10.148782,0.4707,-0.017,5.14498,0.00000
774.00,5.14621,10.061575,-0.000249,10.148808,0.4708,-0.017,5.14621,0.00000
775.00,5.14757,10.061538,-0.000249,10.148748,0.4708,-0.017,5.14757,0.00000
776.00,5.14954,10.061629,-0.000249,10.148755,0.4709,-0.016,5.14954,0.00000
777.00,5.15083,10.061702,-0.000252,10.148743,0.4709,-0.016,5.15083,0.00000
778.00,5.15235,10.061729,-0.000254,10.148631,0.4710,-0.016,5.15235,0.00000
779.00,5.15327,10.061800,-0.000257,10.148637,0.4711,-0.016,5.15327,0.00000
780.00,5.15449,10.061925,-0.000260,10.148614,0.4711,-0.015,5.15449,0.00000
781.00,5.15591,10.061907,-0.000263,10.148574,0.4712,-0.015,5.15591,0.00000
782.00,5.15735,10.061936,-0.000260,10.148538,0.4712,-0.015,5.15735,0.00000
783.00,5.15847,10.061980,-0.000263,10.148588,0.4713,-0.015,5.15847,0.00000
784.00,5.15921,10.062049,-0.000262,10.148583,0.4714,-0.014,5.15921,0.00000
785.00,5.15909,10.062119,-0.000261,10.148592,0.4715,-0.014,5.15909,0.00000
786.00,5.15877,10.062205,-0.000258,10.148605,0.4715,-0.014,5.15877,0.00000
787.00,5.15897,10.062306,-0.000257,10.148655,0.4716,-0.014,5.15897,0.00000
788.00,5.15970,10.062318,-0.000254,10.148633,0.4717,-0.014,5.15970,0.00000
789.00,5.16005,10.062421,-0.000254,10.148735,0.4718,-0.014,5.16005,0.00000
790.00,5.16102,10.062427,-0.000253,10.148755,0.4719,-0.014,5.16102,0.00000
791.00,5.16151,10.062475,-0.000256,10.148774,0.4720,-0.014,5.16151,0.00000
792.00,5.16197,10.062471,-0.000260,10.148732,0.4721,-0.013,5.16197,0.00000
793.00,5.16184,10.062583,-0.000262,10.148753,0.4722,-0.013,5.16184,0.00000
794.00,5.16170,10.062603,-0.000261,10.148708,0.4723,-0.013,5.16170,0.00000
795.00,5.16100,10.062715,-0.000260,10.148713,0.4723,-0.013,5.16100,0.00000
796.00,5.16147,10.062773,-0.000254,10.148705,0.4724,-0.013,5.16147,0.00000
797.00,5.16197,10.062842,-0.000254,10.148710,0.4725,-0.013,5.16197,0.00000
798.00,5.16220,10.062897,-0.000257,10.148715,0.4725,-0.012,5.16220,0.00000
799.00,5.16297,10.062913,-0.000260,10.148666,0.4726,-0.012,5.16297,0.00000
800.00,5.16469,10.062899,-0.000260,10.148616,0.4726,-0.012,5.16469,0.00000
801.00,5.16466,10.062941,-0.000262,10.148561,0.4727,-0.011,5.16466,0.00000
802.00,5.16409,10.063085,-0.000262,10.148628,0.4728,-0.011,5.16409,0.00000
803.00,5.16433,10.063137,-0.000256,10.148606,0.4728,-0.011,5.16433,0.00000
804.00,5.16504,10.063210,-0.000255,10.148601,0.4729,-0.011,5.16504,0.00000
805.00,5.16420,10.063354,-0.000257,10.148672,0.4729,-0.011,5.16420,0.00000
806.00,5.16450,10.063415,-0.000258,10.148683,0.4730,-0.011,5.16450,0.00000
807.00,5.16541,10.063363,-0.000257,10.148579,0.4730,-0.011,5.16541,0.00000
808.00,5.16535,10.063401,-0.000259,10.148568,0.4731,-0.010,5.16535,0.00000
809.00,5.16426,10.063531,-0.000258,10.148594,0.4732,-0.010,5.16426,0.00000
810.00,5.16453,10.063590,-0.000254,10.148602,0.4732,-0.010,5.16453,0.00000
811.00,5.16434,10.063659,-0.000253,10.148642,0.4733,-0.010,5.16434,0.00000
812.00,5.16416,10.063780,-0.000256,10.148682,0.4734,-0.010,5.16416,0.00000
813.00,5.16391,10.063905,-0.000258,10.148709,0.4734,-0.009,5.16391,0.00000
814.00,5.16427,10.063989,-0.000259,10.148728,0.4735,-0.009,5.16427,0.00000
815.00,5.16403,10.064032,-0.000260,10.148694,0.4736,-0.009,5.16403,0.00000
816.00,5.16422,10.064101,-0.000260,10.148679,0.4737,-0.009,5.16422,0.00000
817.00,5.16392,10.064186,-0.000256,10.148692,0.4737,-0.009,5.16392,0.00000
818.00,5.16439,10.064237,-0.000252,10.148688,0.4738,-0.009,5.16439,0.00000
819.00,5.16447,10.064232,-0.000252,10.148653,0.4738,-0.009,5.16447,0.00000
820.00,5.16415,10.064290,-0.000254,10.148683,0.4738,-0.009,5.16415,0.00000
821.00,5.16458,10.064356,-0.000253,10.148711,0.4738,-0.008,5.16458,0.00000
822.00,5.16521,10.064457,-0.000253,10.148761,0.4739,-0.008,5.16521,0.00000
823.00,5.16544,10.064574,-0.000254,10.148859,0.4739,-0.008,5.16544,0.00000
824.00,5.16574,10.064660,-0.000254,10.148878,0.4740,-0.008,5.16574,0.00000
825.00,5.16656,10.064682,-0.000256,10.148814,0.4740,-0.008,5.16656,0.00000
826.00,5.16562,10.064716,-0.000258,10.148755,0.4741,-0.007,5.16562,0.00000
827.00,5.16517,10.064783,-0.000261,10.148771,0.4741,-0.007,5.16517,0.00000
828.00,5.16427,10.064857,-0.000259,10.148763,0.4742,-0.007,5.16427,0.00000
829.00,5.16487,10.064845,-0.000256,10.148672,0.4742,-0.007,5.16487,0.00000
830.00,5.16425,10.064859,-0.000254,10.148639,0.4743,-0.007,5.16425,0.00000
831.00,5.16504,10.064951,-0.000251,10.148651,0.4743,-0.007,5.16504,0.00000
832.00,5.16466,10.064933,-0.000250,10.148570,0.4744,-0.007,5.16466,0.00000
833.00,5.16504,10.064926,-0.000256,10.148527,0.4744,-0.006,5.16504,0.00000
834.00,5.16412,10.065086,-0.000258,10.148647,0.4744,-0.006,5.16412,0.00000
835.00,5.16403,10.065172,-0.000256,10.148687,0.4745,-0.006,5.16403,0.00000
836.00,5.16346,10.065220,-0.000257,10.148701,0.4745,-0.006,5.16346,0.00000
837.00,5.16335,10.065308,-0.000255,10.148750,0.4745,-0.006,5.16335,0.00000
838.00,5.16298,10.065340,-0.000253,10.148733,0.4746,-0.006,5.16298,0.00000
839.00,5.16329,10.065342,-0.000254,10.148685,0.4746,-0.006,5.16329,0.00000
840.00,5.16478,10.065467,-0.000258,10.148752,0.4746,-0.005,5.16478,0.00000
841.00,5.16493,10.065499,-0.000262,10.148776,0.4746,-0.005,5.16493,0.00000
842.00,5.16516,10.065525,-0.000266,10.148712,0.4747,-0.005,5.16516,0.00000
843.00,5.16568,10.065595,-0.000270,10.148698,0.4747,-0.004,5.16568,0.00000
844.00,5.16491,10.065648,-0.000271,10.148688,0.4747,-0.004,5.16491,0.00000
845.00,5.16376,10.065662,-0.000277,10.148644,0.4748,-0.004,5.16376,0.00000
846.00,5.16462,10.065713,-0.000280,10.148584,0.4748,-0.003,5.16462,0.00000
847.00,5.16587,10.065770,-0.000280,10.148577,0.4749,-0.003,5.16587,0.00000
848.00,5.16639,10.065821,-0.000280,10.148575,0.4750,-0.003,5.16639,0.00000
849.00,5.16714,10.065928,-0.000281,10.148613,0.4751,-0.003,5.16714,0.00000
850.00,5.16707,10.065967,-0.000277,10.148574,0.4751,-0.003,5.16707,0.00000
851.00,5.16605,10.066006,-0.000276,10.148549,0.4752,-0.002,5.16605,0.00000
852.00,5.16313,10.066138,-0.000279,10.148602,0.4752,-0.002,5.16313,0.00000
853.00,5.16209,10.066110,-0.000280,10.148489,0.4753,-0.002,5.16209,0.00000
854.00,5.16183,10.066070,-0.000284,10.148420,0.4754,-0.002,5.16183,0.00000
855.00,5.16229,10.066121,-0.000286,10.148427,0.4755,-0.002,5.16229,0.00000
856.00,5.16257,10.066158,-0.000289,10.148421,0.4756,-0.001,5.16257,0.00000
857.00,5.16441,10.066129,-0.000290,10.148377,0.4756,-0.001,5.16441,0.00000
858.00,5.16546,10.066221,-0.000292,10.148449,0.4757,-0.001,5.16546,0.00000
859.00,5.16571,10.066354,-0.000290,10.148538,0.4758,-0.001,5.16571,0.00000
860.00,5.16559,10.066426,-0.000285,10.148545,0.4759,-0.001,5.16559,0.00000
861.00,5.16577,10.066529,-0.000280,10.148599,0.4760,-0.001,5.16577,0.00000
862.00,5.16523,10.066612,-0.000279,10.148623,0.4760,-0.001,5.16523,0.00000
863.00,5.16499,10.066755,-0.000277,10.148678,0.4762,-0.001,5.16499,0.00000
864.00,5.16505,10.066776,-0.000276,10.148590,0.4762,0.000,5.16505,0.00000
865.00,5.16483,10.066851,-0.000278,10.148627,0.4763,0.000,5.16483,0.00000
866.00,5.16436,10.066891,-0.000281,10.148581,0.4764,0.000,5.16436,0.00000
867.00,5.16469,10.066964,-0.000279,10.148614,0.4765,0.001,5.16469,0.00000
868.00,5.16436,10.066961,-0.000279,10.148580,0.4766,0.001,5.16436,0.00000
869.00,5.16429,10.067016,-0.000279,10.148611,0.4767,0.001,5.16429,0.00000
870.00,5.16470,10.067052,-0.000278,10.148585,0.4768,0.001,5.16470,0.00000
871.00,5.16507,10.067185,-0.000275,10.148687,0.4769,0.002,5.16507,0.00000
872.00,5.16593,10.067247,-0.000274,10.148672,0.4769,0.002,5.16593,0.00000
873.00,5.16613,10.067339,-0.000272,10.148678,0.4770,0.002,5.16613,0.00000
874.00,5.16615,10.067437,-0.000269,10.148727,0.4771,0.002,5.16615,0.00000
875.00,5.16581,10.067545,-0.000269,10.148761,0.4771,0.002,5.16581,0.00000
876.00,5.16583,10.067634,-0.000269,10.148732,0.4772,0.003,5.16583,0.00000
877.00,5.16518,10.067713,-0.000265,10.148739,0.4772,0.003,5.16518,0.00000
878.00,5.16485,10.067821,-0.000263,10.148754,0.4773,0.003,5.16485,0.00000
879.00,5.16425,10.067833,-0.000262,10.148715,0.4774,0.003,5.16425,0.00000
880.00,5.16375,10.067927,-0.000256,10.148741,0.4774,0.003,5.16375,0.00000
881.00,5.16283,10.067923,-0.000254,10.148680,0.4775,0.003,5.16283,0.00000
882.00,5.16273,10.067952,-0.000256,10.148717,0.4776,0.003,5.16273,0.00000
883.00,5.16223,10.067977,-0.000256,10.148786,0.4777,0.003,5.16223,0.00000
884.00,5.16251,10.068092,-0.000255,10.148826,0.4778,0.003,5.16251,0.00000
885.00,5.16237,10.068029,-0.000257,10.148704,0.4779,0.004,5.16237,0.00000
886.00,5.16292,10.068081,-0.000257,10.148729,0.4780,0.004,5.16292,0.00000
887.00,5.16289,10.068040,-0.000259,10.148610,0.4782,0.004,5.16289,0.00000
888.00,5.16255,10.068056,-0.000260,10.148548,0.4783,0.004,5.16255,0.00000
889.00,5.16177,10.068099,-0.000259,10.148553,0.4784,0.004,5.16177,0.00000
890.00,5.16173,10.068216,-0.000256,10.148671,0.4785,0.004,5.16173,0.00000
891.00,5.16115,10.068193,-0.000254,10.148635,0.4785,0.004,5.16115,0.00000
892.00,5.15964,10.068294,-0.000253,10.148683,0.4786,0.005,5.15964,0.00000
893.00,5.15981,10.068351,-0.000251,10.148646,0.4787,0.005,5.15981,0.00000
894.00,5.15927,10.068382,-0.000250,10.148573,0.4788,0.005,5.15927,0.00000
895.00,5.15952,10.068420,-0.000255,10.148492,0.4789,0.005,5.15952,0.00000
896.00,5.16073,10.068549,-0.000256,10.148542,0.4789,0.005,5.16073,0.00000
897.00,5.16223,10.068626,-0.000257,10.148544,0.4790,0.006,5.16223,0.00000
898.00,5.16195,10.068731,-0.000259,10.148598,0.4790,0.006,5.16195,0.00000
899.00,5.16212,10.068762,-0.000262,10.148593,0.4790,0.006,5.16212,0.00000
900.00,5.16184,10.068782,-0.000261,10.148588,0.4790,0.006,5.16184,0.00000
@6,1.1000,2.2, 900.074000000001 
901.00,5.16112,10.068861,-0.000263,10.148612,0.4791,0.007,5.16112,0.00000
902.00,5.16077,10.068959,-0.000262,10.148681,0.4791,0.007,5.16077,0.00000
903.00,5.16012,10.069044,-0.000261,10.148693,0.4791,0.007,5.16012,0.00000
904.00,5.15087,10.069238,-0.000258,10.148853,0.4792,0.007,5.15087,0.00000
905.00,5.13255,10.069327,-0.000258,10.148946,0.4792,0.007,5.13255,0.00000
906.00,5.11364,10.069391,-0.000256,10.148978,0.4792,0.007,5.11364,0.00000
907.00,5.09811,10.069498,-0.000253,10.148976,0.4792,0.007,5.09811,0.00000
908.00,5.08953,10.069468,-0.000249,10.148979,0.4792,0.007,5.08953,0.00000
909.00,5.09402,10.069437,-0.000249,10.148874,0.4792,0.007,5.09402,0.00000
910.00,5.10874,10.069533,-0.000247,10.148853,0.4792,0.007,5.10874,0.00000
911.00,5.12530,10.069574,-0.000248,10.148794,0.4792,0.008,5.12530,0.00000
912.00,5.13984,10.069538,-0.000250,10.148740,0.4793,0.008,5.13984,0.00000
913.00,5.14819,10.069633,-0.000253,10.148711,0.4793,0.008,5.14819,0.00000
914.00,5.15203,10.069706,-0.000254,10.148706,0.4794,0.008,5.15203,0.00000
915.00,5.15330,10.069724,-0.000252,10.148695,0.4795,0.008,5.15330,0.00000
916.00,5.15215,10.069790,-0.000252,10.148708,0.4795,0.009,5.15215,0.00000
917.00,5.14915,10.069863,-0.000251,10.148730,0.4796,0.009,5.14915,0.00000
918.00,5.14638,10.069858,-0.000251,10.148707,0.4797,0.009,5.14638,0.00000
919.00,5.14422,10.069889,-0.000249,10.148706,0.4799,0.009,5.14422,0.00000
920.00,5.14265,10.069981,-0.000252,10.148726,0.4800,0.009,5.14265,0.00000
921.00,5.14175,10.070050,-0.000251,10.148760,0.4802,0.010,5.14175,0.00000
922.00,5.14194,10.070123,-0.000252,10.148747,0.4804,0.010,5.14194,0.00000
923.00,5.14294,10.070260,-0.000249,10.148772,0.4806,0.010,5.14294,0.00000
924.00,5.14298,10.070350,-0.000249,10.148802,0.4808,0.010,5.14298,0.00000
925.00,5.14371,10.070405,-0.000249,10.148759,0.4810,0.010,5.14371,0.00000
926.00,5.14515,10.070477,-0.000248,10.148776,0.4813,0.010,5.14515,0.00000
927.00,5.14614,10.070527,-0.000246,10.148823,0.4815,0.010,5.14614,0.00000
928.00,5.14690,10.070586,-0.000248,10.148866,0.4817,0.011,5.14690,0.00000
929.00,5.14778,10.070622,-0.000249,10.148866,0.4819,0.011,5.14778,0.00000
930.00,5.14911,10.070640,-0.000247,10.148802,0.4822,0.011,5.14911,0.00000
931.00,5.14880,10.070686,-0.000247,10.148757,0.4825,0.011,5.14880,0.00000
932.00,5.14899,10.070819,-0.000247,10.148755,0.4827,0.011,5.14899,0.00000
933.00,5.14926,10.070838,-0.000244,10.148692,0.4830,0.011,5.14926,0.00000
934.00,5.15051,10.070900,-0.000244,10.148669,0.4833,0.012,5.15051,0.00000
935.00,5.15046,10.071041,-0.000244,10.148835,0.4836,0.012,5.15046,0.00000
936.00,5.15137,10.071066,-0.000242,10.148814,0.4839,0.012,5.15137,0.00000
937.00,5.15162,10.071128,-0.000246,10.148832,0.4842,0.012,5.15162,0.00000
938.00,5.15238,10.071158,-0.000248,10.148814,0.4845,0.012,5.15238,0.00000
939.00,5.15292,10.071176,-0.000250,10.148785,0.4848,0.013,5.15292,0.00000
940.00,5.15312,10.071171,-0.000251,10.148690,0.4851,0.013,5.15312,0.00000
941.00,5.15320,10.071156,-0.000255,10.148654,0.4854,0.013,5.15320,0.00000
942.00,5.15357,10.071122,-0.000254,10.148565,0.4857,0.013,5.15357,0.00000
943.00,5.15350,10.071218,-0.000255,10.148599,0.4859,0.013,5.15350,0.00000
944.00,5.15379,10.071324,-0.000253,10.148610,0.4862,0.014,5.15379,0.00000
945.00,5.15511,10.071395,-0.000253,10.148646,0.4865,0.014,5.15511,0.00000
946.00,5.15643,10.071532,-0.000254,10.148679,0.4868,0.014,5.15643,0.00000
947.00,5.15725,10.071629,-0.000251,10.148703,0.4870,0.014,5.15725,0.00000
948.00,5.15725,10.071621,-0.000252,10.148641,0.4873,0.014,5.15725,0.00000
949.00,5.15659,10.071608,-0.000254,10.148610,0.4875,0.015,5.15659,0.00000
950.00,5.15557,10.071572,-0.000254,10.148489,0.4877,0.015,5.15557,0.00000
951.00,5.15450,10.071638,-0.000254,10.148529,0.4880,0.015,5.15450,0.00000
952.00,5.15370,10.071624,-0.000258,10.148447,0.4882,0.015,5.15370,0.00000
953.00,5.15435,10.071740,-0.000257,10.148520,0.4884,0.015,5.15435,0.00000
954.00,5.15447,10.071805,-0.000255,10.148549,0.4886,0.016,5.15447,0.00000
955.00,5.15456,10.071960,-0.000254,10.148666,0.4888,0.016,5.15456,0.00000
956.00,5.15544,10.071933,-0.000254,10.148585,0.4890,0.016,5.15544,0.00000
957.00,5.15631,10.072053,-0.000254,10.148646,0.4893,0.016,5.15631,0.00000
958.00,5.15544,10.072093,-0.000250,10.148548,0.4895,0.016,5.15544,0.00000
959.00,5.15534,10.072174,-0.000250,10.148532,0.4897,0.016,5.15534,0.00000
960.00,5.15630,10.072210,-0.000253,10.148479,0.4900,0.017,5.15630,0.00000
961.00,5.15582,10.072354,-0.000251,10.148520,0.4902,0.017,5.15582,0.00000
962.00,5.15534,10.072441,-0.000251,10.148547,0.4904,0.017,5.15534,0.00000
963.00,5.15583,10.072518,-0.000252,10.148574,0.4906,0.017,5.15583,0.00000
964.00,5.15622,10.072579,-0.000253,10.148553,0.4909,0.017,5.15622,0.00000
965.00,5.15493,10.072605,-0.000253,10.148552,0.4911,0.017,5.15493,0.00000
966.00,5.15514,10.072630,-0.000253,10.148560,0.4913,0.018,5.15514,0.00000
967.00,5.15488,10.072591,-0.000250,10.148490,0.4915,0.018,5.15488,0.00000
968.00,5.15463,10.072639,-0.000254,10.148523,0.4917,0.018,5.15463,0.00000
969.00,5.15475,10.072673,-0.000255,10.148522,0.4918,0.018,5.15475,0.00000
970.00,5.15595,10.072736,-0.000255,10.148516,0.4920,0.018,5.15595,0.00000
971.00,5.15533,10.072817,-0.000255,10.148498,0.4922,0.019,5.15533,0.00000
972.00,5.15518,10.072965,-0.000256,10.148609,0.4923,0.019,5.15518,0.00000
973.00,5.15464,10.073044,-0.000251,10.148624,0.4925,0.019,5.15464,0.00000
974.00,5.15424,10.073137,-0.000248,10.148675,0.4926,0.019,5.15424,0.00000
975.00,5.15436,10.073258,-0.000248,10.148745,0.4927,0.019,5.15436,0.00000
976.00,5.15558,10.073237,-0.000249,10.148698,0.4927,0.019,5.15558,0.00000
977.00,5.15651,10.073243,-0.000247,10.148659,0.4928,0.019,5.15651,0.00000
978.00,5.15629,10.073272,-0.000249,10.148673,0.4928,0.020,5.15629,0.00000
979.00,5.15655,10.073353,-0.000251,10.148682,0.4929,0.020,5.15655,0.00000
980.00,5.15591,10.073331,-0.000248,10.148576,0.4929,0.020,5.15591,0.00000
981.00,5.15492,10.073415,-0.000244,10.148641,0.4930,0.020,5.15492,0.00000
982.00,5.15440,10.073478,-0.000243,10.148636,0.4931,0.020,5.15440,0.00000
983.00,5.15520,10.073521,-0.000243,10.148592,0.4931,0.020,5.15520,0.00000
984.00,5.15537,10.073540,-0.000241,10.148577,0.4932,0.020,5.15537,0.00000
985.00,5.15495,10.073655,-0.000243,10.148687,0.4933,0.020,5.15495,0.00000
986.00,5.15481,10.073746,-0.000244,10.148680,0.4933,0.021,5.15481,0.00000
987.00,5.15492,10.073809,-0.000246,10.148695,0.4934,0.021,5.15492,0.00000
988.00,5.15455,10.073881,-0.000245,10.148699,0.4935,0.021,5.15455,0.00000
989.00,5.15447,10.073948,-0.000248,10.148646,0.4937,0.021,5.15447,0.00000
990.00,5.15410,10.074066,-0.000248,10.148611,0.4938,0.021,5.15410,0.00000
991.00,5.15409,10.074101,-0.000249,10.148592,0.4939,0.022,5.15409,0.00000
992.00,5.15376,10.074160,-0.000250,10.148591,0.4940,0.022,5.15376,0.00000
993.00,5.15424,10.074194,-0.000251,10.148570,0.4941,0.022,5.15424,0.00000
994.00,5.15406,10.074214,-0.000251,10.148606,0.4942,0.022,5.15406,0.00000
995.00,5.15472,10.074223,-0.000252,10.148605,0.4943,0.022,5.15472,0.00000
996.00,5.15447,10.074260,-0.000252,10.148589,0.4944,0.023,5.15447,0.00000
997.00,5.15472,10.074288,-0.000254,10.148554,0.4945,0.023,5.15472,0.00000
998.00,5.15485,10.074413,-0.000253,10.148623,0.4946,0.023,5.15485,0.00000
999.00,5.15507,10.074513,-0.000251,10.148632,0.4947,0.023,5.15507,0.00000
1000.00,5.15562,10.074538,-0.000247,10.148643,0.4948,0.023,5.15562,0.00000
1001.00,5.15614,10.074622,-0.000246,10.148737,0.4949,0.023,5.15614,0.00000
1002.00,5.15565,10.074663,-0.000244,10.148788,0.4950,0.023,5.15565,0.00000
1003.00,5.15557,10.074688,-0.000248,10.148812,0.4951,0.024,5.15557,0.00000
1004.00,5.15523,10.074751,-0.000249,10.148869,0.4952,0.024,5.15523,0.00000
1005.00,5.15459,10.074825,-0.000251,10.148896,0.4953,0.024,5.15459,0.00000
1006.00,5.15513,10.074821,-0.000253,10.148771,0.4954,0.024,5.15513,0.00000
1007.00,5.15673,10.074912,-0.000251,10.148753,0.4954,0.024,5.15673,0.00000
1008.00,5.15739,10.074977,-0.000248,10.148727,0.4955,0.024,5.15739,0.00000
1009.00,5.15805,10.075029,-0.000245,10.148699,0.4956,0.024,5.15805,0.00000
1010.00,5.15780,10.075031,-0.000245,10.148645,0.4957,0.025,5.15780,0.00000
1011.00,5.15732,10.075122,-0.000243,10.148702,0.4958,0.025,5.15732,0.00000
1012.00,5.15609,10.075140,-0.000244,10.148709,0.4959,0.025,5.15609,0.00000
1013.00,5.15485,10.075211,-0.000243,10.148768,0.4960,0.025,5.15485,0.00000
1014.00,5.15365,10.075247,-0.000244,10.148780,0.4962,0.025,5.15365,0.00000
1015.00,5.15328,10.075309,-0.000246,10.148788,0.4963,0.025,5.15328,0.00000
1016.00,5.15314,10.075349,-0.000248,10.148793,0.4964,0.026,5.15314,0.00000
1017.00,5.15323,10.075446,-0.000247,10.148820,0.4966,0.026,5.15323,0.00000
1018.00,5.15336,10.075478,-0.000246,10.148744,0.4967,0.026,5.15336,0.00000
1019.00,5.15411,10.075513,-0.000250,10.148666,0.4969,0.026,5.15411,0.00000
1020.00,5.15473,10.075592,-0.000254,10.148650,0.4970,0.027,5.15473,0.00000
1021.00,5.15551,10.075745,-0.000254,10.148697,0.4972,0.027,5.15551,0.00000
1022.00,5.15595,10.075845,-0.000255,10.148674,0.4974,0.027,5.15595,0.00000
1023.00,5.15532,10.075890,-0.000258,10.148673,0.4976,0.027,5.15532,0.00000
1024.00,5.15448,10.075919,-0.000255,10.148652,0.4977,0.027,5.15448,0.00000
1025.00,5.15453,10.076011,-0.000252,10.148682,0.4979,0.027,5.15453,0.00000
1026.00,5.15312,10.075990,-0.000250,10.148571,0.4981,0.027,5.15312,0.00000
1027.00,5.15260,10.075944,-0.000253,10.148501,0.4983,0.028,5.15260,0.00000
1028.00,5.15298,10.076034,-0.000253,10.148533,0.4986,0.028,5.15298,0.00000
1029.00,5.15309,10.076100,-0.000254,10.148564,0.4988,0.028,5.15309,0.00000
1030.00,5.15307,10.076066,-0.000256,10.148504,0.4990,0.028,5.15307,0.00000
1031.00,5.15363,10.076148,-0.000256,10.148576,0.4992,0.028,5.15363,0.00000
1032.00,5.15360,10.076216,-0.000253,10.148576,0.4994,0.028,5.15360,0.00000
1033.00,5.15395,10.076236,-0.000254,10.148566,0.4996,0.029,5.15395,0.00000
1034.00,5.15382,10.076219,-0.000255,10.148514,0.4997,0.029,5.15382,0.00000
1035.00,5.15333,10.076257,-0.000253,10.148481,0.4998,0.029,5.15333,0.00000
1036.00,5.15318,10.076344,-0.000254,10.148495,0.4999,0.029,5.15318,0.00000
1037.00,5.15366,10.076440,-0.000256,10.148532,0.5000,0.030,5.15366,0.00000
1038.00,5.15398,10.076489,-0.000254,10.148479,0.5001,0.030,5.15398,0.00000
1039.00,5.15440,10.076663,-0.000253,10.148556,0.5002,0.030,5.15440,0.00000
1040.00,5.15474,10.076751,-0.000254,10.148592,0.5002,0.030,5.15474,0.00000
1041.00,5.15533,10.076783,-0.000255,10.148612,0.5003,0.030,5.15533,0.00000
1042.00,5.15525,10.076782,-0.000255,10.148599,0.5003,0.031,5.15525,0.00000
1043.00,5.15508,10.076900,-0.000257,10.148604,0.5004,0.031,5.15508,0.00000
1044.00,5.15536,10.076947,-0.000253,10.148576,0.5004,0.031,5.15536,0.00000
1045.00,5.15569,10.077046,-0.000254,10.148608,0.5004,0.031,5.15569,0.00000
1046.00,5.15466,10.077030,-0.000256,10.148508,0.5004,0.031,5.15466,0.00000
1047.00,5.15370,10.077137,-0.000256,10.148496,0.5004,0.031,5.15370,0.00000
1048.00,5.15348,10.077213,-0.000254,10.148564,0.5004,0.031,5.15348,0.00000
1049.00,5.15250,10.077218,-0.000259,10.148511,0.5004,0.032,5.15250,0.00000
1050.00,5.15176,10.077271,-0.000261,10.148470,0.5004,0.032,5.15176,0.00000
@7,1.1000,2.2, 1050.08300000001 
1051.00,5.15216,10.077284,-0.000260,10.148405,0.5004,0.032,5.15216,0.00000
1052.00,5.15236,10.077311,-0.000260,10.148350,0.5003,0.033,5.15236,0.00000
1053.00,5.15043,10.077276,-0.000261,10.148226,0.5003,0.033,5.15043,0.00000
1054.00,5.14199,10.077320,-0.000261,10.148214,0.5003,0.033,5.14199,0.00000
1055.00,5.12523,10.077388,-0.000260,10.148278,0.5003,0.033,5.12523,0.00000
1056.00,5.10764,10.077568,-0.000260,10.148409,0.5003,0.033,5.10764,0.00000
1057.00,5.09392,10.077637,-0.000258,10.148463,0.5002,0.034,5.09392,0.00000
1058.00,5.08579,10.077658,-0.000256,10.148485,0.5002,0.034,5.08579,0.00000
1059.00,5.08893,10.077796,-0.000254,10.148568,0.5002,0.034,5.08893,0.00000
1060.00,5.10233,10.077823,-0.000252,10.148489,0.5002,0.034,5.10233,0.00000
1061.00,5.11803,10.077901,-0.000252,10.148428,0.5001,0.034,5.11803,0.00000
1062.00,5.13087,10.077969,-0.000252,10.148413,0.5001,0.034,5.13087,0.00000
1063.00,5.14020,10.078144,-0.000256,10.148495,0.5000,0.035,5.14020,0.00000
1064.00,5.14799,10.078148,-0.000252,10.148430,0.5000,0.035,5.14799,0.00000
1065.00,5.14948,10.078258,-0.000251,10.148487,0.4999,0.035,5.14948,0.00000
1066.00,5.14869,10.078265,-0.000253,10.148515,0.4998,0.035,5.14869,0.00000
1067.00,5.14657,10.078430,-0.000255,10.148605,0.4998,0.035,5.14657,0.00000
1068.00,5.14318,10.078433,-0.000250,10.148552,0.4997,0.035,5.14318,0.00000
1069.00,5.13714,10.078520,-0.000252,10.148569,0.4997,0.036,5.13714,0.00000
1070.00,5.13468,10.078538,-0.000254,10.148525,0.4996,0.036,5.13468,0.00000
1071.00,5.13293,10.078556,-0.000252,10.148490,0.4995,0.036,5.13293,0.00000
1072.00,5.13140,10.078573,-0.000249,10.148485,0.4994,0.036,5.13140,0.00000
1073.00,5.13156,10.078660,-0.000251,10.148513,0.4993,0.036,5.13156,0.00000
1074.00,5.13170,10.078750,-0.000253,10.148565,0.4992,0.036,5.13170,0.00000
1075.00,5.13316,10.078822,-0.000249,10.148621,0.4992,0.036,5.13316,0.00000
1076.00,5.13479,10.078922,-0.000243,10.148634,0.4991,0.036,5.13479,0.00000
1077.00,5.13673,10.078962,-0.000240,10.148628,0.4990,0.036,5.13673,0.00000
1078.00,5.13786,10.078984,-0.000241,10.148621,0.4989,0.036,5.13786,0.00000
1079.00,5.13881,10.079031,-0.000237,10.148633,0.4988,0.036,5.13881,0.00000
1080.00,5.13906,10.079074,-0.000237,10.148594,0.4987,0.037,5.13906,0.00000
1081.00,5.14006,10.079115,-0.000241,10.148602,0.4986,0.037,5.14006,0.00000
1082.00,5.14192,10.079093,-0.000245,10.148476,0.4984,0.037,5.14192,0.00000
1083.00,5.14268,10.079154,-0.000245,10.148437,0.4983,0.038,5.14268,0.00000
1084.00,5.14470,10.079200,-0.000250,10.148413,0.4982,0.038,5.14470,0.00000
1085.00,5.14575,10.079249,-0.000250,10.148398,0.4981,0.038,5.14575,0.00000
1086.00,5.14689,10.079279,-0.000251,10.148401,0.4981,0.038,5.14689,0.00000
1087.00,5.14604,10.079407,-0.000251,10.148481,0.4981,0.039,5.14604,0.00000
1088.00,5.14563,10.079405,-0.000250,10.148486,0.4981,0.039,5.14563,0.00000
1089.00,5.14476,10.079484,-0.000244,10.148499,0.4981,0.039,5.14476,0.00000
1090.00,5.14467,10.079563,-0.000243,10.148574,0.4980,0.039,5.14467,0.00000
1091.00,5.14348,10.079660,-0.000240,10.148554,0.4980,0.039,5.14348,0.00000
1092.00,5.14389,10.079749,-0.000236,10.148554,0.4979,0.039,5.14389,0.00000
1093.00,5.14454,10.079887,-0.000235,10.148584,0.4978,0.039,5.14454,0.00000
1094.00,5.14454,10.079875,-0.000239,10.148510,0.4977,0.039,5.14454,0.00000
1095.00,5.14503,10.079961,-0.000237,10.148487,0.4976,0.040,5.14503,0.00000
1096.00,5.14567,10.080090,-0.000236,10.148569,0.4975,0.040,5.14567,0.00000
1097.00,5.14571,10.080141,-0.000239,10.148598,0.4974,0.040,5.14571,0.00000
1098.00,5.14670,10.080189,-0.000241,10.148559,0.4972,0.040,5.14670,0.00000
1099.00,5.14644,10.080290,-0.000242,10.148652,0.4971,0.041,5.14644,0.00000
1100.00,5.14644,10.080311,-0.000243,10.148649,0.4970,0.041,5.14644,0.00000
1101.00,5.14658,10.080294,-0.000248,10.148623,0.4968,0.041,5.14658,0.00000
1102.00,5.14685,10.080334,-0.000245,10.148577,0.4967,0.041,5.14685,0.00000
1103.00,5.14605,10.080406,-0.000244,10.148636,0.4966,0.041,5.14605,0.00000
1104.00,5.14646,10.080434,-0.000240,10.148600,0.4965,0.041,5.14646,0.00000
1105.00,5.14625,10.080483,-0.000240,10.148579,0.4963,0.041,5.14625,0.00000
1106.00,5.14651,10.080591,-0.000236,10.148595,0.4962,0.041,5.14651,0.00000
1107.00,5.14645,10.080633,-0.000235,10.148673,0.4960,0.042,5.14645,0.00000
1108.00,5.14692,10.080591,-0.000236,10.148613,0.4958,0.042,5.14692,0.00000
1109.00,5.14778,10.080597,-0.000238,10.148558,0.4957,0.042,5.14778,0.00000
1110.00,5.14844,10.080676,-0.000237,10.148562,0.4955,0.042,5.14844,0.00000
1111.00,5.14750,10.080667,-0.000237,10.148540,0.4953,0.042,5.14750,0.00000
1112.00,5.14722,10.080703,-0.000238,10.148461,0.4951,0.043,5.14722,0.00000
1113.00,5.14696,10.080769,-0.000238,10.148484,0.4949,0.043,5.14696,0.00000
1114.00,5.14692,10.080904,-0.000240,10.148554,0.4947,0.043,5.14692,0.00000
1115.00,5.14657,10.080949,-0.000240,10.148592,0.4945,0.043,5.14657,0.00000
1116.00,5.14752,10.081056,-0.000241,10.148615,0.4944,0.043,5.14752,0.00000
1117.00,5.14816,10.081086,-0.000242,10.148622,0.4942,0.044,5.14816,0.00000
1118.00,5.14866,10.081173,-0.000242,10.148663,0.4940,0.044,5.14866,0.00000
1119.00,5.14896,10.081197,-0.000242,10.148657,0.4938,0.044,5.14896,0.00000
1120.00,5.14987,10.081246,-0.000241,10.148620,0.4937,0.044,5.14987,0.00000
1121.00,5.14994,10.081275,-0.000239,10.148566,0.4935,0.044,5.14994,0.00000
1122.00,5.15054,10.081379,-0.000237,10.148615,0.4934,0.044,5.15054,0.00000
1123.00,5.15109,10.081463,-0.000236,10.148570,0.4932,0.044,5.15109,0.00000
1124.00,5.15101,10.081557,-0.000235,10.148616,0.4931,0.044,5.15101,0.00000
1125.00,5.14994,10.081622,-0.000236,10.148617,0.4929,0.045,5.14994,0.00000
1126.00,5.15005,10.081650,-0.000242,10.148602,0.4927,0.045,5.15005,0.00000
1127.00,5.14917,10.081647,-0.000242,10.148522,0.4925,0.045,5.14917,0.00000
1128.00,5.14858,10.081674,-0.000242,10.148523,0.4923,0.045,5.14858,0.00000
1129.00,5.14762,10.081772,-0.000240,10.148549,0.4922,0.046,5.14762,0.00000
1130.00,5.14852,10.081803,-0.000240,10.148542,0.4920,0.046,5.14852,0.00000
1131.00,5.14815,10.081916,-0.000236,10.148624,0.4918,0.046,5.14815,0.00000
1132.00,5.14827,10.082076,-0.000235,10.148708,0.4917,0.046,5.14827,0.00000
1133.00,5.14837,10.082108,-0.000231,10.148717,0.4916,0.046,5.14837,0.00000
1134.00,5.14896,10.082065,-0.000233,10.148586,0.4914,0.046,5.14896,0.00000
1135.00,5.14865,10.082090,-0.000234,10.148568,0.4912,0.046,5.14865,0.00000
1136.00,5.14832,10.082168,-0.000234,10.148592,0.4911,0.047,5.14832,0.00000
1137.00,5.14825,10.082123,-0.000235,10.148585,0.4909,0.047,5.14825,0.00000
1138.00,5.14789,10.082245,-0.000238,10.148592,0.4907,0.047,5.14789,0.00000
1139.00,5.14828,10.082329,-0.000238,10.148625,0.4906,0.047,5.14828,0.00000
1140.00,5.14868,10.082390,-0.000238,10.148631,0.4904,0.047,5.14868,0.00000
1141.00,5.15032,10.082417,-0.000241,10.148550,0.4902,0.048,5.15032,0.00000
1142.00,5.15181,10.082482,-0.000243,10.148468,0.4900,0.048,5.15181,0.00000
1143.00,5.15247,10.082472,-0.000243,10.148453,0.4899,0.048,5.15247,0.00000
1144.00,5.15252,10.082583,-0.000239,10.148526,0.4898,0.048,5.15252,0.00000
1145.00,5.15177,10.082715,-0.000239,10.148570,0.4897,0.048,5.15177,0.00000
1146.00,5.15002,10.082707,-0.000237,10.148593,0.4896,0.048,5.15002,0.00000
1147.00,5.14874,10.082758,-0.000236,10.148661,0.4896,0.049,5.14874,0.00000
1148.00,5.14868,10.082846,-0.000234,10.148645,0.4895,0.049,5.14868,0.00000
1149.00,5.14879,10.082827,-0.000236,10.148605,0.4895,0.049,5.14879,0.00000
1150.00,5.14922,10.082869,-0.000234,10.148636,0.4895,0.049,5.14922,0.00000
1151.00,5.14979,10.082947,-0.000232,10.148609,0.4894,0.049,5.14979,0.00000
1152.00,5.15030,10.083015,-0.000231,10.148592,0.4894,0.049,5.15030,0.00000
1153.00,5.15008,10.083079,-0.000233,10.148630,0.4894,0.049,5.15008,0.00000
1154.00,5.14983,10.083134,-0.000235,10.148588,0.4894,0.049,5.14983,0.00000
1155.00,5.14965,10.083137,-0.000237,10.148528,0.4894,0.050,5.14965,0.00000
1156.00,5.14974,10.083255,-0.000238,10.148585,0.4895,0.050,5.14974,0.00000
1157.00,5.14959,10.083389,-0.000238,10.148628,0.4895,0.050,5.14959,0.00000
1158.00,5.14959,10.083465,-0.000236,10.148629,0.4896,0.050,5.14959,0.00000
1159.00,5.14904,10.083599,-0.000235,10.148676,0.4896,0.050,5.14904,0.00000
1160.00,5.14888,10.083643,-0.000235,10.148642,0.4897,0.050,5.14888,0.00000
1161.00,5.14911,10.083694,-0.000233,10.148620,0.4897,0.050,5.14911,0.00000
1162.00,5.14862,10.083675,-0.000233,10.148561,0.4898,0.051,5.14862,0.00000
1163.00,5.14804,10.083688,-0.000231,10.148526,0.4898,0.051,5.14804,0.00000
1164.00,5.14873,10.083680,-0.000231,10.148485,0.4899,0.051,5.14873,0.00000
1165.00,5.14873,10.083774,-0.000231,10.148481,0.4900,0.051,5.14873,0.00000
1166.00,5.14806,10.083808,-0.000234,10.148446,0.4901,0.051,5.14806,0.00000
1167.00,5.14934,10.083876,-0.000234,10.148460,0.4901,0.051,5.14934,0.00000
1168.00,5.14977,10.083999,-0.000239,10.148508,0.4902,0.052,5.14977,0.00000
1169.00,5.14914,10.084107,-0.000242,10.148549,0.4903,0.052,5.14914,0.00000
1170.00,5.14932,10.084178,-0.000245,10.148614,0.4904,0.052,5.14932,0.00000
1171.00,5.15013,10.084213,-0.000246,10.148622,0.4904,0.053,5.15013,0.00000
1172.00,5.14933,10.084264,-0.000247,10.148629,0.4905,0.053,5.14933,0.00000
1173.00,5.14941,10.084291,-0.000247,10.148620,0.4905,0.053,5.14941,0.00000
1174.00,5.14979,10.084307,-0.000246,10.148608,0.4905,0.053,5.14979,0.00000
1175.00,5.14992,10.084404,-0.000246,10.148604,0.4904,0.053,5.14992,0.00000
1176.00,5.14957,10.084493,-0.000245,10.148595,0.4904,0.053,5.14957,0.00000
1177.00,5.14944,10.084582,-0.000246,10.148644,0.4904,0.053,5.14944,0.00000
1178.00,5.14898,10.084665,-0.000243,10.148674,0.4903,0.053,5.14898,0.00000
1179.00,5.14840,10.084717,-0.000241,10.148673,0.4902,0.054,5.14840,0.00000
1180.00,5.14806,10.084733,-0.000239,10.148657,0.4901,0.054,5.14806,0.00000
1181.00,5.14765,10.084714,-0.000237,10.148649,0.4900,0.054,5.14765,0.00000
1182.00,5.14695,10.084755,-0.000235,10.148660,0.4899,0.054,5.14695,0.00000
1183.00,5.14714,10.084839,-0.000236,10.148698,0.4898,0.054,5.14714,0.00000
1184.00,5.14771,10.084921,-0.000237,10.148676,0.4897,0.054,5.14771,0.00000
1185.00,5.14737,10.084959,-0.000238,10.148660,0.4895,0.054,5.14737,0.00000
1186.00,5.14628,10.085032,-0.000241,10.148664,0.4893,0.055,5.14628,0.00000
1187.00,5.14601,10.085032,-0.000243,10.148553,0.4891,0.055,5.14601,0.00000
1188.00,5.14633,10.085015,-0.000244,10.148484,0.4890,0.055,5.14633,0.00000
1189.00,5.14585,10.085098,-0.000244,10.148497,0.4888,0.055,5.14585,0.00000
1190.00,5.14686,10.085172,-0.000243,10.148505,0.4886,0.056,5.14686,0.00000
1191.00,5.14801,10.085311,-0.000240,10.148532,0.4884,0.056,5.14801,0.00000
1192.00,5.14897,10.085368,-0.000239,10.148530,0.4882,0.056,5.14897,0.00000
1193.00,5.14858,10.085423,-0.000238,10.148496,0.4879,0.056,5.14858,0.00000
1194.00,5.14883,10.085443,-0.000238,10.148453,0.4877,0.056,5.14883,0.00000
1195.00,5.14827,10.085509,-0.000237,10.148451,0.4875,0.056,5.14827,0.00000
1196.00,5.14788,10.085559,-0.000239,10.148459,0.4873,0.056,5.14788,0.00000
1197.00,5.14786,10.085667,-0.000236,10.148502,0.4870,0.056,5.14786,0.00000
1198.00,5.14766,10.085795,-0.000237,10.148532,0.4868,0.057,5.14766,0.00000
1199.00,5.14756,10.085839,-0.000236,10.148557,0.4866,0.057,5.14756,0.00000
1200.00,5.14707,10.085880,-0.000239,10.148503,0.4863,0.057,5.14707,0.00000
1201.00,5.14636,10.085921,-0.000243,10.148488,0.4861,0.057,5.14636,0.00000
@8,1.1000,2.2, 1200.06400000001 
1202.00,5.14501,10.085993,-0.000244,10.148501,0.4858,0.058,5.14501,0.00000
1203.00,5.14458,10.085977,-0.000244,10.148435,0.4856,0.058,5.14458,0.00000
1204.00,5.13783,10.086102,-0.000246,10.148516,0.4853,0.058,5.13783,0.00000
1205.00,5.12247,10.086225,-0.000243,10.148622,0.4851,0.058,5.12247,0.00000
1206.00,5.10673,10.086332,-0.000236,10.148694,0.4848,0.058,5.10673,0.00000
1207.00,5.09456,10.086414,-0.000237,10.148741,0.4846,0.058,5.09456,0.00000
1208.00,5.08592,10.086523,-0.000237,10.148804,0.4843,0.059,5.08592,0.00000
1209.00,5.08697,10.086589,-0.000233,10.148782,0.4841,0.059,5.08697,0.00000
1210.00,5.09971,10.086618,-0.000234,10.148749,0.4838,0.059,5.09971,0.00000
1211.00,5.11498,10.086665,-0.000237,10.148672,0.4835,0.059,5.11498,0.00000
1212.00,5.12712,10.086674,-0.000235,10.148599,0.4832,0.059,5.12712,0.00000
1213.00,5.13649,10.086779,-0.000234,10.148634,0.4830,0.059,5.13649,0.00000
1214.00,5.14140,10.086808,-0.000236,10.148605,0.4827,0.059,5.14140,0.00000
1215.00,5.14337,10.086878,-0.000236,10.148618,0.4824,0.060,5.14337,0.00000
1216.00,5.14341,10.086983,-0.000235,10.148699,0.4821,0.060,5.14341,0.00000
1217.00,5.14262,10.087086,-0.000236,10.148738,0.4818,0.060,5.14262,0.00000
1218.00,5.14006,10.087208,-0.000234,10.148779,0.4816,0.060,5.14006,0.00000
1219.00,5.13789,10.087260,-0.000232,10.148795,0.4813,0.060,5.13789,0.00000
1220.00,5.13541,10.087331,-0.000228,10.148809,0.4810,0.060,5.13541,0.00000
1221.00,5.13369,10.087307,-0.000226,10.148757,0.4807,0.060,5.13369,0.00000
1222.00,5.13269,10.087330,-0.000227,10.148730,0.4804,0.060,5.13269,0.00000
1223.00,5.13262,10.087330,-0.000227,10.148716,0.4801,0.060,5.13262,0.00000
1224.00,5.13303,10.087380,-0.000226,10.148680,0.4799,0.061,5.13303,0.00000
1225.00,5.13391,10.087405,-0.000230,10.148621,0.4797,0.061,5.13391,0.00000
1226.00,5.13539,10.087485,-0.000234,10.148630,0.4794,0.061,5.13539,0.00000
1227.00,5.13622,10.087614,-0.000234,10.148705,0.4792,0.061,5.13622,0.00000
1228.00,5.13738,10.087637,-0.000237,10.148685,0.4790,0.062,5.13738,0.00000
1229.00,5.13856,10.087711,-0.000238,10.148761,0.4788,0.062,5.13856,0.00000
1230.00,5.13965,10.087780,-0.000241,10.148828,0.4785,0.062,5.13965,0.00000
1231.00,5.14020,10.087798,-0.000238,10.148823,0.4783,0.062,5.14020,0.00000
1232.00,5.13987,10.087793,-0.000236,10.148813,0.4780,0.062,5.13987,0.00000
1233.00,5.13966,10.087701,-0.000235,10.148721,0.4778,0.062,5.13966,0.00000
1234.00,5.13976,10.087687,-0.000235,10.148659,0.4775,0.063,5.13976,0.00000
1235.00,5.14004,10.087695,-0.000233,10.148614,0.4772,0.063,5.14004,0.00000
1236.00,5.14002,10.087765,-0.000233,10.148630,0.4769,0.063,5.14002,0.00000
1237.00,5.14144,10.087785,-0.000233,10.148521,0.4766,0.063,5.14144,0.00000
1238.00,5.14245,10.087926,-0.000235,10.148558,0.4763,0.063,5.14245,0.00000
1239.00,5.14324,10.088029,-0.000236,10.148607,0.4761,0.064,5.14324,0.00000
1240.00,5.14368,10.088099,-0.000234,10.148605,0.4758,0.064,5.14368,0.00000
1241.00,5.14378,10.088179,-0.000235,10.148580,0.4755,0.064,5.14378,0.00000
1242.00,5.14329,10.088295,-0.000236,10.148634,0.4753,0.064,5.14329,0.00000
1243.00,5.14239,10.088390,-0.000233,10.148668,0.4750,0.064,5.14239,0.00000
1244.00,5.14164,10.088504,-0.000232,10.148680,0.4748,0.064,5.14164,0.00000
1245.00,5.14124,10.088572,-0.000232,10.148706,0.4745,0.064,5.14124,0.00000
1246.00,5.14117,10.088593,-0.000228,10.148687,0.4743,0.064,5.14117,0.00000
1247.00,5.14158,10.088677,-0.000227,10.148766,0.4740,0.064,5.14158,0.00000
1248.00,5.14245,10.088704,-0.000226,10.148738,0.4738,0.064,5.14245,0.00000
1249.00,5.14223,10.088761,-0.000229,10.148759,0.4736,0.065,5.14223,0.00000
1250.00,5.14267,10.088804,-0.000227,10.148741,0.4733,0.065,5.14267,0.00000
1251.00,5.14296,10.088853,-0.000230,10.148757,0.4731,0.065,5.14296,0.00000
1252.00,5.14320,10.088831,-0.000234,10.148648,0.4728,0.065,5.14320,0.00000
1253.00,5.14259,10.088926,-0.000235,10.148706,0.4726,0.065,5.14259,0.00000
1254.00,5.14298,10.088972,-0.000234,10.148678,0.4724,0.065,5.14298,0.00000
1255.00,5.14325,10.089050,-0.000236,10.148711,0.4722,0.066,5.14325,0.00000
1256.00,5.14347,10.089152,-0.000234,10.148704,0.4721,0.066,5.14347,0.00000
1257.00,5.14330,10.089302,-0.000230,10.148763,0.4719,0.066,5.14330,0.00000
1258.00,5.14448,10.089378,-0.000228,10.148747,0.4718,0.066,5.14448,0.00000
1259.00,5.14550,10.089446,-0.000229,10.148714,0.4716,0.066,5.14550,0.00000
1260.00,5.14482,10.089567,-0.000231,10.148722,0.4715,0.066,5.14482,0.00000
1261.00,5.14486,10.089622,-0.000233,10.148718,0.4713,0.066,5.14486,0.00000
1262.00,5.14467,10.089654,-0.000234,10.148709,0.4712,0.067,5.14467,0.00000
1263.00,5.14462,10.089766,-0.000233,10.148704,0.4711,0.067,5.14462,0.00000
1264.00,5.14432,10.089772,-0.000229,10.148666,0.4710,0.067,5.14432,0.00000
1265.00,5.14535,10.089714,-0.000228,10.148574,0.4709,0.067,5.14535,0.00000
1266.00,5.14512,10.089787,-0.000227,10.148597,0.4709,0.067,5.14512,0.00000
1267.00,5.14510,10.089833,-0.000225,10.148625,0.4708,0.067,5.14510,0.00000
1268.00,5.14398,10.089808,-0.000229,10.148598,0.4708,0.067,5.14398,0.00000
1269.00,5.14374,10.089872,-0.000233,10.148635,0.4708,0.068,5.14374,0.00000
1270.00,5.14361,10.089954,-0.000231,10.148652,0.4708,0.068,5.14361,0.00000
1271.00,5.14426,10.089958,-0.000231,10.148617,0.4708,0.068,5.14426,0.00000
1272.00,5.14593,10.089990,-0.000232,10.148573,0.4707,0.068,5.14593,0.00000
1273.00,5.14698,10.090002,-0.000230,10.148492,0.4707,0.068,5.14698,0.00000
1274.00,5.14607,10.090049,-0.000229,10.148472,0.4707,0.068,5.14607,0.00000
1275.00,5.14622,10.090113,-0.000233,10.148450,0.4706,0.068,5.14622,0.00000
1276.00,5.14650,10.090223,-0.000235,10.148513,0.4706,0.069,5.14650,0.00000
1277.00,5.14492,10.090315,-0.000238,10.148500,0.4705,0.069,5.14492,0.00000
1278.00,5.14421,10.090419,-0.000238,10.148613,0.4705,0.069,5.14421,0.00000
1279.00,5.14582,10.090462,-0.000237,10.148603,0.4704,0.069,5.14582,0.00000
1280.00,5.14623,10.090533,-0.000232,10.148654,0.4704,0.069,5.14623,0.00000
1281.00,5.14597,10.090562,-0.000231,10.148593,0.4703,0.069,5.14597,0.00000
1282.00,5.14675,10.090627,-0.000230,10.148629,0.4702,0.069,5.14675,0.00000
1283.00,5.14707,10.090679,-0.000231,10.148575,0.4702,0.070,5.14707,0.00000
1284.00,5.14647,10.090840,-0.000233,10.148635,0.4702,0.070,5.14647,0.00000
1285.00,5.14537,10.090949,-0.000236,10.148691,0.4702,0.070,5.14537,0.00000
1286.00,5.14478,10.091036,-0.000237,10.148675,0.4702,0.070,5.14478,0.00000
1287.00,5.14350,10.091053,-0.000234,10.148628,0.4702,0.070,5.14350,0.00000
1288.00,5.14306,10.091084,-0.000234,10.148635,0.4703,0.071,5.14306,0.00000
1289.00,5.14313,10.090989,-0.000236,10.148543,0.4703,0.071,5.14313,0.00000
1290.00,5.14410,10.090989,-0.000237,10.148485,0.4704,0.071,5.14410,0.00000
1291.00,5.14369,10.091015,-0.000234,10.148514,0.4705,0.071,5.14369,0.00000
1292.00,5.14474,10.091059,-0.000237,10.148499,0.4706,0.071,5.14474,0.00000
1293.00,5.14582,10.091131,-0.000240,10.148510,0.4707,0.072,5.14582,0.00000
1294.00,5.14655,10.091286,-0.000238,10.148576,0.4708,0.072,5.14655,0.00000
1295.00,5.14675,10.091410,-0.000238,10.148587,0.4709,0.072,5.14675,0.00000
1296.00,5.14749,10.091493,-0.000240,10.148599,0.4710,0.072,5.14749,0.00000
1297.00,5.14667,10.091589,-0.000241,10.148639,0.4711,0.072,5.14667,0.00000
1298.00,5.14646,10.091695,-0.000239,10.148654,0.4712,0.072,5.14646,0.00000
1299.00,5.14595,10.091731,-0.000239,10.148637,0.4712,0.073,5.14595,0.00000
1300.00,5.14523,10.091732,-0.000239,10.148586,0.4713,0.073,5.14523,0.00000
1301.00,5.14549,10.091750,-0.000237,10.148587,0.4714,0.073,5.14549,0.00000
1302.00,5.14616,10.091794,-0.000233,10.148604,0.4715,0.073,5.14616,0.00000
1303.00,5.14564,10.091802,-0.000233,10.148589,0.4716,0.073,5.14564,0.00000
1304.00,5.14489,10.091878,-0.000231,10.148655,0.4717,0.073,5.14489,0.00000
1305.00,5.14463,10.091926,-0.000232,10.148654,0.4718,0.073,5.14463,0.00000
1306.00,5.14493,10.092023,-0.000235,10.148666,0.4719,0.073,5.14493,0.00000
1307.00,5.14540,10.092151,-0.000236,10.148685,0.4719,0.074,5.14540,0.00000
1308.00,5.14523,10.092252,-0.000236,10.148701,0.4719,0.074,5.14523,0.00000
1309.00,5.14501,10.092323,-0.000238,10.148637,0.4719,0.074,5.14501,0.00000
1310.00,5.14522,10.092397,-0.000237,10.148644,0.4720,0.074,5.14522,0.00000
1311.00,5.14442,10.092461,-0.000234,10.148620,0.4720,0.074,5.14442,0.00000
1312.00,5.14360,10.092503,-0.000234,10.148644,0.4720,0.074,5.14360,0.00000
1313.00,5.14327,10.092549,-0.000232,10.148689,0.4720,0.074,5.14327,0.00000
1314.00,5.14369,10.092592,-0.000232,10.148744,0.4720,0.075,5.14369,0.00000
1315.00,5.14298,10.092678,-0.000233,10.148858,0.4721,0.075,5.14298,0.00000
1316.00,5.14284,10.092691,-0.000236,10.148900,0.4721,0.075,5.14284,0.00000
1317.00,5.14221,10.092687,-0.000238,10.148874,0.4722,0.075,5.14221,0.00000
1318.00,5.14256,10.092705,-0.000240,10.148829,0.4722,0.076,5.14256,0.00000
1319.00,5.14278,10.092741,-0.000241,10.148765,0.4723,0.076,5.14278,0.00000
1320.00,5.14251,10.092744,-0.000239,10.148689,0.4723,0.076,5.14251,0.00000
1321.00,5.14275,10.092850,-0.000239,10.148685,0.4723,0.076,5.14275,0.00000
1322.00,5.14361,10.092912,-0.000240,10.148667,0.4724,0.076,5.14361,0.00000
1323.00,5.14295,10.093031,-0.000240,10.148692,0.4724,0.076,5.14295,0.00000
1324.00,5.14251,10.093065,-0.000239,10.148701,0.4724,0.076,5.14251,0.00000
1325.00,5.14316,10.093139,-0.000240,10.148736,0.4724,0.077,5.14316,0.00000
1326.00,5.14293,10.093161,-0.000242,10.148729,0.4725,0.077,5.14293,0.00000
1327.00,5.14291,10.093202,-0.000241,10.148758,0.4725,0.077,5.14291,0.00000
1328.00,5.14326,10.093208,-0.000237,10.148745,0.4725,0.077,5.14326,0.00000
1329.00,5.14412,10.093282,-0.000237,10.148754,0.4726,0.077,5.14412,0.00000
1330.00,5.14482,10.093403,-0.000235,10.148758,0.4726,0.078,5.14482,0.00000
1331.00,5.14416,10.093499,-0.000230,10.148787,0.4726,0.078,5.14416,0.00000
1332.00,5.14404,10.093551,-0.000228,10.148727,0.4727,0.078,5.14404,0.00000
1333.00,5.14403,10.093548,-0.000232,10.148651,0.4727,0.078,5.14403,0.00000
1334.00,5.14355,10.093636,-0.000231,10.148684,0.4728,0.078,5.14355,0.00000
1335.00,5.14302,10.093633,-0.000231,10.148693,0.4729,0.078,5.14302,0.00000
1336.00,5.14335,10.093634,-0.000231,10.148663,0.4730,0.079,5.14335,0.00000
1337.00,5.14327,10.093734,-0.000238,10.148760,0.4731,0.079,5.14327,0.00000
1338.00,5.14370,10.093860,-0.000235,10.148836,0.4732,0.079,5.14370,0.00000
1339.00,5.14338,10.093869,-0.000234,10.148868,0.4734,0.079,5.14338,0.00000
1340.00,5.14284,10.093966,-0.000240,10.148902,0.4735,0.080,5.14284,0.00000
1341.00,5.14274,10.094019,-0.000240,10.148879,0.4736,0.080,5.14274,0.00000
1342.00,5.14238,10.094048,-0.000232,10.148822,0.4737,0.080,5.14238,0.00000
1343.00,5.14160,10.094117,-0.000230,10.148843,0.4738,0.080,5.14160,0.00000
1344.00,5.14131,10.094205,-0.000230,10.148810,0.4740,0.080,5.14131,0.00000
1345.00,5.14120,10.094285,-0.000228,10.148804,0.4741,0.080,5.14120,0.00000
1346.00,5.14095,10.094345,-0.000228,10.148815,0.4743,0.080,5.14095,0.00000
1347.00,5.14071,10.094445,-0.000228,10.148829,0.4744,0.080,5.14071,0.00000
1348.00,5.14044,10.094521,-0.000231,10.148796,0.4746,0.081,5.14044,0.00000
1349.00,5.14055,10.094581,-0.000230,10.148753,0.4747,0.081,5.14055,0.00000
1350.00,5.13980,10.094627,-0.000224,10.148706,0.4748,0.081,5.13980,0.00000
1351.00,5.13978,10.094707,-0.000224,10.148692,0.4749,0.081,5.13978,0.00000
@9,1.1000,2.2, 1350.042 
1352.00,5.14035,10.094771,-0.000225,10.148708,0.4751,0.081,5.14035,0.00000
1353.00,5.14032,10.094850,-0.000223,10.148732,0.4752,0.081,5.14032,0.00000
1354.00,5.13412,10.094926,-0.000226,10.148754,0.4753,0.081,5.13412,0.00000
1355.00,5.12170,10.094947,-0.000231,10.148733,0.4755,0.082,5.12170,0.00000
1356.00,5.10613,10.095002,-0.000234,10.148773,0.4756,0.082,5.10613,0.00000
1357.00,5.09244,10.094965,-0.000238,10.148687,0.4757,0.082,5.09244,0.00000
1358.00,5.08400,10.095061,-0.000239,10.148733,0.4758,0.082,5.08400,0.00000
1359.00,5.08484,10.095089,-0.000238,10.148724,0.4759,0.082,5.08484,0.00000
1360.00,5.09534,10.095125,-0.000238,10.148728,0.4759,0.083,5.09534,0.00000
1361.00,5.11017,10.095253,-0.000235,10.148749,0.4760,0.083,5.11017,0.00000
1362.00,5.12367,10.095371,-0.000232,10.148769,0.4760,0.083,5.12367,0.00000
1363.00,5.13189,10.095397,-0.000232,10.148751,0.4760,0.083,5.13189,0.00000
1364.00,5.13628,10.095432,-0.000231,10.148710,0.4760,0.083,5.13628,0.00000
1365.00,5.13682,10.095459,-0.000231,10.148659,0.4759,0.083,5.13682,0.00000
1366.00,5.13579,10.095498,-0.000232,10.148662,0.4758,0.083,5.13579,0.00000
1367.00,5.13392,10.095531,-0.000229,10.148669,0.4757,0.083,5.13392,0.00000
1368.00,5.13271,10.095517,-0.000226,10.148617,0.4756,0.083,5.13271,0.00000
1369.00,5.13100,10.095567,-0.000226,10.148685,0.4755,0.083,5.13100,0.00000
1370.00,5.12984,10.095635,-0.000225,10.148723,0.4753,0.084,5.12984,0.00000
1371.00,5.12872,10.095664,-0.000228,10.148707,0.4751,0.084,5.12872,0.00000
1372.00,5.12769,10.095748,-0.000229,10.148752,0.4750,0.084,5.12769,0.00000
1373.00,5.12686,10.095825,-0.000231,10.148735,0.4747,0.084,5.12686,0.00000
1374.00,5.12741,10.095922,-0.000230,10.148751,0.4745,0.085,5.12741,0.00000
1375.00,5.12817,10.096028,-0.000228,10.148797,0.4743,0.085,5.12817,0.00000
1376.00,5.12910,10.096036,-0.000226,10.148760,0.4741,0.085,5.12910,0.00000
1377.00,5.12998,10.096037,-0.000229,10.148743,0.4739,0.085,5.12998,0.00000
1378.00,5.13120,10.096062,-0.000228,10.148793,0.4737,0.085,5.13120,0.00000
1379.00,5.13230,10.096101,-0.000227,10.148805,0.4735,0.085,5.13230,0.00000
1380.00,5.13305,10.096120,-0.000229,10.148764,0.4733,0.085,5.13305,0.00000
1381.00,5.13401,10.096221,-0.000229,10.148851,0.4731,0.085,5.13401,0.00000
1382.00,5.13429,10.096368,-0.000229,10.148888,0.4729,0.085,5.13429,0.00000
1383.00,5.13434,10.096430,-0.000231,10.148828,0.4727,0.086,5.13434,0.00000
1384.00,5.13398,10.096494,-0.000234,10.148747,0.4725,0.086,5.13398,0.00000
1385.00,5.13525,10.096569,-0.000233,10.148795,0.4723,0.086,5.13525,0.00000
1386.00,5.13613,10.096622,-0.000232,10.148733,0.4721,0.086,5.13613,0.00000
1387.00,5.13681,10.096627,-0.000233,10.148696,0.4719,0.086,5.13681,0.00000
1388.00,5.13779,10.096716,-0.000234,10.148789,0.4717,0.087,5.13779,0.00000
1389.00,5.13880,10.096765,-0.000233,10.148804,0.4715,0.087,5.13880,0.00000
1390.00,5.13816,10.096810,-0.000234,10.148760,0.4713,0.087,5.13816,0.00000
1391.00,5.13766,10.096852,-0.000237,10.148731,0.4711,0.087,5.13766,0.00000
1392.00,5.13830,10.096932,-0.000237,10.148727,0.4709,0.087,5.13830,0.00000
1393.00,5.13777,10.096966,-0.000235,10.148673,0.4708,0.088,5.13777,0.00000
1394.00,5.13759,10.097025,-0.000237,10.148709,0.4705,0.088,5.13759,0.00000
1395.00,5.13838,10.097058,-0.000237,10.148710,0.4703,0.088,5.13838,0.00000
1396.00,5.13780,10.097100,-0.000235,10.148730,0.4701,0.088,5.13780,0.00000
1397.00,5.13721,10.097089,-0.000234,10.148688,0.4699,0.088,5.13721,0.00000
1398.00,5.13850,10.097159,-0.000233,10.148679,0.4697,0.088,5.13850,0.00000
1399.00,5.13900,10.097186,-0.000231,10.148604,0.4695,0.089,5.13900,0.00000
1400.00,5.13835,10.097266,-0.000229,10.148590,0.4693,0.089,5.13835,0.00000
1401.00,5.13860,10.097320,-0.000229,10.148589,0.4691,0.089,5.13860,0.00000
1402.00,5.13840,10.097393,-0.000228,10.148616,0.4689,0.089,5.13840,0.00000
1403.00,5.13773,10.097436,-0.000233,10.148597,0.4687,0.089,5.13773,0.00000
1404.00,5.13675,10.097513,-0.000232,10.148602,0.4685,0.089,5.13675,0.00000
1405.00,5.13727,10.097635,-0.000231,10.148636,0.4682,0.090,5.13727,0.00000
1406.00,5.13791,10.097740,-0.000230,10.148620,0.4680,0.090,5.13791,0.00000
1407.00,5.13853,10.097886,-0.000228,10.148653,0.4678,0.090,5.13853,0.00000
1408.00,5.13816,10.097999,-0.000226,10.148688,0.4675,0.090,5.13816,0.00000
1409.00,5.13851,10.098092,-0.000229,10.148713,0.4672,0.090,5.13851,0.00000
1410.00,5.13839,10.098110,-0.000228,10.148691,0.4669,0.090,5.13839,0.00000
1411.00,5.13720,10.098070,-0.000229,10.148676,0.4667,0.090,5.13720,0.00000
1412.00,5.13624,10.098091,-0.000231,10.148641,0.4664,0.091,5.13624,0.00000
1413.00,5.13618,10.098128,-0.000229,10.148614,0.4661,0.091,5.13618,0.00000
1414.00,5.13564,10.098180,-0.000228,10.148635,0.4659,0.091,5.13564,0.00000
1415.00,5.13530,10.098271,-0.000231,10.148657,0.4656,0.091,5.13530,0.00000
1416.00,5.13702,10.098389,-0.000231,10.148609,0.4653,0.091,5.13702,0.00000
1417.00,5.13899,10.098450,-0.000233,10.148618,0.4651,0.091,5.13899,0.00000
1418.00,5.13983,10.098497,-0.000232,10.148586,0.4648,0.092,5.13983,0.00000
1419.00,5.14076,10.098593,-0.000234,10.148649,0.4645,0.092,5.14076,0.00000
1420.00,5.14007,10.098631,-0.000234,10.148627,0.4641,0.092,5.14007,0.00000
1421.00,5.13944,10.098688,-0.000234,10.148608,0.4638,0.092,5.13944,0.00000
1422.00,5.13833,10.098742,-0.000230,10.148590,0.4635,0.092,5.13833,0.00000
1423.00,5.13805,10.098790,-0.000233,10.148632,0.4631,0.092,5.13805,0.00000
1424.00,5.13810,10.098815,-0.000232,10.148587,0.4628,0.092,5.13810,0.00000
1425.00,5.13965,10.098803,-0.000231,10.148518,0.4625,0.092,5.13965,0.00000
1426.00,5.14060,10.098863,-0.000232,10.148592,0.4621,0.093,5.14060,0.00000
1427.00,5.14092,10.098904,-0.000233,10.148608,0.4617,0.093,5.14092,0.00000
1428.00,5.14088,10.098924,-0.000232,10.148519,0.4613,0.093,5.14088,0.00000
1429.00,5.14040,10.098973,-0.000232,10.148500,0.4609,0.093,5.14040,0.00000
1430.00,5.13971,10.099057,-0.000230,10.148564,0.4605,0.093,5.13971,0.00000
1431.00,5.13885,10.099122,-0.000230,10.148594,0.4602,0.093,5.13885,0.00000
1432.00,5.13853,10.099173,-0.000231,10.148548,0.4598,0.094,5.13853,0.00000
1433.00,5.13902,10.099264,-0.000231,10.148581,0.4595,0.094,5.13902,0.00000
1434.00,5.13933,10.099301,-0.000229,10.148560,0.4591,0.094,5.13933,0.00000
1435.00,5.13932,10.099380,-0.000229,10.148575,0.4588,0.094,5.13932,0.00000
1436.00,5.13932,10.099490,-0.000227,10.148577,0.4585,0.094,5.13932,0.00000
1437.00,5.13937,10.099565,-0.000228,10.148595,0.4583,0.094,5.13937,0.00000
1438.00,5.13826,10.099597,-0.000230,10.148596,0.4580,0.094,5.13826,0.00000
1439.00,5.13757,10.099669,-0.000232,10.148628,0.4579,0.095,5.13757,0.00000
1440.00,5.13806,10.099742,-0.000232,10.148626,0.4576,0.095,5.13806,0.00000
1441.00,5.13847,10.099755,-0.000234,10.148569,0.4574,0.095,5.13847,0.00000
1442.00,5.13839,10.099790,-0.000233,10.148550,0.4573,0.095,5.13839,0.00000
1443.00,5.13844,10.099845,-0.000232,10.148562,0.4571,0.095,5.13844,0.00000
1444.00,5.13846,10.099896,-0.000231,10.148545,0.4569,0.096,5.13846,0.00000
1445.00,5.13833,10.099985,-0.000229,10.148566,0.4568,0.096,5.13833,0.00000
1446.00,5.13833,10.100058,-0.000227,10.148627,0.4566,0.096,5.13833,0.00000
1447.00,5.13797,10.100111,-0.000226,10.148641,0.4565,0.096,5.13797,0.00000
1448.00,5.13902,10.100217,-0.000227,10.148672,0.4564,0.096,5.13902,0.00000
1449.00,5.13992,10.100208,-0.000230,10.148582,0.4562,0.096,5.13992,0.00000
1450.00,5.14015,10.100240,-0.000233,10.148567,0.4561,0.096,5.14015,0.00000
1451.00,5.13997,10.100264,-0.000234,10.148537,0.4560,0.097,5.13997,0.00000
1452.00,5.14037,10.100323,-0.000237,10.148539,0.4559,0.097,5.14037,0.00000
1453.00,5.13999,10.100349,-0.000235,10.148538,0.4558,0.097,5.13999,0.00000
1454.00,5.14056,10.100443,-0.000233,10.148593,0.4557,0.097,5.14056,0.00000
1455.00,5.14056,10.100415,-0.000231,10.148512,0.4555,0.097,5.14056,0.00000
1456.00,5.14034,10.100469,-0.000233,10.148474,0.4554,0.098,5.14034,0.00000
1457.00,5.14013,10.100517,-0.000233,10.148408,0.4553,0.098,5.14013,0.00000
1458.00,5.14032,10.100612,-0.000231,10.148417,0.4551,0.098,5.14032,0.00000
1459.00,5.13931,10.100670,-0.000229,10.148408,0.4550,0.098,5.13931,0.00000
1460.00,5.13915,10.100825,-0.000230,10.148505,0.4549,0.098,5.13915,0.00000
1461.00,5.13921,10.100882,-0.000227,10.148549,0.4549,0.098,5.13921,0.00000
1462.00,5.13958,10.101038,-0.000224,10.148675,0.4549,0.098,5.13958,0.00000
1463.00,5.13886,10.101033,-0.000224,10.148610,0.4549,0.098,5.13886,0.00000
1464.00,5.13849,10.101125,-0.000225,10.148629,0.4549,0.098,5.13849,0.00000
1465.00,5.13798,10.101175,-0.000226,10.148572,0.4549,0.099,5.13798,0.00000
1466.00,5.13782,10.101235,-0.000225,10.148529,0.4550,0.099,5.13782,0.00000
1467.00,5.13766,10.101244,-0.000226,10.148498,0.4551,0.099,5.13766,0.00000
1468.00,5.13786,10.101339,-0.000228,10.148520,0.4552,0.099,5.13786,0.00000
1469.00,5.13793,10.101396,-0.000228,10.148531,0.4553,0.099,5.13793,0.00000
1470.00,5.13778,10.101465,-0.000229,10.148564,0.4554,0.099,5.13778,0.00000
1471.00,5.13869,10.101561,-0.000232,10.148575,0.4556,0.100,5.13869,0.00000
1472.00,5.13913,10.101582,-0.000235,10.148533,0.4557,0.100,5.13913,0.00000
1473.00,5.14033,10.101654,-0.000235,10.148555,0.4559,0.100,5.14033,0.00000
1474.00,5.14068,10.101772,-0.000237,10.148585,0.4561,0.101,5.14068,0.00000
1475.00,5.14106,10.101830,-0.000238,10.148570,0.4563,0.101,5.14106,0.00000
1476.00,5.14042,10.101890,-0.000236,10.148558,0.4565,0.101,5.14042,0.00000
1477.00,5.13994,10.101969,-0.000234,10.148571,0.4567,0.101,5.13994,0.00000
1478.00,5.13770,10.102023,-0.000236,10.148568,0.4569,0.101,5.13770,0.00000
1479.00,5.13766,10.102006,-0.000234,10.148496,0.4572,0.101,5.13766,0.00000
1480.00,5.13774,10.101957,-0.000234,10.148428,0.4574,0.101,5.13774,0.00000
1481.00,5.13755,10.101903,-0.000237,10.148370,0.4576,0.102,5.13755,0.00000
1482.00,5.13791,10.101894,-0.000238,10.148312,0.4578,0.102,5.13791,0.00000
1483.00,5.13867,10.101891,-0.000238,10.148277,0.4580,0.102,5.13867,0.00000
1484.00,5.13871,10.101933,-0.000236,10.148284,0.4582,0.102,5.13871,0.00000
1485.00,5.13884,10.102053,-0.000236,10.148340,0.4584,0.102,5.13884,0.00000
1486.00,5.13821,10.102190,-0.000231,10.148393,0.4587,0.102,5.13821,0.00000
1487.00,5.13669,10.102306,-0.000230,10.148482,0.4589,0.102,5.13669,0.00000
1488.00,5.13644,10.102356,-0.000226,10.148478,0.4590,0.102,5.13644,0.00000
1489.00,5.13550,10.102376,-0.000225,10.148468,0.4592,0.102,5.13550,0.00000
1490.00,5.13467,10.102375,-0.000224,10.148442,0.4594,0.102,5.13467,0.00000
1491.00,5.13579,10.102377,-0.000226,10.148432,0.4596,0.103,5.13579,0.00000
1492.00,5.13669,10.102443,-0.000226,10.148424,0.4598,0.103,5.13669,0.00000
1493.00,5.13658,10.102556,-0.000232,10.148486,0.4600,0.103,5.13658,0.00000
1494.00,5.13735,10.102680,-0.000232,10.148550,0.4601,0.103,5.13735,0.00000
1495.00,5.13735,10.102788,-0.000230,10.148604,0.4603,0.103,5.13735,0.00000
1496.00,5.13689,10.102890,-0.000230,10.148650,0.4604,0.104,5.13689,0.00000
1497.00,5.13624,10.102912,-0.000232,10.148633,0.4606,0.104,5.13624,0.00000
1498.00,5.13632,10.103009,-0.000233,10.148660,0.4607,0.104,5.13632,0.00000
1499.00,5.13553,10.103089,-0.000236,10.148640,0.4609,0.104,5.13553,0.00000
1500.00,5.13584,10.103203,-0.000238,10.148680,0.4610,0.105,5.13584,0.00000
1501.00,5.13437,10.103294,-0.000238,10.148687,0.4612,0.105,5.13437,0.00000
@10,1.1000,2.2, 1500.052 
1502.00,5.13477,10.103355,-0.000239,10.148687,0.4614,0.105,5.13477,0.00000
1503.00,5.13483,10.103334,-0.000238,10.148606,0.4615,0.105,5.13483,0.00000
1504.00,5.13056,10.103376,-0.000238,10.148592,0.4617,0.105,5.13056,0.00000
1505.00,5.11743,10.103343,-0.000236,10.148495,0.4618,0.105,5.11743,0.00000
1506.00,5.10328,10.103441,-0.000236,10.148585,0.4620,0.106,5.10328,0.00000
1507.00,5.09072,10.103515,-0.000237,10.148603,0.4622,0.106,5.09072,0.00000
1508.00,5.08330,10.103585,-0.000235,10.148597,0.4624,0.106,5.08330,0.00000
1509.00,5.08356,10.103646,-0.000234,10.148596,0.4626,0.106,5.08356,0.00000
1510.00,5.09455,10.103733,-0.000236,10.148594,0.4627,0.106,5.09455,0.00000
1511.00,5.10902,10.103763,-0.000237,10.148496,0.4629,0.106,5.10902,0.00000
1512.00,5.12105,10.103814,-0.000233,10.148455,0.4631,0.106,5.12105,0.00000
1513.00,5.12839,10.103911,-0.000231,10.148490,0.4633,0.106,5.12839,0.00000
1514.00,5.13249,10.103976,-0.000229,10.148566,0.4635,0.107,5.13249,0.00000
1515.00,5.13437,10.104012,-0.000229,10.148548,0.4637,0.107,5.13437,0.00000
1516.00,5.13371,10.104043,-0.000227,10.148581,0.4639,0.107,5.13371,0.00000
1517.00,5.13241,10.104010,-0.000225,10.148554,0.4640,0.107,5.13241,0.00000
1518.00,5.13033,10.104061,-0.000228,10.148589,0.4642,0.107,5.13033,0.00000
1519.00,5.12872,10.104075,-0.000232,10.148522,0.4644,0.108,5.12872,0.00000
1520.00,5.12658,10.104167,-0.000236,10.148562,0.4646,0.108,5.12658,0.00000
1521.00,5.12563,10.104204,-0.000238,10.148481,0.4648,0.108,5.12563,0.00000
1522.00,5.12479,10.104366,-0.000242,10.148536,0.4651,0.109,5.12479,0.00000
1523.00,5.12446,10.104396,-0.000239,10.148516,0.4653,0.109,5.12446,0.00000
1524.00,5.12396,10.104465,-0.000235,10.148506,0.4655,0.109,5.12396,0.00000
1525.00,5.12439,10.104498,-0.000231,10.148519,0.4657,0.109,5.12439,0.00000
1526.00,5.12471,10.104514,-0.000229,10.148499,0.4659,0.109,5.12471,0.00000
1527.00,5.12578,10.104500,-0.000226,10.148468,0.4661,0.109,5.12578,0.00000
1528.00,5.12693,10.104551,-0.000227,10.148448,0.4663,0.109,5.12693,0.00000
1529.00,5.12712,10.104613,-0.000228,10.148496,0.4665,0.109,5.12712,0.00000
1530.00,5.12711,10.104718,-0.000229,10.148558,0.4667,0.109,5.12711,0.00000
1531.00,5.12746,10.104780,-0.000228,10.148621,0.4669,0.109,5.12746,0.00000
1532.00,5.12801,10.104901,-0.000229,10.148685,0.4671,0.110,5.12801,0.00000
1533.00,5.12797,10.104977,-0.000230,10.148705,0.4673,0.110,5.12797,0.00000
1534.00,5.12862,10.105039,-0.000232,10.148668,0.4675,0.110,5.12862,0.00000
1535.00,5.12919,10.105009,-0.000233,10.148555,0.4677,0.110,5.12919,0.00000
1536.00,5.12817,10.105079,-0.000235,10.148495,0.4679,0.110,5.12817,0.00000
1537.00,5.12690,10.105073,-0.000236,10.148409,0.4680,0.111,5.12690,0.00000
1538.00,5.12828,10.105114,-0.000234,10.148404,0.4682,0.111,5.12828,0.00000
1539.00,5.12905,10.105154,-0.000234,10.148408,0.4684,0.111,5.12905,0.00000
1540.00,5.12960,10.105230,-0.000232,10.148422,0.4685,0.111,5.12960,0.00000
1541.00,5.13100,10.105276,-0.000231,10.148455,0.4687,0.111,5.13100,0.00000
1542.00,5.13203,10.105312,-0.000231,10.148403,0.4688,0.111,5.13203,0.00000
1543.00,5.13064,10.105389,-0.000230,10.148400,0.4690,0.111,5.13064,0.00000
1544.00,5.13034,10.105434,-0.000230,10.148385,0.4691,0.112,5.13034,0.00000
1545.00,5.13016,10.105426,-0.000231,10.148359,0.4693,0.112,5.13016,0.00000
1546.00,5.13051,10.105515,-0.000233,10.148428,0.4695,0.112,5.13051,0.00000
1547.00,5.13043,10.105649,-0.000233,10.148539,0.4697,0.112,5.13043,0.00000
1548.00,5.13061,10.105727,-0.000234,10.148556,0.4699,0.112,5.13061,0.00000
1549.00,5.13051,10.105808,-0.000231,10.148582,0.4702,0.112,5.13051,0.00000
1550.00,5.13043,10.105944,-0.000231,10.148618,0.4704,0.113,5.13043,0.00000
1551.00,5.13065,10.105987,-0.000232,10.148557,0.4706,0.113,5.13065,0.00000
1552.00,5.13151,10.105995,-0.000233,10.148490,0.4708,0.113,5.13151,0.00000
1553.00,5.13204,10.106048,-0.000231,10.148479,0.4709,0.113,5.13204,0.00000
1554.00,5.13286,10.106170,-0.000231,10.148481,0.4711,0.113,5.13286,0.00000
1555.00,5.13196,10.106225,-0.000234,10.148493,0.4713,0.114,5.13196,0.00000
1556.00,5.13183,10.106332,-0.000234,10.148524,0.4714,0.114,5.13183,0.00000
1557.00,5.13115,10.106415,-0.000231,10.148568,0.4716,0.114,5.13115,0.00000
1558.00,5.13055,10.106471,-0.000233,10.148564,0.4718,0.114,5.13055,0.00000
1559.00,5.12955,10.106488,-0.000236,10.148590,0.4719,0.114,5.12955,0.00000
1560.00,5.13056,10.106573,-0.000235,10.148618,0.4721,0.115,5.13056,0.00000
1561.00,5.13033,10.106592,-0.000231,10.148591,0.4723,0.115,5.13033,0.00000
1562.00,5.13095,10.106646,-0.000232,10.148592,0.4725,0.115,5.13095,0.00000
1563.00,5.13137,10.106719,-0.000231,10.148614,0.4727,0.115,5.13137,0.00000
1564.00,5.13172,10.106747,-0.000231,10.148578,0.4729,0.115,5.13172,0.00000
1565.00,5.13081,10.106772,-0.000231,10.148507,0.4731,0.115,5.13081,0.00000
1566.00,5.13100,10.106852,-0.000235,10.148523,0.4733,0.116,5.13100,0.00000
1567.00,5.13051,10.106916,-0.000234,10.148504,0.4734,0.116,5.13051,0.00000
1568.00,5.12979,10.106938,-0.000235,10.148470,0.4736,0.116,5.12979,0.00000
1569.00,5.12996,10.107024,-0.000232,10.148458,0.4738,0.116,5.12996,0.00000
1570.00,5.13001,10.107123,-0.000230,10.148540,0.4740,0.116,5.13001,0.00000
1571.00,5.12916,10.107155,-0.000227,10.148510,0.4742,0.116,5.12916,0.00000
1572.00,5.12868,10.107155,-0.000229,10.148467,0.4743,0.116,5.12868,0.00000
1573.00,5.12958,10.107218,-0.000229,10.148444,0.4746,0.117,5.12958,0.00000
1574.00,5.12919,10.107239,-0.000230,10.148450,0.4748,0.117,5.12919,0.00000
1575.00,5.12967,10.107198,-0.000233,10.148341,0.4750,0.117,5.12967,0.00000
1576.00,5.13060,10.107252,-0.000234,10.148383,0.4752,0.117,5.13060,0.00000
1577.00,5.13072,10.107320,-0.000230,10.148389,0.4755,0.117,5.13072,0.00000
1578.00,5.13017,10.107356,-0.000228,10.148392,0.4757,0.118,5.13017,0.00000
1579.00,5.13033,10.107441,-0.000227,10.148419,0.4759,0.118,5.13033,0.00000
1580.00,5.12989,10.107565,-0.000223,10.148468,0.4761,0.118,5.12989,0.00000
1581.00,5.12981,10.107675,-0.000220,10.148493,0.4764,0.118,5.12981,0.00000
1582.00,5.13021,10.107800,-0.000222,10.148568,0.4766,0.118,5.13021,0.00000
1583.00,5.13014,10.107897,-0.000224,10.148622,0.4769,0.118,5.13014,0.00000
1584.00,5.12921,10.107918,-0.000225,10.148612,0.4772,0.118,5.12921,0.00000
1585.00,5.12931,10.107993,-0.000225,10.148651,0.4775,0.118,5.12931,0.00000
1586.00,5.12943,10.108052,-0.000224,10.148659,0.4778,0.119,5.12943,0.00000
1587.00,5.12970,10.108100,-0.000226,10.148626,0.4780,0.119,5.12970,0.00000
1588.00,5.12960,10.108048,-0.000226,10.148552,0.4783,0.119,5.12960,0.00000
1589.00,5.13032,10.108145,-0.000229,10.148538,0.4786,0.119,5.13032,0.00000
1590.00,5.12959,10.108199,-0.000229,10.148495,0.4789,0.119,5.12959,0.00000
1591.00,5.12866,10.108224,-0.000232,10.148436,0.4792,0.119,5.12866,0.00000
1592.00,5.12768,10.108273,-0.000230,10.148460,0.4795,0.120,5.12768,0.00000
1593.00,5.12719,10.108407,-0.000230,10.148505,0.4798,0.120,5.12719,0.00000
1594.00,5.12693,10.108403,-0.000231,10.148472,0.4801,0.120,5.12693,0.00000
1595.00,5.12750,10.108507,-0.000232,10.148550,0.4804,0.120,5.12750,0.00000
1596.00,5.12818,10.108536,-0.000228,10.148528,0.4808,0.120,5.12818,0.00000
1597.00,5.12910,10.108582,-0.000225,10.148502,0.4811,0.120,5.12910,0.00000
1598.00,5.12986,10.108654,-0.000226,10.148512,0.4814,0.120,5.12986,0.00000
1599.00,5.12953,10.108784,-0.000226,10.148578,0.4817,0.121,5.12953,0.00000
1600.00,5.12894,10.108776,-0.000226,10.148509,0.4821,0.121,5.12894,0.00000
1601.00,5.12843,10.108900,-0.000229,10.148562,0.4824,0.121,5.12843,0.00000
1602.00,5.12676,10.109011,-0.000234,10.148636,0.4827,0.122,5.12676,0.00000
1603.00,5.12604,10.109066,-0.000229,10.148597,0.4830,0.122,5.12604,0.00000
1604.00,5.12682,10.109096,-0.000226,10.148575,0.4833,0.121,5.12682,0.00000
1605.00,5.12796,10.109126,-0.000227,10.148553,0.4836,0.122,5.12796,0.00000
1606.00,5.12824,10.109129,-0.000230,10.148537,0.4839,0.122,5.12824,0.00000
1607.00,5.12950,10.109174,-0.000231,10.148488,0.4841,0.122,5.12950,0.00000
1608.00,5.12906,10.109215,-0.000234,10.148523,0.4844,0.123,5.12906,0.00000
1609.00,5.12804,10.109275,-0.000238,10.148498,0.4847,0.123,5.12804,0.00000
1610.00,5.12671,10.109348,-0.000240,10.148538,0.4850,0.123,5.12671,0.00000
1611.00,5.12601,10.109381,-0.000235,10.148510,0.4853,0.123,5.12601,0.00000
1612.00,5.12592,10.109419,-0.000233,10.148532,0.4856,0.123,5.12592,0.00000
1613.00,5.12664,10.109471,-0.000231,10.148496,0.4858,0.124,5.12664,0.00000
1614.00,5.12767,10.109562,-0.000227,10.148562,0.4861,0.123,5.12767,0.00000
1615.00,5.12749,10.109632,-0.000223,10.148564,0.4864,0.123,5.12749,0.00000
1616.00,5.12687,10.109694,-0.000227,10.148606,0.4866,0.124,5.12687,0.00000
1617.00,5.12634,10.109684,-0.000226,10.148588,0.4869,0.124,5.12634,0.00000
1618.00,5.12581,10.109764,-0.000228,10.148629,0.4871,0.124,5.12581,0.00000
1619.00,5.12532,10.109803,-0.000230,10.148600,0.4874,0.124,5.12532,0.00000
1620.00,5.12585,10.109844,-0.000231,10.148636,0.4876,0.125,5.12585,0.00000
1621.00,5.12638,10.109921,-0.000229,10.148611,0.4879,0.125,5.12638,0.00000
1622.00,5.12558,10.110022,-0.000231,10.148623,0.4882,0.125,5.12558,0.00000
1623.00,5.12564,10.110038,-0.000230,10.148624,0.4885,0.125,5.12564,0.00000
1624.00,5.12508,10.110079,-0.000229,10.148674,0.4887,0.125,5.12508,0.00000
1625.00,5.12448,10.110094,-0.000229,10.148638,0.4890,0.125,5.12448,0.00000
1626.00,5.12449,10.110114,-0.000229,10.148667,0.4892,0.125,5.12449,0.00000
1627.00,5.12530,10.110209,-0.000227,10.148678,0.4895,0.126,5.12530,0.00000
1628.00,5.12481,10.110314,-0.000225,10.148719,0.4898,0.126,5.12481,0.00000
1629.00,5.12522,10.110330,-0.000226,10.148687,0.4900,0.126,5.12522,0.00000
1630.00,5.12635,10.110434,-0.000229,10.148689,0.4903,0.126,5.12635,0.00000
1631.00,5.12619,10.110554,-0.000229,10.148744,0.4906,0.126,5.12619,0.00000
1632.00,5.12519,10.110544,-0.000233,10.148744,0.4908,0.126,5.12519,0.00000
1633.00,5.12625,10.110537,-0.000234,10.148728,0.4911,0.127,5.12625,0.00000
1634.00,5.12600,10.110635,-0.000233,10.148713,0.4914,0.127,5.12600,0.00000
1635.00,5.12530,10.110749,-0.000233,10.148734,0.4917,0.127,5.12530,0.00000
1636.00,5.12539,10.110741,-0.000236,10.148617,0.4920,0.127,5.12539,0.00000
1637.00,5.12609,10.110769,-0.000236,10.148523,0.4923,0.128,5.12609,0.00000
1638.00,5.12581,10.110882,-0.000235,10.148503,0.4926,0.128,5.12581,0.00000
1639.00,5.12550,10.110910,-0.000236,10.148503,0.4928,0.128,5.12550,0.00000
1640.00,5.12486,10.110927,-0.000235,10.148499,0.4931,0.128,5.12486,0.00000
1641.00,5.12474,10.111039,-0.000232,10.148569,0.4934,0.128,5.12474,0.00000
1642.00,5.12434,10.111118,-0.000233,10.148620,0.4937,0.128,5.12434,0.00000
1643.00,5.12368,10.111168,-0.000234,10.148646,0.4939,0.129,5.12368,0.00000
1644.00,5.12387,10.111266,-0.000232,10.148654,0.4942,0.129,5.12387,0.00000
1645.00,5.12434,10.111328,-0.000231,10.148625,0.4945,0.129,5.12434,0.00000
1646.00,5.12450,10.111298,-0.000235,10.148563,0.4948,0.129,5.12450,0.00000
1647.00,5.12548,10.111347,-0.000236,10.148579,0.4951,0.129,5.12548,0.00000
1648.00,5.12606,10.111390,-0.000239,10.148523,0.4953,0.130,5.12606,0.00000
1649.00,5.12633,10.111430,-0.000239,10.148517,0.4956,0.130,5.12633,0.00000
1650.00,5.12635,10.111434,-0.000240,10.148518,0.4959,0.130,5.12635,0.00000
1651.00,5.12547,10.111506,-0.000237,10.148522,0.4962,0.130,5.12547,0.00000
@11,1.1000,2.2, 1650.031 
1652.00,5.12386,10.111550,-0.000234,10.148458,0.4965,0.130,5.12386,0.00000
1653.00,5.12284,10.111578,-0.000234,10.148479,0.4968,0.130,5.12284,0.00000
1654.00,5.11773,10.111561,-0.000236,10.148398,0.4971,0.131,5.11773,0.00000
1655.00,5.10608,10.111591,-0.000235,10.148357,0.4974,0.131,5.10608,0.00000
1656.00,5.09214,10.111614,-0.000235,10.148353,0.4976,0.131,5.09214,0.00000
1657.00,5.08086,10.111717,-0.000235,10.148412,0.4979,0.131,5.08086,0.00000
1658.00,5.07339,10.111787,-0.000235,10.148410,0.4982,0.131,5.07339,0.00000
1659.00,5.07347,10.111860,-0.000233,10.148413,0.4984,0.131,5.07347,0.00000
1660.00,5.08316,10.111952,-0.000235,10.148417,0.4987,0.132,5.08316,0.00000
1661.00,5.09763,10.112032,-0.000234,10.148396,0.4990,0.132,5.09763,0.00000
1662.00,5.11029,10.112101,-0.000238,10.148354,0.4993,0.132,5.11029,0.00000
1663.00,5.11872,10.112150,-0.000238,10.148355,0.4995,0.132,5.11872,0.00000
1664.00,5.12313,10.112220,-0.000238,10.148381,0.4998,0.133,5.12313,0.00000
1665.00,5.12477,10.112270,-0.000236,10.148386,0.5000,0.133,5.12477,0.00000
1666.00,5.12422,10.112406,-0.000236,10.148458,0.5002,0.133,5.12422,0.00000
1667.00,5.12285,10.112484,-0.000233,10.148501,0.5005,0.133,5.12285,0.00000
1668.00,5.12097,10.112539,-0.000229,10.148476,0.5007,0.133,5.12097,0.00000
1669.00,5.11938,10.112619,-0.000232,10.148480,0.5009,0.133,5.11938,0.00000
1670.00,5.11819,10.112704,-0.000234,10.148515,0.5012,0.134,5.11819,0.00000
1671.00,5.11665,10.112659,-0.000232,10.148411,0.5014,0.134,5.11665,0.00000
1672.00,5.11529,10.112679,-0.000235,10.148424,0.5016,0.134,5.11529,0.00000
1673.00,5.11430,10.112763,-0.000238,10.148428,0.5018,0.135,5.11430,0.00000
1674.00,5.11404,10.112795,-0.000234,10.148415,0.5020,0.135,5.11404,0.00000
1675.00,5.11390,10.112834,-0.000233,10.148386,0.5022,0.135,5.11390,0.00000
1676.00,5.11392,10.112951,-0.000235,10.148463,0.5024,0.135,5.11392,0.00000
1677.00,5.11396,10.113016,-0.000230,10.148441,0.5027,0.135,5.11396,0.00000
1678.00,5.11459,10.113032,-0.000227,10.148417,0.5029,0.135,5.11459,0.00000
1679.00,5.11445,10.113135,-0.000228,10.148455,0.5032,0.135,5.11445,0.00000
1680.00,5.11445,10.113149,-0.000228,10.148404,0.5034,0.135,5.11445,0.00000
1681.00,5.11534,10.113191,-0.000231,10.148422,0.5036,0.135,5.11534,0.00000
1682.00,5.11592,10.113162,-0.000235,10.148390,0.5039,0.136,5.11592,0.00000
1683.00,5.11608,10.113229,-0.000236,10.148404,0.5041,0.136,5.11608,0.00000
1684.00,5.11607,10.113292,-0.000237,10.148436,0.5043,0.136,5.11607,0.00000
1685.00,5.11657,10.113423,-0.000236,10.148553,0.5046,0.136,5.11657,0.00000
1686.00,5.11640,10.113458,-0.000232,10.148519,0.5048,0.136,5.11640,0.00000
1687.00,5.11611,10.113574,-0.000230,10.148549,0.5051,0.136,5.11611,0.00000
1688.00,5.11657,10.113582,-0.000230,10.148555,0.5053,0.137,5.11657,0.00000
1689.00,5.11792,10.113572,-0.000230,10.148512,0.5055,0.137,5.11792,0.00000
1690.00,5.11846,10.113610,-0.000233,10.148473,0.5058,0.137,5.11846,0.00000
1691.00,5.11883,10.113746,-0.000232,10.148543,0.5060,0.137,5.11883,0.00000
1692.00,5.11882,10.113855,-0.000232,10.148593,0.5063,0.137,5.11882,0.00000
1693.00,5.11829,10.113994,-0.000233,10.148628,0.5066,0.138,5.11829,0.00000
1694.00,5.11774,10.114124,-0.000233,10.148659,0.5069,0.138,5.11774,0.00000
1695.00,5.11746,10.114184,-0.000228,10.148683,0.5071,0.138,5.11746,0.00000
1696.00,5.11723,10.114215,-0.000229,10.148643,0.5074,0.138,5.11723,0.00000
1697.00,5.11832,10.114263,-0.000227,10.148620,0.5077,0.138,5.11832,0.00000
1698.00,5.11875,10.114308,-0.000227,10.148634,0.5079,0.138,5.11875,0.00000
1699.00,5.11907,10.114351,-0.000225,10.148623,0.5082,0.138,5.11907,0.00000
1700.00,5.11860,10.114451,-0.000227,10.148640,0.5084,0.139,5.11860,0.00000
1701.00,5.11779,10.114490,-0.000227,10.148604,0.5087,0.139,5.11779,0.00000
1702.00,5.11717,10.114503,-0.000226,10.148576,0.5090,0.139,5.11717,0.00000
1703.00,5.11765,10.114540,-0.000229,10.148557,0.5092,0.139,5.11765,0.00000
1704.00,5.11744,10.114551,-0.000232,10.148528,0.5094,0.139,5.11744,0.00000
1705.00,5.11809,10.114547,-0.000234,10.148471,0.5097,0.140,5.11809,0.00000
1706.00,5.11889,10.114541,-0.000236,10.148462,0.5099,0.140,5.11889,0.00000
1707.00,5.11860,10.114609,-0.000242,10.148461,0.5101,0.140,5.11860,0.00000
1708.00,5.11880,10.114685,-0.000242,10.148472,0.5103,0.141,5.11880,0.00000
1709.00,5.11922,10.114748,-0.000244,10.148544,0.5106,0.141,5.11922,0.00000
1710.00,5.11928,10.114829,-0.000245,10.148609,0.5108,0.141,5.11928,0.00000
1711.00,5.11984,10.114945,-0.000239,10.148627,0.5110,0.141,5.11984,0.00000
1712.00,5.12108,10.114990,-0.000237,10.148661,0.5113,0.141,5.12108,0.00000
1713.00,5.12075,10.114964,-0.000240,10.148590,0.5115,0.141,5.12075,0.00000
1714.00,5.12074,10.115033,-0.000236,10.148512,0.5118,0.142,5.12074,0.00000
1715.00,5.12037,10.115047,-0.000232,10.148468,0.5120,0.142,5.12037,0.00000
1716.00,5.11941,10.115093,-0.000239,10.148499,0.5123,0.142,5.11941,0.00000
1717.00,5.11824,10.115136,-0.000240,10.148421,0.5126,0.142,5.11824,0.00000
1718.00,5.11846,10.115286,-0.000234,10.148486,0.5128,0.142,5.11846,0.00000
1719.00,5.11836,10.115330,-0.000232,10.148499,0.5131,0.143,5.11836,0.00000
1720.00,5.11825,10.115430,-0.000232,10.148537,0.5133,0.143,5.11825,0.00000
1721.00,5.11877,10.115431,-0.000226,10.148473,0.5136,0.143,5.11877,0.00000
1722.00,5.11859,10.115513,-0.000226,10.148520,0.5138,0.143,5.11859,0.00000
1723.00,5.11799,10.115558,-0.000227,10.148528,0.5141,0.143,5.11799,0.00000
1724.00,5.11693,10.115638,-0.000228,10.148569,0.5143,0.143,5.11693,0.00000
1725.00,5.11675,10.115728,-0.000229,10.148599,0.5145,0.143,5.11675,0.00000
1726.00,5.11690,10.115778,-0.000231,10.148614,0.5148,0.144,5.11690,0.00000
1727.00,5.11743,10.115885,-0.000230,10.148655,0.5150,0.144,5.11743,0.00000
1728.00,5.11738,10.115967,-0.000230,10.148619,0.5152,0.144,5.11738,0.00000
1729.00,5.11837,10.115992,-0.000232,10.148546,0.5154,0.144,5.11837,0.00000
1730.00,5.11819,10.116034,-0.000233,10.148478,0.5156,0.145,5.11819,0.00000
1731.00,5.11773,10.116202,-0.000232,10.148550,0.5159,0.145,5.11773,0.00000
1732.00,5.11758,10.116211,-0.000231,10.148518,0.5161,0.145,5.11758,0.00000
1733.00,5.11741,10.116192,-0.000232,10.148512,0.5163,0.145,5.11741,0.00000
1734.00,5.11672,10.116240,-0.000230,10.148540,0.5165,0.145,5.11672,0.00000
1735.00,5.11706,10.116218,-0.000231,10.148532,0.5167,0.145,5.11706,0.00000
1736.00,5.11719,10.116231,-0.000235,10.148515,0.5169,0.146,5.11719,0.00000
1737.00,5.11702,10.116264,-0.000240,10.148486,0.5171,0.146,5.11702,0.00000
1738.00,5.11710,10.116406,-0.000237,10.148550,0.5173,0.146,5.11710,0.00000
1739.00,5.11752,10.116397,-0.000233,10.148493,0.5175,0.146,5.11752,0.00000
1740.00,5.11722,10.116491,-0.000229,10.148548,0.5178,0.146,5.11722,0.00000
1741.00,5.11648,10.116505,-0.000227,10.148522,0.5179,0.146,5.11648,0.00000
1742.00,5.11675,10.116552,-0.000225,10.148563,0.5181,0.146,5.11675,0.00000
1743.00,5.11695,10.116539,-0.000225,10.148526,0.5183,0.147,5.11695,0.00000
1744.00,5.11595,10.116680,-0.000227,10.148589,0.5185,0.147,5.11595,0.00000
1745.00,5.11610,10.116720,-0.000230,10.148510,0.5187,0.147,5.11610,0.00000
1746.00,5.11709,10.116815,-0.000231,10.148501,0.5189,0.147,5.11709,0.00000
1747.00,5.11721,10.116930,-0.000231,10.148533,0.5191,0.147,5.11721,0.00000
1748.00,5.11700,10.117024,-0.000231,10.148531,0.5194,0.148,5.11700,0.00000
1749.00,5.11805,10.117113,-0.000234,10.148571,0.5196,0.148,5.11805,0.00000
1750.00,5.11799,10.117184,-0.000231,10.148614,0.5199,0.148,5.11799,0.00000
1751.00,5.11848,10.117309,-0.000227,10.148697,0.5201,0.148,5.11848,0.00000
1752.00,5.11862,10.117327,-0.000224,10.148651,0.5204,0.148,5.11862,0.00000
1753.00,5.11829,10.117345,-0.000226,10.148645,0.5206,0.148,5.11829,0.00000
1754.00,5.11751,10.117334,-0.000229,10.148622,0.5209,0.149,5.11751,0.00000
1755.00,5.11686,10.117425,-0.000230,10.148679,0.5212,0.149,5.11686,0.00000
1756.00,5.11588,10.117416,-0.000234,10.148609,0.5214,0.149,5.11588,0.00000
1757.00,5.11503,10.117512,-0.000235,10.148638,0.5217,0.150,5.11503,0.00000
1758.00,5.11546,10.117623,-0.000232,10.148654,0.5219,0.150,5.11546,0.00000
1759.00,5.11543,10.117770,-0.000225,10.148700,0.5222,0.150,5.11543,0.00000
1760.00,5.11604,10.117773,-0.000226,10.148612,0.5225,0.150,5.11604,0.00000
1761.00,5.11593,10.117786,-0.000224,10.148540,0.5228,0.150,5.11593,0.00000
1762.00,5.11515,10.117824,-0.000225,10.148516,0.5231,0.150,5.11515,0.00000
1763.00,5.11390,10.117822,-0.000226,10.148486,0.5233,0.150,5.11390,0.00000
1764.00,5.11389,10.117788,-0.000226,10.148406,0.5236,0.150,5.11389,0.00000
1765.00,5.11391,10.117809,-0.000225,10.148430,0.5239,0.150,5.11391,0.00000
1766.00,5.11420,10.117921,-0.000224,10.148512,0.5241,0.151,5.11420,0.00000
1767.00,5.11523,10.117980,-0.000223,10.148532,0.5244,0.151,5.11523,0.00000
1768.00,5.11652,10.118117,-0.000227,10.148627,0.5247,0.151,5.11652,0.00000
1769.00,5.11598,10.118239,-0.000228,10.148657,0.5249,0.151,5.11598,0.00000
1770.00,5.11525,10.118397,-0.000230,10.148694,0.5252,0.152,5.11525,0.00000
1771.00,5.11387,10.118443,-0.000230,10.148678,0.5255,0.152,5.11387,0.00000
1772.00,5.11386,10.118525,-0.000229,10.148671,0.5258,0.152,5.11386,0.00000
1773.00,5.11367,10.118552,-0.000225,10.148623,0.5260,0.152,5.11367,0.00000
1774.00,5.11480,10.118581,-0.000225,10.148607,0.5263,0.152,5.11480,0.00000
1775.00,5.11486,10.118550,-0.000225,10.148563,0.5266,0.152,5.11486,0.00000
1776.00,5.11610,10.118668,-0.000226,10.148615,0.5269,0.153,5.11610,0.00000
1777.00,5.11577,10.118763,-0.000225,10.148657,0.5271,0.153,5.11577,0.00000
1778.00,5.11514,10.118757,-0.000228,10.148602,0.5274,0.153,5.11514,0.00000
1779.00,5.11536,10.118799,-0.000229,10.148602,0.5276,0.153,5.11536,0.00000
1780.00,5.11570,10.118954,-0.000227,10.148666,0.5278,0.153,5.11570,0.00000
1781.00,5.11537,10.118978,-0.000224,10.148654,0.5281,0.153,5.11537,0.00000
1782.00,5.11528,10.118958,-0.000224,10.148640,0.5283,0.153,5.11528,0.00000
1783.00,5.11530,10.119041,-0.000224,10.148685,0.5286,0.154,5.11530,0.00000
1784.00,5.11459,10.119162,-0.000223,10.148775,0.5288,0.154,5.11459,0.00000
1785.00,5.11456,10.119174,-0.000224,10.148769,0.5291,0.154,5.11456,0.00000
1786.00,5.11497,10.119236,-0.000226,10.148810,0.5293,0.154,5.11497,0.00000
1787.00,5.11495,10.119302,-0.000230,10.148798,0.5296,0.154,5.11495,0.00000
1788.00,5.11505,10.119373,-0.000232,10.148793,0.5298,0.155,5.11505,0.00000
1789.00,5.11500,10.119359,-0.000233,10.148693,0.5301,0.155,5.11500,0.00000
1790.00,5.11504,10.119431,-0.000234,10.148663,0.5303,0.155,5.11504,0.00000
1791.00,5.11403,10.119439,-0.000238,10.148565,0.5305,0.155,5.11403,0.00000
1792.00,5.11336,10.119522,-0.000237,10.148550,0.5308,0.156,5.11336,0.00000
1793.00,5.11290,10.119564,-0.000233,10.148527,0.5310,0.156,5.11290,0.00000
1794.00,5.11299,10.119623,-0.000234,10.148528,0.5313,0.156,5.11299,0.00000
1795.00,5.11352,10.119689,-0.000235,10.148541,0.5315,0.156,5.11352,0.00000
1796.00,5.11411,10.119800,-0.000229,10.148572,0.5318,0.156,5.11411,0.00000
1797.00,5.11429,10.119872,-0.000228,10.148593,0.5320,0.156,5.11429,0.00000
1798.00,5.11416,10.120004,-0.000229,10.148648,0.5322,0.156,5.11416,0.00000
1799.00,5.11364,10.120106,-0.000225,10.148654,0.5324,0.156,5.11364,0.00000
1800.00,5.11262,10.120125,-0.000222,10.148613,0.5326,0.156,5.11262,0.00000
1801.00,5.11195,10.120167,-0.000226,10.148653,0.5328,0.157,5.11195,0.00000
@12,1.1000,2.2, 1800.027 
1802.00,5.11278,10.120198,-0.000228,10.148635,0.5331,0.157,5.11278,0.00000
1803.00,5.11391,10.120197,-0.000228,10.148601,0.5332,0.157,5.11391,0.00000
1804.00,5.11072,10.120276,-0.000230,10.148663,0.5334,0.157,5.11072,0.00000
1805.00,5.10056,10.120314,-0.000235,10.148640,0.5336,0.158,5.10056,0.00000
1806.00,5.08713,10.120395,-0.000235,10.148655,0.5338,0.158,5.08713,0.00000
1807.00,5.07483,10.120446,-0.000234,10.148657,0.5340,0.158,5.07483,0.00000
1808.00,5.06608,10.120530,-0.000236,10.148666,0.5342,0.158,5.06608,0.00000
1809.00,5.06537,10.120565,-0.000235,10.148634,0.5344,0.158,5.06537,0.00000
1810.00,5.07366,10.120654,-0.000233,10.148669,0.5346,0.159,5.07366,0.00000
1811.00,5.08740,10.120658,-0.000235,10.148585,0.5348,0.159,5.08740,0.00000
1812.00,5.09980,10.120717,-0.000236,10.148544,0.5350,0.159,5.09980,0.00000
1813.00,5.10831,10.120760,-0.000237,10.148521,0.5352,0.159,5.10831,0.00000
1814.00,5.11321,10.120796,-0.000238,10.148428,0.5354,0.159,5.11321,0.00000
1815.00,5.11594,10.120848,-0.000241,10.148407,0.5356,0.160,5.11594,0.00000
1816.00,5.11590,10.120943,-0.000239,10.148447,0.5358,0.160,5.11590,0.00000
1817.00,5.11495,10.120998,-0.000235,10.148491,0.5360,0.160,5.11495,0.00000
1818.00,5.11283,10.121079,-0.000234,10.148523,0.5361,0.160,5.11283,0.00000
1819.00,5.11111,10.121121,-0.000233,10.148560,0.5363,0.160,5.11111,0.00000
1820.00,5.10972,10.121144,-0.000233,10.148563,0.5365,0.160,5.10972,0.00000
1821.00,5.10832,10.121203,-0.000231,10.148548,0.5367,0.160,5.10832,0.00000
1822.00,5.10632,10.121268,-0.000232,10.148588,0.5369,0.161,5.10632,0.00000
1823.00,5.10657,10.121251,-0.000236,10.148523,0.5372,0.161,5.10657,0.00000
1824.00,5.10579,10.121385,-0.000234,10.148577,0.5374,0.161,5.10579,0.00000
1825.00,5.10496,10.121471,-0.000234,10.148584,0.5376,0.161,5.10496,0.00000
1826.00,5.10536,10.121522,-0.000236,10.148570,0.5378,0.162,5.10536,0.00000
1827.00,5.10690,10.121566,-0.000235,10.148497,0.5380,0.162,5.10690,0.00000
1828.00,5.10677,10.121703,-0.000228,10.148521,0.5383,0.162,5.10677,0.00000
1829.00,5.10681,10.121695,-0.000229,10.148482,0.5385,0.162,5.10681,0.00000
1830.00,5.10689,10.121791,-0.000230,10.148468,0.5387,0.162,5.10689,0.00000
1831.00,5.10725,10.121868,-0.000229,10.148496,0.5390,0.162,5.10725,0.00000
1832.00,5.10684,10.121989,-0.000233,10.148548,0.5392,0.163,5.10684,0.00000
1833.00,5.10637,10.122047,-0.000237,10.148615,0.5395,0.163,5.10637,0.00000
1834.00,5.10616,10.122094,-0.000236,10.148635,0.5398,0.163,5.10616,0.00000
1835.00,5.10650,10.122129,-0.000234,10.148657,0.5400,0.163,5.10650,0.00000
1836.00,5.10569,10.122175,-0.000232,10.148670,0.5403,0.163,5.10569,0.00000
1837.00,5.10589,10.122158,-0.000229,10.148598,0.5405,0.163,5.10589,0.00000
1838.00,5.10710,10.122228,-0.000226,10.148584,0.5408,0.163,5.10710,0.00000
1839.00,5.10746,10.122346,-0.000224,10.148640,0.5410,0.164,5.10746,0.00000
1840.00,5.10784,10.122400,-0.000224,10.148633,0.5413,0.164,5.10784,0.00000
1841.00,5.10840,10.122453,-0.000225,10.148575,0.5415,0.164,5.10840,0.00000
1842.00,5.10866,10.122560,-0.000227,10.148616,0.5418,0.164,5.10866,0.00000
1843.00,5.10898,10.122516,-0.000229,10.148502,0.5420,0.164,5.10898,0.00000
1844.00,5.10856,10.122520,-0.000235,10.148423,0.5422,0.165,5.10856,0.00000
1845.00,5.10719,10.122550,-0.000238,10.148394,0.5424,0.165,5.10719,0.00000
1846.00,5.10734,10.122555,-0.000243,10.148400,0.5426,0.166,5.10734,0.00000
1847.00,5.10764,10.122584,-0.000243,10.148422,0.5428,0.166,5.10764,0.00000
1848.00,5.10727,10.122663,-0.000244,10.148491,0.5430,0.166,5.10727,0.00000
1849.00,5.10818,10.122736,-0.000241,10.148587,0.5433,0.166,5.10818,0.00000
1850.00,5.10913,10.122828,-0.000236,10.148622,0.5435,0.166,5.10913,0.00000
1851.00,5.10838,10.122884,-0.000233,10.148670,0.5437,0.166,5.10838,0.00000
1852.00,5.10770,10.122874,-0.000234,10.148616,0.5439,0.166,5.10770,0.00000
1853.00,5.10768,10.122947,-0.000228,10.148647,0.5441,0.166,5.10768,0.00000
1854.00,5.10744,10.123009,-0.000227,10.148631,0.5443,0.166,5.10744,0.00000
1855.00,5.10742,10.123015,-0.000225,10.148634,0.5445,0.167,5.10742,0.00000
1856.00,5.10838,10.123064,-0.000225,10.148607,0.5447,0.167,5.10838,0.00000
1857.00,5.10802,10.123116,-0.000226,10.148605,0.5449,0.167,5.10802,0.00000
1858.00,5.10764,10.123174,-0.000234,10.148593,0.5452,0.167,5.10764,0.00000
1859.00,5.10754,10.123179,-0.000234,10.148526,0.5454,0.168,5.10754,0.00000
1860.00,5.10723,10.123288,-0.000238,10.148587,0.5456,0.168,5.10723,0.00000
1861.00,5.10690,10.123417,-0.000239,10.148644,0.5458,0.168,5.10690,0.00000
1862.00,5.10742,10.123516,-0.000235,10.148649,0.5460,0.168,5.10742,0.00000
1863.00,5.10815,10.123507,-0.000231,10.148564,0.5462,0.168,5.10815,0.00000
1864.00,5.10856,10.123570,-0.000230,10.148550,0.5464,0.169,5.10856,0.00000
1865.00,5.10826,10.123585,-0.000228,10.148495,0.5467,0.169,5.10826,0.00000
1866.00,5.10830,10.123596,-0.000227,10.148432,0.5469,0.169,5.10830,0.00000
1867.00,5.10817,10.123652,-0.000227,10.148425,0.5471,0.169,5.10817,0.00000
1868.00,5.10754,10.123726,-0.000226,10.148420,0.5473,0.169,5.10754,0.00000
1869.00,5.10697,10.123776,-0.000226,10.148384,0.5475,0.169,5.10697,0.00000
1870.00,5.10692,10.123929,-0.000223,10.148445,0.5478,0.169,5.10692,0.00000
1871.00,5.10688,10.123988,-0.000227,10.148416,0.5480,0.170,5.10688,0.00000
1872.00,5.10698,10.124024,-0.000228,10.148389,0.5483,0.170,5.10698,0.00000
1873.00,5.10641,10.124075,-0.000230,10.148371,0.5485,0.170,5.10641,0.00000
1874.00,5.10673,10.124083,-0.000232,10.148348,0.5488,0.170,5.10673,0.00000
1875.00,5.10779,10.123988,-0.000236,10.148236,0.5490,0.171,5.10779,0.00000
1876.00,5.10874,10.124055,-0.000233,10.148315,0.5492,0.171,5.10874,0.00000
1877.00,5.10779,10.124117,-0.000231,10.148372,0.5495,0.171,5.10779,0.00000
1878.00,5.10795,10.124191,-0.000231,10.148452,0.5497,0.171,5.10795,0.00000
1879.00,5.10734,10.124294,-0.000234,10.148550,0.5499,0.171,5.10734,0.00000
1880.00,5.10691,10.124382,-0.000238,10.148529,0.5501,0.172,5.10691,0.00000
1881.00,5.10545,10.124465,-0.000239,10.148524,0.5504,0.172,5.10545,0.00000
1882.00,5.10613,10.124479,-0.000237,10.148449,0.5506,0.172,5.10613,0.00000
1883.00,5.10615,10.124570,-0.000239,10.148479,0.5508,0.172,5.10615,0.00000
1884.00,5.10639,10.124654,-0.000235,10.148490,0.5510,0.172,5.10639,0.00000
1885.00,5.10620,10.124756,-0.000228,10.148551,0.5512,0.172,5.10620,0.00000
1886.00,5.10592,10.124821,-0.000232,10.148576,0.5514,0.173,5.10592,0.00000
1887.00,5.10591,10.124998,-0.000233,10.148701,0.5517,0.173,5.10591,0.00000
1888.00,5.10535,10.125009,-0.000233,10.148648,0.5519,0.173,5.10535,0.00000
1889.00,5.10488,10.125039,-0.000235,10.148596,0.5521,0.173,5.10488,0.00000
1890.00,5.10380,10.125061,-0.000236,10.148561,0.5523,0.174,5.10380,0.00000
1891.00,5.10392,10.125050,-0.000235,10.148475,0.5525,0.174,5.10392,0.00000
1892.00,5.10432,10.124986,-0.000236,10.148348,0.5528,0.174,5.10432,0.00000
1893.00,5.10485,10.125095,-0.000234,10.148362,0.5530,0.174,5.10485,0.00000
1894.00,5.10508,10.125124,-0.000231,10.148356,0.5531,0.174,5.10508,0.00000
1895.00,5.10572,10.125206,-0.000234,10.148414,0.5533,0.174,5.10572,0.00000
1896.00,5.10547,10.125269,-0.000232,10.148407,0.5535,0.175,5.10547,0.00000
1897.00,5.10458,10.125416,-0.000232,10.148480,0.5537,0.175,5.10458,0.00000
1898.00,5.10451,10.125484,-0.000232,10.148500,0.5539,0.175,5.10451,0.00000
1899.00,5.10459,10.125631,-0.000233,10.148571,0.5541,0.175,5.10459,0.00000
1900.00,5.10455,10.125728,-0.000229,10.148557,0.5543,0.175,5.10455,0.00000
1901.00,5.10487,10.125770,-0.000230,10.148556,0.5544,0.175,5.10487,0.00000
1902.00,5.10542,10.125760,-0.000230,10.148508,0.5546,0.176,5.10542,0.00000
1903.00,5.10534,10.125751,-0.000225,10.148438,0.5548,0.175,5.10534,0.00000
1904.00,5.10477,10.125783,-0.000222,10.148398,0.5549,0.175,5.10477,0.00000
1905.00,5.10491,10.125797,-0.000222,10.148387,0.5551,0.176,5.10491,0.00000
1906.00,5.10475,10.125859,-0.000217,10.148412,0.5553,0.176,5.10475,0.00000
1907.00,5.10451,10.125890,-0.000219,10.148391,0.5555,0.176,5.10451,0.00000
1908.00,5.10538,10.125984,-0.000222,10.148468,0.5557,0.176,5.10538,0.00000
1909.00,5.10580,10.126004,-0.000227,10.148500,0.5558,0.176,5.10580,0.00000
1910.00,5.10682,10.126057,-0.000230,10.148473,0.5560,0.177,5.10682,0.00000
1911.00,5.10706,10.126129,-0.000232,10.148485,0.5562,0.177,5.10706,0.00000
1912.00,5.10643,10.126175,-0.000230,10.148525,0.5563,0.177,5.10643,0.00000
1913.00,5.10550,10.126208,-0.000226,10.148520,0.5565,0.177,5.10550,0.00000
1914.00,5.10506,10.126306,-0.000224,10.148514,0.5567,0.177,5.10506,0.00000
1915.00,5.10333,10.126385,-0.000225,10.148589,0.5569,0.177,5.10333,0.00000
1916.00,5.10291,10.126418,-0.000225,10.148584,0.5570,0.178,5.10291,0.00000
1917.00,5.10302,10.126521,-0.000224,10.148619,0.5572,0.178,5.10302,0.00000
1918.00,5.10354,10.126576,-0.000229,10.148641,0.5574,0.178,5.10354,0.00000
1919.00,5.10371,10.126569,-0.000230,10.148630,0.5576,0.178,5.10371,0.00000
1920.00,5.10420,10.126594,-0.000228,10.148618,0.5577,0.179,5.10420,0.00000
1921.00,5.10457,10.126636,-0.000232,10.148633,0.5579,0.179,5.10457,0.00000
1922.00,5.10478,10.126659,-0.000236,10.148656,0.5580,0.179,5.10478,0.00000
1923.00,5.10395,10.126685,-0.000235,10.148613,0.5582,0.179,5.10395,0.00000
1924.00,5.10397,10.126748,-0.000237,10.148575,0.5584,0.180,5.10397,0.00000
1925.00,5.10419,10.126810,-0.000238,10.148573,0.5585,0.180,5.10419,0.00000
1926.00,5.10418,10.126854,-0.000234,10.148504,0.5587,0.180,5.10418,0.00000
1927.00,5.10384,10.126966,-0.000234,10.148479,0.5588,0.180,5.10384,0.00000
1928.00,5.10444,10.127054,-0.000234,10.148494,0.5590,0.181,5.10444,0.00000
1929.00,5.10508,10.127139,-0.000228,10.148529,0.5592,0.180,5.10508,0.00000
1930.00,5.10495,10.127227,-0.000226,10.148516,0.5593,0.180,5.10495,0.00000
1931.00,5.10495,10.127306,-0.000227,10.148534,0.5595,0.181,5.10495,0.00000
1932.00,5.10527,10.127366,-0.000227,10.148506,0.5596,0.181,5.10527,0.00000
1933.00,5.10537,10.127365,-0.000225,10.148405,0.5598,0.181,5.10537,0.00000
1934.00,5.10450,10.127416,-0.000228,10.148385,0.5599,0.181,5.10450,0.00000
1935.00,5.10455,10.127423,-0.000229,10.148367,0.5601,0.182,5.10455,0.00000
1936.00,5.10453,10.127523,-0.000225,10.148447,0.5602,0.182,5.10453,0.00000
1937.00,5.10553,10.127558,-0.000223,10.148504,0.5604,0.182,5.10553,0.00000
1938.00,5.10490,10.127667,-0.000226,10.148573,0.5605,0.182,5.10490,0.00000
1939.00,5.10474,10.127734,-0.000226,10.148599,0.5607,0.182,5.10474,0.00000
1940.00,5.10381,10.127807,-0.000224,10.148577,0.5608,0.182,5.10381,0.00000
1941.00,5.10330,10.127851,-0.000225,10.148548,0.5609,0.183,5.10330,0.00000
1942.00,5.10176,10.127906,-0.000227,10.148504,0.5611,0.183,5.10176,0.00000
1943.00,5.10158,10.128010,-0.000226,10.148541,0.5613,0.183,5.10158,0.00000
1944.00,5.10132,10.128097,-0.000226,10.148544,0.5615,0.183,5.10132,0.00000
1945.00,5.10134,10.128106,-0.000228,10.148544,0.5616,0.183,5.10134,0.00000
1946.00,5.10042,10.128131,-0.000229,10.148514,0.5618,0.184,5.10042,0.00000
1947.00,5.10085,10.128163,-0.000227,10.148462,0.5620,0.184,5.10085,0.00000
1948.00,5.10046,10.128185,-0.000225,10.148420,0.5621,0.184,5.10046,0.00000
1949.00,5.10157,10.128249,-0.000223,10.148446,0.5623,0.184,5.10157,0.00000
1950.00,5.10211,10.128334,-0.000221,10.148450,0.5624,0.184,5.10211,0.00000
1951.00,5.10290,10.128403,-0.000221,10.148477,0.5626,0.184,5.10290,0.00000
@13,1.1000,2.2, 1950.041 
1952.00,5.10253,10.128477,-0.000222,10.148486,0.5627,0.184,5.10253,0.00000
1953.00,5.10314,10.128539,-0.000223,10.148550,0.5629,0.185,5.10314,0.00000
1954.00,5.10013,10.128542,-0.000224,10.148497,0.5630,0.185,5.10013,0.00000
1955.00,5.09080,10.128642,-0.000226,10.148531,0.5632,0.185,5.09080,0.00000
1956.00,5.07807,10.128684,-0.000225,10.148559,0.5633,0.185,5.07807,0.00000
1957.00,5.06668,10.128809,-0.000223,10.148669,0.5635,0.185,5.06668,0.00000
1958.00,5.05828,10.128876,-0.000223,10.148676,0.5636,0.185,5.05828,0.00000
1959.00,5.05603,10.128912,-0.000224,10.148683,0.5638,0.186,5.05603,0.00000
1960.00,5.06377,10.128965,-0.000224,10.148703,0.5640,0.186,5.06377,0.00000
1961.00,5.07603,10.129006,-0.000223,10.148650,0.5642,0.186,5.07603,0.00000
1962.00,5.08870,10.128933,-0.000224,10.148520,0.5643,0.186,5.08870,0.00000
1963.00,5.09840,10.128963,-0.000225,10.148477,0.5644,0.186,5.09840,0.00000
1964.00,5.10378,10.129024,-0.000226,10.148511,0.5646,0.186,5.10378,0.00000
1965.00,5.10572,10.129042,-0.000225,10.148464,0.5647,0.186,5.10572,0.00000
1966.00,5.10675,10.129113,-0.000230,10.148468,0.5648,0.187,5.10675,0.00000
1967.00,5.10597,10.129239,-0.000231,10.148576,0.5649,0.187,5.10597,0.00000
1968.00,5.10351,10.129311,-0.000232,10.148586,0.5650,0.187,5.10351,0.00000
1969.00,5.10155,10.129348,-0.000230,10.148529,0.5652,0.187,5.10155,0.00000
1970.00,5.09996,10.129427,-0.000232,10.148540,0.5653,0.188,5.09996,0.00000
1971.00,5.09758,10.129462,-0.000229,10.148545,0.5654,0.188,5.09758,0.00000
1972.00,5.09639,10.129470,-0.000229,10.148479,0.5656,0.188,5.09639,0.00000
1973.00,5.09618,10.129507,-0.000230,10.148489,0.5657,0.188,5.09618,0.00000
1974.00,5.09597,10.129554,-0.000230,10.148477,0.5659,0.188,5.09597,0.00000
1975.00,5.09657,10.129573,-0.000230,10.148459,0.5660,0.188,5.09657,0.00000
1976.00,5.09807,10.129671,-0.000230,10.148482,0.5662,0.188,5.09807,0.00000
1977.00,5.09796,10.129773,-0.000233,10.148531,0.5663,0.189,5.09796,0.00000
1978.00,5.09777,10.129813,-0.000234,10.148507,0.5665,0.189,5.09777,0.00000
1979.00,5.09839,10.129895,-0.000236,10.148532,0.5666,0.189,5.09839,0.00000
1980.00,5.09799,10.130005,-0.000233,10.148554,0.5668,0.189,5.09799,0.00000
1981.00,5.09682,10.130095,-0.000235,10.148570,0.5670,0.190,5.09682,0.00000
1982.00,5.09644,10.130100,-0.000231,10.148486,0.5671,0.190,5.09644,0.00000
1983.00,5.09635,10.130165,-0.000231,10.148521,0.5673,0.190,5.09635,0.00000
1984.00,5.09609,10.130180,-0.000232,10.148522,0.5675,0.190,5.09609,0.00000
1985.00,5.09585,10.130250,-0.000233,10.148566,0.5677,0.190,5.09585,0.00000
1986.00,5.09698,10.130230,-0.000231,10.148539,0.5679,0.190,5.09698,0.00000
1987.00,5.09760,10.130326,-0.000232,10.148633,0.5681,0.191,5.09760,0.00000
1988.00,5.09841,10.130364,-0.000229,10.148603,0.5683,0.191,5.09841,0.00000
1989.00,5.09889,10.130409,-0.000229,10.148574,0.5685,0.191,5.09889,0.00000
1990.00,5.09980,10.130371,-0.000230,10.148453,0.5687,0.191,5.09980,0.00000
1991.00,5.09953,10.130450,-0.000230,10.148467,0.5689,0.191,5.09953,0.00000
1992.00,5.09908,10.130537,-0.000233,10.148462,0.5691,0.191,5.09908,0.00000
1993.00,5.09877,10.130619,-0.000236,10.148534,0.5693,0.192,5.09877,0.00000
1994.00,5.09833,10.130739,-0.000237,10.148599,0.5695,0.192,5.09833,0.00000
1995.00,5.09789,10.130845,-0.000237,10.148692,0.5696,0.192,5.09789,0.00000
1996.00,5.09796,10.130888,-0.000236,10.148694,0.5698,0.193,5.09796,0.00000
1997.00,5.09939,10.130902,-0.000232,10.148687,0.5700,0.193,5.09939,0.00000
1998.00,5.10007,10.130939,-0.000231,10.148644,0.5702,0.193,5.10007,0.00000
1999.00,5.10062,10.130977,-0.000225,10.148633,0.5704,0.193,5.10062,0.00000
2000.00,5.10021,10.131048,-0.000223,10.148617,0.5706,0.193,5.10021,0.00000
2001.00,5.09994,10.131147,-0.000223,10.148633,0.5708,0.193,5.09994,0.00000
2002.00,5.09861,10.131256,-0.000223,10.148666,0.5710,0.193,5.09861,0.00000
2003.00,5.09754,10.131290,-0.000222,10.148623,0.5712,0.193,5.09754,0.00000
2004.00,5.09673,10.131359,-0.000227,10.148612,0.5714,0.194,5.09673,0.00000
2005.00,5.09649,10.131431,-0.000229,10.148653,0.5716,0.194,5.09649,0.00000
2006.00,5.09624,10.131418,-0.000229,10.148581,0.5719,0.194,5.09624,0.00000
2007.00,5.09532,10.131420,-0.000228,10.148517,0.5721,0.194,5.09532,0.00000
2008.00,5.09533,10.131478,-0.000228,10.148496,0.5723,0.194,5.09533,0.00000
2009.00,5.09548,10.131530,-0.000224,10.148472,0.5725,0.194,5.09548,0.00000
2010.00,5.09581,10.131580,-0.000222,10.148443,0.5727,0.194,5.09581,0.00000
2011.00,5.09608,10.131645,-0.000223,10.148467,0.5729,0.195,5.09608,0.00000
2012.00,5.09741,10.131714,-0.000225,10.148478,0.5732,0.195,5.09741,0.00000
2013.00,5.09747,10.131780,-0.000224,10.148509,0.5734,0.195,5.09747,0.00000
2014.00,5.09782,10.131847,-0.000224,10.148558,0.5736,0.195,5.09782,0.00000
2015.00,5.09853,10.131869,-0.000224,10.148575,0.5737,0.195,5.09853,0.00000
2016.00,5.09820,10.131931,-0.000222,10.148603,0.5739,0.196,5.09820,0.00000
2017.00,5.09757,10.131980,-0.000219,10.148643,0.5741,0.196,5.09757,0.00000
2018.00,5.09765,10.132055,-0.000216,10.148664,0.5743,0.196,5.09765,0.00000
2019.00,5.09766,10.132117,-0.000214,10.148637,0.5745,0.196,5.09766,0.00000
2020.00,5.09695,10.132180,-0.000216,10.148642,0.5747,0.196,5.09695,0.00000
2021.00,5.09726,10.132239,-0.000215,10.148635,0.5749,0.196,5.09726,0.00000
2022.00,5.09766,10.132321,-0.000218,10.148652,0.5751,0.196,5.09766,0.00000
2023.00,5.09798,10.132322,-0.000224,10.148588,0.5753,0.197,5.09798,0.00000
2024.00,5.09705,10.132308,-0.000221,10.148540,0.5755,0.197,5.09705,0.00000
2025.00,5.09744,10.132364,-0.000217,10.148558,0.5757,0.197,5.09744,0.00000
2026.00,5.09680,10.132423,-0.000218,10.148560,0.5759,0.197,5.09680,0.00000
2027.00,5.09587,10.132446,-0.000218,10.148530,0.5760,0.197,5.09587,0.00000
2028.00,5.09571,10.132503,-0.000217,10.148569,0.5762,0.197,5.09571,0.00000
2029.00,5.09564,10.132631,-0.000220,10.148681,0.5764,0.197,5.09564,0.00000
2030.00,5.09512,10.132673,-0.000223,10.148616,0.5766,0.198,5.09512,0.00000
2031.00,5.09549,10.132744,-0.000225,10.148642,0.5767,0.198,5.09549,0.00000
2032.00,5.09611,10.132810,-0.000226,10.148650,0.5769,0.198,5.09611,0.00000
2033.00,5.09632,10.132886,-0.000229,10.148651,0.5770,0.198,5.09632,0.00000
2034.00,5.09668,10.132943,-0.000231,10.148631,0.5772,0.199,5.09668,0.00000
2035.00,5.09716,10.133052,-0.000230,10.148701,0.5773,0.199,5.09716,0.00000
2036.00,5.09780,10.133076,-0.000233,10.148636,0.5775,0.199,5.09780,0.00000
2037.00,5.09784,10.133122,-0.000233,10.148597,0.5777,0.199,5.09784,0.00000
2038.00,5.09759,10.133226,-0.000230,10.148630,0.5779,0.200,5.09759,0.00000
2039.00,5.09837,10.133248,-0.000232,10.148626,0.5781,0.200,5.09837,0.00000
2040.00,5.09796,10.133256,-0.000234,10.148599,0.5783,0.200,5.09796,0.00000
2041.00,5.09702,10.133342,-0.000230,10.148663,0.5785,0.200,5.09702,0.00000
2042.00,5.09663,10.133436,-0.000231,10.148750,0.5787,0.200,5.09663,0.00000
2043.00,5.09576,10.133500,-0.000231,10.148774,0.5788,0.200,5.09576,0.00000
2044.00,5.09440,10.133507,-0.000227,10.148700,0.5789,0.201,5.09440,0.00000
2045.00,5.09431,10.133528,-0.000226,10.148646,0.5791,0.201,5.09431,0.00000
2046.00,5.09533,10.133600,-0.000226,10.148603,0.5792,0.201,5.09533,0.00000
2047.00,5.09629,10.133623,-0.000225,10.148529,0.5794,0.201,5.09629,0.00000
2048.00,5.09695,10.133617,-0.000223,10.148466,0.5795,0.201,5.09695,0.00000
2049.00,5.09792,10.133698,-0.000222,10.148461,0.5797,0.201,5.09792,0.00000
2050.00,5.09769,10.133808,-0.000222,10.148488,0.5799,0.201,5.09769,0.00000
2051.00,5.09645,10.133817,-0.000225,10.148467,0.5800,0.202,5.09645,0.00000
2052.00,5.09579,10.133869,-0.000225,10.148438,0.5802,0.202,5.09579,0.00000
2053.00,5.09581,10.133922,-0.000229,10.148379,0.5804,0.202,5.09581,0.00000
2054.00,5.09566,10.134009,-0.000230,10.148412,0.5805,0.203,5.09566,0.00000
2055.00,5.09602,10.134110,-0.000229,10.148470,0.5807,0.203,5.09602,0.00000
2056.00,5.09568,10.134178,-0.000227,10.148488,0.5808,0.203,5.09568,0.00000
2057.00,5.09536,10.134184,-0.000228,10.148506,0.5810,0.203,5.09536,0.00000
2058.00,5.09419,10.134264,-0.000224,10.148568,0.5811,0.203,5.09419,0.00000
2059.00,5.09408,10.134346,-0.000222,10.148617,0.5813,0.203,5.09408,0.00000
2060.00,5.09403,10.134337,-0.000223,10.148525,0.5814,0.203,5.09403,0.00000
2061.00,5.09527,10.134368,-0.000223,10.148517,0.5816,0.203,5.09527,0.00000
2062.00,5.09540,10.134473,-0.000223,10.148502,0.5817,0.204,5.09540,0.00000
2063.00,5.09595,10.134491,-0.000225,10.148498,0.5819,0.204,5.09595,0.00000
2064.00,5.09555,10.134487,-0.000227,10.148443,0.5820,0.204,5.09555,0.00000
2065.00,5.09539,10.134497,-0.000228,10.148414,0.5822,0.204,5.09539,0.00000
2066.00,5.09520,10.134572,-0.000231,10.148409,0.5823,0.205,5.09520,0.00000
2067.00,5.09505,10.134582,-0.000230,10.148399,0.5825,0.205,5.09505,0.00000
2068.00,5.09482,10.134664,-0.000232,10.148406,0.5827,0.205,5.09482,0.00000
2069.00,5.09510,10.134742,-0.000230,10.148411,0.5829,0.205,5.09510,0.00000
2070.00,5.09549,10.134862,-0.000229,10.148492,0.5831,0.205,5.09549,0.00000
2071.00,5.09446,10.134914,-0.000227,10.148477,0.5832,0.206,5.09446,0.00000
2072.00,5.09399,10.134986,-0.000226,10.148500,0.5834,0.206,5.09399,0.00000
2073.00,5.09480,10.135052,-0.000224,10.148508,0.5836,0.206,5.09480,0.00000
2074.00,5.09454,10.135083,-0.000223,10.148477,0.5838,0.206,5.09454,0.00000
2075.00,5.09327,10.135094,-0.000223,10.148468,0.5840,0.206,5.09327,0.00000
2076.00,5.09301,10.135134,-0.000224,10.148528,0.5841,0.206,5.09301,0.00000
2077.00,5.09347,10.135228,-0.000225,10.148578,0.5843,0.206,5.09347,0.00000
2078.00,5.09327,10.135294,-0.000227,10.148573,0.5845,0.207,5.09327,0.00000
2079.00,5.09352,10.135374,-0.000231,10.148603,0.5846,0.207,5.09352,0.00000
2080.00,5.09467,10.135456,-0.000231,10.148592,0.5848,0.207,5.09467,0.00000
2081.00,5.09582,10.135529,-0.000230,10.148568,0.5850,0.207,5.09582,0.00000
2082.00,5.09558,10.135498,-0.000226,10.148477,0.5851,0.207,5.09558,0.00000
2083.00,5.09556,10.135514,-0.000224,10.148505,0.5853,0.208,5.09556,0.00000
2084.00,5.09610,10.135571,-0.000224,10.148506,0.5854,0.208,5.09610,0.00000
2085.00,5.09516,10.135569,-0.000229,10.148438,0.5855,0.208,5.09516,0.00000
2086.00,5.09466,10.135581,-0.000232,10.148419,0.5856,0.208,5.09466,0.00000
2087.00,5.09523,10.135674,-0.000233,10.148461,0.5858,0.209,5.09523,0.00000
2088.00,5.09560,10.135755,-0.000235,10.148449,0.5859,0.209,5.09560,0.00000
2089.00,5.09448,10.135821,-0.000233,10.148480,0.5860,0.209,5.09448,0.00000
2090.00,5.09423,10.135859,-0.000227,10.148518,0.5861,0.209,5.09423,0.00000
2091.00,5.09356,10.135957,-0.000222,10.148576,0.5862,0.209,5.09356,0.00000
2092.00,5.09295,10.135950,-0.000222,10.148522,0.5863,0.209,5.09295,0.00000
2093.00,5.09167,10.136028,-0.000223,10.148543,0.5864,0.209,5.09167,0.00000
2094.00,5.09200,10.136109,-0.000220,10.148548,0.5866,0.209,5.09200,0.00000
2095.00,5.09206,10.136265,-0.000221,10.148611,0.5867,0.209,5.09206,0.00000
2096.00,5.09161,10.136345,-0.000224,10.148599,0.5868,0.210,5.09161,0.00000
2097.00,5.09194,10.136490,-0.000228,10.148688,0.5869,0.210,5.09194,0.00000
2098.00,5.09210,10.136573,-0.000228,10.148704,0.5870,0.210,5.09210,0.00000
2099.00,5.09177,10.136571,-0.000231,10.148655,0.5872,0.210,5.09177,0.00000
2100.00,5.09146,10.136645,-0.000232,10.148675,0.5873,0.211,5.09146,0.00000
2101.00,5.09209,10.136654,-0.000232,10.148600,0.5874,0.211,5.09209,0.00000
@14,1.1000,2.2, 2100.036 
2102.00,5.09237,10.136760,-0.000230,10.148640,0.5876,0.211,5.09237,0.00000
2103.00,5.09235,10.136794,-0.000228,10.148641,0.5877,0.211,5.09235,0.00000
2104.00,5.09146,10.136874,-0.000230,10.148641,0.5879,0.211,5.09146,0.00000
2105.00,5.08525,10.136922,-0.000232,10.148589,0.5881,0.212,5.08525,0.00000
2106.00,5.07262,10.137068,-0.000234,10.148709,0.5882,0.212,5.07262,0.00000
2107.00,5.05988,10.137027,-0.000236,10.148594,0.5884,0.212,5.05988,0.00000
2108.00,5.05228,10.137036,-0.000239,10.148525,0.5886,0.213,5.05228,0.00000
2109.00,5.04920,10.137099,-0.000239,10.148514,0.5887,0.213,5.04920,0.00000
2110.00,5.05469,10.137106,-0.000236,10.148542,0.5889,0.213,5.05469,0.00000
2111.00,5.06761,10.137150,-0.000234,10.148538,0.5890,0.213,5.06761,0.00000
2112.00,5.08045,10.137183,-0.000231,10.148543,0.5892,0.213,5.08045,0.00000
2113.00,5.08919,10.137280,-0.000229,10.148578,0.5894,0.213,5.08919,0.00000
2114.00,5.09469,10.137349,-0.000228,10.148620,0.5895,0.213,5.09469,0.00000
2115.00,5.09595,10.137378,-0.000230,10.148545,0.5897,0.214,5.09595,0.00000
2116.00,5.09626,10.137393,-0.000230,10.148461,0.5899,0.214,5.09626,0.00000
2117.00,5.09503,10.137504,-0.000230,10.148447,0.5901,0.214,5.09503,0.00000
2118.00,5.09291,10.137560,-0.000228,10.148464,0.5902,0.214,5.09291,0.00000
2119.00,5.09131,10.137625,-0.000226,10.148510,0.5903,0.214,5.09131,0.00000
2120.00,5.09037,10.137707,-0.000223,10.148574,0.5905,0.214,5.09037,0.00000
2121.00,5.08899,10.137779,-0.000222,10.148618,0.5906,0.214,5.08899,0.00000
2122.00,5.08827,10.137848,-0.000220,10.148738,0.5907,0.214,5.08827,0.00000
2123.00,5.08874,10.137887,-0.000222,10.148771,0.5909,0.214,5.08874,0.00000
2124.00,5.08698,10.137899,-0.000223,10.148716,0.5910,0.215,5.08698,0.00000
2125.00,5.08613,10.138000,-0.000224,10.148729,0.5912,0.215,5.08613,0.00000
2126.00,5.08653,10.138084,-0.000226,10.148781,0.5914,0.215,5.08653,0.00000
2127.00,5.08698,10.138206,-0.000226,10.148816,0.5915,0.215,5.08698,0.00000
2128.00,5.08663,10.138373,-0.000224,10.148878,0.5917,0.215,5.08663,0.00000
2129.00,5.08791,10.138421,-0.000223,10.148869,0.5918,0.216,5.08791,0.00000
2130.00,5.08910,10.138443,-0.000222,10.148846,0.5919,0.216,5.08910,0.00000
2131.00,5.08836,10.138467,-0.000221,10.148785,0.5921,0.216,5.08836,0.00000
2132.00,5.08827,10.138526,-0.000222,10.148771,0.5922,0.216,5.08827,0.00000
2133.00,5.08912,10.138493,-0.000224,10.148688,0.5924,0.216,5.08912,0.00000
2134.00,5.08903,10.138606,-0.000221,10.148758,0.5925,0.216,5.08903,0.00000
2135.00,5.08810,10.138676,-0.000223,10.148806,0.5926,0.216,5.08810,0.00000
2136.00,5.08801,10.138758,-0.000224,10.148885,0.5927,0.217,5.08801,0.00000
2137.00,5.08783,10.138770,-0.000220,10.148865,0.5928,0.217,5.08783,0.00000
2138.00,5.08753,10.138834,-0.000218,10.148867,0.5929,0.217,5.08753,0.00000
2139.00,5.08769,10.138892,-0.000218,10.148823,0.5930,0.217,5.08769,0.00000
2140.00,5.08850,10.138940,-0.000214,10.148768,0.5931,0.217,5.08850,0.00000
2141.00,5.08833,10.138926,-0.000211,10.148692,0.5932,0.217,5.08833,0.00000
2142.00,5.08802,10.138929,-0.000212,10.148605,0.5933,0.217,5.08802,0.00000
2143.00,5.08799,10.138983,-0.000214,10.148599,0.5934,0.217,5.08799,0.00000
2144.00,5.08786,10.138983,-0.000212,10.148616,0.5935,0.218,5.08786,0.00000
2145.00,5.08768,10.139018,-0.000213,10.148648,0.5936,0.218,5.08768,0.00000
2146.00,5.08782,10.139134,-0.000215,10.148659,0.5937,0.218,5.08782,0.00000
2147.00,5.08849,10.139214,-0.000218,10.148672,0.5938,0.218,5.08849,0.00000
2148.00,5.08851,10.139201,-0.000218,10.148592,0.5939,0.218,5.08851,0.00000
2149.00,5.08827,10.139234,-0.000223,10.148526,0.5940,0.219,5.08827,0.00000
2150.00,5.08844,10.139304,-0.000225,10.148544,0.5941,0.219,5.08844,0.00000
2151.00,5.08887,10.139317,-0.000226,10.148496,0.5942,0.219,5.08887,0.00000
2152.00,5.08886,10.139395,-0.000226,10.148539,0.5943,0.219,5.08886,0.00000
2153.00,5.08925,10.139447,-0.000228,10.148581,0.5944,0.219,5.08925,0.00000
2154.00,5.08923,10.139523,-0.000225,10.148628,0.5945,0.220,5.08923,0.00000
2155.00,5.08862,10.139545,-0.000224,10.148585,0.5946,0.220,5.08862,0.00000
2156.00,5.08900,10.139606,-0.000222,10.148585,0.5948,0.220,5.08900,0.00000
2157.00,5.08891,10.139629,-0.000220,10.148503,0.5949,0.220,5.08891,0.00000
2158.00,5.08803,10.139782,-0.000220,10.148566,0.5950,0.220,5.08803,0.00000
2159.00,5.08779,10.139850,-0.000222,10.148581,0.5951,0.220,5.08779,0.00000
2160.00,5.08840,10.139918,-0.000224,10.148633,0.5953,0.220,5.08840,0.00000
2161.00,5.08851,10.139915,-0.000224,10.148625,0.5954,0.221,5.08851,0.00000
2162.00,5.08850,10.139951,-0.000222,10.148672,0.5955,0.221,5.08850,0.00000
2163.00,5.08869,10.139941,-0.000219,10.148624,0.5956,0.221,5.08869,0.00000
2164.00,5.08902,10.140017,-0.000219,10.148612,0.5958,0.221,5.08902,0.00000
2165.00,5.08890,10.140052,-0.000217,10.148577,0.5959,0.221,5.08890,0.00000
2166.00,5.08810,10.140197,-0.000220,10.148620,0.5960,0.221,5.08810,0.00000
2167.00,5.08822,10.140286,-0.000224,10.148637,0.5962,0.221,5.08822,0.00000
2168.00,5.08831,10.140353,-0.000223,10.148641,0.5963,0.222,5.08831,0.00000
2169.00,5.08848,10.140393,-0.000219,10.148627,0.5964,0.222,5.08848,0.00000
2170.00,5.08867,10.140470,-0.000221,10.148594,0.5965,0.222,5.08867,0.00000
2171.00,5.08875,10.140533,-0.000220,10.148593,0.5966,0.222,5.08875,0.00000
2172.00,5.08847,10.140620,-0.000221,10.148636,0.5967,0.222,5.08847,0.00000
2173.00,5.08775,10.140660,-0.000223,10.148646,0.5968,0.222,5.08775,0.00000
2174.00,5.08752,10.140697,-0.000227,10.148619,0.5968,0.223,5.08752,0.00000
2175.00,5.08755,10.140764,-0.000226,10.148637,0.5969,0.223,5.08755,0.00000
2176.00,5.08792,10.140806,-0.000225,10.148695,0.5969,0.223,5.08792,0.00000
2177.00,5.08847,10.140828,-0.000224,10.148672,0.5970,0.223,5.08847,0.00000
2178.00,5.08891,10.140895,-0.000224,10.148650,0.5970,0.223,5.08891,0.00000
2179.00,5.08938,10.140950,-0.000224,10.148672,0.5971,0.224,5.08938,0.00000
2180.00,5.08917,10.141033,-0.000224,10.148676,0.5971,0.224,5.08917,0.00000
2181.00,5.08886,10.141091,-0.000223,10.148649,0.5972,0.224,5.08886,0.00000
2182.00,5.08746,10.141173,-0.000228,10.148667,0.5973,0.224,5.08746,0.00000
2183.00,5.08751,10.141326,-0.000229,10.148764,0.5974,0.225,5.08751,0.00000
2184.00,5.08662,10.141433,-0.000230,10.148844,0.5974,0.225,5.08662,0.00000
2185.00,5.08728,10.141418,-0.000233,10.148808,0.5975,0.225,5.08728,0.00000
2186.00,5.08809,10.141409,-0.000234,10.148779,0.5975,0.225,5.08809,0.00000
2187.00,5.08878,10.141456,-0.000226,10.148822,0.5976,0.225,5.08878,0.00000
2188.00,5.08930,10.141392,-0.000224,10.148761,0.5976,0.225,5.08930,0.00000
2189.00,5.08956,10.141451,-0.000223,10.148773,0.5976,0.226,5.08956,0.00000
2190.00,5.08845,10.141495,-0.000219,10.148794,0.5977,0.226,5.08845,0.00000
2191.00,5.08759,10.141577,-0.000221,10.148800,0.5977,0.226,5.08759,0.00000
2192.00,5.08693,10.141557,-0.000222,10.148735,0.5978,0.226,5.08693,0.00000
2193.00,5.08585,10.141584,-0.000223,10.148657,0.5979,0.226,5.08585,0.00000
2194.00,5.08567,10.141574,-0.000224,10.148590,0.5979,0.226,5.08567,0.00000
2195.00,5.08552,10.141685,-0.000226,10.148619,0.5980,0.227,5.08552,0.00000
2196.00,5.08531,10.141736,-0.000224,10.148596,0.5981,0.227,5.08531,0.00000
2197.00,5.08607,10.141844,-0.000227,10.148589,0.5982,0.227,5.08607,0.00000
2198.00,5.08633,10.141958,-0.000229,10.148672,0.5983,0.228,5.08633,0.00000
2199.00,5.08639,10.142050,-0.000228,10.148678,0.5985,0.228,5.08639,0.00000
2200.00,5.08699,10.142110,-0.000223,10.148701,0.5986,0.228,5.08699,0.00000
2201.00,5.08731,10.142200,-0.000219,10.148745,0.5987,0.228,5.08731,0.00000
2202.00,5.08609,10.142231,-0.000219,10.148748,0.5988,0.228,5.08609,0.00000
2203.00,5.08591,10.142265,-0.000217,10.148718,0.5990,0.228,5.08591,0.00000
2204.00,5.08587,10.142309,-0.000219,10.148701,0.5991,0.228,5.08587,0.00000
2205.00,5.08508,10.142376,-0.000224,10.148694,0.5993,0.228,5.08508,0.00000
2206.00,5.08463,10.142395,-0.000227,10.148667,0.5994,0.228,5.08463,0.00000
2207.00,5.08520,10.142503,-0.000223,10.148707,0.5996,0.228,5.08520,0.00000
2208.00,5.08572,10.142624,-0.000221,10.148793,0.5998,0.229,5.08572,0.00000
2209.00,5.08565,10.142668,-0.000221,10.148792,0.6000,0.229,5.08565,0.00000
2210.00,5.08598,10.142724,-0.000222,10.148811,0.6001,0.229,5.08598,0.00000
2211.00,5.08667,10.142776,-0.000225,10.148812,0.6003,0.229,5.08667,0.00000
2212.00,5.08671,10.142813,-0.000230,10.148789,0.6004,0.230,5.08671,0.00000
2213.00,5.08675,10.142812,-0.000231,10.148718,0.6006,0.230,5.08675,0.00000
2214.00,5.08725,10.142944,-0.000229,10.148756,0.6008,0.230,5.08725,0.00000
2215.00,5.08709,10.142945,-0.000225,10.148732,0.6009,0.230,5.08709,0.00000
2216.00,5.08706,10.143017,-0.000223,10.148730,0.6011,0.230,5.08706,0.00000
2217.00,5.08661,10.143044,-0.000224,10.148701,0.6012,0.231,5.08661,0.00000
2218.00,5.08577,10.143089,-0.000224,10.148703,0.6014,0.231,5.08577,0.00000
2219.00,5.08560,10.143095,-0.000225,10.148665,0.6015,0.231,5.08560,0.00000
2220.00,5.08590,10.143190,-0.000226,10.148684,0.6017,0.231,5.08590,0.00000
2221.00,5.08512,10.143285,-0.000225,10.148753,0.6019,0.231,5.08512,0.00000
2222.00,5.08500,10.143376,-0.000220,10.148772,0.6020,0.231,5.08500,0.00000
2223.00,5.08517,10.143477,-0.000216,10.148813,0.6022,0.231,5.08517,0.00000
2224.00,5.08517,10.143538,-0.000215,10.148809,0.6024,0.231,5.08517,0.00000
2225.00,5.08497,10.143661,-0.000217,10.148892,0.6025,0.232,5.08497,0.00000
2226.00,5.08572,10.143684,-0.000218,10.148878,0.6027,0.232,5.08572,0.00000
2227.00,5.08642,10.143791,-0.000218,10.148939,0.6028,0.232,5.08642,0.00000
2228.00,5.08673,10.143772,-0.000222,10.148876,0.6030,0.232,5.08673,0.00000
2229.00,5.08596,10.143854,-0.000222,10.148965,0.6031,0.232,5.08596,0.00000
2230.00,5.08622,10.143865,-0.000217,10.148868,0.6033,0.232,5.08622,0.00000
2231.00,5.08559,10.143943,-0.000216,10.148868,0.6035,0.232,5.08559,0.00000
2232.00,5.08555,10.144016,-0.000219,10.148862,0.6036,0.233,5.08555,0.00000
2233.00,5.08464,10.144106,-0.000215,10.148854,0.6038,0.233,5.08464,0.00000
2234.00,5.08415,10.144173,-0.000214,10.148848,0.6040,0.233,5.08415,0.00000
2235.00,5.08335,10.144176,-0.000216,10.148801,0.6042,0.233,5.08335,0.00000
2236.00,5.08342,10.144226,-0.000216,10.148779,0.6044,0.233,5.08342,0.00000
2237.00,5.08330,10.144195,-0.000214,10.148744,0.6046,0.233,5.08330,0.00000
2238.00,5.08402,10.144282,-0.000216,10.148774,0.6048,0.234,5.08402,0.00000
2239.00,5.08420,10.144301,-0.000221,10.148715,0.6049,0.234,5.08420,0.00000
2240.00,5.08447,10.144363,-0.000226,10.148747,0.6051,0.235,5.08447,0.00000
2241.00,5.08451,10.144454,-0.000227,10.148729,0.6053,0.235,5.08451,0.00000
2242.00,5.08462,10.144580,-0.000230,10.148733,0.6055,0.235,5.08462,0.00000
2243.00,5.08424,10.144624,-0.000229,10.148755,0.6057,0.235,5.08424,0.00000
2244.00,5.08498,10.144668,-0.000223,10.148757,0.6059,0.235,5.08498,0.00000
2245.00,5.08544,10.144716,-0.000218,10.148737,0.6061,0.235,5.08544,0.00000
2246.00,5.08520,10.144771,-0.000217,10.148779,0.6063,0.235,5.08520,0.00000
2247.00,5.08496,10.144834,-0.000218,10.148802,0.6065,0.236,5.08496,0.00000
2248.00,5.08553,10.144901,-0.000218,10.148781,0.6067,0.236,5.08553,0.00000
2249.00,5.08570,10.145015,-0.000222,10.148789,0.6068,0.236,5.08570,0.00000
2250.00,5.08485,10.145150,-0.000222,10.148877,0.6070,0.236,5.08485,0.00000
2251.00,5.08456,10.145204,-0.000222,10.148874,0.6072,0.237,5.08456,0.00000
@15,1.1000,2.2, 2250.03000000001 
2252.00,5.08423,10.145166,-0.000218,10.148790,0.6074,0.237,5.08423,0.00000
2253.00,5.08385,10.145285,-0.000219,10.148865,0.6075,0.237,5.08385,0.00000
2254.00,5.08208,10.145293,-0.000218,10.148861,0.6077,0.237,5.08208,0.00000
2255.00,5.07496,10.145337,-0.000220,10.148863,0.6080,0.237,5.07496,0.00000
2256.00,5.06311,10.145377,-0.000218,10.148853,0.6081,0.237,5.06311,0.00000
2257.00,5.05267,10.145463,-0.000220,10.148898,0.6084,0.237,5.05267,0.00000
2258.00,5.04474,10.145460,-0.000220,10.148841,0.6086,0.238,5.04474,0.00000
2259.00,5.04216,10.145539,-0.000222,10.148880,0.6088,0.238,5.04216,0.00000
2260.00,5.04757,10.145518,-0.000222,10.148817,0.6089,0.238,5.04757,0.00000
2261.00,5.05924,10.145531,-0.000226,10.148750,0.6091,0.238,5.05924,0.00000
2262.00,5.07055,10.145621,-0.000227,10.148768,0.6093,0.238,5.07055,0.00000
2263.00,5.07968,10.145681,-0.000228,10.148793,0.6095,0.238,5.07968,0.00000
2264.00,5.08365,10.145724,-0.000224,10.148766,0.6097,0.238,5.08365,0.00000
2265.00,5.08669,10.145885,-0.000224,10.148785,0.6099,0.239,5.08669,0.00000
2266.00,5.08746,10.145945,-0.000223,10.148793,0.6100,0.239,5.08746,0.00000
2267.00,5.08671,10.145967,-0.000222,10.148781,0.6102,0.239,5.08671,0.00000
2268.00,5.08537,10.146007,-0.000222,10.148722,0.6103,0.239,5.08537,0.00000
2269.00,5.08453,10.145992,-0.000223,10.148683,0.6105,0.239,5.08453,0.00000
2270.00,5.08272,10.146000,-0.000221,10.148707,0.6106,0.239,5.08272,0.00000
2271.00,5.08136,10.146074,-0.000224,10.148732,0.6108,0.239,5.08136,0.00000
2272.00,5.08021,10.146145,-0.000225,10.148714,0.6109,0.240,5.08021,0.00000
2273.00,5.07933,10.146185,-0.000224,10.148732,0.6111,0.240,5.07933,0.00000
2274.00,5.07950,10.146272,-0.000225,10.148759,0.6112,0.240,5.07950,0.00000
2275.00,5.07962,10.146300,-0.000228,10.148742,0.6114,0.240,5.07962,0.00000
2276.00,5.07888,10.146372,-0.000225,10.148761,0.6115,0.240,5.07888,0.00000
2277.00,5.07894,10.146390,-0.000225,10.148741,0.6117,0.241,5.07894,0.00000
2278.00,5.07947,10.146442,-0.000229,10.148695,0.6118,0.241,5.07947,0.00000
2279.00,5.07930,10.146602,-0.000230,10.148710,0.6119,0.241,5.07930,0.00000
2280.00,5.07924,10.146744,-0.000226,10.148694,0.6120,0.241,5.07924,0.00000
2281.00,5.08000,10.146815,-0.000226,10.148678,0.6121,0.241,5.08000,0.00000
2282.00,5.08029,10.146923,-0.000225,10.148739,0.6122,0.241,5.08029,0.00000
2283.00,5.07993,10.147009,-0.000222,10.148781,0.6123,0.242,5.07993,0.00000
2284.00,5.07983,10.147031,-0.000224,10.148782,0.6124,0.242,5.07983,0.00000
2285.00,5.08039,10.147064,-0.000228,10.148749,0.6125,0.242,5.08039,0.00000
2286.00,5.08102,10.147061,-0.000227,10.148717,0.6126,0.242,5.08102,0.00000
2287.00,5.08172,10.147123,-0.000226,10.148679,0.6127,0.242,5.08172,0.00000
2288.00,5.08132,10.147144,-0.000226,10.148664,0.6128,0.242,5.08132,0.00000
2289.00,5.08031,10.147166,-0.000227,10.148601,0.6129,0.243,5.08031,0.00000
2290.00,5.07925,10.147199,-0.000228,10.148668,0.6130,0.243,5.07925,0.00000
2291.00,5.07864,10.147274,-0.000228,10.148697,0.6132,0.243,5.07864,0.00000
2292.00,5.07872,10.147273,-0.000231,10.148632,0.6132,0.243,5.07872,0.00000
2293.00,5.07956,10.147324,-0.000230,10.148609,0.6134,0.243,5.07956,0.00000
2294.00,5.08085,10.147374,-0.000229,10.148641,0.6134,0.244,5.08085,0.00000
2295.00,5.08060,10.147406,-0.000228,10.148582,0.6135,0.244,5.08060,0.00000
2296.00,5.08034,10.147413,-0.000230,10.148531,0.6136,0.244,5.08034,0.00000
2297.00,5.07944,10.147455,-0.000226,10.148562,0.6137,0.244,5.07944,0.00000
2298.00,5.07927,10.147514,-0.000223,10.148549,0.6138,0.244,5.07927,0.00000
2299.00,5.07909,10.147551,-0.000223,10.148561,0.6138,0.244,5.07909,0.00000
2300.00,5.07980,10.147592,-0.000222,10.148542,0.6139,0.244,5.07980,0.00000
2301.00,5.07940,10.147741,-0.000222,10.148622,0.6140,0.244,5.07940,0.00000
2302.00,5.07912,10.147845,-0.000228,10.148625,0.6141,0.245,5.07912,0.00000
2303.00,5.07889,10.147881,-0.000233,10.148612,0.6142,0.245,5.07889,0.00000
2304.00,5.07840,10.147961,-0.000233,10.148609,0.6143,0.245,5.07840,0.00000
2305.00,5.07818,10.147931,-0.000235,10.148571,0.6144,0.246,5.07818,0.00000
2306.00,5.07835,10.147917,-0.000237,10.148512,0.6145,0.246,5.07835,0.00000
2307.00,5.07904,10.147914,-0.000236,10.148493,0.6146,0.246,5.07904,0.00000
2308.00,5.07926,10.148056,-0.000235,10.148544,0.6148,0.246,5.07926,0.00000
2309.00,5.08008,10.148101,-0.000234,10.148492,0.6149,0.246,5.08008,0.00000
2310.00,5.08049,10.148203,-0.000234,10.148511,0.6151,0.247,5.08049,0.00000
2311.00,5.08081,10.148272,-0.000233,10.148503,0.6152,0.247,5.08081,0.00000
2312.00,5.08080,10.148316,-0.000234,10.148487,0.6154,0.247,5.08080,0.00000
2313.00,5.07977,10.148291,-0.000235,10.148539,0.6156,0.247,5.07977,0.00000
2314.00,5.07884,10.148327,-0.000231,10.148611,0.6158,0.247,5.07884,0.00000
2315.00,5.07920,10.148389,-0.000230,10.148660,0.6160,0.247,5.07920,0.00000
2316.00,5.07985,10.148428,-0.000230,10.148686,0.6162,0.247,5.07985,0.00000
2317.00,5.07961,10.148547,-0.000228,10.148749,0.6164,0.248,5.07961,0.00000
2318.00,5.08035,10.148608,-0.000226,10.148689,0.6166,0.248,5.08035,0.00000
2319.00,5.08123,10.148619,-0.000232,10.148629,0.6167,0.248,5.08123,0.00000
2320.00,5.08008,10.148615,-0.000233,10.148553,0.6169,0.248,5.08008,0.00000
2321.00,5.07941,10.148661,-0.000235,10.148489,0.6171,0.248,5.07941,0.00000
2322.00,5.07942,10.148644,-0.000236,10.148396,0.6173,0.249,5.07942,0.00000
2323.00,5.07895,10.148684,-0.000237,10.148360,0.6174,0.249,5.07895,0.00000
2324.00,5.07889,10.148760,-0.000233,10.148320,0.6176,0.249,5.07889,0.00000
2325.00,5.07944,10.148921,-0.000233,10.148364,0.6177,0.249,5.07944,0.00000
2326.00,5.07898,10.148984,-0.000228,10.148396,0.6179,0.249,5.07898,0.00000
2327.00,5.07850,10.149075,-0.000226,10.148453,0.6180,0.249,5.07850,0.00000
2328.00,5.07914,10.149143,-0.000226,10.148474,0.6181,0.249,5.07914,0.00000
2329.00,5.07942,10.149207,-0.000226,10.148527,0.6183,0.250,5.07942,0.00000
2330.00,5.07932,10.149276,-0.000228,10.148555,0.6185,0.250,5.07932,0.00000
2331.00,5.07973,10.149360,-0.000233,10.148603,0.6186,0.250,5.07973,0.00000
2332.00,5.08092,10.149417,-0.000236,10.148598,0.6188,0.250,5.08092,0.00000
2333.00,5.08055,10.149512,-0.000234,10.148636,0.6189,0.251,5.08055,0.00000
2334.00,5.07944,10.149531,-0.000234,10.148607,0.6191,0.251,5.07944,0.00000
2335.00,5.07975,10.149582,-0.000233,10.148619,0.6192,0.251,5.07975,0.00000
2336.00,5.07955,10.149612,-0.000229,10.148580,0.6194,0.251,5.07955,0.00000
2337.00,5.07859,10.149692,-0.000229,10.148615,0.6195,0.251,5.07859,0.00000
2338.00,5.07816,10.149751,-0.000232,10.148647,0.6197,0.251,5.07816,0.00000
2339.00,5.07761,10.149871,-0.000237,10.148675,0.6198,0.252,5.07761,0.00000
2340.00,5.07717,10.149941,-0.000238,10.148664,0.6199,0.252,5.07717,0.00000
2341.00,5.07772,10.150017,-0.000242,10.148676,0.6200,0.252,5.07772,0.00000
2342.00,5.07828,10.149977,-0.000239,10.148580,0.6201,0.253,5.07828,0.00000
2343.00,5.07818,10.149962,-0.000237,10.148465,0.6201,0.253,5.07818,0.00000
2344.00,5.07809,10.150048,-0.000232,10.148502,0.6202,0.253,5.07809,0.00000
2345.00,5.07757,10.150057,-0.000231,10.148523,0.6202,0.253,5.07757,0.00000
2346.00,5.07653,10.150082,-0.000228,10.148517,0.6202,0.253,5.07653,0.00000
2347.00,5.07552,10.150237,-0.000229,10.148640,0.6201,0.253,5.07552,0.00000
2348.00,5.07564,10.150380,-0.000227,10.148733,0.6201,0.253,5.07564,0.00000
2349.00,5.07652,10.150360,-0.000228,10.148703,0.6201,0.253,5.07652,0.00000
2350.00,5.07692,10.150401,-0.000222,10.148650,0.6200,0.253,5.07692,0.00000
2351.00,5.07652,10.150482,-0.000222,10.148685,0.6200,0.253,5.07652,0.00000
2352.00,5.07599,10.150505,-0.000222,10.148669,0.6200,0.253,5.07599,0.00000
2353.00,5.07528,10.150519,-0.000225,10.148638,0.6200,0.254,5.07528,0.00000
2354.00,5.07529,10.150619,-0.000224,10.148594,0.6201,0.254,5.07529,0.00000
2355.00,5.07474,10.150672,-0.000225,10.148605,0.6201,0.254,5.07474,0.00000
2356.00,5.07522,10.150700,-0.000223,10.148566,0.6201,0.254,5.07522,0.00000
2357.00,5.07569,10.150771,-0.000220,10.148548,0.6201,0.254,5.07569,0.00000
2358.00,5.07708,10.150868,-0.000217,10.148571,0.6201,0.254,5.07708,0.00000
2359.00,5.07749,10.150919,-0.000216,10.148642,0.6201,0.254,5.07749,0.00000
2360.00,5.07794,10.150970,-0.000219,10.148640,0.6202,0.255,5.07794,0.00000
2361.00,5.07748,10.151068,-0.000216,10.148648,0.6202,0.255,5.07748,0.00000
2362.00,5.07747,10.151081,-0.000219,10.148628,0.6202,0.255,5.07747,0.00000
2363.00,5.07719,10.151071,-0.000217,10.148609,0.6202,0.255,5.07719,0.00000
2364.00,5.07660,10.151128,-0.000222,10.148592,0.6203,0.256,5.07660,0.00000
2365.00,5.07567,10.151237,-0.000225,10.148624,0.6203,0.256,5.07567,0.00000
2366.00,5.07556,10.151274,-0.000229,10.148629,0.6203,0.256,5.07556,0.00000
2367.00,5.07466,10.151363,-0.000229,10.148674,0.6203,0.256,5.07466,0.00000
2368.00,5.07304,10.151446,-0.000232,10.148699,0.6203,0.257,5.07304,0.00000
2369.00,5.07160,10.151458,-0.000226,10.148690,0.6203,0.257,5.07160,0.00000
2370.00,5.07137,10.151474,-0.000223,10.148722,0.6203,0.257,5.07137,0.00000
2371.00,5.07254,10.151580,-0.000217,10.148802,0.6203,0.257,5.07254,0.00000
2372.00,5.07402,10.151678,-0.000211,10.148832,0.6203,0.257,5.07402,0.00000
2373.00,5.07451,10.151707,-0.000211,10.148866,0.6204,0.257,5.07451,0.00000
2374.00,5.07593,10.151754,-0.000214,10.148857,0.6204,0.257,5.07593,0.00000
2375.00,5.07640,10.151760,-0.000216,10.148804,0.6204,0.257,5.07640,0.00000
2376.00,5.07537,10.151726,-0.000216,10.148747,0.6204,0.257,5.07537,0.00000
2377.00,5.07580,10.151702,-0.000219,10.148680,0.6204,0.258,5.07580,0.00000
2378.00,5.07685,10.151761,-0.000216,10.148656,0.6205,0.258,5.07685,0.00000
2379.00,5.07633,10.151848,-0.000213,10.148708,0.6205,0.258,5.07633,0.00000
2380.00,5.07615,10.151912,-0.000210,10.148736,0.6205,0.258,5.07615,0.00000
2381.00,5.07681,10.151982,-0.000212,10.148722,0.6205,0.258,5.07681,0.00000
2382.00,5.07621,10.152044,-0.000213,10.148740,0.6205,0.258,5.07621,0.00000
2383.00,5.07602,10.152077,-0.000214,10.148704,0.6204,0.258,5.07602,0.00000
2384.00,5.07566,10.152129,-0.000214,10.148711,0.6204,0.258,5.07566,0.00000
2385.00,5.07574,10.152254,-0.000212,10.148769,0.6204,0.258,5.07574,0.00000
2386.00,5.07447,10.152293,-0.000214,10.148720,0.6205,0.259,5.07447,0.00000
2387.00,5.07378,10.152407,-0.000213,10.148737,0.6205,0.259,5.07378,0.00000
2388.00,5.07365,10.152468,-0.000208,10.148749,0.6205,0.259,5.07365,0.00000
2389.00,5.07479,10.152525,-0.000207,10.148718,0.6205,0.259,5.07479,0.00000
2390.00,5.07531,10.152530,-0.000209,10.148609,0.6205,0.259,5.07531,0.00000
2391.00,5.07591,10.152636,-0.000210,10.148664,0.6205,0.259,5.07591,0.00000
2392.00,5.07519,10.152665,-0.000211,10.148691,0.6205,0.259,5.07519,0.00000
2393.00,5.07417,10.152745,-0.000213,10.148696,0.6205,0.259,5.07417,0.00000
2394.00,5.07320,10.152798,-0.000215,10.148693,0.6205,0.260,5.07320,0.00000
2395.00,5.07345,10.152855,-0.000213,10.148720,0.6206,0.260,5.07345,0.00000
2396.00,5.07378,10.152900,-0.000211,10.148769,0.6206,0.260,5.07378,0.00000
2397.00,5.07500,10.152985,-0.000213,10.148730,0.6206,0.260,5.07500,0.00000
2398.00,5.07537,10.153057,-0.000217,10.148705,0.6207,0.260,5.07537,0.00000
2399.00,5.07535,10.153140,-0.000218,10.148712,0.6207,0.261,5.07535,0.00000
2400.00,5.07478,10.153221,-0.000220,10.148693,0.6208,0.261,5.07478,0.00000
2401.00,5.07495,10.153267,-0.000221,10.148628,0.6208,0.261,5.07495,0.00000
@16,1.1000,2.2, 2400.00900000001 
2402.00,5.07472,10.153264,-0.000218,10.148603,0.6209,0.261,5.07472,0.00000
2403.00,5.07576,10.153287,-0.000220,10.148603,0.6209,0.261,5.07576,0.00000
2404.00,5.07580,10.153348,-0.000221,10.148550,0.6209,0.262,5.07580,0.00000
2405.00,5.07085,10.153398,-0.000218,10.148521,0.6210,0.262,5.07085,0.00000
2406.00,5.05983,10.153459,-0.000222,10.148541,0.6210,0.262,5.05983,0.00000
2407.00,5.04872,10.153542,-0.000224,10.148591,0.6211,0.262,5.04872,0.00000
2408.00,5.03981,10.153661,-0.000223,10.148628,0.6211,0.262,5.03981,0.00000
2409.00,5.03537,10.153741,-0.000221,10.148674,0.6211,0.262,5.03537,0.00000
2410.00,5.03885,10.153805,-0.000224,10.148697,0.6212,0.263,5.03885,0.00000
2411.00,5.05067,10.153868,-0.000222,10.148680,0.6212,0.263,5.05067,0.00000
2412.00,5.06396,10.153925,-0.000223,10.148623,0.6212,0.263,5.06396,0.00000
2413.00,5.07459,10.153907,-0.000223,10.148531,0.6212,0.263,5.07459,0.00000
2414.00,5.08070,10.153946,-0.000225,10.148521,0.6213,0.263,5.08070,0.00000
2415.00,5.08366,10.154031,-0.000225,10.148583,0.6213,0.264,5.08366,0.00000
2416.00,5.08301,10.154088,-0.000226,10.148601,0.6214,0.264,5.08301,0.00000
2417.00,5.08087,10.154163,-0.000225,10.148629,0.6214,0.264,5.08087,0.00000
2418.00,5.07782,10.154200,-0.000225,10.148625,0.6214,0.264,5.07782,0.00000
2419.00,5.07597,10.154221,-0.000227,10.148613,0.6214,0.264,5.07597,0.00000
2420.00,5.07483,10.154223,-0.000226,10.148550,0.6214,0.264,5.07483,0.00000
2421.00,5.07410,10.154312,-0.000227,10.148599,0.6215,0.265,5.07410,0.00000
2422.00,5.07386,10.154348,-0.000228,10.148621,0.6216,0.265,5.07386,0.00000
2423.00,5.07431,10.154431,-0.000230,10.148744,0.6216,0.265,5.07431,0.00000
2424.00,5.07371,10.154501,-0.000230,10.148773,0.6217,0.265,5.07371,0.00000
2425.00,5.07276,10.154566,-0.000230,10.148761,0.6218,0.265,5.07276,0.00000
2426.00,5.07280,10.154553,-0.000231,10.148682,0.6219,0.266,5.07280,0.00000
2427.00,5.07357,10.154658,-0.000232,10.148715,0.6219,0.266,5.07357,0.00000
2428.00,5.07336,10.154764,-0.000230,10.148692,0.6220,0.266,5.07336,0.00000
2429.00,5.07433,10.154775,-0.000232,10.148622,0.6220,0.266,5.07433,0.00000
2430.00,5.07505,10.154862,-0.000234,10.148701,0.6221,0.267,5.07505,0.00000
2431.00,5.07576,10.154905,-0.000233,10.148713,0.6222,0.267,5.07576,0.00000
2432.00,5.07476,10.154906,-0.000231,10.148663,0.6223,0.267,5.07476,0.00000
2433.00,5.07478,10.154944,-0.000231,10.148677,0.6224,0.267,5.07478,0.00000
2434.00,5.07480,10.155004,-0.000232,10.148737,0.6225,0.267,5.07480,0.00000
2435.00,5.07394,10.155035,-0.000231,10.148750,0.6226,0.268,5.07394,0.00000
2436.00,5.07247,10.155084,-0.000230,10.148747,0.6227,0.268,5.07247,0.00000
2437.00,5.07283,10.155088,-0.000228,10.148712,0.6228,0.268,5.07283,0.00000
2438.00,5.07264,10.155113,-0.000224,10.148697,0.6228,0.268,5.07264,0.00000
2439.00,5.07187,10.155181,-0.000219,10.148686,0.6229,0.268,5.07187,0.00000
2440.00,5.07166,10.155181,-0.000216,10.148612,0.6230,0.268,5.07166,0.00000
2441.00,5.07240,10.155183,-0.000217,10.148586,0.6231,0.268,5.07240,0.00000
2442.00,5.07207,10.155294,-0.000219,10.148671,0.6231,0.268,5.07207,0.00000
2443.00,5.07209,10.155307,-0.000222,10.148599,0.6232,0.268,5.07209,0.00000
2444.00,5.07132,10.155346,-0.000223,10.148600,0.6233,0.268,5.07132,0.00000
2445.00,5.07123,10.155468,-0.000224,10.148650,0.6234,0.269,5.07123,0.00000
2446.00,5.07020,10.155607,-0.000223,10.148683,0.6235,0.269,5.07020,0.00000
2447.00,5.07017,10.155605,-0.000223,10.148568,0.6235,0.269,5.07017,0.00000
2448.00,5.06983,10.155709,-0.000221,10.148614,0.6236,0.269,5.06983,0.00000
2449.00,5.07069,10.155801,-0.000222,10.148645,0.6237,0.269,5.07069,0.00000
2450.00,5.07115,10.155802,-0.000223,10.148584,0.6239,0.269,5.07115,0.00000
2451.00,5.07151,10.155865,-0.000224,10.148629,0.6240,0.270,5.07151,0.00000
2452.00,5.07159,10.155977,-0.000225,10.148704,0.6241,0.270,5.07159,0.00000
2453.00,5.07184,10.156083,-0.000224,10.148742,0.6242,0.270,5.07184,0.00000
2454.00,5.07204,10.156109,-0.000222,10.148722,0.6242,0.270,5.07204,0.00000
2455.00,5.07193,10.156225,-0.000223,10.148799,0.6243,0.270,5.07193,0.00000
2456.00,5.07296,10.156296,-0.000220,10.148803,0.6244,0.270,5.07296,0.00000
2457.00,5.07308,10.156335,-0.000219,10.148778,0.6245,0.270,5.07308,0.00000
2458.00,5.07258,10.156302,-0.000221,10.148713,0.6246,0.271,5.07258,0.00000
2459.00,5.07141,10.156335,-0.000220,10.148713,0.6248,0.271,5.07141,0.00000
2460.00,5.07134,10.156330,-0.000221,10.148621,0.6249,0.271,5.07134,0.00000
2461.00,5.07104,10.156342,-0.000221,10.148601,0.6250,0.271,5.07104,0.00000
2462.00,5.07097,10.156432,-0.000219,10.148603,0.6251,0.271,5.07097,0.00000
2463.00,5.07196,10.156560,-0.000219,10.148670,0.6252,0.272,5.07196,0.00000
2464.00,5.07278,10.156655,-0.000220,10.148666,0.6254,0.272,5.07278,0.00000
2465.00,5.07254,10.156757,-0.000218,10.148706,0.6255,0.272,5.07254,0.00000
2466.00,5.07159,10.156812,-0.000221,10.148628,0.6256,0.272,5.07159,0.00000
2467.00,5.06964,10.156843,-0.000224,10.148618,0.6257,0.272,5.06964,0.00000
2468.00,5.06809,10.156902,-0.000221,10.148569,0.6258,0.272,5.06809,0.00000
2469.00,5.06741,10.156922,-0.000219,10.148514,0.6259,0.272,5.06741,0.00000
2470.00,5.06853,10.156932,-0.000218,10.148449,0.6260,0.273,5.06853,0.00000
2471.00,5.06987,10.157055,-0.000217,10.148509,0.6261,0.273,5.06987,0.00000
2472.00,5.07201,10.157146,-0.000218,10.148537,0.6262,0.273,5.07201,0.00000
2473.00,5.07303,10.157157,-0.000217,10.148551,0.6263,0.273,5.07303,0.00000
2474.00,5.07342,10.157178,-0.000216,10.148579,0.6265,0.273,5.07342,0.00000
2475.00,5.07230,10.157282,-0.000211,10.148658,0.6266,0.273,5.07230,0.00000
2476.00,5.07112,10.157359,-0.000209,10.148725,0.6267,0.273,5.07112,0.00000
2477.00,5.07018,10.157402,-0.000206,10.148738,0.6269,0.273,5.07018,0.00000
2478.00,5.06982,10.157491,-0.000209,10.148766,0.6270,0.273,5.06982,0.00000
2479.00,5.07010,10.157655,-0.000214,10.148860,0.6271,0.274,5.07010,0.00000
2480.00,5.07029,10.157702,-0.000216,10.148883,0.6273,0.274,5.07029,0.00000
2481.00,5.07094,10.157739,-0.000215,10.148856,0.6274,0.274,5.07094,0.00000
2482.00,5.07082,10.157829,-0.000219,10.148869,0.6275,0.274,5.07082,0.00000
2483.00,5.07033,10.157832,-0.000218,10.148804,0.6277,0.275,5.07033,0.00000
2484.00,5.07030,10.157849,-0.000215,10.148735,0.6278,0.275,5.07030,0.00000
2485.00,5.07063,10.157955,-0.000217,10.148719,0.6279,0.275,5.07063,0.00000
2486.00,5.07016,10.158000,-0.000219,10.148694,0.6280,0.275,5.07016,0.00000
2487.00,5.07137,10.157968,-0.000217,10.148643,0.6281,0.275,5.07137,0.00000
2488.00,5.07162,10.158119,-0.000216,10.148686,0.6282,0.275,5.07162,0.00000
2489.00,5.07038,10.158204,-0.000215,10.148746,0.6283,0.275,5.07038,0.00000
2490.00,5.07004,10.158250,-0.000213,10.148787,0.6284,0.275,5.07004,0.00000
2491.00,5.07063,10.158283,-0.000215,10.148816,0.6285,0.276,5.07063,0.00000
2492.00,5.07015,10.158425,-0.000214,10.148925,0.6286,0.276,5.07015,0.00000
2493.00,5.07034,10.158485,-0.000214,10.148975,0.6286,0.276,5.07034,0.00000
2494.00,5.07136,10.158523,-0.000218,10.148949,0.6287,0.276,5.07136,0.00000
2495.00,5.07131,10.158554,-0.000222,10.148892,0.6288,0.276,5.07131,0.00000
2496.00,5.07076,10.158627,-0.000221,10.148848,0.6289,0.277,5.07076,0.00000
2497.00,5.06965,10.158650,-0.000224,10.148786,0.6289,0.277,5.06965,0.00000
2498.00,5.06920,10.158623,-0.000228,10.148732,0.6290,0.277,5.06920,0.00000
2499.00,5.06935,10.158647,-0.000227,10.148699,0.6290,0.277,5.06935,0.00000
2500.00,5.06997,10.158659,-0.000226,10.148658,0.6291,0.277,5.06997,0.00000
2501.00,5.06960,10.158669,-0.000223,10.148653,0.6292,0.277,5.06960,0.00000
2502.00,5.06903,10.158673,-0.000226,10.148584,0.6293,0.278,5.06903,0.00000
2503.00,5.06865,10.158723,-0.000226,10.148549,0.6293,0.278,5.06865,0.00000
2504.00,5.06765,10.158813,-0.000226,10.148527,0.6294,0.278,5.06765,0.00000
2505.00,5.06724,10.158892,-0.000226,10.148589,0.6294,0.278,5.06724,0.00000
2506.00,5.06802,10.158960,-0.000229,10.148597,0.6295,0.278,5.06802,0.00000
2507.00,5.06861,10.159031,-0.000229,10.148591,0.6295,0.279,5.06861,0.00000
2508.00,5.06882,10.159196,-0.000229,10.148688,0.6295,0.279,5.06882,0.00000
2509.00,5.06911,10.159263,-0.000229,10.148739,0.6296,0.279,5.06911,0.00000
2510.00,5.06894,10.159339,-0.000227,10.148757,0.6296,0.279,5.06894,0.00000
2511.00,5.06955,10.159357,-0.000223,10.148709,0.6296,0.279,5.06955,0.00000
2512.00,5.07041,10.159367,-0.000220,10.148739,0.6297,0.279,5.07041,0.00000
2513.00,5.07085,10.159334,-0.000218,10.148691,0.6297,0.279,5.07085,0.00000
2514.00,5.07057,10.159397,-0.000219,10.148713,0.6297,0.279,5.07057,0.00000
2515.00,5.06991,10.159412,-0.000223,10.148660,0.6297,0.279,5.06991,0.00000
2516.00,5.06848,10.159505,-0.000229,10.148700,0.6297,0.280,5.06848,0.00000
2517.00,5.06781,10.159644,-0.000228,10.148730,0.6297,0.280,5.06781,0.00000
2518.00,5.06771,10.159717,-0.000227,10.148734,0.6297,0.280,5.06771,0.00000
2519.00,5.06841,10.159730,-0.000223,10.148693,0.6297,0.280,5.06841,0.00000
2520.00,5.06850,10.159794,-0.000221,10.148715,0.6298,0.280,5.06850,0.00000
2521.00,5.06823,10.159869,-0.000220,10.148755,0.6298,0.280,5.06823,0.00000
2522.00,5.06839,10.159884,-0.000221,10.148759,0.6298,0.281,5.06839,0.00000
2523.00,5.06875,10.159914,-0.000223,10.148774,0.6299,0.281,5.06875,0.00000
2524.00,5.06886,10.159935,-0.000228,10.148732,0.6299,0.281,5.06886,0.00000
2525.00,5.06948,10.159992,-0.000228,10.148716,0.6300,0.282,5.06948,0.00000
2526.00,5.06966,10.160022,-0.000226,10.148703,0.6300,0.282,5.06966,0.00000
2527.00,5.07005,10.160054,-0.000226,10.148662,0.6300,0.282,5.07005,0.00000
2528.00,5.06985,10.160089,-0.000227,10.148613,0.6301,0.282,5.06985,0.00000
2529.00,5.07025,10.160150,-0.000222,10.148644,0.6301,0.282,5.07025,0.00000
2530.00,5.07053,10.160204,-0.000224,10.148643,0.6302,0.282,5.07053,0.00000
2531.00,5.07071,10.160254,-0.000224,10.148624,0.6302,0.282,5.07071,0.00000
2532.00,5.07057,10.160266,-0.000222,10.148606,0.6303,0.282,5.07057,0.00000
2533.00,5.07007,10.160358,-0.000221,10.148655,0.6304,0.283,5.07007,0.00000
2534.00,5.06907,10.160396,-0.000226,10.148651,0.6305,0.283,5.06907,0.00000
2535.00,5.06856,10.160441,-0.000223,10.148658,0.6306,0.283,5.06856,0.00000
2536.00,5.06857,10.160461,-0.000224,10.148631,0.6307,0.283,5.06857,0.00000
2537.00,5.06788,10.160609,-0.000228,10.148714,0.6308,0.283,5.06788,0.00000
2538.00,5.06831,10.160669,-0.000228,10.148694,0.6309,0.284,5.06831,0.00000
2539.00,5.06938,10.160757,-0.000221,10.148685,0.6310,0.284,5.06938,0.00000
2540.00,5.06948,10.160820,-0.000218,10.148690,0.6311,0.284,5.06948,0.00000
2541.00,5.06907,10.160896,-0.000216,10.148703,0.6312,0.284,5.06907,0.00000
2542.00,5.06918,10.160904,-0.000216,10.148635,0.6313,0.284,5.06918,0.00000
2543.00,5.06935,10.160919,-0.000216,10.148588,0.6314,0.284,5.06935,0.00000
2544.00,5.06898,10.160965,-0.000222,10.148622,0.6315,0.284,5.06898,0.00000
2545.00,5.06828,10.161018,-0.000230,10.148633,0.6316,0.285,5.06828,0.00000
2546.00,5.06831,10.161047,-0.000233,10.148612,0.6318,0.285,5.06831,0.00000
2547.00,5.06805,10.161139,-0.000233,10.148652,0.6319,0.285,5.06805,0.00000
2548.00,5.06744,10.161192,-0.000232,10.148695,0.6321,0.286,5.06744,0.00000
2549.00,5.06712,10.161236,-0.000230,10.148701,0.6322,0.286,5.06712,0.00000
2550.00,5.06692,10.161248,-0.000224,10.148691,0.6323,0.286,5.06692,0.00000
2551.00,5.06708,10.161355,-0.000222,10.148749,0.6324,0.286,5.06708,0.00000
2552.00,5.06822,10.161332,-0.000221,10.148726,0.6326,0.286,5.06822,0.00000
@17,1.1000,2.2, 2550.003 
2553.00,5.06890,10.161412,-0.000223,10.148745,0.6327,0.286,5.06890,0.00000
2554.00,5.06872,10.161466,-0.000220,10.148714,0.6328,0.286,5.06872,0.00000
2555.00,5.06420,10.161532,-0.000218,10.148718,0.6329,0.286,5.06420,0.00000
2556.00,5.05293,10.161537,-0.000218,10.148727,0.6331,0.286,5.05293,0.00000
2557.00,5.04118,10.161557,-0.000219,10.148708,0.6332,0.286,5.04118,0.00000
2558.00,5.03296,10.161494,-0.000222,10.148640,0.6333,0.287,5.03296,0.00000
2559.00,5.02828,10.161542,-0.000227,10.148652,0.6334,0.287,5.02828,0.00000
2560.00,5.03131,10.161616,-0.000233,10.148633,0.6336,0.288,5.03131,0.00000
2561.00,5.04282,10.161683,-0.000234,10.148594,0.6337,0.288,5.04282,0.00000
2562.00,5.05546,10.161783,-0.000230,10.148561,0.6338,0.288,5.05546,0.00000
2563.00,5.06448,10.161935,-0.000226,10.148605,0.6339,0.288,5.06448,0.00000
2564.00,5.07056,10.161995,-0.000225,10.148557,0.6340,0.288,5.07056,0.00000
2565.00,5.07376,10.161989,-0.000221,10.148506,0.6341,0.288,5.07376,0.00000
2566.00,5.07469,10.162077,-0.000224,10.148547,0.6342,0.288,5.07469,0.00000
2567.00,5.07374,10.162185,-0.000226,10.148617,0.6343,0.288,5.07374,0.00000
2568.00,5.07214,10.162230,-0.000225,10.148552,0.6344,0.289,5.07214,0.00000
2569.00,5.07052,10.162271,-0.000225,10.148587,0.6345,0.289,5.07052,0.00000
2570.00,5.06893,10.162385,-0.000224,10.148653,0.6346,0.289,5.06893,0.00000
2571.00,5.06680,10.162425,-0.000220,10.148629,0.6347,0.289,5.06680,0.00000
2572.00,5.06483,10.162454,-0.000221,10.148641,0.6349,0.289,5.06483,0.00000
2573.00,5.06468,10.162508,-0.000221,10.148681,0.6350,0.289,5.06468,0.00000
2574.00,5.06406,10.162561,-0.000220,10.148665,0.6351,0.289,5.06406,0.00000
2575.00,5.06400,10.162605,-0.000221,10.148679,0.6352,0.289,5.06400,0.00000
2576.00,5.06412,10.162688,-0.000227,10.148693,0.6352,0.290,5.06412,0.00000
2577.00,5.06442,10.162711,-0.000227,10.148602,0.6353,0.290,5.06442,0.00000
2578.00,5.06438,10.162770,-0.000227,10.148651,0.6354,0.290,5.06438,0.00000
2579.00,5.06576,10.162854,-0.000227,10.148684,0.6354,0.290,5.06576,0.00000
2580.00,5.06605,10.162899,-0.000229,10.148649,0.6355,0.291,5.06605,0.00000
2581.00,5.06609,10.162908,-0.000229,10.148554,0.6356,0.291,5.06609,0.00000
2582.00,5.06594,10.163080,-0.000224,10.148637,0.6357,0.291,5.06594,0.00000
2583.00,5.06507,10.163167,-0.000226,10.148615,0.6358,0.291,5.06507,0.00000
2584.00,5.06293,10.163201,-0.000229,10.148611,0.6358,0.291,5.06293,0.00000
2585.00,5.06242,10.163300,-0.000228,10.148663,0.6359,0.291,5.06242,0.00000
2586.00,5.06281,10.163288,-0.000224,10.148633,0.6360,0.291,5.06281,0.00000
2587.00,5.06237,10.163255,-0.000228,10.148608,0.6360,0.292,5.06237,0.00000
2588.00,5.06314,10.163245,-0.000227,10.148607,0.6361,0.292,5.06314,0.00000
2589.00,5.06257,10.163317,-0.000224,10.148637,0.6361,0.292,5.06257,0.00000
2590.00,5.06310,10.163344,-0.000223,10.148613,0.6362,0.292,5.06310,0.00000
2591.00,5.06253,10.163446,-0.000225,10.148680,0.6362,0.292,5.06253,0.00000
2592.00,5.06320,10.163515,-0.000224,10.148726,0.6363,0.292,5.06320,0.00000
2593.00,5.06309,10.163649,-0.000224,10.148752,0.6364,0.292,5.06309,0.00000
2594.00,5.06455,10.163694,-0.000227,10.148708,0.6364,0.293,5.06455,0.00000
2595.00,5.06379,10.163754,-0.000226,10.148726,0.6365,0.293,5.06379,0.00000
2596.00,5.06321,10.163842,-0.000226,10.148764,0.6365,0.293,5.06321,0.00000
2597.00,5.06241,10.163848,-0.000226,10.148703,0.6366,0.293,5.06241,0.00000
2598.00,5.06242,10.163863,-0.000224,10.148664,0.6366,0.293,5.06242,0.00000
2599.00,5.06229,10.163894,-0.000222,10.148641,0.6367,0.293,5.06229,0.00000
2600.00,5.06226,10.163970,-0.000221,10.148666,0.6367,0.293,5.06226,0.00000
2601.00,5.06299,10.164011,-0.000221,10.148649,0.6367,0.293,5.06299,0.00000
2602.00,5.06363,10.164111,-0.000221,10.148727,0.6368,0.294,5.06363,0.00000
2603.00,5.06422,10.164162,-0.000227,10.148725,0.6368,0.294,5.06422,0.00000
2604.00,5.06468,10.164313,-0.000229,10.148844,0.6369,0.294,5.06468,0.00000
2605.00,5.06519,10.164321,-0.000229,10.148776,0.6369,0.294,5.06519,0.00000
2606.00,5.06488,10.164382,-0.000230,10.148768,0.6370,0.295,5.06488,0.00000
2607.00,5.06438,10.164445,-0.000233,10.148761,0.6371,0.295,5.06438,0.00000
2608.00,5.06421,10.164547,-0.000229,10.148796,0.6371,0.295,5.06421,0.00000
2609.00,5.06514,10.164549,-0.000230,10.148721,0.6372,0.295,5.06514,0.00000
2610.00,5.06540,10.164671,-0.000231,10.148796,0.6372,0.295,5.06540,0.00000
2611.00,5.06537,10.164746,-0.000229,10.148858,0.6373,0.295,5.06537,0.00000
2612.00,5.06652,10.164780,-0.000223,10.148836,0.6374,0.295,5.06652,0.00000
2613.00,5.06573,10.164795,-0.000224,10.148829,0.6374,0.295,5.06573,0.00000
2614.00,5.06378,10.164851,-0.000223,10.148836,0.6375,0.296,5.06378,0.00000
2615.00,5.06341,10.164833,-0.000224,10.148779,0.6376,0.296,5.06341,0.00000
2616.00,5.06322,10.164846,-0.000223,10.148697,0.6376,0.296,5.06322,0.00000
2617.00,5.06249,10.164954,-0.000225,10.148729,0.6377,0.296,5.06249,0.00000
2618.00,5.06232,10.165009,-0.000227,10.148752,0.6378,0.296,5.06232,0.00000
2619.00,5.06292,10.165018,-0.000225,10.148741,0.6378,0.296,5.06292,0.00000
2620.00,5.06308,10.165105,-0.000225,10.148770,0.6379,0.297,5.06308,0.00000
2621.00,5.06390,10.165211,-0.000226,10.148848,0.6380,0.297,5.06390,0.00000
2622.00,5.06384,10.165219,-0.000228,10.148812,0.6381,0.297,5.06384,0.00000
2623.00,5.06390,10.165308,-0.000228,10.148851,0.6382,0.297,5.06390,0.00000
2624.00,5.06416,10.165332,-0.000228,10.148846,0.6382,0.297,5.06416,0.00000
2625.00,5.06377,10.165393,-0.000226,10.148836,0.6383,0.297,5.06377,0.00000
2626.00,5.06423,10.165428,-0.000226,10.148829,0.6384,0.298,5.06423,0.00000
2627.00,5.06519,10.165486,-0.000225,10.148818,0.6384,0.298,5.06519,0.00000
2628.00,5.06582,10.165530,-0.000221,10.148796,0.6384,0.298,5.06582,0.00000
2629.00,5.06558,10.165663,-0.000225,10.148790,0.6385,0.298,5.06558,0.00000
2630.00,5.06527,10.165698,-0.000227,10.148766,0.6385,0.298,5.06527,0.00000
2631.00,5.06361,10.165672,-0.000224,10.148652,0.6385,0.298,5.06361,0.00000
2632.00,5.06265,10.165669,-0.000225,10.148621,0.6386,0.298,5.06265,0.00000
2633.00,5.06232,10.165684,-0.000226,10.148576,0.6386,0.299,5.06232,0.00000
2634.00,5.06300,10.165689,-0.000225,10.148603,0.6386,0.299,5.06300,0.00000
2635.00,5.06303,10.165766,-0.000224,10.148652,0.6386,0.299,5.06303,0.00000
2636.00,5.06332,10.165908,-0.000227,10.148824,0.6386,0.299,5.06332,0.00000
2637.00,5.06342,10.166024,-0.000227,10.148865,0.6386,0.299,5.06342,0.00000
2638.00,5.06300,10.166024,-0.000226,10.148822,0.6386,0.300,5.06300,0.00000
2639.00,5.06200,10.166129,-0.000227,10.148853,0.6387,0.300,5.06200,0.00000
2640.00,5.06227,10.166155,-0.000227,10.148807,0.6387,0.300,5.06227,0.00000
2641.00,5.06313,10.166224,-0.000223,10.148776,0.6387,0.300,5.06313,0.00000
2642.00,5.06284,10.166346,-0.000220,10.148826,0.6387,0.300,5.06284,0.00000
2643.00,5.06335,10.166478,-0.000225,10.148849,0.6388,0.300,5.06335,0.00000
2644.00,5.06321,10.166576,-0.000226,10.148839,0.6388,0.301,5.06321,0.00000
2645.00,5.06220,10.166660,-0.000226,10.148859,0.6389,0.301,5.06220,0.00000
2646.00,5.06153,10.166694,-0.000230,10.148803,0.6389,0.301,5.06153,0.00000
2647.00,5.06172,10.166717,-0.000233,10.148759,0.6390,0.302,5.06172,0.00000
2648.00,5.06154,10.166696,-0.000231,10.148706,0.6390,0.302,5.06154,0.00000
2649.00,5.06200,10.166724,-0.000229,10.148691,0.6391,0.302,5.06200,0.00000
2650.00,5.06278,10.166772,-0.000228,10.148656,0.6391,0.302,5.06278,0.00000
2651.00,5.06240,10.166804,-0.000224,10.148628,0.6392,0.302,5.06240,0.00000
2652.00,5.06213,10.166826,-0.000223,10.148600,0.6392,0.302,5.06213,0.00000
2653.00,5.06184,10.166994,-0.000223,10.148735,0.6392,0.302,5.06184,0.00000
2654.00,5.06112,10.167075,-0.000220,10.148803,0.6393,0.302,5.06112,0.00000
2655.00,5.06134,10.167113,-0.000218,10.148815,0.6394,0.302,5.06134,0.00000
2656.00,5.06151,10.167148,-0.000218,10.148835,0.6394,0.302,5.06151,0.00000
2657.00,5.06143,10.167169,-0.000217,10.148827,0.6395,0.302,5.06143,0.00000
2658.00,5.06165,10.167184,-0.000214,10.148772,0.6396,0.302,5.06165,0.00000
2659.00,5.06208,10.167234,-0.000216,10.148690,0.6396,0.303,5.06208,0.00000
2660.00,5.06160,10.167277,-0.000220,10.148663,0.6397,0.303,5.06160,0.00000
2661.00,5.06133,10.167366,-0.000223,10.148648,0.6397,0.303,5.06133,0.00000
2662.00,5.06042,10.167479,-0.000221,10.148683,0.6398,0.303,5.06042,0.00000
2663.00,5.06010,10.167492,-0.000223,10.148623,0.6398,0.304,5.06010,0.00000
2664.00,5.05958,10.167486,-0.000225,10.148595,0.6399,0.304,5.05958,0.00000
2665.00,5.05965,10.167564,-0.000222,10.148617,0.6399,0.304,5.05965,0.00000
2666.00,5.05988,10.167574,-0.000222,10.148603,0.6400,0.304,5.05988,0.00000
2667.00,5.06142,10.167629,-0.000225,10.148611,0.6400,0.304,5.06142,0.00000
2668.00,5.06146,10.167682,-0.000226,10.148646,0.6401,0.305,5.06146,0.00000
2669.00,5.06116,10.167797,-0.000226,10.148716,0.6401,0.305,5.06116,0.00000
2670.00,5.06136,10.167848,-0.000227,10.148751,0.6402,0.305,5.06136,0.00000
2671.00,5.06139,10.167936,-0.000228,10.148783,0.6402,0.305,5.06139,0.00000
2672.00,5.06086,10.167959,-0.000227,10.148771,0.6403,0.305,5.06086,0.00000
2673.00,5.06134,10.168034,-0.000225,10.148794,0.6404,0.306,5.06134,0.00000
2674.00,5.06183,10.168014,-0.000221,10.148757,0.6404,0.306,5.06183,0.00000
2675.00,5.06152,10.168079,-0.000217,10.148779,0.6405,0.306,5.06152,0.00000
2676.00,5.06141,10.168180,-0.000216,10.148838,0.6406,0.306,5.06141,0.00000
2677.00,5.06129,10.168242,-0.000216,10.148837,0.6407,0.306,5.06129,0.00000
2678.00,5.06069,10.168294,-0.000216,10.148829,0.6408,0.306,5.06069,0.00000
2679.00,5.05998,10.168374,-0.000217,10.148804,0.6408,0.306,5.05998,0.00000
2680.00,5.05958,10.168422,-0.000221,10.148792,0.6409,0.306,5.05958,0.00000
2681.00,5.05924,10.168485,-0.000220,10.148788,0.6409,0.306,5.05924,0.00000
2682.00,5.05924,10.168534,-0.000221,10.148783,0.6410,0.307,5.05924,0.00000
2683.00,5.05914,10.168598,-0.000223,10.148782,0.6410,0.307,5.05914,0.00000
2684.00,5.05967,10.168670,-0.000222,10.148797,0.6411,0.307,5.05967,0.00000
2685.00,5.05974,10.168675,-0.000223,10.148750,0.6411,0.307,5.05974,0.00000
2686.00,5.06014,10.168662,-0.000224,10.148706,0.6412,0.307,5.06014,0.00000
2687.00,5.06051,10.168734,-0.000224,10.148736,0.6413,0.307,5.06051,0.00000
2688.00,5.06115,10.168785,-0.000225,10.148722,0.6413,0.308,5.06115,0.00000
2689.00,5.06169,10.168824,-0.000229,10.148731,0.6413,0.308,5.06169,0.00000
2690.00,5.06172,10.168937,-0.000229,10.148768,0.6414,0.308,5.06172,0.00000
2691.00,5.06159,10.169014,-0.000229,10.148727,0.6414,0.308,5.06159,0.00000
2692.00,5.06071,10.168988,-0.000227,10.148588,0.6414,0.308,5.06071,0.00000
2693.00,5.06005,10.169053,-0.000226,10.148601,0.6414,0.309,5.06005,0.00000
2694.00,5.05931,10.169097,-0.000223,10.148603,0.6415,0.309,5.05931,0.00000
2695.00,5.05934,10.169138,-0.000221,10.148584,0.6415,0.309,5.05934,0.00000
2696.00,5.05977,10.169170,-0.000220,10.148596,0.6415,0.309,5.05977,0.00000
2697.00,5.06034,10.169262,-0.000220,10.148726,0.6416,0.309,5.06034,0.00000
2698.00,5.06043,10.169287,-0.000216,10.148731,0.6416,0.309,5.06043,0.00000
2699.00,5.06050,10.169347,-0.000217,10.148706,0.6416,0.309,5.06050,0.00000
2700.00,5.06073,10.169336,-0.000220,10.148599,0.6416,0.310,5.06073,0.00000
2701.00,5.05981,10.169382,-0.000220,10.148597,0.6417,0.310,5.05981,0.00000
2702.00,5.05922,10.169417,-0.000221,10.148531,0.6417,0.310,5.05922,0.00000
@18,1.1000,2.2, 2700.01300000001 
2703.00,5.05843,10.169457,-0.000222,10.148491,0.6417,0.310,5.05843,0.00000
2704.00,5.05852,10.169553,-0.000222,10.148558,0.6417,0.310,5.05852,0.00000
2705.00,5.05443,10.169706,-0.000221,10.148691,0.6418,0.311,5.05443,0.00000
2706.00,5.04656,10.169762,-0.000220,10.148726,0.6419,0.311,5.04656,0.00000
2707.00,5.03629,10.169828,-0.000221,10.148786,0.6419,0.311,5.03629,0.00000
2708.00,5.02857,10.169906,-0.000223,10.148845,0.6420,0.311,5.02857,0.00000
2709.00,5.02450,10.169856,-0.000227,10.148742,0.6420,0.312,5.02450,0.00000
2710.00,5.02600,10.169863,-0.000228,10.148722,0.6421,0.312,5.02600,0.00000
2711.00,5.03394,10.169951,-0.000227,10.148746,0.6421,0.312,5.03394,0.00000
2712.00,5.04604,10.170045,-0.000224,10.148766,0.6421,0.312,5.04604,0.00000
2713.00,5.05645,10.170075,-0.000222,10.148756,0.6422,0.312,5.05645,0.00000
2714.00,5.06189,10.170187,-0.000219,10.148813,0.6422,0.312,5.06189,0.00000
2715.00,5.06515,10.170179,-0.000216,10.148762,0.6423,0.312,5.06515,0.00000
2716.00,5.06583,10.170182,-0.000216,10.148728,0.6423,0.313,5.06583,0.00000
2717.00,5.06485,10.170200,-0.000217,10.148712,0.6424,0.313,5.06485,0.00000
2718.00,5.06183,10.170214,-0.000216,10.148654,0.6424,0.313,5.06183,0.00000
2719.00,5.06040,10.170315,-0.000213,10.148740,0.6424,0.313,5.06040,0.00000
2720.00,5.05983,10.170450,-0.000213,10.148835,0.6424,0.313,5.05983,0.00000
2721.00,5.05975,10.170512,-0.000215,10.148817,0.6425,0.313,5.05975,0.00000
2722.00,5.05844,10.170572,-0.000219,10.148789,0.6425,0.314,5.05844,0.00000
2723.00,5.05910,10.170678,-0.000222,10.148833,0.6425,0.314,5.05910,0.00000
2724.00,5.05901,10.170658,-0.000222,10.148738,0.6426,0.314,5.05901,0.00000
2725.00,5.05833,10.170710,-0.000221,10.148711,0.6426,0.314,5.05833,0.00000
2726.00,5.05757,10.170819,-0.000217,10.148747,0.6426,0.315,5.05757,0.00000
2727.00,5.05756,10.170942,-0.000213,10.148815,0.6427,0.314,5.05756,0.00000
2728.00,5.05737,10.171021,-0.000212,10.148838,0.6427,0.315,5.05737,0.00000
2729.00,5.05601,10.171108,-0.000212,10.148870,0.6428,0.315,5.05601,0.00000
2730.00,5.05501,10.171104,-0.000213,10.148839,0.6428,0.315,5.05501,0.00000
2731.00,5.05513,10.171151,-0.000216,10.148874,0.6428,0.315,5.05513,0.00000
2732.00,5.05544,10.171232,-0.000215,10.148887,0.6428,0.315,5.05544,0.00000
2733.00,5.05568,10.171251,-0.000213,10.148848,0.6428,0.315,5.05568,0.00000
2734.00,5.05705,10.171315,-0.000211,10.148855,0.6428,0.315,5.05705,0.00000
2735.00,5.05761,10.171431,-0.000209,10.148890,0.6428,0.315,5.05761,0.00000
2736.00,5.05730,10.171471,-0.000208,10.148849,0.6428,0.316,5.05730,0.00000
2737.00,5.05750,10.171436,-0.000212,10.148777,0.6428,0.316,5.05750,0.00000
2738.00,5.05691,10.171514,-0.000212,10.148754,0.6428,0.316,5.05691,0.00000
2739.00,5.05614,10.171508,-0.000213,10.148632,0.6429,0.316,5.05614,0.00000
2740.00,5.05577,10.171520,-0.000212,10.148581,0.6429,0.316,5.05577,0.00000
2741.00,5.05484,10.171527,-0.000214,10.148548,0.6429,0.317,5.05484,0.00000
2742.00,5.05380,10.171596,-0.000213,10.148571,0.6429,0.317,5.05380,0.00000
2743.00,5.05358,10.171627,-0.000211,10.148611,0.6429,0.317,5.05358,0.00000
2744.00,5.05362,10.171719,-0.000211,10.148739,0.6429,0.317,5.05362,0.00000
2745.00,5.05477,10.171764,-0.000216,10.148758,0.6430,0.317,5.05477,0.00000
2746.00,5.05538,10.171814,-0.000217,10.148791,0.6430,0.318,5.05538,0.00000
2747.00,5.05614,10.171847,-0.000214,10.148770,0.6430,0.318,5.05614,0.00000
2748.00,5.05649,10.171897,-0.000213,10.148729,0.6430,0.318,5.05649,0.00000
2749.00,5.05686,10.171979,-0.000214,10.148709,0.6430,0.318,5.05686,0.00000
2750.00,5.05575,10.172056,-0.000212,10.148703,0.6430,0.318,5.05575,0.00000
2751.00,5.05579,10.172151,-0.000206,10.148652,0.6430,0.318,5.05579,0.00000
2752.00,5.05554,10.172150,-0.000205,10.148533,0.6430,0.318,5.05554,0.00000
2753.00,5.05476,10.172267,-0.000207,10.148572,0.6431,0.318,5.05476,0.00000
2754.00,5.05464,10.172320,-0.000208,10.148577,0.6431,0.318,5.05464,0.00000
2755.00,5.05489,10.172339,-0.000208,10.148540,0.6430,0.319,5.05489,0.00000
2756.00,5.05469,10.172430,-0.000210,10.148618,0.6431,0.319,5.05469,0.00000
2757.00,5.05511,10.172499,-0.000212,10.148672,0.6430,0.319,5.05511,0.00000
2758.00,5.05608,10.172520,-0.000211,10.148658,0.6431,0.319,5.05608,0.00000
2759.00,5.05631,10.172549,-0.000213,10.148623,0.6431,0.319,5.05631,0.00000
2760.00,5.05687,10.172582,-0.000213,10.148625,0.6431,0.320,5.05687,0.00000
2761.00,5.05743,10.172575,-0.000214,10.148568,0.6431,0.320,5.05743,0.00000
2762.00,5.05727,10.172661,-0.000213,10.148634,0.6431,0.320,5.05727,0.00000
2763.00,5.05696,10.172668,-0.000215,10.148620,0.6431,0.320,5.05696,0.00000
2764.00,5.05807,10.172735,-0.000213,10.148657,0.6431,0.320,5.05807,0.00000
2765.00,5.05763,10.172828,-0.000211,10.148733,0.6431,0.320,5.05763,0.00000
2766.00,5.05736,10.172882,-0.000211,10.148756,0.6431,0.320,5.05736,0.00000
2767.00,5.05731,10.172957,-0.000215,10.148782,0.6432,0.321,5.05731,0.00000
2768.00,5.05761,10.173048,-0.000216,10.148794,0.6431,0.321,5.05761,0.00000
2769.00,5.05685,10.173116,-0.000214,10.148801,0.6431,0.321,5.05685,0.00000
2770.00,5.05671,10.173161,-0.000216,10.148755,0.6431,0.321,5.05671,0.00000
2771.00,5.05613,10.173179,-0.000217,10.148716,0.6431,0.321,5.05613,0.00000
2772.00,5.05521,10.173215,-0.000210,10.148668,0.6431,0.321,5.05521,0.00000
2773.00,5.05531,10.173208,-0.000212,10.148660,0.6431,0.321,5.05531,0.00000
2774.00,5.05418,10.173219,-0.000214,10.148610,0.6431,0.322,5.05418,0.00000
2775.00,5.05412,10.173259,-0.000215,10.148614,0.6431,0.322,5.05412,0.00000
2776.00,5.05495,10.173352,-0.000217,10.148668,0.6431,0.322,5.05495,0.00000
2777.00,5.05665,10.173354,-0.000221,10.148661,0.6431,0.322,5.05665,0.00000
2778.00,5.05687,10.173397,-0.000218,10.148634,0.6431,0.323,5.05687,0.00000
2779.00,5.05761,10.173437,-0.000216,10.148615,0.6431,0.323,5.05761,0.00000
2780.00,5.05709,10.173535,-0.000217,10.148625,0.6432,0.323,5.05709,0.00000
2781.00,5.05651,10.173609,-0.000217,10.148624,0.6432,0.323,5.05651,0.00000
2782.00,5.05489,10.173723,-0.000215,10.148628,0.6432,0.323,5.05489,0.00000
2783.00,5.05383,10.173855,-0.000220,10.148670,0.6433,0.323,5.05383,0.00000
2784.00,5.05277,10.173934,-0.000222,10.148736,0.6433,0.324,5.05277,0.00000
2785.00,5.05356,10.173992,-0.000221,10.148806,0.6433,0.324,5.05356,0.00000
2786.00,5.05414,10.174024,-0.000223,10.148790,0.6433,0.324,5.05414,0.00000
2787.00,5.05451,10.174038,-0.000223,10.148783,0.6433,0.324,5.05451,0.00000
2788.00,5.05449,10.174047,-0.000220,10.148750,0.6433,0.324,5.05449,0.00000
2789.00,5.05450,10.174134,-0.000221,10.148728,0.6433,0.325,5.05450,0.00000
2790.00,5.05465,10.174194,-0.000218,10.148653,0.6433,0.325,5.05465,0.00000
2791.00,5.05474,10.174251,-0.000215,10.148654,0.6433,0.325,5.05474,0.00000
2792.00,5.05498,10.174309,-0.000215,10.148616,0.6434,0.325,5.05498,0.00000
2793.00,5.05612,10.174382,-0.000216,10.148638,0.6434,0.325,5.05612,0.00000
2794.00,5.05696,10.174352,-0.000217,10.148571,0.6434,0.325,5.05696,0.00000
2795.00,5.05660,10.174422,-0.000220,10.148613,0.6434,0.325,5.05660,0.00000
2796.00,5.05575,10.174471,-0.000220,10.148617,0.6435,0.326,5.05575,0.00000
2797.00,5.05469,10.174486,-0.000221,10.148640,0.6435,0.326,5.05469,0.00000
2798.00,5.05383,10.174542,-0.000218,10.148619,0.6435,0.326,5.05383,0.00000
2799.00,5.05296,10.174639,-0.000215,10.148682,0.6436,0.326,5.05296,0.00000
2800.00,5.05282,10.174624,-0.000212,10.148584,0.6436,0.326,5.05282,0.00000
2801.00,5.05314,10.174662,-0.000212,10.148569,0.6436,0.326,5.05314,0.00000
2802.00,5.05400,10.174735,-0.000214,10.148585,0.6436,0.326,5.05400,0.00000
2803.00,5.05326,10.174826,-0.000219,10.148636,0.6436,0.327,5.05326,0.00000
2804.00,5.05373,10.174861,-0.000219,10.148625,0.6436,0.327,5.05373,0.00000
2805.00,5.05397,10.174891,-0.000221,10.148635,0.6437,0.327,5.05397,0.00000
2806.00,5.05396,10.174926,-0.000220,10.148591,0.6437,0.327,5.05396,0.00000
2807.00,5.05372,10.175013,-0.000218,10.148580,0.6438,0.327,5.05372,0.00000
2808.00,5.05400,10.175022,-0.000218,10.148538,0.6438,0.327,5.05400,0.00000
2809.00,5.05363,10.175097,-0.000217,10.148519,0.6439,0.327,5.05363,0.00000
2810.00,5.05334,10.175210,-0.000216,10.148563,0.6439,0.328,5.05334,0.00000
2811.00,5.05402,10.175260,-0.000215,10.148598,0.6439,0.328,5.05402,0.00000
2812.00,5.05471,10.175292,-0.000216,10.148580,0.6440,0.328,5.05471,0.00000
2813.00,5.05515,10.175377,-0.000213,10.148590,0.6440,0.328,5.05515,0.00000
2814.00,5.05571,10.175426,-0.000212,10.148611,0.6441,0.328,5.05571,0.00000
2815.00,5.05556,10.175465,-0.000213,10.148660,0.6442,0.328,5.05556,0.00000
2816.00,5.05487,10.175572,-0.000214,10.148653,0.6442,0.328,5.05487,0.00000
2817.00,5.05399,10.175646,-0.000212,10.148674,0.6443,0.328,5.05399,0.00000
2818.00,5.05404,10.175684,-0.000215,10.148717,0.6444,0.329,5.05404,0.00000
2819.00,5.05360,10.175698,-0.000217,10.148678,0.6445,0.329,5.05360,0.00000
2820.00,5.05368,10.175760,-0.000221,10.148585,0.6445,0.329,5.05368,0.00000
2821.00,5.05428,10.175808,-0.000226,10.148573,0.6446,0.329,5.05428,0.00000
2822.00,5.05469,10.175801,-0.000229,10.148502,0.6447,0.330,5.05469,0.00000
2823.00,5.05440,10.175904,-0.000230,10.148494,0.6448,0.330,5.05440,0.00000
2824.00,5.05454,10.176034,-0.000228,10.148527,0.6448,0.330,5.05454,0.00000
2825.00,5.05462,10.176052,-0.000225,10.148547,0.6449,0.330,5.05462,0.00000
2826.00,5.05371,10.176113,-0.000220,10.148599,0.6450,0.330,5.05371,0.00000
2827.00,5.05322,10.176219,-0.000220,10.148710,0.6451,0.330,5.05322,0.00000
2828.00,5.05319,10.176169,-0.000220,10.148677,0.6451,0.330,5.05319,0.00000
2829.00,5.05296,10.176176,-0.000222,10.148703,0.6452,0.331,5.05296,0.00000
2830.00,5.05408,10.176225,-0.000219,10.148743,0.6453,0.331,5.05408,0.00000
2831.00,5.05482,10.176231,-0.000218,10.148717,0.6454,0.331,5.05482,0.00000
2832.00,5.05455,10.176252,-0.000217,10.148648,0.6455,0.331,5.05455,0.00000
2833.00,5.05381,10.176295,-0.000215,10.148581,0.6456,0.331,5.05381,0.00000
2834.00,5.05341,10.176352,-0.000216,10.148597,0.6457,0.331,5.05341,0.00000
2835.00,5.05231,10.176449,-0.000218,10.148599,0.6458,0.332,5.05231,0.00000
2836.00,5.05161,10.176540,-0.000217,10.148618,0.6460,0.332,5.05161,0.00000
2837.00,5.05168,10.176690,-0.000216,10.148724,0.6461,0.332,5.05168,0.00000
2838.00,5.05196,10.176766,-0.000218,10.148766,0.6462,0.332,5.05196,0.00000
2839.00,5.05222,10.176801,-0.000214,10.148679,0.6463,0.332,5.05222,0.00000
2840.00,5.05121,10.176829,-0.000214,10.148681,0.6464,0.332,5.05121,0.00000
2841.00,5.05116,10.176873,-0.000218,10.148667,0.6465,0.333,5.05116,0.00000
2842.00,5.05162,10.176829,-0.000218,10.148572,0.6466,0.333,5.05162,0.00000
2843.00,5.05210,10.176876,-0.000216,10.148533,0.6467,0.333,5.05210,0.00000
2844.00,5.05211,10.176913,-0.000217,10.148535,0.6468,0.333,5.05211,0.00000
2845.00,5.05231,10.176981,-0.000216,10.148519,0.6469,0.333,5.05231,0.00000
2846.00,5.05153,10.177074,-0.000212,10.148538,0.6470,0.333,5.05153,0.00000
2847.00,5.05113,10.177187,-0.000211,10.148576,0.6471,0.333,5.05113,0.00000
2848.00,5.05086,10.177249,-0.000210,10.148598,0.6472,0.333,5.05086,0.00000
2849.00,5.04994,10.177240,-0.000210,10.148531,0.6473,0.334,5.04994,0.00000
2850.00,5.04992,10.177305,-0.000213,10.148495,0.6474,0.334,5.04992,0.00000
2851.00,5.05068,10.177349,-0.000217,10.148444,0.6475,0.334,5.05068,0.00000
2852.00,5.05116,10.177398,-0.000218,10.148418,0.6476,0.334,5.05116,0.00000
@19,1.1000,2.2, 2850.099 
2853.00,5.05067,10.177464,-0.000217,10.148414,0.6477,0.334,5.05067,0.00000
2854.00,5.05177,10.177619,-0.000215,10.148468,0.6479,0.334,5.05177,0.00000
2855.00,5.04976,10.177706,-0.000214,10.148511,0.6480,0.335,5.04976,0.00000
2856.00,5.04094,10.177754,-0.000212,10.148542,0.6481,0.335,5.04094,0.00000
2857.00,5.02888,10.177758,-0.000210,10.148547,0.6481,0.335,5.02888,0.00000
2858.00,5.02053,10.177768,-0.000213,10.148528,0.6482,0.335,5.02053,0.00000
2859.00,5.01504,10.177830,-0.000213,10.148609,0.6483,0.335,5.01504,0.00000
2860.00,5.01600,10.177855,-0.000214,10.148601,0.6485,0.335,5.01600,0.00000
2861.00,5.02470,10.177931,-0.000216,10.148600,0.6486,0.336,5.02470,0.00000
2862.00,5.03727,10.178058,-0.000218,10.148627,0.6487,0.336,5.03727,0.00000
2863.00,5.04730,10.178140,-0.000216,10.148649,0.6488,0.336,5.04730,0.00000
2864.00,5.05391,10.178164,-0.000217,10.148551,0.6489,0.336,5.05391,0.00000
2865.00,5.05702,10.178210,-0.000215,10.148535,0.6491,0.336,5.05702,0.00000
2866.00,5.05826,10.178198,-0.000215,10.148484,0.6492,0.336,5.05826,0.00000
2867.00,5.05813,10.178203,-0.000215,10.148455,0.6493,0.336,5.05813,0.00000
2868.00,5.05721,10.178268,-0.000215,10.148481,0.6494,0.336,5.05721,0.00000
2869.00,5.05626,10.178336,-0.000215,10.148564,0.6495,0.337,5.05626,0.00000
2870.00,5.05450,10.178338,-0.000218,10.148505,0.6496,0.337,5.05450,0.00000
2871.00,5.05282,10.178375,-0.000218,10.148523,0.6497,0.337,5.05282,0.00000
2872.00,5.05257,10.178404,-0.000219,10.148485,0.6498,0.337,5.05257,0.00000
2873.00,5.05216,10.178445,-0.000218,10.148473,0.6499,0.337,5.05216,0.00000
2874.00,5.05131,10.178474,-0.000219,10.148449,0.6500,0.338,5.05131,0.00000
2875.00,5.05055,10.178582,-0.000219,10.148526,0.6501,0.338,5.05055,0.00000
2876.00,5.05080,10.178711,-0.000221,10.148583,0.6502,0.338,5.05080,0.00000
2877.00,5.04974,10.178799,-0.000223,10.148594,0.6503,0.338,5.04974,0.00000
2878.00,5.04900,10.178849,-0.000225,10.148618,0.6504,0.338,5.04900,0.00000
2879.00,5.04918,10.178930,-0.000224,10.148653,0.6504,0.339,5.04918,0.00000
2880.00,5.04974,10.178994,-0.000221,10.148680,0.6505,0.339,5.04974,0.00000
2881.00,5.04930,10.179038,-0.000220,10.148679,0.6506,0.339,5.04930,0.00000
2882.00,5.04879,10.179076,-0.000218,10.148713,0.6507,0.339,5.04879,0.00000
2883.00,5.04898,10.179130,-0.000220,10.148696,0.6507,0.339,5.04898,0.00000
2884.00,5.04861,10.179194,-0.000222,10.148681,0.6508,0.339,5.04861,0.00000
2885.00,5.04860,10.179249,-0.000224,10.148670,0.6509,0.340,5.04860,0.00000
2886.00,5.04909,10.179233,-0.000225,10.148583,0.6509,0.340,5.04909,0.00000
2887.00,5.04939,10.179301,-0.000223,10.148593,0.6510,0.340,5.04939,0.00000
2888.00,5.04934,10.179359,-0.000218,10.148608,0.6510,0.340,5.04934,0.00000
2889.00,5.04955,10.179396,-0.000215,10.148589,0.6511,0.340,5.04955,0.00000
2890.00,5.04940,10.179362,-0.000215,10.148523,0.6512,0.340,5.04940,0.00000
2891.00,5.04962,10.179391,-0.000214,10.148536,0.6512,0.340,5.04962,0.00000
2892.00,5.04949,10.179450,-0.000216,10.148548,0.6513,0.340,5.04949,0.00000
2893.00,5.04985,10.179482,-0.000219,10.148509,0.6514,0.340,5.04985,0.00000
2894.00,5.04935,10.179519,-0.000222,10.148482,0.6515,0.341,5.04935,0.00000
2895.00,5.04928,10.179598,-0.000221,10.148474,0.6515,0.341,5.04928,0.00000
2896.00,5.04895,10.179716,-0.000221,10.148479,0.6516,0.341,5.04895,0.00000
2897.00,5.04964,10.179709,-0.000223,10.148411,0.6517,0.341,5.04964,0.00000
2898.00,5.04959,10.179803,-0.000223,10.148477,0.6518,0.342,5.04959,0.00000
2899.00,5.04847,10.179872,-0.000221,10.148511,0.6519,0.342,5.04847,0.00000
2900.00,5.04746,10.179968,-0.000220,10.148529,0.6519,0.342,5.04746,0.00000
2901.00,5.04605,10.179988,-0.000222,10.148515,0.6520,0.342,5.04605,0.00000
2902.00,5.04515,10.180072,-0.000222,10.148534,0.6520,0.342,5.04515,0.00000
2903.00,5.04485,10.180192,-0.000221,10.148541,0.6521,0.342,5.04485,0.00000
2904.00,5.04549,10.180247,-0.000219,10.148469,0.6521,0.342,5.04549,0.00000
2905.00,5.04604,10.180261,-0.000223,10.148473,0.6521,0.343,5.04604,0.00000
2906.00,5.04722,10.180343,-0.000222,10.148494,0.6522,0.343,5.04722,0.00000
2907.00,5.04764,10.180368,-0.000219,10.148434,0.6522,0.343,5.04764,0.00000
2908.00,5.04733,10.180344,-0.000220,10.148380,0.6522,0.343,5.04733,0.00000
2909.00,5.04781,10.180399,-0.000223,10.148423,0.6523,0.343,5.04781,0.00000
2910.00,5.04830,10.180508,-0.000220,10.148456,0.6523,0.344,5.04830,0.00000
2911.00,5.04793,10.180543,-0.000217,10.148494,0.6524,0.344,5.04793,0.00000
2912.00,5.04806,10.180615,-0.000214,10.148548,0.6524,0.344,5.04806,0.00000
2913.00,5.04864,10.180640,-0.000210,10.148544,0.6525,0.343,5.04864,0.00000
2914.00,5.04904,10.180664,-0.000209,10.148504,0.6525,0.343,5.04904,0.00000
2915.00,5.04871,10.180718,-0.000208,10.148520,0.6525,0.344,5.04871,0.00000
2916.00,5.04867,10.180772,-0.000206,10.148474,0.6526,0.344,5.04867,0.00000
2917.00,5.04793,10.180823,-0.000211,10.148467,0.6526,0.344,5.04793,0.00000
2918.00,5.04743,10.180941,-0.000215,10.148506,0.6526,0.344,5.04743,0.00000
2919.00,5.04718,10.181003,-0.000215,10.148533,0.6526,0.344,5.04718,0.00000
2920.00,5.04769,10.181037,-0.000215,10.148498,0.6527,0.345,5.04769,0.00000
2921.00,5.04837,10.180989,-0.000221,10.148434,0.6527,0.345,5.04837,0.00000
2922.00,5.04919,10.181106,-0.000219,10.148508,0.6528,0.345,5.04919,0.00000
2923.00,5.04921,10.181105,-0.000219,10.148439,0.6528,0.345,5.04921,0.00000
2924.00,5.04909,10.181147,-0.000220,10.148467,0.6528,0.345,5.04909,0.00000
2925.00,5.04771,10.181147,-0.000222,10.148466,0.6528,0.345,5.04771,0.00000
2926.00,5.04650,10.181333,-0.000221,10.148585,0.6529,0.346,5.04650,0.00000
2927.00,5.04673,10.181397,-0.000222,10.148596,0.6529,0.346,5.04673,0.00000
2928.00,5.04673,10.181453,-0.000220,10.148603,0.6529,0.346,5.04673,0.00000
2929.00,5.04714,10.181554,-0.000218,10.148554,0.6530,0.346,5.04714,0.00000
2930.00,5.04860,10.181626,-0.000219,10.148507,0.6531,0.346,5.04860,0.00000
2931.00,5.04873,10.181669,-0.000220,10.148462,0.6531,0.346,5.04873,0.00000
2932.00,5.04766,10.181592,-0.000219,10.148305,0.6531,0.347,5.04766,0.00000
2933.00,5.04705,10.181630,-0.000220,10.148316,0.6532,0.347,5.04705,0.00000
2934.00,5.04720,10.181610,-0.000219,10.148286,0.6532,0.347,5.04720,0.00000
2935.00,5.04720,10.181721,-0.000217,10.148345,0.6532,0.347,5.04720,0.00000
2936.00,5.04732,10.181781,-0.000216,10.148362,0.6533,0.347,5.04732,0.00000
2937.00,5.04776,10.181931,-0.000218,10.148461,0.6534,0.347,5.04776,0.00000
2938.00,5.04891,10.182026,-0.000216,10.148503,0.6534,0.347,5.04891,0.00000
2939.00,5.04815,10.182144,-0.000219,10.148588,0.6535,0.348,5.04815,0.00000
2940.00,5.04694,10.182196,-0.000219,10.148565,0.6536,0.348,5.04694,0.00000
2941.00,5.04686,10.182218,-0.000214,10.148539,0.6536,0.348,5.04686,0.00000
2942.00,5.04754,10.182237,-0.000214,10.148493,0.6537,0.348,5.04754,0.00000
2943.00,5.04706,10.182298,-0.000216,10.148496,0.6537,0.348,5.04706,0.00000
2944.00,5.04729,10.182323,-0.000212,10.148433,0.6537,0.348,5.04729,0.00000
2945.00,5.04752,10.182377,-0.000213,10.148473,0.6538,0.348,5.04752,0.00000
2946.00,5.04867,10.182403,-0.000213,10.148450,0.6538,0.349,5.04867,0.00000
2947.00,5.04812,10.182431,-0.000213,10.148425,0.6538,0.349,5.04812,0.00000
2948.00,5.04806,10.182474,-0.000216,10.148421,0.6539,0.349,5.04806,0.00000
2949.00,5.04814,10.182479,-0.000223,10.148411,0.6539,0.349,5.04814,0.00000
2950.00,5.04792,10.182458,-0.000224,10.148342,0.6539,0.350,5.04792,0.00000
2951.00,5.04667,10.182565,-0.000228,10.148378,0.6540,0.350,5.04667,0.00000
2952.00,5.04634,10.182673,-0.000226,10.148438,0.6540,0.350,5.04634,0.00000
2953.00,5.04643,10.182724,-0.000223,10.148404,0.6541,0.350,5.04643,0.00000
2954.00,5.04593,10.182802,-0.000220,10.148391,0.6541,0.350,5.04593,0.00000
2955.00,5.04637,10.182860,-0.000220,10.148414,0.6542,0.350,5.04637,0.00000
2956.00,5.04631,10.182900,-0.000222,10.148407,0.6543,0.350,5.04631,0.00000
2957.00,5.04617,10.182968,-0.000224,10.148410,0.6544,0.351,5.04617,0.00000
2958.00,5.04628,10.183002,-0.000226,10.148387,0.6545,0.351,5.04628,0.00000
2959.00,5.04668,10.183157,-0.000226,10.148504,0.6546,0.351,5.04668,0.00000
2960.00,5.04621,10.183220,-0.000228,10.148496,0.6547,0.352,5.04621,0.00000
2961.00,5.04717,10.183273,-0.000227,10.148539,0.6548,0.352,5.04717,0.00000
2962.00,5.04727,10.183268,-0.000229,10.148478,0.6549,0.352,5.04727,0.00000
2963.00,5.04672,10.183377,-0.000229,10.148522,0.6549,0.352,5.04672,0.00000
2964.00,5.04624,10.183382,-0.000229,10.148458,0.6550,0.352,5.04624,0.00000
2965.00,5.04643,10.183450,-0.000225,10.148414,0.6551,0.352,5.04643,0.00000
2966.00,5.04561,10.183506,-0.000224,10.148335,0.6552,0.352,5.04561,0.00000
2967.00,5.04553,10.183600,-0.000220,10.148357,0.6553,0.352,5.04553,0.00000
2968.00,5.04578,10.183658,-0.000218,10.148318,0.6554,0.353,5.04578,0.00000
2969.00,5.04597,10.183726,-0.000218,10.148314,0.6554,0.353,5.04597,0.00000
2970.00,5.04585,10.183866,-0.000219,10.148406,0.6555,0.353,5.04585,0.00000
2971.00,5.04508,10.183998,-0.000218,10.148467,0.6556,0.353,5.04508,0.00000
2972.00,5.04483,10.184026,-0.000219,10.148488,0.6557,0.353,5.04483,0.00000
2973.00,5.04517,10.184121,-0.000219,10.148544,0.6557,0.354,5.04517,0.00000
2974.00,5.04488,10.184163,-0.000216,10.148510,0.6558,0.354,5.04488,0.00000
2975.00,5.04519,10.184158,-0.000215,10.148454,0.6559,0.354,5.04519,0.00000
2976.00,5.04610,10.184112,-0.000217,10.148431,0.6560,0.354,5.04610,0.00000
2977.00,5.04652,10.184203,-0.000218,10.148437,0.6560,0.354,5.04652,0.00000
2978.00,5.04663,10.184206,-0.000220,10.148417,0.6561,0.354,5.04663,0.00000
2979.00,5.04659,10.184280,-0.000223,10.148471,0.6561,0.354,5.04659,0.00000
2980.00,5.04578,10.184372,-0.000224,10.148479,0.6562,0.354,5.04578,0.00000
2981.00,5.04561,10.184490,-0.000222,10.148508,0.6562,0.355,5.04561,0.00000
2982.00,5.04570,10.184566,-0.000222,10.148520,0.6563,0.355,5.04570,0.00000
2983.00,5.04461,10.184614,-0.000221,10.148515,0.6563,0.355,5.04461,0.00000
2984.00,5.04477,10.184670,-0.000220,10.148542,0.6564,0.355,5.04477,0.00000
2985.00,5.04500,10.184741,-0.000217,10.148618,0.6564,0.355,5.04500,0.00000
2986.00,5.04466,10.184728,-0.000218,10.148578,0.6565,0.355,5.04466,0.00000
2987.00,5.04333,10.184738,-0.000218,10.148523,0.6566,0.355,5.04333,0.00000
2988.00,5.04374,10.184734,-0.000220,10.148466,0.6566,0.356,5.04374,0.00000
2989.00,5.04336,10.184737,-0.000219,10.148396,0.6567,0.356,5.04336,0.00000
2990.00,5.04319,10.184704,-0.000221,10.148296,0.6567,0.356,5.04319,0.00000
2991.00,5.04322,10.184768,-0.000221,10.148283,0.6568,0.356,5.04322,0.00000
2992.00,5.04433,10.184835,-0.000217,10.148352,0.6568,0.356,5.04433,0.00000
2993.00,5.04424,10.184895,-0.000216,10.148385,0.6569,0.356,5.04424,0.00000
2994.00,5.04399,10.184916,-0.000219,10.148380,0.6569,0.356,5.04399,0.00000
2995.00,5.04401,10.184951,-0.000218,10.148435,0.6570,0.356,5.04401,0.00000
2996.00,5.04406,10.185033,-0.000217,10.148478,0.6570,0.357,5.04406,0.00000
2997.00,5.04364,10.185120,-0.000217,10.148509,0.6571,0.357,5.04364,0.00000
2998.00,5.04398,10.185184,-0.000215,10.148496,0.6571,0.357,5.04398,0.00000
2999.00,5.04463,10.185294,-0.000217,10.148492,0.6571,0.357,5.04463,0.00000
3000.00,5.04474,10.185403,-0.000221,10.148492,0.6572,0.358,5.04474,0.00000
3001.00,5.04501,10.185423,-0.000218,10.148470,0.6572,0.358,5.04501,0.00000
3002.00,5.04544,10.185421,-0.000216,10.148409,0.6572,0.358,5.04544,0.00000
@20,1.1000,2.2, 3000.097 
3003.00,5.04520,10.185453,-0.000214,10.148435,0.6572,0.358,5.04520,0.00000
3004.00,5.04463,10.185469,-0.000210,10.148452,0.6572,0.358,5.04463,0.00000
3005.00,5.04202,10.185524,-0.000206,10.148438,0.6573,0.358,5.04202,0.00000
3006.00,5.03411,10.185511,-0.000211,10.148368,0.6573,0.358,5.03411,0.00000
3007.00,5.02350,10.185567,-0.000213,10.148397,0.6573,0.358,5.02350,0.00000
3008.00,5.01485,10.185651,-0.000213,10.148438,0.6573,0.358,5.01485,0.00000
3009.00,5.01000,10.185723,-0.000214,10.148488,0.6573,0.359,5.01000,0.00000
3010.00,5.01156,10.185756,-0.000214,10.148479,0.6573,0.359,5.01156,0.00000
3011.00,5.01971,10.185905,-0.000211,10.148557,0.6574,0.359,5.01971,0.00000
3012.00,5.03117,10.185951,-0.000211,10.148508,0.6574,0.359,5.03117,0.00000
3013.00,5.04083,10.186023,-0.000212,10.148475,0.6574,0.359,5.04083,0.00000
3014.00,5.04785,10.186062,-0.000217,10.148428,0.6574,0.359,5.04785,0.00000
3015.00,5.04998,10.186039,-0.000218,10.148341,0.6574,0.360,5.04998,0.00000
3016.00,5.05080,10.186030,-0.000218,10.148289,0.6574,0.360,5.05080,0.00000
3017.00,5.04989,10.186075,-0.000221,10.148341,0.6575,0.360,5.04989,0.00000
3018.00,5.04904,10.186101,-0.000225,10.148341,0.6575,0.360,5.04904,0.00000
3019.00,5.04763,10.186176,-0.000221,10.148375,0.6575,0.360,5.04763,0.00000
3020.00,5.04660,10.186262,-0.000224,10.148429,0.6576,0.361,5.04660,0.00000
3021.00,5.04565,10.186356,-0.000230,10.148457,0.6577,0.361,5.04565,0.00000
3022.00,5.04563,10.186427,-0.000227,10.148426,0.6577,0.361,5.04563,0.00000
3023.00,5.04470,10.186511,-0.000225,10.148408,0.6578,0.361,5.04470,0.00000
3024.00,5.04407,10.186574,-0.000222,10.148410,0.6578,0.361,5.04407,0.00000
3025.00,5.04381,10.186652,-0.000221,10.148466,0.6579,0.361,5.04381,0.00000
3026.00,5.04305,10.186736,-0.000218,10.148526,0.6579,0.361,5.04305,0.00000
3027.00,5.04287,10.186733,-0.000220,10.148482,0.6580,0.361,5.04287,0.00000
3028.00,5.04337,10.186789,-0.000222,10.148511,0.6580,0.362,5.04337,0.00000
3029.00,5.04315,10.186792,-0.000225,10.148480,0.6581,0.362,5.04315,0.00000
3030.00,5.04276,10.186839,-0.000226,10.148456,0.6582,0.362,5.04276,0.00000
3031.00,5.04268,10.186826,-0.000224,10.148359,0.6582,0.362,5.04268,0.00000
3032.00,5.04228,10.186936,-0.000223,10.148405,0.6583,0.362,5.04228,0.00000
3033.00,5.04131,10.186941,-0.000223,10.148409,0.6584,0.363,5.04131,0.00000
3034.00,5.04113,10.186980,-0.000224,10.148395,0.6584,0.363,5.04113,0.00000
3035.00,5.04111,10.187065,-0.000224,10.148420,0.6585,0.363,5.04111,0.00000
3036.00,5.04081,10.187178,-0.000226,10.148528,0.6586,0.363,5.04081,0.00000
3037.00,5.04096,10.187243,-0.000227,10.148576,0.6586,0.363,5.04096,0.00000
3038.00,5.04246,10.187364,-0.000229,10.148549,0.6587,0.364,5.04246,0.00000
3039.00,5.04279,10.187470,-0.000230,10.148556,0.6588,0.364,5.04279,0.00000
3040.00,5.04243,10.187492,-0.000230,10.148542,0.6588,0.364,5.04243,0.00000
3041.00,5.04177,10.187528,-0.000232,10.148498,0.6589,0.364,5.04177,0.00000
3042.00,5.04179,10.187539,-0.000229,10.148427,0.6589,0.364,5.04179,0.00000
3043.00,5.04114,10.187506,-0.000223,10.148377,0.6590,0.364,5.04114,0.00000
3044.00,5.04077,10.187501,-0.000221,10.148343,0.6591,0.364,5.04077,0.00000
3045.00,5.04078,10.187622,-0.000221,10.148353,0.6592,0.365,5.04078,0.00000
3046.00,5.04154,10.187641,-0.000217,10.148287,0.6592,0.365,5.04154,0.00000
3047.00,5.04067,10.187712,-0.000219,10.148331,0.6593,0.365,5.04067,0.00000
3048.00,5.04012,10.187758,-0.000223,10.148354,0.6593,0.365,5.04012,0.00000
3049.00,5.04087,10.187828,-0.000224,10.148401,0.6593,0.365,5.04087,0.00000
3050.00,5.04177,10.187830,-0.000219,10.148437,0.6594,0.365,5.04177,0.00000
3051.00,5.04198,10.187888,-0.000222,10.148522,0.6594,0.366,5.04198,0.00000
3052.00,5.04297,10.187890,-0.000222,10.148472,0.6595,0.366,5.04297,0.00000
3053.00,5.04323,10.187958,-0.000221,10.148496,0.6595,0.366,5.04323,0.00000
3054.00,5.04247,10.187997,-0.000219,10.148457,0.6595,0.366,5.04247,0.00000
3055.00,5.04202,10.188000,-0.000224,10.148346,0.6596,0.366,5.04202,0.00000
3056.00,5.04188,10.188099,-0.000221,10.148316,0.6596,0.366,5.04188,0.00000
3057.00,5.04137,10.188220,-0.000221,10.148328,0.6597,0.366,5.04137,0.00000
3058.00,5.04044,10.188288,-0.000220,10.148268,0.6598,0.367,5.04044,0.00000
3059.00,5.03948,10.188435,-0.000222,10.148331,0.6599,0.367,5.03948,0.00000
3060.00,5.03926,10.188508,-0.000223,10.148315,0.6600,0.367,5.03926,0.00000
3061.00,5.03931,10.188506,-0.000224,10.148253,0.6600,0.367,5.03931,0.00000
3062.00,5.03928,10.188615,-0.000222,10.148315,0.6601,0.367,5.03928,0.00000
3063.00,5.04014,10.188724,-0.000218,10.148395,0.6602,0.367,5.04014,0.00000
3064.00,5.04058,10.188725,-0.000214,10.148294,0.6602,0.367,5.04058,0.00000
3065.00,5.04073,10.188793,-0.000212,10.148321,0.6603,0.367,5.04073,0.00000
3066.00,5.04071,10.188873,-0.000211,10.148337,0.6603,0.368,5.04071,0.00000
3067.00,5.04056,10.188861,-0.000211,10.148260,0.6604,0.368,5.04056,0.00000
3068.00,5.04018,10.188868,-0.000215,10.148217,0.6604,0.368,5.04018,0.00000
3069.00,5.04057,10.188926,-0.000222,10.148274,0.6605,0.368,5.04057,0.00000
3070.00,5.04024,10.188945,-0.000220,10.148230,0.6606,0.368,5.04024,0.00000
3071.00,5.04015,10.189035,-0.000220,10.148261,0.6606,0.369,5.04015,0.00000
3072.00,5.04053,10.189087,-0.000219,10.148245,0.6607,0.369,5.04053,0.00000
3073.00,5.04105,10.189155,-0.000218,10.148275,0.6607,0.369,5.04105,0.00000
3074.00,5.04117,10.189185,-0.000214,10.148248,0.6608,0.369,5.04117,0.00000
3075.00,5.04107,10.189264,-0.000217,10.148317,0.6608,0.369,5.04107,0.00000
3076.00,5.04045,10.189248,-0.000219,10.148298,0.6609,0.369,5.04045,0.00000
3077.00,5.04011,10.189255,-0.000223,10.148299,0.6610,0.370,5.04011,0.00000
3078.00,5.03999,10.189283,-0.000224,10.148267,0.6610,0.370,5.03999,0.00000
3079.00,5.03985,10.189366,-0.000225,10.148340,0.6611,0.370,5.03985,0.00000
3080.00,5.03976,10.189419,-0.000224,10.148343,0.6612,0.370,5.03976,0.00000
3081.00,5.04062,10.189490,-0.000223,10.148360,0.6612,0.370,5.04062,0.00000
3082.00,5.04074,10.189577,-0.000220,10.148346,0.6613,0.370,5.04074,0.00000
3083.00,5.04020,10.189555,-0.000220,10.148284,0.6613,0.370,5.04020,0.00000
3084.00,5.04024,10.189605,-0.000221,10.148293,0.6614,0.371,5.04024,0.00000
3085.00,5.03979,10.189627,-0.000218,10.148305,0.6615,0.371,5.03979,0.00000
3086.00,5.03925,10.189711,-0.000219,10.148341,0.6616,0.371,5.03925,0.00000
3087.00,5.03833,10.189811,-0.000220,10.148434,0.6617,0.371,5.03833,0.00000
3088.00,5.03861,10.190027,-0.000219,10.148571,0.6618,0.371,5.03861,0.00000
3089.00,5.03868,10.190045,-0.000222,10.148487,0.6618,0.372,5.03868,0.00000
3090.00,5.03859,10.190157,-0.000226,10.148453,0.6619,0.372,5.03859,0.00000
3091.00,5.03833,10.190222,-0.000227,10.148424,0.6620,0.372,5.03833,0.00000
3092.00,5.03880,10.190197,-0.000224,10.148392,0.6620,0.372,5.03880,0.00000
3093.00,5.03906,10.190166,-0.000224,10.148349,0.6621,0.372,5.03906,0.00000
3094.00,5.03901,10.190245,-0.000223,10.148364,0.6621,0.372,5.03901,0.00000
3095.00,5.04015,10.190226,-0.000222,10.148346,0.6621,0.373,5.04015,0.00000
3096.00,5.04051,10.190262,-0.000222,10.148401,0.6622,0.373,5.04051,0.00000
3097.00,5.04013,10.190376,-0.000225,10.148415,0.6623,0.373,5.04013,0.00000
3098.00,5.03962,10.190410,-0.000228,10.148354,0.6623,0.373,5.03962,0.00000
3099.00,5.03924,10.190461,-0.000223,10.148380,0.6624,0.373,5.03924,0.00000
3100.00,5.03895,10.190519,-0.000222,10.148382,0.6625,0.373,5.03895,0.00000
3101.00,5.03914,10.190537,-0.000219,10.148319,0.6625,0.373,5.03914,0.00000
3102.00,5.03945,10.190524,-0.000220,10.148292,0.6625,0.374,5.03945,0.00000
3103.00,5.03855,10.190572,-0.000217,10.148324,0.6626,0.374,5.03855,0.00000
3104.00,5.03814,10.190600,-0.000220,10.148362,0.6627,0.374,5.03814,0.00000
3105.00,5.03871,10.190720,-0.000222,10.148408,0.6628,0.374,5.03871,0.00000
3106.00,5.03908,10.190785,-0.000224,10.148481,0.6628,0.374,5.03908,0.00000
3107.00,5.03924,10.190882,-0.000224,10.148528,0.6629,0.374,5.03924,0.00000
3108.00,5.04002,10.190925,-0.000226,10.148508,0.6629,0.375,5.04002,0.00000
3109.00,5.03985,10.190956,-0.000229,10.148433,0.6630,0.375,5.03985,0.00000
3110.00,5.03818,10.190955,-0.000228,10.148373,0.6630,0.375,5.03818,0.00000
3111.00,5.03671,10.190984,-0.000228,10.148288,0.6631,0.375,5.03671,0.00000
3112.00,5.03603,10.190950,-0.000225,10.148171,0.6632,0.375,5.03603,0.00000
3113.00,5.03592,10.191017,-0.000220,10.148200,0.6632,0.375,5.03592,0.00000
3114.00,5.03685,10.191102,-0.000219,10.148234,0.6632,0.376,5.03685,0.00000
3115.00,5.03751,10.191170,-0.000217,10.148313,0.6633,0.376,5.03751,0.00000
3116.00,5.03799,10.191236,-0.000218,10.148269,0.6633,0.376,5.03799,0.00000
3117.00,5.03823,10.191418,-0.000221,10.148335,0.6633,0.376,5.03823,0.00000
3118.00,5.03828,10.191549,-0.000227,10.148316,0.6634,0.376,5.03828,0.00000
3119.00,5.03747,10.191562,-0.000225,10.148239,0.6634,0.377,5.03747,0.00000
3120.00,5.03718,10.191658,-0.000225,10.148251,0.6634,0.377,5.03718,0.00000
3121.00,5.03672,10.191704,-0.000222,10.148314,0.6635,0.377,5.03672,0.00000
3122.00,5.03696,10.191745,-0.000219,10.148308,0.6635,0.377,5.03696,0.00000
3123.00,5.03736,10.191777,-0.000218,10.148375,0.6635,0.377,5.03736,0.00000
3124.00,5.03793,10.191918,-0.000219,10.148508,0.6635,0.377,5.03793,0.00000
3125.00,5.03866,10.191933,-0.000215,10.148432,0.6635,0.377,5.03866,0.00000
3126.00,5.03881,10.192041,-0.000214,10.148465,0.6635,0.377,5.03881,0.00000
3127.00,5.03831,10.192155,-0.000215,10.148547,0.6635,0.377,5.03831,0.00000
3128.00,5.03764,10.192189,-0.000215,10.148479,0.6635,0.377,5.03764,0.00000
3129.00,5.03674,10.192174,-0.000216,10.148334,0.6636,0.377,5.03674,0.00000
3130.00,5.03639,10.192266,-0.000221,10.148398,0.6636,0.378,5.03639,0.00000
3131.00,5.03721,10.192315,-0.000225,10.148393,0.6637,0.378,5.03721,0.00000
3132.00,5.03746,10.192282,-0.000226,10.148264,0.6637,0.378,5.03746,0.00000
3133.00,5.03723,10.192298,-0.000228,10.148251,0.6637,0.379,5.03723,0.00000
3134.00,5.03746,10.192388,-0.000227,10.148311,0.6637,0.379,5.03746,0.00000
3135.00,5.03667,10.192439,-0.000224,10.148287,0.6637,0.379,5.03667,0.00000
3136.00,5.03623,10.192426,-0.000224,10.148181,0.6638,0.379,5.03623,0.00000
3137.00,5.03613,10.192440,-0.000225,10.148158,0.6638,0.379,5.03613,0.00000
3138.00,5.03591,10.192500,-0.000224,10.148143,0.6639,0.379,5.03591,0.00000
3139.00,5.03641,10.192559,-0.000228,10.148151,0.6640,0.380,5.03641,0.00000
3140.00,5.03748,10.192593,-0.000231,10.148142,0.6640,0.380,5.03748,0.00000
3141.00,5.03766,10.192700,-0.000233,10.148194,0.6641,0.380,5.03766,0.00000
3142.00,5.03759,10.192767,-0.000230,10.148243,0.6642,0.380,5.03759,0.00000
3143.00,5.03825,10.192802,-0.000229,10.148253,0.6642,0.380,5.03825,0.00000
3144.00,5.03783,10.192875,-0.000225,10.148297,0.6643,0.380,5.03783,0.00000
3145.00,5.03710,10.192950,-0.000223,10.148296,0.6644,0.380,5.03710,0.00000
3146.00,5.03754,10.193032,-0.000218,10.148326,0.6644,0.380,5.03754,0.00000
3147.00,5.03812,10.193073,-0.000218,10.148294,0.6645,0.381,5.03812,0.00000
3148.00,5.03776,10.193189,-0.000217,10.148397,0.6646,0.381,5.03776,0.00000
3149.00,5.03805,10.193219,-0.000219,10.148355,0.6646,0.381,5.03805,0.00000
3150.00,5.03836,10.193234,-0.000215,10.148367,0.6647,0.381,5.03836,0.00000
3151.00,5.03787,10.193226,-0.000220,10.148373,0.6648,0.381,5.03787,0.00000
3152.00,5.03798,10.193331,-0.000219,10.148439,0.6649,0.381,5.03798,0.00000
@21,1.1000,2.2, 3150.09 
3153.00,5.03841,10.193418,-0.000218,10.148403,0.6650,0.381,5.03841,0.00000
3154.00,5.03952,10.193511,-0.000216,10.148431,0.6650,0.381,5.03952,0.00000
3155.00,5.03901,10.193649,-0.000218,10.148456,0.6651,0.382,5.03901,0.00000
3156.00,5.03167,10.193727,-0.000214,10.148461,0.6651,0.382,5.03167,0.00000
3157.00,5.01989,10.193768,-0.000217,10.148507,0.6652,0.382,5.01989,0.00000
3158.00,5.01050,10.193783,-0.000221,10.148557,0.6652,0.382,5.01050,0.00000
3159.00,5.00385,10.193833,-0.000219,10.148595,0.6653,0.382,5.00385,0.00000
3160.00,5.00202,10.193849,-0.000220,10.148580,0.6654,0.383,5.00202,0.00000
3161.00,5.00886,10.193909,-0.000222,10.148584,0.6655,0.383,5.00886,0.00000
3162.00,5.02100,10.193970,-0.000221,10.148557,0.6655,0.383,5.02100,0.00000
3163.00,5.03128,10.193979,-0.000221,10.148431,0.6656,0.383,5.03128,0.00000
3164.00,5.03918,10.193988,-0.000224,10.148351,0.6657,0.384,5.03918,0.00000
3165.00,5.04425,10.194007,-0.000225,10.148343,0.6658,0.384,5.04425,0.00000
3166.00,5.04601,10.194072,-0.000226,10.148349,0.6658,0.384,5.04601,0.00000
3167.00,5.04607,10.194088,-0.000228,10.148321,0.6659,0.384,5.04607,0.00000
3168.00,5.04605,10.194222,-0.000228,10.148419,0.6660,0.384,5.04605,0.00000
3169.00,5.04445,10.194288,-0.000227,10.148446,0.6661,0.384,5.04445,0.00000
3170.00,5.04166,10.194356,-0.000226,10.148433,0.6662,0.385,5.04166,0.00000
3171.00,5.03932,10.194404,-0.000227,10.148416,0.6663,0.385,5.03932,0.00000
3172.00,5.03755,10.194530,-0.000222,10.148469,0.6664,0.385,5.03755,0.00000
3173.00,5.03598,10.194513,-0.000222,10.148421,0.6665,0.385,5.03598,0.00000
3174.00,5.03542,10.194536,-0.000221,10.148450,0.6665,0.385,5.03542,0.00000
3175.00,5.03496,10.194556,-0.000221,10.148467,0.6666,0.385,5.03496,0.00000
3176.00,5.03565,10.194570,-0.000219,10.148427,0.6666,0.385,5.03565,0.00000
3177.00,5.03558,10.194551,-0.000220,10.148357,0.6667,0.386,5.03558,0.00000
3178.00,5.03498,10.194623,-0.000218,10.148391,0.6667,0.386,5.03498,0.00000
3179.00,5.03395,10.194646,-0.000214,10.148316,0.6667,0.386,5.03395,0.00000
3180.00,5.03364,10.194717,-0.000212,10.148320,0.6668,0.386,5.03364,0.00000
3181.00,5.03322,10.194779,-0.000213,10.148351,0.6668,0.386,5.03322,0.00000
3182.00,5.03350,10.194859,-0.000209,10.148413,0.6668,0.386,5.03350,0.00000
3183.00,5.03303,10.194941,-0.000212,10.148421,0.6669,0.386,5.03303,0.00000
3184.00,5.03232,10.195047,-0.000215,10.148528,0.6669,0.386,5.03232,0.00000
3185.00,5.03227,10.195107,-0.000214,10.148592,0.6669,0.386,5.03227,0.00000
3186.00,5.03202,10.195135,-0.000214,10.148607,0.6669,0.387,5.03202,0.00000
3187.00,5.03175,10.195193,-0.000213,10.148600,0.6670,0.387,5.03175,0.00000
3188.00,5.03258,10.195180,-0.000207,10.148558,0.6670,0.386,5.03258,0.00000
3189.00,5.03333,10.195235,-0.000209,10.148542,0.6670,0.387,5.03333,0.00000
3190.00,5.03278,10.195305,-0.000211,10.148509,0.6671,0.387,5.03278,0.00000
3191.00,5.03154,10.195420,-0.000212,10.148532,0.6671,0.387,5.03154,0.00000
3192.00,5.03150,10.195480,-0.000218,10.148568,0.6672,0.387,5.03150,0.00000
3193.00,5.03164,10.195569,-0.000221,10.148615,0.6672,0.388,5.03164,0.00000
3194.00,5.03205,10.195554,-0.000218,10.148594,0.6673,0.388,5.03205,0.00000
3195.00,5.03251,10.195555,-0.000218,10.148580,0.6673,0.388,5.03251,0.00000
3196.00,5.03387,10.195596,-0.000213,10.148641,0.6673,0.388,5.03387,0.00000
3197.00,5.03473,10.195587,-0.000207,10.148589,0.6674,0.388,5.03473,0.00000
3198.00,5.03550,10.195616,-0.000208,10.148556,0.6674,0.388,5.03550,0.00000
3199.00,5.03520,10.195711,-0.000210,10.148513,0.6674,0.388,5.03520,0.00000
3200.00,5.03530,10.195831,-0.000211,10.148574,0.6675,0.388,5.03530,0.00000
3201.00,5.03521,10.195934,-0.000213,10.148549,0.6675,0.388,5.03521,0.00000
3202.00,5.03417,10.196024,-0.000214,10.148552,0.6676,0.388,5.03417,0.00000
3203.00,5.03295,10.196045,-0.000213,10.148529,0.6676,0.389,5.03295,0.00000
3204.00,5.03250,10.196086,-0.000214,10.148533,0.6677,0.389,5.03250,0.00000
3205.00,5.03248,10.196058,-0.000218,10.148454,0.6677,0.389,5.03248,0.00000
3206.00,5.03249,10.196055,-0.000223,10.148397,0.6677,0.389,5.03249,0.00000
3207.00,5.03342,10.196099,-0.000225,10.148395,0.6678,0.390,5.03342,0.00000
3208.00,5.03434,10.196212,-0.000224,10.148436,0.6678,0.390,5.03434,0.00000
3209.00,5.03498,10.196284,-0.000222,10.148486,0.6678,0.390,5.03498,0.00000
3210.00,5.03590,10.196385,-0.000220,10.148510,0.6679,0.390,5.03590,0.00000
3211.00,5.03568,10.196423,-0.000219,10.148528,0.6679,0.390,5.03568,0.00000
3212.00,5.03549,10.196520,-0.000220,10.148519,0.6679,0.390,5.03549,0.00000
3213.00,5.03464,10.196589,-0.000221,10.148540,0.6680,0.390,5.03464,0.00000
3214.00,5.03396,10.196625,-0.000219,10.148506,0.6680,0.391,5.03396,0.00000
3215.00,5.03301,10.196691,-0.000217,10.148541,0.6680,0.391,5.03301,0.00000
3216.00,5.03299,10.196743,-0.000216,10.148554,0.6680,0.391,5.03299,0.00000
3217.00,5.03323,10.196837,-0.000214,10.148646,0.6681,0.391,5.03323,0.00000
3218.00,5.03403,10.196833,-0.000212,10.148583,0.6681,0.391,5.03403,0.00000
3219.00,5.03398,10.196942,-0.000215,10.148595,0.6682,0.391,5.03398,0.00000
3220.00,5.03400,10.196989,-0.000217,10.148547,0.6682,0.391,5.03400,0.00000
3221.00,5.03327,10.197062,-0.000217,10.148510,0.6683,0.391,5.03327,0.00000
3222.00,5.03240,10.196986,-0.000219,10.148334,0.6683,0.392,5.03240,0.00000
3223.00,5.03186,10.197037,-0.000221,10.148298,0.6684,0.392,5.03186,0.00000
3224.00,5.03197,10.197085,-0.000221,10.148313,0.6684,0.392,5.03197,0.00000
3225.00,5.03186,10.197090,-0.000222,10.148294,0.6685,0.392,5.03186,0.00000
3226.00,5.03247,10.197153,-0.000222,10.148308,0.6686,0.392,5.03247,0.00000
3227.00,5.03276,10.197279,-0.000218,10.148379,0.6687,0.392,5.03276,0.00000
3228.00,5.03372,10.197374,-0.000219,10.148429,0.6687,0.392,5.03372,0.00000
3229.00,5.03396,10.197409,-0.000218,10.148409,0.6688,0.393,5.03396,0.00000
3230.00,5.03330,10.197454,-0.000217,10.148392,0.6688,0.393,5.03330,0.00000
3231.00,5.03316,10.197492,-0.000215,10.148415,0.6689,0.393,5.03316,0.00000
3232.00,5.03317,10.197543,-0.000217,10.148456,0.6689,0.393,5.03317,0.00000
3233.00,5.03232,10.197553,-0.000219,10.148449,0.6690,0.393,5.03232,0.00000
3234.00,5.03288,10.197626,-0.000220,10.148491,0.6690,0.394,5.03288,0.00000
3235.00,5.03340,10.197762,-0.000222,10.148550,0.6690,0.394,5.03340,0.00000
3236.00,5.03351,10.197818,-0.000225,10.148502,0.6690,0.394,5.03351,0.00000
3237.00,5.03318,10.197874,-0.000228,10.148481,0.6690,0.394,5.03318,0.00000
3238.00,5.03316,10.197921,-0.000227,10.148446,0.6690,0.394,5.03316,0.00000
3239.00,5.03284,10.197983,-0.000226,10.148454,0.6690,0.395,5.03284,0.00000
3240.00,5.03235,10.198018,-0.000226,10.148458,0.6690,0.395,5.03235,0.00000
3241.00,5.03296,10.198072,-0.000223,10.148471,0.6691,0.395,5.03296,0.00000
3242.00,5.03337,10.198057,-0.000221,10.148417,0.6691,0.395,5.03337,0.00000
3243.00,5.03267,10.198116,-0.000222,10.148462,0.6691,0.395,5.03267,0.00000
3244.00,5.03245,10.198129,-0.000226,10.148461,0.6691,0.395,5.03245,0.00000
3245.00,5.03301,10.198161,-0.000225,10.148467,0.6692,0.396,5.03301,0.00000
3246.00,5.03253,10.198199,-0.000222,10.148487,0.6692,0.396,5.03253,0.00000
3247.00,5.03151,10.198304,-0.000223,10.148545,0.6692,0.396,5.03151,0.00000
3248.00,5.03142,10.198353,-0.000224,10.148524,0.6693,0.396,5.03142,0.00000
3249.00,5.03103,10.198446,-0.000222,10.148549,0.6693,0.396,5.03103,0.00000
3250.00,5.03104,10.198544,-0.000223,10.148571,0.6694,0.396,5.03104,0.00000
3251.00,5.03144,10.198600,-0.000225,10.148551,0.6695,0.396,5.03144,0.00000
3252.00,5.03280,10.198677,-0.000224,10.148563,0.6696,0.397,5.03280,0.00000
3253.00,5.03349,10.198783,-0.000224,10.148581,0.6697,0.397,5.03349,0.00000
3254.00,5.03416,10.198758,-0.000223,10.148511,0.6697,0.397,5.03416,0.00000
3255.00,5.03450,10.198797,-0.000224,10.148514,0.6698,0.397,5.03450,0.00000
3256.00,5.03393,10.198794,-0.000225,10.148522,0.6699,0.397,5.03393,0.00000
3257.00,5.03268,10.198804,-0.000227,10.148519,0.6699,0.398,5.03268,0.00000
3258.00,5.03096,10.198885,-0.000227,10.148548,0.6699,0.398,5.03096,0.00000
3259.00,5.02968,10.199013,-0.000226,10.148550,0.6700,0.398,5.02968,0.00000
3260.00,5.02965,10.199000,-0.000222,10.148431,0.6700,0.398,5.02965,0.00000
3261.00,5.03029,10.199108,-0.000218,10.148429,0.6700,0.398,5.03029,0.00000
3262.00,5.03040,10.199187,-0.000216,10.148395,0.6700,0.398,5.03040,0.00000
3263.00,5.03125,10.199231,-0.000214,10.148412,0.6701,0.398,5.03125,0.00000
3264.00,5.03149,10.199259,-0.000216,10.148420,0.6701,0.398,5.03149,0.00000
3265.00,5.03070,10.199347,-0.000219,10.148505,0.6701,0.398,5.03070,0.00000
3266.00,5.03010,10.199379,-0.000225,10.148494,0.6701,0.399,5.03010,0.00000
3267.00,5.03011,10.199457,-0.000225,10.148525,0.6701,0.399,5.03011,0.00000
3268.00,5.03024,10.199526,-0.000226,10.148518,0.6702,0.399,5.03024,0.00000
3269.00,5.03023,10.199524,-0.000224,10.148481,0.6702,0.399,5.03023,0.00000
3270.00,5.03033,10.199576,-0.000228,10.148462,0.6702,0.399,5.03033,0.00000
3271.00,5.03028,10.199593,-0.000230,10.148447,0.6702,0.400,5.03028,0.00000
3272.00,5.03050,10.199636,-0.000230,10.148458,0.6702,0.400,5.03050,0.00000
3273.00,5.03022,10.199685,-0.000230,10.148473,0.6703,0.400,5.03022,0.00000
3274.00,5.03014,10.199779,-0.000229,10.148491,0.6703,0.400,5.03014,0.00000
3275.00,5.02989,10.199837,-0.000225,10.148474,0.6703,0.400,5.02989,0.00000
3276.00,5.02987,10.199988,-0.000221,10.148515,0.6703,0.400,5.02987,0.00000
3277.00,5.02956,10.200054,-0.000220,10.148491,0.6703,0.400,5.02956,0.00000
3278.00,5.02963,10.200097,-0.000221,10.148437,0.6703,0.400,5.02963,0.00000
3279.00,5.02917,10.200191,-0.000222,10.148467,0.6703,0.401,5.02917,0.00000
3280.00,5.02936,10.200242,-0.000222,10.148503,0.6703,0.401,5.02936,0.00000
3281.00,5.02942,10.200333,-0.000226,10.148545,0.6702,0.401,5.02942,0.00000
3282.00,5.02960,10.200333,-0.000225,10.148556,0.6702,0.401,5.02960,0.00000
3283.00,5.03036,10.200350,-0.000225,10.148590,0.6702,0.401,5.03036,0.00000
3284.00,5.03161,10.200308,-0.000227,10.148558,0.6702,0.401,5.03161,0.00000
3285.00,5.03127,10.200351,-0.000225,10.148570,0.6702,0.402,5.03127,0.00000
3286.00,5.03165,10.200330,-0.000218,10.148497,0.6702,0.401,5.03165,0.00000
3287.00,5.03143,10.200411,-0.000219,10.148518,0.6701,0.401,5.03143,0.00000
3288.00,5.03088,10.200458,-0.000218,10.148464,0.6701,0.402,5.03088,0.00000
3289.00,5.03030,10.200593,-0.000217,10.148452,0.6701,0.402,5.03030,0.00000
3290.00,5.03075,10.200675,-0.000218,10.148408,0.6701,0.402,5.03075,0.00000
3291.00,5.02979,10.200693,-0.000221,10.148400,0.6701,0.402,5.02979,0.00000
3292.00,5.02977,10.200705,-0.000222,10.148327,0.6701,0.402,5.02977,0.00000
3293.00,5.03060,10.200775,-0.000223,10.148361,0.6701,0.403,5.03060,0.00000
3294.00,5.03021,10.200826,-0.000223,10.148426,0.6701,0.403,5.03021,0.00000
3295.00,5.02989,10.200842,-0.000222,10.148442,0.6701,0.403,5.02989,0.00000
3296.00,5.02966,10.200935,-0.000225,10.148430,0.6702,0.403,5.02966,0.00000
3297.00,5.02964,10.201057,-0.000226,10.148481,0.6702,0.403,5.02964,0.00000
3298.00,5.02812,10.201125,-0.000227,10.148460,0.6702,0.404,5.02812,0.00000
3299.00,5.02800,10.201193,-0.000231,10.148464,0.6702,0.404,5.02800,0.00000
3300.00,5.02820,10.201252,-0.000235,10.148421,0.6702,0.404,5.02820,0.00000
3301.00,5.02905,10.201363,-0.000232,10.148461,0.6702,0.404,5.02905,0.00000
3302.00,5.02898,10.201455,-0.000230,10.148483,0.6702,0.404,5.02898,0.00000
@22,1.1000,2.2, 3300.008 
3303.00,5.02979,10.201473,-0.000232,10.148473,0.6703,0.405,5.02979,0.00000
3304.00,5.03051,10.201502,-0.000232,10.148441,0.6703,0.405,5.03051,0.00000
3305.00,5.02831,10.201536,-0.000230,10.148439,0.6703,0.405,5.02831,0.00000
3306.00,5.02093,10.201522,-0.000233,10.148447,0.6704,0.405,5.02093,0.00000
3307.00,5.01130,10.201491,-0.000234,10.148404,0.6704,0.405,5.01130,0.00000
3308.00,5.00285,10.201610,-0.000235,10.148463,0.6705,0.406,5.00285,0.00000
3309.00,4.99769,10.201697,-0.000234,10.148450,0.6705,0.406,4.99769,0.00000
3310.00,4.99795,10.201781,-0.000236,10.148448,0.6706,0.406,4.99795,0.00000
3311.00,5.00503,10.201883,-0.000235,10.148426,0.6707,0.406,5.00503,0.00000
3312.00,5.01678,10.201974,-0.000234,10.148449,0.6707,0.407,5.01678,0.00000
3313.00,5.02699,10.201968,-0.000233,10.148387,0.6708,0.407,5.02699,0.00000
3314.00,5.03372,10.201950,-0.000230,10.148297,0.6709,0.407,5.03372,0.00000
3315.00,5.03735,10.201978,-0.000227,10.148286,0.6710,0.407,5.03735,0.00000
3316.00,5.03906,10.202026,-0.000228,10.148282,0.6711,0.407,5.03906,0.00000
3317.00,5.03774,10.202062,-0.000228,10.148246,0.6711,0.407,5.03774,0.00000
3318.00,5.03640,10.202185,-0.000225,10.148318,0.6712,0.407,5.03640,0.00000
3319.00,5.03490,10.202241,-0.000225,10.148387,0.6713,0.407,5.03490,0.00000
3320.00,5.03313,10.202329,-0.000224,10.148442,0.6713,0.408,5.03313,0.00000
3321.00,5.03137,10.202294,-0.000221,10.148389,0.6713,0.408,5.03137,0.00000
3322.00,5.03041,10.202340,-0.000221,10.148423,0.6713,0.408,5.03041,0.00000
3323.00,5.02958,10.202289,-0.000223,10.148351,0.6713,0.408,5.02958,0.00000
3324.00,5.02911,10.202364,-0.000224,10.148366,0.6714,0.408,5.02911,0.00000
3325.00,5.02830,10.202439,-0.000228,10.148349,0.6714,0.409,5.02830,0.00000
3326.00,5.02806,10.202520,-0.000229,10.148385,0.6714,0.409,5.02806,0.00000
3327.00,5.02815,10.202531,-0.000229,10.148360,0.6715,0.409,5.02815,0.00000
3328.00,5.02863,10.202639,-0.000227,10.148413,0.6715,0.409,5.02863,0.00000
3329.00,5.02870,10.202726,-0.000226,10.148457,0.6716,0.409,5.02870,0.00000
3330.00,5.02908,10.202739,-0.000220,10.148455,0.6716,0.409,5.02908,0.00000
3331.00,5.02897,10.202856,-0.000219,10.148493,0.6716,0.409,5.02897,0.00000
3332.00,5.02855,10.202945,-0.000216,10.148443,0.6717,0.409,5.02855,0.00000
3333.00,5.02844,10.202956,-0.000215,10.148374,0.6717,0.409,5.02844,0.00000
3334.00,5.02808,10.202957,-0.000216,10.148336,0.6717,0.410,5.02808,0.00000
3335.00,5.02830,10.203007,-0.000218,10.148409,0.6718,0.410,5.02830,0.00000
3336.00,5.02708,10.203003,-0.000218,10.148392,0.6718,0.410,5.02708,0.00000
3337.00,5.02677,10.203052,-0.000219,10.148427,0.6719,0.410,5.02677,0.00000
3338.00,5.02596,10.203117,-0.000221,10.148449,0.6719,0.410,5.02596,0.00000
3339.00,5.02631,10.203219,-0.000219,10.148461,0.6720,0.410,5.02631,0.00000
3340.00,5.02620,10.203278,-0.000219,10.148375,0.6721,0.410,5.02620,0.00000
3341.00,5.02705,10.203380,-0.000222,10.148415,0.6721,0.411,5.02705,0.00000
3342.00,5.02679,10.203471,-0.000222,10.148431,0.6721,0.411,5.02679,0.00000
3343.00,5.02667,10.203530,-0.000220,10.148442,0.6722,0.411,5.02667,0.00000
3344.00,5.02632,10.203510,-0.000223,10.148363,0.6722,0.411,5.02632,0.00000
3345.00,5.02608,10.203578,-0.000221,10.148395,0.6723,0.411,5.02608,0.00000
3346.00,5.02605,10.203569,-0.000218,10.148330,0.6723,0.411,5.02605,0.00000
3347.00,5.02619,10.203615,-0.000218,10.148340,0.6724,0.411,5.02619,0.00000
3348.00,5.02634,10.203661,-0.000221,10.148287,0.6724,0.412,5.02634,0.00000
3349.00,5.02693,10.203733,-0.000217,10.148324,0.6725,0.412,5.02693,0.00000
3350.00,5.02717,10.203750,-0.000218,10.148281,0.6725,0.412,5.02717,0.00000
3351.00,5.02771,10.203829,-0.000220,10.148287,0.6726,0.412,5.02771,0.00000
3352.00,5.02759,10.203817,-0.000220,10.148260,0.6726,0.412,5.02759,0.00000
3353.00,5.02706,10.203896,-0.000218,10.148335,0.6727,0.412,5.02706,0.00000
3354.00,5.02625,10.204048,-0.000218,10.148422,0.6727,0.412,5.02625,0.00000
3355.00,5.02599,10.204139,-0.000219,10.148423,0.6728,0.413,5.02599,0.00000
3356.00,5.02580,10.204155,-0.000219,10.148384,0.6728,0.413,5.02580,0.00000
3357.00,5.02698,10.204242,-0.000219,10.148388,0.6728,0.413,5.02698,0.00000
3358.00,5.02828,10.204277,-0.000221,10.148345,0.6729,0.413,5.02828,0.00000
3359.00,5.02845,10.204210,-0.000221,10.148285,0.6729,0.413,5.02845,0.00000
3360.00,5.02842,10.204264,-0.000221,10.148344,0.6729,0.414,5.02842,0.00000
3361.00,5.02828,10.204344,-0.000221,10.148357,0.6729,0.414,5.02828,0.00000
3362.00,5.02763,10.204408,-0.000220,10.148417,0.6729,0.414,5.02763,0.00000
3363.00,5.02662,10.204469,-0.000220,10.148429,0.6729,0.414,5.02662,0.00000
3364.00,5.02595,10.204577,-0.000221,10.148461,0.6729,0.414,5.02595,0.00000
3365.00,5.02649,10.204530,-0.000221,10.148368,0.6728,0.414,5.02649,0.00000
3366.00,5.02628,10.204571,-0.000223,10.148408,0.6728,0.415,5.02628,0.00000
3367.00,5.02642,10.204608,-0.000226,10.148380,0.6727,0.415,5.02642,0.00000
3368.00,5.02626,10.204639,-0.000226,10.148366,0.6727,0.415,5.02626,0.00000
3369.00,5.02668,10.204664,-0.000226,10.148323,0.6727,0.415,5.02668,0.00000
3370.00,5.02670,10.204779,-0.000224,10.148363,0.6727,0.415,5.02670,0.00000
3371.00,5.02708,10.204841,-0.000223,10.148339,0.6727,0.415,5.02708,0.00000
3372.00,5.02688,10.204992,-0.000219,10.148375,0.6727,0.415,5.02688,0.00000
3373.00,5.02672,10.205069,-0.000219,10.148409,0.6727,0.415,5.02672,0.00000
3374.00,5.02657,10.205130,-0.000219,10.148413,0.6727,0.415,5.02657,0.00000
3375.00,5.02698,10.205225,-0.000224,10.148426,0.6728,0.416,5.02698,0.00000
3376.00,5.02703,10.205260,-0.000226,10.148427,0.6728,0.416,5.02703,0.00000
3377.00,5.02646,10.205277,-0.000227,10.148395,0.6728,0.416,5.02646,0.00000
3378.00,5.02674,10.205312,-0.000228,10.148364,0.6728,0.416,5.02674,0.00000
3379.00,5.02615,10.205366,-0.000228,10.148359,0.6728,0.417,5.02615,0.00000
3380.00,5.02482,10.205458,-0.000225,10.148379,0.6728,0.417,5.02482,0.00000
3381.00,5.02398,10.205546,-0.000222,10.148410,0.6728,0.417,5.02398,0.00000
3382.00,5.02417,10.205547,-0.000223,10.148379,0.6728,0.417,5.02417,0.00000
3383.00,5.02410,10.205572,-0.000220,10.148380,0.6727,0.417,5.02410,0.00000
3384.00,5.02463,10.205636,-0.000221,10.148365,0.6727,0.417,5.02463,0.00000
3385.00,5.02486,10.205624,-0.000222,10.148348,0.6727,0.417,5.02486,0.00000
3386.00,5.02497,10.205634,-0.000225,10.148319,0.6727,0.417,5.02497,0.00000
3387.00,5.02514,10.205764,-0.000226,10.148384,0.6727,0.418,5.02514,0.00000
3388.00,5.02564,10.205813,-0.000227,10.148337,0.6726,0.418,5.02564,0.00000
3389.00,5.02511,10.205834,-0.000227,10.148351,0.6726,0.418,5.02511,0.00000
3390.00,5.02436,10.205840,-0.000228,10.148295,0.6726,0.418,5.02436,0.00000
3391.00,5.02412,10.205911,-0.000227,10.148283,0.6726,0.418,5.02412,0.00000
3392.00,5.02468,10.205921,-0.000227,10.148252,0.6726,0.419,5.02468,0.00000
3393.00,5.02465,10.205989,-0.000228,10.148300,0.6726,0.419,5.02465,0.00000
3394.00,5.02486,10.206078,-0.000231,10.148274,0.6726,0.419,5.02486,0.00000
3395.00,5.02502,10.206190,-0.000233,10.148271,0.6726,0.419,5.02502,0.00000
3396.00,5.02572,10.206269,-0.000236,10.148291,0.6726,0.420,5.02572,0.00000
3397.00,5.02451,10.206282,-0.000235,10.148211,0.6725,0.420,5.02451,0.00000
3398.00,5.02372,10.206418,-0.000236,10.148214,0.6725,0.420,5.02372,0.00000
3399.00,5.02388,10.206419,-0.000234,10.148159,0.6725,0.420,5.02388,0.00000
3400.00,5.02463,10.206460,-0.000232,10.148149,0.6725,0.420,5.02463,0.00000
3401.00,5.02457,10.206449,-0.000227,10.148073,0.6724,0.420,5.02457,0.00000
3402.00,5.02556,10.206487,-0.000226,10.148049,0.6724,0.420,5.02556,0.00000
3403.00,5.02536,10.206492,-0.000226,10.148071,0.6724,0.420,5.02536,0.00000
3404.00,5.02553,10.206561,-0.000226,10.148138,0.6723,0.420,5.02553,0.00000
3405.00,5.02522,10.206639,-0.000228,10.148224,0.6723,0.421,5.02522,0.00000
3406.00,5.02498,10.206740,-0.000230,10.148271,0.6723,0.421,5.02498,0.00000
3407.00,5.02429,10.206850,-0.000234,10.148377,0.6723,0.421,5.02429,0.00000
3408.00,5.02478,10.206916,-0.000232,10.148361,0.6723,0.422,5.02478,0.00000
3409.00,5.02506,10.207048,-0.000232,10.148391,0.6723,0.422,5.02506,0.00000
3410.00,5.02566,10.207144,-0.000232,10.148367,0.6723,0.422,5.02566,0.00000
3411.00,5.02580,10.207224,-0.000232,10.148370,0.6722,0.422,5.02580,0.00000
3412.00,5.02690,10.207209,-0.000231,10.148307,0.6722,0.422,5.02690,0.00000
3413.00,5.02654,10.207307,-0.000234,10.148373,0.6722,0.422,5.02654,0.00000
3414.00,5.02603,10.207375,-0.000231,10.148440,0.6722,0.423,5.02603,0.00000
3415.00,5.02565,10.207365,-0.000227,10.148413,0.6722,0.422,5.02565,0.00000
3416.00,5.02566,10.207390,-0.000226,10.148429,0.6722,0.423,5.02566,0.00000
3417.00,5.02418,10.207475,-0.000223,10.148400,0.6722,0.423,5.02418,0.00000
3418.00,5.02470,10.207487,-0.000221,10.148327,0.6722,0.423,5.02470,0.00000
3419.00,5.02469,10.207450,-0.000224,10.148209,0.6721,0.423,5.02469,0.00000
3420.00,5.02385,10.207552,-0.000222,10.148268,0.6721,0.423,5.02385,0.00000
3421.00,5.02356,10.207559,-0.000222,10.148239,0.6721,0.423,5.02356,0.00000
3422.00,5.02343,10.207643,-0.000222,10.148336,0.6721,0.423,5.02343,0.00000
3423.00,5.02272,10.207715,-0.000225,10.148354,0.6721,0.424,5.02272,0.00000
3424.00,5.02251,10.207775,-0.000225,10.148367,0.6720,0.424,5.02251,0.00000
3425.00,5.02230,10.207781,-0.000228,10.148338,0.6720,0.424,5.02230,0.00000
3426.00,5.02255,10.207924,-0.000230,10.148396,0.6720,0.424,5.02255,0.00000
3427.00,5.02273,10.207939,-0.000230,10.148331,0.6720,0.425,5.02273,0.00000
3428.00,5.02295,10.207935,-0.000225,10.148291,0.6720,0.425,5.02295,0.00000
3429.00,5.02322,10.208018,-0.000223,10.148312,0.6721,0.425,5.02322,0.00000
3430.00,5.02372,10.208117,-0.000221,10.148375,0.6721,0.425,5.02372,0.00000
3431.00,5.02325,10.208141,-0.000218,10.148382,0.6721,0.425,5.02325,0.00000
3432.00,5.02282,10.208186,-0.000217,10.148408,0.6721,0.425,5.02282,0.00000
3433.00,5.02285,10.208274,-0.000217,10.148462,0.6721,0.425,5.02285,0.00000
3434.00,5.02248,10.208316,-0.000216,10.148463,0.6721,0.425,5.02248,0.00000
3435.00,5.02271,10.208326,-0.000217,10.148375,0.6721,0.425,5.02271,0.00000
3436.00,5.02256,10.208382,-0.000218,10.148348,0.6722,0.425,5.02256,0.00000
3437.00,5.02417,10.208389,-0.000219,10.148266,0.6721,0.426,5.02417,0.00000
3438.00,5.02390,10.208464,-0.000218,10.148224,0.6721,0.426,5.02390,0.00000
3439.00,5.02296,10.208558,-0.000218,10.148235,0.6721,0.426,5.02296,0.00000
3440.00,5.02261,10.208671,-0.000217,10.148284,0.6722,0.426,5.02261,0.00000
3441.00,5.02248,10.208716,-0.000217,10.148285,0.6722,0.426,5.02248,0.00000
3442.00,5.02150,10.208816,-0.000216,10.148334,0.6722,0.426,5.02150,0.00000
3443.00,5.02151,10.208893,-0.000214,10.148346,0.6723,0.427,5.02151,0.00000
3444.00,5.02193,10.208901,-0.000216,10.148316,0.6723,0.427,5.02193,0.00000
3445.00,5.02147,10.208890,-0.000219,10.148251,0.6724,0.427,5.02147,0.00000
3446.00,5.02102,10.209009,-0.000217,10.148272,0.6724,0.427,5.02102,0.00000
3447.00,5.02049,10.209070,-0.000215,10.148272,0.6724,0.427,5.02049,0.00000
3448.00,5.02073,10.209057,-0.000216,10.148294,0.6725,0.427,5.02073,0.00000
3449.00,5.02154,10.209104,-0.000215,10.148303,0.6726,0.427,5.02154,0.00000
3450.00,5.02209,10.209144,-0.000212,10.148327,0.6726,0.427,5.02209,0.00000
3451.00,5.02247,10.209144,-0.000212,10.148310,0.6727,0.427,5.02247,0.00000
3452.00,5.02269,10.209260,-0.000216,10.148353,0.6728,0.428,5.02269,0.00000
@23,1.1000,2.2, 3450.004 
3453.00,5.02253,10.209354,-0.000214,10.148403,0.6728,0.428,5.02253,0.00000
3454.00,5.02274,10.209381,-0.000216,10.148358,0.6729,0.428,5.02274,0.00000
3455.00,5.02166,10.209444,-0.000218,10.148361,0.6729,0.428,5.02166,0.00000
3456.00,5.01482,10.209457,-0.000217,10.148347,0.6729,0.428,5.01482,0.00000
3457.00,5.00409,10.209410,-0.000215,10.148344,0.6730,0.428,5.00409,0.00000
3458.00,4.99567,10.209402,-0.000220,10.148282,0.6730,0.429,4.99567,0.00000
3459.00,4.98951,10.209438,-0.000219,10.148320,0.6731,0.429,4.98951,0.00000
3460.00,4.98804,10.209529,-0.000219,10.148363,0.6731,0.429,4.98804,0.00000
3461.00,4.99479,10.209580,-0.000222,10.148385,0.6732,0.429,4.99479,0.00000
3462.00,5.00706,10.209665,-0.000223,10.148399,0.6732,0.430,5.00706,0.00000
3463.00,5.01665,10.209781,-0.000221,10.148415,0.6733,0.430,5.01665,0.00000
3464.00,5.02365,10.209908,-0.000219,10.148435,0.6733,0.430,5.02365,0.00000
3465.00,5.02765,10.209885,-0.000217,10.148344,0.6734,0.430,5.02765,0.00000
3466.00,5.02881,10.209954,-0.000215,10.148313,0.6734,0.430,5.02881,0.00000
3467.00,5.02845,10.210029,-0.000215,10.148278,0.6734,0.430,5.02845,0.00000
3468.00,5.02783,10.210074,-0.000212,10.148249,0.6735,0.430,5.02783,0.00000
3469.00,5.02572,10.210137,-0.000211,10.148301,0.6735,0.430,5.02572,0.00000
3470.00,5.02434,10.210227,-0.000211,10.148362,0.6735,0.430,5.02434,0.00000
3471.00,5.02462,10.210330,-0.000212,10.148463,0.6736,0.430,5.02462,0.00000
3472.00,5.02403,10.210445,-0.000213,10.148536,0.6736,0.431,5.02403,0.00000
3473.00,5.02368,10.210438,-0.000215,10.148528,0.6736,0.431,5.02368,0.00000
3474.00,5.02481,10.210436,-0.000218,10.148492,0.6737,0.431,5.02481,0.00000
3475.00,5.02458,10.210515,-0.000219,10.148514,0.6737,0.431,5.02458,0.00000
3476.00,5.02320,10.210532,-0.000220,10.148446,0.6738,0.432,5.02320,0.00000
3477.00,5.02321,10.210549,-0.000217,10.148412,0.6738,0.432,5.02321,0.00000
3478.00,5.02320,10.210685,-0.000217,10.148495,0.6738,0.432,5.02320,0.00000
3479.00,5.02264,10.210797,-0.000216,10.148487,0.6738,0.432,5.02264,0.00000
3480.00,5.02244,10.210888,-0.000214,10.148525,0.6739,0.432,5.02244,0.00000
3481.00,5.02204,10.210947,-0.000212,10.148494,0.6739,0.432,5.02204,0.00000
3482.00,5.02148,10.210949,-0.000214,10.148467,0.6739,0.432,5.02148,0.00000
3483.00,5.02154,10.210964,-0.000213,10.148448,0.6739,0.432,5.02154,0.00000
3484.00,5.02172,10.210999,-0.000211,10.148493,0.6739,0.432,5.02172,0.00000
3485.00,5.02242,10.211000,-0.000212,10.148443,0.6739,0.433,5.02242,0.00000
3486.00,5.02243,10.211050,-0.000211,10.148488,0.6739,0.433,5.02243,0.00000
3487.00,5.02123,10.211163,-0.000210,10.148555,0.6739,0.433,5.02123,0.00000
3488.00,5.02031,10.211192,-0.000211,10.148474,0.6738,0.433,5.02031,0.00000
3489.00,5.01977,10.211245,-0.000211,10.148437,0.6738,0.433,5.01977,0.00000
3490.00,5.01870,10.211287,-0.000211,10.148383,0.6738,0.433,5.01870,0.00000
3491.00,5.01871,10.211349,-0.000211,10.148378,0.6738,0.434,5.01871,0.00000
3492.00,5.01935,10.211338,-0.000212,10.148279,0.6738,0.434,5.01935,0.00000
3493.00,5.01979,10.211333,-0.000212,10.148247,0.6738,0.434,5.01979,0.00000
3494.00,5.02099,10.211342,-0.000215,10.148240,0.6737,0.434,5.02099,0.00000
3495.00,5.02122,10.211417,-0.000216,10.148296,0.6737,0.434,5.02122,0.00000
3496.00,5.02129,10.211455,-0.000218,10.148255,0.6737,0.434,5.02129,0.00000
3497.00,5.02134,10.211491,-0.000219,10.148315,0.6736,0.434,5.02134,0.00000
3498.00,5.02059,10.211603,-0.000219,10.148391,0.6736,0.435,5.02059,0.00000
3499.00,5.01961,10.211677,-0.000216,10.148414,0.6735,0.435,5.01961,0.00000
3500.00,5.01847,10.211744,-0.000216,10.148417,0.6734,0.435,5.01847,0.00000
3501.00,5.01796,10.211798,-0.000215,10.148491,0.6734,0.435,5.01796,0.00000
3502.00,5.01756,10.211856,-0.000216,10.148461,0.6733,0.435,5.01756,0.00000
3503.00,5.01788,10.211885,-0.000216,10.148417,0.6732,0.435,5.01788,0.00000
3504.00,5.01763,10.211976,-0.000217,10.148408,0.6731,0.435,5.01763,0.00000
3505.00,5.01807,10.212035,-0.000218,10.148438,0.6731,0.436,5.01807,0.00000
3506.00,5.01805,10.212086,-0.000219,10.148372,0.6730,0.436,5.01805,0.00000
3507.00,5.01939,10.212188,-0.000218,10.148364,0.6729,0.436,5.01939,0.00000
3508.00,5.01980,10.212260,-0.000217,10.148408,0.6729,0.436,5.01980,0.00000
3509.00,5.01986,10.212257,-0.000218,10.148351,0.6728,0.436,5.01986,0.00000
3510.00,5.02002,10.212245,-0.000219,10.148293,0.6728,0.436,5.02002,0.00000
3511.00,5.01934,10.212304,-0.000216,10.148372,0.6727,0.436,5.01934,0.00000
3512.00,5.01813,10.212357,-0.000215,10.148419,0.6726,0.437,5.01813,0.00000
3513.00,5.01871,10.212448,-0.000217,10.148410,0.6726,0.437,5.01871,0.00000
3514.00,5.01800,10.212494,-0.000215,10.148416,0.6726,0.437,5.01800,0.00000
3515.00,5.01888,10.212527,-0.000214,10.148382,0.6725,0.437,5.01888,0.00000
3516.00,5.02012,10.212582,-0.000218,10.148321,0.6725,0.437,5.02012,0.00000
3517.00,5.02097,10.212630,-0.000220,10.148270,0.6726,0.438,5.02097,0.00000
3518.00,5.01992,10.212704,-0.000219,10.148285,0.6725,0.438,5.01992,0.00000
3519.00,5.02064,10.212836,-0.000216,10.148352,0.6725,0.438,5.02064,0.00000
3520.00,5.02014,10.212891,-0.000215,10.148368,0.6725,0.438,5.02014,0.00000
3521.00,5.01946,10.212937,-0.000212,10.148378,0.6725,0.438,5.01946,0.00000
3522.00,5.01883,10.213098,-0.000213,10.148462,0.6725,0.438,5.01883,0.00000
3523.00,5.01855,10.213124,-0.000214,10.148421,0.6725,0.438,5.01855,0.00000
3524.00,5.01816,10.213140,-0.000218,10.148391,0.6724,0.438,5.01816,0.00000
3525.00,5.01767,10.213269,-0.000217,10.148399,0.6724,0.439,5.01767,0.00000
3526.00,5.01740,10.213357,-0.000216,10.148386,0.6724,0.439,5.01740,0.00000
3527.00,5.01767,10.213311,-0.000215,10.148323,0.6724,0.439,5.01767,0.00000
3528.00,5.01846,10.213352,-0.000219,10.148343,0.6725,0.439,5.01846,0.00000
3529.00,5.01951,10.213393,-0.000219,10.148282,0.6724,0.439,5.01951,0.00000
3530.00,5.01965,10.213473,-0.000219,10.148346,0.6724,0.439,5.01965,0.00000
3531.00,5.02041,10.213482,-0.000219,10.148318,0.6724,0.440,5.02041,0.00000
3532.00,5.02032,10.213541,-0.000219,10.148328,0.6724,0.440,5.02032,0.00000
3533.00,5.02021,10.213658,-0.000217,10.148352,0.6724,0.440,5.02021,0.00000
3534.00,5.01945,10.213707,-0.000221,10.148386,0.6723,0.440,5.01945,0.00000
3535.00,5.01926,10.213729,-0.000223,10.148324,0.6723,0.440,5.01926,0.00000
3536.00,5.01907,10.213815,-0.000227,10.148339,0.6723,0.440,5.01907,0.00000
3537.00,5.01912,10.213893,-0.000226,10.148365,0.6723,0.441,5.01912,0.00000
3538.00,5.01847,10.213896,-0.000224,10.148354,0.6723,0.441,5.01847,0.00000
3539.00,5.01847,10.213973,-0.000221,10.148411,0.6723,0.441,5.01847,0.00000
3540.00,5.01847,10.213991,-0.000220,10.148460,0.6723,0.441,5.01847,0.00000
3541.00,5.01811,10.214014,-0.000217,10.148470,0.6723,0.441,5.01811,0.00000
3542.00,5.01745,10.214052,-0.000220,10.148454,0.6724,0.441,5.01745,0.00000
3543.00,5.01759,10.214108,-0.000225,10.148438,0.6724,0.441,5.01759,0.00000
3544.00,5.01749,10.214141,-0.000228,10.148379,0.6724,0.442,5.01749,0.00000
3545.00,5.01849,10.214231,-0.000229,10.148344,0.6724,0.442,5.01849,0.00000
3546.00,5.01964,10.214311,-0.000234,10.148382,0.6724,0.442,5.01964,0.00000
3547.00,5.02019,10.214315,-0.000233,10.148339,0.6724,0.443,5.02019,0.00000
3548.00,5.02015,10.214279,-0.000231,10.148284,0.6724,0.443,5.02015,0.00000
3549.00,5.01922,10.214314,-0.000230,10.148328,0.6723,0.443,5.01922,0.00000
3550.00,5.01815,10.214318,-0.000229,10.148305,0.6723,0.443,5.01815,0.00000
3551.00,5.01783,10.214371,-0.000226,10.148283,0.6723,0.443,5.01783,0.00000
3552.00,5.01698,10.214469,-0.000224,10.148336,0.6723,0.443,5.01698,0.00000
3553.00,5.01689,10.214567,-0.000223,10.148363,0.6724,0.443,5.01689,0.00000
3554.00,5.01791,10.214682,-0.000220,10.148320,0.6724,0.443,5.01791,0.00000
3555.00,5.01953,10.214725,-0.000220,10.148325,0.6724,0.443,5.01953,0.00000
3556.00,5.01962,10.214758,-0.000220,10.148318,0.6724,0.443,5.01962,0.00000
3557.00,5.02074,10.214770,-0.000223,10.148240,0.6724,0.443,5.02074,0.00000
3558.00,5.02098,10.214779,-0.000221,10.148264,0.6725,0.444,5.02098,0.00000
3559.00,5.02053,10.214781,-0.000221,10.148277,0.6725,0.444,5.02053,0.00000
3560.00,5.01909,10.214857,-0.000223,10.148267,0.6725,0.444,5.01909,0.00000
3561.00,5.01819,10.214852,-0.000223,10.148213,0.6725,0.444,5.01819,0.00000
3562.00,5.01767,10.214933,-0.000221,10.148217,0.6726,0.444,5.01767,0.00000
3563.00,5.01683,10.215074,-0.000224,10.148228,0.6726,0.444,5.01683,0.00000
3564.00,5.01725,10.215106,-0.000228,10.148213,0.6726,0.445,5.01725,0.00000
3565.00,5.01731,10.215168,-0.000228,10.148245,0.6726,0.445,5.01731,0.00000
3566.00,5.01756,10.215298,-0.000228,10.148275,0.6726,0.445,5.01756,0.00000
3567.00,5.01725,10.215372,-0.000230,10.148324,0.6726,0.445,5.01725,0.00000
3568.00,5.01813,10.215402,-0.000227,10.148348,0.6726,0.446,5.01813,0.00000
3569.00,5.01816,10.215523,-0.000228,10.148386,0.6726,0.446,5.01816,0.00000
3570.00,5.01770,10.215547,-0.000224,10.148337,0.6726,0.446,5.01770,0.00000
3571.00,5.01686,10.215579,-0.000222,10.148434,0.6727,0.446,5.01686,0.00000
3572.00,5.01713,10.215593,-0.000224,10.148451,0.6727,0.446,5.01713,0.00000
3573.00,5.01643,10.215616,-0.000223,10.148408,0.6727,0.446,5.01643,0.00000
3574.00,5.01530,10.215664,-0.000223,10.148492,0.6728,0.446,5.01530,0.00000
3575.00,5.01556,10.215724,-0.000224,10.148535,0.6728,0.446,5.01556,0.00000
3576.00,5.01605,10.215760,-0.000224,10.148447,0.6728,0.447,5.01605,0.00000
3577.00,5.01555,10.215800,-0.000223,10.148404,0.6728,0.447,5.01555,0.00000
3578.00,5.01571,10.215898,-0.000222,10.148451,0.6728,0.447,5.01571,0.00000
3579.00,5.01698,10.215932,-0.000220,10.148396,0.6728,0.447,5.01698,0.00000
3580.00,5.01728,10.215979,-0.000218,10.148370,0.6729,0.447,5.01728,0.00000
3581.00,5.01711,10.216048,-0.000220,10.148424,0.6729,0.447,5.01711,0.00000
3582.00,5.01767,10.216115,-0.000217,10.148462,0.6729,0.447,5.01767,0.00000
3583.00,5.01787,10.216108,-0.000219,10.148426,0.6729,0.447,5.01787,0.00000
3584.00,5.01708,10.216099,-0.000218,10.148421,0.6729,0.447,5.01708,0.00000
3585.00,5.01681,10.216167,-0.000218,10.148444,0.6730,0.447,5.01681,0.00000
3586.00,5.01692,10.216129,-0.000218,10.148369,0.6730,0.447,5.01692,0.00000
3587.00,5.01642,10.216159,-0.000217,10.148362,0.6730,0.448,5.01642,0.00000
3588.00,5.01628,10.216255,-0.000217,10.148400,0.6731,0.448,5.01628,0.00000
3589.00,5.01688,10.216361,-0.000217,10.148417,0.6731,0.448,5.01688,0.00000
3590.00,5.01734,10.216384,-0.000216,10.148471,0.6732,0.448,5.01734,0.00000
3591.00,5.01761,10.216519,-0.000217,10.148516,0.6732,0.448,5.01761,0.00000
3592.00,5.01786,10.216616,-0.000220,10.148531,0.6732,0.449,5.01786,0.00000
3593.00,5.01733,10.216656,-0.000223,10.148495,0.6733,0.449,5.01733,0.00000
3594.00,5.01679,10.216750,-0.000227,10.148502,0.6733,0.449,5.01679,0.00000
3595.00,5.01634,10.216860,-0.000229,10.148459,0.6733,0.449,5.01634,0.00000
3596.00,5.01657,10.216931,-0.000228,10.148449,0.6733,0.450,5.01657,0.00000
3597.00,5.01673,10.216983,-0.000226,10.148451,0.6734,0.450,5.01673,0.00000
3598.00,5.01776,10.217048,-0.000224,10.148465,0.6734,0.450,5.01776,0.00000
3599.00,5.01786,10.216983,-0.000224,10.148409,0.6734,0.450,5.01786,0.00000
3600.00,5.01686,10.216976,-0.000222,10.148392,0.6735,0.450,5.01686,0.00000
3601.00,5.01636,10.217020,-0.000221,10.148417,0.6735,0.450,5.01636,0.00000
3602.00,5.01684,10.217103,-0.000221,10.148449,0.6735,0.450,5.01684,0.00000
@24,1.1000,2.2, 3600.076 
3603.00,5.01659,10.217213,-0.000219,10.148470,0.6736,0.450,5.01659,0.00000
3604.00,5.01708,10.217362,-0.000216,10.148529,0.6737,0.450,5.01708,0.00000
3605.00,5.01722,10.217448,-0.000218,10.148518,0.6737,0.451,5.01722,0.00000
3606.00,5.01233,10.217524,-0.000218,10.148496,0.6738,0.451,5.01233,0.00000
3607.00,5.00230,10.217536,-0.000219,10.148403,0.6738,0.451,5.00230,0.00000
3608.00,4.99322,10.217531,-0.000224,10.148413,0.6739,0.451,4.99322,0.00000
3609.00,4.98653,10.217618,-0.000223,10.148444,0.6739,0.451,4.98653,0.00000
3610.00,4.98423,10.217720,-0.000220,10.148499,0.6739,0.451,4.98423,0.00000
3611.00,4.98947,10.217739,-0.000222,10.148490,0.6740,0.452,4.98947,0.00000
3612.00,5.00010,10.217775,-0.000222,10.148543,0.6740,0.452,5.00010,0.00000
3613.00,5.01115,10.217836,-0.000219,10.148497,0.6740,0.452,5.01115,0.00000
3614.00,5.01960,10.217824,-0.000221,10.148399,0.6740,0.452,5.01960,0.00000
3615.00,5.02403,10.217838,-0.000225,10.148355,0.6740,0.452,5.02403,0.00000
3616.00,5.02559,10.217885,-0.000223,10.148362,0.6740,0.452,5.02559,0.00000
3617.00,5.02516,10.217952,-0.000223,10.148363,0.6740,0.453,5.02516,0.00000
3618.00,5.02312,10.217997,-0.000225,10.148378,0.6740,0.453,5.02312,0.00000
3619.00,5.02126,10.217990,-0.000224,10.148365,0.6740,0.453,5.02126,0.00000
3620.00,5.02009,10.218065,-0.000226,10.148403,0.6740,0.453,5.02009,0.00000
3621.00,5.01804,10.218123,-0.000228,10.148400,0.6740,0.453,5.01804,0.00000
3622.00,5.01690,10.218146,-0.000228,10.148369,0.6740,0.454,5.01690,0.00000
3623.00,5.01743,10.218198,-0.000227,10.148356,0.6740,0.454,5.01743,0.00000
3624.00,5.01697,10.218345,-0.000227,10.148418,0.6739,0.454,5.01697,0.00000
3625.00,5.01683,10.218418,-0.000225,10.148432,0.6739,0.454,5.01683,0.00000
3626.00,5.01669,10.218502,-0.000229,10.148449,0.6739,0.454,5.01669,0.00000
3627.00,5.01660,10.218567,-0.000231,10.148408,0.6739,0.454,5.01660,0.00000
3628.00,5.01545,10.218649,-0.000230,10.148410,0.6739,0.455,5.01545,0.00000
3629.00,5.01536,10.218680,-0.000230,10.148366,0.6739,0.455,5.01536,0.00000
3630.00,5.01578,10.218700,-0.000230,10.148335,0.6739,0.455,5.01578,0.00000
3631.00,5.01613,10.218747,-0.000225,10.148329,0.6739,0.455,5.01613,0.00000
3632.00,5.01616,10.218830,-0.000224,10.148403,0.6739,0.455,5.01616,0.00000
3633.00,5.01660,10.218872,-0.000225,10.148399,0.6739,0.455,5.01660,0.00000
3634.00,5.01544,10.218956,-0.000227,10.148392,0.6739,0.456,5.01544,0.00000
3635.00,5.01434,10.218997,-0.000227,10.148362,0.6739,0.456,5.01434,0.00000
3636.00,5.01369,10.219111,-0.000226,10.148383,0.6739,0.456,5.01369,0.00000
3637.00,5.01320,10.219162,-0.000225,10.148382,0.6740,0.456,5.01320,0.00000
3638.00,5.01247,10.219261,-0.000224,10.148412,0.6740,0.456,5.01247,0.00000
3639.00,5.01275,10.219234,-0.000225,10.148335,0.6740,0.456,5.01275,0.00000
3640.00,5.01290,10.219323,-0.000224,10.148406,0.6741,0.456,5.01290,0.00000
3641.00,5.01257,10.219318,-0.000222,10.148363,0.6741,0.457,5.01257,0.00000
3642.00,5.01246,10.219364,-0.000222,10.148366,0.6742,0.457,5.01246,0.00000
3643.00,5.01293,10.219417,-0.000223,10.148355,0.6742,0.457,5.01293,0.00000
3644.00,5.01283,10.219565,-0.000221,10.148481,0.6743,0.457,5.01283,0.00000
3645.00,5.01284,10.219608,-0.000222,10.148453,0.6743,0.457,5.01284,0.00000
3646.00,5.01372,10.219647,-0.000226,10.148456,0.6744,0.457,5.01372,0.00000
3647.00,5.01398,10.219715,-0.000225,10.148459,0.6744,0.458,5.01398,0.00000
3648.00,5.01363,10.219741,-0.000221,10.148457,0.6745,0.458,5.01363,0.00000
3649.00,5.01363,10.219785,-0.000221,10.148479,0.6745,0.458,5.01363,0.00000
3650.00,5.01333,10.219847,-0.000219,10.148469,0.6746,0.458,5.01333,0.00000
3651.00,5.01257,10.219925,-0.000216,10.148478,0.6746,0.458,5.01257,0.00000
3652.00,5.01207,10.219950,-0.000218,10.148473,0.6747,0.458,5.01207,0.00000
3653.00,5.01224,10.219979,-0.000219,10.148514,0.6748,0.458,5.01224,0.00000
3654.00,5.01348,10.219940,-0.000217,10.148444,0.6748,0.458,5.01348,0.00000
3655.00,5.01443,10.219963,-0.000220,10.148475,0.6749,0.458,5.01443,0.00000
3656.00,5.01443,10.219961,-0.000219,10.148452,0.6750,0.459,5.01443,0.00000
3657.00,5.01439,10.219973,-0.000217,10.148399,0.6750,0.459,5.01439,0.00000
3658.00,5.01404,10.220009,-0.000218,10.148370,0.6751,0.459,5.01404,0.00000
3659.00,5.01301,10.220142,-0.000221,10.148448,0.6752,0.459,5.01301,0.00000
3660.00,5.01195,10.220164,-0.000215,10.148381,0.6752,0.459,5.01195,0.00000
3661.00,5.01181,10.220221,-0.000218,10.148376,0.6753,0.459,5.01181,0.00000
3662.00,5.01244,10.220269,-0.000217,10.148379,0.6753,0.459,5.01244,0.00000
3663.00,5.01262,10.220387,-0.000217,10.148428,0.6754,0.460,5.01262,0.00000
3664.00,5.01251,10.220419,-0.000212,10.148385,0.6754,0.460,5.01251,0.00000
3665.00,5.01290,10.220479,-0.000216,10.148383,0.6754,0.460,5.01290,0.00000
3666.00,5.01294,10.220636,-0.000217,10.148476,0.6755,0.460,5.01294,0.00000
3667.00,5.01349,10.220762,-0.000220,10.148512,0.6755,0.460,5.01349,0.00000
3668.00,5.01317,10.220777,-0.000220,10.148440,0.6755,0.460,5.01317,0.00000
3669.00,5.01266,10.220887,-0.000224,10.148471,0.6755,0.461,5.01266,0.00000
3670.00,5.01282,10.220962,-0.000223,10.148529,0.6756,0.461,5.01282,0.00000
3671.00,5.01325,10.220920,-0.000223,10.148463,0.6756,0.461,5.01325,0.00000
3672.00,5.01254,10.220957,-0.000221,10.148495,0.6756,0.461,5.01254,0.00000
3673.00,5.01227,10.220911,-0.000221,10.148450,0.6756,0.461,5.01227,0.00000
3674.00,5.01247,10.220938,-0.000219,10.148447,0.6756,0.461,5.01247,0.00000
3675.00,5.01188,10.220964,-0.000218,10.148392,0.6756,0.462,5.01188,0.00000
3676.00,5.01167,10.221001,-0.000215,10.148404,0.6756,0.462,5.01167,0.00000
3677.00,5.01155,10.220996,-0.000212,10.148335,0.6756,0.462,5.01155,0.00000
3678.00,5.01212,10.221115,-0.000210,10.148388,0.6756,0.462,5.01212,0.00000
3679.00,5.01270,10.221113,-0.000209,10.148323,0.6756,0.462,5.01270,0.00000
3680.00,5.01230,10.221171,-0.000212,10.148349,0.6756,0.462,5.01230,0.00000
3681.00,5.01214,10.221228,-0.000215,10.148307,0.6757,0.462,5.01214,0.00000
3682.00,5.01201,10.221288,-0.000218,10.148290,0.6757,0.462,5.01201,0.00000
3683.00,5.01090,10.221301,-0.000221,10.148211,0.6758,0.463,5.01090,0.00000
3684.00,5.01052,10.221343,-0.000224,10.148229,0.6758,0.463,5.01052,0.00000
3685.00,5.01144,10.221372,-0.000222,10.148226,0.6758,0.463,5.01144,0.00000
3686.00,5.01158,10.221469,-0.000224,10.148278,0.6758,0.463,5.01158,0.00000
3687.00,5.01206,10.221556,-0.000226,10.148346,0.6759,0.463,5.01206,0.00000
3688.00,5.01311,10.221689,-0.000226,10.148477,0.6759,0.464,5.01311,0.00000
3689.00,5.01254,10.221756,-0.000223,10.148493,0.6760,0.464,5.01254,0.00000
3690.00,5.01175,10.221851,-0.000222,10.148556,0.6760,0.464,5.01175,0.00000
3691.00,5.01119,10.221847,-0.000220,10.148511,0.6761,0.464,5.01119,0.00000
3692.00,5.01032,10.221922,-0.000218,10.148470,0.6761,0.464,5.01032,0.00000
3693.00,5.00951,10.221930,-0.000219,10.148378,0.6762,0.464,5.00951,0.00000
3694.00,5.00974,10.221926,-0.000221,10.148265,0.6762,0.465,5.00974,0.00000
3695.00,5.00997,10.221956,-0.000221,10.148195,0.6762,0.465,5.00997,0.00000
3696.00,5.00988,10.222054,-0.000220,10.148228,0.6762,0.465,5.00988,0.00000
3697.00,5.01017,10.222081,-0.000225,10.148233,0.6762,0.465,5.01017,0.00000
3698.00,5.01026,10.222138,-0.000223,10.148295,0.6762,0.465,5.01026,0.00000
3699.00,5.01034,10.222228,-0.000219,10.148373,0.6762,0.465,5.01034,0.00000
3700.00,5.01086,10.222338,-0.000221,10.148411,0.6762,0.465,5.01086,0.00000
3701.00,5.01147,10.222340,-0.000221,10.148369,0.6762,0.466,5.01147,0.00000
3702.00,5.01165,10.222316,-0.000217,10.148317,0.6762,0.466,5.01165,0.00000
3703.00,5.01215,10.222401,-0.000220,10.148311,0.6762,0.466,5.01215,0.00000
3704.00,5.01326,10.222500,-0.000222,10.148344,0.6763,0.466,5.01326,0.00000
3705.00,5.01337,10.222575,-0.000222,10.148371,0.6763,0.467,5.01337,0.00000
3706.00,5.01344,10.222679,-0.000223,10.148441,0.6764,0.467,5.01344,0.00000
3707.00,5.01333,10.222785,-0.000225,10.148499,0.6764,0.467,5.01333,0.00000
3708.00,5.01291,10.222814,-0.000223,10.148446,0.6764,0.467,5.01291,0.00000
3709.00,5.01260,10.222884,-0.000221,10.148481,0.6765,0.467,5.01260,0.00000
3710.00,5.01187,10.222899,-0.000224,10.148436,0.6765,0.468,5.01187,0.00000
3711.00,5.01163,10.222976,-0.000224,10.148442,0.6766,0.468,5.01163,0.00000
3712.00,5.01088,10.223037,-0.000220,10.148417,0.6766,0.468,5.01088,0.00000
3713.00,5.01031,10.223099,-0.000220,10.148447,0.6766,0.468,5.01031,0.00000
3714.00,5.00960,10.223175,-0.000222,10.148394,0.6767,0.468,5.00960,0.00000
3715.00,5.00938,10.223263,-0.000218,10.148447,0.6767,0.468,5.00938,0.00000
3716.00,5.00929,10.223282,-0.000214,10.148434,0.6767,0.468,5.00929,0.00000
3717.00,5.00976,10.223331,-0.000216,10.148430,0.6767,0.468,5.00976,0.00000
3718.00,5.01059,10.223350,-0.000216,10.148407,0.6767,0.468,5.01059,0.00000
3719.00,5.01002,10.223369,-0.000213,10.148430,0.6767,0.468,5.01002,0.00000
3720.00,5.00996,10.223422,-0.000214,10.148449,0.6768,0.468,5.00996,0.00000
3721.00,5.00948,10.223517,-0.000214,10.148441,0.6768,0.469,5.00948,0.00000
3722.00,5.00934,10.223603,-0.000212,10.148518,0.6769,0.469,5.00934,0.00000
3723.00,5.00839,10.223696,-0.000210,10.148577,0.6769,0.469,5.00839,0.00000
3724.00,5.00804,10.223734,-0.000212,10.148572,0.6769,0.469,5.00804,0.00000
3725.00,5.00788,10.223781,-0.000212,10.148540,0.6769,0.469,5.00788,0.00000
3726.00,5.00841,10.223811,-0.000212,10.148540,0.6770,0.469,5.00841,0.00000
3727.00,5.00849,10.223869,-0.000212,10.148548,0.6769,0.470,5.00849,0.00000
3728.00,5.00934,10.223924,-0.000215,10.148521,0.6769,0.470,5.00934,0.00000
3729.00,5.00990,10.223943,-0.000213,10.148478,0.6769,0.470,5.00990,0.00000
3730.00,5.01056,10.223991,-0.000214,10.148473,0.6769,0.470,5.01056,0.00000
3731.00,5.01037,10.224027,-0.000212,10.148451,0.6769,0.470,5.01037,0.00000
3732.00,5.00948,10.224109,-0.000214,10.148471,0.6769,0.470,5.00948,0.00000
3733.00,5.00944,10.224169,-0.000212,10.148519,0.6769,0.470,5.00944,0.00000
3734.00,5.00885,10.224254,-0.000213,10.148556,0.6769,0.471,5.00885,0.00000
3735.00,5.00873,10.224283,-0.000213,10.148541,0.6768,0.471,5.00873,0.00000
3736.00,5.00815,10.224363,-0.000213,10.148601,0.6768,0.471,5.00815,0.00000
3737.00,5.00880,10.224430,-0.000212,10.148576,0.6768,0.471,5.00880,0.00000
3738.00,5.00857,10.224528,-0.000214,10.148618,0.6768,0.471,5.00857,0.00000
3739.00,5.00884,10.224547,-0.000214,10.148591,0.6768,0.471,5.00884,0.00000
3740.00,5.00888,10.224594,-0.000214,10.148563,0.6768,0.472,5.00888,0.00000
3741.00,5.00950,10.224602,-0.000217,10.148492,0.6769,0.472,5.00950,0.00000
3742.00,5.00997,10.224571,-0.000216,10.148454,0.6769,0.472,5.00997,0.00000
3743.00,5.01068,10.224563,-0.000214,10.148377,0.6768,0.472,5.01068,0.00000
3744.00,5.01125,10.224648,-0.000212,10.148384,0.6768,0.472,5.01125,0.00000
3745.00,5.01143,10.224673,-0.000209,10.148413,0.6768,0.472,5.01143,0.00000
3746.00,5.01141,10.224715,-0.000210,10.148408,0.6768,0.472,5.01141,0.00000
3747.00,5.01091,10.224744,-0.000213,10.148389,0.6768,0.473,5.01091,0.00000
3748.00,5.01007,10.224780,-0.000215,10.148389,0.6768,0.473,5.01007,0.00000
3749.00,5.00882,10.224837,-0.000216,10.148406,0.6767,0.473,5.00882,0.00000
3750.00,5.00781,10.224899,-0.000215,10.148391,0.6767,0.473,5.00781,0.00000
3751.00,5.00748,10.224953,-0.000211,10.148414,0.6767,0.473,5.00748,0.00000
3752.00,5.00829,10.225030,-0.000207,10.148375,0.6767,0.473,5.00829,0.00000
3753.00,5.00892,10.225134,-0.000205,10.148416,0.6767,0.473,5.00892,0.00000
@25,1.1000,2.2, 3750.074 
3754.00,5.00936,10.225190,-0.000207,10.148400,0.6767,0.473,5.00936,0.00000
3755.00,5.00951,10.225194,-0.000209,10.148358,0.6767,0.474,5.00951,0.00000
3756.00,5.00442,10.225248,-0.000213,10.148300,0.6766,0.474,5.00442,0.00000
3757.00,4.99399,10.225267,-0.000218,10.148331,0.6766,0.474,4.99399,0.00000
3758.00,4.98526,10.225255,-0.000219,10.148309,0.6766,0.475,4.98526,0.00000
3759.00,4.98034,10.225310,-0.000222,10.148361,0.6766,0.475,4.98034,0.00000
3760.00,4.97857,10.225381,-0.000223,10.148336,0.6766,0.475,4.97857,0.00000
3761.00,4.98347,10.225485,-0.000220,10.148396,0.6766,0.475,4.98347,0.00000
3762.00,4.99400,10.225638,-0.000219,10.148410,0.6765,0.475,4.99400,0.00000
3763.00,5.00372,10.225755,-0.000217,10.148455,0.6765,0.475,5.00372,0.00000
3764.00,5.01093,10.225844,-0.000217,10.148506,0.6764,0.476,5.01093,0.00000
3765.00,5.01443,10.225915,-0.000216,10.148549,0.6764,0.476,5.01443,0.00000
3766.00,5.01620,10.225978,-0.000220,10.148567,0.6763,0.476,5.01620,0.00000
3767.00,5.01707,10.226012,-0.000218,10.148609,0.6763,0.476,5.01707,0.00000
3768.00,5.01552,10.226001,-0.000218,10.148519,0.6763,0.476,5.01552,0.00000
3769.00,5.01440,10.226037,-0.000215,10.148459,0.6762,0.476,5.01440,0.00000
3770.00,5.01314,10.226103,-0.000216,10.148501,0.6762,0.476,5.01314,0.00000
3771.00,5.01120,10.226144,-0.000217,10.148505,0.6762,0.477,5.01120,0.00000
3772.00,5.00937,10.226145,-0.000216,10.148428,0.6761,0.477,5.00937,0.00000
3773.00,5.00924,10.226189,-0.000218,10.148411,0.6761,0.477,5.00924,0.00000
3774.00,5.00775,10.226164,-0.000221,10.148317,0.6761,0.477,5.00775,0.00000
3775.00,5.00669,10.226257,-0.000220,10.148363,0.6761,0.477,5.00669,0.00000
3776.00,5.00666,10.226243,-0.000217,10.148293,0.6760,0.477,5.00666,0.00000
3777.00,5.00674,10.226349,-0.000218,10.148332,0.6760,0.478,5.00674,0.00000
3778.00,5.00687,10.226397,-0.000215,10.148364,0.6760,0.478,5.00687,0.00000
3779.00,5.00801,10.226503,-0.000211,10.148425,0.6759,0.478,5.00801,0.00000
3780.00,5.00834,10.226479,-0.000210,10.148326,0.6759,0.477,5.00834,0.00000
3781.00,5.00809,10.226553,-0.000212,10.148379,0.6760,0.478,5.00809,0.00000
3782.00,5.00737,10.226596,-0.000213,10.148402,0.6760,0.478,5.00737,0.00000
3783.00,5.00667,10.226698,-0.000215,10.148387,0.6760,0.478,5.00667,0.00000
3784.00,5.00640,10.226720,-0.000215,10.148356,0.6760,0.478,5.00640,0.00000
3785.00,5.00676,10.226840,-0.000216,10.148414,0.6761,0.479,5.00676,0.00000
3786.00,5.00671,10.226953,-0.000213,10.148394,0.6761,0.479,5.00671,0.00000
3787.00,5.00686,10.227000,-0.000212,10.148384,0.6761,0.479,5.00686,0.00000
3788.00,5.00693,10.227038,-0.000214,10.148375,0.6761,0.479,5.00693,0.00000
3789.00,5.00682,10.227198,-0.000215,10.148411,0.6761,0.479,5.00682,0.00000
3790.00,5.00686,10.227223,-0.000215,10.148389,0.6761,0.479,5.00686,0.00000
3791.00,5.00800,10.227242,-0.000217,10.148347,0.6761,0.479,5.00800,0.00000
3792.00,5.00851,10.227316,-0.000215,10.148301,0.6761,0.480,5.00851,0.00000
3793.00,5.00903,10.227410,-0.000212,10.148328,0.6761,0.480,5.00903,0.00000
3794.00,5.00821,10.227364,-0.000213,10.148290,0.6761,0.480,5.00821,0.00000
3795.00,5.00700,10.227449,-0.000212,10.148280,0.6762,0.480,5.00700,0.00000
3796.00,5.00640,10.227521,-0.000215,10.148388,0.6762,0.480,5.00640,0.00000
3797.00,5.00682,10.227609,-0.000217,10.148453,0.6762,0.480,5.00682,0.00000
3798.00,5.00637,10.227679,-0.000218,10.148473,0.6763,0.481,5.00637,0.00000
3799.00,5.00697,10.227760,-0.000215,10.148504,0.6764,0.481,5.00697,0.00000
3800.00,5.00804,10.227780,-0.000214,10.148455,0.6764,0.481,5.00804,0.00000
3801.00,5.00772,10.227787,-0.000212,10.148387,0.6765,0.481,5.00772,0.00000
3802.00,5.00729,10.227806,-0.000211,10.148396,0.6766,0.481,5.00729,0.00000
3803.00,5.00723,10.227789,-0.000211,10.148384,0.6766,0.481,5.00723,0.00000
3804.00,5.00738,10.227872,-0.000214,10.148404,0.6767,0.481,5.00738,0.00000
3805.00,5.00679,10.227959,-0.000215,10.148449,0.6768,0.482,5.00679,0.00000
3806.00,5.00664,10.228115,-0.000214,10.148510,0.6769,0.482,5.00664,0.00000
3807.00,5.00573,10.228129,-0.000212,10.148455,0.6770,0.482,5.00573,0.00000
3808.00,5.00563,10.228189,-0.000211,10.148473,0.6771,0.482,5.00563,0.00000
3809.00,5.00566,10.228205,-0.000212,10.148448,0.6772,0.482,5.00566,0.00000
3810.00,5.00695,10.228215,-0.000212,10.148457,0.6773,0.482,5.00695,0.00000
3811.00,5.00706,10.228135,-0.000211,10.148386,0.6774,0.482,5.00706,0.00000
3812.00,5.00721,10.228168,-0.000212,10.148385,0.6776,0.482,5.00721,0.00000
3813.00,5.00667,10.228214,-0.000215,10.148368,0.6777,0.483,5.00667,0.00000
3814.00,5.00692,10.228238,-0.000213,10.148381,0.6778,0.483,5.00692,0.00000
3815.00,5.00567,10.228320,-0.000212,10.148424,0.6779,0.483,5.00567,0.00000
3816.00,5.00570,10.228434,-0.000215,10.148486,0.6781,0.483,5.00570,0.00000
3817.00,5.00529,10.228506,-0.000215,10.148518,0.6782,0.483,5.00529,0.00000
3818.00,5.00594,10.228560,-0.000212,10.148510,0.6783,0.483,5.00594,0.00000
3819.00,5.00502,10.228632,-0.000213,10.148519,0.6785,0.483,5.00502,0.00000
3820.00,5.00532,10.228650,-0.000215,10.148439,0.6786,0.484,5.00532,0.00000
3821.00,5.00549,10.228752,-0.000216,10.148425,0.6787,0.484,5.00549,0.00000
3822.00,5.00612,10.228910,-0.000215,10.148480,0.6789,0.484,5.00612,0.00000
3823.00,5.00565,10.228959,-0.000214,10.148451,0.6790,0.484,5.00565,0.00000
3824.00,5.00557,10.229046,-0.000215,10.148424,0.6791,0.484,5.00557,0.00000
3825.00,5.00535,10.229124,-0.000212,10.148464,0.6792,0.484,5.00535,0.00000
3826.00,5.00562,10.229136,-0.000210,10.148440,0.6794,0.484,5.00562,0.00000
3827.00,5.00621,10.229074,-0.000214,10.148343,0.6794,0.485,5.00621,0.00000
3828.00,5.00623,10.229159,-0.000216,10.148359,0.6795,0.485,5.00623,0.00000
3829.00,5.00621,10.229226,-0.000212,10.148379,0.6796,0.485,5.00621,0.00000
3830.00,5.00559,10.229254,-0.000210,10.148348,0.6797,0.485,5.00559,0.00000
3831.00,5.00514,10.229328,-0.000210,10.148384,0.6798,0.485,5.00514,0.00000
3832.00,5.00500,10.229415,-0.000207,10.148423,0.6799,0.485,5.00500,0.00000
3833.00,5.00533,10.229420,-0.000205,10.148413,0.6801,0.485,5.00533,0.00000
3834.00,5.00536,10.229433,-0.000210,10.148396,0.6802,0.485,5.00536,0.00000
3835.00,5.00578,10.229554,-0.000212,10.148485,0.6803,0.486,5.00578,0.00000
3836.00,5.00545,10.229584,-0.000214,10.148465,0.6804,0.486,5.00545,0.00000
3837.00,5.00414,10.229616,-0.000215,10.148430,0.6804,0.486,5.00414,0.00000
3838.00,5.00377,10.229704,-0.000216,10.148464,0.6805,0.486,5.00377,0.00000
3839.00,5.00340,10.229731,-0.000215,10.148428,0.6806,0.487,5.00340,0.00000
3840.00,5.00315,10.229725,-0.000212,10.148351,0.6806,0.487,5.00315,0.00000
3841.00,5.00311,10.229796,-0.000212,10.148357,0.6807,0.487,5.00311,0.00000
3842.00,5.00385,10.229837,-0.000212,10.148314,0.6808,0.487,5.00385,0.00000
3843.00,5.00420,10.229880,-0.000216,10.148267,0.6808,0.487,5.00420,0.00000
3844.00,5.00512,10.229938,-0.000216,10.148266,0.6809,0.487,5.00512,0.00000
3845.00,5.00519,10.229970,-0.000217,10.148231,0.6810,0.487,5.00519,0.00000
3846.00,5.00559,10.229989,-0.000218,10.148187,0.6810,0.488,5.00559,0.00000
3847.00,5.00509,10.230070,-0.000218,10.148293,0.6811,0.488,5.00509,0.00000
3848.00,5.00494,10.230153,-0.000214,10.148341,0.6812,0.488,5.00494,0.00000
3849.00,5.00418,10.230213,-0.000214,10.148357,0.6812,0.488,5.00418,0.00000
3850.00,5.00471,10.230294,-0.000215,10.148420,0.6813,0.488,5.00471,0.00000
3851.00,5.00431,10.230347,-0.000214,10.148436,0.6814,0.488,5.00431,0.00000
3852.00,5.00485,10.230443,-0.000215,10.148376,0.6815,0.489,5.00485,0.00000
3853.00,5.00527,10.230487,-0.000215,10.148371,0.6816,0.489,5.00527,0.00000
3854.00,5.00498,10.230501,-0.000213,10.148366,0.6816,0.489,5.00498,0.00000
3855.00,5.00417,10.230550,-0.000212,10.148372,0.6817,0.489,5.00417,0.00000
3856.00,5.00400,10.230615,-0.000215,10.148399,0.6817,0.489,5.00400,0.00000
3857.00,5.00389,10.230589,-0.000215,10.148416,0.6818,0.489,5.00389,0.00000
3858.00,5.00297,10.230636,-0.000216,10.148431,0.6818,0.490,5.00297,0.00000
3859.00,5.00235,10.230752,-0.000216,10.148459,0.6819,0.490,5.00235,0.00000
3860.00,5.00101,10.230785,-0.000217,10.148420,0.6819,0.490,5.00101,0.00000
3861.00,4.99988,10.230767,-0.000215,10.148349,0.6820,0.490,4.99988,0.00000
3862.00,4.99983,10.230854,-0.000215,10.148366,0.6821,0.490,4.99983,0.00000
3863.00,5.00112,10.230948,-0.000216,10.148363,0.6821,0.490,5.00112,0.00000
3864.00,5.00238,10.230996,-0.000220,10.148368,0.6822,0.491,5.00238,0.00000
3865.00,5.00352,10.231096,-0.000223,10.148376,0.6822,0.491,5.00352,0.00000
3866.00,5.00444,10.231189,-0.000222,10.148408,0.6823,0.491,5.00444,0.00000
3867.00,5.00433,10.231254,-0.000220,10.148400,0.6823,0.491,5.00433,0.00000
3868.00,5.00390,10.231233,-0.000220,10.148355,0.6824,0.492,5.00390,0.00000
3869.00,5.00398,10.231232,-0.000220,10.148321,0.6824,0.492,5.00398,0.00000
3870.00,5.00508,10.231306,-0.000220,10.148360,0.6825,0.492,5.00508,0.00000
3871.00,5.00454,10.231371,-0.000221,10.148371,0.6826,0.492,5.00454,0.00000
3872.00,5.00426,10.231356,-0.000224,10.148335,0.6826,0.492,5.00426,0.00000
3873.00,5.00335,10.231456,-0.000222,10.148346,0.6827,0.493,5.00335,0.00000
3874.00,5.00318,10.231552,-0.000219,10.148373,0.6827,0.493,5.00318,0.00000
3875.00,5.00229,10.231588,-0.000218,10.148422,0.6828,0.493,5.00229,0.00000
3876.00,5.00237,10.231689,-0.000214,10.148465,0.6828,0.493,5.00237,0.00000
3877.00,5.00284,10.231816,-0.000213,10.148538,0.6829,0.493,5.00284,0.00000
3878.00,5.00273,10.231839,-0.000213,10.148583,0.6829,0.493,5.00273,0.00000
3879.00,5.00214,10.231880,-0.000212,10.148597,0.6829,0.493,5.00214,0.00000
3880.00,5.00242,10.231928,-0.000209,10.148534,0.6829,0.493,5.00242,0.00000
3881.00,5.00345,10.231916,-0.000209,10.148492,0.6829,0.493,5.00345,0.00000
3882.00,5.00369,10.231987,-0.000207,10.148492,0.6830,0.493,5.00369,0.00000
3883.00,5.00409,10.232051,-0.000209,10.148457,0.6830,0.493,5.00409,0.00000
3884.00,5.00384,10.232111,-0.000210,10.148441,0.6830,0.494,5.00384,0.00000
3885.00,5.00279,10.232092,-0.000210,10.148373,0.6830,0.494,5.00279,0.00000
3886.00,5.00148,10.232146,-0.000212,10.148304,0.6830,0.494,5.00148,0.00000
3887.00,5.00005,10.232154,-0.000213,10.148251,0.6830,0.494,5.00005,0.00000
3888.00,4.99975,10.232236,-0.000209,10.148295,0.6830,0.494,4.99975,0.00000
3889.00,5.00039,10.232261,-0.000209,10.148288,0.6831,0.494,5.00039,0.00000
3890.00,5.00074,10.232406,-0.000207,10.148400,0.6831,0.494,5.00074,0.00000
3891.00,5.00106,10.232455,-0.000206,10.148465,0.6831,0.494,5.00106,0.00000
3892.00,5.00157,10.232472,-0.000209,10.148461,0.6832,0.495,5.00157,0.00000
3893.00,5.00127,10.232514,-0.000209,10.148426,0.6832,0.495,5.00127,0.00000
3894.00,5.00039,10.232645,-0.000206,10.148467,0.6833,0.495,5.00039,0.00000
3895.00,5.00085,10.232617,-0.000208,10.148326,0.6833,0.495,5.00085,0.00000
3896.00,5.00038,10.232704,-0.000208,10.148352,0.6834,0.495,5.00038,0.00000
3897.00,4.99979,10.232825,-0.000208,10.148379,0.6834,0.495,4.99979,0.00000
3898.00,4.99987,10.232862,-0.000210,10.148413,0.6835,0.495,4.99987,0.00000
3899.00,5.00105,10.232889,-0.000213,10.148386,0.6835,0.496,5.00105,0.00000
3900.00,5.00159,10.232994,-0.000214,10.148490,0.6836,0.496,5.00159,0.00000
3901.00,5.00223,10.233034,-0.000214,10.148486,0.6836,0.496,5.00223,0.00000
3902.00,5.00232,10.233074,-0.000214,10.148492,0.6837,0.496,5.00232,0.00000
3903.00,5.00195,10.233114,-0.000217,10.148426,0.6837,0.497,5.00195,0.00000
@26,1.1000,2.2, 3900.065 
3904.00,5.00078,10.233165,-0.000217,10.148442,0.6837,0.497,5.00078,0.00000
3905.00,5.00061,10.233179,-0.000218,10.148404,0.6837,0.497,5.00061,0.00000
3906.00,4.99792,10.233215,-0.000220,10.148330,0.6838,0.497,4.99792,0.00000
3907.00,4.98995,10.233248,-0.000221,10.148354,0.6838,0.498,4.98995,0.00000
3908.00,4.98146,10.233281,-0.000218,10.148382,0.6839,0.498,4.98146,0.00000
3909.00,4.97542,10.233374,-0.000220,10.148453,0.6839,0.498,4.97542,0.00000
3910.00,4.97204,10.233456,-0.000219,10.148459,0.6840,0.498,4.97204,0.00000
3911.00,4.97390,10.233528,-0.000215,10.148524,0.6840,0.498,4.97390,0.00000
3912.00,4.98270,10.233578,-0.000216,10.148495,0.6841,0.498,4.98270,0.00000
3913.00,4.99323,10.233671,-0.000217,10.148521,0.6841,0.498,4.99323,0.00000
3914.00,5.00168,10.233646,-0.000214,10.148429,0.6842,0.499,5.00168,0.00000
3915.00,5.00635,10.233754,-0.000212,10.148472,0.6842,0.499,5.00635,0.00000
3916.00,5.00881,10.233856,-0.000211,10.148535,0.6843,0.499,5.00881,0.00000
3917.00,5.00969,10.233867,-0.000210,10.148497,0.6843,0.499,5.00969,0.00000
3918.00,5.00943,10.233848,-0.000208,10.148399,0.6844,0.499,5.00943,0.00000
3919.00,5.00831,10.233951,-0.000209,10.148414,0.6844,0.499,5.00831,0.00000
3920.00,5.00681,10.233913,-0.000209,10.148371,0.6844,0.499,5.00681,0.00000
3921.00,5.00530,10.233897,-0.000210,10.148289,0.6844,0.499,5.00530,0.00000
3922.00,5.00407,10.233998,-0.000207,10.148342,0.6845,0.499,5.00407,0.00000
3923.00,5.00332,10.234073,-0.000207,10.148392,0.6845,0.499,5.00332,0.00000
3924.00,5.00321,10.234040,-0.000206,10.148308,0.6846,0.499,5.00321,0.00000
3925.00,5.00288,10.234074,-0.000207,10.148237,0.6846,0.500,5.00288,0.00000
3926.00,5.00308,10.234121,-0.000209,10.148215,0.6847,0.500,5.00308,0.00000
3927.00,5.00248,10.234122,-0.000212,10.148152,0.6848,0.500,5.00248,0.00000
3928.00,5.00063,10.234221,-0.000214,10.148167,0.6849,0.500,5.00063,0.00000
3929.00,4.99932,10.234315,-0.000215,10.148221,0.6849,0.500,4.99932,0.00000
3930.00,4.99946,10.234418,-0.000214,10.148300,0.6850,0.501,4.99946,0.00000
3931.00,4.99886,10.234477,-0.000213,10.148328,0.6851,0.501,4.99886,0.00000
3932.00,4.99961,10.234560,-0.000215,10.148367,0.6851,0.501,4.99961,0.00000
3933.00,5.00108,10.234559,-0.000214,10.148355,0.6852,0.501,5.00108,0.00000
3934.00,5.00137,10.234644,-0.000216,10.148398,0.6852,0.501,5.00137,0.00000
3935.00,5.00106,10.234690,-0.000218,10.148396,0.6853,0.502,5.00106,0.00000
3936.00,5.00067,10.234707,-0.000219,10.148344,0.6854,0.502,5.00067,0.00000
3937.00,4.99961,10.234715,-0.000216,10.148269,0.6855,0.502,4.99961,0.00000
3938.00,4.99941,10.234738,-0.000218,10.148225,0.6856,0.502,4.99941,0.00000
3939.00,4.99892,10.234741,-0.000218,10.148152,0.6857,0.502,4.99892,0.00000
3940.00,4.99857,10.234764,-0.000217,10.148103,0.6858,0.502,4.99857,0.00000
3941.00,4.99861,10.234801,-0.000217,10.148089,0.6859,0.502,4.99861,0.00000
3942.00,4.99928,10.234919,-0.000219,10.148140,0.6859,0.503,4.99928,0.00000
3943.00,4.99890,10.235060,-0.000216,10.148183,0.6860,0.503,4.99890,0.00000
3944.00,4.99936,10.235128,-0.000214,10.148229,0.6861,0.503,4.99936,0.00000
3945.00,4.99933,10.235230,-0.000211,10.148301,0.6862,0.503,4.99933,0.00000
3946.00,4.99877,10.235385,-0.000212,10.148391,0.6863,0.503,4.99877,0.00000
3947.00,4.99821,10.235407,-0.000215,10.148368,0.6863,0.503,4.99821,0.00000
3948.00,4.99790,10.235422,-0.000217,10.148375,0.6864,0.504,4.99790,0.00000
3949.00,4.99749,10.235476,-0.000217,10.148358,0.6865,0.504,4.99749,0.00000
3950.00,4.99741,10.235477,-0.000219,10.148318,0.6866,0.504,4.99741,0.00000
3951.00,4.99784,10.235524,-0.000217,10.148294,0.6866,0.504,4.99784,0.00000
3952.00,4.99820,10.235553,-0.000211,10.148334,0.6867,0.504,4.99820,0.00000
3953.00,4.99797,10.235585,-0.000212,10.148316,0.6867,0.504,4.99797,0.00000
3954.00,4.99868,10.235607,-0.000212,10.148322,0.6868,0.504,4.99868,0.00000
3955.00,4.99883,10.235697,-0.000213,10.148356,0.6869,0.505,4.99883,0.00000
3956.00,4.99902,10.235697,-0.000212,10.148333,0.6869,0.505,4.99902,0.00000
3957.00,4.99902,10.235802,-0.000218,10.148342,0.6870,0.505,4.99902,0.00000
3958.00,4.99971,10.235843,-0.000215,10.148349,0.6870,0.505,4.99971,0.00000
3959.00,4.99981,10.235913,-0.000214,10.148381,0.6871,0.505,4.99981,0.00000
3960.00,4.99922,10.235954,-0.000210,10.148395,0.6872,0.505,4.99922,0.00000
3961.00,4.99878,10.235956,-0.000208,10.148417,0.6872,0.505,4.99878,0.00000
3962.00,4.99909,10.235957,-0.000205,10.148438,0.6873,0.505,4.99909,0.00000
3963.00,4.99910,10.235980,-0.000203,10.148447,0.6873,0.505,4.99910,0.00000
3964.00,4.99815,10.236077,-0.000204,10.148460,0.6874,0.505,4.99815,0.00000
3965.00,4.99832,10.236119,-0.000211,10.148434,0.6874,0.506,4.99832,0.00000
3966.00,4.99850,10.236225,-0.000213,10.148437,0.6875,0.506,4.99850,0.00000
3967.00,4.99859,10.236330,-0.000212,10.148501,0.6875,0.506,4.99859,0.00000
3968.00,4.99882,10.236395,-0.000215,10.148465,0.6876,0.506,4.99882,0.00000
3969.00,4.99888,10.236410,-0.000218,10.148459,0.6876,0.507,4.99888,0.00000
3970.00,4.99946,10.236477,-0.000214,10.148496,0.6877,0.507,4.99946,0.00000
3971.00,4.99947,10.236522,-0.000218,10.148528,0.6877,0.507,4.99947,0.00000
3972.00,4.99925,10.236521,-0.000222,10.148413,0.6878,0.507,4.99925,0.00000
3973.00,4.99905,10.236575,-0.000221,10.148410,0.6878,0.508,4.99905,0.00000
3974.00,4.99985,10.236574,-0.000219,10.148350,0.6879,0.508,4.99985,0.00000
3975.00,4.99971,10.236623,-0.000219,10.148330,0.6879,0.508,4.99971,0.00000
3976.00,4.99964,10.236731,-0.000216,10.148326,0.6879,0.508,4.99964,0.00000
3977.00,4.99927,10.236876,-0.000213,10.148427,0.6880,0.508,4.99927,0.00000
3978.00,4.99859,10.236994,-0.000212,10.148513,0.6881,0.508,4.99859,0.00000
3979.00,4.99698,10.237111,-0.000208,10.148564,0.6881,0.508,4.99698,0.00000
3980.00,4.99647,10.237161,-0.000208,10.148576,0.6881,0.508,4.99647,0.00000
3981.00,4.99699,10.237137,-0.000207,10.148531,0.6881,0.508,4.99699,0.00000
3982.00,4.99660,10.237179,-0.000208,10.148478,0.6882,0.508,4.99660,0.00000
3983.00,4.99702,10.237219,-0.000205,10.148463,0.6882,0.508,4.99702,0.00000
3984.00,4.99783,10.237309,-0.000208,10.148470,0.6882,0.509,4.99783,0.00000
3985.00,4.99780,10.237417,-0.000207,10.148469,0.6882,0.509,4.99780,0.00000
3986.00,4.99735,10.237566,-0.000207,10.148465,0.6882,0.509,4.99735,0.00000
3987.00,4.99734,10.237603,-0.000206,10.148449,0.6882,0.509,4.99734,0.00000
3988.00,4.99718,10.237621,-0.000210,10.148430,0.6882,0.509,4.99718,0.00000
3989.00,4.99728,10.237622,-0.000212,10.148402,0.6882,0.510,4.99728,0.00000
3990.00,4.99697,10.237633,-0.000212,10.148358,0.6883,0.510,4.99697,0.00000
3991.00,4.99755,10.237677,-0.000212,10.148418,0.6883,0.510,4.99755,0.00000
3992.00,4.99761,10.237718,-0.000211,10.148393,0.6883,0.510,4.99761,0.00000
3993.00,4.99755,10.237809,-0.000209,10.148365,0.6883,0.510,4.99755,0.00000
3994.00,4.99691,10.237869,-0.000211,10.148340,0.6883,0.510,4.99691,0.00000
3995.00,4.99729,10.237908,-0.000213,10.148330,0.6882,0.511,4.99729,0.00000
3996.00,4.99666,10.237870,-0.000215,10.148272,0.6882,0.511,4.99666,0.00000
3997.00,4.99590,10.237890,-0.000217,10.148301,0.6882,0.511,4.99590,0.00000
3998.00,4.99547,10.237954,-0.000215,10.148361,0.6882,0.511,4.99547,0.00000
3999.00,4.99645,10.237960,-0.000210,10.148394,0.6882,0.511,4.99645,0.00000
4000.00,4.99596,10.238033,-0.000210,10.148447,0.6882,0.511,4.99596,0.00000
4001.00,4.99531,10.238137,-0.000208,10.148461,0.6882,0.511,4.99531,0.00000
4002.00,4.99580,10.238296,-0.000210,10.148517,0.6882,0.511,4.99580,0.00000
4003.00,4.99633,10.238338,-0.000213,10.148475,0.6882,0.512,4.99633,0.00000
4004.00,4.99565,10.238456,-0.000216,10.148540,0.6882,0.512,4.99565,0.00000
4005.00,4.99692,10.238468,-0.000214,10.148516,0.6882,0.512,4.99692,0.00000
4006.00,4.99815,10.238443,-0.000216,10.148520,0.6882,0.512,4.99815,0.00000
4007.00,4.99810,10.238407,-0.000213,10.148513,0.6882,0.512,4.99810,0.00000
4008.00,4.99730,10.238531,-0.000216,10.148581,0.6882,0.512,4.99730,0.00000
4009.00,4.99761,10.238549,-0.000215,10.148525,0.6882,0.513,4.99761,0.00000
4010.00,4.99655,10.238668,-0.000215,10.148615,0.6882,0.513,4.99655,0.00000
4011.00,4.99547,10.238751,-0.000214,10.148619,0.6882,0.513,4.99547,0.00000
4012.00,4.99558,10.238771,-0.000214,10.148572,0.6882,0.513,4.99558,0.00000
4013.00,4.99542,10.238785,-0.000216,10.148579,0.6882,0.513,4.99542,0.00000
4014.00,4.99478,10.238844,-0.000214,10.148564,0.6882,0.514,4.99478,0.00000
4015.00,4.99465,10.238880,-0.000214,10.148489,0.6882,0.514,4.99465,0.00000
4016.00,4.99573,10.238984,-0.000216,10.148540,0.6882,0.514,4.99573,0.00000
4017.00,4.99611,10.239134,-0.000215,10.148561,0.6883,0.514,4.99611,0.00000
4018.00,4.99685,10.239135,-0.000213,10.148480,0.6883,0.514,4.99685,0.00000
4019.00,4.99684,10.239253,-0.000215,10.148541,0.6883,0.514,4.99684,0.00000
4020.00,4.99655,10.239296,-0.000220,10.148526,0.6883,0.515,4.99655,0.00000
4021.00,4.99540,10.239393,-0.000218,10.148530,0.6883,0.515,4.99540,0.00000
4022.00,4.99470,10.239409,-0.000218,10.148546,0.6883,0.515,4.99470,0.00000
4023.00,4.99400,10.239546,-0.000215,10.148630,0.6884,0.515,4.99400,0.00000
4024.00,4.99454,10.239516,-0.000216,10.148573,0.6884,0.515,4.99454,0.00000
4025.00,4.99473,10.239444,-0.000212,10.148462,0.6884,0.515,4.99473,0.00000
4026.00,4.99476,10.239371,-0.000213,10.148366,0.6885,0.515,4.99476,0.00000
4027.00,4.99505,10.239415,-0.000216,10.148359,0.6885,0.516,4.99505,0.00000
4028.00,4.99540,10.239397,-0.000215,10.148282,0.6885,0.516,4.99540,0.00000
4029.00,4.99466,10.239511,-0.000212,10.148315,0.6886,0.516,4.99466,0.00000
4030.00,4.99501,10.239603,-0.000213,10.148374,0.6886,0.516,4.99501,0.00000
4031.00,4.99482,10.239736,-0.000210,10.148431,0.6887,0.516,4.99482,0.00000
4032.00,4.99430,10.239808,-0.000209,10.148387,0.6888,0.516,4.99430,0.00000
4033.00,4.99410,10.239833,-0.000209,10.148378,0.6888,0.516,4.99410,0.00000
4034.00,4.99523,10.239832,-0.000210,10.148345,0.6889,0.516,4.99523,0.00000
4035.00,4.99565,10.239877,-0.000208,10.148303,0.6890,0.516,4.99565,0.00000
4036.00,4.99668,10.239906,-0.000213,10.148255,0.6891,0.517,4.99668,0.00000
4037.00,4.99761,10.239848,-0.000211,10.148173,0.6892,0.517,4.99761,0.00000
4038.00,4.99807,10.239890,-0.000214,10.148169,0.6892,0.517,4.99807,0.00000
4039.00,4.99690,10.239984,-0.000219,10.148197,0.6893,0.517,4.99690,0.00000
4040.00,4.99594,10.240140,-0.000225,10.148317,0.6895,0.518,4.99594,0.00000
4041.00,4.99550,10.240172,-0.000227,10.148316,0.6895,0.518,4.99550,0.00000
4042.00,4.99407,10.240324,-0.000232,10.148400,0.6896,0.518,4.99407,0.00000
4043.00,4.99411,10.240431,-0.000229,10.148395,0.6897,0.518,4.99411,0.00000
4044.00,4.99383,10.240488,-0.000224,10.148378,0.6898,0.518,4.99383,0.00000
4045.00,4.99467,10.240449,-0.000220,10.148290,0.6899,0.518,4.99467,0.00000
4046.00,4.99483,10.240483,-0.000214,10.148283,0.6900,0.518,4.99483,0.00000
4047.00,4.99600,10.240499,-0.000210,10.148305,0.6901,0.518,4.99600,0.00000
4048.00,4.99620,10.240527,-0.000209,10.148319,0.6902,0.518,4.99620,0.00000
4049.00,4.99732,10.240551,-0.000208,10.148328,0.6903,0.519,4.99732,0.00000
4050.00,4.99611,10.240629,-0.000207,10.148350,0.6904,0.519,4.99611,0.00000
4051.00,4.99524,10.240732,-0.000209,10.148408,0.6905,0.519,4.99524,0.00000
4052.00,4.99488,10.240852,-0.000212,10.148457,0.6906,0.519,4.99488,0.00000
4053.00,4.99475,10.240888,-0.000214,10.148461,0.6907,0.519,4.99475,0.00000
@27,1.1000,2.2, 4050.058 
4054.00,4.99448,10.240925,-0.000218,10.148447,0.6908,0.520,4.99448,0.00000
4055.00,4.99530,10.241010,-0.000216,10.148446,0.6908,0.520,4.99530,0.00000
4056.00,4.99162,10.241065,-0.000216,10.148440,0.6909,0.520,4.99162,0.00000
4057.00,4.98289,10.241082,-0.000214,10.148436,0.6910,0.520,4.98289,0.00000
4058.00,4.97313,10.241130,-0.000216,10.148458,0.6911,0.520,4.97313,0.00000
4059.00,4.96623,10.241112,-0.000217,10.148396,0.6911,0.520,4.96623,0.00000
4060.00,4.96259,10.241142,-0.000221,10.148473,0.6912,0.521,4.96259,0.00000
4061.00,4.96580,10.241144,-0.000223,10.148427,0.6913,0.521,4.96580,0.00000
4062.00,4.97489,10.241175,-0.000225,10.148364,0.6913,0.521,4.97489,0.00000
4063.00,4.98610,10.241209,-0.000224,10.148307,0.6914,0.522,4.98610,0.00000
4064.00,4.99439,10.241374,-0.000224,10.148411,0.6915,0.522,4.99439,0.00000
4065.00,4.99933,10.241450,-0.000222,10.148357,0.6916,0.522,4.99933,0.00000
4066.00,5.00141,10.241501,-0.000220,10.148358,0.6917,0.522,5.00141,0.00000
4067.00,5.00318,10.241520,-0.000217,10.148364,0.6917,0.522,5.00318,0.00000
4068.00,5.00259,10.241538,-0.000216,10.148371,0.6918,0.522,5.00259,0.00000
4069.00,5.00221,10.241562,-0.000216,10.148349,0.6918,0.522,5.00221,0.00000
4070.00,5.00146,10.241603,-0.000217,10.148368,0.6919,0.522,5.00146,0.00000
4071.00,5.00033,10.241634,-0.000219,10.148386,0.6919,0.523,5.00033,0.00000
4072.00,4.99871,10.241720,-0.000220,10.148390,0.6920,0.523,4.99871,0.00000
4073.00,4.99730,10.241867,-0.000217,10.148439,0.6920,0.523,4.99730,0.00000
4074.00,4.99514,10.241944,-0.000217,10.148476,0.6921,0.523,4.99514,0.00000
4075.00,4.99430,10.241979,-0.000213,10.148485,0.6921,0.523,4.99430,0.00000
4076.00,4.99418,10.242058,-0.000211,10.148496,0.6922,0.523,4.99418,0.00000
4077.00,4.99388,10.242049,-0.000212,10.148490,0.6922,0.523,4.99388,0.00000
4078.00,4.99441,10.242037,-0.000214,10.148465,0.6923,0.524,4.99441,0.00000
4079.00,4.99431,10.241994,-0.000214,10.148359,0.6923,0.524,4.99431,0.00000
4080.00,4.99352,10.242024,-0.000215,10.148308,0.6923,0.524,4.99352,0.00000
4081.00,4.99369,10.242063,-0.000217,10.148264,0.6923,0.524,4.99369,0.00000
4082.00,4.99280,10.242153,-0.000212,10.148268,0.6923,0.524,4.99280,0.00000
4083.00,4.99212,10.242282,-0.000213,10.148324,0.6923,0.524,4.99212,0.00000
4084.00,4.99309,10.242382,-0.000213,10.148358,0.6923,0.524,4.99309,0.00000
4085.00,4.99340,10.242454,-0.000212,10.148363,0.6924,0.524,4.99340,0.00000
4086.00,4.99256,10.242517,-0.000210,10.148362,0.6924,0.524,4.99256,0.00000
4087.00,4.99283,10.242574,-0.000209,10.148361,0.6924,0.525,4.99283,0.00000
4088.00,4.99185,10.242627,-0.000205,10.148309,0.6924,0.525,4.99185,0.00000
4089.00,4.99068,10.242740,-0.000205,10.148354,0.6925,0.525,4.99068,0.00000
4090.00,4.99014,10.242855,-0.000207,10.148381,0.6925,0.525,4.99014,0.00000
4091.00,4.99079,10.242909,-0.000207,10.148389,0.6925,0.525,4.99079,0.00000
4092.00,4.99072,10.242991,-0.000210,10.148364,0.6925,0.525,4.99072,0.00000
4093.00,4.99093,10.243017,-0.000214,10.148332,0.6925,0.525,4.99093,0.00000
4094.00,4.99148,10.243025,-0.000211,10.148260,0.6925,0.526,4.99148,0.00000
4095.00,4.99193,10.242982,-0.000213,10.148213,0.6925,0.526,4.99193,0.00000
4096.00,4.99144,10.243027,-0.000214,10.148212,0.6925,0.526,4.99144,0.00000
4097.00,4.99183,10.243044,-0.000213,10.148234,0.6925,0.526,4.99183,0.00000
4098.00,4.99164,10.243086,-0.000214,10.148267,0.6926,0.526,4.99164,0.00000
4099.00,4.99148,10.243153,-0.000218,10.148306,0.6926,0.527,4.99148,0.00000
4100.00,4.99175,10.243240,-0.000217,10.148342,0.6926,0.527,4.99175,0.00000
4101.00,4.99158,10.243297,-0.000217,10.148407,0.6926,0.527,4.99158,0.00000
4102.00,4.99095,10.243392,-0.000217,10.148435,0.6926,0.527,4.99095,0.00000
4103.00,4.99131,10.243451,-0.000216,10.148426,0.6926,0.527,4.99131,0.00000
4104.00,4.99176,10.243446,-0.000214,10.148352,0.6926,0.527,4.99176,0.00000
4105.00,4.99233,10.243481,-0.000215,10.148322,0.6927,0.527,4.99233,0.00000
4106.00,4.99247,10.243628,-0.000218,10.148337,0.6927,0.527,4.99247,0.00000
4107.00,4.99288,10.243692,-0.000221,10.148331,0.6927,0.528,4.99288,0.00000
4108.00,4.99261,10.243728,-0.000220,10.148322,0.6927,0.528,4.99261,0.00000
4109.00,4.99253,10.243873,-0.000221,10.148419,0.6927,0.528,4.99253,0.00000
4110.00,4.99174,10.243997,-0.000220,10.148513,0.6927,0.528,4.99174,0.00000
4111.00,4.99167,10.243972,-0.000218,10.148476,0.6927,0.528,4.99167,0.00000
4112.00,4.99093,10.243949,-0.000215,10.148442,0.6927,0.528,4.99093,0.00000
4113.00,4.99147,10.244085,-0.000213,10.148488,0.6927,0.528,4.99147,0.00000
4114.00,4.99055,10.244130,-0.000213,10.148498,0.6927,0.528,4.99055,0.00000
4115.00,4.99041,10.244172,-0.000212,10.148459,0.6927,0.528,4.99041,0.00000
4116.00,4.98992,10.244276,-0.000213,10.148470,0.6927,0.529,4.98992,0.00000
4117.00,4.98991,10.244330,-0.000213,10.148486,0.6927,0.529,4.98991,0.00000
4118.00,4.98997,10.244342,-0.000215,10.148497,0.6927,0.529,4.98997,0.00000
4119.00,4.99092,10.244370,-0.000219,10.148522,0.6927,0.529,4.99092,0.00000
4120.00,4.99152,10.244377,-0.000222,10.148494,0.6928,0.530,4.99152,0.00000
4121.00,4.99187,10.244371,-0.000222,10.148460,0.6928,0.530,4.99187,0.00000
4122.00,4.99263,10.244389,-0.000223,10.148368,0.6928,0.530,4.99263,0.00000
4123.00,4.99232,10.244412,-0.000223,10.148311,0.6928,0.530,4.99232,0.00000
4124.00,4.99256,10.244462,-0.000220,10.148234,0.6928,0.530,4.99256,0.00000
4125.00,4.99199,10.244506,-0.000220,10.148261,0.6928,0.530,4.99199,0.00000
4126.00,4.99314,10.244656,-0.000217,10.148345,0.6928,0.530,4.99314,0.00000
4127.00,4.99232,10.244728,-0.000216,10.148392,0.6928,0.530,4.99232,0.00000
4128.00,4.99233,10.244815,-0.000215,10.148397,0.6928,0.531,4.99233,0.00000
4129.00,4.99218,10.244873,-0.000216,10.148400,0.6929,0.531,4.99218,0.00000
4130.00,4.99198,10.244968,-0.000213,10.148405,0.6929,0.531,4.99198,0.00000
4131.00,4.98964,10.244923,-0.000216,10.148306,0.6929,0.531,4.98964,0.00000
4132.00,4.98946,10.245009,-0.000218,10.148322,0.6929,0.531,4.98946,0.00000
4133.00,4.98975,10.244960,-0.000218,10.148286,0.6929,0.531,4.98975,0.00000
4134.00,4.98983,10.244988,-0.000219,10.148326,0.6929,0.532,4.98983,0.00000
4135.00,4.98908,10.244996,-0.000220,10.148282,0.6930,0.532,4.98908,0.00000
4136.00,4.98969,10.245136,-0.000220,10.148383,0.6930,0.532,4.98969,0.00000
4137.00,4.98994,10.245192,-0.000222,10.148414,0.6930,0.532,4.98994,0.00000
4138.00,4.98894,10.245317,-0.000225,10.148462,0.6931,0.533,4.98894,0.00000
4139.00,4.98858,10.245416,-0.000222,10.148442,0.6931,0.533,4.98858,0.00000
4140.00,4.98885,10.245517,-0.000224,10.148486,0.6932,0.533,4.98885,0.00000
4141.00,4.98949,10.245555,-0.000222,10.148426,0.6932,0.533,4.98949,0.00000
4142.00,4.99015,10.245601,-0.000219,10.148373,0.6932,0.533,4.99015,0.00000
4143.00,4.99070,10.245674,-0.000216,10.148392,0.6933,0.533,4.99070,0.00000
4144.00,4.98971,10.245713,-0.000215,10.148426,0.6933,0.533,4.98971,0.00000
4145.00,4.98992,10.245667,-0.000213,10.148379,0.6933,0.533,4.98992,0.00000
4146.00,4.98946,10.245598,-0.000217,10.148343,0.6934,0.533,4.98946,0.00000
4147.00,4.98931,10.245688,-0.000216,10.148403,0.6934,0.533,4.98931,0.00000
4148.00,4.98919,10.245691,-0.000219,10.148399,0.6935,0.534,4.98919,0.00000
4149.00,4.98960,10.245682,-0.000218,10.148372,0.6935,0.534,4.98960,0.00000
4150.00,4.98909,10.245790,-0.000217,10.148436,0.6935,0.534,4.98909,0.00000
4151.00,4.99021,10.245915,-0.000216,10.148484,0.6936,0.534,4.99021,0.00000
4152.00,4.99038,10.245931,-0.000216,10.148485,0.6936,0.534,4.99038,0.00000
4153.00,4.99031,10.246043,-0.000216,10.148525,0.6936,0.534,4.99031,0.00000
4154.00,4.99050,10.246148,-0.000217,10.148515,0.6937,0.535,4.99050,0.00000
4155.00,4.99087,10.246194,-0.000219,10.148486,0.6937,0.535,4.99087,0.00000
4156.00,4.98962,10.246235,-0.000217,10.148479,0.6937,0.535,4.98962,0.00000
4157.00,4.98935,10.246303,-0.000216,10.148441,0.6938,0.535,4.98935,0.00000
4158.00,4.98939,10.246300,-0.000215,10.148389,0.6938,0.535,4.98939,0.00000
4159.00,4.98998,10.246384,-0.000214,10.148427,0.6939,0.535,4.98998,0.00000
4160.00,4.98931,10.246416,-0.000213,10.148410,0.6939,0.535,4.98931,0.00000
4161.00,4.98889,10.246488,-0.000214,10.148435,0.6940,0.536,4.98889,0.00000
4162.00,4.98836,10.246561,-0.000215,10.148529,0.6940,0.536,4.98836,0.00000
4163.00,4.98809,10.246611,-0.000212,10.148515,0.6941,0.536,4.98809,0.00000
4164.00,4.98787,10.246592,-0.000212,10.148487,0.6942,0.536,4.98787,0.00000
4165.00,4.98895,10.246697,-0.000211,10.148504,0.6942,0.536,4.98895,0.00000
4166.00,4.98971,10.246694,-0.000208,10.148421,0.6943,0.536,4.98971,0.00000
4167.00,4.98945,10.246696,-0.000207,10.148383,0.6944,0.536,4.98945,0.00000
4168.00,4.98967,10.246725,-0.000210,10.148370,0.6945,0.536,4.98967,0.00000
4169.00,4.98942,10.246764,-0.000210,10.148352,0.6946,0.536,4.98942,0.00000
4170.00,4.98938,10.246804,-0.000212,10.148346,0.6947,0.537,4.98938,0.00000
4171.00,4.98954,10.246859,-0.000218,10.148384,0.6948,0.537,4.98954,0.00000
4172.00,4.99003,10.246952,-0.000214,10.148359,0.6949,0.537,4.99003,0.00000
4173.00,4.99040,10.247036,-0.000214,10.148349,0.6950,0.537,4.99040,0.00000
4174.00,4.99019,10.247139,-0.000212,10.148403,0.6952,0.537,4.99019,0.00000
4175.00,4.99048,10.247241,-0.000211,10.148446,0.6953,0.537,4.99048,0.00000
4176.00,4.99013,10.247334,-0.000208,10.148458,0.6954,0.537,4.99013,0.00000
4177.00,4.98936,10.247363,-0.000212,10.148417,0.6956,0.537,4.98936,0.00000
4178.00,4.98810,10.247503,-0.000212,10.148531,0.6958,0.538,4.98810,0.00000
4179.00,4.98726,10.247520,-0.000215,10.148506,0.6959,0.538,4.98726,0.00000
4180.00,4.98601,10.247549,-0.000215,10.148516,0.6961,0.538,4.98601,0.00000
4181.00,4.98566,10.247576,-0.000214,10.148545,0.6962,0.538,4.98566,0.00000
4182.00,4.98657,10.247633,-0.000213,10.148531,0.6964,0.538,4.98657,0.00000
4183.00,4.98728,10.247640,-0.000212,10.148499,0.6965,0.539,4.98728,0.00000
4184.00,4.98771,10.247709,-0.000211,10.148478,0.6966,0.539,4.98771,0.00000
4185.00,4.98851,10.247673,-0.000214,10.148406,0.6967,0.539,4.98851,0.00000
4186.00,4.98848,10.247766,-0.000215,10.148420,0.6969,0.539,4.98848,0.00000
4187.00,4.98757,10.247771,-0.000217,10.148425,0.6970,0.539,4.98757,0.00000
4188.00,4.98692,10.247772,-0.000218,10.148388,0.6971,0.540,4.98692,0.00000
4189.00,4.98759,10.247802,-0.000222,10.148368,0.6972,0.540,4.98759,0.00000
4190.00,4.98747,10.247894,-0.000223,10.148393,0.6974,0.540,4.98747,0.00000
4191.00,4.98816,10.247918,-0.000223,10.148419,0.6975,0.540,4.98816,0.00000
4192.00,4.98881,10.247965,-0.000222,10.148384,0.6977,0.541,4.98881,0.00000
4193.00,4.98963,10.247995,-0.000221,10.148371,0.6978,0.541,4.98963,0.00000
4194.00,4.98863,10.248028,-0.000216,10.148368,0.6979,0.541,4.98863,0.00000
4195.00,4.98780,10.248058,-0.000214,10.148338,0.6981,0.541,4.98780,0.00000
4196.00,4.98709,10.248113,-0.000213,10.148281,0.6982,0.541,4.98709,0.00000
4197.00,4.98726,10.248167,-0.000214,10.148317,0.6983,0.541,4.98726,0.00000
4198.00,4.98691,10.248262,-0.000220,10.148334,0.6984,0.541,4.98691,0.00000
4199.00,4.98750,10.248325,-0.000227,10.148322,0.6985,0.542,4.98750,0.00000
4200.00,4.98832,10.248399,-0.000227,10.148365,0.6986,0.542,4.98832,0.00000
4201.00,4.98896,10.248337,-0.000225,10.148285,0.6987,0.542,4.98896,0.00000
4202.00,4.98857,10.248411,-0.000223,10.148289,0.6988,0.542,4.98857,0.00000
4203.00,4.98820,10.248399,-0.000219,10.148249,0.6989,0.542,4.98820,0.00000
@28,1.1000,2.2, 4200.069 
4204.00,4.98716,10.248422,-0.000217,10.148272,0.6990,0.542,4.98716,0.00000
4205.00,4.98681,10.248438,-0.000215,10.148275,0.6991,0.542,4.98681,0.00000
4206.00,4.98420,10.248567,-0.000215,10.148382,0.6992,0.542,4.98420,0.00000
4207.00,4.97668,10.248635,-0.000209,10.148459,0.6992,0.542,4.97668,0.00000
4208.00,4.96763,10.248716,-0.000209,10.148509,0.6993,0.542,4.96763,0.00000
4209.00,4.96070,10.248864,-0.000207,10.148613,0.6994,0.542,4.96070,0.00000
4210.00,4.95619,10.248904,-0.000213,10.148573,0.6994,0.543,4.95619,0.00000
4211.00,4.95671,10.249064,-0.000217,10.148599,0.6995,0.543,4.95671,0.00000
4212.00,4.96438,10.249124,-0.000222,10.148539,0.6996,0.543,4.96438,0.00000
4213.00,4.97499,10.249174,-0.000220,10.148454,0.6996,0.544,4.97499,0.00000
4214.00,4.98483,10.249195,-0.000220,10.148335,0.6997,0.544,4.98483,0.00000
4215.00,4.99091,10.249266,-0.000218,10.148294,0.6997,0.544,4.99091,0.00000
4216.00,4.99424,10.249245,-0.000219,10.148224,0.6998,0.544,4.99424,0.00000
4217.00,4.99565,10.249239,-0.000218,10.148214,0.6998,0.544,4.99565,0.00000
4218.00,4.99545,10.249282,-0.000217,10.148303,0.6998,0.544,4.99545,0.00000
4219.00,4.99432,10.249250,-0.000216,10.148296,0.6999,0.544,4.99432,0.00000
4220.00,4.99355,10.249323,-0.000215,10.148338,0.7000,0.544,4.99355,0.00000
4221.00,4.99169,10.249341,-0.000215,10.148338,0.7000,0.544,4.99169,0.00000
4222.00,4.98978,10.249423,-0.000216,10.148364,0.7000,0.545,4.98978,0.00000
4223.00,4.98946,10.249501,-0.000219,10.148339,0.7000,0.545,4.98946,0.00000
4224.00,4.98912,10.249543,-0.000220,10.148304,0.7000,0.545,4.98912,0.00000
4225.00,4.98842,10.249605,-0.000220,10.148331,0.7001,0.545,4.98842,0.00000
4226.00,4.98928,10.249688,-0.000221,10.148339,0.7001,0.546,4.98928,0.00000
4227.00,4.98938,10.249829,-0.000217,10.148434,0.7002,0.546,4.98938,0.00000
4228.00,4.98819,10.249864,-0.000216,10.148461,0.7002,0.546,4.98819,0.00000
4229.00,4.98727,10.249975,-0.000214,10.148529,0.7002,0.546,4.98727,0.00000
4230.00,4.98709,10.250018,-0.000212,10.148510,0.7003,0.546,4.98709,0.00000
4231.00,4.98593,10.250006,-0.000211,10.148488,0.7003,0.546,4.98593,0.00000
4232.00,4.98617,10.250010,-0.000215,10.148430,0.7004,0.546,4.98617,0.00000
4233.00,4.98738,10.250050,-0.000215,10.148358,0.7005,0.546,4.98738,0.00000
4234.00,4.98731,10.250091,-0.000219,10.148357,0.7005,0.547,4.98731,0.00000
4235.00,4.98685,10.250124,-0.000218,10.148362,0.7006,0.547,4.98685,0.00000
4236.00,4.98736,10.250243,-0.000217,10.148428,0.7007,0.547,4.98736,0.00000
4237.00,4.98701,10.250299,-0.000216,10.148382,0.7007,0.547,4.98701,0.00000
4238.00,4.98579,10.250342,-0.000217,10.148409,0.7008,0.547,4.98579,0.00000
4239.00,4.98561,10.250426,-0.000215,10.148398,0.7009,0.548,4.98561,0.00000
4240.00,4.98575,10.250515,-0.000216,10.148435,0.7010,0.548,4.98575,0.00000
4241.00,4.98495,10.250527,-0.000215,10.148415,0.7010,0.548,4.98495,0.00000
4242.00,4.98490,10.250582,-0.000210,10.148449,0.7010,0.548,4.98490,0.00000
4243.00,4.98528,10.250648,-0.000208,10.148470,0.7011,0.548,4.98528,0.00000
4244.00,4.98513,10.250668,-0.000207,10.148434,0.7012,0.548,4.98513,0.00000
4245.00,4.98542,10.250653,-0.000205,10.148349,0.7012,0.548,4.98542,0.00000
4246.00,4.98562,10.250811,-0.000204,10.148411,0.7012,0.548,4.98562,0.00000
4247.00,4.98509,10.250868,-0.000206,10.148461,0.7013,0.548,4.98509,0.00000
4248.00,4.98551,10.250997,-0.000210,10.148524,0.7013,0.548,4.98551,0.00000
4249.00,4.98561,10.251042,-0.000210,10.148533,0.7014,0.549,4.98561,0.00000
4250.00,4.98471,10.251166,-0.000211,10.148572,0.7015,0.549,4.98471,0.00000
4251.00,4.98475,10.251160,-0.000213,10.148506,0.7015,0.549,4.98475,0.00000
4252.00,4.98466,10.251235,-0.000214,10.148467,0.7016,0.549,4.98466,0.00000
4253.00,4.98331,10.251233,-0.000216,10.148401,0.7017,0.549,4.98331,0.00000
4254.00,4.98319,10.251358,-0.000215,10.148489,0.7018,0.549,4.98319,0.00000
4255.00,4.98443,10.251387,-0.000216,10.148474,0.7019,0.550,4.98443,0.00000
4256.00,4.98485,10.251440,-0.000219,10.148487,0.7020,0.550,4.98485,0.00000
4257.00,4.98569,10.251391,-0.000220,10.148433,0.7020,0.550,4.98569,0.00000
4258.00,4.98658,10.251391,-0.000220,10.148451,0.7021,0.550,4.98658,0.00000
4259.00,4.98664,10.251407,-0.000223,10.148392,0.7022,0.551,4.98664,0.00000
4260.00,4.98539,10.251472,-0.000223,10.148427,0.7022,0.551,4.98539,0.00000
4261.00,4.98532,10.251536,-0.000222,10.148448,0.7023,0.551,4.98532,0.00000
4262.00,4.98521,10.251615,-0.000222,10.148477,0.7024,0.551,4.98521,0.00000
4263.00,4.98464,10.251738,-0.000218,10.148528,0.7024,0.551,4.98464,0.00000
4264.00,4.98491,10.251842,-0.000215,10.148625,0.7025,0.551,4.98491,0.00000
4265.00,4.98533,10.251875,-0.000216,10.148615,0.7026,0.551,4.98533,0.00000
4266.00,4.98442,10.251895,-0.000218,10.148586,0.7026,0.552,4.98442,0.00000
4267.00,4.98376,10.252006,-0.000218,10.148667,0.7027,0.552,4.98376,0.00000
4268.00,4.98405,10.252020,-0.000222,10.148559,0.7027,0.552,4.98405,0.00000
4269.00,4.98399,10.252043,-0.000224,10.148506,0.7028,0.553,4.98399,0.00000
4270.00,4.98386,10.252092,-0.000221,10.148533,0.7029,0.553,4.98386,0.00000
4271.00,4.98443,10.252152,-0.000217,10.148512,0.7030,0.553,4.98443,0.00000
4272.00,4.98492,10.252183,-0.000216,10.148464,0.7030,0.553,4.98492,0.00000
4273.00,4.98533,10.252245,-0.000215,10.148460,0.7031,0.553,4.98533,0.00000
4274.00,4.98501,10.252257,-0.000213,10.148382,0.7032,0.553,4.98501,0.00000
4275.00,4.98451,10.252368,-0.000218,10.148385,0.7032,0.553,4.98451,0.00000
4276.00,4.98374,10.252472,-0.000216,10.148439,0.7033,0.553,4.98374,0.00000
4277.00,4.98324,10.252511,-0.000216,10.148409,0.7034,0.554,4.98324,0.00000
4278.00,4.98231,10.252552,-0.000212,10.148439,0.7034,0.554,4.98231,0.00000
4279.00,4.98189,10.252590,-0.000214,10.148482,0.7035,0.554,4.98189,0.00000
4280.00,4.98193,10.252576,-0.000213,10.148469,0.7035,0.554,4.98193,0.00000
4281.00,4.98170,10.252588,-0.000215,10.148457,0.7036,0.554,4.98170,0.00000
4282.00,4.98148,10.252633,-0.000218,10.148470,0.7037,0.554,4.98148,0.00000
4283.00,4.98112,10.252658,-0.000219,10.148467,0.7038,0.555,4.98112,0.00000
4284.00,4.98125,10.252744,-0.000213,10.148481,0.7039,0.555,4.98125,0.00000
4285.00,4.98157,10.252816,-0.000209,10.148503,0.7040,0.555,4.98157,0.00000
4286.00,4.98263,10.252782,-0.000205,10.148443,0.7041,0.555,4.98263,0.00000
4287.00,4.98281,10.252870,-0.000202,10.148504,0.7042,0.555,4.98281,0.00000
4288.00,4.98340,10.252887,-0.000206,10.148481,0.7043,0.555,4.98340,0.00000
4289.00,4.98292,10.252951,-0.000207,10.148476,0.7044,0.555,4.98292,0.00000
4290.00,4.98253,10.253015,-0.000203,10.148510,0.7045,0.555,4.98253,0.00000
4291.00,4.98183,10.253144,-0.000206,10.148564,0.7046,0.555,4.98183,0.00000
4292.00,4.98153,10.253155,-0.000209,10.148503,0.7047,0.556,4.98153,0.00000
4293.00,4.98190,10.253307,-0.000206,10.148620,0.7049,0.556,4.98190,0.00000
4294.00,4.98178,10.253367,-0.000208,10.148658,0.7050,0.556,4.98178,0.00000
4295.00,4.98108,10.253434,-0.000211,10.148626,0.7051,0.556,4.98108,0.00000
4296.00,4.98073,10.253438,-0.000213,10.148588,0.7053,0.556,4.98073,0.00000
4297.00,4.98091,10.253526,-0.000211,10.148551,0.7054,0.556,4.98091,0.00000
4298.00,4.98061,10.253545,-0.000213,10.148474,0.7055,0.557,4.98061,0.00000
4299.00,4.98036,10.253542,-0.000214,10.148416,0.7057,0.557,4.98036,0.00000
4300.00,4.98099,10.253596,-0.000216,10.148393,0.7058,0.557,4.98099,0.00000
4301.00,4.98109,10.253750,-0.000218,10.148491,0.7060,0.557,4.98109,0.00000
4302.00,4.98090,10.253729,-0.000218,10.148508,0.7061,0.558,4.98090,0.00000
4303.00,4.98106,10.253772,-0.000217,10.148517,0.7062,0.558,4.98106,0.00000
4304.00,4.98265,10.253840,-0.000216,10.148555,0.7063,0.558,4.98265,0.00000
4305.00,4.98322,10.253831,-0.000215,10.148527,0.7065,0.558,4.98322,0.00000
4306.00,4.98283,10.253813,-0.000211,10.148490,0.7066,0.558,4.98283,0.00000
4307.00,4.98233,10.253899,-0.000211,10.148529,0.7068,0.558,4.98233,0.00000
4308.00,4.98173,10.253976,-0.000210,10.148549,0.7069,0.558,4.98173,0.00000
4309.00,4.98077,10.254007,-0.000208,10.148531,0.7071,0.558,4.98077,0.00000
4310.00,4.98056,10.254065,-0.000208,10.148575,0.7072,0.558,4.98056,0.00000
4311.00,4.98086,10.254120,-0.000208,10.148579,0.7073,0.558,4.98086,0.00000
4312.00,4.98083,10.254187,-0.000210,10.148572,0.7075,0.558,4.98083,0.00000
4313.00,4.98120,10.254271,-0.000213,10.148622,0.7076,0.559,4.98120,0.00000
4314.00,4.98132,10.254393,-0.000215,10.148683,0.7077,0.559,4.98132,0.00000
4315.00,4.98124,10.254448,-0.000219,10.148680,0.7079,0.559,4.98124,0.00000
4316.00,4.98147,10.254485,-0.000220,10.148635,0.7080,0.559,4.98147,0.00000
4317.00,4.98213,10.254510,-0.000223,10.148591,0.7082,0.560,4.98213,0.00000
4318.00,4.98156,10.254572,-0.000226,10.148573,0.7083,0.560,4.98156,0.00000
4319.00,4.98127,10.254547,-0.000223,10.148544,0.7084,0.560,4.98127,0.00000
4320.00,4.98101,10.254587,-0.000220,10.148488,0.7085,0.560,4.98101,0.00000
4321.00,4.98169,10.254630,-0.000220,10.148459,0.7086,0.560,4.98169,0.00000
4322.00,4.98218,10.254677,-0.000217,10.148430,0.7087,0.560,4.98218,0.00000
4323.00,4.98251,10.254669,-0.000216,10.148333,0.7088,0.560,4.98251,0.00000
4324.00,4.98278,10.254707,-0.000221,10.148221,0.7088,0.561,4.98278,0.00000
4325.00,4.98189,10.254770,-0.000224,10.148261,0.7089,0.561,4.98189,0.00000
4326.00,4.98082,10.254859,-0.000228,10.148285,0.7091,0.561,4.98082,0.00000
4327.00,4.97983,10.254961,-0.000226,10.148358,0.7092,0.561,4.97983,0.00000
4328.00,4.98003,10.255072,-0.000226,10.148437,0.7093,0.562,4.98003,0.00000
4329.00,4.98051,10.255131,-0.000226,10.148504,0.7094,0.562,4.98051,0.00000
4330.00,4.98203,10.255181,-0.000225,10.148535,0.7095,0.562,4.98203,0.00000
4331.00,4.98251,10.255191,-0.000220,10.148523,0.7096,0.562,4.98251,0.00000
4332.00,4.98209,10.255223,-0.000219,10.148515,0.7096,0.562,4.98209,0.00000
4333.00,4.98097,10.255230,-0.000217,10.148505,0.7097,0.562,4.98097,0.00000
4334.00,4.98002,10.255285,-0.000214,10.148491,0.7097,0.562,4.98002,0.00000
4335.00,4.97917,10.255375,-0.000212,10.148468,0.7098,0.562,4.97917,0.00000
4336.00,4.97833,10.255438,-0.000212,10.148434,0.7098,0.562,4.97833,0.00000
4337.00,4.97880,10.255458,-0.000215,10.148399,0.7099,0.563,4.97880,0.00000
4338.00,4.97967,10.255557,-0.000214,10.148429,0.7099,0.563,4.97967,0.00000
4339.00,4.98033,10.255673,-0.000212,10.148505,0.7100,0.563,4.98033,0.00000
4340.00,4.97991,10.255734,-0.000211,10.148525,0.7100,0.563,4.97991,0.00000
4341.00,4.98079,10.255802,-0.000212,10.148586,0.7101,0.563,4.98079,0.00000
4342.00,4.98158,10.255890,-0.000212,10.148559,0.7101,0.563,4.98158,0.00000
4343.00,4.98135,10.255910,-0.000211,10.148522,0.7101,0.563,4.98135,0.00000
4344.00,4.98094,10.255900,-0.000213,10.148450,0.7102,0.563,4.98094,0.00000
4345.00,4.98118,10.255942,-0.000214,10.148435,0.7102,0.564,4.98118,0.00000
4346.00,4.98066,10.256003,-0.000213,10.148419,0.7103,0.564,4.98066,0.00000
4347.00,4.98008,10.256023,-0.000213,10.148424,0.7103,0.564,4.98008,0.00000
4348.00,4.98025,10.256040,-0.000214,10.148352,0.7104,0.564,4.98025,0.00000
4349.00,4.97966,10.256217,-0.000214,10.148439,0.7105,0.564,4.97966,0.00000
4350.00,4.97978,10.256286,-0.000212,10.148435,0.7106,0.564,4.97978,0.00000
4351.00,4.97975,10.256317,-0.000213,10.148432,0.7107,0.564,4.97975,0.00000
4352.00,4.97922,10.256394,-0.000216,10.148484,0.7108,0.565,4.97922,0.00000
4353.00,4.97937,10.256450,-0.000218,10.148523,0.7110,0.565,4.97937,0.00000
@29,1.1000,2.2, 4350.08 
4354.00,4.97981,10.256385,-0.000221,10.148460,0.7111,0.565,4.97981,0.00000
4355.00,4.97913,10.256385,-0.000224,10.148422,0.7112,0.565,4.97913,0.00000
4356.00,4.97663,10.256467,-0.000220,10.148452,0.7114,0.566,4.97663,0.00000
4357.00,4.96929,10.256505,-0.000219,10.148461,0.7115,0.566,4.96929,0.00000
4358.00,4.95948,10.256553,-0.000222,10.148541,0.7117,0.566,4.95948,0.00000
4359.00,4.95273,10.256622,-0.000225,10.148559,0.7118,0.566,4.95273,0.00000
4360.00,4.95061,10.256680,-0.000226,10.148587,0.7119,0.566,4.95061,0.00000
4361.00,4.95209,10.256696,-0.000229,10.148580,0.7120,0.567,4.95209,0.00000
4362.00,4.96016,10.256754,-0.000225,10.148569,0.7121,0.567,4.96016,0.00000
4363.00,4.97128,10.256817,-0.000220,10.148468,0.7122,0.567,4.97128,0.00000
4364.00,4.98012,10.256887,-0.000218,10.148453,0.7124,0.567,4.98012,0.00000
4365.00,4.98474,10.256962,-0.000217,10.148476,0.7125,0.567,4.98474,0.00000
4366.00,4.98725,10.257004,-0.000216,10.148408,0.7126,0.567,4.98725,0.00000
4367.00,4.98899,10.257009,-0.000221,10.148337,0.7127,0.567,4.98899,0.00000
4368.00,4.98869,10.257085,-0.000225,10.148411,0.7128,0.568,4.98869,0.00000
4369.00,4.98769,10.257070,-0.000224,10.148352,0.7129,0.568,4.98769,0.00000
4370.00,4.98607,10.257145,-0.000220,10.148334,0.7130,0.568,4.98607,0.00000
4371.00,4.98495,10.257235,-0.000224,10.148378,0.7131,0.568,4.98495,0.00000
4372.00,4.98296,10.257375,-0.000222,10.148448,0.7132,0.568,4.98296,0.00000
4373.00,4.98165,10.257407,-0.000220,10.148409,0.7133,0.569,4.98165,0.00000
4374.00,4.98054,10.257481,-0.000222,10.148396,0.7134,0.569,4.98054,0.00000
4375.00,4.98009,10.257485,-0.000225,10.148365,0.7135,0.569,4.98009,0.00000
4376.00,4.97874,10.257463,-0.000221,10.148321,0.7136,0.569,4.97874,0.00000
4377.00,4.97848,10.257411,-0.000221,10.148261,0.7137,0.569,4.97848,0.00000
4378.00,4.97814,10.257427,-0.000222,10.148233,0.7138,0.569,4.97814,0.00000
4379.00,4.97850,10.257497,-0.000220,10.148328,0.7139,0.569,4.97850,0.00000
4380.00,4.97848,10.257540,-0.000219,10.148330,0.7140,0.569,4.97848,0.00000
4381.00,4.97856,10.257613,-0.000221,10.148363,0.7141,0.570,4.97856,0.00000
4382.00,4.97858,10.257710,-0.000219,10.148355,0.7143,0.570,4.97858,0.00000
4383.00,4.97856,10.257770,-0.000218,10.148322,0.7144,0.570,4.97856,0.00000
4384.00,4.97770,10.257791,-0.000218,10.148264,0.7145,0.570,4.97770,0.00000
4385.00,4.97782,10.257862,-0.000218,10.148305,0.7146,0.570,4.97782,0.00000
4386.00,4.97848,10.257950,-0.000220,10.148330,0.7147,0.570,4.97848,0.00000
4387.00,4.97792,10.258003,-0.000220,10.148350,0.7147,0.570,4.97792,0.00000
4388.00,4.97750,10.258087,-0.000220,10.148394,0.7148,0.571,4.97750,0.00000
4389.00,4.97799,10.258170,-0.000219,10.148374,0.7149,0.571,4.97799,0.00000
4390.00,4.97825,10.258260,-0.000222,10.148381,0.7150,0.571,4.97825,0.00000
4391.00,4.97814,10.258286,-0.000220,10.148315,0.7150,0.571,4.97814,0.00000
4392.00,4.97762,10.258376,-0.000220,10.148329,0.7151,0.571,4.97762,0.00000
4393.00,4.97775,10.258385,-0.000219,10.148339,0.7152,0.571,4.97775,0.00000
4394.00,4.97679,10.258464,-0.000221,10.148424,0.7153,0.572,4.97679,0.00000
4395.00,4.97570,10.258497,-0.000221,10.148382,0.7154,0.572,4.97570,0.00000
4396.00,4.97562,10.258540,-0.000218,10.148386,0.7154,0.572,4.97562,0.00000
4397.00,4.97655,10.258596,-0.000216,10.148410,0.7155,0.572,4.97655,0.00000
4398.00,4.97667,10.258641,-0.000217,10.148349,0.7155,0.572,4.97667,0.00000
4399.00,4.97696,10.258662,-0.000218,10.148315,0.7156,0.572,4.97696,0.00000
4400.00,4.97682,10.258704,-0.000217,10.148364,0.7156,0.572,4.97682,0.00000
4401.00,4.97575,10.258792,-0.000222,10.148418,0.7157,0.573,4.97575,0.00000
4402.00,4.97531,10.258817,-0.000228,10.148430,0.7158,0.573,4.97531,0.00000
4403.00,4.97469,10.258927,-0.000230,10.148502,0.7159,0.574,4.97469,0.00000
4404.00,4.97491,10.259040,-0.000227,10.148552,0.7159,0.574,4.97491,0.00000
4405.00,4.97608,10.259051,-0.000227,10.148495,0.7160,0.574,4.97608,0.00000
4406.00,4.97644,10.259084,-0.000224,10.148468,0.7161,0.574,4.97644,0.00000
4407.00,4.97572,10.259118,-0.000221,10.148463,0.7162,0.574,4.97572,0.00000
4408.00,4.97636,10.259165,-0.000222,10.148497,0.7163,0.574,4.97636,0.00000
4409.00,4.97592,10.259205,-0.000219,10.148512,0.7163,0.574,4.97592,0.00000
4410.00,4.97498,10.259323,-0.000216,10.148566,0.7164,0.574,4.97498,0.00000
4411.00,4.97585,10.259384,-0.000214,10.148594,0.7165,0.574,4.97585,0.00000
4412.00,4.97707,10.259454,-0.000214,10.148584,0.7166,0.574,4.97707,0.00000
4413.00,4.97667,10.259466,-0.000214,10.148541,0.7167,0.574,4.97667,0.00000
4414.00,4.97699,10.259409,-0.000218,10.148423,0.7168,0.575,4.97699,0.00000
4415.00,4.97715,10.259338,-0.000221,10.148340,0.7169,0.575,4.97715,0.00000
4416.00,4.97628,10.259342,-0.000222,10.148334,0.7170,0.575,4.97628,0.00000
4417.00,4.97560,10.259283,-0.000223,10.148279,0.7171,0.576,4.97560,0.00000
4418.00,4.97515,10.259315,-0.000225,10.148309,0.7172,0.576,4.97515,0.00000
4419.00,4.97538,10.259415,-0.000222,10.148397,0.7173,0.576,4.97538,0.00000
4420.00,4.97515,10.259569,-0.000219,10.148457,0.7174,0.576,4.97515,0.00000
4421.00,4.97530,10.259645,-0.000218,10.148441,0.7175,0.576,4.97530,0.00000
4422.00,4.97485,10.259765,-0.000218,10.148468,0.7176,0.576,4.97485,0.00000
4423.00,4.97544,10.259891,-0.000213,10.148519,0.7178,0.576,4.97544,0.00000
4424.00,4.97529,10.259972,-0.000213,10.148502,0.7179,0.576,4.97529,0.00000
4425.00,4.97533,10.259988,-0.000213,10.148492,0.7180,0.576,4.97533,0.00000
4426.00,4.97570,10.260151,-0.000213,10.148590,0.7181,0.577,4.97570,0.00000
4427.00,4.97618,10.260196,-0.000213,10.148550,0.7183,0.577,4.97618,0.00000
4428.00,4.97585,10.260230,-0.000211,10.148490,0.7184,0.577,4.97585,0.00000
4429.00,4.97474,10.260212,-0.000213,10.148407,0.7185,0.577,4.97474,0.00000
4430.00,4.97421,10.260254,-0.000214,10.148414,0.7186,0.577,4.97421,0.00000
4431.00,4.97348,10.260194,-0.000217,10.148316,0.7187,0.578,4.97348,0.00000
4432.00,4.97338,10.260289,-0.000215,10.148383,0.7188,0.578,4.97338,0.00000
4433.00,4.97288,10.260299,-0.000219,10.148357,0.7189,0.578,4.97288,0.00000
4434.00,4.97372,10.260431,-0.000217,10.148446,0.7190,0.578,4.97372,0.00000
4435.00,4.97370,10.260534,-0.000218,10.148504,0.7191,0.578,4.97370,0.00000
4436.00,4.97314,10.260529,-0.000216,10.148471,0.7192,0.578,4.97314,0.00000
4437.00,4.97323,10.260585,-0.000214,10.148497,0.7193,0.578,4.97323,0.00000
4438.00,4.97384,10.260691,-0.000211,10.148554,0.7194,0.578,4.97384,0.00000
4439.00,4.97350,10.260676,-0.000215,10.148516,0.7196,0.579,4.97350,0.00000
4440.00,4.97401,10.260761,-0.000214,10.148504,0.7196,0.579,4.97401,0.00000
4441.00,4.97510,10.260867,-0.000216,10.148551,0.7197,0.579,4.97510,0.00000
4442.00,4.97425,10.260957,-0.000218,10.148555,0.7198,0.579,4.97425,0.00000
4443.00,4.97301,10.261005,-0.000217,10.148550,0.7199,0.579,4.97301,0.00000
4444.00,4.97307,10.261127,-0.000211,10.148586,0.7200,0.579,4.97307,0.00000
4445.00,4.97295,10.261153,-0.000211,10.148570,0.7201,0.579,4.97295,0.00000
4446.00,4.97249,10.261254,-0.000209,10.148624,0.7202,0.580,4.97249,0.00000
4447.00,4.97310,10.261236,-0.000208,10.148611,0.7202,0.580,4.97310,0.00000
4448.00,4.97483,10.261235,-0.000212,10.148586,0.7203,0.580,4.97483,0.00000
4449.00,4.97454,10.261234,-0.000215,10.148549,0.7204,0.580,4.97454,0.00000
4450.00,4.97486,10.261223,-0.000214,10.148478,0.7204,0.580,4.97486,0.00000
4451.00,4.97539,10.261237,-0.000214,10.148413,0.7205,0.580,4.97539,0.00000
4452.00,4.97553,10.261340,-0.000214,10.148412,0.7205,0.581,4.97553,0.00000
4453.00,4.97429,10.261443,-0.000210,10.148442,0.7206,0.581,4.97429,0.00000
4454.00,4.97356,10.261477,-0.000210,10.148430,0.7206,0.581,4.97356,0.00000
4455.00,4.97219,10.261547,-0.000211,10.148450,0.7206,0.581,4.97219,0.00000
4456.00,4.97129,10.261651,-0.000212,10.148502,0.7207,0.581,4.97129,0.00000
4457.00,4.97085,10.261717,-0.000214,10.148509,0.7207,0.581,4.97085,0.00000
4458.00,4.97091,10.261775,-0.000219,10.148485,0.7207,0.582,4.97091,0.00000
4459.00,4.97219,10.261890,-0.000218,10.148499,0.7208,0.582,4.97219,0.00000
4460.00,4.97261,10.261971,-0.000216,10.148526,0.7208,0.582,4.97261,0.00000
4461.00,4.97325,10.262058,-0.000216,10.148524,0.7208,0.582,4.97325,0.00000
4462.00,4.97338,10.262055,-0.000215,10.148495,0.7208,0.582,4.97338,0.00000
4463.00,4.97341,10.262116,-0.000211,10.148481,0.7208,0.582,4.97341,0.00000
4464.00,4.97330,10.262179,-0.000212,10.148486,0.7208,0.582,4.97330,0.00000
4465.00,4.97409,10.262233,-0.000218,10.148461,0.7208,0.583,4.97409,0.00000
4466.00,4.97301,10.262235,-0.000220,10.148455,0.7208,0.583,4.97301,0.00000
4467.00,4.97245,10.262328,-0.000217,10.148491,0.7209,0.583,4.97245,0.00000
4468.00,4.97288,10.262347,-0.000217,10.148504,0.7209,0.583,4.97288,0.00000
4469.00,4.97262,10.262396,-0.000215,10.148503,0.7209,0.583,4.97262,0.00000
4470.00,4.97262,10.262487,-0.000212,10.148520,0.7209,0.583,4.97262,0.00000
4471.00,4.97394,10.262555,-0.000211,10.148508,0.7209,0.583,4.97394,0.00000
4472.00,4.97437,10.262633,-0.000212,10.148506,0.7209,0.584,4.97437,0.00000
4473.00,4.97388,10.262716,-0.000216,10.148431,0.7209,0.584,4.97388,0.00000
4474.00,4.97326,10.262750,-0.000215,10.148447,0.7210,0.584,4.97326,0.00000
4475.00,4.97331,10.262763,-0.000213,10.148444,0.7210,0.584,4.97331,0.00000
4476.00,4.97323,10.262818,-0.000214,10.148431,0.7211,0.584,4.97323,0.00000
4477.00,4.97339,10.262815,-0.000215,10.148409,0.7211,0.585,4.97339,0.00000
4478.00,4.97290,10.262867,-0.000216,10.148519,0.7211,0.585,4.97290,0.00000
4479.00,4.97317,10.262941,-0.000219,10.148513,0.7212,0.585,4.97317,0.00000
4480.00,4.97312,10.263028,-0.000220,10.148559,0.7213,0.585,4.97312,0.00000
4481.00,4.97278,10.263076,-0.000219,10.148568,0.7213,0.586,4.97278,0.00000
4482.00,4.97247,10.263135,-0.000219,10.148536,0.7214,0.586,4.97247,0.00000
4483.00,4.97301,10.263150,-0.000217,10.148463,0.7214,0.586,4.97301,0.00000
4484.00,4.97401,10.263232,-0.000214,10.148482,0.7215,0.586,4.97401,0.00000
4485.00,4.97361,10.263244,-0.000212,10.148444,0.7215,0.586,4.97361,0.00000
4486.00,4.97302,10.263288,-0.000209,10.148442,0.7215,0.586,4.97302,0.00000
4487.00,4.97276,10.263325,-0.000208,10.148433,0.7216,0.586,4.97276,0.00000
4488.00,4.97283,10.263390,-0.000207,10.148472,0.7216,0.586,4.97283,0.00000
4489.00,4.97194,10.263381,-0.000207,10.148440,0.7217,0.586,4.97194,0.00000
4490.00,4.97208,10.263437,-0.000207,10.148453,0.7218,0.586,4.97208,0.00000
4491.00,4.97258,10.263490,-0.000209,10.148501,0.7218,0.587,4.97258,0.00000
4492.00,4.97278,10.263582,-0.000207,10.148566,0.7219,0.587,4.97278,0.00000
4493.00,4.97305,10.263622,-0.000209,10.148536,0.7220,0.587,4.97305,0.00000
4494.00,4.97303,10.263609,-0.000209,10.148493,0.7220,0.587,4.97303,0.00000
4495.00,4.97247,10.263632,-0.000207,10.148456,0.7221,0.587,4.97247,0.00000
4496.00,4.97148,10.263656,-0.000206,10.148381,0.7222,0.587,4.97148,0.00000
4497.00,4.97127,10.263710,-0.000211,10.148439,0.7223,0.588,4.97127,0.00000
4498.00,4.97146,10.263844,-0.000209,10.148552,0.7224,0.588,4.97146,0.00000
4499.00,4.97110,10.263950,-0.000209,10.148632,0.7224,0.588,4.97110,0.00000
4500.00,4.97146,10.264064,-0.000210,10.148690,0.7226,0.588,4.97146,0.00000
4501.00,4.97267,10.264157,-0.000214,10.148728,0.7227,0.588,4.97267,0.00000
4502.00,4.97353,10.264248,-0.000212,10.148675,0.7228,0.588,4.97353,0.00000
4503.00,4.97307,10.264212,-0.000210,10.148563,0.7229,0.588,4.97307,0.00000
@30,1.1000,2.2, 4500.06200000001 
4504.00,4.97292,10.264260,-0.000210,10.148532,0.7230,0.589,4.97292,0.00000
4505.00,4.97185,10.264236,-0.000213,10.148486,0.7230,0.589,4.97185,0.00000
4506.00,4.96943,10.264284,-0.000209,10.148513,0.7232,0.589,4.96943,0.00000
4507.00,4.96322,10.264269,-0.000209,10.148480,0.7233,0.589,4.96322,0.00000
4508.00,4.95444,10.264259,-0.000214,10.148489,0.7234,0.589,4.95444,0.00000
4509.00,4.94658,10.264298,-0.000217,10.148522,0.7235,0.589,4.94658,0.00000
4510.00,4.94254,10.264401,-0.000219,10.148543,0.7236,0.590,4.94254,0.00000
4511.00,4.94315,10.264409,-0.000221,10.148461,0.7237,0.590,4.94315,0.00000
4512.00,4.94926,10.264462,-0.000222,10.148422,0.7238,0.590,4.94926,0.00000
4513.00,4.95906,10.264600,-0.000220,10.148471,0.7240,0.590,4.95906,0.00000
4514.00,4.96845,10.264738,-0.000220,10.148461,0.7241,0.590,4.96845,0.00000
4515.00,4.97484,10.264787,-0.000217,10.148451,0.7242,0.590,4.97484,0.00000
4516.00,4.97742,10.264834,-0.000217,10.148475,0.7243,0.591,4.97742,0.00000
4517.00,4.97817,10.264870,-0.000216,10.148501,0.7244,0.591,4.97817,0.00000
4518.00,4.97809,10.264926,-0.000215,10.148509,0.7245,0.591,4.97809,0.00000
4519.00,4.97763,10.264897,-0.000211,10.148471,0.7245,0.591,4.97763,0.00000
4520.00,4.97677,10.264911,-0.000210,10.148427,0.7245,0.591,4.97677,0.00000
4521.00,4.97583,10.264928,-0.000212,10.148377,0.7246,0.591,4.97583,0.00000
4522.00,4.97491,10.264982,-0.000217,10.148369,0.7246,0.591,4.97491,0.00000
4523.00,4.97432,10.264946,-0.000218,10.148272,0.7246,0.592,4.97432,0.00000
4524.00,4.97420,10.265050,-0.000220,10.148317,0.7247,0.592,4.97420,0.00000
4525.00,4.97368,10.265173,-0.000223,10.148384,0.7247,0.592,4.97368,0.00000
4526.00,4.97354,10.265297,-0.000221,10.148446,0.7248,0.592,4.97354,0.00000
4527.00,4.97314,10.265342,-0.000217,10.148452,0.7249,0.592,4.97314,0.00000
4528.00,4.97227,10.265460,-0.000216,10.148512,0.7250,0.592,4.97227,0.00000
4529.00,4.97070,10.265473,-0.000214,10.148544,0.7250,0.592,4.97070,0.00000
4530.00,4.97010,10.265457,-0.000214,10.148507,0.7251,0.593,4.97010,0.00000
4531.00,4.96993,10.265508,-0.000211,10.148517,0.7252,0.593,4.96993,0.00000
4532.00,4.97006,10.265572,-0.000211,10.148544,0.7253,0.593,4.97006,0.00000
4533.00,4.97026,10.265580,-0.000212,10.148477,0.7253,0.593,4.97026,0.00000
4534.00,4.97106,10.265650,-0.000212,10.148447,0.7254,0.593,4.97106,0.00000
4535.00,4.97150,10.265717,-0.000212,10.148460,0.7255,0.593,4.97150,0.00000
4536.00,4.97193,10.265743,-0.000215,10.148440,0.7256,0.594,4.97193,0.00000
4537.00,4.97100,10.265789,-0.000216,10.148432,0.7256,0.594,4.97100,0.00000
4538.00,4.97069,10.265875,-0.000214,10.148483,0.7257,0.594,4.97069,0.00000
4539.00,4.97087,10.265902,-0.000214,10.148455,0.7258,0.594,4.97087,0.00000
4540.00,4.97024,10.265950,-0.000214,10.148456,0.7258,0.594,4.97024,0.00000
4541.00,4.96915,10.266049,-0.000211,10.148479,0.7259,0.594,4.96915,0.00000
4542.00,4.96977,10.266109,-0.000208,10.148458,0.7260,0.594,4.96977,0.00000
4543.00,4.96978,10.266166,-0.000211,10.148458,0.7260,0.594,4.96978,0.00000
4544.00,4.96932,10.266135,-0.000212,10.148382,0.7261,0.595,4.96932,0.00000
4545.00,4.96955,10.266142,-0.000211,10.148337,0.7262,0.595,4.96955,0.00000
4546.00,4.96971,10.266135,-0.000213,10.148343,0.7262,0.595,4.96971,0.00000
4547.00,4.96957,10.266131,-0.000214,10.148340,0.7262,0.595,4.96957,0.00000
4548.00,4.97010,10.266132,-0.000211,10.148345,0.7263,0.595,4.97010,0.00000
4549.00,4.97060,10.266229,-0.000208,10.148408,0.7263,0.595,4.97060,0.00000
4550.00,4.97058,10.266345,-0.000207,10.148474,0.7264,0.595,4.97058,0.00000
4551.00,4.96997,10.266402,-0.000206,10.148490,0.7264,0.595,4.96997,0.00000
4552.00,4.96934,10.266538,-0.000207,10.148578,0.7264,0.596,4.96934,0.00000
4553.00,4.96871,10.266669,-0.000208,10.148592,0.7264,0.596,4.96871,0.00000
4554.00,4.96840,10.266829,-0.000211,10.148667,0.7264,0.596,4.96840,0.00000
4555.00,4.96850,10.266861,-0.000212,10.148633,0.7265,0.596,4.96850,0.00000
4556.00,4.96876,10.266886,-0.000214,10.148563,0.7265,0.596,4.96876,0.00000
4557.00,4.96783,10.266867,-0.000213,10.148464,0.7265,0.597,4.96783,0.00000
4558.00,4.96773,10.266815,-0.000211,10.148398,0.7266,0.597,4.96773,0.00000
4559.00,4.96680,10.266835,-0.000211,10.148356,0.7266,0.597,4.96680,0.00000
4560.00,4.96617,10.266851,-0.000211,10.148324,0.7267,0.597,4.96617,0.00000
4561.00,4.96658,10.266896,-0.000210,10.148306,0.7267,0.597,4.96658,0.00000
4562.00,4.96804,10.267009,-0.000213,10.148343,0.7268,0.597,4.96804,0.00000
4563.00,4.96906,10.267127,-0.000219,10.148373,0.7269,0.598,4.96906,0.00000
4564.00,4.96946,10.267160,-0.000222,10.148341,0.7269,0.598,4.96946,0.00000
4565.00,4.96935,10.267250,-0.000223,10.148401,0.7270,0.598,4.96935,0.00000
4566.00,4.96992,10.267335,-0.000221,10.148416,0.7270,0.598,4.96992,0.00000
4567.00,4.96966,10.267340,-0.000217,10.148415,0.7271,0.598,4.96966,0.00000
4568.00,4.96846,10.267384,-0.000213,10.148434,0.7271,0.598,4.96846,0.00000
4569.00,4.96791,10.267424,-0.000210,10.148458,0.7271,0.598,4.96791,0.00000
4570.00,4.96799,10.267468,-0.000205,10.148449,0.7272,0.598,4.96799,0.00000
4571.00,4.96699,10.267502,-0.000207,10.148510,0.7272,0.598,4.96699,0.00000
4572.00,4.96751,10.267581,-0.000211,10.148480,0.7273,0.599,4.96751,0.00000
4573.00,4.96711,10.267646,-0.000210,10.148475,0.7273,0.599,4.96711,0.00000
4574.00,4.96747,10.267722,-0.000210,10.148454,0.7274,0.599,4.96747,0.00000
4575.00,4.96737,10.267814,-0.000214,10.148498,0.7274,0.599,4.96737,0.00000
4576.00,4.96702,10.267861,-0.000214,10.148419,0.7275,0.599,4.96702,0.00000
4577.00,4.96614,10.267908,-0.000211,10.148481,0.7276,0.599,4.96614,0.00000
4578.00,4.96617,10.267995,-0.000211,10.148500,0.7276,0.599,4.96617,0.00000
4579.00,4.96556,10.268084,-0.000209,10.148537,0.7277,0.600,4.96556,0.00000
4580.00,4.96588,10.268122,-0.000207,10.148481,0.7277,0.600,4.96588,0.00000
4581.00,4.96645,10.268180,-0.000207,10.148548,0.7278,0.600,4.96645,0.00000
4582.00,4.96600,10.268241,-0.000210,10.148508,0.7278,0.600,4.96600,0.00000
4583.00,4.96640,10.268275,-0.000212,10.148506,0.7279,0.600,4.96640,0.00000
4584.00,4.96710,10.268272,-0.000213,10.148483,0.7279,0.600,4.96710,0.00000
4585.00,4.96684,10.268319,-0.000215,10.148502,0.7280,0.601,4.96684,0.00000
4586.00,4.96646,10.268355,-0.000213,10.148475,0.7280,0.601,4.96646,0.00000
4587.00,4.96700,10.268410,-0.000210,10.148504,0.7280,0.601,4.96700,0.00000
4588.00,4.96742,10.268422,-0.000207,10.148474,0.7280,0.601,4.96742,0.00000
4589.00,4.96749,10.268444,-0.000210,10.148457,0.7281,0.601,4.96749,0.00000
4590.00,4.96761,10.268463,-0.000209,10.148467,0.7281,0.601,4.96761,0.00000
4591.00,4.96775,10.268535,-0.000211,10.148458,0.7281,0.601,4.96775,0.00000
4592.00,4.96824,10.268546,-0.000216,10.148423,0.7281,0.602,4.96824,0.00000
4593.00,4.96802,10.268637,-0.000217,10.148483,0.7281,0.602,4.96802,0.00000
4594.00,4.96805,10.268735,-0.000215,10.148519,0.7282,0.602,4.96805,0.00000
4595.00,4.96742,10.268769,-0.000217,10.148492,0.7282,0.602,4.96742,0.00000
4596.00,4.96679,10.268794,-0.000216,10.148452,0.7282,0.602,4.96679,0.00000
4597.00,4.96641,10.268857,-0.000215,10.148491,0.7283,0.602,4.96641,0.00000
4598.00,4.96649,10.268849,-0.000216,10.148453,0.7283,0.603,4.96649,0.00000
4599.00,4.96637,10.268897,-0.000217,10.148492,0.7284,0.603,4.96637,0.00000
4600.00,4.96600,10.268969,-0.000216,10.148522,0.7284,0.603,4.96600,0.00000
4601.00,4.96676,10.269052,-0.000218,10.148631,0.7285,0.603,4.96676,0.00000
4602.00,4.96651,10.269142,-0.000217,10.148607,0.7285,0.603,4.96651,0.00000
4603.00,4.96557,10.269169,-0.000217,10.148561,0.7285,0.603,4.96557,0.00000
4604.00,4.96512,10.269149,-0.000220,10.148462,0.7286,0.604,4.96512,0.00000
4605.00,4.96627,10.269134,-0.000220,10.148405,0.7286,0.604,4.96627,0.00000
4606.00,4.96576,10.269105,-0.000219,10.148321,0.7287,0.604,4.96576,0.00000
4607.00,4.96577,10.269077,-0.000220,10.148297,0.7287,0.604,4.96577,0.00000
4608.00,4.96668,10.269174,-0.000220,10.148381,0.7288,0.604,4.96668,0.00000
4609.00,4.96723,10.269220,-0.000218,10.148392,0.7289,0.604,4.96723,0.00000
4610.00,4.96730,10.269312,-0.000221,10.148402,0.7289,0.605,4.96730,0.00000
4611.00,4.96667,10.269472,-0.000219,10.148483,0.7290,0.605,4.96667,0.00000
4612.00,4.96657,10.269629,-0.000218,10.148554,0.7291,0.605,4.96657,0.00000
4613.00,4.96550,10.269687,-0.000217,10.148520,0.7292,0.605,4.96550,0.00000
4614.00,4.96508,10.269818,-0.000218,10.148576,0.7293,0.605,4.96508,0.00000
4615.00,4.96466,10.269887,-0.000214,10.148571,0.7293,0.605,4.96466,0.00000
4616.00,4.96529,10.269890,-0.000215,10.148479,0.7293,0.605,4.96529,0.00000
4617.00,4.96528,10.269809,-0.000213,10.148368,0.7294,0.605,4.96528,0.00000
4618.00,4.96646,10.269831,-0.000212,10.148356,0.7295,0.605,4.96646,0.00000
4619.00,4.96632,10.269825,-0.000211,10.148300,0.7295,0.605,4.96632,0.00000
4620.00,4.96606,10.269933,-0.000215,10.148324,0.7296,0.606,4.96606,0.00000
4621.00,4.96595,10.269990,-0.000214,10.148357,0.7296,0.606,4.96595,0.00000
4622.00,4.96587,10.270133,-0.000214,10.148390,0.7297,0.606,4.96587,0.00000
4623.00,4.96560,10.270333,-0.000216,10.148487,0.7298,0.606,4.96560,0.00000
4624.00,4.96654,10.270460,-0.000217,10.148560,0.7299,0.606,4.96654,0.00000
4625.00,4.96672,10.270483,-0.000219,10.148590,0.7300,0.607,4.96672,0.00000
4626.00,4.96668,10.270544,-0.000223,10.148601,0.7300,0.607,4.96668,0.00000
4627.00,4.96634,10.270548,-0.000227,10.148583,0.7301,0.607,4.96634,0.00000
4628.00,4.96594,10.270514,-0.000227,10.148485,0.7302,0.608,4.96594,0.00000
4629.00,4.96511,10.270528,-0.000227,10.148462,0.7303,0.608,4.96511,0.00000
4630.00,4.96503,10.270590,-0.000223,10.148479,0.7303,0.608,4.96503,0.00000
4631.00,4.96535,10.270666,-0.000224,10.148481,0.7304,0.608,4.96535,0.00000
4632.00,4.96571,10.270766,-0.000220,10.148545,0.7305,0.608,4.96571,0.00000
4633.00,4.96541,10.270820,-0.000221,10.148570,0.7306,0.608,4.96541,0.00000
4634.00,4.96526,10.270889,-0.000220,10.148589,0.7306,0.608,4.96526,0.00000
4635.00,4.96520,10.270926,-0.000224,10.148574,0.7307,0.609,4.96520,0.00000
4636.00,4.96536,10.270982,-0.000221,10.148589,0.7307,0.609,4.96536,0.00000
4637.00,4.96503,10.271052,-0.000220,10.148639,0.7308,0.609,4.96503,0.00000
4638.00,4.96542,10.271071,-0.000221,10.148653,0.7308,0.609,4.96542,0.00000
4639.00,4.96520,10.271058,-0.000222,10.148628,0.7309,0.609,4.96520,0.00000
4640.00,4.96521,10.271100,-0.000222,10.148619,0.7310,0.609,4.96521,0.00000
4641.00,4.96416,10.271109,-0.000220,10.148589,0.7310,0.609,4.96416,0.00000
4642.00,4.96468,10.271126,-0.000220,10.148492,0.7311,0.609,4.96468,0.00000
4643.00,4.96493,10.271215,-0.000219,10.148495,0.7312,0.610,4.96493,0.00000
4644.00,4.96538,10.271380,-0.000216,10.148587,0.7313,0.610,4.96538,0.00000
4645.00,4.96507,10.271440,-0.000213,10.148609,0.7313,0.610,4.96507,0.00000
4646.00,4.96533,10.271562,-0.000219,10.148701,0.7314,0.610,4.96533,0.00000
4647.00,4.96495,10.271607,-0.000218,10.148727,0.7315,0.610,4.96495,0.00000
4648.00,4.96462,10.271671,-0.000221,10.148738,0.7316,0.610,4.96462,0.00000
4649.00,4.96465,10.271706,-0.000222,10.148694,0.7317,0.611,4.96465,0.00000
4650.00,4.96512,10.271749,-0.000223,10.148674,0.7318,0.611,4.96512,0.00000
4651.00,4.96514,10.271741,-0.000221,10.148566,0.7319,0.611,4.96514,0.00000
4652.00,4.96538,10.271803,-0.000222,10.148594,0.7320,0.611,4.96538,0.00000
4653.00,4.96545,10.271768,-0.000218,10.148531,0.7321,0.611,4.96545,0.00000
@31,1.1000,2.2, 4650.06 
4654.00,4.96484,10.271786,-0.000219,10.148539,0.7322,0.611,4.96484,0.00000
4655.00,4.96507,10.271906,-0.000222,10.148565,0.7323,0.612,4.96507,0.00000
4656.00,4.96416,10.271927,-0.000221,10.148591,0.7324,0.612,4.96416,0.00000
4657.00,4.95773,10.272032,-0.000220,10.148628,0.7325,0.612,4.95773,0.00000
4658.00,4.94830,10.272123,-0.000221,10.148649,0.7326,0.612,4.94830,0.00000
4659.00,4.94069,10.272154,-0.000219,10.148635,0.7327,0.612,4.94069,0.00000
4660.00,4.93554,10.272140,-0.000219,10.148623,0.7328,0.612,4.93554,0.00000
4661.00,4.93481,10.272221,-0.000221,10.148686,0.7329,0.613,4.93481,0.00000
4662.00,4.94067,10.272236,-0.000226,10.148634,0.7330,0.613,4.94067,0.00000
4663.00,4.95109,10.272266,-0.000228,10.148620,0.7330,0.613,4.95109,0.00000
4664.00,4.96071,10.272289,-0.000227,10.148585,0.7331,0.614,4.96071,0.00000
4665.00,4.96769,10.272329,-0.000222,10.148547,0.7331,0.613,4.96769,0.00000
4666.00,4.97062,10.272438,-0.000221,10.148578,0.7332,0.614,4.97062,0.00000
4667.00,4.97240,10.272516,-0.000218,10.148623,0.7332,0.614,4.97240,0.00000
4668.00,4.97229,10.272608,-0.000216,10.148619,0.7333,0.614,4.97229,0.00000
4669.00,4.97154,10.272679,-0.000218,10.148583,0.7334,0.614,4.97154,0.00000
4670.00,4.97004,10.272768,-0.000220,10.148631,0.7334,0.614,4.97004,0.00000
4671.00,4.96982,10.272786,-0.000218,10.148573,0.7334,0.614,4.96982,0.00000
4672.00,4.96924,10.272785,-0.000220,10.148498,0.7335,0.614,4.96924,0.00000
4673.00,4.96865,10.272854,-0.000217,10.148551,0.7335,0.614,4.96865,0.00000
4674.00,4.96841,10.272960,-0.000218,10.148604,0.7335,0.615,4.96841,0.00000
4675.00,4.96752,10.273007,-0.000220,10.148582,0.7336,0.615,4.96752,0.00000
4676.00,4.96710,10.273078,-0.000225,10.148610,0.7336,0.615,4.96710,0.00000
4677.00,4.96625,10.273145,-0.000222,10.148654,0.7336,0.616,4.96625,0.00000
4678.00,4.96575,10.273127,-0.000222,10.148612,0.7337,0.616,4.96575,0.00000
4679.00,4.96414,10.273123,-0.000219,10.148558,0.7337,0.616,4.96414,0.00000
4680.00,4.96381,10.273133,-0.000218,10.148506,0.7337,0.616,4.96381,0.00000
4681.00,4.96278,10.273154,-0.000213,10.148456,0.7337,0.616,4.96278,0.00000
4682.00,4.96259,10.273213,-0.000216,10.148442,0.7337,0.616,4.96259,0.00000
4683.00,4.96249,10.273289,-0.000216,10.148463,0.7337,0.616,4.96249,0.00000
4684.00,4.96364,10.273385,-0.000214,10.148541,0.7337,0.616,4.96364,0.00000
4685.00,4.96349,10.273470,-0.000212,10.148611,0.7337,0.617,4.96349,0.00000
4686.00,4.96338,10.273502,-0.000213,10.148646,0.7337,0.617,4.96338,0.00000
4687.00,4.96297,10.273491,-0.000211,10.148643,0.7337,0.617,4.96297,0.00000
4688.00,4.96206,10.273506,-0.000207,10.148621,0.7337,0.617,4.96206,0.00000
4689.00,4.96216,10.273490,-0.000206,10.148545,0.7337,0.617,4.96216,0.00000
4690.00,4.96334,10.273526,-0.000208,10.148555,0.7337,0.617,4.96334,0.00000
4691.00,4.96392,10.273561,-0.000207,10.148494,0.7337,0.617,4.96392,0.00000
4692.00,4.96378,10.273665,-0.000206,10.148453,0.7337,0.617,4.96378,0.00000
4693.00,4.96361,10.273682,-0.000208,10.148372,0.7337,0.617,4.96361,0.00000
4694.00,4.96261,10.273793,-0.000211,10.148389,0.7337,0.617,4.96261,0.00000
4695.00,4.96089,10.273836,-0.000212,10.148338,0.7337,0.618,4.96089,0.00000
4696.00,4.96070,10.273917,-0.000215,10.148375,0.7337,0.618,4.96070,0.00000
4697.00,4.96073,10.273941,-0.000216,10.148370,0.7337,0.618,4.96073,0.00000
4698.00,4.96108,10.274093,-0.000216,10.148457,0.7337,0.618,4.96108,0.00000
4699.00,4.96074,10.274161,-0.000216,10.148458,0.7337,0.618,4.96074,0.00000
4700.00,4.96078,10.274181,-0.000213,10.148459,0.7337,0.618,4.96078,0.00000
4701.00,4.96050,10.274282,-0.000213,10.148503,0.7337,0.619,4.96050,0.00000
4702.00,4.96088,10.274282,-0.000214,10.148504,0.7337,0.619,4.96088,0.00000
4703.00,4.96156,10.274329,-0.000216,10.148533,0.7337,0.619,4.96156,0.00000
4704.00,4.96208,10.274312,-0.000215,10.148514,0.7337,0.619,4.96208,0.00000
4705.00,4.96258,10.274403,-0.000215,10.148541,0.7336,0.619,4.96258,0.00000
4706.00,4.96270,10.274435,-0.000209,10.148531,0.7336,0.619,4.96270,0.00000
4707.00,4.96281,10.274556,-0.000208,10.148602,0.7336,0.619,4.96281,0.00000
4708.00,4.96285,10.274654,-0.000207,10.148638,0.7336,0.619,4.96285,0.00000
4709.00,4.96260,10.274765,-0.000209,10.148681,0.7335,0.620,4.96260,0.00000
4710.00,4.96250,10.274822,-0.000208,10.148645,0.7335,0.620,4.96250,0.00000
4711.00,4.96227,10.274813,-0.000209,10.148564,0.7335,0.620,4.96227,0.00000
4712.00,4.96177,10.274813,-0.000206,10.148472,0.7335,0.620,4.96177,0.00000
4713.00,4.96128,10.274813,-0.000205,10.148404,0.7335,0.620,4.96128,0.00000
4714.00,4.96106,10.274787,-0.000207,10.148353,0.7335,0.620,4.96106,0.00000
4715.00,4.96032,10.274807,-0.000209,10.148365,0.7335,0.620,4.96032,0.00000
4716.00,4.96081,10.274833,-0.000210,10.148382,0.7335,0.620,4.96081,0.00000
4717.00,4.96046,10.274931,-0.000213,10.148480,0.7335,0.621,4.96046,0.00000
4718.00,4.95936,10.274962,-0.000211,10.148478,0.7335,0.621,4.95936,0.00000
4719.00,4.95963,10.275032,-0.000211,10.148495,0.7336,0.621,4.95963,0.00000
4720.00,4.96078,10.275067,-0.000213,10.148545,0.7335,0.621,4.96078,0.00000
4721.00,4.96043,10.275174,-0.000212,10.148596,0.7335,0.621,4.96043,0.00000
4722.00,4.96100,10.275239,-0.000214,10.148586,0.7335,0.621,4.96100,0.00000
4723.00,4.96159,10.275298,-0.000213,10.148636,0.7335,0.622,4.96159,0.00000
4724.00,4.96168,10.275339,-0.000209,10.148661,0.7335,0.622,4.96168,0.00000
4725.00,4.96112,10.275431,-0.000209,10.148607,0.7335,0.622,4.96112,0.00000
4726.00,4.96142,10.275457,-0.000209,10.148568,0.7334,0.622,4.96142,0.00000
4727.00,4.96208,10.275506,-0.000211,10.148539,0.7334,0.622,4.96208,0.00000
4728.00,4.96278,10.275561,-0.000211,10.148531,0.7334,0.622,4.96278,0.00000
4729.00,4.96288,10.275635,-0.000214,10.148502,0.7334,0.623,4.96288,0.00000
4730.00,4.96262,10.275643,-0.000215,10.148480,0.7334,0.623,4.96262,0.00000
4731.00,4.96220,10.275709,-0.000215,10.148502,0.7334,0.623,4.96220,0.00000
4732.00,4.96125,10.275720,-0.000215,10.148482,0.7334,0.623,4.96125,0.00000
4733.00,4.96096,10.275770,-0.000217,10.148461,0.7335,0.623,4.96096,0.00000
4734.00,4.96056,10.275860,-0.000219,10.148449,0.7335,0.623,4.96056,0.00000
4735.00,4.96059,10.275943,-0.000215,10.148486,0.7335,0.623,4.96059,0.00000
4736.00,4.96020,10.276052,-0.000215,10.148499,0.7335,0.624,4.96020,0.00000
4737.00,4.96061,10.276182,-0.000214,10.148566,0.7335,0.624,4.96061,0.00000
4738.00,4.96030,10.276242,-0.000214,10.148597,0.7335,0.624,4.96030,0.00000
4739.00,4.96063,10.276252,-0.000211,10.148602,0.7336,0.624,4.96063,0.00000
4740.00,4.96111,10.276297,-0.000214,10.148588,0.7336,0.624,4.96111,0.00000
4741.00,4.96171,10.276243,-0.000213,10.148524,0.7336,0.624,4.96171,0.00000
4742.00,4.96104,10.276290,-0.000215,10.148536,0.7337,0.624,4.96104,0.00000
4743.00,4.96027,10.276338,-0.000216,10.148496,0.7337,0.625,4.96027,0.00000
4744.00,4.96000,10.276404,-0.000212,10.148522,0.7338,0.625,4.96000,0.00000
4745.00,4.96020,10.276480,-0.000214,10.148552,0.7338,0.625,4.96020,0.00000
4746.00,4.96011,10.276622,-0.000214,10.148635,0.7339,0.625,4.96011,0.00000
4747.00,4.96028,10.276649,-0.000213,10.148596,0.7340,0.625,4.96028,0.00000
4748.00,4.96090,10.276706,-0.000210,10.148606,0.7340,0.625,4.96090,0.00000
4749.00,4.96004,10.276823,-0.000214,10.148639,0.7341,0.626,4.96004,0.00000
4750.00,4.95951,10.276922,-0.000212,10.148655,0.7341,0.626,4.95951,0.00000
4751.00,4.95926,10.276957,-0.000211,10.148624,0.7341,0.626,4.95926,0.00000
4752.00,4.95928,10.277017,-0.000209,10.148672,0.7342,0.626,4.95928,0.00000
4753.00,4.95957,10.277057,-0.000210,10.148686,0.7342,0.626,4.95957,0.00000
4754.00,4.95991,10.277048,-0.000208,10.148663,0.7342,0.626,4.95991,0.00000
4755.00,4.95999,10.276984,-0.000206,10.148593,0.7343,0.626,4.95999,0.00000
4756.00,4.95922,10.277061,-0.000207,10.148625,0.7343,0.627,4.95922,0.00000
4757.00,4.95934,10.277086,-0.000205,10.148586,0.7343,0.627,4.95934,0.00000
4758.00,4.95924,10.277116,-0.000204,10.148587,0.7343,0.627,4.95924,0.00000
4759.00,4.95938,10.277209,-0.000204,10.148589,0.7344,0.627,4.95938,0.00000
4760.00,4.95822,10.277323,-0.000205,10.148649,0.7344,0.627,4.95822,0.00000
4761.00,4.95881,10.277341,-0.000205,10.148592,0.7345,0.627,4.95881,0.00000
4762.00,4.95857,10.277415,-0.000208,10.148637,0.7345,0.627,4.95857,0.00000
4763.00,4.95802,10.277508,-0.000210,10.148656,0.7345,0.628,4.95802,0.00000
4764.00,4.95810,10.277513,-0.000213,10.148684,0.7346,0.628,4.95810,0.00000
4765.00,4.95915,10.277622,-0.000213,10.148748,0.7346,0.628,4.95915,0.00000
4766.00,4.95895,10.277690,-0.000213,10.148802,0.7346,0.628,4.95895,0.00000
4767.00,4.95891,10.277734,-0.000213,10.148755,0.7347,0.628,4.95891,0.00000
4768.00,4.95938,10.277753,-0.000212,10.148719,0.7348,0.628,4.95938,0.00000
4769.00,4.95915,10.277808,-0.000206,10.148713,0.7348,0.628,4.95915,0.00000
4770.00,4.95914,10.277790,-0.000208,10.148662,0.7349,0.628,4.95914,0.00000
4771.00,4.95881,10.277795,-0.000210,10.148616,0.7349,0.629,4.95881,0.00000
4772.00,4.95884,10.277861,-0.000209,10.148655,0.7350,0.629,4.95884,0.00000
4773.00,4.95842,10.277914,-0.000211,10.148683,0.7350,0.629,4.95842,0.00000
4774.00,4.95816,10.277959,-0.000214,10.148671,0.7351,0.629,4.95816,0.00000
4775.00,4.95834,10.277959,-0.000214,10.148617,0.7351,0.629,4.95834,0.00000
4776.00,4.95869,10.278008,-0.000214,10.148638,0.7352,0.630,4.95869,0.00000
4777.00,4.95876,10.278027,-0.000215,10.148608,0.7353,0.630,4.95876,0.00000
4778.00,4.95949,10.278091,-0.000214,10.148598,0.7354,0.630,4.95949,0.00000
4779.00,4.96052,10.278202,-0.000216,10.148662,0.7354,0.630,4.96052,0.00000
4780.00,4.96104,10.278288,-0.000215,10.148688,0.7355,0.630,4.96104,0.00000
4781.00,4.96204,10.278346,-0.000216,10.148680,0.7356,0.630,4.96204,0.00000
4782.00,4.96252,10.278352,-0.000219,10.148660,0.7357,0.631,4.96252,0.00000
4783.00,4.96138,10.278401,-0.000219,10.148640,0.7358,0.631,4.96138,0.00000
4784.00,4.95970,10.278367,-0.000217,10.148529,0.7359,0.631,4.95970,0.00000
4785.00,4.95853,10.278447,-0.000215,10.148505,0.7360,0.631,4.95853,0.00000
4786.00,4.95744,10.278505,-0.000215,10.148493,0.7361,0.632,4.95744,0.00000
4787.00,4.95627,10.278659,-0.000214,10.148513,0.7361,0.632,4.95627,0.00000
4788.00,4.95692,10.278721,-0.000209,10.148505,0.7362,0.632,4.95692,0.00000
4789.00,4.95815,10.278794,-0.000210,10.148524,0.7362,0.632,4.95815,0.00000
4790.00,4.95845,10.278798,-0.000209,10.148546,0.7363,0.632,4.95845,0.00000
4791.00,4.95770,10.278870,-0.000206,10.148584,0.7363,0.632,4.95770,0.00000
4792.00,4.95735,10.278853,-0.000206,10.148573,0.7364,0.632,4.95735,0.00000
4793.00,4.95713,10.278852,-0.000208,10.148590,0.7365,0.632,4.95713,0.00000
4794.00,4.95734,10.278883,-0.000209,10.148618,0.7366,0.632,4.95734,0.00000
4795.00,4.95754,10.278962,-0.000211,10.148647,0.7367,0.633,4.95754,0.00000
4796.00,4.95784,10.279005,-0.000212,10.148622,0.7367,0.633,4.95784,0.00000
4797.00,4.95796,10.278994,-0.000211,10.148556,0.7368,0.633,4.95796,0.00000
4798.00,4.95766,10.279058,-0.000211,10.148463,0.7368,0.633,4.95766,0.00000
4799.00,4.95616,10.279096,-0.000210,10.148435,0.7369,0.633,4.95616,0.00000
4800.00,4.95555,10.279159,-0.000204,10.148435,0.7369,0.633,4.95555,0.00000
4801.00,4.95515,10.279129,-0.000202,10.148388,0.7370,0.633,4.95515,0.00000
4802.00,4.95565,10.279249,-0.000204,10.148425,0.7370,0.633,4.95565,0.00000
4803.00,4.95581,10.279297,-0.000206,10.148503,0.7371,0.633,4.95581,0.00000
@32,1.1000,2.2, 4800.033 
4804.00,4.95700,10.279380,-0.000204,10.148492,0.7372,0.633,4.95700,0.00000
4805.00,4.95840,10.279354,-0.000210,10.148472,0.7373,0.634,4.95840,0.00000
4806.00,4.95800,10.279530,-0.000212,10.148541,0.7373,0.634,4.95800,0.00000
4807.00,4.95279,10.279542,-0.000208,10.148538,0.7374,0.634,4.95279,0.00000
4808.00,4.94395,10.279595,-0.000206,10.148580,0.7374,0.634,4.94395,0.00000
4809.00,4.93566,10.279615,-0.000210,10.148633,0.7374,0.634,4.93566,0.00000
4810.00,4.92942,10.279684,-0.000209,10.148640,0.7374,0.635,4.92942,0.00000
4811.00,4.92836,10.279648,-0.000209,10.148603,0.7374,0.635,4.92836,0.00000
4812.00,4.93397,10.279707,-0.000213,10.148606,0.7375,0.635,4.93397,0.00000
4813.00,4.94385,10.279753,-0.000215,10.148588,0.7375,0.635,4.94385,0.00000
4814.00,4.95355,10.279784,-0.000215,10.148521,0.7375,0.635,4.95355,0.00000
4815.00,4.96037,10.279826,-0.000212,10.148485,0.7376,0.635,4.96037,0.00000
4816.00,4.96407,10.279884,-0.000210,10.148469,0.7376,0.636,4.96407,0.00000
4817.00,4.96567,10.280029,-0.000210,10.148561,0.7376,0.636,4.96567,0.00000
4818.00,4.96621,10.280107,-0.000209,10.148540,0.7377,0.636,4.96621,0.00000
4819.00,4.96568,10.280255,-0.000207,10.148639,0.7377,0.636,4.96568,0.00000
4820.00,4.96436,10.280348,-0.000210,10.148672,0.7378,0.636,4.96436,0.00000
4821.00,4.96332,10.280388,-0.000212,10.148663,0.7379,0.636,4.96332,0.00000
4822.00,4.96165,10.280364,-0.000210,10.148631,0.7379,0.636,4.96165,0.00000
4823.00,4.96030,10.280430,-0.000211,10.148658,0.7380,0.637,4.96030,0.00000
4824.00,4.95925,10.280481,-0.000212,10.148631,0.7381,0.637,4.95925,0.00000
4825.00,4.95915,10.280596,-0.000211,10.148641,0.7381,0.637,4.95915,0.00000
4826.00,4.95955,10.280708,-0.000212,10.148711,0.7381,0.637,4.95955,0.00000
4827.00,4.96058,10.280717,-0.000213,10.148661,0.7381,0.637,4.96058,0.00000
4828.00,4.96020,10.280747,-0.000213,10.148649,0.7382,0.637,4.96020,0.00000
4829.00,4.96013,10.280722,-0.000212,10.148600,0.7382,0.638,4.96013,0.00000
4830.00,4.95997,10.280706,-0.000214,10.148561,0.7382,0.638,4.95997,0.00000
4831.00,4.95899,10.280727,-0.000214,10.148539,0.7382,0.638,4.95899,0.00000
4832.00,4.95742,10.280796,-0.000212,10.148566,0.7382,0.638,4.95742,0.00000
4833.00,4.95771,10.280815,-0.000214,10.148535,0.7382,0.638,4.95771,0.00000
4834.00,4.95712,10.280856,-0.000215,10.148557,0.7382,0.638,4.95712,0.00000
4835.00,4.95655,10.280945,-0.000209,10.148622,0.7383,0.638,4.95655,0.00000
4836.00,4.95600,10.281019,-0.000211,10.148642,0.7383,0.639,4.95600,0.00000
4837.00,4.95597,10.281051,-0.000214,10.148611,0.7383,0.639,4.95597,0.00000
4838.00,4.95587,10.281143,-0.000214,10.148679,0.7383,0.639,4.95587,0.00000
4839.00,4.95552,10.281231,-0.000215,10.148645,0.7384,0.639,4.95552,0.00000
4840.00,4.95570,10.281226,-0.000219,10.148609,0.7384,0.639,4.95570,0.00000
4841.00,4.95502,10.281297,-0.000218,10.148592,0.7384,0.639,4.95502,0.00000
4842.00,4.95444,10.281412,-0.000217,10.148605,0.7385,0.639,4.95444,0.00000
4843.00,4.95417,10.281426,-0.000217,10.148602,0.7385,0.640,4.95417,0.00000
4844.00,4.95497,10.281402,-0.000215,10.148585,0.7385,0.640,4.95497,0.00000
4845.00,4.95499,10.281459,-0.000214,10.148576,0.7386,0.640,4.95499,0.00000
4846.00,4.95596,10.281445,-0.000212,10.148587,0.7386,0.640,4.95596,0.00000
4847.00,4.95614,10.281509,-0.000213,10.148649,0.7386,0.640,4.95614,0.00000
4848.00,4.95617,10.281605,-0.000209,10.148645,0.7387,0.640,4.95617,0.00000
4849.00,4.95594,10.281708,-0.000209,10.148670,0.7387,0.640,4.95594,0.00000
4850.00,4.95554,10.281797,-0.000213,10.148675,0.7388,0.641,4.95554,0.00000
4851.00,4.95532,10.281876,-0.000213,10.148692,0.7388,0.641,4.95532,0.00000
4852.00,4.95560,10.281905,-0.000212,10.148667,0.7389,0.641,4.95560,0.00000
4853.00,4.95556,10.281933,-0.000214,10.148668,0.7389,0.641,4.95556,0.00000
4854.00,4.95532,10.281988,-0.000215,10.148750,0.7390,0.641,4.95532,0.00000
4855.00,4.95544,10.282061,-0.000206,10.148777,0.7391,0.641,4.95544,0.00000
4856.00,4.95534,10.282164,-0.000203,10.148796,0.7391,0.641,4.95534,0.00000
4857.00,4.95564,10.282219,-0.000204,10.148765,0.7392,0.641,4.95564,0.00000
4858.00,4.95528,10.282237,-0.000206,10.148743,0.7393,0.642,4.95528,0.00000
4859.00,4.95493,10.282250,-0.000207,10.148641,0.7393,0.642,4.95493,0.00000
4860.00,4.95397,10.282217,-0.000213,10.148519,0.7393,0.642,4.95397,0.00000
4861.00,4.95367,10.282196,-0.000212,10.148465,0.7394,0.642,4.95367,0.00000
4862.00,4.95300,10.282213,-0.000212,10.148451,0.7395,0.643,4.95300,0.00000
4863.00,4.95349,10.282297,-0.000207,10.148392,0.7395,0.642,4.95349,0.00000
4864.00,4.95355,10.282365,-0.000207,10.148401,0.7396,0.643,4.95355,0.00000
4865.00,4.95420,10.282421,-0.000206,10.148456,0.7396,0.643,4.95420,0.00000
4866.00,4.95481,10.282441,-0.000208,10.148406,0.7397,0.643,4.95481,0.00000
4867.00,4.95509,10.282483,-0.000207,10.148395,0.7397,0.643,4.95509,0.00000
4868.00,4.95453,10.282539,-0.000211,10.148420,0.7398,0.643,4.95453,0.00000
4869.00,4.95458,10.282604,-0.000212,10.148435,0.7398,0.643,4.95458,0.00000
4870.00,4.95379,10.282718,-0.000211,10.148497,0.7399,0.643,4.95379,0.00000
4871.00,4.95314,10.282792,-0.000210,10.148522,0.7400,0.644,4.95314,0.00000
4872.00,4.95289,10.282877,-0.000211,10.148562,0.7400,0.644,4.95289,0.00000
4873.00,4.95280,10.282857,-0.000208,10.148566,0.7400,0.644,4.95280,0.00000
4874.00,4.95283,10.282908,-0.000207,10.148585,0.7401,0.644,4.95283,0.00000
4875.00,4.95370,10.282876,-0.000206,10.148513,0.7401,0.644,4.95370,0.00000
4876.00,4.95418,10.282888,-0.000208,10.148487,0.7401,0.644,4.95418,0.00000
4877.00,4.95416,10.282868,-0.000207,10.148448,0.7401,0.644,4.95416,0.00000
4878.00,4.95452,10.282952,-0.000209,10.148470,0.7402,0.644,4.95452,0.00000
4879.00,4.95476,10.283003,-0.000211,10.148520,0.7403,0.645,4.95476,0.00000
4880.00,4.95420,10.283160,-0.000213,10.148634,0.7404,0.645,4.95420,0.00000
4881.00,4.95352,10.283282,-0.000211,10.148720,0.7404,0.645,4.95352,0.00000
4882.00,4.95345,10.283408,-0.000212,10.148749,0.7405,0.645,4.95345,0.00000
4883.00,4.95395,10.283478,-0.000207,10.148737,0.7406,0.645,4.95395,0.00000
4884.00,4.95419,10.283514,-0.000205,10.148713,0.7407,0.645,4.95419,0.00000
4885.00,4.95496,10.283540,-0.000204,10.148650,0.7407,0.645,4.95496,0.00000
4886.00,4.95442,10.283562,-0.000207,10.148590,0.7408,0.645,4.95442,0.00000
4887.00,4.95383,10.283627,-0.000207,10.148611,0.7408,0.646,4.95383,0.00000
4888.00,4.95281,10.283683,-0.000213,10.148623,0.7409,0.646,4.95281,0.00000
4889.00,4.95165,10.283803,-0.000213,10.148639,0.7409,0.646,4.95165,0.00000
4890.00,4.95140,10.283864,-0.000212,10.148667,0.7410,0.646,4.95140,0.00000
4891.00,4.95296,10.283917,-0.000213,10.148708,0.7410,0.647,4.95296,0.00000
4892.00,4.95361,10.283988,-0.000213,10.148703,0.7411,0.647,4.95361,0.00000
4893.00,4.95373,10.284042,-0.000210,10.148680,0.7412,0.647,4.95373,0.00000
4894.00,4.95439,10.284032,-0.000208,10.148604,0.7412,0.647,4.95439,0.00000
4895.00,4.95406,10.284015,-0.000211,10.148556,0.7412,0.647,4.95406,0.00000
4896.00,4.95348,10.284074,-0.000209,10.148517,0.7412,0.647,4.95348,0.00000
4897.00,4.95305,10.284096,-0.000211,10.148491,0.7412,0.647,4.95305,0.00000
4898.00,4.95243,10.284124,-0.000214,10.148468,0.7412,0.648,4.95243,0.00000
4899.00,4.95220,10.284148,-0.000216,10.148488,0.7412,0.648,4.95220,0.00000
4900.00,4.95192,10.284228,-0.000214,10.148552,0.7412,0.648,4.95192,0.00000
4901.00,4.95186,10.284353,-0.000215,10.148619,0.7413,0.648,4.95186,0.00000
4902.00,4.95181,10.284398,-0.000212,10.148669,0.7413,0.648,4.95181,0.00000
4903.00,4.95194,10.284418,-0.000210,10.148672,0.7413,0.648,4.95194,0.00000
4904.00,4.95138,10.284552,-0.000207,10.148722,0.7413,0.648,4.95138,0.00000
4905.00,4.95144,10.284618,-0.000208,10.148731,0.7413,0.648,4.95144,0.00000
4906.00,4.95142,10.284612,-0.000211,10.148690,0.7413,0.648,4.95142,0.00000
4907.00,4.95200,10.284668,-0.000209,10.148654,0.7413,0.649,4.95200,0.00000
4908.00,4.95273,10.284738,-0.000211,10.148673,0.7413,0.649,4.95273,0.00000
4909.00,4.95263,10.284768,-0.000218,10.148652,0.7414,0.649,4.95263,0.00000
4910.00,4.95303,10.284796,-0.000214,10.148576,0.7414,0.649,4.95303,0.00000
4911.00,4.95344,10.284784,-0.000212,10.148539,0.7415,0.649,4.95344,0.00000
4912.00,4.95368,10.284796,-0.000214,10.148532,0.7415,0.649,4.95368,0.00000
4913.00,4.95336,10.284895,-0.000212,10.148596,0.7415,0.650,4.95336,0.00000
4914.00,4.95391,10.284948,-0.000209,10.148625,0.7415,0.649,4.95391,0.00000
4915.00,4.95410,10.284954,-0.000212,10.148624,0.7415,0.650,4.95410,0.00000
4916.00,4.95401,10.285017,-0.000210,10.148656,0.7415,0.650,4.95401,0.00000
4917.00,4.95280,10.285078,-0.000213,10.148671,0.7416,0.650,4.95280,0.00000
4918.00,4.95227,10.285078,-0.000216,10.148616,0.7416,0.650,4.95227,0.00000
4919.00,4.95196,10.285171,-0.000214,10.148641,0.7416,0.650,4.95196,0.00000
4920.00,4.95117,10.285261,-0.000214,10.148647,0.7416,0.650,4.95117,0.00000
4921.00,4.95001,10.285339,-0.000215,10.148676,0.7416,0.651,4.95001,0.00000
4922.00,4.94998,10.285430,-0.000214,10.148683,0.7417,0.651,4.94998,0.00000
4923.00,4.95088,10.285505,-0.000213,10.148689,0.7417,0.651,4.95088,0.00000
4924.00,4.95102,10.285416,-0.000216,10.148600,0.7417,0.651,4.95102,0.00000
4925.00,4.95069,10.285436,-0.000212,10.148611,0.7417,0.651,4.95069,0.00000
4926.00,4.95151,10.285467,-0.000211,10.148568,0.7418,0.651,4.95151,0.00000
4927.00,4.95206,10.285479,-0.000212,10.148533,0.7418,0.651,4.95206,0.00000
4928.00,4.95143,10.285487,-0.000212,10.148472,0.7417,0.651,4.95143,0.00000
4929.00,4.95205,10.285582,-0.000211,10.148459,0.7418,0.652,4.95205,0.00000
4930.00,4.95377,10.285661,-0.000214,10.148437,0.7418,0.652,4.95377,0.00000
4931.00,4.95349,10.285653,-0.000217,10.148379,0.7417,0.652,4.95349,0.00000
4932.00,4.95333,10.285702,-0.000213,10.148368,0.7417,0.652,4.95333,0.00000
4933.00,4.95322,10.285771,-0.000213,10.148400,0.7417,0.652,4.95322,0.00000
4934.00,4.95289,10.285840,-0.000217,10.148431,0.7417,0.653,4.95289,0.00000
4935.00,4.95199,10.285848,-0.000219,10.148399,0.7416,0.653,4.95199,0.00000
4936.00,4.95119,10.285936,-0.000218,10.148427,0.7416,0.653,4.95119,0.00000
4937.00,4.95027,10.285906,-0.000218,10.148357,0.7416,0.653,4.95027,0.00000
4938.00,4.94979,10.285971,-0.000220,10.148333,0.7415,0.654,4.94979,0.00000
4939.00,4.95019,10.286032,-0.000216,10.148312,0.7415,0.654,4.95019,0.00000
4940.00,4.95038,10.286142,-0.000216,10.148385,0.7415,0.654,4.95038,0.00000
4941.00,4.95074,10.286169,-0.000217,10.148354,0.7415,0.654,4.95074,0.00000
4942.00,4.95130,10.286305,-0.000221,10.148424,0.7415,0.654,4.95130,0.00000
4943.00,4.95171,10.286278,-0.000219,10.148387,0.7415,0.654,4.95171,0.00000
4944.00,4.95214,10.286325,-0.000221,10.148379,0.7414,0.654,4.95214,0.00000
4945.00,4.95132,10.286348,-0.000220,10.148320,0.7414,0.655,4.95132,0.00000
4946.00,4.95122,10.286484,-0.000217,10.148435,0.7413,0.655,4.95122,0.00000
4947.00,4.95140,10.286522,-0.000215,10.148445,0.7413,0.655,4.95140,0.00000
4948.00,4.95127,10.286629,-0.000218,10.148489,0.7413,0.655,4.95127,0.00000
4949.00,4.95081,10.286638,-0.000217,10.148466,0.7413,0.655,4.95081,0.00000
4950.00,4.95161,10.286672,-0.000219,10.148493,0.7413,0.655,4.95161,0.00000
4951.00,4.95300,10.286731,-0.000220,10.148427,0.7413,0.655,4.95300,0.00000
4952.00,4.95347,10.286840,-0.000221,10.148447,0.7413,0.656,4.95347,0.00000
4953.00,4.95350,10.286896,-0.000219,10.148468,0.7413,0.656,4.95350,0.00000
@33,1.1000,2.2, 4950.034 
4954.00,4.95311,10.286986,-0.000221,10.148491,0.7413,0.656,4.95311,0.00000
4955.00,4.95296,10.287061,-0.000219,10.148464,0.7414,0.656,4.95296,0.00000
4956.00,4.95128,10.287109,-0.000220,10.148511,0.7414,0.656,4.95128,0.00000
4957.00,4.94523,10.287067,-0.000220,10.148504,0.7414,0.656,4.94523,0.00000
4958.00,4.93740,10.287129,-0.000221,10.148519,0.7414,0.657,4.93740,0.00000
4959.00,4.92905,10.287134,-0.000217,10.148522,0.7414,0.657,4.92905,0.00000
4960.00,4.92359,10.287175,-0.000216,10.148573,0.7414,0.657,4.92359,0.00000
4961.00,4.92233,10.287174,-0.000216,10.148522,0.7414,0.657,4.92233,0.00000
4962.00,4.92777,10.287260,-0.000218,10.148497,0.7414,0.657,4.92777,0.00000
4963.00,4.93699,10.287318,-0.000218,10.148445,0.7415,0.657,4.93699,0.00000
4964.00,4.94735,10.287436,-0.000221,10.148469,0.7415,0.658,4.94735,0.00000
4965.00,4.95389,10.287481,-0.000222,10.148399,0.7415,0.658,4.95389,0.00000
4966.00,4.95774,10.287544,-0.000224,10.148390,0.7416,0.658,4.95774,0.00000
4967.00,4.95949,10.287604,-0.000222,10.148418,0.7416,0.658,4.95949,0.00000
4968.00,4.95944,10.287644,-0.000220,10.148423,0.7417,0.658,4.95944,0.00000
4969.00,4.95792,10.287640,-0.000216,10.148351,0.7418,0.658,4.95792,0.00000
4970.00,4.95770,10.287722,-0.000216,10.148388,0.7418,0.658,4.95770,0.00000
4971.00,4.95630,10.287802,-0.000211,10.148401,0.7419,0.658,4.95630,0.00000
4972.00,4.95542,10.287836,-0.000209,10.148383,0.7420,0.658,4.95542,0.00000
4973.00,4.95431,10.287875,-0.000207,10.148413,0.7421,0.658,4.95431,0.00000
4974.00,4.95395,10.287967,-0.000209,10.148490,0.7421,0.659,4.95395,0.00000
4975.00,4.95303,10.288018,-0.000209,10.148489,0.7422,0.659,4.95303,0.00000
4976.00,4.95289,10.288051,-0.000212,10.148516,0.7422,0.659,4.95289,0.00000
4977.00,4.95294,10.288141,-0.000213,10.148559,0.7423,0.659,4.95294,0.00000
4978.00,4.95310,10.288216,-0.000215,10.148625,0.7423,0.659,4.95310,0.00000
4979.00,4.95190,10.288279,-0.000216,10.148613,0.7424,0.660,4.95190,0.00000
4980.00,4.95095,10.288335,-0.000214,10.148621,0.7424,0.660,4.95095,0.00000
4981.00,4.95036,10.288397,-0.000215,10.148620,0.7425,0.660,4.95036,0.00000
4982.00,4.95008,10.288406,-0.000215,10.148562,0.7426,0.660,4.95008,0.00000
4983.00,4.95055,10.288429,-0.000214,10.148472,0.7426,0.660,4.95055,0.00000
4984.00,4.95123,10.288464,-0.000213,10.148424,0.7427,0.660,4.95123,0.00000
4985.00,4.95184,10.288466,-0.000213,10.148445,0.7427,0.661,4.95184,0.00000
4986.00,4.95224,10.288529,-0.000212,10.148480,0.7428,0.661,4.95224,0.00000
4987.00,4.95104,10.288623,-0.000209,10.148483,0.7429,0.661,4.95104,0.00000
4988.00,4.94922,10.288729,-0.000211,10.148512,0.7429,0.661,4.94922,0.00000
4989.00,4.94872,10.288790,-0.000212,10.148525,0.7430,0.661,4.94872,0.00000
4990.00,4.94913,10.288909,-0.000213,10.148525,0.7430,0.661,4.94913,0.00000
4991.00,4.94821,10.288928,-0.000210,10.148438,0.7430,0.661,4.94821,0.00000
4992.00,4.94835,10.289021,-0.000213,10.148507,0.7431,0.662,4.94835,0.00000
4993.00,4.94877,10.289053,-0.000214,10.148462,0.7432,0.662,4.94877,0.00000
4994.00,4.94797,10.289156,-0.000212,10.148541,0.7432,0.662,4.94797,0.00000
4995.00,4.94627,10.289172,-0.000208,10.148466,0.7433,0.662,4.94627,0.00000
4996.00,4.94650,10.289203,-0.000208,10.148486,0.7433,0.662,4.94650,0.00000
4997.00,4.94648,10.289186,-0.000206,10.148406,0.7434,0.662,4.94648,0.00000
4998.00,4.94642,10.289266,-0.000204,10.148466,0.7435,0.662,4.94642,0.00000
4999.00,4.94784,10.289233,-0.000201,10.148364,0.7435,0.662,4.94784,0.00000
5000.00,4.94841,10.289298,-0.000206,10.148404,0.7436,0.662,4.94841,0.00000
5001.00,4.94808,10.289440,-0.000210,10.148449,0.7436,0.663,4.94808,0.00000
5002.00,4.94801,10.289548,-0.000207,10.148482,0.7437,0.663,4.94801,0.00000
5003.00,4.94777,10.289587,-0.000205,10.148491,0.7437,0.663,4.94777,0.00000
5004.00,4.94668,10.289736,-0.000207,10.148571,0.7438,0.663,4.94668,0.00000
5005.00,4.94558,10.289854,-0.000204,10.148628,0.7438,0.663,4.94558,0.00000
5006.00,4.94569,10.289895,-0.000202,10.148664,0.7439,0.663,4.94569,0.00000
5007.00,4.94573,10.289945,-0.000205,10.148708,0.7439,0.663,4.94573,0.00000
5008.00,4.94633,10.289997,-0.000207,10.148736,0.7440,0.663,4.94633,0.00000
5009.00,4.94622,10.289977,-0.000208,10.148733,0.7440,0.664,4.94622,0.00000
5010.00,4.94772,10.289968,-0.000210,10.148689,0.7441,0.664,4.94772,0.00000
5011.00,4.94777,10.289976,-0.000212,10.148634,0.7441,0.664,4.94777,0.00000
5012.00,4.94766,10.290043,-0.000212,10.148666,0.7442,0.664,4.94766,0.00000
5013.00,4.94756,10.290062,-0.000213,10.148629,0.7442,0.664,4.94756,0.00000
5014.00,4.94911,10.290125,-0.000214,10.148614,0.7443,0.665,4.94911,0.00000
5015.00,4.94881,10.290153,-0.000214,10.148573,0.7443,0.665,4.94881,0.00000
5016.00,4.94876,10.290251,-0.000208,10.148560,0.7444,0.665,4.94876,0.00000
5017.00,4.94881,10.290247,-0.000210,10.148476,0.7444,0.665,4.94881,0.00000
5018.00,4.94821,10.290312,-0.000211,10.148461,0.7444,0.665,4.94821,0.00000
5019.00,4.94660,10.290362,-0.000209,10.148476,0.7444,0.665,4.94660,0.00000
5020.00,4.94678,10.290423,-0.000210,10.148541,0.7444,0.665,4.94678,0.00000
5021.00,4.94676,10.290400,-0.000215,10.148541,0.7445,0.666,4.94676,0.00000
5022.00,4.94640,10.290511,-0.000213,10.148584,0.7445,0.666,4.94640,0.00000
5023.00,4.94673,10.290597,-0.000209,10.148622,0.7445,0.666,4.94673,0.00000
5024.00,4.94763,10.290677,-0.000209,10.148617,0.7445,0.666,4.94763,0.00000
5025.00,4.94724,10.290810,-0.000207,10.148628,0.7446,0.666,4.94724,0.00000
5026.00,4.94742,10.290929,-0.000207,10.148634,0.7446,0.666,4.94742,0.00000
5027.00,4.94818,10.290950,-0.000205,10.148607,0.7446,0.666,4.94818,0.00000
5028.00,4.94830,10.290949,-0.000208,10.148564,0.7446,0.666,4.94830,0.00000
5029.00,4.94715,10.291036,-0.000210,10.148578,0.7446,0.666,4.94715,0.00000
5030.00,4.94748,10.291033,-0.000214,10.148590,0.7446,0.667,4.94748,0.00000
5031.00,4.94680,10.291010,-0.000212,10.148583,0.7446,0.667,4.94680,0.00000
5032.00,4.94656,10.291023,-0.000216,10.148610,0.7446,0.667,4.94656,0.00000
5033.00,4.94615,10.291081,-0.000216,10.148633,0.7447,0.667,4.94615,0.00000
5034.00,4.94670,10.291068,-0.000216,10.148587,0.7447,0.667,4.94670,0.00000
5035.00,4.94616,10.291081,-0.000215,10.148581,0.7447,0.668,4.94616,0.00000
5036.00,4.94593,10.291149,-0.000218,10.148605,0.7447,0.668,4.94593,0.00000
5037.00,4.94544,10.291184,-0.000216,10.148556,0.7447,0.668,4.94544,0.00000
5038.00,4.94597,10.291254,-0.000214,10.148544,0.7447,0.668,4.94597,0.00000
5039.00,4.94646,10.291302,-0.000211,10.148610,0.7447,0.668,4.94646,0.00000
5040.00,4.94687,10.291338,-0.000210,10.148535,0.7447,0.668,4.94687,0.00000
5041.00,4.94816,10.291362,-0.000207,10.148462,0.7447,0.668,4.94816,0.00000
5042.00,4.94764,10.291476,-0.000210,10.148518,0.7447,0.668,4.94764,0.00000
5043.00,4.94657,10.291508,-0.000214,10.148495,0.7446,0.668,4.94657,0.00000
5044.00,4.94622,10.291549,-0.000217,10.148426,0.7446,0.669,4.94622,0.00000
5045.00,4.94534,10.291694,-0.000221,10.148538,0.7446,0.669,4.94534,0.00000
5046.00,4.94471,10.291821,-0.000220,10.148570,0.7446,0.669,4.94471,0.00000
5047.00,4.94485,10.291812,-0.000221,10.148486,0.7446,0.669,4.94485,0.00000
5048.00,4.94648,10.291897,-0.000220,10.148484,0.7446,0.670,4.94648,0.00000
5049.00,4.94663,10.292000,-0.000219,10.148524,0.7446,0.670,4.94663,0.00000
5050.00,4.94740,10.291970,-0.000216,10.148431,0.7446,0.670,4.94740,0.00000
5051.00,4.94762,10.292082,-0.000218,10.148522,0.7446,0.670,4.94762,0.00000
5052.00,4.94817,10.292151,-0.000214,10.148478,0.7446,0.670,4.94817,0.00000
5053.00,4.94686,10.292177,-0.000213,10.148476,0.7446,0.670,4.94686,0.00000
5054.00,4.94618,10.292224,-0.000215,10.148474,0.7445,0.670,4.94618,0.00000
5055.00,4.94602,10.292284,-0.000216,10.148487,0.7445,0.670,4.94602,0.00000
5056.00,4.94631,10.292253,-0.000215,10.148472,0.7445,0.671,4.94631,0.00000
5057.00,4.94616,10.292314,-0.000216,10.148556,0.7445,0.671,4.94616,0.00000
5058.00,4.94706,10.292414,-0.000215,10.148627,0.7445,0.671,4.94706,0.00000
5059.00,4.94802,10.292403,-0.000213,10.148594,0.7445,0.671,4.94802,0.00000
5060.00,4.94788,10.292473,-0.000211,10.148598,0.7445,0.671,4.94788,0.00000
5061.00,4.94709,10.292496,-0.000209,10.148515,0.7445,0.671,4.94709,0.00000
5062.00,4.94730,10.292548,-0.000208,10.148486,0.7445,0.671,4.94730,0.00000
5063.00,4.94670,10.292592,-0.000208,10.148467,0.7445,0.671,4.94670,0.00000
5064.00,4.94639,10.292664,-0.000207,10.148453,0.7445,0.671,4.94639,0.00000
5065.00,4.94662,10.292641,-0.000209,10.148413,0.7444,0.672,4.94662,0.00000
5066.00,4.94616,10.292697,-0.000211,10.148400,0.7444,0.672,4.94616,0.00000
5067.00,4.94555,10.292720,-0.000209,10.148422,0.7444,0.672,4.94555,0.00000
5068.00,4.94471,10.292680,-0.000209,10.148339,0.7444,0.672,4.94471,0.00000
5069.00,4.94406,10.292653,-0.000210,10.148266,0.7444,0.672,4.94406,0.00000
5070.00,4.94276,10.292710,-0.000211,10.148245,0.7444,0.673,4.94276,0.00000
5071.00,4.94234,10.292798,-0.000210,10.148328,0.7444,0.673,4.94234,0.00000
5072.00,4.94303,10.292839,-0.000213,10.148266,0.7444,0.673,4.94303,0.00000
5073.00,4.94392,10.292935,-0.000211,10.148276,0.7444,0.673,4.94392,0.00000
5074.00,4.94390,10.293114,-0.000211,10.148389,0.7445,0.673,4.94390,0.00000
5075.00,4.94469,10.293243,-0.000209,10.148427,0.7445,0.673,4.94469,0.00000
5076.00,4.94518,10.293267,-0.000212,10.148326,0.7445,0.673,4.94518,0.00000
5077.00,4.94460,10.293369,-0.000210,10.148365,0.7446,0.673,4.94460,0.00000
5078.00,4.94441,10.293461,-0.000211,10.148435,0.7446,0.673,4.94441,0.00000
5079.00,4.94467,10.293496,-0.000210,10.148455,0.7447,0.674,4.94467,0.00000
5080.00,4.94482,10.293536,-0.000209,10.148457,0.7447,0.674,4.94482,0.00000
5081.00,4.94478,10.293605,-0.000206,10.148522,0.7448,0.674,4.94478,0.00000
5082.00,4.94470,10.293679,-0.000206,10.148549,0.7448,0.674,4.94470,0.00000
5083.00,4.94473,10.293679,-0.000209,10.148475,0.7449,0.674,4.94473,0.00000
5084.00,4.94409,10.293721,-0.000210,10.148474,0.7449,0.674,4.94409,0.00000
5085.00,4.94410,10.293740,-0.000210,10.148476,0.7450,0.674,4.94410,0.00000
5086.00,4.94438,10.293793,-0.000211,10.148500,0.7450,0.675,4.94438,0.00000
5087.00,4.94522,10.293725,-0.000214,10.148454,0.7450,0.675,4.94522,0.00000
5088.00,4.94534,10.293738,-0.000214,10.148441,0.7451,0.675,4.94534,0.00000
5089.00,4.94629,10.293704,-0.000214,10.148390,0.7451,0.675,4.94629,0.00000
5090.00,4.94607,10.293748,-0.000218,10.148410,0.7452,0.675,4.94607,0.00000
5091.00,4.94684,10.293770,-0.000219,10.148348,0.7452,0.676,4.94684,0.00000
5092.00,4.94675,10.293867,-0.000221,10.148357,0.7452,0.676,4.94675,0.00000
5093.00,4.94673,10.293914,-0.000220,10.148414,0.7452,0.676,4.94673,0.00000
5094.00,4.94664,10.294008,-0.000219,10.148406,0.7453,0.676,4.94664,0.00000
5095.00,4.94728,10.294143,-0.000217,10.148474,0.7453,0.676,4.94728,0.00000
5096.00,4.94640,10.294217,-0.000219,10.148515,0.7453,0.676,4.94640,0.00000
5097.00,4.94599,10.294273,-0.000216,10.148510,0.7454,0.677,4.94599,0.00000
5098.00,4.94610,10.294378,-0.000216,10.148529,0.7454,0.677,4.94610,0.00000
5099.00,4.94540,10.294432,-0.000219,10.148539,0.7454,0.677,4.94540,0.00000
5100.00,4.94469,10.294401,-0.000223,10.148439,0.7455,0.677,4.94469,0.00000
5101.00,4.94511,10.294452,-0.000220,10.148432,0.7455,0.677,4.94511,0.00000
5102.00,4.94488,10.294502,-0.000222,10.148443,0.7455,0.677,4.94488,0.00000
5103.00,4.94477,10.294595,-0.000222,10.148453,0.7456,0.678,4.94477,0.00000
5104.00,4.94472,10.294685,-0.000218,10.148484,0.7456,0.678,4.94472,0.00000
@34,1.1000,2.2, 5100.039 
5105.00,4.94464,10.294766,-0.000212,10.148554,0.7457,0.677,4.94464,0.00000
5106.00,4.94432,10.294840,-0.000212,10.148556,0.7457,0.678,4.94432,0.00000
5107.00,4.94065,10.294905,-0.000212,10.148599,0.7457,0.678,4.94065,0.00000
5108.00,4.93223,10.294939,-0.000211,10.148618,0.7458,0.678,4.93223,0.00000
5109.00,4.92368,10.294972,-0.000215,10.148615,0.7458,0.678,4.92368,0.00000
5110.00,4.91828,10.294972,-0.000220,10.148589,0.7458,0.678,4.91828,0.00000
5111.00,4.91561,10.294885,-0.000221,10.148560,0.7458,0.679,4.91561,0.00000
5112.00,4.91953,10.294889,-0.000222,10.148443,0.7459,0.679,4.91953,0.00000
5113.00,4.92966,10.294930,-0.000220,10.148352,0.7459,0.679,4.92966,0.00000
5114.00,4.93993,10.295008,-0.000219,10.148365,0.7459,0.679,4.93993,0.00000
5115.00,4.94709,10.295089,-0.000216,10.148342,0.7460,0.679,4.94709,0.00000
5116.00,4.95186,10.295252,-0.000215,10.148335,0.7461,0.679,4.95186,0.00000
5117.00,4.95273,10.295378,-0.000216,10.148452,0.7461,0.679,4.95273,0.00000
5118.00,4.95206,10.295454,-0.000221,10.148512,0.7461,0.680,4.95206,0.00000
5119.00,4.95193,10.295448,-0.000220,10.148506,0.7461,0.680,4.95193,0.00000
5120.00,4.95105,10.295509,-0.000222,10.148505,0.7461,0.680,4.95105,0.00000
5121.00,4.94964,10.295513,-0.000224,10.148570,0.7461,0.681,4.94964,0.00000
5122.00,4.94821,10.295522,-0.000225,10.148622,0.7461,0.681,4.94821,0.00000
5123.00,4.94833,10.295520,-0.000224,10.148645,0.7461,0.681,4.94833,0.00000
5124.00,4.94690,10.295594,-0.000224,10.148708,0.7461,0.681,4.94690,0.00000
5125.00,4.94569,10.295640,-0.000220,10.148753,0.7461,0.681,4.94569,0.00000
5126.00,4.94469,10.295685,-0.000216,10.148746,0.7461,0.681,4.94469,0.00000
5127.00,4.94522,10.295743,-0.000215,10.148733,0.7461,0.681,4.94522,0.00000
5128.00,4.94430,10.295799,-0.000214,10.148777,0.7461,0.681,4.94430,0.00000
5129.00,4.94524,10.295819,-0.000213,10.148742,0.7461,0.681,4.94524,0.00000
5130.00,4.94542,10.295836,-0.000214,10.148715,0.7461,0.681,4.94542,0.00000
5131.00,4.94519,10.295837,-0.000217,10.148676,0.7460,0.682,4.94519,0.00000
5132.00,4.94377,10.295806,-0.000216,10.148605,0.7460,0.682,4.94377,0.00000
5133.00,4.94329,10.295815,-0.000214,10.148532,0.7460,0.682,4.94329,0.00000
5134.00,4.94211,10.295841,-0.000211,10.148525,0.7460,0.682,4.94211,0.00000
5135.00,4.94228,10.295933,-0.000210,10.148600,0.7460,0.682,4.94228,0.00000
5136.00,4.94244,10.296003,-0.000210,10.148648,0.7460,0.682,4.94244,0.00000
5137.00,4.94228,10.296085,-0.000212,10.148701,0.7460,0.682,4.94228,0.00000
5138.00,4.94129,10.296100,-0.000215,10.148698,0.7459,0.683,4.94129,0.00000
5139.00,4.94080,10.296139,-0.000218,10.148688,0.7460,0.683,4.94080,0.00000
5140.00,4.93985,10.296094,-0.000219,10.148591,0.7460,0.683,4.93985,0.00000
5141.00,4.93964,10.296139,-0.000218,10.148572,0.7460,0.683,4.93964,0.00000
5142.00,4.94093,10.296187,-0.000213,10.148508,0.7460,0.683,4.94093,0.00000
5143.00,4.94072,10.296304,-0.000210,10.148537,0.7460,0.683,4.94072,0.00000
5144.00,4.94110,10.296374,-0.000209,10.148493,0.7460,0.683,4.94110,0.00000
5145.00,4.94167,10.296448,-0.000207,10.148514,0.7460,0.683,4.94167,0.00000
5146.00,4.94118,10.296567,-0.000205,10.148551,0.7459,0.683,4.94118,0.00000
5147.00,4.94044,10.296657,-0.000204,10.148604,0.7459,0.683,4.94044,0.00000
5148.00,4.94055,10.296715,-0.000207,10.148591,0.7459,0.684,4.94055,0.00000
5149.00,4.94001,10.296743,-0.000209,10.148600,0.7459,0.684,4.94001,0.00000
5150.00,4.93902,10.296801,-0.000211,10.148592,0.7459,0.684,4.93902,0.00000
5151.00,4.94004,10.296830,-0.000208,10.148525,0.7459,0.684,4.94004,0.00000
5152.00,4.94078,10.296934,-0.000210,10.148583,0.7459,0.684,4.94078,0.00000
5153.00,4.94134,10.296923,-0.000210,10.148566,0.7459,0.684,4.94134,0.00000
5154.00,4.94199,10.297050,-0.000208,10.148645,0.7460,0.685,4.94199,0.00000
5155.00,4.94351,10.297114,-0.000208,10.148663,0.7460,0.685,4.94351,0.00000
5156.00,4.94305,10.297149,-0.000210,10.148672,0.7460,0.685,4.94305,0.00000
5157.00,4.94246,10.297157,-0.000208,10.148606,0.7460,0.685,4.94246,0.00000
5158.00,4.94200,10.297256,-0.000205,10.148655,0.7460,0.685,4.94200,0.00000
5159.00,4.94202,10.297285,-0.000207,10.148639,0.7460,0.685,4.94202,0.00000
5160.00,4.94161,10.297334,-0.000205,10.148648,0.7459,0.685,4.94161,0.00000
5161.00,4.94146,10.297376,-0.000207,10.148663,0.7459,0.685,4.94146,0.00000
5162.00,4.94213,10.297405,-0.000210,10.148665,0.7459,0.686,4.94213,0.00000
5163.00,4.94250,10.297451,-0.000210,10.148668,0.7459,0.686,4.94250,0.00000
5164.00,4.94167,10.297499,-0.000207,10.148631,0.7459,0.686,4.94167,0.00000
5165.00,4.94073,10.297590,-0.000206,10.148650,0.7459,0.686,4.94073,0.00000
5166.00,4.93986,10.297673,-0.000207,10.148678,0.7458,0.686,4.93986,0.00000
5167.00,4.93917,10.297778,-0.000207,10.148744,0.7458,0.686,4.93917,0.00000
5168.00,4.93899,10.297799,-0.000206,10.148683,0.7458,0.686,4.93899,0.00000
5169.00,4.94010,10.297862,-0.000206,10.148720,0.7458,0.686,4.94010,0.00000
5170.00,4.94014,10.297855,-0.000209,10.148683,0.7457,0.687,4.94014,0.00000
5171.00,4.94098,10.297814,-0.000209,10.148609,0.7457,0.687,4.94098,0.00000
5172.00,4.94089,10.297815,-0.000208,10.148584,0.7457,0.687,4.94089,0.00000
5173.00,4.94099,10.297957,-0.000210,10.148678,0.7456,0.687,4.94099,0.00000
5174.00,4.94010,10.298027,-0.000215,10.148674,0.7456,0.687,4.94010,0.00000
5175.00,4.94060,10.298055,-0.000214,10.148617,0.7456,0.688,4.94060,0.00000
5176.00,4.94042,10.298196,-0.000213,10.148691,0.7456,0.688,4.94042,0.00000
5177.00,4.94054,10.298268,-0.000215,10.148640,0.7455,0.688,4.94054,0.00000
5178.00,4.94008,10.298232,-0.000217,10.148575,0.7455,0.688,4.94008,0.00000
5179.00,4.93980,10.298234,-0.000212,10.148535,0.7454,0.688,4.93980,0.00000
5180.00,4.94031,10.298352,-0.000212,10.148618,0.7454,0.688,4.94031,0.00000
5181.00,4.94040,10.298379,-0.000211,10.148609,0.7454,0.688,4.94040,0.00000
5182.00,4.94073,10.298369,-0.000213,10.148610,0.7454,0.688,4.94073,0.00000
5183.00,4.94041,10.298423,-0.000211,10.148602,0.7454,0.688,4.94041,0.00000
5184.00,4.94118,10.298551,-0.000214,10.148640,0.7454,0.689,4.94118,0.00000
5185.00,4.94098,10.298568,-0.000211,10.148610,0.7454,0.689,4.94098,0.00000
5186.00,4.94094,10.298590,-0.000212,10.148589,0.7454,0.689,4.94094,0.00000
5187.00,4.94061,10.298724,-0.000209,10.148626,0.7454,0.689,4.94061,0.00000
5188.00,4.94108,10.298862,-0.000210,10.148660,0.7454,0.689,4.94108,0.00000
5189.00,4.94111,10.298812,-0.000208,10.148578,0.7454,0.689,4.94111,0.00000
5190.00,4.94046,10.298914,-0.000211,10.148573,0.7454,0.689,4.94046,0.00000
5191.00,4.94021,10.298961,-0.000211,10.148547,0.7454,0.690,4.94021,0.00000
5192.00,4.94018,10.298990,-0.000211,10.148494,0.7454,0.690,4.94018,0.00000
5193.00,4.94049,10.299037,-0.000213,10.148488,0.7454,0.690,4.94049,0.00000
5194.00,4.94030,10.299141,-0.000213,10.148547,0.7455,0.690,4.94030,0.00000
5195.00,4.94094,10.299160,-0.000214,10.148539,0.7455,0.691,4.94094,0.00000
5196.00,4.94171,10.299285,-0.000213,10.148574,0.7455,0.691,4.94171,0.00000
5197.00,4.94195,10.299258,-0.000214,10.148561,0.7455,0.691,4.94195,0.00000
5198.00,4.94118,10.299271,-0.000212,10.148547,0.7456,0.691,4.94118,0.00000
5199.00,4.94097,10.299318,-0.000213,10.148520,0.7456,0.691,4.94097,0.00000
5200.00,4.94056,10.299386,-0.000211,10.148533,0.7457,0.691,4.94056,0.00000
5201.00,4.93979,10.299439,-0.000209,10.148576,0.7457,0.691,4.93979,0.00000
5202.00,4.93904,10.299497,-0.000205,10.148554,0.7457,0.691,4.93904,0.00000
5203.00,4.93940,10.299508,-0.000206,10.148557,0.7458,0.691,4.93940,0.00000
5204.00,4.93944,10.299520,-0.000203,10.148567,0.7458,0.691,4.93944,0.00000
5205.00,4.93897,10.299548,-0.000203,10.148547,0.7458,0.691,4.93897,0.00000
5206.00,4.93903,10.299561,-0.000206,10.148490,0.7458,0.692,4.93903,0.00000
5207.00,4.93950,10.299696,-0.000208,10.148562,0.7459,0.692,4.93950,0.00000
5208.00,4.93990,10.299742,-0.000208,10.148533,0.7459,0.692,4.93990,0.00000
5209.00,4.94014,10.299811,-0.000208,10.148578,0.7459,0.692,4.94014,0.00000
5210.00,4.94063,10.299848,-0.000208,10.148605,0.7460,0.692,4.94063,0.00000
5211.00,4.94049,10.299893,-0.000208,10.148642,0.7461,0.692,4.94049,0.00000
5212.00,4.94043,10.299899,-0.000210,10.148625,0.7461,0.693,4.94043,0.00000
5213.00,4.94072,10.299937,-0.000210,10.148594,0.7462,0.693,4.94072,0.00000
5214.00,4.94068,10.300009,-0.000212,10.148576,0.7463,0.693,4.94068,0.00000
5215.00,4.94022,10.300115,-0.000215,10.148582,0.7463,0.693,4.94022,0.00000
5216.00,4.94002,10.300178,-0.000213,10.148583,0.7464,0.693,4.94002,0.00000
5217.00,4.93913,10.300226,-0.000211,10.148603,0.7464,0.693,4.93913,0.00000
5218.00,4.93859,10.300324,-0.000211,10.148671,0.7465,0.693,4.93859,0.00000
5219.00,4.93807,10.300353,-0.000213,10.148703,0.7466,0.694,4.93807,0.00000
5220.00,4.93875,10.300384,-0.000213,10.148695,0.7466,0.694,4.93875,0.00000
5221.00,4.93923,10.300465,-0.000212,10.148684,0.7467,0.694,4.93923,0.00000
5222.00,4.94040,10.300525,-0.000215,10.148647,0.7468,0.694,4.94040,0.00000
5223.00,4.94075,10.300630,-0.000213,10.148669,0.7469,0.694,4.94075,0.00000
5224.00,4.94083,10.300703,-0.000211,10.148634,0.7469,0.694,4.94083,0.00000
5225.00,4.94092,10.300830,-0.000209,10.148678,0.7470,0.694,4.94092,0.00000
5226.00,4.94065,10.300873,-0.000213,10.148697,0.7471,0.695,4.94065,0.00000
5227.00,4.94001,10.300935,-0.000211,10.148758,0.7471,0.695,4.94001,0.00000
5228.00,4.93966,10.300875,-0.000212,10.148725,0.7472,0.695,4.93966,0.00000
5229.00,4.93948,10.300923,-0.000214,10.148739,0.7472,0.695,4.93948,0.00000
5230.00,4.93928,10.300877,-0.000217,10.148718,0.7473,0.695,4.93928,0.00000
5231.00,4.93893,10.300923,-0.000215,10.148734,0.7473,0.695,4.93893,0.00000
5232.00,4.93861,10.300974,-0.000216,10.148715,0.7474,0.696,4.93861,0.00000
5233.00,4.93810,10.301106,-0.000216,10.148760,0.7474,0.696,4.93810,0.00000
5234.00,4.93882,10.301170,-0.000215,10.148745,0.7475,0.696,4.93882,0.00000
5235.00,4.93859,10.301274,-0.000213,10.148804,0.7475,0.696,4.93859,0.00000
5236.00,4.93880,10.301314,-0.000213,10.148772,0.7476,0.696,4.93880,0.00000
5237.00,4.93940,10.301373,-0.000215,10.148785,0.7476,0.696,4.93940,0.00000
5238.00,4.93940,10.301404,-0.000218,10.148759,0.7476,0.696,4.93940,0.00000
5239.00,4.93817,10.301365,-0.000220,10.148719,0.7476,0.697,4.93817,0.00000
5240.00,4.93816,10.301352,-0.000221,10.148636,0.7477,0.697,4.93816,0.00000
5241.00,4.93789,10.301412,-0.000221,10.148701,0.7477,0.697,4.93789,0.00000
5242.00,4.93727,10.301445,-0.000222,10.148707,0.7477,0.697,4.93727,0.00000
5243.00,4.93692,10.301497,-0.000220,10.148723,0.7478,0.697,4.93692,0.00000
5244.00,4.93666,10.301623,-0.000217,10.148803,0.7478,0.697,4.93666,0.00000
5245.00,4.93605,10.301677,-0.000217,10.148841,0.7478,0.698,4.93605,0.00000
5246.00,4.93655,10.301708,-0.000221,10.148795,0.7479,0.698,4.93655,0.00000
5247.00,4.93665,10.301737,-0.000220,10.148778,0.7479,0.698,4.93665,0.00000
5248.00,4.93720,10.301758,-0.000218,10.148767,0.7480,0.698,4.93720,0.00000
5249.00,4.93824,10.301825,-0.000215,10.148798,0.7480,0.698,4.93824,0.00000
5250.00,4.93807,10.301851,-0.000210,10.148802,0.7481,0.698,4.93807,0.00000
5251.00,4.93801,10.301880,-0.000208,10.148798,0.7481,0.698,4.93801,0.00000
5252.00,4.93789,10.301959,-0.000207,10.148831,0.7482,0.698,4.93789,0.00000
5253.00,4.93764,10.301993,-0.000206,10.148819,0.7482,0.698,4.93764,0.00000
5254.00,4.93675,10.302019,-0.000209,10.148784,0.7483,0.698,4.93675,0.00000
@35,1.1000,2.2, 5250.037 
5255.00,4.93788,10.302065,-0.000211,10.148773,0.7483,0.699,4.93788,0.00000
5256.00,4.93694,10.302172,-0.000208,10.148792,0.7483,0.699,4.93694,0.00000
5257.00,4.93273,10.302191,-0.000206,10.148771,0.7484,0.699,4.93273,0.00000
5258.00,4.92439,10.302221,-0.000208,10.148825,0.7484,0.699,4.92439,0.00000
5259.00,4.91664,10.302248,-0.000211,10.148873,0.7484,0.699,4.91664,0.00000
5260.00,4.91049,10.302282,-0.000215,10.148842,0.7484,0.700,4.91049,0.00000
5261.00,4.90848,10.302308,-0.000218,10.148817,0.7485,0.700,4.90848,0.00000
5262.00,4.91273,10.302344,-0.000220,10.148765,0.7485,0.700,4.91273,0.00000
5263.00,4.92167,10.302426,-0.000222,10.148686,0.7485,0.700,4.92167,0.00000
5264.00,4.93085,10.302459,-0.000220,10.148576,0.7485,0.701,4.93085,0.00000
5265.00,4.93884,10.302595,-0.000215,10.148643,0.7485,0.701,4.93884,0.00000
5266.00,4.94400,10.302613,-0.000212,10.148629,0.7485,0.701,4.94400,0.00000
5267.00,4.94627,10.302687,-0.000213,10.148656,0.7485,0.701,4.94627,0.00000
5268.00,4.94719,10.302757,-0.000210,10.148691,0.7485,0.701,4.94719,0.00000
5269.00,4.94647,10.302817,-0.000207,10.148711,0.7485,0.701,4.94647,0.00000
5270.00,4.94439,10.302853,-0.000209,10.148692,0.7485,0.701,4.94439,0.00000
5271.00,4.94323,10.302884,-0.000213,10.148678,0.7485,0.701,4.94323,0.00000
5272.00,4.94224,10.302950,-0.000214,10.148712,0.7485,0.702,4.94224,0.00000
5273.00,4.94100,10.302955,-0.000215,10.148722,0.7484,0.702,4.94100,0.00000
5274.00,4.94064,10.303000,-0.000215,10.148756,0.7484,0.702,4.94064,0.00000
5275.00,4.94148,10.302980,-0.000215,10.148679,0.7484,0.702,4.94148,0.00000
5276.00,4.94112,10.303040,-0.000213,10.148695,0.7484,0.702,4.94112,0.00000
5277.00,4.94004,10.303016,-0.000208,10.148628,0.7484,0.702,4.94004,0.00000
5278.00,4.93987,10.303082,-0.000207,10.148594,0.7484,0.702,4.93987,0.00000
5279.00,4.93914,10.303107,-0.000206,10.148542,0.7483,0.702,4.93914,0.00000
5280.00,4.93749,10.303183,-0.000207,10.148608,0.7483,0.703,4.93749,0.00000
5281.00,4.93715,10.303291,-0.000209,10.148727,0.7482,0.703,4.93715,0.00000
5282.00,4.93748,10.303366,-0.000212,10.148777,0.7482,0.703,4.93748,0.00000
5283.00,4.93749,10.303422,-0.000214,10.148792,0.7482,0.703,4.93749,0.00000
5284.00,4.93859,10.303506,-0.000213,10.148834,0.7482,0.703,4.93859,0.00000
5285.00,4.93853,10.303539,-0.000212,10.148802,0.7481,0.704,4.93853,0.00000
5286.00,4.93819,10.303542,-0.000211,10.148694,0.7481,0.704,4.93819,0.00000
5287.00,4.93742,10.303657,-0.000210,10.148726,0.7481,0.704,4.93742,0.00000
5288.00,4.93727,10.303678,-0.000209,10.148699,0.7481,0.704,4.93727,0.00000
5289.00,4.93584,10.303716,-0.000207,10.148674,0.7481,0.704,4.93584,0.00000
5290.00,4.93533,10.303782,-0.000208,10.148695,0.7481,0.704,4.93533,0.00000
5291.00,4.93444,10.303836,-0.000207,10.148690,0.7480,0.704,4.93444,0.00000
5292.00,4.93477,10.303868,-0.000207,10.148667,0.7480,0.705,4.93477,0.00000
5293.00,4.93580,10.303967,-0.000210,10.148624,0.7480,0.705,4.93580,0.00000
5294.00,4.93735,10.304014,-0.000212,10.148585,0.7480,0.705,4.93735,0.00000
5295.00,4.93744,10.304084,-0.000210,10.148576,0.7479,0.705,4.93744,0.00000
5296.00,4.93805,10.304139,-0.000209,10.148530,0.7479,0.705,4.93805,0.00000
5297.00,4.93799,10.304214,-0.000209,10.148524,0.7479,0.705,4.93799,0.00000
5298.00,4.93546,10.304261,-0.000208,10.148558,0.7479,0.705,4.93546,0.00000
5299.00,4.93431,10.304371,-0.000208,10.148605,0.7478,0.706,4.93431,0.00000
5300.00,4.93460,10.304456,-0.000212,10.148596,0.7478,0.706,4.93460,0.00000
5301.00,4.93419,10.304544,-0.000210,10.148642,0.7478,0.706,4.93419,0.00000
5302.00,4.93328,10.304558,-0.000208,10.148634,0.7478,0.706,4.93328,0.00000
5303.00,4.93395,10.304574,-0.000210,10.148598,0.7478,0.706,4.93395,0.00000
5304.00,4.93412,10.304588,-0.000210,10.148598,0.7477,0.706,4.93412,0.00000
5305.00,4.93482,10.304651,-0.000207,10.148624,0.7477,0.706,4.93482,0.00000
5306.00,4.93437,10.304684,-0.000210,10.148622,0.7477,0.706,4.93437,0.00000
5307.00,4.93529,10.304711,-0.000215,10.148575,0.7477,0.707,4.93529,0.00000
5308.00,4.93626,10.304759,-0.000213,10.148578,0.7477,0.707,4.93626,0.00000
5309.00,4.93652,10.304777,-0.000210,10.148509,0.7477,0.707,4.93652,0.00000
[truncated: 7,126 more chars]
