# Supplementary material for: A nucleotide-sensing oligomerization mechanism that controls NrdR-dependent transcription of ribonucleotide reductases
Source: Nat Commun. 2022 May 16;13:2700. doi: 10.1038/s41467-022-30328-1 (PMC9110341; doi:10.1038/s41467-022-30328-1)
Supplement: Supplementary file 10 — Source Data [file 41467_2022_30328_MOESM10_ESM.zip › Source data NrdR/Suppl Fig 12 source data/ITC at 10 degrees (Suppl Fig 12b,c)/R8dATP300toNrdR20deg10.itc]

$ITC
$ 39 
$NOT
$ 10 
$ 150 
$ 1000 
$ 6 
$ 2 
$ADCGainCode:  0 
$False,True,True
$ 0.4 , 0.8 , 120 , 5 
$ 1 , 2 , 180 , 5 
$ 1 , 2 , 180 , 5 
$ 1 , 2 , 180 , 5 
$ 1 , 2 , 180 , 5 
$ 1 , 2 , 180 , 5 
$ 1 , 2 , 180 , 5 
$ 1 , 2 , 180 , 5 
$ 1 , 2 , 180 , 5 
$ 1 , 2 , 180 , 5 
$ 1 , 2 , 180 , 5 
$ 1 , 2 , 180 , 5 
$ 1 , 2 , 180 , 5 
$ 1 , 2 , 180 , 5 
$ 1 , 2 , 180 , 5 
$ 1 , 2 , 180 , 5 
$ 1 , 2 , 180 , 5 
$ 1 , 2 , 180 , 5 
$ 1 , 2 , 180 , 5 
$ 1 , 2 , 180 , 5 
$ 1 , 2 , 180 , 5 
$ 1 , 2 , 180 , 5 
$ 1 , 2 , 180 , 5 
$ 1 , 2 , 180 , 5 
$ 1 , 2 , 180 , 5 
$ 1 , 2 , 180 , 5 
$ 1 , 2 , 180 , 5 
$ 1 , 2 , 180 , 5 
$ 1 , 2 , 180 , 5 
$ 1 , 2 , 180 , 5 
$ 1 , 2 , 180 , 5 
$ 1 , 2 , 180 , 5 
$ 1 , 2 , 180 , 5 
$ 1 , 2 , 180 , 5 
$ 1 , 2 , 180 , 5 
$ 1 , 2 , 180 , 5 
$ 1 , 2 , 180 , 5 
$ 1 , 2 , 180 , 5 
$ 1 , 2 , 180 , 5 
# 0 
# 0.3 
# 0.02 
# 0.2068 
# 10 
# 3.8602 
# 9.74 
?
% ITC200_05.14.976
% 0.2068 
% 3.8602 
%-0.590864 , 29.66499 
% 0.034375 , 29.28716 
% 0.8333333 
% 168160 , 168170 
% 0.25 , 81 
%-0.002934 ,-0.034078 
%-20 , 8 
% 0 , 0 
% 0 
% 128000       127243 
% 43.1 
% 500 , 750 , 1000 , 750 
% 0.04257 ,-0.00249 , 0.000047734 ,-0.000000435026 , 0.00000000201917 
% ITC200 Ver: 1.26.3
@0
5.00,5.19121,10.022437,-0.000292,10.068112,-0.0824,0.044,5.19121,0.00000
6.00,5.19180,10.022527,-0.000291,10.068151,-0.0812,0.044,5.19180,0.00000
7.00,5.19206,10.022699,-0.000288,10.068265,-0.0799,0.044,5.19206,0.00000
8.00,5.19118,10.022719,-0.000289,10.068287,-0.0787,0.044,5.19118,0.00000
9.00,5.19145,10.022781,-0.000288,10.068345,-0.0775,0.045,5.19145,0.00000
10.00,5.19105,10.022772,-0.000288,10.068280,-0.0763,0.045,5.19105,0.00000
11.00,5.19158,10.022785,-0.000289,10.068216,-0.0751,0.045,5.19158,0.00000
12.00,5.19234,10.022935,-0.000293,10.068285,-0.0738,0.046,5.19234,0.00000
13.00,5.19286,10.023015,-0.000295,10.068238,-0.0726,0.046,5.19286,0.00000
14.00,5.19220,10.022953,-0.000296,10.068138,-0.0713,0.047,5.19220,0.00000
15.00,5.19236,10.023071,-0.000295,10.068193,-0.0701,0.047,5.19236,0.00000
16.00,5.19214,10.023192,-0.000290,10.068313,-0.0688,0.047,5.19214,0.00000
17.00,5.19141,10.022997,-0.000285,10.068149,-0.0676,0.047,5.19141,0.00000
18.00,5.19194,10.023074,-0.000282,10.068232,-0.0663,0.047,5.19194,0.00000
19.00,5.19286,10.023177,-0.000278,10.068253,-0.0650,0.047,5.19286,0.00000
20.00,5.19344,10.023158,-0.000278,10.068172,-0.0638,0.048,5.19344,0.00000
21.00,5.19326,10.023189,-0.000280,10.068121,-0.0625,0.048,5.19326,0.00000
22.00,5.19290,10.023405,-0.000281,10.068221,-0.0612,0.048,5.19290,0.00000
23.00,5.19199,10.023374,-0.000281,10.068108,-0.0600,0.049,5.19199,0.00000
24.00,5.19146,10.023534,-0.000280,10.068216,-0.0587,0.049,5.19146,0.00000
25.00,5.19017,10.023651,-0.000282,10.068266,-0.0574,0.049,5.19017,0.00000
26.00,5.18959,10.023688,-0.000288,10.068199,-0.0561,0.050,5.18959,0.00000
27.00,5.18964,10.023776,-0.000289,10.068158,-0.0548,0.050,5.18964,0.00000
28.00,5.19070,10.023903,-0.000291,10.068162,-0.0535,0.051,5.19070,0.00000
29.00,5.19067,10.024062,-0.000291,10.068177,-0.0522,0.051,5.19067,0.00000
30.00,5.19039,10.024036,-0.000291,10.068112,-0.0510,0.051,5.19039,0.00000
31.00,5.19017,10.024109,-0.000288,10.068142,-0.0497,0.051,5.19017,0.00000
32.00,5.19004,10.024179,-0.000288,10.068208,-0.0484,0.051,5.19004,0.00000
33.00,5.18974,10.024309,-0.000287,10.068331,-0.0471,0.052,5.18974,0.00000
34.00,5.18985,10.024250,-0.000287,10.068258,-0.0458,0.052,5.18985,0.00000
35.00,5.19073,10.024295,-0.000289,10.068255,-0.0445,0.052,5.19073,0.00000
36.00,5.19148,10.024327,-0.000291,10.068242,-0.0433,0.053,5.19148,0.00000
37.00,5.19194,10.024307,-0.000291,10.068205,-0.0420,0.053,5.19194,0.00000
38.00,5.19150,10.024346,-0.000292,10.068182,-0.0407,0.054,5.19150,0.00000
39.00,5.19113,10.024411,-0.000294,10.068185,-0.0395,0.054,5.19113,0.00000
40.00,5.19060,10.024569,-0.000289,10.068267,-0.0382,0.054,5.19060,0.00000
41.00,5.18956,10.024632,-0.000284,10.068282,-0.0369,0.054,5.18956,0.00000
42.00,5.18866,10.024756,-0.000284,10.068342,-0.0355,0.054,5.18866,0.00000
43.00,5.18831,10.024824,-0.000280,10.068335,-0.0342,0.054,5.18831,0.00000
44.00,5.18719,10.024880,-0.000280,10.068333,-0.0330,0.055,5.18719,0.00000
45.00,5.18640,10.024973,-0.000281,10.068381,-0.0318,0.055,5.18640,0.00000
46.00,5.18665,10.025143,-0.000281,10.068488,-0.0305,0.055,5.18665,0.00000
47.00,5.18685,10.025170,-0.000282,10.068450,-0.0293,0.056,5.18685,0.00000
48.00,5.18638,10.025173,-0.000285,10.068417,-0.0281,0.056,5.18638,0.00000
49.00,5.18711,10.025190,-0.000284,10.068382,-0.0269,0.057,5.18711,0.00000
50.00,5.18814,10.025245,-0.000286,10.068373,-0.0258,0.057,5.18814,0.00000
51.00,5.18887,10.025260,-0.000288,10.068296,-0.0246,0.057,5.18887,0.00000
52.00,5.18862,10.025322,-0.000287,10.068263,-0.0235,0.058,5.18862,0.00000
53.00,5.18888,10.025383,-0.000285,10.068267,-0.0223,0.058,5.18888,0.00000
54.00,5.18845,10.025446,-0.000283,10.068338,-0.0212,0.058,5.18845,0.00000
55.00,5.18773,10.025442,-0.000281,10.068304,-0.0200,0.058,5.18773,0.00000
56.00,5.18585,10.025462,-0.000278,10.068320,-0.0189,0.058,5.18585,0.00000
57.00,5.18509,10.025495,-0.000278,10.068340,-0.0178,0.059,5.18509,0.00000
58.00,5.18499,10.025534,-0.000275,10.068326,-0.0166,0.059,5.18499,0.00000
59.00,5.18435,10.025550,-0.000278,10.068261,-0.0155,0.059,5.18435,0.00000
60.00,5.18431,10.025624,-0.000280,10.068279,-0.0144,0.060,5.18431,0.00000
61.00,5.18459,10.025764,-0.000284,10.068341,-0.0133,0.060,5.18459,0.00000
62.00,5.18498,10.025802,-0.000283,10.068313,-0.0123,0.061,5.18498,0.00000
63.00,5.18391,10.025927,-0.000287,10.068341,-0.0112,0.061,5.18391,0.00000
64.00,5.18396,10.026160,-0.000288,10.068469,-0.0101,0.062,5.18396,0.00000
65.00,5.18359,10.026274,-0.000283,10.068529,-0.0091,0.062,5.18359,0.00000
66.00,5.18366,10.026261,-0.000277,10.068478,-0.0080,0.062,5.18366,0.00000
67.00,5.18300,10.026325,-0.000280,10.068460,-0.0070,0.062,5.18300,0.00000
68.00,5.18298,10.026394,-0.000277,10.068464,-0.0060,0.062,5.18298,0.00000
69.00,5.18345,10.026335,-0.000277,10.068416,-0.0049,0.063,5.18345,0.00000
70.00,5.18321,10.026470,-0.000278,10.068459,-0.0039,0.063,5.18321,0.00000
71.00,5.18298,10.026785,-0.000275,10.068710,-0.0028,0.063,5.18298,0.00000
72.00,5.18260,10.026818,-0.000271,10.068717,-0.0017,0.063,5.18260,0.00000
73.00,5.18227,10.027080,-0.000270,10.068992,-0.0006,0.063,5.18227,0.00000
74.00,5.18073,10.027165,-0.000268,10.068952,0.0005,0.063,5.18073,0.00000
75.00,5.18065,10.027150,-0.000270,10.068866,0.0016,0.064,5.18065,0.00000
76.00,5.18113,10.026939,-0.000278,10.068600,0.0027,0.064,5.18113,0.00000
77.00,5.18142,10.027073,-0.000280,10.068698,0.0038,0.065,5.18142,0.00000
78.00,5.18144,10.026913,-0.000282,10.068439,0.0049,0.065,5.18144,0.00000
79.00,5.18208,10.026979,-0.000283,10.068469,0.0061,0.065,5.18208,0.00000
80.00,5.18114,10.026954,-0.000281,10.068413,0.0072,0.066,5.18114,0.00000
81.00,5.17942,10.027012,-0.000280,10.068404,0.0084,0.066,5.17942,0.00000
82.00,5.17885,10.027058,-0.000280,10.068339,0.0095,0.066,5.17885,0.00000
83.00,5.17829,10.027099,-0.000279,10.068342,0.0106,0.066,5.17829,0.00000
84.00,5.17749,10.027126,-0.000278,10.068287,0.0118,0.067,5.17749,0.00000
85.00,5.17800,10.027175,-0.000278,10.068296,0.0129,0.067,5.17800,0.00000
86.00,5.17791,10.027237,-0.000276,10.068333,0.0140,0.067,5.17791,0.00000
87.00,5.17723,10.027236,-0.000275,10.068298,0.0151,0.067,5.17723,0.00000
88.00,5.17722,10.027279,-0.000277,10.068276,0.0161,0.068,5.17722,0.00000
89.00,5.17781,10.027321,-0.000275,10.068330,0.0172,0.068,5.17781,0.00000
90.00,5.17844,10.027419,-0.000277,10.068343,0.0183,0.068,5.17844,0.00000
91.00,5.17905,10.027440,-0.000278,10.068233,0.0194,0.068,5.17905,0.00000
92.00,5.17908,10.027494,-0.000280,10.068232,0.0205,0.069,5.17908,0.00000
93.00,5.17865,10.027496,-0.000279,10.068177,0.0216,0.069,5.17865,0.00000
94.00,5.17875,10.027552,-0.000279,10.068108,0.0226,0.069,5.17875,0.00000
95.00,5.17808,10.027606,-0.000280,10.068104,0.0237,0.070,5.17808,0.00000
96.00,5.17760,10.027689,-0.000281,10.068179,0.0247,0.070,5.17760,0.00000
97.00,5.17796,10.027808,-0.000282,10.068193,0.0258,0.070,5.17796,0.00000
98.00,5.17833,10.027933,-0.000282,10.068238,0.0268,0.071,5.17833,0.00000
99.00,5.17750,10.027952,-0.000286,10.068199,0.0278,0.071,5.17750,0.00000
100.00,5.17771,10.028004,-0.000282,10.068177,0.0288,0.071,5.17771,0.00000
101.00,5.17824,10.028030,-0.000282,10.068135,0.0298,0.071,5.17824,0.00000
102.00,5.17776,10.028075,-0.000283,10.068139,0.0308,0.072,5.17776,0.00000
103.00,5.17753,10.028089,-0.000281,10.068068,0.0318,0.072,5.17753,0.00000
104.00,5.17729,10.028192,-0.000279,10.068106,0.0328,0.072,5.17729,0.00000
105.00,5.17594,10.028237,-0.000279,10.068075,0.0338,0.072,5.17594,0.00000
106.00,5.17454,10.028304,-0.000276,10.068048,0.0347,0.073,5.17454,0.00000
107.00,5.17511,10.028361,-0.000276,10.068011,0.0357,0.073,5.17511,0.00000
108.00,5.17583,10.028558,-0.000277,10.068146,0.0367,0.073,5.17583,0.00000
109.00,5.17657,10.028667,-0.000274,10.068191,0.0376,0.073,5.17657,0.00000
110.00,5.17785,10.028561,-0.000276,10.068069,0.0386,0.073,5.17785,0.00000
111.00,5.17859,10.028605,-0.000278,10.068091,0.0395,0.074,5.17859,0.00000
112.00,5.17748,10.028684,-0.000276,10.068177,0.0405,0.074,5.17748,0.00000
113.00,5.17604,10.029016,-0.000277,10.068455,0.0415,0.074,5.17604,0.00000
114.00,5.17563,10.028973,-0.000280,10.068396,0.0424,0.075,5.17563,0.00000
115.00,5.17475,10.029243,-0.000278,10.068626,0.0434,0.075,5.17475,0.00000
116.00,5.17466,10.029264,-0.000281,10.068594,0.0443,0.076,5.17466,0.00000
117.00,5.17519,10.028877,-0.000279,10.068168,0.0452,0.076,5.17519,0.00000
118.00,5.17576,10.028575,-0.000275,10.067817,0.0461,0.076,5.17576,0.00000
119.00,5.17504,10.028564,-0.000274,10.067734,0.0470,0.076,5.17504,0.00000
120.00,5.17492,10.028612,-0.000273,10.067693,0.0480,0.076,5.17492,0.00000
121.00,5.17481,10.028959,-0.000270,10.067946,0.0489,0.076,5.17481,0.00000
122.00,5.17438,10.029393,-0.000273,10.068238,0.0499,0.077,5.17438,0.00000
123.00,5.17390,10.029437,-0.000277,10.068219,0.0508,0.077,5.17390,0.00000
124.00,5.17386,10.029443,-0.000277,10.068162,0.0517,0.078,5.17386,0.00000
125.00,5.17370,10.029476,-0.000277,10.068141,0.0526,0.078,5.17370,0.00000
126.00,5.17353,10.029370,-0.000276,10.067987,0.0534,0.078,5.17353,0.00000
127.00,5.17393,10.029483,-0.000272,10.068070,0.0543,0.078,5.17393,0.00000
128.00,5.17379,10.029455,-0.000269,10.068038,0.0552,0.079,5.17379,0.00000
129.00,5.17363,10.029720,-0.000271,10.068260,0.0560,0.079,5.17363,0.00000
130.00,5.17377,10.029874,-0.000271,10.068360,0.0569,0.079,5.17377,0.00000
131.00,5.17369,10.029731,-0.000270,10.068217,0.0578,0.079,5.17369,0.00000
132.00,5.17331,10.029961,-0.000270,10.068403,0.0587,0.080,5.17331,0.00000
133.00,5.17301,10.030110,-0.000270,10.068459,0.0596,0.080,5.17301,0.00000
134.00,5.17357,10.030215,-0.000267,10.068488,0.0604,0.080,5.17357,0.00000
135.00,5.17350,10.030402,-0.000266,10.068569,0.0613,0.080,5.17350,0.00000
136.00,5.17239,10.030626,-0.000266,10.068684,0.0622,0.081,5.17239,0.00000
137.00,5.17229,10.030448,-0.000264,10.068436,0.0630,0.081,5.17229,0.00000
138.00,5.17343,10.030564,-0.000263,10.068481,0.0638,0.081,5.17343,0.00000
139.00,5.17347,10.030337,-0.000262,10.068196,0.0646,0.081,5.17347,0.00000
140.00,5.17311,10.030132,-0.000261,10.067940,0.0654,0.081,5.17311,0.00000
141.00,5.17327,10.030209,-0.000262,10.067917,0.0662,0.082,5.17327,0.00000
142.00,5.17280,10.030312,-0.000265,10.067922,0.0670,0.082,5.17280,0.00000
143.00,5.17142,10.030331,-0.000266,10.067876,0.0678,0.082,5.17142,0.00000
144.00,5.17071,10.030480,-0.000267,10.067938,0.0686,0.082,5.17071,0.00000
145.00,5.17005,10.030573,-0.000266,10.067976,0.0694,0.083,5.17005,0.00000
146.00,5.17024,10.030807,-0.000264,10.068144,0.0701,0.083,5.17024,0.00000
147.00,5.17062,10.030876,-0.000266,10.068182,0.0710,0.083,5.17062,0.00000
148.00,5.17072,10.030963,-0.000268,10.068187,0.0718,0.083,5.17072,0.00000
149.00,5.17023,10.031155,-0.000267,10.068313,0.0726,0.084,5.17023,0.00000
150.00,5.17030,10.031236,-0.000268,10.068367,0.0734,0.084,5.17030,0.00000
@1,0.4000,0.8, 150.093999999997 
151.00,5.17000,10.031443,-0.000271,10.068477,0.0742,0.084,5.17000,0.00000
152.00,5.16877,10.031864,-0.000267,10.068770,0.0750,0.085,5.16877,0.00000
153.00,5.15742,10.031813,-0.000263,10.068702,0.0758,0.085,5.15742,0.00000
154.00,5.13433,10.032144,-0.000266,10.068944,0.0767,0.085,5.13433,0.00000
155.00,5.10795,10.032105,-0.000267,10.068882,0.0775,0.086,5.10795,0.00000
156.00,5.08054,10.031844,-0.000266,10.068636,0.0782,0.086,5.08054,0.00000
157.00,5.05665,10.031581,-0.000268,10.068387,0.0790,0.086,5.05665,0.00000
158.00,5.04840,10.031628,-0.000270,10.068382,0.0798,0.086,5.04840,0.00000
159.00,5.05632,10.031416,-0.000271,10.068180,0.0807,0.087,5.05632,0.00000
160.00,5.07202,10.031569,-0.000271,10.068246,0.0815,0.087,5.07202,0.00000
161.00,5.09094,10.031615,-0.000272,10.068245,0.0823,0.087,5.09094,0.00000
162.00,5.10866,10.031628,-0.000271,10.068251,0.0831,0.088,5.10866,0.00000
163.00,5.12193,10.031339,-0.000271,10.067967,0.0839,0.088,5.12193,0.00000
164.00,5.13145,10.031255,-0.000268,10.067852,0.0848,0.088,5.13145,0.00000
165.00,5.13701,10.031246,-0.000270,10.067743,0.0856,0.088,5.13701,0.00000
166.00,5.14124,10.031410,-0.000268,10.067819,0.0864,0.088,5.14124,0.00000
167.00,5.14433,10.031445,-0.000268,10.067778,0.0873,0.089,5.14433,0.00000
168.00,5.14678,10.031877,-0.000272,10.068071,0.0881,0.089,5.14678,0.00000
169.00,5.14861,10.032055,-0.000277,10.068180,0.0889,0.090,5.14861,0.00000
170.00,5.15012,10.032194,-0.000275,10.068283,0.0898,0.090,5.15012,0.00000
171.00,5.15069,10.032125,-0.000274,10.068166,0.0906,0.090,5.15069,0.00000
172.00,5.15158,10.032155,-0.000274,10.068159,0.0915,0.091,5.15158,0.00000
173.00,5.15264,10.032318,-0.000268,10.068290,0.0923,0.091,5.15264,0.00000
174.00,5.15442,10.032495,-0.000263,10.068376,0.0931,0.091,5.15442,0.00000
175.00,5.15618,10.032507,-0.000262,10.068333,0.0940,0.091,5.15618,0.00000
176.00,5.15777,10.032672,-0.000263,10.068418,0.0948,0.091,5.15777,0.00000
177.00,5.15904,10.032769,-0.000260,10.068429,0.0956,0.091,5.15904,0.00000
178.00,5.15976,10.032766,-0.000264,10.068366,0.0964,0.092,5.15976,0.00000
179.00,5.15925,10.032707,-0.000266,10.068234,0.0971,0.092,5.15925,0.00000
180.00,5.15935,10.032822,-0.000265,10.068306,0.0979,0.092,5.15935,0.00000
181.00,5.16055,10.032780,-0.000265,10.068227,0.0986,0.093,5.16055,0.00000
182.00,5.15992,10.032882,-0.000267,10.068226,0.0994,0.093,5.15992,0.00000
183.00,5.15946,10.032930,-0.000266,10.068200,0.1001,0.093,5.15946,0.00000
184.00,5.16036,10.033014,-0.000268,10.068271,0.1009,0.093,5.16036,0.00000
185.00,5.15978,10.033093,-0.000270,10.068246,0.1016,0.094,5.15978,0.00000
186.00,5.15845,10.033146,-0.000267,10.068239,0.1023,0.094,5.15845,0.00000
187.00,5.15799,10.033198,-0.000265,10.068207,0.1031,0.094,5.15799,0.00000
188.00,5.15854,10.033260,-0.000262,10.068219,0.1038,0.094,5.15854,0.00000
189.00,5.15785,10.033303,-0.000261,10.068169,0.1045,0.094,5.15785,0.00000
190.00,5.15759,10.033321,-0.000260,10.068134,0.1052,0.094,5.15759,0.00000
191.00,5.15810,10.033372,-0.000262,10.068126,0.1059,0.095,5.15810,0.00000
192.00,5.15987,10.033413,-0.000263,10.068188,0.1066,0.095,5.15987,0.00000
193.00,5.15943,10.033521,-0.000264,10.068225,0.1073,0.095,5.15943,0.00000
194.00,5.16021,10.033604,-0.000263,10.068246,0.1080,0.095,5.16021,0.00000
195.00,5.16086,10.033707,-0.000266,10.068279,0.1087,0.096,5.16086,0.00000
196.00,5.16014,10.033799,-0.000267,10.068313,0.1095,0.096,5.16014,0.00000
197.00,5.15922,10.033843,-0.000269,10.068271,0.1102,0.097,5.15922,0.00000
198.00,5.15904,10.033904,-0.000270,10.068269,0.1109,0.097,5.15904,0.00000
199.00,5.15796,10.033881,-0.000269,10.068215,0.1116,0.097,5.15796,0.00000
200.00,5.15706,10.033857,-0.000266,10.068123,0.1123,0.097,5.15706,0.00000
201.00,5.15766,10.033928,-0.000267,10.068121,0.1130,0.098,5.15766,0.00000
202.00,5.15801,10.034047,-0.000264,10.068128,0.1137,0.098,5.15801,0.00000
203.00,5.15839,10.034018,-0.000262,10.068046,0.1144,0.098,5.15839,0.00000
204.00,5.15950,10.034019,-0.000262,10.067951,0.1151,0.098,5.15950,0.00000
205.00,5.16004,10.034093,-0.000262,10.067955,0.1158,0.098,5.16004,0.00000
206.00,5.15917,10.034152,-0.000258,10.067966,0.1165,0.098,5.15917,0.00000
207.00,5.15833,10.034173,-0.000259,10.067992,0.1172,0.099,5.15833,0.00000
208.00,5.15760,10.034305,-0.000261,10.068050,0.1179,0.099,5.15760,0.00000
209.00,5.15703,10.034522,-0.000266,10.068225,0.1186,0.099,5.15703,0.00000
210.00,5.15646,10.034590,-0.000267,10.068267,0.1193,0.100,5.15646,0.00000
211.00,5.15647,10.034633,-0.000269,10.068233,0.1200,0.100,5.15647,0.00000
212.00,5.15636,10.034716,-0.000271,10.068206,0.1208,0.100,5.15636,0.00000
213.00,5.15709,10.034732,-0.000271,10.068200,0.1215,0.101,5.15709,0.00000
214.00,5.15697,10.034787,-0.000268,10.068168,0.1222,0.101,5.15697,0.00000
215.00,5.15693,10.034826,-0.000268,10.068151,0.1229,0.101,5.15693,0.00000
216.00,5.15752,10.034892,-0.000267,10.068191,0.1236,0.101,5.15752,0.00000
217.00,5.15770,10.034922,-0.000264,10.068180,0.1244,0.101,5.15770,0.00000
218.00,5.15786,10.034985,-0.000264,10.068156,0.1251,0.102,5.15786,0.00000
219.00,5.15759,10.034977,-0.000266,10.068084,0.1258,0.102,5.15759,0.00000
220.00,5.15765,10.035069,-0.000268,10.068145,0.1266,0.102,5.15765,0.00000
221.00,5.15740,10.035040,-0.000269,10.068043,0.1273,0.103,5.15740,0.00000
222.00,5.15657,10.035097,-0.000270,10.068070,0.1280,0.103,5.15657,0.00000
223.00,5.15568,10.035199,-0.000265,10.068095,0.1287,0.103,5.15568,0.00000
224.00,5.15608,10.035297,-0.000262,10.068137,0.1294,0.103,5.15608,0.00000
225.00,5.15615,10.035346,-0.000260,10.068093,0.1300,0.104,5.15615,0.00000
226.00,5.15644,10.035499,-0.000256,10.068165,0.1307,0.104,5.15644,0.00000
227.00,5.15656,10.035646,-0.000254,10.068209,0.1314,0.104,5.15656,0.00000
228.00,5.15633,10.035775,-0.000255,10.068266,0.1320,0.104,5.15633,0.00000
229.00,5.15580,10.035978,-0.000256,10.068458,0.1326,0.104,5.15580,0.00000
230.00,5.15520,10.036077,-0.000258,10.068535,0.1332,0.105,5.15520,0.00000
231.00,5.15458,10.036097,-0.000262,10.068533,0.1338,0.105,5.15458,0.00000
232.00,5.15463,10.036032,-0.000265,10.068488,0.1343,0.106,5.15463,0.00000
233.00,5.15499,10.036018,-0.000267,10.068468,0.1349,0.106,5.15499,0.00000
234.00,5.15407,10.035943,-0.000267,10.068322,0.1355,0.106,5.15407,0.00000
235.00,5.15303,10.036004,-0.000265,10.068287,0.1361,0.106,5.15303,0.00000
236.00,5.15141,10.036080,-0.000263,10.068324,0.1368,0.107,5.15141,0.00000
237.00,5.15136,10.036348,-0.000261,10.068502,0.1374,0.107,5.15136,0.00000
238.00,5.15128,10.036378,-0.000258,10.068480,0.1381,0.107,5.15128,0.00000
239.00,5.15146,10.036314,-0.000257,10.068375,0.1387,0.107,5.15146,0.00000
240.00,5.15251,10.036303,-0.000256,10.068365,0.1394,0.107,5.15251,0.00000
241.00,5.15411,10.036310,-0.000257,10.068338,0.1400,0.107,5.15411,0.00000
242.00,5.15421,10.036176,-0.000258,10.068177,0.1406,0.108,5.15421,0.00000
243.00,5.15384,10.036224,-0.000259,10.068149,0.1412,0.108,5.15384,0.00000
244.00,5.15418,10.036326,-0.000259,10.068157,0.1419,0.108,5.15418,0.00000
245.00,5.15469,10.036418,-0.000258,10.068164,0.1424,0.108,5.15469,0.00000
246.00,5.15292,10.036575,-0.000258,10.068279,0.1431,0.108,5.15292,0.00000
247.00,5.15218,10.036626,-0.000260,10.068219,0.1436,0.109,5.15218,0.00000
248.00,5.15075,10.036725,-0.000262,10.068280,0.1442,0.109,5.15075,0.00000
249.00,5.14996,10.036882,-0.000265,10.068387,0.1448,0.109,5.14996,0.00000
250.00,5.14957,10.036930,-0.000266,10.068356,0.1453,0.110,5.14957,0.00000
251.00,5.15078,10.036921,-0.000264,10.068189,0.1458,0.110,5.15078,0.00000
252.00,5.15055,10.036990,-0.000260,10.068188,0.1464,0.110,5.15055,0.00000
253.00,5.15135,10.036988,-0.000258,10.068093,0.1469,0.110,5.15135,0.00000
254.00,5.15127,10.037030,-0.000260,10.068088,0.1474,0.110,5.15127,0.00000
255.00,5.15046,10.037118,-0.000260,10.068117,0.1479,0.111,5.15046,0.00000
256.00,5.14943,10.037163,-0.000262,10.068174,0.1484,0.111,5.14943,0.00000
257.00,5.14978,10.037218,-0.000267,10.068197,0.1489,0.111,5.14978,0.00000
258.00,5.15039,10.037229,-0.000268,10.068198,0.1494,0.112,5.15039,0.00000
259.00,5.15085,10.037235,-0.000268,10.068142,0.1500,0.112,5.15085,0.00000
260.00,5.14995,10.037225,-0.000267,10.068103,0.1505,0.112,5.14995,0.00000
261.00,5.14965,10.037286,-0.000265,10.068104,0.1510,0.112,5.14965,0.00000
262.00,5.14800,10.037337,-0.000264,10.068095,0.1516,0.112,5.14800,0.00000
263.00,5.14590,10.037424,-0.000263,10.068102,0.1522,0.112,5.14590,0.00000
264.00,5.14473,10.037491,-0.000259,10.068126,0.1527,0.113,5.14473,0.00000
265.00,5.14445,10.037553,-0.000256,10.068105,0.1533,0.113,5.14445,0.00000
266.00,5.14488,10.037690,-0.000258,10.068119,0.1539,0.113,5.14488,0.00000
267.00,5.14566,10.037779,-0.000257,10.068126,0.1545,0.113,5.14566,0.00000
268.00,5.14712,10.037859,-0.000259,10.068190,0.1552,0.114,5.14712,0.00000
269.00,5.14782,10.037954,-0.000262,10.068204,0.1558,0.114,5.14782,0.00000
270.00,5.14876,10.037966,-0.000267,10.068237,0.1563,0.114,5.14876,0.00000
@2,1.0000,2.0, 270.027999999998 
271.00,5.14825,10.037943,-0.000271,10.068206,0.1569,0.115,5.14825,0.00000
272.00,5.14759,10.037949,-0.000271,10.068208,0.1574,0.115,5.14759,0.00000
273.00,5.13329,10.038061,-0.000269,10.068233,0.1579,0.116,5.13329,0.00000
274.00,5.09362,10.038093,-0.000267,10.068273,0.1584,0.116,5.09362,0.00000
275.00,5.03693,10.038178,-0.000267,10.068287,0.1590,0.116,5.03693,0.00000
276.00,4.98074,10.038247,-0.000264,10.068363,0.1595,0.116,4.98074,0.00000
277.00,4.93115,10.038340,-0.000268,10.068415,0.1601,0.117,4.93115,0.00000
278.00,4.90255,10.038348,-0.000270,10.068326,0.1606,0.117,4.90255,0.00000
279.00,4.90730,10.038473,-0.000269,10.068312,0.1612,0.117,4.90730,0.00000
280.00,4.93600,10.038638,-0.000268,10.068311,0.1617,0.118,4.93600,0.00000
281.00,4.96961,10.038736,-0.000263,10.068240,0.1623,0.118,4.96961,0.00000
282.00,4.99973,10.038813,-0.000257,10.068203,0.1629,0.118,4.99973,0.00000
283.00,5.02141,10.038885,-0.000256,10.068224,0.1634,0.118,5.02141,0.00000
284.00,5.03253,10.038884,-0.000256,10.068159,0.1640,0.118,5.03253,0.00000
285.00,5.03245,10.038910,-0.000252,10.068173,0.1645,0.118,5.03245,0.00000
286.00,5.02523,10.039004,-0.000253,10.068209,0.1651,0.118,5.02523,0.00000
287.00,5.01395,10.039037,-0.000254,10.068174,0.1656,0.119,5.01395,0.00000
288.00,5.00218,10.039154,-0.000252,10.068183,0.1661,0.119,5.00218,0.00000
289.00,4.99476,10.039267,-0.000251,10.068256,0.1667,0.119,4.99476,0.00000
290.00,4.99389,10.039331,-0.000252,10.068256,0.1672,0.119,4.99389,0.00000
291.00,4.99671,10.039434,-0.000251,10.068336,0.1677,0.119,4.99671,0.00000
292.00,5.00371,10.039563,-0.000253,10.068408,0.1683,0.120,5.00371,0.00000
293.00,5.01408,10.039526,-0.000253,10.068345,0.1688,0.120,5.01408,0.00000
294.00,5.02534,10.039643,-0.000249,10.068410,0.1693,0.120,5.02534,0.00000
295.00,5.03743,10.039627,-0.000247,10.068344,0.1698,0.120,5.03743,0.00000
296.00,5.04963,10.039615,-0.000249,10.068241,0.1703,0.120,5.04963,0.00000
297.00,5.05987,10.039656,-0.000246,10.068250,0.1708,0.120,5.05987,0.00000
298.00,5.06905,10.039703,-0.000248,10.068262,0.1713,0.121,5.06905,0.00000
299.00,5.07713,10.039664,-0.000252,10.068181,0.1719,0.121,5.07713,0.00000
300.00,5.08294,10.039751,-0.000255,10.068207,0.1724,0.121,5.08294,0.00000
301.00,5.08824,10.039697,-0.000256,10.068132,0.1729,0.122,5.08824,0.00000
302.00,5.09415,10.039708,-0.000255,10.068069,0.1735,0.122,5.09415,0.00000
303.00,5.09881,10.039928,-0.000253,10.068179,0.1740,0.122,5.09881,0.00000
304.00,5.10388,10.040054,-0.000252,10.068220,0.1745,0.122,5.10388,0.00000
305.00,5.10833,10.040201,-0.000249,10.068287,0.1750,0.122,5.10833,0.00000
306.00,5.11267,10.040487,-0.000247,10.068523,0.1756,0.122,5.11267,0.00000
307.00,5.11509,10.040527,-0.000249,10.068499,0.1761,0.123,5.11509,0.00000
308.00,5.11781,10.040450,-0.000249,10.068406,0.1766,0.123,5.11781,0.00000
309.00,5.11887,10.040435,-0.000250,10.068345,0.1771,0.123,5.11887,0.00000
310.00,5.12069,10.040423,-0.000253,10.068314,0.1777,0.123,5.12069,0.00000
311.00,5.12169,10.040379,-0.000255,10.068210,0.1782,0.124,5.12169,0.00000
312.00,5.12293,10.040518,-0.000256,10.068292,0.1787,0.124,5.12293,0.00000
313.00,5.12433,10.040558,-0.000260,10.068323,0.1792,0.124,5.12433,0.00000
314.00,5.12673,10.040706,-0.000261,10.068384,0.1797,0.125,5.12673,0.00000
315.00,5.12668,10.040806,-0.000258,10.068384,0.1802,0.125,5.12668,0.00000
316.00,5.12622,10.040805,-0.000259,10.068340,0.1807,0.125,5.12622,0.00000
317.00,5.12577,10.040732,-0.000260,10.068197,0.1812,0.125,5.12577,0.00000
318.00,5.12480,10.040827,-0.000259,10.068149,0.1817,0.125,5.12480,0.00000
319.00,5.12319,10.040780,-0.000259,10.068056,0.1821,0.126,5.12319,0.00000
320.00,5.12362,10.040801,-0.000259,10.068065,0.1826,0.126,5.12362,0.00000
321.00,5.12470,10.040905,-0.000258,10.068083,0.1832,0.126,5.12470,0.00000
322.00,5.12547,10.041055,-0.000259,10.068234,0.1837,0.126,5.12547,0.00000
323.00,5.12661,10.041132,-0.000257,10.068274,0.1842,0.127,5.12661,0.00000
324.00,5.12711,10.041199,-0.000258,10.068326,0.1847,0.127,5.12711,0.00000
325.00,5.12792,10.041220,-0.000260,10.068277,0.1852,0.127,5.12792,0.00000
326.00,5.12822,10.041212,-0.000261,10.068209,0.1857,0.128,5.12822,0.00000
327.00,5.12842,10.041218,-0.000258,10.068144,0.1862,0.128,5.12842,0.00000
328.00,5.12887,10.041262,-0.000258,10.068162,0.1867,0.128,5.12887,0.00000
329.00,5.13016,10.041368,-0.000257,10.068144,0.1872,0.128,5.13016,0.00000
330.00,5.12990,10.041507,-0.000256,10.068195,0.1877,0.128,5.12990,0.00000
331.00,5.12996,10.041671,-0.000252,10.068264,0.1882,0.128,5.12996,0.00000
332.00,5.13045,10.041751,-0.000253,10.068210,0.1887,0.129,5.13045,0.00000
333.00,5.13054,10.041870,-0.000253,10.068231,0.1892,0.129,5.13054,0.00000
334.00,5.12976,10.041915,-0.000253,10.068216,0.1898,0.129,5.12976,0.00000
335.00,5.12995,10.041980,-0.000255,10.068170,0.1903,0.129,5.12995,0.00000
336.00,5.13011,10.041967,-0.000257,10.068098,0.1908,0.130,5.13011,0.00000
337.00,5.13063,10.042014,-0.000256,10.068122,0.1913,0.130,5.13063,0.00000
338.00,5.13096,10.042031,-0.000259,10.068089,0.1918,0.130,5.13096,0.00000
339.00,5.13188,10.042085,-0.000261,10.068105,0.1923,0.131,5.13188,0.00000
340.00,5.13284,10.042087,-0.000260,10.068080,0.1929,0.131,5.13284,0.00000
341.00,5.13334,10.042127,-0.000259,10.068093,0.1934,0.131,5.13334,0.00000
342.00,5.13260,10.042218,-0.000259,10.068130,0.1940,0.131,5.13260,0.00000
343.00,5.13196,10.042246,-0.000256,10.068065,0.1946,0.131,5.13196,0.00000
344.00,5.13175,10.042341,-0.000252,10.068083,0.1952,0.131,5.13175,0.00000
345.00,5.13030,10.042427,-0.000252,10.068170,0.1958,0.132,5.13030,0.00000
346.00,5.12993,10.042533,-0.000252,10.068229,0.1964,0.132,5.12993,0.00000
347.00,5.13027,10.042562,-0.000252,10.068194,0.1970,0.132,5.13027,0.00000
348.00,5.13105,10.042617,-0.000251,10.068256,0.1976,0.132,5.13105,0.00000
349.00,5.13182,10.042621,-0.000253,10.068230,0.1982,0.132,5.13182,0.00000
350.00,5.13446,10.042651,-0.000251,10.068218,0.1988,0.133,5.13446,0.00000
351.00,5.13697,10.042728,-0.000249,10.068222,0.1994,0.133,5.13697,0.00000
352.00,5.13954,10.042810,-0.000249,10.068293,0.2000,0.133,5.13954,0.00000
353.00,5.14122,10.042865,-0.000247,10.068275,0.2006,0.133,5.14122,0.00000
354.00,5.14217,10.042924,-0.000247,10.068329,0.2012,0.134,5.14217,0.00000
355.00,5.14279,10.043033,-0.000248,10.068355,0.2018,0.134,5.14279,0.00000
356.00,5.14119,10.043032,-0.000250,10.068312,0.2025,0.134,5.14119,0.00000
357.00,5.13998,10.043104,-0.000249,10.068306,0.2031,0.134,5.13998,0.00000
358.00,5.13885,10.043221,-0.000249,10.068363,0.2037,0.134,5.13885,0.00000
359.00,5.13804,10.043327,-0.000248,10.068370,0.2043,0.135,5.13804,0.00000
360.00,5.13657,10.043380,-0.000247,10.068361,0.2049,0.135,5.13657,0.00000
361.00,5.13584,10.043492,-0.000243,10.068456,0.2054,0.135,5.13584,0.00000
362.00,5.13446,10.043604,-0.000241,10.068487,0.2059,0.135,5.13446,0.00000
363.00,5.13426,10.043601,-0.000240,10.068457,0.2065,0.135,5.13426,0.00000
364.00,5.13334,10.043623,-0.000239,10.068440,0.2070,0.135,5.13334,0.00000
365.00,5.13285,10.043604,-0.000240,10.068376,0.2076,0.135,5.13285,0.00000
366.00,5.13359,10.043633,-0.000246,10.068328,0.2081,0.136,5.13359,0.00000
367.00,5.13295,10.043596,-0.000249,10.068292,0.2087,0.136,5.13295,0.00000
368.00,5.13155,10.043759,-0.000250,10.068393,0.2093,0.136,5.13155,0.00000
369.00,5.13091,10.043775,-0.000250,10.068316,0.2099,0.137,5.13091,0.00000
370.00,5.13039,10.043985,-0.000248,10.068440,0.2104,0.137,5.13039,0.00000
371.00,5.12935,10.044085,-0.000246,10.068467,0.2110,0.137,5.12935,0.00000
372.00,5.13039,10.044230,-0.000248,10.068500,0.2115,0.137,5.13039,0.00000
373.00,5.13106,10.044228,-0.000249,10.068448,0.2121,0.138,5.13106,0.00000
374.00,5.13124,10.044293,-0.000247,10.068463,0.2126,0.138,5.13124,0.00000
375.00,5.13067,10.044316,-0.000248,10.068414,0.2132,0.138,5.13067,0.00000
376.00,5.13030,10.044347,-0.000250,10.068410,0.2138,0.138,5.13030,0.00000
377.00,5.13069,10.044383,-0.000247,10.068391,0.2143,0.138,5.13069,0.00000
378.00,5.13081,10.044413,-0.000248,10.068327,0.2148,0.139,5.13081,0.00000
379.00,5.13079,10.044514,-0.000254,10.068371,0.2154,0.139,5.13079,0.00000
380.00,5.13098,10.044511,-0.000258,10.068348,0.2159,0.140,5.13098,0.00000
381.00,5.13122,10.044494,-0.000257,10.068293,0.2164,0.140,5.13122,0.00000
382.00,5.12992,10.044487,-0.000259,10.068274,0.2168,0.140,5.12992,0.00000
383.00,5.12978,10.044550,-0.000256,10.068344,0.2173,0.140,5.12978,0.00000
384.00,5.12928,10.044519,-0.000250,10.068324,0.2177,0.140,5.12928,0.00000
385.00,5.12965,10.044549,-0.000245,10.068342,0.2181,0.140,5.12965,0.00000
386.00,5.12931,10.044645,-0.000241,10.068404,0.2185,0.140,5.12931,0.00000
387.00,5.12889,10.044746,-0.000243,10.068453,0.2189,0.140,5.12889,0.00000
388.00,5.12822,10.044805,-0.000245,10.068413,0.2192,0.141,5.12822,0.00000
389.00,5.12862,10.044937,-0.000245,10.068466,0.2196,0.141,5.12862,0.00000
390.00,5.12883,10.044968,-0.000246,10.068436,0.2200,0.141,5.12883,0.00000
391.00,5.12898,10.045057,-0.000248,10.068409,0.2203,0.141,5.12898,0.00000
392.00,5.12906,10.045143,-0.000250,10.068421,0.2207,0.142,5.12906,0.00000
393.00,5.12879,10.045148,-0.000251,10.068381,0.2210,0.142,5.12879,0.00000
394.00,5.12773,10.045217,-0.000253,10.068369,0.2213,0.142,5.12773,0.00000
395.00,5.12616,10.045329,-0.000252,10.068430,0.2216,0.143,5.12616,0.00000
396.00,5.12526,10.045331,-0.000252,10.068395,0.2219,0.143,5.12526,0.00000
397.00,5.12533,10.045348,-0.000247,10.068358,0.2222,0.143,5.12533,0.00000
398.00,5.12477,10.045408,-0.000247,10.068391,0.2225,0.143,5.12477,0.00000
399.00,5.12524,10.045473,-0.000250,10.068443,0.2228,0.143,5.12524,0.00000
400.00,5.12463,10.045493,-0.000253,10.068451,0.2230,0.144,5.12463,0.00000
401.00,5.12455,10.045586,-0.000256,10.068513,0.2233,0.144,5.12455,0.00000
402.00,5.12465,10.045616,-0.000259,10.068517,0.2235,0.144,5.12465,0.00000
403.00,5.12514,10.045745,-0.000258,10.068590,0.2238,0.145,5.12514,0.00000
404.00,5.12503,10.045757,-0.000255,10.068580,0.2241,0.145,5.12503,0.00000
405.00,5.12544,10.045819,-0.000253,10.068501,0.2243,0.145,5.12544,0.00000
406.00,5.12568,10.045876,-0.000247,10.068483,0.2246,0.145,5.12568,0.00000
407.00,5.12714,10.045908,-0.000244,10.068437,0.2248,0.145,5.12714,0.00000
408.00,5.13020,10.045946,-0.000246,10.068395,0.2251,0.145,5.13020,0.00000
409.00,5.13405,10.046030,-0.000249,10.068340,0.2254,0.146,5.13405,0.00000
410.00,5.13752,10.046123,-0.000250,10.068424,0.2256,0.146,5.13752,0.00000
411.00,5.14110,10.046177,-0.000254,10.068421,0.2259,0.146,5.14110,0.00000
412.00,5.14241,10.046276,-0.000254,10.068469,0.2262,0.147,5.14241,0.00000
413.00,5.14120,10.046358,-0.000252,10.068478,0.2264,0.147,5.14120,0.00000
414.00,5.13851,10.046365,-0.000248,10.068453,0.2267,0.147,5.13851,0.00000
415.00,5.13526,10.046372,-0.000244,10.068387,0.2269,0.147,5.13526,0.00000
416.00,5.13107,10.046408,-0.000242,10.068406,0.2272,0.147,5.13107,0.00000
417.00,5.12720,10.046488,-0.000240,10.068461,0.2274,0.147,5.12720,0.00000
418.00,5.12389,10.046498,-0.000237,10.068431,0.2276,0.147,5.12389,0.00000
419.00,5.12114,10.046590,-0.000237,10.068499,0.2278,0.147,5.12114,0.00000
420.00,5.11968,10.046651,-0.000241,10.068520,0.2280,0.147,5.11968,0.00000
421.00,5.11903,10.046730,-0.000244,10.068537,0.2282,0.148,5.11903,0.00000
422.00,5.11864,10.046812,-0.000245,10.068544,0.2284,0.148,5.11864,0.00000
423.00,5.11869,10.046835,-0.000247,10.068588,0.2286,0.148,5.11869,0.00000
424.00,5.11783,10.046910,-0.000251,10.068554,0.2289,0.149,5.11783,0.00000
425.00,5.11708,10.046967,-0.000250,10.068543,0.2291,0.149,5.11708,0.00000
426.00,5.11597,10.047064,-0.000250,10.068551,0.2293,0.149,5.11597,0.00000
427.00,5.11465,10.047061,-0.000251,10.068491,0.2295,0.149,5.11465,0.00000
428.00,5.11432,10.047226,-0.000248,10.068529,0.2297,0.149,5.11432,0.00000
429.00,5.11244,10.047257,-0.000239,10.068557,0.2299,0.149,5.11244,0.00000
430.00,5.10837,10.047316,-0.000232,10.068552,0.2301,0.149,5.10837,0.00000
431.00,5.10403,10.047381,-0.000228,10.068586,0.2303,0.149,5.10403,0.00000
432.00,5.10018,10.047476,-0.000229,10.068596,0.2305,0.149,5.10018,0.00000
433.00,5.09681,10.047446,-0.000232,10.068514,0.2307,0.150,5.09681,0.00000
434.00,5.09677,10.047502,-0.000236,10.068493,0.2309,0.150,5.09677,0.00000
435.00,5.10009,10.047560,-0.000239,10.068480,0.2311,0.150,5.10009,0.00000
436.00,5.10449,10.047556,-0.000239,10.068356,0.2313,0.151,5.10449,0.00000
437.00,5.10880,10.047603,-0.000236,10.068315,0.2314,0.151,5.10880,0.00000
438.00,5.11238,10.047698,-0.000234,10.068326,0.2316,0.151,5.11238,0.00000
439.00,5.11567,10.047733,-0.000238,10.068310,0.2318,0.151,5.11567,0.00000
440.00,5.11834,10.047816,-0.000243,10.068334,0.2320,0.152,5.11834,0.00000
441.00,5.12114,10.047910,-0.000249,10.068377,0.2322,0.152,5.12114,0.00000
442.00,5.12367,10.047975,-0.000251,10.068390,0.2324,0.152,5.12367,0.00000
443.00,5.12476,10.048030,-0.000254,10.068347,0.2326,0.153,5.12476,0.00000
444.00,5.12586,10.048197,-0.000251,10.068406,0.2328,0.153,5.12586,0.00000
445.00,5.12679,10.048246,-0.000247,10.068341,0.2330,0.153,5.12679,0.00000
446.00,5.12644,10.048326,-0.000245,10.068378,0.2332,0.153,5.12644,0.00000
447.00,5.12608,10.048352,-0.000246,10.068329,0.2333,0.153,5.12608,0.00000
448.00,5.12634,10.048389,-0.000245,10.068362,0.2335,0.153,5.12634,0.00000
449.00,5.12559,10.048436,-0.000248,10.068369,0.2337,0.154,5.12559,0.00000
450.00,5.12496,10.048522,-0.000252,10.068421,0.2339,0.154,5.12496,0.00000
@3,1.0000,2.0, 450.011999999995 
451.00,5.12558,10.048588,-0.000249,10.068451,0.2341,0.154,5.12558,0.00000
452.00,5.12576,10.048599,-0.000250,10.068438,0.2343,0.154,5.12576,0.00000
453.00,5.11299,10.048729,-0.000248,10.068463,0.2345,0.155,5.11299,0.00000
454.00,5.07808,10.048773,-0.000244,10.068474,0.2347,0.155,5.07808,0.00000
455.00,5.02786,10.048883,-0.000244,10.068565,0.2349,0.155,5.02786,0.00000
456.00,4.97739,10.048896,-0.000249,10.068485,0.2351,0.155,4.97739,0.00000
457.00,4.93465,10.049029,-0.000249,10.068549,0.2353,0.155,4.93465,0.00000
458.00,4.91064,10.049056,-0.000251,10.068516,0.2355,0.156,4.91064,0.00000
459.00,4.91573,10.049057,-0.000254,10.068420,0.2357,0.156,4.91573,0.00000
460.00,4.94142,10.049057,-0.000254,10.068332,0.2359,0.156,4.94142,0.00000
461.00,4.97096,10.049112,-0.000251,10.068315,0.2361,0.156,4.97096,0.00000
462.00,4.99475,10.049198,-0.000250,10.068320,0.2363,0.157,4.99475,0.00000
463.00,5.01162,10.049233,-0.000249,10.068292,0.2365,0.157,5.01162,0.00000
464.00,5.01861,10.049333,-0.000249,10.068329,0.2367,0.157,5.01861,0.00000
465.00,5.01550,10.049386,-0.000251,10.068333,0.2370,0.157,5.01550,0.00000
466.00,5.00253,10.049468,-0.000249,10.068350,0.2372,0.158,5.00253,0.00000
467.00,4.98640,10.049502,-0.000249,10.068361,0.2374,0.158,4.98640,0.00000
468.00,4.97153,10.049574,-0.000250,10.068409,0.2377,0.158,4.97153,0.00000
469.00,4.95980,10.049525,-0.000245,10.068302,0.2379,0.158,4.95980,0.00000
470.00,4.95448,10.049624,-0.000241,10.068301,0.2381,0.158,4.95448,0.00000
471.00,4.95687,10.049746,-0.000241,10.068392,0.2384,0.158,4.95687,0.00000
472.00,4.96441,10.049861,-0.000239,10.068399,0.2386,0.158,4.96441,0.00000
473.00,4.97475,10.049950,-0.000240,10.068394,0.2389,0.159,4.97475,0.00000
474.00,4.98908,10.050084,-0.000241,10.068448,0.2392,0.159,4.98908,0.00000
475.00,5.00392,10.050060,-0.000243,10.068399,0.2395,0.159,5.00392,0.00000
476.00,5.01893,10.049988,-0.000245,10.068254,0.2398,0.159,5.01893,0.00000
477.00,5.03199,10.049993,-0.000246,10.068220,0.2401,0.160,5.03199,0.00000
478.00,5.04399,10.050022,-0.000245,10.068179,0.2405,0.160,5.04399,0.00000
479.00,5.05299,10.050148,-0.000245,10.068263,0.2408,0.160,5.05299,0.00000
480.00,5.06061,10.050245,-0.000244,10.068275,0.2411,0.160,5.06061,0.00000
481.00,5.06694,10.050402,-0.000243,10.068373,0.2414,0.160,5.06694,0.00000
482.00,5.07210,10.050454,-0.000243,10.068317,0.2418,0.160,5.07210,0.00000
483.00,5.07746,10.050481,-0.000246,10.068286,0.2421,0.161,5.07746,0.00000
484.00,5.08144,10.050484,-0.000247,10.068241,0.2424,0.161,5.08144,0.00000
485.00,5.08496,10.050594,-0.000250,10.068295,0.2427,0.161,5.08496,0.00000
486.00,5.08718,10.050632,-0.000252,10.068285,0.2430,0.162,5.08718,0.00000
487.00,5.09006,10.050673,-0.000251,10.068310,0.2433,0.162,5.09006,0.00000
488.00,5.09133,10.050811,-0.000246,10.068399,0.2437,0.162,5.09133,0.00000
489.00,5.09296,10.050885,-0.000245,10.068437,0.2441,0.162,5.09296,0.00000
490.00,5.09423,10.050917,-0.000241,10.068381,0.2445,0.162,5.09423,0.00000
491.00,5.09633,10.051013,-0.000240,10.068391,0.2449,0.162,5.09633,0.00000
492.00,5.09806,10.051069,-0.000240,10.068434,0.2453,0.162,5.09806,0.00000
493.00,5.09949,10.051047,-0.000243,10.068437,0.2457,0.163,5.09949,0.00000
494.00,5.10141,10.051111,-0.000243,10.068455,0.2461,0.163,5.10141,0.00000
495.00,5.10330,10.051147,-0.000246,10.068494,0.2464,0.163,5.10330,0.00000
496.00,5.10450,10.051117,-0.000243,10.068406,0.2468,0.163,5.10450,0.00000
497.00,5.10509,10.051150,-0.000243,10.068385,0.2472,0.164,5.10509,0.00000
498.00,5.10524,10.051226,-0.000244,10.068380,0.2475,0.164,5.10524,0.00000
499.00,5.10612,10.051287,-0.000245,10.068349,0.2479,0.164,5.10612,0.00000
500.00,5.10608,10.051365,-0.000244,10.068403,0.2482,0.164,5.10608,0.00000
501.00,5.10737,10.051447,-0.000243,10.068436,0.2486,0.165,5.10737,0.00000
502.00,5.10805,10.051543,-0.000242,10.068469,0.2489,0.165,5.10805,0.00000
503.00,5.10914,10.051579,-0.000240,10.068419,0.2493,0.165,5.10914,0.00000
504.00,5.10888,10.051635,-0.000237,10.068384,0.2496,0.165,5.10888,0.00000
505.00,5.10997,10.051675,-0.000237,10.068327,0.2500,0.165,5.10997,0.00000
506.00,5.10959,10.051715,-0.000238,10.068275,0.2504,0.165,5.10959,0.00000
507.00,5.10975,10.051806,-0.000238,10.068298,0.2507,0.166,5.10975,0.00000
508.00,5.11067,10.051891,-0.000240,10.068293,0.2511,0.166,5.11067,0.00000
509.00,5.11048,10.051939,-0.000240,10.068297,0.2515,0.166,5.11048,0.00000
510.00,5.11048,10.051965,-0.000238,10.068279,0.2519,0.166,5.11048,0.00000
511.00,5.11091,10.052048,-0.000240,10.068337,0.2523,0.166,5.11091,0.00000
512.00,5.11099,10.052096,-0.000241,10.068308,0.2527,0.167,5.11099,0.00000
513.00,5.11016,10.052190,-0.000238,10.068349,0.2531,0.167,5.11016,0.00000
514.00,5.11001,10.052259,-0.000232,10.068383,0.2535,0.167,5.11001,0.00000
515.00,5.10902,10.052359,-0.000231,10.068354,0.2539,0.167,5.10902,0.00000
516.00,5.10862,10.052360,-0.000229,10.068320,0.2543,0.167,5.10862,0.00000
517.00,5.10870,10.052424,-0.000228,10.068327,0.2548,0.167,5.10870,0.00000
518.00,5.10841,10.052466,-0.000232,10.068311,0.2552,0.167,5.10841,0.00000
519.00,5.10967,10.052504,-0.000236,10.068228,0.2556,0.168,5.10967,0.00000
520.00,5.11090,10.052513,-0.000238,10.068215,0.2560,0.168,5.11090,0.00000
521.00,5.11087,10.052633,-0.000239,10.068254,0.2564,0.168,5.11087,0.00000
522.00,5.11116,10.052610,-0.000241,10.068167,0.2569,0.169,5.11116,0.00000
523.00,5.11125,10.052708,-0.000239,10.068217,0.2573,0.169,5.11125,0.00000
524.00,5.11074,10.052726,-0.000243,10.068228,0.2578,0.169,5.11074,0.00000
525.00,5.11082,10.052814,-0.000243,10.068275,0.2582,0.169,5.11082,0.00000
526.00,5.11085,10.052809,-0.000244,10.068252,0.2587,0.170,5.11085,0.00000
527.00,5.11035,10.052924,-0.000240,10.068366,0.2591,0.170,5.11035,0.00000
528.00,5.11058,10.052917,-0.000242,10.068318,0.2596,0.170,5.11058,0.00000
529.00,5.11031,10.052984,-0.000239,10.068309,0.2601,0.170,5.11031,0.00000
530.00,5.10954,10.053028,-0.000238,10.068268,0.2605,0.170,5.10954,0.00000
531.00,5.10996,10.053129,-0.000237,10.068281,0.2610,0.170,5.10996,0.00000
532.00,5.11030,10.053194,-0.000239,10.068241,0.2615,0.171,5.11030,0.00000
533.00,5.10993,10.053245,-0.000235,10.068246,0.2619,0.171,5.10993,0.00000
534.00,5.11066,10.053395,-0.000236,10.068318,0.2624,0.171,5.11066,0.00000
535.00,5.11161,10.053484,-0.000236,10.068354,0.2629,0.171,5.11161,0.00000
536.00,5.11165,10.053514,-0.000237,10.068280,0.2633,0.171,5.11165,0.00000
537.00,5.11021,10.053560,-0.000235,10.068213,0.2638,0.171,5.11021,0.00000
538.00,5.11015,10.053651,-0.000234,10.068169,0.2643,0.171,5.11015,0.00000
539.00,5.10934,10.053655,-0.000232,10.068137,0.2648,0.171,5.10934,0.00000
540.00,5.10858,10.053703,-0.000236,10.068157,0.2653,0.172,5.10858,0.00000
541.00,5.10770,10.053768,-0.000240,10.068217,0.2658,0.172,5.10770,0.00000
542.00,5.10898,10.053871,-0.000239,10.068311,0.2662,0.172,5.10898,0.00000
543.00,5.10877,10.053902,-0.000241,10.068325,0.2667,0.173,5.10877,0.00000
544.00,5.10870,10.053910,-0.000243,10.068281,0.2672,0.173,5.10870,0.00000
545.00,5.10829,10.053964,-0.000242,10.068239,0.2677,0.173,5.10829,0.00000
546.00,5.10835,10.054066,-0.000239,10.068254,0.2682,0.173,5.10835,0.00000
547.00,5.10836,10.054093,-0.000241,10.068192,0.2687,0.174,5.10836,0.00000
548.00,5.10933,10.054119,-0.000240,10.068164,0.2691,0.174,5.10933,0.00000
549.00,5.10975,10.054244,-0.000237,10.068249,0.2696,0.174,5.10975,0.00000
550.00,5.10960,10.054266,-0.000236,10.068256,0.2700,0.174,5.10960,0.00000
551.00,5.10968,10.054351,-0.000236,10.068301,0.2705,0.174,5.10968,0.00000
552.00,5.10935,10.054329,-0.000234,10.068255,0.2709,0.174,5.10935,0.00000
553.00,5.10886,10.054450,-0.000237,10.068332,0.2713,0.174,5.10886,0.00000
554.00,5.10859,10.054513,-0.000237,10.068298,0.2717,0.175,5.10859,0.00000
555.00,5.10802,10.054544,-0.000237,10.068224,0.2720,0.175,5.10802,0.00000
556.00,5.10722,10.054571,-0.000238,10.068203,0.2724,0.175,5.10722,0.00000
557.00,5.10665,10.054713,-0.000239,10.068278,0.2727,0.175,5.10665,0.00000
558.00,5.10629,10.054700,-0.000237,10.068251,0.2731,0.175,5.10629,0.00000
559.00,5.10658,10.054724,-0.000237,10.068224,0.2734,0.176,5.10658,0.00000
560.00,5.10773,10.054820,-0.000236,10.068284,0.2738,0.176,5.10773,0.00000
561.00,5.10830,10.054858,-0.000233,10.068249,0.2741,0.176,5.10830,0.00000
562.00,5.10863,10.054878,-0.000231,10.068226,0.2744,0.176,5.10863,0.00000
563.00,5.10900,10.054996,-0.000232,10.068270,0.2747,0.176,5.10900,0.00000
564.00,5.10859,10.055029,-0.000232,10.068270,0.2750,0.176,5.10859,0.00000
565.00,5.10783,10.055078,-0.000232,10.068293,0.2753,0.176,5.10783,0.00000
566.00,5.10771,10.055096,-0.000235,10.068275,0.2757,0.177,5.10771,0.00000
567.00,5.10795,10.055137,-0.000241,10.068252,0.2760,0.177,5.10795,0.00000
568.00,5.10773,10.055126,-0.000241,10.068185,0.2763,0.177,5.10773,0.00000
569.00,5.10802,10.055251,-0.000242,10.068278,0.2765,0.178,5.10802,0.00000
570.00,5.10848,10.055354,-0.000243,10.068315,0.2768,0.178,5.10848,0.00000
571.00,5.10828,10.055437,-0.000243,10.068332,0.2771,0.178,5.10828,0.00000
572.00,5.10718,10.055576,-0.000241,10.068430,0.2774,0.178,5.10718,0.00000
573.00,5.10681,10.055622,-0.000244,10.068423,0.2777,0.179,5.10681,0.00000
574.00,5.10578,10.055625,-0.000243,10.068345,0.2779,0.179,5.10578,0.00000
575.00,5.10421,10.055615,-0.000247,10.068265,0.2782,0.179,5.10421,0.00000
576.00,5.10371,10.055714,-0.000245,10.068271,0.2784,0.179,5.10371,0.00000
577.00,5.10388,10.055767,-0.000245,10.068255,0.2787,0.179,5.10388,0.00000
578.00,5.10392,10.055844,-0.000244,10.068248,0.2790,0.180,5.10392,0.00000
579.00,5.10488,10.055899,-0.000247,10.068260,0.2792,0.180,5.10488,0.00000
580.00,5.10670,10.056000,-0.000244,10.068300,0.2795,0.180,5.10670,0.00000
581.00,5.10744,10.056000,-0.000243,10.068284,0.2798,0.180,5.10744,0.00000
582.00,5.10706,10.055968,-0.000243,10.068202,0.2800,0.180,5.10706,0.00000
583.00,5.10655,10.055991,-0.000241,10.068189,0.2803,0.180,5.10655,0.00000
584.00,5.10635,10.055984,-0.000239,10.068153,0.2805,0.181,5.10635,0.00000
585.00,5.10597,10.056048,-0.000238,10.068152,0.2807,0.181,5.10597,0.00000
586.00,5.10611,10.056104,-0.000239,10.068161,0.2810,0.181,5.10611,0.00000
587.00,5.10719,10.056290,-0.000239,10.068281,0.2813,0.181,5.10719,0.00000
588.00,5.10836,10.056421,-0.000243,10.068345,0.2816,0.182,5.10836,0.00000
589.00,5.10793,10.056551,-0.000242,10.068402,0.2819,0.182,5.10793,0.00000
590.00,5.10661,10.056617,-0.000242,10.068437,0.2822,0.182,5.10661,0.00000
591.00,5.10651,10.056677,-0.000243,10.068418,0.2825,0.182,5.10651,0.00000
592.00,5.10668,10.056661,-0.000241,10.068311,0.2827,0.182,5.10668,0.00000
593.00,5.10647,10.056711,-0.000240,10.068329,0.2830,0.183,5.10647,0.00000
594.00,5.10622,10.056783,-0.000242,10.068333,0.2833,0.183,5.10622,0.00000
595.00,5.10741,10.056786,-0.000242,10.068315,0.2836,0.183,5.10741,0.00000
596.00,5.10676,10.056842,-0.000241,10.068321,0.2838,0.183,5.10676,0.00000
597.00,5.10624,10.056857,-0.000245,10.068355,0.2841,0.184,5.10624,0.00000
598.00,5.10534,10.056866,-0.000243,10.068351,0.2843,0.184,5.10534,0.00000
599.00,5.10581,10.056912,-0.000240,10.068384,0.2846,0.184,5.10581,0.00000
600.00,5.10542,10.056946,-0.000238,10.068384,0.2848,0.184,5.10542,0.00000
601.00,5.10561,10.057023,-0.000234,10.068468,0.2850,0.184,5.10561,0.00000
602.00,5.10562,10.057061,-0.000230,10.068481,0.2852,0.184,5.10562,0.00000
603.00,5.10537,10.057177,-0.000229,10.068497,0.2854,0.184,5.10537,0.00000
604.00,5.10424,10.057184,-0.000230,10.068424,0.2856,0.185,5.10424,0.00000
605.00,5.10441,10.057300,-0.000231,10.068468,0.2859,0.185,5.10441,0.00000
606.00,5.10455,10.057355,-0.000237,10.068441,0.2861,0.185,5.10455,0.00000
607.00,5.10428,10.057403,-0.000238,10.068432,0.2863,0.186,5.10428,0.00000
608.00,5.10405,10.057448,-0.000238,10.068445,0.2866,0.186,5.10405,0.00000
609.00,5.10448,10.057514,-0.000238,10.068452,0.2868,0.186,5.10448,0.00000
610.00,5.10399,10.057577,-0.000236,10.068471,0.2870,0.186,5.10399,0.00000
611.00,5.10325,10.057581,-0.000232,10.068408,0.2872,0.186,5.10325,0.00000
612.00,5.10267,10.057683,-0.000231,10.068423,0.2874,0.186,5.10267,0.00000
613.00,5.10236,10.057722,-0.000230,10.068390,0.2876,0.186,5.10236,0.00000
614.00,5.10188,10.057796,-0.000230,10.068417,0.2879,0.187,5.10188,0.00000
615.00,5.10163,10.057817,-0.000231,10.068344,0.2881,0.187,5.10163,0.00000
616.00,5.10125,10.057937,-0.000230,10.068412,0.2883,0.187,5.10125,0.00000
617.00,5.10212,10.058075,-0.000228,10.068500,0.2885,0.187,5.10212,0.00000
618.00,5.10376,10.058201,-0.000230,10.068560,0.2887,0.187,5.10376,0.00000
619.00,5.10479,10.058308,-0.000228,10.068600,0.2890,0.188,5.10479,0.00000
620.00,5.10489,10.058349,-0.000228,10.068564,0.2892,0.188,5.10489,0.00000
621.00,5.10559,10.058358,-0.000231,10.068511,0.2895,0.188,5.10559,0.00000
622.00,5.10471,10.058359,-0.000234,10.068379,0.2897,0.188,5.10471,0.00000
623.00,5.10307,10.058400,-0.000232,10.068300,0.2900,0.188,5.10307,0.00000
624.00,5.10286,10.058425,-0.000233,10.068228,0.2902,0.189,5.10286,0.00000
625.00,5.10291,10.058569,-0.000231,10.068287,0.2905,0.189,5.10291,0.00000
626.00,5.10191,10.058708,-0.000229,10.068343,0.2908,0.189,5.10191,0.00000
627.00,5.10153,10.058780,-0.000227,10.068366,0.2910,0.189,5.10153,0.00000
628.00,5.10217,10.058793,-0.000225,10.068373,0.2913,0.189,5.10217,0.00000
629.00,5.10185,10.058861,-0.000227,10.068415,0.2916,0.189,5.10185,0.00000
630.00,5.10129,10.058906,-0.000228,10.068409,0.2919,0.190,5.10129,0.00000
@4,1.0000,2.0, 630.064999999995 
631.00,5.10245,10.058994,-0.000229,10.068439,0.2922,0.190,5.10245,0.00000
632.00,5.10306,10.059044,-0.000229,10.068439,0.2924,0.190,5.10306,0.00000
633.00,5.09582,10.059104,-0.000232,10.068412,0.2927,0.190,5.09582,0.00000
634.00,5.06796,10.059121,-0.000230,10.068401,0.2930,0.190,5.06796,0.00000
635.00,5.02397,10.059166,-0.000228,10.068418,0.2932,0.190,5.02397,0.00000
636.00,4.97785,10.059204,-0.000226,10.068420,0.2935,0.191,4.97785,0.00000
637.00,4.93692,10.059238,-0.000226,10.068449,0.2937,0.191,4.93692,0.00000
638.00,4.90942,10.059342,-0.000223,10.068488,0.2940,0.191,4.90942,0.00000
639.00,4.90836,10.059362,-0.000221,10.068426,0.2942,0.191,4.90836,0.00000
640.00,4.93032,10.059359,-0.000223,10.068412,0.2944,0.191,4.93032,0.00000
641.00,4.95767,10.059400,-0.000224,10.068361,0.2947,0.191,4.95767,0.00000
642.00,4.98101,10.059444,-0.000226,10.068329,0.2950,0.191,4.98101,0.00000
643.00,4.99720,10.059494,-0.000225,10.068310,0.2952,0.192,4.99720,0.00000
644.00,5.00459,10.059635,-0.000229,10.068362,0.2955,0.192,5.00459,0.00000
645.00,5.00029,10.059769,-0.000227,10.068356,0.2958,0.192,5.00029,0.00000
646.00,4.98699,10.059837,-0.000228,10.068344,0.2960,0.192,4.98699,0.00000
647.00,4.97182,10.059943,-0.000227,10.068378,0.2963,0.192,4.97182,0.00000
648.00,4.95476,10.059970,-0.000228,10.068347,0.2966,0.193,4.95476,0.00000
649.00,4.94137,10.060043,-0.000223,10.068383,0.2969,0.193,4.94137,0.00000
650.00,4.93420,10.060053,-0.000224,10.068349,0.2972,0.193,4.93420,0.00000
651.00,4.93397,10.060046,-0.000222,10.068335,0.2975,0.193,4.93397,0.00000
652.00,4.93773,10.060088,-0.000221,10.068317,0.2978,0.193,4.93773,0.00000
653.00,4.94742,10.060168,-0.000223,10.068329,0.2981,0.193,4.94742,0.00000
654.00,4.95998,10.060158,-0.000228,10.068251,0.2984,0.193,4.95998,0.00000
655.00,4.97518,10.060292,-0.000233,10.068305,0.2988,0.194,4.97518,0.00000
656.00,4.98946,10.060356,-0.000238,10.068285,0.2991,0.194,4.98946,0.00000
657.00,5.00301,10.060367,-0.000240,10.068253,0.2994,0.194,5.00301,0.00000
658.00,5.01541,10.060387,-0.000236,10.068241,0.2997,0.194,5.01541,0.00000
659.00,5.02545,10.060446,-0.000237,10.068228,0.3000,0.195,5.02545,0.00000
660.00,5.03235,10.060423,-0.000235,10.068150,0.3003,0.195,5.03235,0.00000
661.00,5.03898,10.060538,-0.000238,10.068230,0.3006,0.195,5.03898,0.00000
662.00,5.04497,10.060652,-0.000238,10.068293,0.3009,0.195,5.04497,0.00000
663.00,5.05011,10.060713,-0.000238,10.068307,0.3012,0.196,5.05011,0.00000
664.00,5.05501,10.060831,-0.000236,10.068357,0.3014,0.196,5.05501,0.00000
665.00,5.06008,10.060900,-0.000235,10.068445,0.3017,0.196,5.06008,0.00000
666.00,5.06501,10.060885,-0.000233,10.068402,0.3019,0.196,5.06501,0.00000
667.00,5.06861,10.060948,-0.000230,10.068386,0.3022,0.196,5.06861,0.00000
668.00,5.07114,10.060998,-0.000234,10.068369,0.3025,0.196,5.07114,0.00000
669.00,5.07261,10.061026,-0.000235,10.068376,0.3027,0.197,5.07261,0.00000
670.00,5.07417,10.061061,-0.000236,10.068327,0.3030,0.197,5.07417,0.00000
671.00,5.07575,10.061130,-0.000236,10.068318,0.3032,0.197,5.07575,0.00000
672.00,5.07734,10.061177,-0.000237,10.068315,0.3035,0.198,5.07734,0.00000
673.00,5.07900,10.061293,-0.000238,10.068396,0.3037,0.198,5.07900,0.00000
674.00,5.08108,10.061324,-0.000239,10.068342,0.3040,0.198,5.08108,0.00000
675.00,5.08221,10.061441,-0.000238,10.068358,0.3042,0.198,5.08221,0.00000
676.00,5.08341,10.061509,-0.000239,10.068373,0.3045,0.198,5.08341,0.00000
677.00,5.08431,10.061514,-0.000238,10.068359,0.3047,0.199,5.08431,0.00000
678.00,5.08414,10.061498,-0.000237,10.068298,0.3050,0.199,5.08414,0.00000
679.00,5.08408,10.061560,-0.000232,10.068311,0.3052,0.199,5.08408,0.00000
680.00,5.08417,10.061615,-0.000228,10.068317,0.3054,0.199,5.08417,0.00000
681.00,5.08446,10.061665,-0.000225,10.068245,0.3057,0.199,5.08446,0.00000
682.00,5.08569,10.061718,-0.000225,10.068208,0.3059,0.199,5.08569,0.00000
683.00,5.08759,10.061857,-0.000226,10.068256,0.3061,0.199,5.08759,0.00000
684.00,5.08972,10.061946,-0.000230,10.068271,0.3063,0.200,5.08972,0.00000
685.00,5.09153,10.061926,-0.000233,10.068234,0.3066,0.200,5.09153,0.00000
686.00,5.09191,10.061963,-0.000234,10.068252,0.3068,0.200,5.09191,0.00000
687.00,5.09148,10.062043,-0.000236,10.068296,0.3070,0.200,5.09148,0.00000
688.00,5.09235,10.062091,-0.000233,10.068267,0.3073,0.201,5.09235,0.00000
689.00,5.09263,10.062084,-0.000234,10.068220,0.3075,0.201,5.09263,0.00000
690.00,5.09285,10.062202,-0.000232,10.068243,0.3077,0.201,5.09285,0.00000
691.00,5.09365,10.062329,-0.000229,10.068312,0.3079,0.201,5.09365,0.00000
692.00,5.09433,10.062368,-0.000227,10.068284,0.3081,0.201,5.09433,0.00000
693.00,5.09328,10.062372,-0.000228,10.068277,0.3083,0.201,5.09328,0.00000
694.00,5.09218,10.062461,-0.000227,10.068316,0.3086,0.201,5.09218,0.00000
695.00,5.09269,10.062506,-0.000228,10.068349,0.3088,0.202,5.09269,0.00000
696.00,5.09253,10.062465,-0.000229,10.068313,0.3090,0.202,5.09253,0.00000
697.00,5.09159,10.062593,-0.000228,10.068364,0.3092,0.202,5.09159,0.00000
698.00,5.09211,10.062646,-0.000229,10.068357,0.3093,0.202,5.09211,0.00000
699.00,5.09384,10.062680,-0.000226,10.068365,0.3095,0.202,5.09384,0.00000
700.00,5.09366,10.062750,-0.000227,10.068388,0.3097,0.203,5.09366,0.00000
701.00,5.09412,10.062876,-0.000229,10.068393,0.3098,0.203,5.09412,0.00000
702.00,5.09543,10.062932,-0.000230,10.068383,0.3100,0.203,5.09543,0.00000
703.00,5.09555,10.063001,-0.000227,10.068446,0.3102,0.203,5.09555,0.00000
704.00,5.09434,10.063068,-0.000228,10.068476,0.3103,0.203,5.09434,0.00000
705.00,5.09442,10.063125,-0.000225,10.068442,0.3105,0.203,5.09442,0.00000
706.00,5.09403,10.063213,-0.000224,10.068502,0.3107,0.203,5.09403,0.00000
707.00,5.09403,10.063201,-0.000230,10.068445,0.3108,0.204,5.09403,0.00000
708.00,5.09439,10.063217,-0.000231,10.068368,0.3110,0.204,5.09439,0.00000
709.00,5.09501,10.063281,-0.000233,10.068336,0.3112,0.204,5.09501,0.00000
710.00,5.09476,10.063277,-0.000235,10.068290,0.3114,0.205,5.09476,0.00000
711.00,5.09413,10.063290,-0.000235,10.068218,0.3116,0.205,5.09413,0.00000
712.00,5.09343,10.063357,-0.000230,10.068247,0.3118,0.205,5.09343,0.00000
713.00,5.09300,10.063454,-0.000228,10.068259,0.3120,0.205,5.09300,0.00000
714.00,5.09259,10.063539,-0.000225,10.068273,0.3122,0.205,5.09259,0.00000
715.00,5.09271,10.063627,-0.000225,10.068292,0.3125,0.205,5.09271,0.00000
716.00,5.09358,10.063775,-0.000224,10.068348,0.3127,0.205,5.09358,0.00000
717.00,5.09331,10.063874,-0.000225,10.068338,0.3129,0.205,5.09331,0.00000
718.00,5.09374,10.063923,-0.000228,10.068322,0.3131,0.206,5.09374,0.00000
719.00,5.09452,10.064037,-0.000228,10.068419,0.3133,0.206,5.09452,0.00000
720.00,5.09419,10.064108,-0.000229,10.068426,0.3136,0.206,5.09419,0.00000
721.00,5.09424,10.064099,-0.000230,10.068381,0.3138,0.206,5.09424,0.00000
722.00,5.09490,10.064125,-0.000232,10.068367,0.3141,0.207,5.09490,0.00000
723.00,5.09439,10.064200,-0.000234,10.068407,0.3143,0.207,5.09439,0.00000
724.00,5.09378,10.064223,-0.000235,10.068347,0.3146,0.207,5.09378,0.00000
725.00,5.09349,10.064238,-0.000233,10.068301,0.3149,0.207,5.09349,0.00000
726.00,5.09232,10.064301,-0.000237,10.068328,0.3152,0.208,5.09232,0.00000
727.00,5.09211,10.064351,-0.000239,10.068342,0.3154,0.208,5.09211,0.00000
728.00,5.09103,10.064400,-0.000238,10.068316,0.3157,0.208,5.09103,0.00000
729.00,5.08977,10.064490,-0.000236,10.068344,0.3160,0.208,5.08977,0.00000
730.00,5.08912,10.064590,-0.000238,10.068394,0.3162,0.208,5.08912,0.00000
731.00,5.08945,10.064583,-0.000235,10.068338,0.3165,0.208,5.08945,0.00000
732.00,5.08979,10.064671,-0.000233,10.068381,0.3168,0.208,5.08979,0.00000
733.00,5.09070,10.064729,-0.000229,10.068383,0.3172,0.208,5.09070,0.00000
734.00,5.09142,10.064722,-0.000232,10.068252,0.3175,0.209,5.09142,0.00000
735.00,5.09166,10.064790,-0.000231,10.068241,0.3177,0.209,5.09166,0.00000
736.00,5.09195,10.064874,-0.000230,10.068245,0.3181,0.209,5.09195,0.00000
737.00,5.09165,10.064917,-0.000230,10.068222,0.3184,0.209,5.09165,0.00000
738.00,5.09225,10.064958,-0.000234,10.068188,0.3187,0.209,5.09225,0.00000
739.00,5.09309,10.065015,-0.000235,10.068222,0.3190,0.209,5.09309,0.00000
740.00,5.09377,10.065059,-0.000238,10.068173,0.3193,0.210,5.09377,0.00000
741.00,5.09435,10.065128,-0.000240,10.068146,0.3196,0.210,5.09435,0.00000
742.00,5.09370,10.065182,-0.000241,10.068087,0.3199,0.210,5.09370,0.00000
743.00,5.09307,10.065242,-0.000241,10.068105,0.3203,0.210,5.09307,0.00000
744.00,5.09227,10.065301,-0.000243,10.068107,0.3206,0.211,5.09227,0.00000
745.00,5.09203,10.065358,-0.000244,10.068155,0.3209,0.211,5.09203,0.00000
746.00,5.09190,10.065382,-0.000242,10.068175,0.3213,0.211,5.09190,0.00000
747.00,5.09235,10.065445,-0.000241,10.068204,0.3216,0.211,5.09235,0.00000
748.00,5.09236,10.065550,-0.000242,10.068266,0.3219,0.211,5.09236,0.00000
749.00,5.09163,10.065661,-0.000241,10.068330,0.3223,0.212,5.09163,0.00000
750.00,5.09149,10.065742,-0.000238,10.068306,0.3226,0.212,5.09149,0.00000
751.00,5.09172,10.065818,-0.000241,10.068284,0.3229,0.212,5.09172,0.00000
752.00,5.09245,10.065880,-0.000241,10.068299,0.3232,0.212,5.09245,0.00000
753.00,5.09269,10.065943,-0.000242,10.068286,0.3235,0.213,5.09269,0.00000
754.00,5.09348,10.065970,-0.000241,10.068252,0.3238,0.213,5.09348,0.00000
755.00,5.09358,10.066012,-0.000244,10.068287,0.3242,0.213,5.09358,0.00000
756.00,5.09287,10.066053,-0.000242,10.068316,0.3245,0.213,5.09287,0.00000
757.00,5.09163,10.066123,-0.000243,10.068308,0.3249,0.214,5.09163,0.00000
758.00,5.09092,10.066194,-0.000241,10.068303,0.3252,0.214,5.09092,0.00000
759.00,5.09143,10.066280,-0.000241,10.068323,0.3256,0.214,5.09143,0.00000
760.00,5.09173,10.066368,-0.000237,10.068319,0.3259,0.214,5.09173,0.00000
761.00,5.09089,10.066413,-0.000235,10.068287,0.3262,0.214,5.09089,0.00000
762.00,5.09099,10.066452,-0.000237,10.068281,0.3266,0.214,5.09099,0.00000
763.00,5.09086,10.066511,-0.000237,10.068345,0.3269,0.214,5.09086,0.00000
764.00,5.08994,10.066570,-0.000239,10.068412,0.3272,0.215,5.08994,0.00000
765.00,5.08934,10.066595,-0.000240,10.068447,0.3275,0.215,5.08934,0.00000
766.00,5.09003,10.066677,-0.000237,10.068516,0.3278,0.215,5.09003,0.00000
767.00,5.08943,10.066753,-0.000236,10.068532,0.3280,0.215,5.08943,0.00000
768.00,5.08980,10.066791,-0.000235,10.068434,0.3284,0.215,5.08980,0.00000
769.00,5.09033,10.066873,-0.000231,10.068344,0.3287,0.215,5.09033,0.00000
770.00,5.09036,10.066915,-0.000232,10.068301,0.3290,0.215,5.09036,0.00000
771.00,5.08976,10.067005,-0.000236,10.068296,0.3293,0.216,5.08976,0.00000
772.00,5.08962,10.067097,-0.000231,10.068342,0.3297,0.216,5.08962,0.00000
773.00,5.08871,10.067149,-0.000229,10.068370,0.3300,0.216,5.08871,0.00000
774.00,5.08740,10.067205,-0.000228,10.068423,0.3303,0.216,5.08740,0.00000
775.00,5.08784,10.067331,-0.000228,10.068487,0.3306,0.216,5.08784,0.00000
776.00,5.08855,10.067401,-0.000226,10.068500,0.3308,0.216,5.08855,0.00000
777.00,5.08923,10.067395,-0.000229,10.068439,0.3311,0.217,5.08923,0.00000
778.00,5.08952,10.067466,-0.000232,10.068480,0.3313,0.217,5.08952,0.00000
779.00,5.08964,10.067537,-0.000234,10.068531,0.3316,0.217,5.08964,0.00000
780.00,5.08937,10.067603,-0.000233,10.068562,0.3318,0.217,5.08937,0.00000
781.00,5.08905,10.067665,-0.000237,10.068562,0.3320,0.218,5.08905,0.00000
782.00,5.08953,10.067762,-0.000235,10.068606,0.3323,0.218,5.08953,0.00000
783.00,5.09000,10.067806,-0.000231,10.068625,0.3325,0.218,5.09000,0.00000
784.00,5.08962,10.067793,-0.000229,10.068593,0.3327,0.218,5.08962,0.00000
785.00,5.08875,10.067821,-0.000232,10.068555,0.3329,0.218,5.08875,0.00000
786.00,5.08826,10.067843,-0.000227,10.068518,0.3331,0.218,5.08826,0.00000
787.00,5.08684,10.067857,-0.000227,10.068470,0.3333,0.218,5.08684,0.00000
788.00,5.08619,10.067897,-0.000230,10.068442,0.3335,0.219,5.08619,0.00000
789.00,5.08675,10.067975,-0.000231,10.068403,0.3336,0.219,5.08675,0.00000
790.00,5.08637,10.068021,-0.000229,10.068383,0.3338,0.219,5.08637,0.00000
791.00,5.08640,10.068165,-0.000230,10.068447,0.3340,0.219,5.08640,0.00000
792.00,5.08721,10.068286,-0.000229,10.068503,0.3342,0.219,5.08721,0.00000
793.00,5.08747,10.068298,-0.000227,10.068413,0.3344,0.219,5.08747,0.00000
794.00,5.08741,10.068351,-0.000226,10.068384,0.3345,0.219,5.08741,0.00000
795.00,5.08798,10.068360,-0.000228,10.068322,0.3347,0.220,5.08798,0.00000
796.00,5.08853,10.068367,-0.000231,10.068333,0.3349,0.220,5.08853,0.00000
797.00,5.08831,10.068395,-0.000233,10.068281,0.3350,0.220,5.08831,0.00000
798.00,5.08837,10.068513,-0.000237,10.068342,0.3352,0.221,5.08837,0.00000
799.00,5.08851,10.068536,-0.000240,10.068349,0.3353,0.221,5.08851,0.00000
800.00,5.08815,10.068686,-0.000239,10.068422,0.3354,0.221,5.08815,0.00000
801.00,5.08764,10.068682,-0.000235,10.068335,0.3355,0.221,5.08764,0.00000
802.00,5.08766,10.068733,-0.000234,10.068349,0.3356,0.221,5.08766,0.00000
803.00,5.08770,10.068814,-0.000235,10.068394,0.3357,0.222,5.08770,0.00000
804.00,5.08804,10.068911,-0.000232,10.068416,0.3358,0.222,5.08804,0.00000
805.00,5.08842,10.068936,-0.000230,10.068408,0.3359,0.222,5.08842,0.00000
806.00,5.08912,10.069020,-0.000233,10.068490,0.3361,0.222,5.08912,0.00000
807.00,5.08838,10.069074,-0.000233,10.068534,0.3361,0.222,5.08838,0.00000
808.00,5.08735,10.069082,-0.000230,10.068486,0.3362,0.222,5.08735,0.00000
809.00,5.08611,10.069118,-0.000230,10.068490,0.3363,0.222,5.08611,0.00000
810.00,5.08644,10.069158,-0.000229,10.068507,0.3364,0.223,5.08644,0.00000
@5,1.0000,2.0, 810.042999999998 
811.00,5.08617,10.069237,-0.000228,10.068471,0.3365,0.223,5.08617,0.00000
812.00,5.08752,10.069247,-0.000229,10.068383,0.3365,0.223,5.08752,0.00000
813.00,5.08410,10.069359,-0.000229,10.068412,0.3366,0.223,5.08410,0.00000
814.00,5.06478,10.069409,-0.000231,10.068424,0.3367,0.223,5.06478,0.00000
815.00,5.02713,10.069480,-0.000232,10.068438,0.3367,0.223,5.02713,0.00000
816.00,4.98525,10.069528,-0.000233,10.068464,0.3367,0.224,4.98525,0.00000
817.00,4.94722,10.069638,-0.000233,10.068529,0.3368,0.224,4.94722,0.00000
818.00,4.91989,10.069650,-0.000234,10.068498,0.3368,0.224,4.91989,0.00000
819.00,4.91406,10.069760,-0.000235,10.068476,0.3368,0.224,4.91406,0.00000
820.00,4.93058,10.069807,-0.000234,10.068429,0.3369,0.225,4.93058,0.00000
821.00,4.95369,10.069817,-0.000232,10.068349,0.3369,0.225,4.95369,0.00000
822.00,4.97379,10.069816,-0.000228,10.068295,0.3369,0.225,4.97379,0.00000
823.00,4.98812,10.069914,-0.000228,10.068306,0.3370,0.225,4.98812,0.00000
824.00,4.99467,10.069932,-0.000226,10.068281,0.3370,0.225,4.99467,0.00000
825.00,4.99266,10.070024,-0.000228,10.068319,0.3370,0.225,4.99266,0.00000
826.00,4.98341,10.070158,-0.000229,10.068414,0.3370,0.225,4.98341,0.00000
827.00,4.96847,10.070255,-0.000230,10.068448,0.3370,0.226,4.96847,0.00000
828.00,4.95139,10.070274,-0.000229,10.068436,0.3370,0.226,4.95139,0.00000
829.00,4.93633,10.070357,-0.000232,10.068480,0.3371,0.226,4.93633,0.00000
830.00,4.92581,10.070392,-0.000231,10.068457,0.3371,0.226,4.92581,0.00000
831.00,4.92124,10.070475,-0.000229,10.068457,0.3371,0.226,4.92124,0.00000
832.00,4.92269,10.070603,-0.000230,10.068497,0.3371,0.227,4.92269,0.00000
833.00,4.92990,10.070650,-0.000231,10.068486,0.3372,0.227,4.92990,0.00000
834.00,4.94020,10.070734,-0.000229,10.068527,0.3373,0.227,4.94020,0.00000
835.00,4.95234,10.070780,-0.000231,10.068525,0.3373,0.227,4.95234,0.00000
836.00,4.96570,10.070765,-0.000231,10.068479,0.3374,0.227,4.96570,0.00000
837.00,4.97941,10.070778,-0.000230,10.068458,0.3375,0.227,4.97941,0.00000
838.00,4.99169,10.070794,-0.000233,10.068432,0.3375,0.228,4.99169,0.00000
839.00,5.00231,10.070785,-0.000232,10.068343,0.3376,0.228,5.00231,0.00000
840.00,5.01123,10.070859,-0.000228,10.068326,0.3377,0.228,5.01123,0.00000
841.00,5.01901,10.070894,-0.000226,10.068253,0.3377,0.228,5.01901,0.00000
842.00,5.02540,10.070960,-0.000226,10.068210,0.3378,0.228,5.02540,0.00000
843.00,5.03148,10.071014,-0.000225,10.068175,0.3378,0.228,5.03148,0.00000
844.00,5.03686,10.071068,-0.000229,10.068145,0.3378,0.228,5.03686,0.00000
845.00,5.04122,10.071073,-0.000234,10.068069,0.3378,0.229,5.04122,0.00000
846.00,5.04475,10.071215,-0.000236,10.068155,0.3378,0.229,5.04475,0.00000
847.00,5.04843,10.071266,-0.000238,10.068159,0.3378,0.229,5.04843,0.00000
848.00,5.05125,10.071422,-0.000239,10.068275,0.3378,0.230,5.05125,0.00000
849.00,5.05466,10.071506,-0.000233,10.068306,0.3378,0.230,5.05466,0.00000
850.00,5.05705,10.071605,-0.000233,10.068380,0.3378,0.230,5.05705,0.00000
851.00,5.05958,10.071602,-0.000235,10.068384,0.3378,0.230,5.05958,0.00000
852.00,5.06165,10.071618,-0.000233,10.068389,0.3378,0.230,5.06165,0.00000
853.00,5.06339,10.071629,-0.000233,10.068311,0.3379,0.230,5.06339,0.00000
854.00,5.06374,10.071644,-0.000233,10.068322,0.3379,0.231,5.06374,0.00000
855.00,5.06504,10.071708,-0.000235,10.068365,0.3379,0.231,5.06504,0.00000
856.00,5.06549,10.071791,-0.000234,10.068316,0.3380,0.231,5.06549,0.00000
857.00,5.06643,10.071856,-0.000236,10.068326,0.3380,0.231,5.06643,0.00000
858.00,5.06704,10.071956,-0.000239,10.068402,0.3380,0.232,5.06704,0.00000
859.00,5.06779,10.072105,-0.000240,10.068481,0.3381,0.232,5.06779,0.00000
860.00,5.06897,10.072137,-0.000239,10.068439,0.3381,0.232,5.06897,0.00000
861.00,5.07121,10.072191,-0.000239,10.068441,0.3382,0.232,5.07121,0.00000
862.00,5.07311,10.072263,-0.000236,10.068453,0.3382,0.232,5.07311,0.00000
863.00,5.07497,10.072241,-0.000236,10.068374,0.3383,0.232,5.07497,0.00000
864.00,5.07597,10.072249,-0.000237,10.068285,0.3383,0.233,5.07597,0.00000
865.00,5.07658,10.072325,-0.000235,10.068290,0.3383,0.233,5.07658,0.00000
866.00,5.07699,10.072355,-0.000234,10.068281,0.3383,0.233,5.07699,0.00000
867.00,5.07665,10.072399,-0.000236,10.068246,0.3383,0.233,5.07665,0.00000
868.00,5.07641,10.072529,-0.000235,10.068285,0.3383,0.233,5.07641,0.00000
869.00,5.07680,10.072580,-0.000230,10.068299,0.3384,0.233,5.07680,0.00000
870.00,5.07737,10.072628,-0.000232,10.068295,0.3384,0.233,5.07737,0.00000
871.00,5.07773,10.072703,-0.000234,10.068333,0.3385,0.234,5.07773,0.00000
872.00,5.07825,10.072840,-0.000234,10.068391,0.3385,0.234,5.07825,0.00000
873.00,5.07936,10.072825,-0.000234,10.068365,0.3386,0.234,5.07936,0.00000
874.00,5.07967,10.072909,-0.000237,10.068394,0.3386,0.234,5.07967,0.00000
875.00,5.08031,10.072953,-0.000236,10.068356,0.3387,0.235,5.08031,0.00000
876.00,5.08076,10.073040,-0.000234,10.068404,0.3387,0.235,5.08076,0.00000
877.00,5.08115,10.073031,-0.000232,10.068378,0.3388,0.235,5.08115,0.00000
878.00,5.08077,10.073093,-0.000233,10.068331,0.3388,0.235,5.08077,0.00000
879.00,5.08136,10.073101,-0.000232,10.068307,0.3389,0.235,5.08136,0.00000
880.00,5.08102,10.073117,-0.000233,10.068305,0.3390,0.235,5.08102,0.00000
881.00,5.08073,10.073128,-0.000235,10.068240,0.3391,0.236,5.08073,0.00000
882.00,5.08061,10.073233,-0.000238,10.068256,0.3391,0.236,5.08061,0.00000
883.00,5.08021,10.073293,-0.000236,10.068273,0.3392,0.236,5.08021,0.00000
884.00,5.08011,10.073331,-0.000236,10.068251,0.3392,0.236,5.08011,0.00000
885.00,5.08123,10.073428,-0.000235,10.068275,0.3392,0.236,5.08123,0.00000
886.00,5.08079,10.073487,-0.000232,10.068294,0.3393,0.236,5.08079,0.00000
887.00,5.08120,10.073499,-0.000230,10.068310,0.3393,0.237,5.08120,0.00000
888.00,5.08156,10.073633,-0.000232,10.068432,0.3394,0.237,5.08156,0.00000
889.00,5.08154,10.073697,-0.000233,10.068461,0.3394,0.237,5.08154,0.00000
890.00,5.07955,10.073736,-0.000234,10.068506,0.3395,0.237,5.07955,0.00000
891.00,5.07930,10.073777,-0.000237,10.068476,0.3397,0.238,5.07930,0.00000
892.00,5.07803,10.073792,-0.000235,10.068456,0.3398,0.238,5.07803,0.00000
893.00,5.07675,10.073861,-0.000231,10.068462,0.3400,0.238,5.07675,0.00000
894.00,5.07584,10.073927,-0.000230,10.068439,0.3402,0.238,5.07584,0.00000
895.00,5.07735,10.074024,-0.000229,10.068407,0.3403,0.238,5.07735,0.00000
896.00,5.07843,10.074085,-0.000224,10.068358,0.3405,0.238,5.07843,0.00000
897.00,5.07924,10.074214,-0.000221,10.068363,0.3408,0.238,5.07924,0.00000
898.00,5.08119,10.074249,-0.000218,10.068321,0.3410,0.238,5.08119,0.00000
899.00,5.08247,10.074259,-0.000219,10.068289,0.3412,0.238,5.08247,0.00000
900.00,5.08255,10.074283,-0.000218,10.068281,0.3414,0.238,5.08255,0.00000
901.00,5.08215,10.074387,-0.000221,10.068340,0.3416,0.238,5.08215,0.00000
902.00,5.08226,10.074408,-0.000224,10.068298,0.3419,0.239,5.08226,0.00000
903.00,5.08168,10.074433,-0.000229,10.068292,0.3421,0.239,5.08168,0.00000
904.00,5.08100,10.074539,-0.000231,10.068319,0.3423,0.239,5.08100,0.00000
905.00,5.08111,10.074603,-0.000232,10.068310,0.3426,0.239,5.08111,0.00000
906.00,5.08160,10.074651,-0.000232,10.068309,0.3428,0.240,5.08160,0.00000
907.00,5.08263,10.074706,-0.000234,10.068348,0.3431,0.240,5.08263,0.00000
908.00,5.08248,10.074766,-0.000232,10.068382,0.3433,0.240,5.08248,0.00000
909.00,5.08248,10.074865,-0.000231,10.068427,0.3435,0.240,5.08248,0.00000
910.00,5.08189,10.074941,-0.000230,10.068456,0.3437,0.240,5.08189,0.00000
911.00,5.08105,10.075016,-0.000229,10.068474,0.3438,0.240,5.08105,0.00000
912.00,5.08048,10.075043,-0.000229,10.068455,0.3440,0.241,5.08048,0.00000
913.00,5.08043,10.075051,-0.000230,10.068388,0.3442,0.241,5.08043,0.00000
914.00,5.08063,10.075030,-0.000231,10.068353,0.3443,0.241,5.08063,0.00000
915.00,5.08076,10.075070,-0.000231,10.068375,0.3445,0.241,5.08076,0.00000
916.00,5.08099,10.075079,-0.000234,10.068397,0.3446,0.241,5.08099,0.00000
917.00,5.08028,10.075120,-0.000236,10.068381,0.3447,0.242,5.08028,0.00000
918.00,5.08002,10.075192,-0.000234,10.068388,0.3448,0.242,5.08002,0.00000
919.00,5.08035,10.075305,-0.000236,10.068415,0.3449,0.242,5.08035,0.00000
920.00,5.07992,10.075350,-0.000236,10.068351,0.3450,0.242,5.07992,0.00000
921.00,5.07877,10.075431,-0.000235,10.068335,0.3451,0.243,5.07877,0.00000
922.00,5.07912,10.075569,-0.000229,10.068388,0.3452,0.243,5.07912,0.00000
923.00,5.07918,10.075642,-0.000230,10.068343,0.3453,0.243,5.07918,0.00000
924.00,5.07816,10.075717,-0.000227,10.068347,0.3454,0.243,5.07816,0.00000
925.00,5.07804,10.075787,-0.000226,10.068364,0.3455,0.243,5.07804,0.00000
926.00,5.07907,10.075834,-0.000222,10.068312,0.3456,0.243,5.07907,0.00000
927.00,5.07893,10.075884,-0.000224,10.068301,0.3457,0.243,5.07893,0.00000
928.00,5.07934,10.075962,-0.000225,10.068343,0.3458,0.243,5.07934,0.00000
929.00,5.07988,10.075951,-0.000224,10.068302,0.3459,0.243,5.07988,0.00000
930.00,5.07966,10.075976,-0.000224,10.068292,0.3460,0.244,5.07966,0.00000
931.00,5.07971,10.076013,-0.000227,10.068319,0.3460,0.244,5.07971,0.00000
932.00,5.07875,10.076033,-0.000228,10.068273,0.3461,0.244,5.07875,0.00000
933.00,5.07777,10.076016,-0.000228,10.068215,0.3462,0.244,5.07777,0.00000
934.00,5.07790,10.076082,-0.000225,10.068245,0.3462,0.244,5.07790,0.00000
935.00,5.07867,10.076113,-0.000228,10.068227,0.3463,0.245,5.07867,0.00000
936.00,5.07832,10.076175,-0.000224,10.068267,0.3463,0.245,5.07832,0.00000
937.00,5.07909,10.076281,-0.000226,10.068335,0.3463,0.245,5.07909,0.00000
938.00,5.07943,10.076402,-0.000228,10.068401,0.3463,0.245,5.07943,0.00000
939.00,5.07969,10.076467,-0.000230,10.068371,0.3463,0.245,5.07969,0.00000
940.00,5.07964,10.076570,-0.000230,10.068386,0.3463,0.246,5.07964,0.00000
941.00,5.07966,10.076610,-0.000234,10.068349,0.3463,0.246,5.07966,0.00000
942.00,5.07933,10.076615,-0.000233,10.068313,0.3463,0.246,5.07933,0.00000
943.00,5.07959,10.076642,-0.000236,10.068304,0.3463,0.246,5.07959,0.00000
944.00,5.07915,10.076701,-0.000239,10.068284,0.3463,0.247,5.07915,0.00000
945.00,5.07816,10.076725,-0.000240,10.068298,0.3463,0.247,5.07816,0.00000
946.00,5.07719,10.076803,-0.000239,10.068287,0.3462,0.247,5.07719,0.00000
947.00,5.07668,10.076906,-0.000237,10.068300,0.3462,0.247,5.07668,0.00000
948.00,5.07549,10.076923,-0.000233,10.068281,0.3461,0.247,5.07549,0.00000
949.00,5.07531,10.076971,-0.000228,10.068329,0.3461,0.247,5.07531,0.00000
950.00,5.07636,10.077107,-0.000226,10.068414,0.3461,0.247,5.07636,0.00000
951.00,5.07736,10.077168,-0.000224,10.068419,0.3461,0.247,5.07736,0.00000
952.00,5.07879,10.077148,-0.000226,10.068393,0.3460,0.247,5.07879,0.00000
953.00,5.08039,10.077281,-0.000226,10.068460,0.3460,0.248,5.08039,0.00000
954.00,5.07957,10.077313,-0.000227,10.068421,0.3460,0.248,5.07957,0.00000
955.00,5.07859,10.077294,-0.000225,10.068334,0.3460,0.248,5.07859,0.00000
956.00,5.07796,10.077303,-0.000225,10.068340,0.3460,0.248,5.07796,0.00000
957.00,5.07690,10.077397,-0.000222,10.068333,0.3461,0.248,5.07690,0.00000
958.00,5.07689,10.077452,-0.000221,10.068278,0.3461,0.248,5.07689,0.00000
959.00,5.07819,10.077543,-0.000222,10.068302,0.3461,0.248,5.07819,0.00000
960.00,5.07895,10.077681,-0.000223,10.068310,0.3462,0.248,5.07895,0.00000
@6,1.0000,2.0, 960.036999999997 
961.00,5.07963,10.077756,-0.000223,10.068291,0.3463,0.248,5.07963,0.00000
962.00,5.07962,10.077844,-0.000227,10.068339,0.3463,0.249,5.07962,0.00000
963.00,5.07530,10.077897,-0.000229,10.068320,0.3464,0.249,5.07530,0.00000
964.00,5.05750,10.078013,-0.000230,10.068366,0.3465,0.249,5.05750,0.00000
965.00,5.02676,10.078052,-0.000231,10.068428,0.3466,0.250,5.02676,0.00000
966.00,4.99334,10.078175,-0.000233,10.068476,0.3467,0.250,4.99334,0.00000
967.00,4.96451,10.078257,-0.000229,10.068507,0.3467,0.250,4.96451,0.00000
968.00,4.94288,10.078295,-0.000227,10.068527,0.3468,0.250,4.94288,0.00000
969.00,4.93928,10.078320,-0.000227,10.068444,0.3469,0.250,4.93928,0.00000
970.00,4.95202,10.078378,-0.000227,10.068376,0.3469,0.250,4.95202,0.00000
971.00,4.97081,10.078371,-0.000226,10.068302,0.3470,0.251,4.97081,0.00000
972.00,4.98684,10.078354,-0.000227,10.068217,0.3470,0.251,4.98684,0.00000
973.00,4.99810,10.078441,-0.000230,10.068230,0.3470,0.251,4.99810,0.00000
974.00,5.00329,10.078497,-0.000232,10.068235,0.3471,0.251,5.00329,0.00000
975.00,5.00090,10.078524,-0.000232,10.068217,0.3472,0.252,5.00090,0.00000
976.00,4.99082,10.078565,-0.000229,10.068208,0.3473,0.252,4.99082,0.00000
977.00,4.97588,10.078647,-0.000233,10.068248,0.3474,0.252,4.97588,0.00000
978.00,4.95912,10.078701,-0.000230,10.068299,0.3475,0.252,4.95912,0.00000
979.00,4.94349,10.078700,-0.000226,10.068318,0.3476,0.252,4.94349,0.00000
980.00,4.93290,10.078715,-0.000227,10.068309,0.3477,0.252,4.93290,0.00000
981.00,4.92850,10.078824,-0.000229,10.068368,0.3478,0.253,4.92850,0.00000
982.00,4.92904,10.078919,-0.000225,10.068366,0.3479,0.253,4.92904,0.00000
983.00,4.93548,10.078947,-0.000226,10.068293,0.3481,0.253,4.93548,0.00000
984.00,4.94382,10.079082,-0.000229,10.068329,0.3482,0.253,4.94382,0.00000
985.00,4.95301,10.079147,-0.000227,10.068295,0.3484,0.253,4.95301,0.00000
986.00,4.96298,10.079210,-0.000225,10.068276,0.3485,0.253,4.96298,0.00000
987.00,4.97291,10.079291,-0.000227,10.068272,0.3487,0.254,4.97291,0.00000
988.00,4.98234,10.079310,-0.000224,10.068213,0.3489,0.254,4.98234,0.00000
989.00,4.99231,10.079365,-0.000223,10.068196,0.3491,0.254,4.99231,0.00000
990.00,5.00075,10.079462,-0.000224,10.068229,0.3493,0.254,5.00075,0.00000
991.00,5.00844,10.079511,-0.000222,10.068210,0.3496,0.254,5.00844,0.00000
992.00,5.01607,10.079580,-0.000221,10.068229,0.3498,0.254,5.01607,0.00000
993.00,5.02138,10.079718,-0.000222,10.068320,0.3501,0.254,5.02138,0.00000
994.00,5.02550,10.079747,-0.000219,10.068272,0.3504,0.254,5.02550,0.00000
995.00,5.03062,10.079800,-0.000218,10.068282,0.3507,0.254,5.03062,0.00000
996.00,5.03408,10.079863,-0.000221,10.068328,0.3510,0.255,5.03408,0.00000
997.00,5.03716,10.079852,-0.000220,10.068328,0.3512,0.255,5.03716,0.00000
998.00,5.04038,10.079919,-0.000223,10.068387,0.3515,0.255,5.04038,0.00000
999.00,5.04285,10.080018,-0.000228,10.068498,0.3518,0.255,5.04285,0.00000
1000.00,5.04478,10.080090,-0.000230,10.068525,0.3521,0.256,5.04478,0.00000
1001.00,5.04714,10.080116,-0.000231,10.068528,0.3524,0.256,5.04714,0.00000
1002.00,5.04869,10.080170,-0.000235,10.068530,0.3527,0.256,5.04869,0.00000
1003.00,5.05050,10.080197,-0.000235,10.068481,0.3529,0.256,5.05050,0.00000
1004.00,5.05327,10.080196,-0.000233,10.068398,0.3532,0.257,5.05327,0.00000
1005.00,5.05448,10.080269,-0.000232,10.068398,0.3535,0.257,5.05448,0.00000
1006.00,5.05589,10.080344,-0.000233,10.068340,0.3538,0.257,5.05589,0.00000
1007.00,5.05750,10.080373,-0.000234,10.068268,0.3540,0.257,5.05750,0.00000
1008.00,5.05846,10.080360,-0.000240,10.068191,0.3542,0.258,5.05846,0.00000
1009.00,5.05789,10.080431,-0.000241,10.068225,0.3544,0.258,5.05789,0.00000
1010.00,5.05951,10.080481,-0.000242,10.068238,0.3546,0.258,5.05951,0.00000
1011.00,5.06043,10.080547,-0.000237,10.068275,0.3548,0.258,5.06043,0.00000
1012.00,5.06153,10.080613,-0.000233,10.068274,0.3551,0.258,5.06153,0.00000
1013.00,5.06293,10.080680,-0.000229,10.068247,0.3553,0.258,5.06293,0.00000
1014.00,5.06514,10.080785,-0.000226,10.068255,0.3556,0.258,5.06514,0.00000
1015.00,5.06579,10.080837,-0.000227,10.068252,0.3558,0.258,5.06579,0.00000
1016.00,5.06576,10.080843,-0.000231,10.068232,0.3561,0.259,5.06576,0.00000
1017.00,5.06565,10.080969,-0.000235,10.068311,0.3563,0.259,5.06565,0.00000
1018.00,5.06536,10.081085,-0.000235,10.068413,0.3566,0.259,5.06536,0.00000
1019.00,5.06487,10.081170,-0.000237,10.068467,0.3569,0.260,5.06487,0.00000
1020.00,5.06449,10.081233,-0.000238,10.068477,0.3573,0.260,5.06449,0.00000
1021.00,5.06505,10.081332,-0.000235,10.068512,0.3576,0.260,5.06505,0.00000
1022.00,5.06450,10.081346,-0.000232,10.068509,0.3579,0.260,5.06450,0.00000
1023.00,5.06435,10.081360,-0.000229,10.068448,0.3582,0.260,5.06435,0.00000
1024.00,5.06410,10.081338,-0.000229,10.068389,0.3586,0.260,5.06410,0.00000
1025.00,5.06422,10.081460,-0.000226,10.068458,0.3589,0.260,5.06422,0.00000
1026.00,5.06440,10.081526,-0.000226,10.068462,0.3593,0.260,5.06440,0.00000
1027.00,5.06510,10.081596,-0.000227,10.068414,0.3596,0.261,5.06510,0.00000
1028.00,5.06552,10.081676,-0.000227,10.068434,0.3600,0.261,5.06552,0.00000
1029.00,5.06639,10.081752,-0.000225,10.068447,0.3604,0.261,5.06639,0.00000
1030.00,5.06686,10.081705,-0.000225,10.068373,0.3607,0.261,5.06686,0.00000
1031.00,5.06650,10.081783,-0.000226,10.068391,0.3611,0.261,5.06650,0.00000
1032.00,5.06719,10.081804,-0.000225,10.068381,0.3614,0.261,5.06719,0.00000
1033.00,5.06717,10.081910,-0.000225,10.068473,0.3618,0.262,5.06717,0.00000
1034.00,5.06654,10.081994,-0.000226,10.068513,0.3621,0.262,5.06654,0.00000
1035.00,5.06639,10.082035,-0.000228,10.068522,0.3624,0.262,5.06639,0.00000
1036.00,5.06685,10.081990,-0.000225,10.068467,0.3627,0.262,5.06685,0.00000
1037.00,5.06693,10.082040,-0.000222,10.068499,0.3630,0.262,5.06693,0.00000
1038.00,5.06744,10.082022,-0.000221,10.068393,0.3633,0.262,5.06744,0.00000
1039.00,5.06867,10.082048,-0.000220,10.068345,0.3636,0.262,5.06867,0.00000
1040.00,5.06956,10.082125,-0.000215,10.068358,0.3639,0.262,5.06956,0.00000
1041.00,5.06959,10.082177,-0.000216,10.068355,0.3642,0.262,5.06959,0.00000
1042.00,5.06858,10.082191,-0.000219,10.068306,0.3645,0.262,5.06858,0.00000
1043.00,5.06776,10.082265,-0.000222,10.068332,0.3649,0.263,5.06776,0.00000
1044.00,5.06709,10.082267,-0.000222,10.068294,0.3652,0.263,5.06709,0.00000
1045.00,5.06653,10.082329,-0.000224,10.068240,0.3655,0.263,5.06653,0.00000
1046.00,5.06724,10.082469,-0.000226,10.068320,0.3658,0.263,5.06724,0.00000
1047.00,5.06867,10.082533,-0.000226,10.068317,0.3660,0.264,5.06867,0.00000
1048.00,5.06871,10.082573,-0.000224,10.068313,0.3663,0.264,5.06871,0.00000
1049.00,5.06878,10.082655,-0.000224,10.068352,0.3666,0.264,5.06878,0.00000
1050.00,5.06904,10.082737,-0.000226,10.068394,0.3669,0.264,5.06904,0.00000
1051.00,5.06991,10.082725,-0.000228,10.068303,0.3671,0.264,5.06991,0.00000
1052.00,5.06982,10.082840,-0.000225,10.068325,0.3674,0.264,5.06982,0.00000
1053.00,5.06980,10.082914,-0.000223,10.068318,0.3676,0.265,5.06980,0.00000
1054.00,5.07034,10.082902,-0.000225,10.068235,0.3679,0.265,5.07034,0.00000
1055.00,5.07056,10.082922,-0.000227,10.068212,0.3681,0.265,5.07056,0.00000
1056.00,5.06958,10.083026,-0.000230,10.068268,0.3683,0.265,5.06958,0.00000
1057.00,5.06951,10.083076,-0.000233,10.068309,0.3685,0.266,5.06951,0.00000
1058.00,5.07152,10.083105,-0.000234,10.068318,0.3687,0.266,5.07152,0.00000
1059.00,5.07200,10.083226,-0.000235,10.068372,0.3688,0.266,5.07200,0.00000
1060.00,5.07231,10.083296,-0.000233,10.068357,0.3690,0.266,5.07231,0.00000
1061.00,5.07306,10.083361,-0.000231,10.068322,0.3691,0.267,5.07306,0.00000
1062.00,5.07310,10.083416,-0.000231,10.068296,0.3692,0.267,5.07310,0.00000
1063.00,5.07231,10.083515,-0.000235,10.068300,0.3693,0.267,5.07231,0.00000
1064.00,5.07152,10.083553,-0.000234,10.068334,0.3695,0.267,5.07152,0.00000
1065.00,5.07064,10.083600,-0.000234,10.068355,0.3696,0.267,5.07064,0.00000
1066.00,5.06953,10.083658,-0.000231,10.068435,0.3697,0.268,5.06953,0.00000
1067.00,5.06912,10.083648,-0.000230,10.068432,0.3698,0.268,5.06912,0.00000
1068.00,5.06872,10.083693,-0.000228,10.068428,0.3699,0.268,5.06872,0.00000
1069.00,5.06905,10.083769,-0.000226,10.068439,0.3700,0.268,5.06905,0.00000
1070.00,5.06905,10.083805,-0.000223,10.068444,0.3701,0.268,5.06905,0.00000
1071.00,5.06888,10.083800,-0.000225,10.068365,0.3703,0.268,5.06888,0.00000
1072.00,5.06920,10.083886,-0.000223,10.068375,0.3703,0.268,5.06920,0.00000
1073.00,5.07035,10.083925,-0.000221,10.068397,0.3704,0.268,5.07035,0.00000
1074.00,5.07070,10.083940,-0.000226,10.068339,0.3705,0.269,5.07070,0.00000
1075.00,5.07109,10.084079,-0.000227,10.068356,0.3705,0.269,5.07109,0.00000
1076.00,5.07109,10.084139,-0.000227,10.068381,0.3706,0.269,5.07109,0.00000
1077.00,5.07024,10.084267,-0.000227,10.068414,0.3706,0.269,5.07024,0.00000
1078.00,5.06913,10.084307,-0.000227,10.068413,0.3707,0.270,5.06913,0.00000
1079.00,5.06728,10.084456,-0.000225,10.068478,0.3707,0.270,5.06728,0.00000
1080.00,5.06601,10.084426,-0.000223,10.068442,0.3708,0.270,5.06601,0.00000
1081.00,5.06596,10.084502,-0.000222,10.068445,0.3708,0.270,5.06596,0.00000
1082.00,5.06654,10.084555,-0.000222,10.068459,0.3709,0.270,5.06654,0.00000
1083.00,5.06615,10.084636,-0.000221,10.068478,0.3709,0.270,5.06615,0.00000
1084.00,5.06748,10.084613,-0.000220,10.068416,0.3710,0.270,5.06748,0.00000
1085.00,5.06804,10.084738,-0.000222,10.068464,0.3710,0.271,5.06804,0.00000
1086.00,5.06729,10.084848,-0.000224,10.068501,0.3711,0.271,5.06729,0.00000
1087.00,5.06667,10.084892,-0.000227,10.068499,0.3711,0.271,5.06667,0.00000
1088.00,5.06670,10.084957,-0.000226,10.068473,0.3711,0.271,5.06670,0.00000
1089.00,5.06673,10.085036,-0.000228,10.068524,0.3711,0.272,5.06673,0.00000
1090.00,5.06681,10.085038,-0.000228,10.068483,0.3711,0.272,5.06681,0.00000
1091.00,5.06792,10.085062,-0.000228,10.068435,0.3711,0.272,5.06792,0.00000
1092.00,5.06869,10.085083,-0.000227,10.068429,0.3711,0.272,5.06869,0.00000
1093.00,5.06809,10.085102,-0.000230,10.068412,0.3711,0.273,5.06809,0.00000
1094.00,5.06808,10.085101,-0.000228,10.068343,0.3710,0.273,5.06808,0.00000
1095.00,5.06782,10.085162,-0.000225,10.068332,0.3710,0.273,5.06782,0.00000
1096.00,5.06775,10.085254,-0.000226,10.068311,0.3710,0.273,5.06775,0.00000
1097.00,5.06707,10.085324,-0.000222,10.068272,0.3710,0.273,5.06707,0.00000
1098.00,5.06745,10.085417,-0.000220,10.068273,0.3710,0.273,5.06745,0.00000
1099.00,5.06666,10.085564,-0.000223,10.068349,0.3709,0.273,5.06666,0.00000
1100.00,5.06725,10.085657,-0.000224,10.068392,0.3709,0.273,5.06725,0.00000
1101.00,5.06670,10.085726,-0.000224,10.068431,0.3710,0.274,5.06670,0.00000
1102.00,5.06604,10.085758,-0.000222,10.068434,0.3710,0.274,5.06604,0.00000
1103.00,5.06616,10.085806,-0.000219,10.068424,0.3710,0.274,5.06616,0.00000
1104.00,5.06588,10.085791,-0.000216,10.068361,0.3710,0.274,5.06588,0.00000
1105.00,5.06563,10.085833,-0.000213,10.068339,0.3710,0.274,5.06563,0.00000
1106.00,5.06598,10.085823,-0.000214,10.068319,0.3710,0.274,5.06598,0.00000
1107.00,5.06674,10.085937,-0.000217,10.068405,0.3711,0.274,5.06674,0.00000
1108.00,5.06693,10.086014,-0.000219,10.068437,0.3711,0.275,5.06693,0.00000
1109.00,5.06692,10.086145,-0.000223,10.068492,0.3712,0.275,5.06692,0.00000
1110.00,5.06627,10.086168,-0.000227,10.068482,0.3712,0.275,5.06627,0.00000
@7,1.0000,2.0, 1110.048 
1111.00,5.06616,10.086277,-0.000225,10.068518,0.3713,0.275,5.06616,0.00000
1112.00,5.06645,10.086306,-0.000224,10.068454,0.3714,0.276,5.06645,0.00000
1113.00,5.06461,10.086354,-0.000222,10.068429,0.3714,0.276,5.06461,0.00000
1114.00,5.05333,10.086371,-0.000218,10.068430,0.3715,0.276,5.05333,0.00000
1115.00,5.02990,10.086449,-0.000215,10.068436,0.3716,0.276,5.02990,0.00000
1116.00,5.00330,10.086484,-0.000214,10.068432,0.3717,0.276,5.00330,0.00000
1117.00,4.97836,10.086535,-0.000215,10.068479,0.3718,0.276,4.97836,0.00000
1118.00,4.96025,10.086584,-0.000216,10.068487,0.3719,0.276,4.96025,0.00000
1119.00,4.95580,10.086659,-0.000214,10.068506,0.3721,0.276,4.95580,0.00000
1120.00,4.96668,10.086713,-0.000215,10.068502,0.3722,0.276,4.96668,0.00000
1121.00,4.98162,10.086795,-0.000216,10.068530,0.3723,0.276,4.98162,0.00000
1122.00,4.99575,10.086839,-0.000216,10.068460,0.3724,0.277,4.99575,0.00000
1123.00,5.00486,10.086891,-0.000219,10.068441,0.3726,0.277,5.00486,0.00000
1124.00,5.00852,10.086958,-0.000222,10.068394,0.3727,0.277,5.00852,0.00000
1125.00,5.00627,10.086990,-0.000224,10.068313,0.3728,0.277,5.00627,0.00000
1126.00,4.99881,10.087020,-0.000226,10.068304,0.3730,0.278,4.99881,0.00000
1127.00,4.98697,10.087068,-0.000228,10.068332,0.3731,0.278,4.98697,0.00000
1128.00,4.97409,10.087138,-0.000224,10.068346,0.3733,0.278,4.97409,0.00000
1129.00,4.96156,10.087200,-0.000225,10.068379,0.3735,0.278,4.96156,0.00000
1130.00,4.95205,10.087288,-0.000223,10.068437,0.3737,0.278,4.95205,0.00000
1131.00,4.94764,10.087347,-0.000220,10.068397,0.3738,0.278,4.94764,0.00000
1132.00,4.94762,10.087401,-0.000219,10.068355,0.3740,0.278,4.94762,0.00000
1133.00,4.95020,10.087458,-0.000220,10.068363,0.3742,0.279,4.95020,0.00000
1134.00,4.95568,10.087508,-0.000221,10.068348,0.3743,0.279,4.95568,0.00000
1135.00,4.96283,10.087570,-0.000224,10.068372,0.3746,0.279,4.96283,0.00000
1136.00,4.97008,10.087613,-0.000225,10.068362,0.3748,0.280,4.97008,0.00000
1137.00,4.97862,10.087669,-0.000225,10.068325,0.3751,0.280,4.97862,0.00000
1138.00,4.98623,10.087680,-0.000226,10.068272,0.3753,0.280,4.98623,0.00000
1139.00,4.99288,10.087700,-0.000225,10.068232,0.3756,0.280,4.99288,0.00000
1140.00,4.99872,10.087707,-0.000221,10.068150,0.3759,0.280,4.99872,0.00000
1141.00,5.00400,10.087726,-0.000224,10.068118,0.3762,0.280,5.00400,0.00000
1142.00,5.00861,10.087818,-0.000226,10.068231,0.3765,0.281,5.00861,0.00000
1143.00,5.01405,10.087879,-0.000229,10.068295,0.3768,0.281,5.01405,0.00000
1144.00,5.01879,10.087872,-0.000231,10.068264,0.3771,0.281,5.01879,0.00000
1145.00,5.02262,10.087971,-0.000232,10.068356,0.3774,0.281,5.02262,0.00000
1146.00,5.02634,10.088075,-0.000231,10.068409,0.3777,0.282,5.02634,0.00000
1147.00,5.02804,10.088101,-0.000228,10.068367,0.3780,0.282,5.02804,0.00000
1148.00,5.02848,10.088147,-0.000224,10.068358,0.3784,0.282,5.02848,0.00000
1149.00,5.02997,10.088303,-0.000222,10.068461,0.3787,0.282,5.02997,0.00000
1150.00,5.03195,10.088322,-0.000221,10.068483,0.3790,0.282,5.03195,0.00000
1151.00,5.03265,10.088242,-0.000219,10.068407,0.3793,0.282,5.03265,0.00000
1152.00,5.03404,10.088237,-0.000222,10.068347,0.3796,0.282,5.03404,0.00000
1153.00,5.03662,10.088258,-0.000220,10.068286,0.3800,0.282,5.03662,0.00000
1154.00,5.03824,10.088258,-0.000223,10.068212,0.3804,0.282,5.03824,0.00000
1155.00,5.03992,10.088315,-0.000226,10.068102,0.3807,0.283,5.03992,0.00000
1156.00,5.04214,10.088433,-0.000227,10.068122,0.3811,0.283,5.04214,0.00000
1157.00,5.04409,10.088502,-0.000226,10.068140,0.3814,0.283,5.04409,0.00000
1158.00,5.04527,10.088578,-0.000229,10.068188,0.3817,0.283,5.04527,0.00000
1159.00,5.04686,10.088663,-0.000226,10.068264,0.3820,0.283,5.04686,0.00000
1160.00,5.04747,10.088733,-0.000226,10.068357,0.3824,0.283,5.04747,0.00000
1161.00,5.04817,10.088894,-0.000225,10.068474,0.3827,0.284,5.04817,0.00000
1162.00,5.04928,10.089009,-0.000225,10.068521,0.3831,0.284,5.04928,0.00000
1163.00,5.04987,10.089040,-0.000226,10.068459,0.3834,0.284,5.04987,0.00000
1164.00,5.05089,10.089047,-0.000225,10.068396,0.3838,0.284,5.05089,0.00000
1165.00,5.05164,10.089037,-0.000223,10.068344,0.3841,0.284,5.05164,0.00000
1166.00,5.05273,10.089018,-0.000228,10.068261,0.3844,0.285,5.05273,0.00000
1167.00,5.05350,10.089069,-0.000231,10.068215,0.3848,0.285,5.05350,0.00000
1168.00,5.05390,10.089193,-0.000231,10.068258,0.3851,0.285,5.05390,0.00000
1169.00,5.05395,10.089304,-0.000232,10.068240,0.3854,0.285,5.05395,0.00000
1170.00,5.05405,10.089484,-0.000237,10.068291,0.3857,0.286,5.05405,0.00000
1171.00,5.05499,10.089586,-0.000235,10.068305,0.3860,0.286,5.05499,0.00000
1172.00,5.05564,10.089720,-0.000235,10.068370,0.3863,0.286,5.05564,0.00000
1173.00,5.05610,10.089773,-0.000236,10.068424,0.3865,0.286,5.05610,0.00000
1174.00,5.05603,10.089834,-0.000237,10.068497,0.3867,0.286,5.05603,0.00000
1175.00,5.05592,10.089823,-0.000234,10.068475,0.3868,0.286,5.05592,0.00000
1176.00,5.05457,10.089894,-0.000230,10.068507,0.3870,0.287,5.05457,0.00000
1177.00,5.05481,10.089905,-0.000226,10.068520,0.3871,0.286,5.05481,0.00000
1178.00,5.05470,10.090012,-0.000224,10.068546,0.3872,0.287,5.05470,0.00000
1179.00,5.05483,10.090084,-0.000221,10.068538,0.3874,0.287,5.05483,0.00000
1180.00,5.05589,10.090187,-0.000219,10.068562,0.3875,0.287,5.05589,0.00000
1181.00,5.05730,10.090119,-0.000222,10.068416,0.3876,0.287,5.05730,0.00000
1182.00,5.05649,10.090089,-0.000224,10.068315,0.3876,0.287,5.05649,0.00000
1183.00,5.05680,10.090071,-0.000226,10.068259,0.3877,0.288,5.05680,0.00000
1184.00,5.05663,10.090111,-0.000228,10.068239,0.3877,0.288,5.05663,0.00000
1185.00,5.05717,10.090130,-0.000231,10.068187,0.3878,0.288,5.05717,0.00000
1186.00,5.05731,10.090236,-0.000230,10.068283,0.3879,0.288,5.05731,0.00000
1187.00,5.05722,10.090271,-0.000234,10.068297,0.3879,0.289,5.05722,0.00000
1188.00,5.05750,10.090325,-0.000234,10.068302,0.3880,0.289,5.05750,0.00000
1189.00,5.05740,10.090359,-0.000235,10.068290,0.3880,0.289,5.05740,0.00000
1190.00,5.05680,10.090392,-0.000233,10.068328,0.3881,0.289,5.05680,0.00000
1191.00,5.05609,10.090482,-0.000230,10.068344,0.3881,0.289,5.05609,0.00000
1192.00,5.05656,10.090540,-0.000232,10.068363,0.3882,0.290,5.05656,0.00000
1193.00,5.05612,10.090655,-0.000231,10.068418,0.3883,0.290,5.05612,0.00000
1194.00,5.05673,10.090720,-0.000230,10.068446,0.3883,0.290,5.05673,0.00000
1195.00,5.05684,10.090849,-0.000229,10.068471,0.3883,0.290,5.05684,0.00000
1196.00,5.05683,10.090880,-0.000229,10.068425,0.3884,0.290,5.05683,0.00000
1197.00,5.05632,10.090973,-0.000225,10.068429,0.3884,0.290,5.05632,0.00000
1198.00,5.05532,10.091019,-0.000225,10.068391,0.3884,0.290,5.05532,0.00000
1199.00,5.05473,10.091110,-0.000225,10.068421,0.3883,0.291,5.05473,0.00000
1200.00,5.05440,10.091146,-0.000223,10.068430,0.3883,0.291,5.05440,0.00000
1201.00,5.05475,10.091184,-0.000227,10.068459,0.3883,0.291,5.05475,0.00000
1202.00,5.05559,10.091222,-0.000230,10.068442,0.3883,0.291,5.05559,0.00000
1203.00,5.05696,10.091323,-0.000229,10.068495,0.3883,0.291,5.05696,0.00000
1204.00,5.05869,10.091346,-0.000227,10.068460,0.3883,0.291,5.05869,0.00000
1205.00,5.05976,10.091318,-0.000227,10.068410,0.3883,0.292,5.05976,0.00000
1206.00,5.05979,10.091461,-0.000225,10.068446,0.3883,0.292,5.05979,0.00000
1207.00,5.05955,10.091581,-0.000221,10.068456,0.3882,0.292,5.05955,0.00000
1208.00,5.05978,10.091501,-0.000222,10.068352,0.3882,0.292,5.05978,0.00000
1209.00,5.05917,10.091538,-0.000222,10.068360,0.3881,0.292,5.05917,0.00000
1210.00,5.05866,10.091655,-0.000224,10.068374,0.3880,0.292,5.05866,0.00000
1211.00,5.05990,10.091622,-0.000224,10.068304,0.3880,0.292,5.05990,0.00000
1212.00,5.06010,10.091665,-0.000225,10.068323,0.3879,0.293,5.06010,0.00000
1213.00,5.06042,10.091776,-0.000225,10.068360,0.3879,0.293,5.06042,0.00000
1214.00,5.06060,10.091891,-0.000224,10.068356,0.3879,0.293,5.06060,0.00000
1215.00,5.06132,10.091965,-0.000225,10.068363,0.3878,0.293,5.06132,0.00000
1216.00,5.06084,10.092081,-0.000225,10.068386,0.3877,0.293,5.06084,0.00000
1217.00,5.06125,10.092140,-0.000226,10.068327,0.3877,0.294,5.06125,0.00000
1218.00,5.06183,10.092239,-0.000225,10.068327,0.3877,0.294,5.06183,0.00000
1219.00,5.06139,10.092242,-0.000228,10.068299,0.3876,0.294,5.06139,0.00000
1220.00,5.06097,10.092325,-0.000228,10.068305,0.3876,0.294,5.06097,0.00000
1221.00,5.06036,10.092352,-0.000228,10.068343,0.3875,0.295,5.06036,0.00000
1222.00,5.06018,10.092354,-0.000230,10.068332,0.3874,0.295,5.06018,0.00000
1223.00,5.05922,10.092345,-0.000229,10.068288,0.3874,0.295,5.05922,0.00000
1224.00,5.05888,10.092388,-0.000228,10.068240,0.3873,0.295,5.05888,0.00000
1225.00,5.05834,10.092423,-0.000227,10.068208,0.3872,0.295,5.05834,0.00000
1226.00,5.05760,10.092466,-0.000227,10.068169,0.3872,0.295,5.05760,0.00000
1227.00,5.05710,10.092639,-0.000220,10.068285,0.3871,0.295,5.05710,0.00000
1228.00,5.05776,10.092772,-0.000222,10.068363,0.3871,0.296,5.05776,0.00000
1229.00,5.05929,10.092827,-0.000223,10.068386,0.3871,0.296,5.05929,0.00000
1230.00,5.06022,10.092861,-0.000226,10.068382,0.3871,0.296,5.06022,0.00000
1231.00,5.06070,10.092933,-0.000225,10.068388,0.3871,0.296,5.06070,0.00000
1232.00,5.06050,10.092907,-0.000225,10.068351,0.3871,0.296,5.06050,0.00000
1233.00,5.05934,10.092921,-0.000225,10.068316,0.3870,0.297,5.05934,0.00000
1234.00,5.05854,10.092954,-0.000224,10.068331,0.3870,0.297,5.05854,0.00000
1235.00,5.05736,10.093026,-0.000220,10.068385,0.3870,0.297,5.05736,0.00000
1236.00,5.05718,10.093074,-0.000224,10.068417,0.3870,0.297,5.05718,0.00000
1237.00,5.05765,10.093145,-0.000227,10.068433,0.3869,0.297,5.05765,0.00000
1238.00,5.05803,10.093189,-0.000225,10.068429,0.3868,0.298,5.05803,0.00000
1239.00,5.05793,10.093322,-0.000228,10.068481,0.3868,0.298,5.05793,0.00000
1240.00,5.05813,10.093310,-0.000228,10.068403,0.3867,0.298,5.05813,0.00000
1241.00,5.05746,10.093383,-0.000224,10.068374,0.3866,0.298,5.05746,0.00000
1242.00,5.05717,10.093440,-0.000223,10.068312,0.3866,0.298,5.05717,0.00000
1243.00,5.05728,10.093541,-0.000223,10.068342,0.3865,0.298,5.05728,0.00000
1244.00,5.05761,10.093573,-0.000220,10.068296,0.3864,0.298,5.05761,0.00000
1245.00,5.05765,10.093692,-0.000223,10.068305,0.3863,0.299,5.05765,0.00000
1246.00,5.05902,10.093763,-0.000221,10.068303,0.3863,0.299,5.05902,0.00000
1247.00,5.05903,10.093818,-0.000221,10.068305,0.3862,0.299,5.05903,0.00000
1248.00,5.05943,10.093891,-0.000222,10.068313,0.3862,0.299,5.05943,0.00000
1249.00,5.05875,10.093958,-0.000221,10.068311,0.3861,0.299,5.05875,0.00000
1250.00,5.05904,10.094039,-0.000218,10.068401,0.3861,0.299,5.05904,0.00000
1251.00,5.05921,10.094112,-0.000221,10.068393,0.3860,0.299,5.05921,0.00000
1252.00,5.05924,10.094225,-0.000222,10.068457,0.3860,0.300,5.05924,0.00000
1253.00,5.05796,10.094262,-0.000225,10.068436,0.3859,0.300,5.05796,0.00000
1254.00,5.05829,10.094287,-0.000225,10.068434,0.3858,0.300,5.05829,0.00000
1255.00,5.05774,10.094314,-0.000225,10.068394,0.3858,0.300,5.05774,0.00000
1256.00,5.05684,10.094337,-0.000228,10.068421,0.3857,0.301,5.05684,0.00000
1257.00,5.05649,10.094415,-0.000225,10.068436,0.3857,0.301,5.05649,0.00000
1258.00,5.05678,10.094467,-0.000223,10.068444,0.3856,0.301,5.05678,0.00000
1259.00,5.05623,10.094554,-0.000224,10.068469,0.3856,0.301,5.05623,0.00000
1260.00,5.05653,10.094602,-0.000226,10.068461,0.3856,0.301,5.05653,0.00000
1261.00,5.05688,10.094699,-0.000221,10.068517,0.3856,0.301,5.05688,0.00000
1262.00,5.05722,10.094706,-0.000222,10.068458,0.3856,0.301,5.05722,0.00000
1263.00,5.05752,10.094770,-0.000220,10.068463,0.3856,0.301,5.05752,0.00000
1264.00,5.05725,10.094826,-0.000220,10.068463,0.3856,0.302,5.05725,0.00000
1265.00,5.05798,10.094859,-0.000222,10.068393,0.3856,0.302,5.05798,0.00000
1266.00,5.05810,10.094942,-0.000225,10.068328,0.3856,0.302,5.05810,0.00000
1267.00,5.05744,10.095034,-0.000228,10.068326,0.3856,0.303,5.05744,0.00000
1268.00,5.05740,10.095092,-0.000230,10.068290,0.3856,0.303,5.05740,0.00000
1269.00,5.05769,10.095127,-0.000229,10.068293,0.3857,0.303,5.05769,0.00000
1270.00,5.05678,10.095268,-0.000227,10.068401,0.3857,0.303,5.05678,0.00000
1271.00,5.05641,10.095244,-0.000224,10.068429,0.3858,0.303,5.05641,0.00000
1272.00,5.05743,10.095291,-0.000220,10.068505,0.3859,0.303,5.05743,0.00000
1273.00,5.05755,10.095333,-0.000220,10.068524,0.3860,0.303,5.05755,0.00000
1274.00,5.05689,10.095409,-0.000221,10.068519,0.3861,0.304,5.05689,0.00000
1275.00,5.05666,10.095400,-0.000222,10.068465,0.3862,0.304,5.05666,0.00000
1276.00,5.05724,10.095461,-0.000226,10.068427,0.3863,0.304,5.05724,0.00000
1277.00,5.05728,10.095478,-0.000226,10.068319,0.3864,0.304,5.05728,0.00000
1278.00,5.05768,10.095466,-0.000230,10.068270,0.3866,0.305,5.05768,0.00000
1279.00,5.05809,10.095491,-0.000229,10.068217,0.3867,0.305,5.05809,0.00000
1280.00,5.05781,10.095541,-0.000225,10.068187,0.3868,0.305,5.05781,0.00000
1281.00,5.05683,10.095642,-0.000222,10.068240,0.3869,0.305,5.05683,0.00000
1282.00,5.05601,10.095630,-0.000220,10.068259,0.3871,0.305,5.05601,0.00000
1283.00,5.05609,10.095777,-0.000215,10.068304,0.3872,0.305,5.05609,0.00000
1284.00,5.05604,10.095861,-0.000213,10.068320,0.3874,0.305,5.05604,0.00000
1285.00,5.05596,10.095931,-0.000212,10.068346,0.3875,0.305,5.05596,0.00000
1286.00,5.05543,10.095960,-0.000208,10.068332,0.3877,0.305,5.05543,0.00000
1287.00,5.05519,10.096078,-0.000209,10.068382,0.3879,0.305,5.05519,0.00000
1288.00,5.05374,10.096053,-0.000207,10.068337,0.3880,0.305,5.05374,0.00000
1289.00,5.05330,10.096052,-0.000208,10.068357,0.3882,0.305,5.05330,0.00000
1290.00,5.05358,10.096072,-0.000209,10.068371,0.3884,0.305,5.05358,0.00000
1291.00,5.05416,10.096099,-0.000213,10.068329,0.3885,0.305,5.05416,0.00000
@8,1.0001,2.0, 1290.103 
1292.00,5.05411,10.096103,-0.000215,10.068293,0.3887,0.306,5.05411,0.00000
1293.00,5.05447,10.096214,-0.000220,10.068372,0.3889,0.306,5.05447,0.00000
1294.00,5.04829,10.096271,-0.000224,10.068410,0.3891,0.306,5.04829,0.00000
1295.00,5.03203,10.096317,-0.000227,10.068428,0.3892,0.307,5.03203,0.00000
1296.00,5.01247,10.096409,-0.000229,10.068529,0.3894,0.307,5.01247,0.00000
1297.00,4.99490,10.096490,-0.000229,10.068589,0.3895,0.307,4.99490,0.00000
1298.00,4.98033,10.096510,-0.000231,10.068547,0.3897,0.307,4.98033,0.00000
1299.00,4.97573,10.096567,-0.000229,10.068506,0.3898,0.308,4.97573,0.00000
1300.00,4.98337,10.096650,-0.000230,10.068441,0.3900,0.308,4.98337,0.00000
1301.00,4.99595,10.096694,-0.000232,10.068337,0.3902,0.308,4.99595,0.00000
1302.00,5.00712,10.096786,-0.000237,10.068311,0.3904,0.308,5.00712,0.00000
1303.00,5.01489,10.096789,-0.000238,10.068270,0.3906,0.309,5.01489,0.00000
1304.00,5.01750,10.096889,-0.000241,10.068283,0.3908,0.309,5.01750,0.00000
1305.00,5.01564,10.096908,-0.000242,10.068273,0.3910,0.309,5.01564,0.00000
1306.00,5.01066,10.096939,-0.000234,10.068299,0.3912,0.309,5.01066,0.00000
1307.00,5.00247,10.096977,-0.000230,10.068302,0.3914,0.309,5.00247,0.00000
1308.00,4.99270,10.097107,-0.000227,10.068383,0.3916,0.309,4.99270,0.00000
1309.00,4.98435,10.097117,-0.000229,10.068358,0.3917,0.309,4.98435,0.00000
1310.00,4.97780,10.097175,-0.000227,10.068378,0.3919,0.310,4.97780,0.00000
1311.00,4.97284,10.097284,-0.000230,10.068431,0.3921,0.310,4.97284,0.00000
1312.00,4.97180,10.097335,-0.000230,10.068448,0.3923,0.310,4.97180,0.00000
1313.00,4.97365,10.097382,-0.000232,10.068445,0.3925,0.310,4.97365,0.00000
1314.00,4.97712,10.097470,-0.000227,10.068500,0.3927,0.310,4.97712,0.00000
1315.00,4.98077,10.097561,-0.000223,10.068564,0.3929,0.310,4.98077,0.00000
1316.00,4.98557,10.097628,-0.000222,10.068579,0.3931,0.310,4.98557,0.00000
1317.00,4.99007,10.097673,-0.000221,10.068554,0.3933,0.310,4.99007,0.00000
1318.00,4.99499,10.097750,-0.000218,10.068549,0.3935,0.311,4.99499,0.00000
1319.00,4.99935,10.097789,-0.000221,10.068544,0.3937,0.311,4.99935,0.00000
1320.00,5.00440,10.097780,-0.000224,10.068464,0.3940,0.311,5.00440,0.00000
1321.00,5.00755,10.097807,-0.000230,10.068451,0.3942,0.312,5.00755,0.00000
1322.00,5.01108,10.097832,-0.000230,10.068420,0.3945,0.312,5.01108,0.00000
1323.00,5.01386,10.097780,-0.000229,10.068336,0.3948,0.312,5.01386,0.00000
1324.00,5.01614,10.097863,-0.000228,10.068321,0.3950,0.312,5.01614,0.00000
1325.00,5.01787,10.097981,-0.000227,10.068370,0.3953,0.313,5.01787,0.00000
1326.00,5.02098,10.097994,-0.000224,10.068284,0.3956,0.313,5.02098,0.00000
1327.00,5.02337,10.098073,-0.000223,10.068274,0.3958,0.313,5.02337,0.00000
1328.00,5.02474,10.098204,-0.000224,10.068329,0.3960,0.313,5.02474,0.00000
1329.00,5.02596,10.098252,-0.000220,10.068346,0.3962,0.313,5.02596,0.00000
1330.00,5.02711,10.098329,-0.000217,10.068390,0.3965,0.313,5.02711,0.00000
1331.00,5.02877,10.098407,-0.000213,10.068456,0.3967,0.313,5.02877,0.00000
1332.00,5.03006,10.098440,-0.000211,10.068457,0.3969,0.313,5.03006,0.00000
1333.00,5.03121,10.098539,-0.000209,10.068519,0.3972,0.313,5.03121,0.00000
1334.00,5.03237,10.098653,-0.000210,10.068545,0.3974,0.313,5.03237,0.00000
1335.00,5.03452,10.098684,-0.000213,10.068487,0.3977,0.313,5.03452,0.00000
1336.00,5.03495,10.098759,-0.000214,10.068513,0.3979,0.313,5.03495,0.00000
1337.00,5.03450,10.098923,-0.000216,10.068592,0.3982,0.314,5.03450,0.00000
1338.00,5.03599,10.098932,-0.000219,10.068518,0.3984,0.314,5.03599,0.00000
1339.00,5.03783,10.098951,-0.000220,10.068492,0.3987,0.314,5.03783,0.00000
1340.00,5.03808,10.099027,-0.000222,10.068501,0.3990,0.314,5.03808,0.00000
1341.00,5.03911,10.099088,-0.000222,10.068438,0.3992,0.315,5.03911,0.00000
1342.00,5.04135,10.099079,-0.000223,10.068369,0.3995,0.315,5.04135,0.00000
1343.00,5.04188,10.099152,-0.000223,10.068399,0.3998,0.315,5.04188,0.00000
1344.00,5.04136,10.099220,-0.000227,10.068389,0.4001,0.315,5.04136,0.00000
1345.00,5.04160,10.099260,-0.000230,10.068408,0.4003,0.316,5.04160,0.00000
1346.00,5.04108,10.099321,-0.000230,10.068422,0.4006,0.316,5.04108,0.00000
1347.00,5.03978,10.099352,-0.000231,10.068403,0.4008,0.316,5.03978,0.00000
1348.00,5.03928,10.099367,-0.000230,10.068373,0.4011,0.316,5.03928,0.00000
1349.00,5.03941,10.099356,-0.000226,10.068344,0.4013,0.316,5.03941,0.00000
1350.00,5.03973,10.099411,-0.000222,10.068276,0.4016,0.316,5.03973,0.00000
1351.00,5.04007,10.099416,-0.000224,10.068248,0.4019,0.316,5.04007,0.00000
1352.00,5.04142,10.099521,-0.000223,10.068303,0.4022,0.317,5.04142,0.00000
1353.00,5.04216,10.099644,-0.000225,10.068353,0.4025,0.317,5.04216,0.00000
1354.00,5.04252,10.099730,-0.000225,10.068397,0.4028,0.317,5.04252,0.00000
1355.00,5.04335,10.099768,-0.000227,10.068485,0.4030,0.317,5.04335,0.00000
1356.00,5.04497,10.099826,-0.000227,10.068524,0.4033,0.318,5.04497,0.00000
1357.00,5.04547,10.099897,-0.000228,10.068526,0.4036,0.318,5.04547,0.00000
1358.00,5.04551,10.099891,-0.000227,10.068473,0.4038,0.318,5.04551,0.00000
1359.00,5.04562,10.099977,-0.000230,10.068448,0.4041,0.318,5.04562,0.00000
1360.00,5.04634,10.100050,-0.000228,10.068422,0.4043,0.318,5.04634,0.00000
1361.00,5.04609,10.100145,-0.000226,10.068417,0.4046,0.318,5.04609,0.00000
1362.00,5.04518,10.100077,-0.000223,10.068289,0.4048,0.319,5.04518,0.00000
1363.00,5.04464,10.100080,-0.000221,10.068267,0.4051,0.319,5.04464,0.00000
1364.00,5.04443,10.100082,-0.000217,10.068262,0.4053,0.319,5.04443,0.00000
1365.00,5.04397,10.100163,-0.000217,10.068296,0.4056,0.319,5.04397,0.00000
1366.00,5.04346,10.100205,-0.000215,10.068307,0.4058,0.319,5.04346,0.00000
1367.00,5.04399,10.100324,-0.000216,10.068418,0.4061,0.319,5.04399,0.00000
1368.00,5.04469,10.100421,-0.000217,10.068432,0.4063,0.319,5.04469,0.00000
1369.00,5.04530,10.100529,-0.000217,10.068492,0.4065,0.319,5.04530,0.00000
1370.00,5.04494,10.100538,-0.000221,10.068433,0.4068,0.320,5.04494,0.00000
1371.00,5.04549,10.100634,-0.000224,10.068451,0.4070,0.320,5.04549,0.00000
1372.00,5.04571,10.100665,-0.000225,10.068418,0.4073,0.320,5.04571,0.00000
1373.00,5.04572,10.100696,-0.000226,10.068379,0.4075,0.321,5.04572,0.00000
1374.00,5.04610,10.100669,-0.000226,10.068252,0.4077,0.321,5.04610,0.00000
1375.00,5.04617,10.100795,-0.000222,10.068300,0.4079,0.321,5.04617,0.00000
1376.00,5.04557,10.100715,-0.000219,10.068161,0.4082,0.321,5.04557,0.00000
1377.00,5.04568,10.100842,-0.000218,10.068247,0.4084,0.321,5.04568,0.00000
1378.00,5.04575,10.100955,-0.000220,10.068356,0.4086,0.321,5.04575,0.00000
1379.00,5.04498,10.101072,-0.000223,10.068421,0.4089,0.321,5.04498,0.00000
1380.00,5.04451,10.101084,-0.000224,10.068397,0.4091,0.322,5.04451,0.00000
1381.00,5.04498,10.101201,-0.000223,10.068459,0.4094,0.322,5.04498,0.00000
1382.00,5.04569,10.101197,-0.000222,10.068365,0.4096,0.322,5.04569,0.00000
1383.00,5.04609,10.101213,-0.000220,10.068258,0.4099,0.322,5.04609,0.00000
1384.00,5.04657,10.101287,-0.000215,10.068233,0.4101,0.322,5.04657,0.00000
1385.00,5.04626,10.101298,-0.000215,10.068211,0.4104,0.322,5.04626,0.00000
1386.00,5.04532,10.101364,-0.000216,10.068248,0.4106,0.322,5.04532,0.00000
1387.00,5.04432,10.101344,-0.000215,10.068234,0.4108,0.323,5.04432,0.00000
1388.00,5.04381,10.101381,-0.000214,10.068278,0.4111,0.323,5.04381,0.00000
1389.00,5.04319,10.101378,-0.000212,10.068266,0.4114,0.323,5.04319,0.00000
1390.00,5.04281,10.101473,-0.000212,10.068267,0.4116,0.323,5.04281,0.00000
1391.00,5.04302,10.101532,-0.000211,10.068244,0.4119,0.323,5.04302,0.00000
1392.00,5.04322,10.101670,-0.000213,10.068254,0.4122,0.323,5.04322,0.00000
1393.00,5.04351,10.101787,-0.000216,10.068251,0.4125,0.323,5.04351,0.00000
1394.00,5.04446,10.101895,-0.000221,10.068331,0.4128,0.324,5.04446,0.00000
1395.00,5.04545,10.101965,-0.000220,10.068354,0.4131,0.324,5.04545,0.00000
1396.00,5.04555,10.101939,-0.000219,10.068307,0.4134,0.324,5.04555,0.00000
1397.00,5.04552,10.101941,-0.000220,10.068281,0.4137,0.324,5.04552,0.00000
1398.00,5.04500,10.101978,-0.000220,10.068297,0.4140,0.324,5.04500,0.00000
1399.00,5.04556,10.101947,-0.000220,10.068195,0.4143,0.324,5.04556,0.00000
1400.00,5.04646,10.102055,-0.000218,10.068217,0.4146,0.325,5.04646,0.00000
1401.00,5.04745,10.102189,-0.000221,10.068257,0.4149,0.325,5.04745,0.00000
1402.00,5.04751,10.102216,-0.000222,10.068195,0.4152,0.325,5.04751,0.00000
1403.00,5.04813,10.102227,-0.000220,10.068137,0.4156,0.325,5.04813,0.00000
1404.00,5.04706,10.102321,-0.000222,10.068146,0.4159,0.325,5.04706,0.00000
1405.00,5.04698,10.102274,-0.000229,10.068108,0.4162,0.326,5.04698,0.00000
1406.00,5.04656,10.102354,-0.000231,10.068132,0.4166,0.326,5.04656,0.00000
1407.00,5.04712,10.102473,-0.000230,10.068246,0.4169,0.326,5.04712,0.00000
1408.00,5.04812,10.102526,-0.000234,10.068220,0.4172,0.327,5.04812,0.00000
1409.00,5.04871,10.102574,-0.000230,10.068252,0.4175,0.327,5.04871,0.00000
1410.00,5.04826,10.102644,-0.000225,10.068243,0.4178,0.327,5.04826,0.00000
1411.00,5.04835,10.102625,-0.000221,10.068227,0.4181,0.327,5.04835,0.00000
1412.00,5.04853,10.102686,-0.000224,10.068205,0.4185,0.327,5.04853,0.00000
1413.00,5.04675,10.102818,-0.000221,10.068301,0.4188,0.327,5.04675,0.00000
1414.00,5.04629,10.102919,-0.000222,10.068286,0.4191,0.327,5.04629,0.00000
1415.00,5.04549,10.102933,-0.000222,10.068262,0.4195,0.327,5.04549,0.00000
1416.00,5.04494,10.102998,-0.000224,10.068232,0.4198,0.327,5.04494,0.00000
1417.00,5.04417,10.103068,-0.000220,10.068203,0.4202,0.327,5.04417,0.00000
1418.00,5.04422,10.103053,-0.000219,10.068134,0.4206,0.327,5.04422,0.00000
1419.00,5.04383,10.103064,-0.000218,10.068115,0.4209,0.328,5.04383,0.00000
1420.00,5.04434,10.103141,-0.000219,10.068131,0.4213,0.328,5.04434,0.00000
1421.00,5.04475,10.103196,-0.000220,10.068181,0.4216,0.328,5.04475,0.00000
1422.00,5.04440,10.103215,-0.000222,10.068171,0.4220,0.328,5.04440,0.00000
1423.00,5.04406,10.103294,-0.000225,10.068157,0.4223,0.329,5.04406,0.00000
1424.00,5.04375,10.103366,-0.000228,10.068138,0.4227,0.329,5.04375,0.00000
1425.00,5.04313,10.103428,-0.000226,10.068090,0.4231,0.329,5.04313,0.00000
1426.00,5.04272,10.103567,-0.000228,10.068092,0.4235,0.329,5.04272,0.00000
1427.00,5.04230,10.103632,-0.000228,10.068111,0.4239,0.329,5.04230,0.00000
1428.00,5.04320,10.103690,-0.000228,10.068180,0.4242,0.330,5.04320,0.00000
1429.00,5.04462,10.103740,-0.000224,10.068252,0.4246,0.330,5.04462,0.00000
1430.00,5.04555,10.103797,-0.000223,10.068299,0.4250,0.330,5.04555,0.00000
1431.00,5.04557,10.103812,-0.000218,10.068303,0.4254,0.330,5.04557,0.00000
1432.00,5.04583,10.103874,-0.000216,10.068329,0.4258,0.330,5.04583,0.00000
1433.00,5.04455,10.103859,-0.000215,10.068289,0.4261,0.330,5.04455,0.00000
1434.00,5.04299,10.103824,-0.000219,10.068232,0.4265,0.330,5.04299,0.00000
1435.00,5.04293,10.103873,-0.000221,10.068253,0.4269,0.330,5.04293,0.00000
1436.00,5.04309,10.103859,-0.000224,10.068174,0.4272,0.330,5.04309,0.00000
1437.00,5.04307,10.103895,-0.000227,10.068130,0.4276,0.331,5.04307,0.00000
1438.00,5.04346,10.104001,-0.000234,10.068143,0.4279,0.331,5.04346,0.00000
1439.00,5.04339,10.104157,-0.000238,10.068196,0.4283,0.332,5.04339,0.00000
1440.00,5.04293,10.104256,-0.000240,10.068223,0.4287,0.332,5.04293,0.00000
1441.00,5.04335,10.104397,-0.000244,10.068250,0.4291,0.332,5.04335,0.00000
1442.00,5.04398,10.104451,-0.000243,10.068279,0.4295,0.333,5.04398,0.00000
1443.00,5.04474,10.104527,-0.000240,10.068240,0.4298,0.333,5.04474,0.00000
1444.00,5.04509,10.104535,-0.000237,10.068192,0.4302,0.333,5.04509,0.00000
1445.00,5.04433,10.104530,-0.000234,10.068187,0.4306,0.333,5.04433,0.00000
1446.00,5.04352,10.104573,-0.000230,10.068226,0.4309,0.333,5.04352,0.00000
1447.00,5.04326,10.104684,-0.000230,10.068264,0.4313,0.333,5.04326,0.00000
1448.00,5.04317,10.104751,-0.000227,10.068303,0.4317,0.333,5.04317,0.00000
1449.00,5.04236,10.104823,-0.000225,10.068299,0.4321,0.333,5.04236,0.00000
1450.00,5.04204,10.104888,-0.000226,10.068240,0.4324,0.333,5.04204,0.00000
1451.00,5.04204,10.104929,-0.000228,10.068205,0.4328,0.334,5.04204,0.00000
1452.00,5.04075,10.104973,-0.000227,10.068165,0.4332,0.334,5.04075,0.00000
1453.00,5.04006,10.104981,-0.000227,10.068120,0.4336,0.334,5.04006,0.00000
1454.00,5.04075,10.105078,-0.000227,10.068180,0.4339,0.334,5.04075,0.00000
1455.00,5.04171,10.105121,-0.000226,10.068184,0.4343,0.335,5.04171,0.00000
1456.00,5.04215,10.105138,-0.000227,10.068178,0.4346,0.335,5.04215,0.00000
1457.00,5.04329,10.105140,-0.000228,10.068168,0.4350,0.335,5.04329,0.00000
1458.00,5.04372,10.105182,-0.000230,10.068164,0.4354,0.335,5.04372,0.00000
1459.00,5.04331,10.105125,-0.000235,10.068075,0.4357,0.336,5.04331,0.00000
1460.00,5.04178,10.105136,-0.000233,10.068045,0.4361,0.336,5.04178,0.00000
1461.00,5.04076,10.105180,-0.000233,10.068059,0.4365,0.336,5.04076,0.00000
1462.00,5.04042,10.105263,-0.000232,10.068104,0.4369,0.336,5.04042,0.00000
1463.00,5.04062,10.105315,-0.000234,10.068132,0.4372,0.336,5.04062,0.00000
1464.00,5.04102,10.105425,-0.000233,10.068193,0.4376,0.337,5.04102,0.00000
1465.00,5.04196,10.105551,-0.000237,10.068246,0.4380,0.337,5.04196,0.00000
1466.00,5.04191,10.105669,-0.000236,10.068272,0.4383,0.337,5.04191,0.00000
1467.00,5.04187,10.105682,-0.000235,10.068170,0.4387,0.337,5.04187,0.00000
1468.00,5.04165,10.105743,-0.000231,10.068130,0.4390,0.337,5.04165,0.00000
1469.00,5.04178,10.105858,-0.000228,10.068193,0.4394,0.337,5.04178,0.00000
1470.00,5.04187,10.105916,-0.000226,10.068182,0.4398,0.338,5.04187,0.00000
1471.00,5.04179,10.105942,-0.000227,10.068131,0.4401,0.338,5.04179,0.00000
@9,1.0001,2.0, 1470.102 
1472.00,5.04112,10.106027,-0.000229,10.068215,0.4404,0.338,5.04112,0.00000
1473.00,5.04021,10.106170,-0.000229,10.068307,0.4408,0.338,5.04021,0.00000
1474.00,5.03527,10.106177,-0.000227,10.068240,0.4411,0.338,5.03527,0.00000
1475.00,5.02248,10.106212,-0.000226,10.068256,0.4415,0.338,5.02248,0.00000
1476.00,5.00781,10.106254,-0.000225,10.068260,0.4418,0.339,5.00781,0.00000
1477.00,4.99466,10.106379,-0.000224,10.068275,0.4422,0.339,4.99466,0.00000
1478.00,4.98490,10.106374,-0.000227,10.068208,0.4425,0.339,4.98490,0.00000
1479.00,4.98085,10.106469,-0.000232,10.068216,0.4429,0.340,4.98085,0.00000
1480.00,4.98722,10.106553,-0.000234,10.068185,0.4432,0.340,4.98722,0.00000
1481.00,4.99737,10.106622,-0.000233,10.068163,0.4435,0.340,4.99737,0.00000
1482.00,5.00711,10.106658,-0.000232,10.068185,0.4439,0.340,5.00711,0.00000
1483.00,5.01292,10.106729,-0.000231,10.068249,0.4442,0.341,5.01292,0.00000
1484.00,5.01588,10.106750,-0.000228,10.068260,0.4446,0.341,5.01588,0.00000
1485.00,5.01569,10.106746,-0.000228,10.068267,0.4449,0.341,5.01569,0.00000
1486.00,5.01306,10.106840,-0.000227,10.068359,0.4453,0.341,5.01306,0.00000
1487.00,5.00788,10.106883,-0.000226,10.068335,0.4456,0.341,5.00788,0.00000
1488.00,5.00259,10.106919,-0.000223,10.068261,0.4460,0.341,5.00259,0.00000
1489.00,4.99818,10.106983,-0.000224,10.068218,0.4463,0.341,4.99818,0.00000
1490.00,4.99428,10.107090,-0.000221,10.068249,0.4467,0.341,4.99428,0.00000
1491.00,4.99189,10.107103,-0.000223,10.068194,0.4470,0.342,4.99189,0.00000
1492.00,4.99066,10.107142,-0.000223,10.068243,0.4474,0.342,4.99066,0.00000
1493.00,4.99012,10.107188,-0.000224,10.068296,0.4478,0.342,4.99012,0.00000
1494.00,4.99037,10.107254,-0.000222,10.068336,0.4481,0.342,4.99037,0.00000
1495.00,4.99224,10.107299,-0.000226,10.068315,0.4485,0.342,4.99224,0.00000
1496.00,4.99448,10.107377,-0.000224,10.068382,0.4488,0.342,4.99448,0.00000
1497.00,4.99737,10.107436,-0.000225,10.068317,0.4491,0.343,4.99737,0.00000
1498.00,5.00084,10.107533,-0.000225,10.068356,0.4494,0.343,5.00084,0.00000
1499.00,5.00413,10.107594,-0.000229,10.068312,0.4497,0.343,5.00413,0.00000
1500.00,5.00587,10.107665,-0.000228,10.068314,0.4500,0.343,5.00587,0.00000
1501.00,5.00723,10.107723,-0.000227,10.068285,0.4504,0.343,5.00723,0.00000
1502.00,5.00954,10.107812,-0.000226,10.068350,0.4507,0.343,5.00954,0.00000
1503.00,5.01167,10.107758,-0.000228,10.068255,0.4510,0.344,5.01167,0.00000
1504.00,5.01360,10.107806,-0.000229,10.068323,0.4513,0.344,5.01360,0.00000
1505.00,5.01562,10.107864,-0.000232,10.068365,0.4517,0.344,5.01562,0.00000
1506.00,5.01765,10.107868,-0.000235,10.068300,0.4520,0.344,5.01765,0.00000
1507.00,5.01855,10.107861,-0.000239,10.068220,0.4523,0.345,5.01855,0.00000
1508.00,5.01930,10.107959,-0.000238,10.068223,0.4526,0.345,5.01930,0.00000
1509.00,5.02004,10.107988,-0.000237,10.068151,0.4529,0.345,5.02004,0.00000
1510.00,5.02080,10.108013,-0.000235,10.068092,0.4533,0.345,5.02080,0.00000
1511.00,5.02101,10.108131,-0.000235,10.068163,0.4536,0.345,5.02101,0.00000
1512.00,5.02199,10.108224,-0.000232,10.068182,0.4539,0.345,5.02199,0.00000
1513.00,5.02189,10.108330,-0.000231,10.068229,0.4542,0.345,5.02189,0.00000
1514.00,5.02267,10.108363,-0.000229,10.068226,0.4546,0.346,5.02267,0.00000
1515.00,5.02406,10.108434,-0.000231,10.068199,0.4549,0.346,5.02406,0.00000
1516.00,5.02603,10.108424,-0.000230,10.068148,0.4552,0.346,5.02603,0.00000
1517.00,5.02593,10.108377,-0.000230,10.068105,0.4556,0.346,5.02593,0.00000
1518.00,5.02659,10.108400,-0.000228,10.068062,0.4559,0.346,5.02659,0.00000
1519.00,5.02649,10.108455,-0.000229,10.068060,0.4562,0.346,5.02649,0.00000
1520.00,5.02621,10.108520,-0.000228,10.068094,0.4566,0.346,5.02621,0.00000
1521.00,5.02557,10.108624,-0.000228,10.068106,0.4569,0.346,5.02557,0.00000
1522.00,5.02623,10.108747,-0.000230,10.068133,0.4572,0.347,5.02623,0.00000
1523.00,5.02723,10.108796,-0.000234,10.068172,0.4575,0.347,5.02723,0.00000
1524.00,5.02823,10.108840,-0.000233,10.068200,0.4578,0.347,5.02823,0.00000
1525.00,5.02861,10.108862,-0.000231,10.068236,0.4581,0.347,5.02861,0.00000
1526.00,5.02931,10.108893,-0.000233,10.068228,0.4584,0.348,5.02931,0.00000
1527.00,5.02985,10.108970,-0.000232,10.068221,0.4586,0.348,5.02985,0.00000
1528.00,5.03000,10.109016,-0.000231,10.068211,0.4589,0.348,5.03000,0.00000
1529.00,5.03061,10.109070,-0.000230,10.068225,0.4592,0.348,5.03061,0.00000
1530.00,5.03138,10.109149,-0.000233,10.068193,0.4594,0.348,5.03138,0.00000
1531.00,5.03187,10.109200,-0.000231,10.068254,0.4597,0.349,5.03187,0.00000
1532.00,5.03162,10.109246,-0.000231,10.068323,0.4600,0.349,5.03162,0.00000
1533.00,5.03154,10.109370,-0.000233,10.068372,0.4602,0.349,5.03154,0.00000
1534.00,5.03052,10.109409,-0.000237,10.068345,0.4605,0.350,5.03052,0.00000
1535.00,5.02997,10.109425,-0.000235,10.068321,0.4608,0.350,5.02997,0.00000
1536.00,5.02947,10.109450,-0.000231,10.068289,0.4610,0.350,5.02947,0.00000
1537.00,5.02945,10.109498,-0.000230,10.068256,0.4613,0.350,5.02945,0.00000
1538.00,5.02983,10.109498,-0.000230,10.068277,0.4616,0.350,5.02983,0.00000
1539.00,5.03076,10.109551,-0.000228,10.068245,0.4619,0.350,5.03076,0.00000
1540.00,5.03184,10.109614,-0.000227,10.068251,0.4621,0.350,5.03184,0.00000
1541.00,5.03239,10.109703,-0.000226,10.068247,0.4624,0.351,5.03239,0.00000
1542.00,5.03272,10.109727,-0.000226,10.068216,0.4626,0.351,5.03272,0.00000
1543.00,5.03228,10.109809,-0.000222,10.068178,0.4629,0.351,5.03228,0.00000
1544.00,5.03157,10.109849,-0.000222,10.068219,0.4631,0.351,5.03157,0.00000
1545.00,5.03052,10.109893,-0.000222,10.068234,0.4634,0.351,5.03052,0.00000
1546.00,5.02918,10.109898,-0.000222,10.068157,0.4637,0.351,5.02918,0.00000
1547.00,5.02926,10.109953,-0.000220,10.068150,0.4639,0.351,5.02926,0.00000
1548.00,5.02918,10.109991,-0.000222,10.068161,0.4641,0.352,5.02918,0.00000
1549.00,5.02929,10.110074,-0.000219,10.068170,0.4644,0.352,5.02929,0.00000
1550.00,5.02841,10.110126,-0.000220,10.068185,0.4646,0.352,5.02841,0.00000
1551.00,5.02870,10.110253,-0.000224,10.068285,0.4649,0.352,5.02870,0.00000
1552.00,5.02926,10.110344,-0.000226,10.068316,0.4651,0.353,5.02926,0.00000
1553.00,5.02988,10.110408,-0.000225,10.068288,0.4653,0.353,5.02988,0.00000
1554.00,5.03010,10.110505,-0.000228,10.068262,0.4655,0.353,5.03010,0.00000
1555.00,5.03113,10.110543,-0.000229,10.068206,0.4658,0.353,5.03113,0.00000
1556.00,5.03111,10.110615,-0.000227,10.068195,0.4660,0.353,5.03111,0.00000
1557.00,5.02990,10.110647,-0.000228,10.068129,0.4663,0.354,5.02990,0.00000
1558.00,5.02918,10.110751,-0.000232,10.068151,0.4665,0.354,5.02918,0.00000
1559.00,5.02927,10.110828,-0.000233,10.068208,0.4667,0.354,5.02927,0.00000
1560.00,5.02973,10.110915,-0.000232,10.068239,0.4669,0.354,5.02973,0.00000
1561.00,5.03074,10.110933,-0.000237,10.068175,0.4670,0.355,5.03074,0.00000
1562.00,5.03072,10.110943,-0.000236,10.068138,0.4672,0.355,5.03072,0.00000
1563.00,5.03118,10.110911,-0.000234,10.068106,0.4674,0.355,5.03118,0.00000
1564.00,5.03117,10.110930,-0.000233,10.068067,0.4676,0.355,5.03117,0.00000
1565.00,5.03179,10.111011,-0.000233,10.068077,0.4678,0.355,5.03179,0.00000
1566.00,5.03202,10.111046,-0.000229,10.068104,0.4680,0.355,5.03202,0.00000
1567.00,5.03279,10.111184,-0.000231,10.068212,0.4682,0.356,5.03279,0.00000
1568.00,5.03278,10.111274,-0.000229,10.068210,0.4683,0.356,5.03278,0.00000
1569.00,5.03257,10.111330,-0.000229,10.068229,0.4686,0.356,5.03257,0.00000
1570.00,5.03075,10.111344,-0.000230,10.068247,0.4687,0.356,5.03075,0.00000
1571.00,5.02956,10.111407,-0.000228,10.068253,0.4689,0.356,5.02956,0.00000
1572.00,5.02880,10.111440,-0.000227,10.068263,0.4691,0.356,5.02880,0.00000
1573.00,5.02824,10.111462,-0.000230,10.068246,0.4693,0.356,5.02824,0.00000
1574.00,5.02809,10.111532,-0.000227,10.068239,0.4695,0.357,5.02809,0.00000
1575.00,5.02871,10.111646,-0.000227,10.068234,0.4697,0.357,5.02871,0.00000
1576.00,5.02787,10.111733,-0.000228,10.068224,0.4699,0.357,5.02787,0.00000
1577.00,5.02792,10.111802,-0.000224,10.068226,0.4701,0.357,5.02792,0.00000
1578.00,5.02859,10.111883,-0.000223,10.068245,0.4703,0.357,5.02859,0.00000
1579.00,5.02823,10.111916,-0.000226,10.068238,0.4706,0.357,5.02823,0.00000
1580.00,5.02786,10.111908,-0.000229,10.068200,0.4708,0.358,5.02786,0.00000
1581.00,5.02877,10.111924,-0.000232,10.068232,0.4710,0.358,5.02877,0.00000
1582.00,5.02877,10.111930,-0.000231,10.068157,0.4712,0.358,5.02877,0.00000
1583.00,5.02884,10.111946,-0.000228,10.068101,0.4713,0.358,5.02884,0.00000
1584.00,5.02912,10.112051,-0.000225,10.068102,0.4715,0.358,5.02912,0.00000
1585.00,5.02940,10.112203,-0.000222,10.068173,0.4717,0.358,5.02940,0.00000
1586.00,5.02932,10.112292,-0.000220,10.068165,0.4718,0.358,5.02932,0.00000
1587.00,5.02919,10.112346,-0.000224,10.068150,0.4720,0.358,5.02919,0.00000
1588.00,5.02901,10.112414,-0.000227,10.068191,0.4723,0.359,5.02901,0.00000
1589.00,5.02922,10.112434,-0.000232,10.068189,0.4724,0.359,5.02922,0.00000
1590.00,5.02958,10.112417,-0.000230,10.068117,0.4726,0.359,5.02958,0.00000
1591.00,5.02983,10.112457,-0.000231,10.068081,0.4728,0.360,5.02983,0.00000
1592.00,5.03072,10.112455,-0.000233,10.068081,0.4730,0.360,5.03072,0.00000
1593.00,5.03047,10.112535,-0.000234,10.068131,0.4732,0.360,5.03047,0.00000
1594.00,5.03095,10.112625,-0.000230,10.068154,0.4734,0.360,5.03095,0.00000
1595.00,5.03081,10.112661,-0.000233,10.068152,0.4736,0.360,5.03081,0.00000
1596.00,5.03096,10.112673,-0.000233,10.068147,0.4738,0.360,5.03096,0.00000
1597.00,5.03010,10.112834,-0.000230,10.068218,0.4741,0.361,5.03010,0.00000
1598.00,5.02911,10.112902,-0.000230,10.068232,0.4743,0.361,5.02911,0.00000
1599.00,5.02820,10.112902,-0.000234,10.068183,0.4745,0.361,5.02820,0.00000
1600.00,5.02799,10.112979,-0.000234,10.068204,0.4747,0.361,5.02799,0.00000
1601.00,5.02814,10.113062,-0.000233,10.068225,0.4749,0.361,5.02814,0.00000
1602.00,5.02872,10.113135,-0.000233,10.068225,0.4751,0.362,5.02872,0.00000
1603.00,5.03078,10.113178,-0.000234,10.068155,0.4752,0.362,5.03078,0.00000
1604.00,5.03157,10.113260,-0.000229,10.068172,0.4754,0.362,5.03157,0.00000
1605.00,5.03170,10.113330,-0.000227,10.068191,0.4756,0.362,5.03170,0.00000
1606.00,5.03086,10.113368,-0.000230,10.068171,0.4759,0.362,5.03086,0.00000
1607.00,5.03019,10.113360,-0.000234,10.068129,0.4761,0.362,5.03019,0.00000
1608.00,5.02903,10.113397,-0.000232,10.068113,0.4763,0.363,5.02903,0.00000
1609.00,5.02858,10.113405,-0.000232,10.068099,0.4766,0.363,5.02858,0.00000
1610.00,5.02853,10.113406,-0.000236,10.068054,0.4768,0.363,5.02853,0.00000
1611.00,5.02884,10.113561,-0.000237,10.068132,0.4771,0.363,5.02884,0.00000
1612.00,5.02947,10.113621,-0.000234,10.068097,0.4774,0.363,5.02947,0.00000
1613.00,5.02984,10.113742,-0.000235,10.068186,0.4776,0.363,5.02984,0.00000
1614.00,5.02958,10.113821,-0.000238,10.068214,0.4779,0.364,5.02958,0.00000
1615.00,5.02935,10.113898,-0.000237,10.068208,0.4782,0.364,5.02935,0.00000
1616.00,5.02937,10.113865,-0.000235,10.068144,0.4785,0.364,5.02937,0.00000
1617.00,5.02903,10.113955,-0.000238,10.068205,0.4787,0.364,5.02903,0.00000
1618.00,5.02885,10.113930,-0.000239,10.068127,0.4790,0.365,5.02885,0.00000
1619.00,5.02884,10.113983,-0.000240,10.068090,0.4793,0.365,5.02884,0.00000
1620.00,5.02779,10.114057,-0.000238,10.068072,0.4796,0.365,5.02779,0.00000
1621.00,5.02788,10.114100,-0.000239,10.068028,0.4799,0.365,5.02788,0.00000
1622.00,5.02791,10.114125,-0.000238,10.067991,0.4802,0.365,5.02791,0.00000
1623.00,5.02739,10.114217,-0.000237,10.068003,0.4805,0.366,5.02739,0.00000
1624.00,5.02746,10.114312,-0.000235,10.068033,0.4808,0.366,5.02746,0.00000
1625.00,5.02823,10.114428,-0.000237,10.068107,0.4811,0.366,5.02823,0.00000
1626.00,5.02757,10.114486,-0.000236,10.068146,0.4814,0.366,5.02757,0.00000
1627.00,5.02664,10.114575,-0.000236,10.068209,0.4817,0.366,5.02664,0.00000
1628.00,5.02737,10.114645,-0.000234,10.068242,0.4820,0.366,5.02737,0.00000
1629.00,5.02691,10.114685,-0.000235,10.068244,0.4824,0.367,5.02691,0.00000
1630.00,5.02716,10.114691,-0.000235,10.068192,0.4827,0.367,5.02716,0.00000
1631.00,5.02741,10.114736,-0.000234,10.068194,0.4830,0.367,5.02741,0.00000
1632.00,5.02870,10.114793,-0.000234,10.068150,0.4834,0.367,5.02870,0.00000
1633.00,5.02786,10.114783,-0.000235,10.068079,0.4837,0.367,5.02786,0.00000
1634.00,5.02863,10.114800,-0.000237,10.067997,0.4841,0.368,5.02863,0.00000
1635.00,5.02842,10.114864,-0.000237,10.068000,0.4844,0.368,5.02842,0.00000
1636.00,5.02896,10.114965,-0.000238,10.068025,0.4848,0.368,5.02896,0.00000
1637.00,5.02811,10.114920,-0.000240,10.067955,0.4851,0.368,5.02811,0.00000
1638.00,5.02795,10.115100,-0.000239,10.068051,0.4854,0.369,5.02795,0.00000
1639.00,5.02844,10.115168,-0.000237,10.068070,0.4857,0.369,5.02844,0.00000
1640.00,5.02899,10.115196,-0.000235,10.068054,0.4861,0.369,5.02899,0.00000
1641.00,5.02808,10.115255,-0.000235,10.068063,0.4864,0.369,5.02808,0.00000
1642.00,5.02757,10.115448,-0.000234,10.068161,0.4867,0.369,5.02757,0.00000
1643.00,5.02774,10.115436,-0.000236,10.068145,0.4870,0.369,5.02774,0.00000
1644.00,5.02762,10.115470,-0.000236,10.068130,0.4873,0.370,5.02762,0.00000
1645.00,5.02655,10.115531,-0.000237,10.068146,0.4876,0.370,5.02655,0.00000
1646.00,5.02564,10.115555,-0.000239,10.068085,0.4879,0.370,5.02564,0.00000
1647.00,5.02530,10.115589,-0.000239,10.068111,0.4883,0.370,5.02530,0.00000
1648.00,5.02513,10.115634,-0.000238,10.068103,0.4886,0.370,5.02513,0.00000
1649.00,5.02367,10.115691,-0.000238,10.068142,0.4889,0.371,5.02367,0.00000
1650.00,5.02422,10.115768,-0.000236,10.068171,0.4893,0.371,5.02422,0.00000
1651.00,5.02517,10.115826,-0.000234,10.068223,0.4896,0.371,5.02517,0.00000
@10,1.0001,2.0, 1650.07999999999 
1652.00,5.02585,10.115848,-0.000232,10.068181,0.4899,0.371,5.02585,0.00000
1653.00,5.02612,10.115954,-0.000230,10.068214,0.4902,0.371,5.02612,0.00000
1654.00,5.02371,10.116037,-0.000229,10.068252,0.4905,0.371,5.02371,0.00000
1655.00,5.01455,10.116093,-0.000234,10.068312,0.4908,0.372,5.01455,0.00000
1656.00,5.00282,10.116217,-0.000241,10.068405,0.4911,0.372,5.00282,0.00000
1657.00,4.99357,10.116363,-0.000242,10.068482,0.4914,0.372,4.99357,0.00000
1658.00,4.98592,10.116396,-0.000244,10.068429,0.4918,0.373,4.98592,0.00000
1659.00,4.98275,10.116569,-0.000241,10.068485,0.4921,0.373,4.98275,0.00000
1660.00,4.98692,10.116615,-0.000236,10.068444,0.4924,0.373,4.98692,0.00000
1661.00,4.99675,10.116640,-0.000230,10.068392,0.4927,0.373,4.99675,0.00000
1662.00,5.00399,10.116633,-0.000229,10.068324,0.4930,0.373,5.00399,0.00000
1663.00,5.00940,10.116656,-0.000232,10.068286,0.4933,0.373,5.00940,0.00000
1664.00,5.01325,10.116578,-0.000236,10.068208,0.4937,0.374,5.01325,0.00000
1665.00,5.01489,10.116590,-0.000235,10.068192,0.4940,0.374,5.01489,0.00000
1666.00,5.01327,10.116577,-0.000234,10.068115,0.4942,0.374,5.01327,0.00000
1667.00,5.01044,10.116617,-0.000233,10.068139,0.4945,0.374,5.01044,0.00000
1668.00,5.00647,10.116704,-0.000227,10.068240,0.4948,0.374,5.00647,0.00000
1669.00,5.00308,10.116774,-0.000224,10.068312,0.4951,0.374,5.00308,0.00000
1670.00,4.99973,10.116816,-0.000224,10.068253,0.4955,0.374,4.99973,0.00000
1671.00,4.99695,10.116913,-0.000221,10.068287,0.4958,0.374,4.99695,0.00000
1672.00,4.99539,10.116933,-0.000222,10.068195,0.4961,0.374,4.99539,0.00000
1673.00,4.99465,10.116967,-0.000225,10.068159,0.4964,0.375,4.99465,0.00000
1674.00,4.99479,10.117082,-0.000229,10.068102,0.4967,0.375,4.99479,0.00000
1675.00,4.99601,10.117197,-0.000232,10.068166,0.4970,0.375,4.99601,0.00000
1676.00,4.99743,10.117224,-0.000233,10.068156,0.4972,0.376,4.99743,0.00000
1677.00,4.99897,10.117300,-0.000235,10.068234,0.4975,0.376,4.99897,0.00000
1678.00,5.00137,10.117316,-0.000233,10.068169,0.4978,0.376,5.00137,0.00000
1679.00,5.00262,10.117304,-0.000229,10.068121,0.4980,0.376,5.00262,0.00000
1680.00,5.00398,10.117412,-0.000228,10.068145,0.4983,0.376,5.00398,0.00000
1681.00,5.00527,10.117521,-0.000230,10.068152,0.4985,0.376,5.00527,0.00000
1682.00,5.00634,10.117604,-0.000226,10.068153,0.4988,0.376,5.00634,0.00000
1683.00,5.00714,10.117676,-0.000227,10.068200,0.4990,0.376,5.00714,0.00000
1684.00,5.00792,10.117726,-0.000229,10.068214,0.4993,0.377,5.00792,0.00000
1685.00,5.00861,10.117763,-0.000227,10.068181,0.4996,0.377,5.00861,0.00000
1686.00,5.00938,10.117780,-0.000226,10.068174,0.4999,0.377,5.00938,0.00000
1687.00,5.01065,10.117793,-0.000226,10.068103,0.5002,0.377,5.01065,0.00000
1688.00,5.01202,10.117871,-0.000224,10.068136,0.5004,0.377,5.01202,0.00000
1689.00,5.01366,10.117929,-0.000223,10.068178,0.5007,0.377,5.01366,0.00000
1690.00,5.01394,10.117905,-0.000225,10.068205,0.5010,0.378,5.01394,0.00000
1691.00,5.01442,10.117934,-0.000225,10.068180,0.5013,0.378,5.01442,0.00000
1692.00,5.01422,10.118045,-0.000228,10.068283,0.5015,0.378,5.01422,0.00000
1693.00,5.01444,10.118092,-0.000231,10.068234,0.5018,0.378,5.01444,0.00000
1694.00,5.01403,10.118151,-0.000229,10.068232,0.5020,0.379,5.01403,0.00000
1695.00,5.01406,10.118191,-0.000229,10.068192,0.5023,0.379,5.01406,0.00000
1696.00,5.01458,10.118272,-0.000227,10.068219,0.5025,0.379,5.01458,0.00000
1697.00,5.01485,10.118284,-0.000223,10.068155,0.5028,0.379,5.01485,0.00000
1698.00,5.01412,10.118313,-0.000219,10.068139,0.5030,0.379,5.01412,0.00000
1699.00,5.01364,10.118370,-0.000220,10.068115,0.5033,0.379,5.01364,0.00000
1700.00,5.01407,10.118458,-0.000219,10.068089,0.5036,0.379,5.01407,0.00000
1701.00,5.01359,10.118509,-0.000222,10.068129,0.5038,0.379,5.01359,0.00000
1702.00,5.01437,10.118538,-0.000225,10.068147,0.5041,0.380,5.01437,0.00000
1703.00,5.01447,10.118628,-0.000228,10.068191,0.5043,0.380,5.01447,0.00000
1704.00,5.01506,10.118668,-0.000230,10.068196,0.5046,0.380,5.01506,0.00000
1705.00,5.01538,10.118730,-0.000228,10.068230,0.5048,0.380,5.01538,0.00000
1706.00,5.01552,10.118774,-0.000228,10.068172,0.5051,0.380,5.01552,0.00000
1707.00,5.01471,10.118842,-0.000229,10.068135,0.5053,0.381,5.01471,0.00000
1708.00,5.01616,10.118871,-0.000227,10.068094,0.5056,0.381,5.01616,0.00000
1709.00,5.01674,10.118916,-0.000226,10.068071,0.5058,0.381,5.01674,0.00000
1710.00,5.01736,10.118937,-0.000230,10.068033,0.5061,0.381,5.01736,0.00000
1711.00,5.01803,10.118991,-0.000234,10.068005,0.5064,0.382,5.01803,0.00000
1712.00,5.01928,10.119051,-0.000236,10.067966,0.5067,0.382,5.01928,0.00000
1713.00,5.01965,10.119107,-0.000235,10.067949,0.5069,0.382,5.01965,0.00000
1714.00,5.01904,10.119233,-0.000237,10.068029,0.5072,0.382,5.01904,0.00000
1715.00,5.01871,10.119293,-0.000236,10.068027,0.5075,0.383,5.01871,0.00000
1716.00,5.01859,10.119303,-0.000234,10.068024,0.5078,0.383,5.01859,0.00000
1717.00,5.01890,10.119323,-0.000236,10.068054,0.5080,0.383,5.01890,0.00000
1718.00,5.01807,10.119378,-0.000238,10.068050,0.5082,0.383,5.01807,0.00000
1719.00,5.01845,10.119330,-0.000238,10.068008,0.5085,0.383,5.01845,0.00000
1720.00,5.01856,10.119389,-0.000235,10.068056,0.5087,0.384,5.01856,0.00000
1721.00,5.01883,10.119488,-0.000229,10.068104,0.5090,0.384,5.01883,0.00000
1722.00,5.01836,10.119587,-0.000224,10.068177,0.5092,0.384,5.01836,0.00000
1723.00,5.01888,10.119603,-0.000226,10.068157,0.5095,0.384,5.01888,0.00000
1724.00,5.01899,10.119695,-0.000225,10.068111,0.5097,0.384,5.01899,0.00000
1725.00,5.01866,10.119717,-0.000225,10.068104,0.5099,0.384,5.01866,0.00000
1726.00,5.01819,10.119755,-0.000227,10.068065,0.5102,0.384,5.01819,0.00000
1727.00,5.01756,10.119737,-0.000229,10.067978,0.5104,0.384,5.01756,0.00000
1728.00,5.01676,10.119847,-0.000228,10.068059,0.5107,0.385,5.01676,0.00000
1729.00,5.01638,10.119882,-0.000231,10.068069,0.5109,0.385,5.01638,0.00000
1730.00,5.01684,10.119927,-0.000238,10.068032,0.5112,0.385,5.01684,0.00000
1731.00,5.01762,10.119987,-0.000242,10.068087,0.5115,0.386,5.01762,0.00000
1732.00,5.01824,10.120041,-0.000244,10.068123,0.5117,0.386,5.01824,0.00000
1733.00,5.01797,10.120068,-0.000242,10.068068,0.5120,0.386,5.01797,0.00000
1734.00,5.01866,10.120154,-0.000239,10.068042,0.5123,0.386,5.01866,0.00000
1735.00,5.01934,10.120285,-0.000236,10.068088,0.5125,0.386,5.01934,0.00000
1736.00,5.01900,10.120358,-0.000236,10.068043,0.5128,0.387,5.01900,0.00000
1737.00,5.01906,10.120471,-0.000233,10.068050,0.5131,0.387,5.01906,0.00000
1738.00,5.01982,10.120572,-0.000237,10.068084,0.5134,0.387,5.01982,0.00000
1739.00,5.01933,10.120647,-0.000239,10.068192,0.5136,0.387,5.01933,0.00000
1740.00,5.01809,10.120693,-0.000238,10.068156,0.5139,0.388,5.01809,0.00000
1741.00,5.01760,10.120751,-0.000237,10.068187,0.5141,0.388,5.01760,0.00000
1742.00,5.01762,10.120784,-0.000232,10.068197,0.5144,0.388,5.01762,0.00000
1743.00,5.01756,10.120793,-0.000226,10.068158,0.5147,0.388,5.01756,0.00000
1744.00,5.01754,10.120832,-0.000226,10.068079,0.5149,0.388,5.01754,0.00000
1745.00,5.01741,10.120872,-0.000227,10.068099,0.5151,0.388,5.01741,0.00000
1746.00,5.01735,10.120871,-0.000226,10.068044,0.5153,0.388,5.01735,0.00000
1747.00,5.01605,10.120912,-0.000232,10.068045,0.5156,0.389,5.01605,0.00000
1748.00,5.01536,10.120965,-0.000234,10.068137,0.5158,0.389,5.01536,0.00000
1749.00,5.01511,10.120965,-0.000231,10.068126,0.5161,0.389,5.01511,0.00000
1750.00,5.01566,10.121037,-0.000228,10.068120,0.5164,0.389,5.01566,0.00000
1751.00,5.01593,10.121106,-0.000228,10.068157,0.5166,0.389,5.01593,0.00000
1752.00,5.01569,10.121214,-0.000225,10.068164,0.5168,0.389,5.01569,0.00000
1753.00,5.01511,10.121245,-0.000226,10.068094,0.5171,0.389,5.01511,0.00000
1754.00,5.01485,10.121322,-0.000223,10.068133,0.5174,0.389,5.01485,0.00000
1755.00,5.01446,10.121365,-0.000224,10.068218,0.5176,0.390,5.01446,0.00000
1756.00,5.01377,10.121426,-0.000218,10.068197,0.5179,0.389,5.01377,0.00000
1757.00,5.01460,10.121460,-0.000218,10.068190,0.5182,0.390,5.01460,0.00000
1758.00,5.01524,10.121526,-0.000218,10.068204,0.5185,0.390,5.01524,0.00000
1759.00,5.01513,10.121611,-0.000221,10.068207,0.5188,0.390,5.01513,0.00000
1760.00,5.01473,10.121671,-0.000221,10.068110,0.5191,0.390,5.01473,0.00000
1761.00,5.01490,10.121773,-0.000225,10.068176,0.5193,0.391,5.01490,0.00000
1762.00,5.01413,10.121844,-0.000223,10.068202,0.5196,0.391,5.01413,0.00000
1763.00,5.01375,10.121878,-0.000219,10.068173,0.5199,0.391,5.01375,0.00000
1764.00,5.01354,10.121954,-0.000217,10.068179,0.5202,0.391,5.01354,0.00000
1765.00,5.01431,10.122010,-0.000215,10.068216,0.5204,0.391,5.01431,0.00000
1766.00,5.01500,10.122055,-0.000213,10.068185,0.5207,0.391,5.01500,0.00000
1767.00,5.01600,10.122117,-0.000215,10.068176,0.5210,0.391,5.01600,0.00000
1768.00,5.01648,10.122286,-0.000216,10.068274,0.5212,0.391,5.01648,0.00000
1769.00,5.01672,10.122314,-0.000219,10.068249,0.5215,0.392,5.01672,0.00000
1770.00,5.01627,10.122392,-0.000220,10.068264,0.5218,0.392,5.01627,0.00000
1771.00,5.01539,10.122416,-0.000221,10.068246,0.5221,0.392,5.01539,0.00000
1772.00,5.01559,10.122453,-0.000222,10.068241,0.5224,0.392,5.01559,0.00000
1773.00,5.01528,10.122434,-0.000222,10.068195,0.5228,0.393,5.01528,0.00000
1774.00,5.01611,10.122497,-0.000220,10.068259,0.5231,0.393,5.01611,0.00000
1775.00,5.01596,10.122516,-0.000220,10.068255,0.5234,0.393,5.01596,0.00000
1776.00,5.01600,10.122576,-0.000220,10.068256,0.5237,0.393,5.01600,0.00000
1777.00,5.01543,10.122644,-0.000219,10.068292,0.5240,0.393,5.01543,0.00000
1778.00,5.01506,10.122697,-0.000221,10.068259,0.5243,0.393,5.01506,0.00000
1779.00,5.01402,10.122675,-0.000223,10.068170,0.5246,0.394,5.01402,0.00000
1780.00,5.01465,10.122730,-0.000222,10.068182,0.5249,0.394,5.01465,0.00000
1781.00,5.01556,10.122794,-0.000220,10.068239,0.5252,0.394,5.01556,0.00000
1782.00,5.01580,10.122834,-0.000217,10.068196,0.5255,0.394,5.01580,0.00000
1783.00,5.01604,10.122888,-0.000215,10.068240,0.5258,0.394,5.01604,0.00000
1784.00,5.01616,10.123046,-0.000216,10.068339,0.5261,0.394,5.01616,0.00000
1785.00,5.01553,10.123084,-0.000216,10.068311,0.5264,0.394,5.01553,0.00000
1786.00,5.01516,10.123161,-0.000219,10.068286,0.5267,0.394,5.01516,0.00000
1787.00,5.01575,10.123199,-0.000226,10.068274,0.5270,0.395,5.01575,0.00000
1788.00,5.01635,10.123256,-0.000227,10.068237,0.5273,0.395,5.01635,0.00000
1789.00,5.01698,10.123292,-0.000226,10.068223,0.5276,0.395,5.01698,0.00000
1790.00,5.01798,10.123354,-0.000225,10.068210,0.5278,0.395,5.01798,0.00000
1791.00,5.01767,10.123399,-0.000227,10.068196,0.5281,0.396,5.01767,0.00000
1792.00,5.01651,10.123426,-0.000224,10.068202,0.5284,0.396,5.01651,0.00000
1793.00,5.01633,10.123488,-0.000225,10.068235,0.5287,0.396,5.01633,0.00000
1794.00,5.01573,10.123538,-0.000224,10.068274,0.5289,0.396,5.01573,0.00000
1795.00,5.01478,10.123621,-0.000222,10.068319,0.5292,0.396,5.01478,0.00000
1796.00,5.01418,10.123650,-0.000218,10.068313,0.5295,0.396,5.01418,0.00000
1797.00,5.01386,10.123691,-0.000212,10.068326,0.5297,0.396,5.01386,0.00000
1798.00,5.01327,10.123747,-0.000211,10.068356,0.5300,0.396,5.01327,0.00000
1799.00,5.01261,10.123752,-0.000213,10.068252,0.5302,0.396,5.01261,0.00000
1800.00,5.01188,10.123749,-0.000216,10.068183,0.5305,0.396,5.01188,0.00000
1801.00,5.01174,10.123834,-0.000223,10.068235,0.5307,0.397,5.01174,0.00000
1802.00,5.01188,10.123912,-0.000229,10.068243,0.5309,0.397,5.01188,0.00000
1803.00,5.01234,10.123945,-0.000229,10.068220,0.5312,0.398,5.01234,0.00000
1804.00,5.01250,10.124041,-0.000230,10.068256,0.5314,0.398,5.01250,0.00000
1805.00,5.01377,10.124162,-0.000233,10.068342,0.5317,0.398,5.01377,0.00000
1806.00,5.01435,10.124169,-0.000229,10.068290,0.5319,0.398,5.01435,0.00000
1807.00,5.01436,10.124158,-0.000231,10.068229,0.5321,0.399,5.01436,0.00000
1808.00,5.01344,10.124209,-0.000232,10.068241,0.5323,0.399,5.01344,0.00000
1809.00,5.01401,10.124258,-0.000231,10.068272,0.5326,0.399,5.01401,0.00000
1810.00,5.01392,10.124242,-0.000229,10.068220,0.5328,0.399,5.01392,0.00000
1811.00,5.01359,10.124271,-0.000229,10.068227,0.5330,0.399,5.01359,0.00000
1812.00,5.01424,10.124373,-0.000227,10.068274,0.5332,0.399,5.01424,0.00000
1813.00,5.01485,10.124413,-0.000227,10.068224,0.5334,0.400,5.01485,0.00000
1814.00,5.01437,10.124457,-0.000228,10.068203,0.5336,0.400,5.01437,0.00000
1815.00,5.01310,10.124502,-0.000229,10.068185,0.5338,0.400,5.01310,0.00000
1816.00,5.01331,10.124609,-0.000227,10.068243,0.5340,0.400,5.01331,0.00000
1817.00,5.01225,10.124657,-0.000228,10.068225,0.5341,0.400,5.01225,0.00000
1818.00,5.01164,10.124705,-0.000224,10.068275,0.5342,0.400,5.01164,0.00000
1819.00,5.01181,10.124652,-0.000222,10.068210,0.5344,0.400,5.01181,0.00000
1820.00,5.01179,10.124710,-0.000222,10.068285,0.5346,0.401,5.01179,0.00000
1821.00,5.01127,10.124749,-0.000222,10.068257,0.5347,0.401,5.01127,0.00000
1822.00,5.01166,10.124813,-0.000224,10.068267,0.5349,0.401,5.01166,0.00000
1823.00,5.01146,10.124913,-0.000223,10.068254,0.5351,0.401,5.01146,0.00000
1824.00,5.01096,10.125058,-0.000223,10.068357,0.5353,0.401,5.01096,0.00000
1825.00,5.01067,10.125079,-0.000221,10.068312,0.5354,0.401,5.01067,0.00000
1826.00,5.01086,10.125081,-0.000222,10.068277,0.5355,0.402,5.01086,0.00000
1827.00,5.01007,10.125142,-0.000221,10.068271,0.5357,0.402,5.01007,0.00000
1828.00,5.01028,10.125195,-0.000224,10.068305,0.5358,0.402,5.01028,0.00000
1829.00,5.01019,10.125266,-0.000225,10.068279,0.5359,0.402,5.01019,0.00000
1830.00,5.01084,10.125402,-0.000225,10.068278,0.5361,0.403,5.01084,0.00000
1831.00,5.01053,10.125491,-0.000227,10.068307,0.5362,0.403,5.01053,0.00000
@11,1.0001,2.0, 1830.022 
1832.00,5.01081,10.125554,-0.000225,10.068297,0.5363,0.403,5.01081,0.00000
1833.00,5.01117,10.125592,-0.000226,10.068280,0.5364,0.403,5.01117,0.00000
1834.00,5.00994,10.125579,-0.000227,10.068215,0.5366,0.403,5.00994,0.00000
1835.00,5.00270,10.125564,-0.000228,10.068182,0.5367,0.404,5.00270,0.00000
1836.00,4.99255,10.125685,-0.000229,10.068261,0.5368,0.404,4.99255,0.00000
1837.00,4.98407,10.125767,-0.000229,10.068304,0.5370,0.404,4.98407,0.00000
1838.00,4.97773,10.125799,-0.000226,10.068272,0.5371,0.404,4.97773,0.00000
1839.00,4.97581,10.125878,-0.000223,10.068291,0.5372,0.404,4.97581,0.00000
1840.00,4.98153,10.125914,-0.000221,10.068267,0.5374,0.404,4.98153,0.00000
1841.00,4.99111,10.125892,-0.000217,10.068171,0.5375,0.404,4.99111,0.00000
1842.00,4.99971,10.125876,-0.000218,10.068067,0.5377,0.404,4.99971,0.00000
1843.00,5.00580,10.125964,-0.000222,10.068094,0.5378,0.404,5.00580,0.00000
1844.00,5.00872,10.126014,-0.000224,10.068083,0.5380,0.405,5.00872,0.00000
1845.00,5.00917,10.126111,-0.000223,10.068145,0.5382,0.405,5.00917,0.00000
1846.00,5.00874,10.126171,-0.000217,10.068163,0.5383,0.405,5.00874,0.00000
1847.00,5.00737,10.126247,-0.000213,10.068205,0.5386,0.405,5.00737,0.00000
1848.00,5.00425,10.126270,-0.000210,10.068166,0.5387,0.405,5.00425,0.00000
1849.00,5.00139,10.126340,-0.000210,10.068171,0.5389,0.405,5.00139,0.00000
1850.00,4.99917,10.126399,-0.000211,10.068126,0.5392,0.405,4.99917,0.00000
1851.00,4.99652,10.126454,-0.000219,10.068128,0.5394,0.406,4.99652,0.00000
1852.00,4.99455,10.126500,-0.000222,10.068146,0.5396,0.406,4.99455,0.00000
1853.00,4.99522,10.126524,-0.000225,10.068114,0.5398,0.406,4.99522,0.00000
1854.00,4.99535,10.126599,-0.000226,10.068160,0.5401,0.407,4.99535,0.00000
1855.00,4.99530,10.126636,-0.000226,10.068177,0.5403,0.407,4.99530,0.00000
1856.00,4.99698,10.126682,-0.000227,10.068143,0.5405,0.407,4.99698,0.00000
1857.00,4.99829,10.126759,-0.000229,10.068177,0.5407,0.407,4.99829,0.00000
1858.00,4.99849,10.126791,-0.000226,10.068139,0.5410,0.407,4.99849,0.00000
1859.00,4.99916,10.126855,-0.000227,10.068113,0.5413,0.407,4.99916,0.00000
1860.00,5.00043,10.126916,-0.000231,10.068116,0.5415,0.408,5.00043,0.00000
1861.00,5.00110,10.126910,-0.000229,10.068080,0.5417,0.408,5.00110,0.00000
1862.00,5.00075,10.126913,-0.000227,10.068054,0.5420,0.408,5.00075,0.00000
1863.00,5.00118,10.126997,-0.000228,10.068111,0.5422,0.408,5.00118,0.00000
1864.00,5.00246,10.127040,-0.000225,10.068159,0.5425,0.408,5.00246,0.00000
1865.00,5.00319,10.127070,-0.000222,10.068178,0.5427,0.408,5.00319,0.00000
1866.00,5.00296,10.127151,-0.000222,10.068169,0.5430,0.408,5.00296,0.00000
1867.00,5.00382,10.127192,-0.000226,10.068150,0.5433,0.409,5.00382,0.00000
1868.00,5.00414,10.127283,-0.000225,10.068183,0.5435,0.409,5.00414,0.00000
1869.00,5.00408,10.127347,-0.000226,10.068148,0.5438,0.409,5.00408,0.00000
1870.00,5.00401,10.127396,-0.000226,10.068110,0.5440,0.409,5.00401,0.00000
1871.00,5.00462,10.127449,-0.000229,10.068163,0.5443,0.410,5.00462,0.00000
1872.00,5.00491,10.127540,-0.000224,10.068190,0.5445,0.410,5.00491,0.00000
1873.00,5.00546,10.127584,-0.000226,10.068194,0.5448,0.410,5.00546,0.00000
1874.00,5.00570,10.127597,-0.000227,10.068181,0.5450,0.410,5.00570,0.00000
1875.00,5.00532,10.127664,-0.000228,10.068195,0.5453,0.410,5.00532,0.00000
1876.00,5.00520,10.127735,-0.000226,10.068178,0.5455,0.411,5.00520,0.00000
1877.00,5.00537,10.127858,-0.000228,10.068184,0.5458,0.411,5.00537,0.00000
1878.00,5.00499,10.127901,-0.000230,10.068182,0.5460,0.411,5.00499,0.00000
1879.00,5.00521,10.127955,-0.000232,10.068191,0.5463,0.411,5.00521,0.00000
1880.00,5.00623,10.128074,-0.000235,10.068214,0.5466,0.412,5.00623,0.00000
1881.00,5.00682,10.128182,-0.000235,10.068267,0.5469,0.412,5.00682,0.00000
1882.00,5.00708,10.128192,-0.000232,10.068282,0.5471,0.412,5.00708,0.00000
1883.00,5.00747,10.128279,-0.000227,10.068294,0.5474,0.412,5.00747,0.00000
1884.00,5.00707,10.128351,-0.000222,10.068323,0.5477,0.412,5.00707,0.00000
1885.00,5.00554,10.128346,-0.000220,10.068248,0.5480,0.412,5.00554,0.00000
1886.00,5.00378,10.128395,-0.000218,10.068210,0.5483,0.412,5.00378,0.00000
1887.00,5.00367,10.128454,-0.000221,10.068182,0.5486,0.412,5.00367,0.00000
1888.00,5.00337,10.128481,-0.000219,10.068142,0.5489,0.412,5.00337,0.00000
1889.00,5.00345,10.128549,-0.000220,10.068159,0.5492,0.412,5.00345,0.00000
1890.00,5.00394,10.128629,-0.000220,10.068253,0.5495,0.413,5.00394,0.00000
1891.00,5.00544,10.128609,-0.000224,10.068239,0.5498,0.413,5.00544,0.00000
1892.00,5.00508,10.128661,-0.000224,10.068275,0.5501,0.413,5.00508,0.00000
1893.00,5.00540,10.128723,-0.000229,10.068258,0.5504,0.414,5.00540,0.00000
1894.00,5.00474,10.128759,-0.000225,10.068152,0.5507,0.414,5.00474,0.00000
1895.00,5.00462,10.128789,-0.000223,10.068105,0.5510,0.414,5.00462,0.00000
1896.00,5.00428,10.128916,-0.000220,10.068148,0.5513,0.414,5.00428,0.00000
1897.00,5.00428,10.128955,-0.000219,10.068087,0.5516,0.414,5.00428,0.00000
1898.00,5.00342,10.129007,-0.000219,10.068135,0.5519,0.414,5.00342,0.00000
1899.00,5.00362,10.129117,-0.000224,10.068270,0.5521,0.414,5.00362,0.00000
1900.00,5.00337,10.129161,-0.000224,10.068279,0.5524,0.414,5.00337,0.00000
1901.00,5.00370,10.129237,-0.000225,10.068344,0.5527,0.415,5.00370,0.00000
1902.00,5.00399,10.129269,-0.000225,10.068371,0.5530,0.415,5.00399,0.00000
1903.00,5.00392,10.129276,-0.000228,10.068362,0.5533,0.415,5.00392,0.00000
1904.00,5.00405,10.129267,-0.000224,10.068324,0.5535,0.415,5.00405,0.00000
1905.00,5.00486,10.129323,-0.000224,10.068363,0.5538,0.415,5.00486,0.00000
1906.00,5.00430,10.129325,-0.000221,10.068306,0.5541,0.415,5.00430,0.00000
1907.00,5.00390,10.129370,-0.000221,10.068315,0.5543,0.416,5.00390,0.00000
1908.00,5.00447,10.129425,-0.000217,10.068295,0.5546,0.416,5.00447,0.00000
1909.00,5.00426,10.129491,-0.000219,10.068254,0.5548,0.416,5.00426,0.00000
1910.00,5.00427,10.129500,-0.000219,10.068154,0.5550,0.416,5.00427,0.00000
1911.00,5.00455,10.129597,-0.000223,10.068130,0.5552,0.416,5.00455,0.00000
1912.00,5.00487,10.129664,-0.000222,10.068136,0.5555,0.416,5.00487,0.00000
1913.00,5.00558,10.129726,-0.000224,10.068115,0.5557,0.417,5.00558,0.00000
1914.00,5.00544,10.129762,-0.000222,10.068141,0.5560,0.417,5.00544,0.00000
1915.00,5.00461,10.129866,-0.000224,10.068218,0.5562,0.417,5.00461,0.00000
1916.00,5.00381,10.129869,-0.000219,10.068206,0.5564,0.417,5.00381,0.00000
1917.00,5.00312,10.129913,-0.000219,10.068194,0.5566,0.417,5.00312,0.00000
1918.00,5.00150,10.129953,-0.000222,10.068195,0.5569,0.417,5.00150,0.00000
1919.00,5.00177,10.130008,-0.000219,10.068148,0.5571,0.417,5.00177,0.00000
1920.00,5.00244,10.130092,-0.000219,10.068139,0.5572,0.417,5.00244,0.00000
1921.00,5.00371,10.130122,-0.000226,10.068097,0.5575,0.418,5.00371,0.00000
1922.00,5.00513,10.130197,-0.000226,10.068087,0.5577,0.418,5.00513,0.00000
1923.00,5.00693,10.130300,-0.000224,10.068093,0.5579,0.418,5.00693,0.00000
1924.00,5.00661,10.130323,-0.000225,10.068091,0.5581,0.418,5.00661,0.00000
1925.00,5.00628,10.130308,-0.000226,10.068042,0.5583,0.419,5.00628,0.00000
1926.00,5.00529,10.130337,-0.000223,10.068033,0.5585,0.419,5.00529,0.00000
1927.00,5.00359,10.130331,-0.000223,10.068006,0.5587,0.419,5.00359,0.00000
1928.00,5.00246,10.130372,-0.000225,10.068028,0.5589,0.419,5.00246,0.00000
1929.00,5.00286,10.130443,-0.000221,10.068023,0.5591,0.419,5.00286,0.00000
1930.00,5.00292,10.130533,-0.000218,10.068082,0.5593,0.419,5.00292,0.00000
1931.00,5.00283,10.130606,-0.000218,10.068135,0.5595,0.419,5.00283,0.00000
1932.00,5.00374,10.130739,-0.000217,10.068168,0.5597,0.419,5.00374,0.00000
1933.00,5.00428,10.130807,-0.000216,10.068163,0.5599,0.419,5.00428,0.00000
1934.00,5.00461,10.130882,-0.000222,10.068176,0.5601,0.420,5.00461,0.00000
1935.00,5.00484,10.130930,-0.000221,10.068189,0.5603,0.420,5.00484,0.00000
1936.00,5.00536,10.130958,-0.000222,10.068161,0.5605,0.420,5.00536,0.00000
1937.00,5.00565,10.130977,-0.000223,10.068149,0.5607,0.421,5.00565,0.00000
1938.00,5.00445,10.131019,-0.000222,10.068132,0.5609,0.421,5.00445,0.00000
1939.00,5.00339,10.131068,-0.000222,10.068115,0.5611,0.421,5.00339,0.00000
1940.00,5.00252,10.131177,-0.000227,10.068133,0.5613,0.421,5.00252,0.00000
1941.00,5.00269,10.131328,-0.000228,10.068195,0.5615,0.421,5.00269,0.00000
1942.00,5.00241,10.131380,-0.000231,10.068178,0.5616,0.422,5.00241,0.00000
1943.00,5.00316,10.131463,-0.000231,10.068216,0.5618,0.422,5.00316,0.00000
1944.00,5.00386,10.131465,-0.000230,10.068199,0.5620,0.422,5.00386,0.00000
1945.00,5.00487,10.131426,-0.000229,10.068129,0.5622,0.422,5.00487,0.00000
1946.00,5.00463,10.131442,-0.000229,10.068113,0.5624,0.422,5.00463,0.00000
1947.00,5.00426,10.131498,-0.000229,10.068140,0.5626,0.423,5.00426,0.00000
1948.00,5.00425,10.131488,-0.000229,10.068085,0.5628,0.423,5.00425,0.00000
1949.00,5.00344,10.131575,-0.000229,10.068077,0.5630,0.423,5.00344,0.00000
1950.00,5.00251,10.131634,-0.000231,10.068064,0.5631,0.423,5.00251,0.00000
1951.00,5.00156,10.131669,-0.000232,10.068013,0.5633,0.424,5.00156,0.00000
1952.00,5.00173,10.131652,-0.000233,10.067960,0.5635,0.424,5.00173,0.00000
1953.00,5.00183,10.131692,-0.000232,10.067966,0.5637,0.424,5.00183,0.00000
1954.00,5.00259,10.131702,-0.000227,10.067977,0.5639,0.424,5.00259,0.00000
1955.00,5.00369,10.131729,-0.000222,10.067973,0.5641,0.424,5.00369,0.00000
1956.00,5.00472,10.131765,-0.000221,10.067957,0.5643,0.424,5.00472,0.00000
1957.00,5.00491,10.131844,-0.000218,10.067957,0.5645,0.424,5.00491,0.00000
1958.00,5.00491,10.131868,-0.000219,10.067946,0.5647,0.424,5.00491,0.00000
1959.00,5.00454,10.131920,-0.000223,10.067939,0.5649,0.425,5.00454,0.00000
1960.00,5.00332,10.132006,-0.000221,10.067917,0.5651,0.425,5.00332,0.00000
1961.00,5.00228,10.132059,-0.000220,10.067902,0.5653,0.425,5.00228,0.00000
1962.00,5.00163,10.132168,-0.000221,10.067965,0.5655,0.425,5.00163,0.00000
1963.00,5.00167,10.132256,-0.000224,10.067966,0.5656,0.425,5.00167,0.00000
1964.00,5.00219,10.132381,-0.000226,10.068033,0.5658,0.425,5.00219,0.00000
1965.00,5.00213,10.132486,-0.000234,10.068098,0.5660,0.426,5.00213,0.00000
1966.00,5.00158,10.132571,-0.000236,10.068154,0.5662,0.426,5.00158,0.00000
1967.00,5.00107,10.132633,-0.000237,10.068118,0.5664,0.427,5.00107,0.00000
1968.00,5.00116,10.132733,-0.000234,10.068116,0.5665,0.427,5.00116,0.00000
1969.00,5.00027,10.132808,-0.000232,10.068081,0.5667,0.427,5.00027,0.00000
1970.00,4.99984,10.132848,-0.000227,10.068073,0.5669,0.427,4.99984,0.00000
1971.00,5.00053,10.132903,-0.000223,10.068099,0.5671,0.427,5.00053,0.00000
1972.00,5.00094,10.132966,-0.000225,10.068158,0.5672,0.427,5.00094,0.00000
1973.00,4.99996,10.133021,-0.000225,10.068198,0.5674,0.427,4.99996,0.00000
1974.00,5.00013,10.133014,-0.000225,10.068198,0.5676,0.427,5.00013,0.00000
1975.00,5.00097,10.133031,-0.000227,10.068162,0.5678,0.428,5.00097,0.00000
1976.00,4.99997,10.133103,-0.000229,10.068164,0.5680,0.428,4.99997,0.00000
1977.00,4.99914,10.133143,-0.000226,10.068173,0.5683,0.428,4.99914,0.00000
1978.00,4.99897,10.133196,-0.000227,10.068196,0.5686,0.428,4.99897,0.00000
1979.00,4.99894,10.133282,-0.000228,10.068227,0.5688,0.428,4.99894,0.00000
1980.00,4.99942,10.133363,-0.000228,10.068296,0.5690,0.429,4.99942,0.00000
1981.00,5.00124,10.133340,-0.000224,10.068267,0.5692,0.429,5.00124,0.00000
1982.00,5.00238,10.133335,-0.000224,10.068199,0.5694,0.429,5.00238,0.00000
1983.00,5.00331,10.133461,-0.000225,10.068280,0.5696,0.429,5.00331,0.00000
1984.00,5.00310,10.133464,-0.000221,10.068233,0.5699,0.429,5.00310,0.00000
1985.00,5.00232,10.133477,-0.000219,10.068206,0.5701,0.429,5.00232,0.00000
1986.00,5.00146,10.133482,-0.000218,10.068142,0.5703,0.429,5.00146,0.00000
1987.00,5.00142,10.133527,-0.000219,10.068151,0.5706,0.429,5.00142,0.00000
1988.00,5.00077,10.133447,-0.000217,10.068014,0.5708,0.430,5.00077,0.00000
1989.00,5.00053,10.133545,-0.000219,10.068090,0.5710,0.430,5.00053,0.00000
1990.00,4.99998,10.133668,-0.000221,10.068135,0.5713,0.430,4.99998,0.00000
1991.00,4.99934,10.133818,-0.000224,10.068252,0.5715,0.430,4.99934,0.00000
1992.00,4.99936,10.133888,-0.000224,10.068306,0.5718,0.431,4.99936,0.00000
1993.00,4.99916,10.133940,-0.000224,10.068354,0.5720,0.431,4.99916,0.00000
1994.00,4.99973,10.134026,-0.000225,10.068383,0.5722,0.431,4.99973,0.00000
1995.00,5.00037,10.134044,-0.000224,10.068360,0.5725,0.431,5.00037,0.00000
1996.00,5.00098,10.134098,-0.000221,10.068338,0.5728,0.431,5.00098,0.00000
1997.00,5.00056,10.134184,-0.000223,10.068320,0.5730,0.431,5.00056,0.00000
1998.00,5.00037,10.134307,-0.000224,10.068352,0.5733,0.432,5.00037,0.00000
1999.00,4.99942,10.134269,-0.000222,10.068221,0.5736,0.432,4.99942,0.00000
2000.00,4.99919,10.134319,-0.000216,10.068222,0.5739,0.432,4.99919,0.00000
2001.00,4.99962,10.134417,-0.000217,10.068217,0.5742,0.432,4.99962,0.00000
2002.00,4.99961,10.134471,-0.000216,10.068214,0.5745,0.432,4.99961,0.00000
2003.00,5.00005,10.134515,-0.000211,10.068193,0.5747,0.432,5.00005,0.00000
2004.00,5.00034,10.134589,-0.000213,10.068278,0.5750,0.432,5.00034,0.00000
2005.00,5.00064,10.134626,-0.000220,10.068290,0.5753,0.432,5.00064,0.00000
2006.00,4.99977,10.134623,-0.000222,10.068263,0.5755,0.433,4.99977,0.00000
2007.00,4.99925,10.134632,-0.000224,10.068210,0.5758,0.433,4.99925,0.00000
2008.00,4.99843,10.134575,-0.000226,10.068175,0.5760,0.433,4.99843,0.00000
2009.00,4.99842,10.134611,-0.000227,10.068113,0.5762,0.433,4.99842,0.00000
2010.00,4.99761,10.134648,-0.000227,10.068042,0.5764,0.433,4.99761,0.00000
2011.00,4.99737,10.134714,-0.000227,10.068080,0.5767,0.434,4.99737,0.00000
@12,1.0001,2.0, 2010.005 
2012.00,4.99856,10.134771,-0.000227,10.068086,0.5769,0.434,4.99856,0.00000
2013.00,4.99992,10.134856,-0.000227,10.068078,0.5771,0.434,4.99992,0.00000
2014.00,4.99881,10.134936,-0.000220,10.068117,0.5773,0.434,4.99881,0.00000
2015.00,4.99257,10.134982,-0.000220,10.068139,0.5775,0.434,4.99257,0.00000
2016.00,4.98500,10.134993,-0.000222,10.068161,0.5778,0.434,4.98500,0.00000
2017.00,4.97668,10.135038,-0.000224,10.068208,0.5780,0.434,4.97668,0.00000
2018.00,4.97065,10.135094,-0.000227,10.068186,0.5782,0.435,4.97065,0.00000
2019.00,4.96890,10.135101,-0.000233,10.068140,0.5784,0.435,4.96890,0.00000
2020.00,4.97364,10.135163,-0.000233,10.068129,0.5786,0.435,4.97364,0.00000
2021.00,4.98105,10.135300,-0.000228,10.068106,0.5788,0.435,4.98105,0.00000
2022.00,4.98892,10.135448,-0.000227,10.068158,0.5790,0.435,4.98892,0.00000
2023.00,4.99409,10.135517,-0.000228,10.068176,0.5792,0.436,4.99409,0.00000
2024.00,4.99750,10.135643,-0.000226,10.068208,0.5794,0.436,4.99750,0.00000
2025.00,4.99909,10.135696,-0.000226,10.068236,0.5796,0.436,4.99909,0.00000
2026.00,4.99912,10.135672,-0.000229,10.068243,0.5798,0.436,4.99912,0.00000
2027.00,4.99720,10.135713,-0.000226,10.068178,0.5800,0.436,4.99720,0.00000
2028.00,4.99571,10.135752,-0.000224,10.068208,0.5802,0.436,4.99571,0.00000
2029.00,4.99411,10.135742,-0.000223,10.068221,0.5804,0.437,4.99411,0.00000
2030.00,4.99275,10.135862,-0.000222,10.068279,0.5806,0.437,4.99275,0.00000
2031.00,4.99192,10.135979,-0.000220,10.068301,0.5808,0.437,4.99192,0.00000
2032.00,4.99191,10.135947,-0.000223,10.068274,0.5810,0.437,4.99191,0.00000
2033.00,4.99131,10.136095,-0.000227,10.068319,0.5812,0.437,4.99131,0.00000
2034.00,4.99099,10.136183,-0.000227,10.068304,0.5814,0.437,4.99099,0.00000
2035.00,4.99087,10.136220,-0.000227,10.068269,0.5815,0.438,4.99087,0.00000
2036.00,4.99100,10.136288,-0.000228,10.068266,0.5817,0.438,4.99100,0.00000
2037.00,4.99073,10.136367,-0.000222,10.068255,0.5819,0.438,4.99073,0.00000
2038.00,4.99106,10.136384,-0.000221,10.068221,0.5821,0.438,4.99106,0.00000
2039.00,4.99179,10.136432,-0.000222,10.068216,0.5822,0.438,4.99179,0.00000
2040.00,4.99207,10.136464,-0.000219,10.068187,0.5824,0.438,4.99207,0.00000
2041.00,4.99170,10.136469,-0.000220,10.068137,0.5826,0.438,4.99170,0.00000
2042.00,4.99275,10.136499,-0.000220,10.068180,0.5828,0.438,4.99275,0.00000
2043.00,4.99364,10.136521,-0.000219,10.068165,0.5829,0.438,4.99364,0.00000
2044.00,4.99349,10.136583,-0.000220,10.068219,0.5831,0.439,4.99349,0.00000
2045.00,4.99428,10.136656,-0.000225,10.068275,0.5833,0.439,4.99428,0.00000
2046.00,4.99467,10.136683,-0.000225,10.068275,0.5835,0.439,4.99467,0.00000
2047.00,4.99452,10.136771,-0.000226,10.068286,0.5837,0.439,4.99452,0.00000
2048.00,4.99495,10.136809,-0.000224,10.068259,0.5839,0.440,4.99495,0.00000
2049.00,4.99518,10.136843,-0.000223,10.068248,0.5841,0.440,4.99518,0.00000
2050.00,4.99454,10.136861,-0.000222,10.068183,0.5844,0.440,4.99454,0.00000
2051.00,4.99389,10.136907,-0.000221,10.068157,0.5846,0.440,4.99389,0.00000
2052.00,4.99327,10.136926,-0.000224,10.068114,0.5848,0.440,4.99327,0.00000
2053.00,4.99272,10.137008,-0.000226,10.068142,0.5850,0.440,4.99272,0.00000
2054.00,4.99244,10.137107,-0.000226,10.068178,0.5851,0.441,4.99244,0.00000
2055.00,4.99255,10.137129,-0.000223,10.068204,0.5853,0.441,4.99255,0.00000
2056.00,4.99342,10.137225,-0.000225,10.068226,0.5855,0.441,4.99342,0.00000
2057.00,4.99396,10.137246,-0.000224,10.068228,0.5857,0.441,4.99396,0.00000
2058.00,4.99346,10.137353,-0.000225,10.068282,0.5859,0.441,4.99346,0.00000
2059.00,4.99358,10.137367,-0.000225,10.068242,0.5862,0.442,4.99358,0.00000
2060.00,4.99385,10.137468,-0.000228,10.068242,0.5864,0.442,4.99385,0.00000
2061.00,4.99449,10.137498,-0.000226,10.068243,0.5866,0.442,4.99449,0.00000
2062.00,4.99445,10.137561,-0.000228,10.068254,0.5868,0.442,4.99445,0.00000
2063.00,4.99487,10.137521,-0.000231,10.068182,0.5870,0.442,4.99487,0.00000
2064.00,4.99526,10.137553,-0.000231,10.068143,0.5872,0.443,4.99526,0.00000
2065.00,4.99533,10.137624,-0.000231,10.068176,0.5874,0.443,4.99533,0.00000
2066.00,4.99533,10.137674,-0.000229,10.068181,0.5876,0.443,4.99533,0.00000
2067.00,4.99457,10.137729,-0.000228,10.068172,0.5878,0.443,4.99457,0.00000
2068.00,4.99442,10.137802,-0.000228,10.068193,0.5880,0.443,4.99442,0.00000
2069.00,4.99415,10.137861,-0.000229,10.068217,0.5882,0.443,4.99415,0.00000
2070.00,4.99420,10.137833,-0.000230,10.068180,0.5883,0.444,4.99420,0.00000
2071.00,4.99333,10.137849,-0.000239,10.068143,0.5885,0.444,4.99333,0.00000
2072.00,4.99328,10.137917,-0.000240,10.068151,0.5887,0.444,4.99328,0.00000
2073.00,4.99274,10.137972,-0.000235,10.068147,0.5890,0.444,4.99274,0.00000
2074.00,4.99285,10.137972,-0.000235,10.068100,0.5892,0.444,4.99285,0.00000
2075.00,4.99266,10.138000,-0.000233,10.068071,0.5894,0.445,4.99266,0.00000
2076.00,4.99265,10.138076,-0.000227,10.068127,0.5896,0.444,4.99265,0.00000
2077.00,4.99296,10.138119,-0.000224,10.068137,0.5899,0.444,4.99296,0.00000
2078.00,4.99383,10.138161,-0.000224,10.068170,0.5901,0.445,4.99383,0.00000
2079.00,4.99308,10.138241,-0.000225,10.068217,0.5903,0.445,4.99308,0.00000
2080.00,4.99327,10.138361,-0.000222,10.068281,0.5905,0.445,4.99327,0.00000
2081.00,4.99266,10.138385,-0.000222,10.068239,0.5908,0.445,4.99266,0.00000
2082.00,4.99316,10.138481,-0.000224,10.068272,0.5910,0.445,4.99316,0.00000
2083.00,4.99259,10.138583,-0.000225,10.068280,0.5912,0.445,4.99259,0.00000
2084.00,4.99253,10.138687,-0.000225,10.068294,0.5914,0.445,4.99253,0.00000
2085.00,4.99199,10.138738,-0.000227,10.068261,0.5916,0.446,4.99199,0.00000
2086.00,4.99233,10.138859,-0.000230,10.068304,0.5919,0.446,4.99233,0.00000
2087.00,4.99193,10.138951,-0.000231,10.068289,0.5920,0.446,4.99193,0.00000
2088.00,4.99238,10.138991,-0.000229,10.068290,0.5923,0.446,4.99238,0.00000
2089.00,4.99330,10.139041,-0.000229,10.068310,0.5925,0.447,4.99330,0.00000
2090.00,4.99392,10.139026,-0.000228,10.068262,0.5927,0.447,4.99392,0.00000
2091.00,4.99434,10.139050,-0.000224,10.068257,0.5929,0.447,4.99434,0.00000
2092.00,4.99505,10.139035,-0.000225,10.068215,0.5931,0.447,4.99505,0.00000
2093.00,4.99493,10.139039,-0.000226,10.068169,0.5933,0.447,4.99493,0.00000
2094.00,4.99459,10.139092,-0.000228,10.068140,0.5935,0.447,4.99459,0.00000
2095.00,4.99417,10.139243,-0.000229,10.068244,0.5937,0.447,4.99417,0.00000
2096.00,4.99429,10.139263,-0.000230,10.068201,0.5939,0.448,4.99429,0.00000
2097.00,4.99418,10.139352,-0.000231,10.068263,0.5941,0.448,4.99418,0.00000
2098.00,4.99409,10.139400,-0.000228,10.068231,0.5943,0.448,4.99409,0.00000
2099.00,4.99349,10.139466,-0.000226,10.068254,0.5945,0.448,4.99349,0.00000
2100.00,4.99218,10.139452,-0.000227,10.068194,0.5947,0.448,4.99218,0.00000
2101.00,4.99120,10.139488,-0.000225,10.068180,0.5949,0.448,4.99120,0.00000
2102.00,4.99015,10.139565,-0.000226,10.068225,0.5951,0.448,4.99015,0.00000
2103.00,4.99028,10.139683,-0.000229,10.068309,0.5954,0.449,4.99028,0.00000
2104.00,4.99084,10.139717,-0.000228,10.068293,0.5956,0.449,4.99084,0.00000
2105.00,4.99184,10.139818,-0.000225,10.068335,0.5958,0.449,4.99184,0.00000
2106.00,4.99200,10.139961,-0.000228,10.068421,0.5961,0.449,4.99200,0.00000
2107.00,4.99267,10.140012,-0.000225,10.068385,0.5964,0.449,4.99267,0.00000
2108.00,4.99166,10.140021,-0.000227,10.068337,0.5966,0.449,4.99166,0.00000
2109.00,4.99132,10.140091,-0.000231,10.068348,0.5969,0.450,4.99132,0.00000
2110.00,4.99119,10.140152,-0.000236,10.068367,0.5971,0.450,4.99119,0.00000
2111.00,4.99220,10.140180,-0.000235,10.068344,0.5973,0.450,4.99220,0.00000
2112.00,4.99214,10.140191,-0.000236,10.068297,0.5976,0.451,4.99214,0.00000
2113.00,4.99276,10.140222,-0.000233,10.068306,0.5978,0.451,4.99276,0.00000
2114.00,4.99282,10.140288,-0.000231,10.068318,0.5981,0.451,4.99282,0.00000
2115.00,4.99202,10.140280,-0.000231,10.068271,0.5984,0.451,4.99202,0.00000
2116.00,4.99102,10.140367,-0.000230,10.068298,0.5986,0.451,4.99102,0.00000
2117.00,4.99122,10.140468,-0.000228,10.068345,0.5989,0.451,4.99122,0.00000
2118.00,4.99140,10.140572,-0.000230,10.068381,0.5991,0.452,4.99140,0.00000
2119.00,4.99099,10.140636,-0.000233,10.068402,0.5993,0.452,4.99099,0.00000
2120.00,4.99217,10.140721,-0.000232,10.068427,0.5995,0.452,4.99217,0.00000
2121.00,4.99313,10.140750,-0.000234,10.068400,0.5997,0.452,4.99313,0.00000
2122.00,4.99293,10.140773,-0.000233,10.068350,0.5999,0.452,4.99293,0.00000
2123.00,4.99322,10.140839,-0.000234,10.068320,0.6001,0.453,4.99322,0.00000
2124.00,4.99384,10.140827,-0.000232,10.068225,0.6003,0.453,4.99384,0.00000
2125.00,4.99299,10.140959,-0.000234,10.068265,0.6005,0.453,4.99299,0.00000
2126.00,4.99157,10.140988,-0.000232,10.068236,0.6007,0.453,4.99157,0.00000
2127.00,4.99114,10.140997,-0.000235,10.068185,0.6009,0.453,4.99114,0.00000
2128.00,4.99154,10.141061,-0.000236,10.068200,0.6011,0.454,4.99154,0.00000
2129.00,4.99150,10.141180,-0.000236,10.068266,0.6013,0.454,4.99150,0.00000
2130.00,4.99166,10.141181,-0.000234,10.068222,0.6015,0.454,4.99166,0.00000
2131.00,4.99214,10.141270,-0.000234,10.068257,0.6017,0.454,4.99214,0.00000
2132.00,4.99270,10.141390,-0.000232,10.068394,0.6019,0.454,4.99270,0.00000
2133.00,4.99112,10.141436,-0.000230,10.068430,0.6021,0.455,4.99112,0.00000
2134.00,4.99067,10.141438,-0.000226,10.068417,0.6023,0.455,4.99067,0.00000
2135.00,4.99046,10.141485,-0.000225,10.068400,0.6025,0.455,4.99046,0.00000
2136.00,4.98994,10.141537,-0.000223,10.068392,0.6027,0.455,4.98994,0.00000
2137.00,4.98831,10.141572,-0.000221,10.068364,0.6029,0.455,4.98831,0.00000
2138.00,4.98778,10.141644,-0.000219,10.068323,0.6030,0.455,4.98778,0.00000
2139.00,4.98730,10.141730,-0.000221,10.068334,0.6032,0.455,4.98730,0.00000
2140.00,4.98775,10.141816,-0.000223,10.068383,0.6034,0.455,4.98775,0.00000
2141.00,4.98822,10.141885,-0.000225,10.068399,0.6035,0.456,4.98822,0.00000
2142.00,4.98853,10.141939,-0.000225,10.068409,0.6037,0.456,4.98853,0.00000
2143.00,4.98890,10.141998,-0.000225,10.068463,0.6039,0.456,4.98890,0.00000
2144.00,4.98861,10.142071,-0.000224,10.068489,0.6041,0.456,4.98861,0.00000
2145.00,4.98762,10.142118,-0.000221,10.068470,0.6043,0.456,4.98762,0.00000
2146.00,4.98755,10.142090,-0.000216,10.068419,0.6045,0.456,4.98755,0.00000
2147.00,4.98762,10.142237,-0.000217,10.068458,0.6047,0.456,4.98762,0.00000
2148.00,4.98821,10.142288,-0.000216,10.068477,0.6049,0.456,4.98821,0.00000
2149.00,4.98879,10.142311,-0.000214,10.068447,0.6051,0.456,4.98879,0.00000
2150.00,4.98978,10.142355,-0.000213,10.068457,0.6053,0.456,4.98978,0.00000
2151.00,4.98946,10.142461,-0.000221,10.068535,0.6055,0.457,4.98946,0.00000
2152.00,4.98971,10.142445,-0.000221,10.068433,0.6057,0.457,4.98971,0.00000
2153.00,4.98886,10.142507,-0.000223,10.068414,0.6058,0.457,4.98886,0.00000
2154.00,4.98816,10.142566,-0.000227,10.068450,0.6060,0.458,4.98816,0.00000
2155.00,4.98822,10.142613,-0.000229,10.068462,0.6062,0.458,4.98822,0.00000
2156.00,4.98767,10.142683,-0.000226,10.068485,0.6064,0.458,4.98767,0.00000
2157.00,4.98746,10.142688,-0.000223,10.068515,0.6066,0.458,4.98746,0.00000
2158.00,4.98764,10.142706,-0.000224,10.068509,0.6068,0.458,4.98764,0.00000
2159.00,4.98767,10.142787,-0.000226,10.068499,0.6069,0.458,4.98767,0.00000
2160.00,4.98737,10.142879,-0.000226,10.068503,0.6071,0.459,4.98737,0.00000
2161.00,4.98810,10.142931,-0.000227,10.068467,0.6073,0.459,4.98810,0.00000
2162.00,4.98850,10.142979,-0.000231,10.068435,0.6074,0.459,4.98850,0.00000
2163.00,4.98880,10.143066,-0.000229,10.068437,0.6076,0.459,4.98880,0.00000
2164.00,4.98929,10.143116,-0.000226,10.068412,0.6078,0.459,4.98929,0.00000
2165.00,4.98856,10.143198,-0.000220,10.068425,0.6080,0.459,4.98856,0.00000
2166.00,4.98824,10.143243,-0.000218,10.068403,0.6081,0.459,4.98824,0.00000
2167.00,4.98765,10.143276,-0.000216,10.068397,0.6083,0.460,4.98765,0.00000
2168.00,4.98709,10.143253,-0.000215,10.068330,0.6085,0.460,4.98709,0.00000
2169.00,4.98626,10.143353,-0.000214,10.068399,0.6087,0.460,4.98626,0.00000
2170.00,4.98656,10.143365,-0.000216,10.068377,0.6089,0.460,4.98656,0.00000
2171.00,4.98728,10.143405,-0.000217,10.068413,0.6091,0.460,4.98728,0.00000
2172.00,4.98754,10.143465,-0.000220,10.068384,0.6093,0.460,4.98754,0.00000
2173.00,4.98818,10.143523,-0.000223,10.068373,0.6094,0.460,4.98818,0.00000
2174.00,4.98909,10.143519,-0.000226,10.068298,0.6096,0.461,4.98909,0.00000
2175.00,4.98880,10.143557,-0.000231,10.068300,0.6098,0.461,4.98880,0.00000
2176.00,4.98832,10.143617,-0.000235,10.068273,0.6099,0.461,4.98832,0.00000
2177.00,4.98839,10.143727,-0.000233,10.068345,0.6101,0.461,4.98839,0.00000
2178.00,4.98860,10.143805,-0.000232,10.068351,0.6102,0.462,4.98860,0.00000
2179.00,4.98864,10.143857,-0.000230,10.068329,0.6104,0.462,4.98864,0.00000
2180.00,4.98908,10.143892,-0.000225,10.068257,0.6106,0.462,4.98908,0.00000
2181.00,4.98940,10.143945,-0.000220,10.068205,0.6108,0.462,4.98940,0.00000
2182.00,4.98907,10.144001,-0.000215,10.068194,0.6109,0.462,4.98907,0.00000
2183.00,4.98880,10.143999,-0.000216,10.068157,0.6111,0.462,4.98880,0.00000
2184.00,4.98819,10.144051,-0.000216,10.068196,0.6113,0.462,4.98819,0.00000
2185.00,4.98793,10.144145,-0.000219,10.068230,0.6115,0.462,4.98793,0.00000
2186.00,4.98686,10.144139,-0.000222,10.068177,0.6117,0.462,4.98686,0.00000
2187.00,4.98647,10.144164,-0.000224,10.068115,0.6118,0.463,4.98647,0.00000
2188.00,4.98577,10.144256,-0.000224,10.068117,0.6120,0.463,4.98577,0.00000
2189.00,4.98614,10.144312,-0.000228,10.068086,0.6122,0.463,4.98614,0.00000
2190.00,4.98664,10.144302,-0.000228,10.068041,0.6124,0.464,4.98664,0.00000
2191.00,4.98754,10.144401,-0.000229,10.068110,0.6125,0.464,4.98754,0.00000
@13,1.0001,2.0, 2190.088 
2192.00,4.98829,10.144489,-0.000227,10.068170,0.6127,0.464,4.98829,0.00000
2193.00,4.98881,10.144508,-0.000230,10.068183,0.6129,0.464,4.98881,0.00000
2194.00,4.98821,10.144538,-0.000229,10.068163,0.6131,0.464,4.98821,0.00000
2195.00,4.98338,10.144577,-0.000227,10.068173,0.6133,0.464,4.98338,0.00000
2196.00,4.97618,10.144644,-0.000228,10.068257,0.6134,0.465,4.97618,0.00000
2197.00,4.96926,10.144687,-0.000232,10.068311,0.6136,0.465,4.96926,0.00000
2198.00,4.96419,10.144815,-0.000233,10.068362,0.6138,0.465,4.96419,0.00000
2199.00,4.96203,10.144904,-0.000233,10.068368,0.6139,0.465,4.96203,0.00000
2200.00,4.96543,10.145003,-0.000231,10.068396,0.6141,0.465,4.96543,0.00000
2201.00,4.97221,10.145078,-0.000226,10.068336,0.6143,0.465,4.97221,0.00000
2202.00,4.97932,10.145191,-0.000226,10.068311,0.6145,0.466,4.97932,0.00000
2203.00,4.98516,10.145226,-0.000226,10.068278,0.6146,0.466,4.98516,0.00000
2204.00,4.98837,10.145240,-0.000223,10.068267,0.6148,0.466,4.98837,0.00000
2205.00,4.98965,10.145292,-0.000227,10.068269,0.6150,0.466,4.98965,0.00000
2206.00,4.98967,10.145352,-0.000229,10.068278,0.6151,0.466,4.98967,0.00000
2207.00,4.98881,10.145388,-0.000226,10.068255,0.6153,0.466,4.98881,0.00000
2208.00,4.98705,10.145476,-0.000224,10.068290,0.6154,0.466,4.98705,0.00000
2209.00,4.98533,10.145613,-0.000223,10.068324,0.6156,0.467,4.98533,0.00000
2210.00,4.98343,10.145651,-0.000222,10.068317,0.6158,0.467,4.98343,0.00000
2211.00,4.98191,10.145734,-0.000224,10.068339,0.6159,0.467,4.98191,0.00000
2212.00,4.98122,10.145712,-0.000228,10.068334,0.6161,0.467,4.98122,0.00000
2213.00,4.98095,10.145726,-0.000230,10.068328,0.6162,0.468,4.98095,0.00000
2214.00,4.98111,10.145670,-0.000232,10.068337,0.6163,0.468,4.98111,0.00000
2215.00,4.98220,10.145739,-0.000235,10.068383,0.6165,0.468,4.98220,0.00000
2216.00,4.98280,10.145736,-0.000234,10.068392,0.6166,0.468,4.98280,0.00000
2217.00,4.98214,10.145825,-0.000233,10.068391,0.6168,0.468,4.98214,0.00000
2218.00,4.98235,10.145849,-0.000231,10.068347,0.6169,0.469,4.98235,0.00000
2219.00,4.98163,10.145950,-0.000230,10.068378,0.6171,0.469,4.98163,0.00000
2220.00,4.98127,10.145988,-0.000227,10.068396,0.6173,0.469,4.98127,0.00000
2221.00,4.98129,10.145969,-0.000224,10.068346,0.6174,0.469,4.98129,0.00000
2222.00,4.98248,10.145968,-0.000221,10.068323,0.6175,0.469,4.98248,0.00000
2223.00,4.98247,10.146028,-0.000223,10.068344,0.6176,0.469,4.98247,0.00000
2224.00,4.98357,10.146111,-0.000223,10.068340,0.6178,0.469,4.98357,0.00000
2225.00,4.98297,10.146198,-0.000223,10.068356,0.6179,0.469,4.98297,0.00000
2226.00,4.98315,10.146306,-0.000225,10.068394,0.6180,0.470,4.98315,0.00000
2227.00,4.98270,10.146409,-0.000223,10.068437,0.6182,0.470,4.98270,0.00000
2228.00,4.98232,10.146485,-0.000222,10.068470,0.6183,0.470,4.98232,0.00000
2229.00,4.98174,10.146519,-0.000223,10.068451,0.6185,0.470,4.98174,0.00000
2230.00,4.98292,10.146584,-0.000225,10.068413,0.6186,0.470,4.98292,0.00000
2231.00,4.98280,10.146669,-0.000224,10.068406,0.6188,0.471,4.98280,0.00000
2232.00,4.98229,10.146710,-0.000224,10.068370,0.6189,0.471,4.98229,0.00000
2233.00,4.98221,10.146735,-0.000221,10.068347,0.6190,0.471,4.98221,0.00000
2234.00,4.98119,10.146771,-0.000221,10.068339,0.6191,0.471,4.98119,0.00000
2235.00,4.98055,10.146775,-0.000218,10.068277,0.6192,0.471,4.98055,0.00000
2236.00,4.97978,10.146781,-0.000217,10.068234,0.6193,0.471,4.97978,0.00000
2237.00,4.98016,10.146778,-0.000218,10.068235,0.6194,0.471,4.98016,0.00000
2238.00,4.98000,10.146856,-0.000222,10.068233,0.6196,0.472,4.98000,0.00000
2239.00,4.98057,10.146882,-0.000223,10.068163,0.6197,0.472,4.98057,0.00000
2240.00,4.98019,10.146922,-0.000222,10.068151,0.6198,0.472,4.98019,0.00000
2241.00,4.98033,10.146970,-0.000222,10.068127,0.6200,0.472,4.98033,0.00000
2242.00,4.98039,10.147092,-0.000221,10.068116,0.6201,0.473,4.98039,0.00000
2243.00,4.97998,10.147082,-0.000219,10.068065,0.6203,0.473,4.97998,0.00000
2244.00,4.97966,10.147140,-0.000213,10.068120,0.6204,0.473,4.97966,0.00000
2245.00,4.97910,10.147199,-0.000210,10.068139,0.6206,0.472,4.97910,0.00000
2246.00,4.97946,10.147250,-0.000212,10.068141,0.6207,0.473,4.97946,0.00000
2247.00,4.97932,10.147281,-0.000214,10.068110,0.6209,0.473,4.97932,0.00000
2248.00,4.97972,10.147349,-0.000212,10.068108,0.6210,0.473,4.97972,0.00000
2249.00,4.98109,10.147440,-0.000219,10.068138,0.6212,0.473,4.98109,0.00000
2250.00,4.98184,10.147539,-0.000226,10.068127,0.6213,0.474,4.98184,0.00000
2251.00,4.98181,10.147591,-0.000223,10.068136,0.6215,0.474,4.98181,0.00000
2252.00,4.98261,10.147634,-0.000222,10.068144,0.6216,0.474,4.98261,0.00000
2253.00,4.98275,10.147690,-0.000225,10.068157,0.6217,0.474,4.98275,0.00000
2254.00,4.98243,10.147771,-0.000225,10.068143,0.6219,0.474,4.98243,0.00000
2255.00,4.98262,10.147795,-0.000222,10.068169,0.6220,0.475,4.98262,0.00000
2256.00,4.98327,10.147909,-0.000223,10.068221,0.6221,0.475,4.98327,0.00000
2257.00,4.98288,10.147983,-0.000224,10.068274,0.6222,0.475,4.98288,0.00000
2258.00,4.98230,10.148066,-0.000222,10.068290,0.6223,0.475,4.98230,0.00000
2259.00,4.98138,10.148106,-0.000219,10.068322,0.6224,0.475,4.98138,0.00000
2260.00,4.98160,10.148142,-0.000213,10.068289,0.6225,0.475,4.98160,0.00000
2261.00,4.98038,10.148213,-0.000209,10.068279,0.6226,0.475,4.98038,0.00000
2262.00,4.98027,10.148312,-0.000205,10.068322,0.6228,0.475,4.98027,0.00000
2263.00,4.98110,10.148399,-0.000206,10.068328,0.6229,0.475,4.98110,0.00000
2264.00,4.98146,10.148456,-0.000209,10.068272,0.6230,0.475,4.98146,0.00000
2265.00,4.98131,10.148478,-0.000217,10.068251,0.6231,0.476,4.98131,0.00000
2266.00,4.98209,10.148465,-0.000222,10.068246,0.6231,0.476,4.98209,0.00000
2267.00,4.98153,10.148443,-0.000226,10.068164,0.6232,0.477,4.98153,0.00000
2268.00,4.98124,10.148493,-0.000223,10.068168,0.6233,0.477,4.98124,0.00000
2269.00,4.98160,10.148477,-0.000217,10.068173,0.6234,0.477,4.98160,0.00000
2270.00,4.98100,10.148576,-0.000215,10.068200,0.6235,0.477,4.98100,0.00000
2271.00,4.98038,10.148641,-0.000215,10.068144,0.6236,0.477,4.98038,0.00000
2272.00,4.98135,10.148749,-0.000214,10.068198,0.6237,0.477,4.98135,0.00000
2273.00,4.98189,10.148802,-0.000217,10.068202,0.6238,0.477,4.98189,0.00000
2274.00,4.98149,10.148857,-0.000223,10.068158,0.6240,0.478,4.98149,0.00000
2275.00,4.98188,10.148915,-0.000223,10.068181,0.6241,0.478,4.98188,0.00000
2276.00,4.98228,10.148961,-0.000221,10.068211,0.6242,0.478,4.98228,0.00000
2277.00,4.98141,10.148981,-0.000221,10.068195,0.6243,0.478,4.98141,0.00000
2278.00,4.98123,10.148969,-0.000219,10.068197,0.6245,0.478,4.98123,0.00000
2279.00,4.98140,10.149047,-0.000218,10.068280,0.6246,0.478,4.98140,0.00000
2280.00,4.98174,10.149082,-0.000218,10.068274,0.6248,0.478,4.98174,0.00000
2281.00,4.98136,10.149126,-0.000220,10.068280,0.6250,0.479,4.98136,0.00000
2282.00,4.98181,10.149184,-0.000220,10.068266,0.6251,0.479,4.98181,0.00000
2283.00,4.98156,10.149302,-0.000220,10.068268,0.6252,0.479,4.98156,0.00000
2284.00,4.98145,10.149359,-0.000220,10.068221,0.6254,0.479,4.98145,0.00000
2285.00,4.98115,10.149472,-0.000220,10.068314,0.6255,0.480,4.98115,0.00000
2286.00,4.98142,10.149551,-0.000219,10.068347,0.6257,0.480,4.98142,0.00000
2287.00,4.98049,10.149567,-0.000220,10.068366,0.6258,0.480,4.98049,0.00000
2288.00,4.97943,10.149589,-0.000223,10.068366,0.6259,0.480,4.97943,0.00000
2289.00,4.97839,10.149615,-0.000224,10.068372,0.6261,0.480,4.97839,0.00000
2290.00,4.97805,10.149640,-0.000221,10.068289,0.6262,0.480,4.97805,0.00000
2291.00,4.97733,10.149675,-0.000222,10.068275,0.6263,0.481,4.97733,0.00000
2292.00,4.97727,10.149739,-0.000221,10.068240,0.6265,0.481,4.97727,0.00000
2293.00,4.97724,10.149788,-0.000221,10.068205,0.6266,0.481,4.97724,0.00000
2294.00,4.97769,10.149822,-0.000222,10.068206,0.6267,0.481,4.97769,0.00000
2295.00,4.97853,10.149819,-0.000228,10.068207,0.6268,0.482,4.97853,0.00000
2296.00,4.97935,10.149892,-0.000227,10.068237,0.6270,0.482,4.97935,0.00000
2297.00,4.98028,10.149969,-0.000229,10.068272,0.6271,0.482,4.98028,0.00000
2298.00,4.98147,10.150025,-0.000229,10.068280,0.6272,0.482,4.98147,0.00000
2299.00,4.98174,10.150114,-0.000227,10.068299,0.6273,0.482,4.98174,0.00000
2300.00,4.98072,10.150161,-0.000224,10.068267,0.6274,0.482,4.98072,0.00000
2301.00,4.97983,10.150180,-0.000225,10.068225,0.6275,0.482,4.97983,0.00000
2302.00,4.97911,10.150125,-0.000226,10.068121,0.6276,0.483,4.97911,0.00000
2303.00,4.97829,10.150123,-0.000228,10.068079,0.6278,0.483,4.97829,0.00000
2304.00,4.97813,10.150132,-0.000229,10.068014,0.6279,0.483,4.97813,0.00000
2305.00,4.97839,10.150243,-0.000227,10.068044,0.6280,0.483,4.97839,0.00000
2306.00,4.97914,10.150333,-0.000223,10.068044,0.6282,0.483,4.97914,0.00000
2307.00,4.97910,10.150472,-0.000220,10.068065,0.6283,0.483,4.97910,0.00000
2308.00,4.97978,10.150564,-0.000216,10.068115,0.6285,0.483,4.97978,0.00000
2309.00,4.97951,10.150669,-0.000217,10.068123,0.6286,0.483,4.97951,0.00000
2310.00,4.97835,10.150806,-0.000218,10.068179,0.6288,0.484,4.97835,0.00000
2311.00,4.97753,10.150804,-0.000217,10.068121,0.6289,0.484,4.97753,0.00000
2312.00,4.97703,10.150885,-0.000217,10.068156,0.6290,0.484,4.97703,0.00000
2313.00,4.97625,10.150964,-0.000218,10.068183,0.6292,0.484,4.97625,0.00000
2314.00,4.97663,10.151026,-0.000218,10.068222,0.6293,0.484,4.97663,0.00000
2315.00,4.97738,10.150975,-0.000219,10.068144,0.6294,0.484,4.97738,0.00000
2316.00,4.97692,10.151070,-0.000220,10.068210,0.6296,0.484,4.97692,0.00000
2317.00,4.97686,10.151149,-0.000220,10.068245,0.6297,0.485,4.97686,0.00000
2318.00,4.97695,10.151169,-0.000220,10.068200,0.6299,0.485,4.97695,0.00000
2319.00,4.97724,10.151230,-0.000220,10.068218,0.6300,0.485,4.97724,0.00000
2320.00,4.97755,10.151268,-0.000220,10.068220,0.6302,0.485,4.97755,0.00000
2321.00,4.97852,10.151298,-0.000224,10.068191,0.6304,0.485,4.97852,0.00000
2322.00,4.97921,10.151347,-0.000226,10.068186,0.6305,0.486,4.97921,0.00000
2323.00,4.97897,10.151427,-0.000226,10.068171,0.6307,0.486,4.97897,0.00000
2324.00,4.97770,10.151442,-0.000225,10.068109,0.6308,0.486,4.97770,0.00000
2325.00,4.97643,10.151505,-0.000227,10.068128,0.6310,0.486,4.97643,0.00000
2326.00,4.97595,10.151599,-0.000222,10.068152,0.6311,0.486,4.97595,0.00000
2327.00,4.97565,10.151582,-0.000219,10.068092,0.6313,0.486,4.97565,0.00000
2328.00,4.97564,10.151608,-0.000218,10.068110,0.6315,0.486,4.97564,0.00000
2329.00,4.97666,10.151727,-0.000221,10.068141,0.6316,0.486,4.97666,0.00000
2330.00,4.97754,10.151798,-0.000222,10.068124,0.6318,0.487,4.97754,0.00000
2331.00,4.97761,10.151826,-0.000224,10.068084,0.6320,0.487,4.97761,0.00000
2332.00,4.97746,10.151890,-0.000226,10.068097,0.6321,0.487,4.97746,0.00000
2333.00,4.97754,10.151962,-0.000225,10.068114,0.6322,0.487,4.97754,0.00000
2334.00,4.97653,10.151943,-0.000223,10.068051,0.6324,0.487,4.97653,0.00000
2335.00,4.97599,10.151977,-0.000220,10.068045,0.6325,0.487,4.97599,0.00000
2336.00,4.97595,10.152057,-0.000220,10.068081,0.6327,0.488,4.97595,0.00000
2337.00,4.97598,10.152155,-0.000220,10.068152,0.6328,0.488,4.97598,0.00000
2338.00,4.97589,10.152197,-0.000220,10.068143,0.6330,0.488,4.97589,0.00000
2339.00,4.97688,10.152256,-0.000221,10.068216,0.6332,0.488,4.97688,0.00000
2340.00,4.97775,10.152293,-0.000224,10.068189,0.6333,0.488,4.97775,0.00000
2341.00,4.97862,10.152381,-0.000224,10.068214,0.6334,0.488,4.97862,0.00000
2342.00,4.97949,10.152500,-0.000226,10.068260,0.6336,0.489,4.97949,0.00000
2343.00,4.97951,10.152602,-0.000226,10.068317,0.6337,0.489,4.97951,0.00000
2344.00,4.97902,10.152683,-0.000226,10.068330,0.6339,0.489,4.97902,0.00000
2345.00,4.97823,10.152756,-0.000225,10.068361,0.6340,0.489,4.97823,0.00000
2346.00,4.97786,10.152789,-0.000222,10.068359,0.6341,0.489,4.97786,0.00000
2347.00,4.97752,10.152761,-0.000222,10.068310,0.6343,0.489,4.97752,0.00000
2348.00,4.97826,10.152787,-0.000222,10.068255,0.6344,0.490,4.97826,0.00000
2349.00,4.97804,10.152795,-0.000222,10.068225,0.6345,0.490,4.97804,0.00000
2350.00,4.97834,10.152884,-0.000223,10.068243,0.6346,0.490,4.97834,0.00000
2351.00,4.97822,10.152892,-0.000227,10.068213,0.6348,0.490,4.97822,0.00000
2352.00,4.97768,10.152898,-0.000228,10.068128,0.6349,0.491,4.97768,0.00000
2353.00,4.97708,10.152989,-0.000226,10.068189,0.6350,0.491,4.97708,0.00000
2354.00,4.97744,10.153104,-0.000226,10.068189,0.6351,0.491,4.97744,0.00000
2355.00,4.97740,10.153108,-0.000226,10.068178,0.6352,0.491,4.97740,0.00000
2356.00,4.97787,10.153161,-0.000227,10.068151,0.6353,0.491,4.97787,0.00000
2357.00,4.97866,10.153288,-0.000224,10.068227,0.6353,0.491,4.97866,0.00000
2358.00,4.97844,10.153270,-0.000227,10.068130,0.6354,0.492,4.97844,0.00000
2359.00,4.97752,10.153217,-0.000228,10.068101,0.6355,0.492,4.97752,0.00000
2360.00,4.97724,10.153229,-0.000226,10.068030,0.6355,0.492,4.97724,0.00000
2361.00,4.97613,10.153292,-0.000224,10.068084,0.6356,0.492,4.97613,0.00000
2362.00,4.97531,10.153273,-0.000222,10.068019,0.6357,0.492,4.97531,0.00000
2363.00,4.97551,10.153373,-0.000221,10.068080,0.6358,0.492,4.97551,0.00000
2364.00,4.97612,10.153453,-0.000222,10.068087,0.6358,0.492,4.97612,0.00000
2365.00,4.97651,10.153502,-0.000224,10.068087,0.6359,0.493,4.97651,0.00000
2366.00,4.97659,10.153514,-0.000226,10.068035,0.6360,0.493,4.97659,0.00000
2367.00,4.97646,10.153654,-0.000230,10.068106,0.6361,0.493,4.97646,0.00000
2368.00,4.97589,10.153726,-0.000229,10.068120,0.6362,0.494,4.97589,0.00000
2369.00,4.97605,10.153856,-0.000230,10.068164,0.6363,0.494,4.97605,0.00000
2370.00,4.97499,10.153968,-0.000230,10.068245,0.6364,0.494,4.97499,0.00000
2371.00,4.97483,10.154049,-0.000227,10.068236,0.6365,0.494,4.97483,0.00000
@14,1.0001,2.0, 2370.052 
2372.00,4.97525,10.154006,-0.000225,10.068141,0.6366,0.494,4.97525,0.00000
2373.00,4.97548,10.154022,-0.000227,10.068123,0.6367,0.494,4.97548,0.00000
2374.00,4.97478,10.153955,-0.000224,10.068040,0.6368,0.494,4.97478,0.00000
2375.00,4.97182,10.154004,-0.000221,10.068046,0.6369,0.494,4.97182,0.00000
2376.00,4.96437,10.154074,-0.000222,10.068106,0.6370,0.495,4.96437,0.00000
2377.00,4.95614,10.154170,-0.000224,10.068249,0.6370,0.495,4.95614,0.00000
2378.00,4.95103,10.154203,-0.000224,10.068248,0.6371,0.495,4.95103,0.00000
2379.00,4.94896,10.154334,-0.000226,10.068350,0.6372,0.495,4.94896,0.00000
2380.00,4.95177,10.154441,-0.000230,10.068388,0.6373,0.496,4.95177,0.00000
2381.00,4.95987,10.154442,-0.000231,10.068345,0.6373,0.496,4.95987,0.00000
2382.00,4.96852,10.154507,-0.000229,10.068248,0.6374,0.496,4.96852,0.00000
2383.00,4.97476,10.154593,-0.000225,10.068250,0.6375,0.496,4.97476,0.00000
2384.00,4.97868,10.154614,-0.000222,10.068161,0.6375,0.496,4.97868,0.00000
2385.00,4.98010,10.154595,-0.000220,10.068069,0.6375,0.496,4.98010,0.00000
2386.00,4.98005,10.154717,-0.000218,10.068078,0.6376,0.496,4.98005,0.00000
2387.00,4.97911,10.154743,-0.000221,10.068105,0.6377,0.496,4.97911,0.00000
2388.00,4.97795,10.154766,-0.000224,10.068084,0.6377,0.497,4.97795,0.00000
2389.00,4.97696,10.154827,-0.000224,10.068145,0.6377,0.497,4.97696,0.00000
2390.00,4.97639,10.154900,-0.000224,10.068165,0.6378,0.497,4.97639,0.00000
2391.00,4.97508,10.154946,-0.000224,10.068177,0.6378,0.497,4.97508,0.00000
2392.00,4.97337,10.154994,-0.000218,10.068135,0.6379,0.497,4.97337,0.00000
2393.00,4.97283,10.155069,-0.000219,10.068143,0.6379,0.497,4.97283,0.00000
2394.00,4.97182,10.155128,-0.000220,10.068110,0.6380,0.498,4.97182,0.00000
2395.00,4.97042,10.155134,-0.000220,10.068090,0.6381,0.498,4.97042,0.00000
2396.00,4.97044,10.155151,-0.000216,10.068091,0.6381,0.498,4.97044,0.00000
2397.00,4.97171,10.155222,-0.000217,10.068115,0.6381,0.498,4.97171,0.00000
2398.00,4.97181,10.155229,-0.000216,10.068087,0.6382,0.498,4.97181,0.00000
2399.00,4.97163,10.155302,-0.000215,10.068063,0.6383,0.498,4.97163,0.00000
2400.00,4.97240,10.155388,-0.000212,10.068077,0.6383,0.498,4.97240,0.00000
2401.00,4.97251,10.155462,-0.000217,10.068063,0.6384,0.498,4.97251,0.00000
2402.00,4.97173,10.155463,-0.000223,10.068032,0.6384,0.499,4.97173,0.00000
2403.00,4.97164,10.155609,-0.000222,10.068084,0.6385,0.499,4.97164,0.00000
2404.00,4.97155,10.155698,-0.000219,10.068180,0.6385,0.499,4.97155,0.00000
2405.00,4.97145,10.155790,-0.000221,10.068190,0.6386,0.499,4.97145,0.00000
2406.00,4.97110,10.155825,-0.000219,10.068179,0.6387,0.499,4.97110,0.00000
2407.00,4.97240,10.155953,-0.000215,10.068241,0.6388,0.499,4.97240,0.00000
2408.00,4.97227,10.155915,-0.000216,10.068204,0.6389,0.500,4.97227,0.00000
2409.00,4.97220,10.155966,-0.000218,10.068207,0.6390,0.500,4.97220,0.00000
2410.00,4.97255,10.156020,-0.000217,10.068273,0.6390,0.500,4.97255,0.00000
2411.00,4.97297,10.156075,-0.000217,10.068294,0.6391,0.500,4.97297,0.00000
2412.00,4.97172,10.156097,-0.000217,10.068298,0.6391,0.500,4.97172,0.00000
2413.00,4.97123,10.156256,-0.000215,10.068397,0.6392,0.500,4.97123,0.00000
2414.00,4.97145,10.156310,-0.000213,10.068416,0.6393,0.500,4.97145,0.00000
2415.00,4.97129,10.156311,-0.000216,10.068347,0.6394,0.501,4.97129,0.00000
2416.00,4.97143,10.156326,-0.000215,10.068326,0.6395,0.501,4.97143,0.00000
2417.00,4.97100,10.156364,-0.000211,10.068314,0.6396,0.501,4.97100,0.00000
2418.00,4.97199,10.156310,-0.000212,10.068216,0.6397,0.501,4.97199,0.00000
2419.00,4.97154,10.156309,-0.000213,10.068159,0.6398,0.501,4.97154,0.00000
2420.00,4.97104,10.156352,-0.000212,10.068184,0.6399,0.501,4.97104,0.00000
2421.00,4.97091,10.156431,-0.000215,10.068215,0.6400,0.501,4.97091,0.00000
2422.00,4.97131,10.156491,-0.000218,10.068182,0.6402,0.502,4.97131,0.00000
2423.00,4.97107,10.156545,-0.000219,10.068162,0.6403,0.502,4.97107,0.00000
2424.00,4.97126,10.156589,-0.000221,10.068167,0.6404,0.502,4.97126,0.00000
2425.00,4.97111,10.156649,-0.000221,10.068168,0.6406,0.502,4.97111,0.00000
2426.00,4.97142,10.156654,-0.000219,10.068134,0.6407,0.502,4.97142,0.00000
2427.00,4.97267,10.156653,-0.000221,10.068099,0.6408,0.503,4.97267,0.00000
2428.00,4.97308,10.156690,-0.000221,10.068120,0.6409,0.503,4.97308,0.00000
2429.00,4.97298,10.156747,-0.000219,10.068111,0.6410,0.503,4.97298,0.00000
2430.00,4.97305,10.156804,-0.000219,10.068061,0.6411,0.503,4.97305,0.00000
2431.00,4.97222,10.156954,-0.000220,10.068097,0.6412,0.503,4.97222,0.00000
2432.00,4.97093,10.157098,-0.000223,10.068209,0.6413,0.504,4.97093,0.00000
2433.00,4.97055,10.157129,-0.000225,10.068184,0.6414,0.504,4.97055,0.00000
2434.00,4.97161,10.157159,-0.000228,10.068145,0.6416,0.504,4.97161,0.00000
2435.00,4.97235,10.157231,-0.000230,10.068189,0.6417,0.505,4.97235,0.00000
2436.00,4.97294,10.157225,-0.000229,10.068156,0.6418,0.505,4.97294,0.00000
2437.00,4.97343,10.157267,-0.000228,10.068106,0.6420,0.505,4.97343,0.00000
2438.00,4.97235,10.157349,-0.000224,10.068130,0.6421,0.505,4.97235,0.00000
2439.00,4.97065,10.157445,-0.000224,10.068207,0.6423,0.505,4.97065,0.00000
2440.00,4.97014,10.157493,-0.000226,10.068196,0.6424,0.505,4.97014,0.00000
2441.00,4.97038,10.157562,-0.000224,10.068239,0.6426,0.505,4.97038,0.00000
2442.00,4.97028,10.157618,-0.000224,10.068279,0.6427,0.505,4.97028,0.00000
2443.00,4.97067,10.157653,-0.000223,10.068275,0.6428,0.506,4.97067,0.00000
2444.00,4.97180,10.157641,-0.000220,10.068198,0.6430,0.506,4.97180,0.00000
2445.00,4.97147,10.157653,-0.000219,10.068186,0.6431,0.506,4.97147,0.00000
2446.00,4.97004,10.157665,-0.000221,10.068153,0.6433,0.506,4.97004,0.00000
2447.00,4.96960,10.157706,-0.000219,10.068138,0.6434,0.506,4.96960,0.00000
2448.00,4.97028,10.157863,-0.000220,10.068231,0.6436,0.506,4.97028,0.00000
2449.00,4.96934,10.157978,-0.000221,10.068271,0.6437,0.507,4.96934,0.00000
2450.00,4.96948,10.158062,-0.000220,10.068271,0.6438,0.507,4.96948,0.00000
2451.00,4.97027,10.158179,-0.000217,10.068304,0.6440,0.507,4.97027,0.00000
2452.00,4.97077,10.158265,-0.000217,10.068311,0.6441,0.507,4.97077,0.00000
2453.00,4.97025,10.158247,-0.000214,10.068267,0.6442,0.507,4.97025,0.00000
2454.00,4.97076,10.158291,-0.000214,10.068329,0.6444,0.507,4.97076,0.00000
2455.00,4.97036,10.158335,-0.000211,10.068363,0.6445,0.507,4.97036,0.00000
2456.00,4.96996,10.158337,-0.000211,10.068377,0.6446,0.507,4.96996,0.00000
2457.00,4.96894,10.158349,-0.000212,10.068361,0.6448,0.507,4.96894,0.00000
2458.00,4.96908,10.158473,-0.000213,10.068439,0.6449,0.507,4.96908,0.00000
2459.00,4.96878,10.158550,-0.000213,10.068399,0.6450,0.508,4.96878,0.00000
2460.00,4.96871,10.158625,-0.000216,10.068372,0.6451,0.508,4.96871,0.00000
2461.00,4.96878,10.158661,-0.000219,10.068323,0.6452,0.508,4.96878,0.00000
2462.00,4.97015,10.158688,-0.000218,10.068296,0.6454,0.508,4.97015,0.00000
2463.00,4.96996,10.158604,-0.000219,10.068160,0.6455,0.508,4.96996,0.00000
2464.00,4.97076,10.158643,-0.000219,10.068128,0.6456,0.509,4.97076,0.00000
2465.00,4.97104,10.158770,-0.000217,10.068195,0.6458,0.509,4.97104,0.00000
2466.00,4.97092,10.158864,-0.000216,10.068192,0.6459,0.509,4.97092,0.00000
2467.00,4.96974,10.158924,-0.000216,10.068183,0.6460,0.509,4.96974,0.00000
2468.00,4.96996,10.159011,-0.000213,10.068187,0.6461,0.509,4.96996,0.00000
2469.00,4.97002,10.159004,-0.000212,10.068161,0.6462,0.509,4.97002,0.00000
2470.00,4.97084,10.159002,-0.000214,10.068137,0.6464,0.509,4.97084,0.00000
2471.00,4.97091,10.159108,-0.000213,10.068225,0.6465,0.509,4.97091,0.00000
2472.00,4.97078,10.159150,-0.000217,10.068221,0.6466,0.510,4.97078,0.00000
2473.00,4.96998,10.159254,-0.000219,10.068255,0.6467,0.510,4.96998,0.00000
2474.00,4.96891,10.159389,-0.000220,10.068362,0.6469,0.510,4.96891,0.00000
2475.00,4.96783,10.159397,-0.000219,10.068352,0.6470,0.510,4.96783,0.00000
2476.00,4.96830,10.159385,-0.000219,10.068276,0.6471,0.511,4.96830,0.00000
2477.00,4.96883,10.159441,-0.000218,10.068314,0.6472,0.511,4.96883,0.00000
2478.00,4.96904,10.159475,-0.000218,10.068309,0.6473,0.511,4.96904,0.00000
2479.00,4.96890,10.159469,-0.000218,10.068212,0.6474,0.511,4.96890,0.00000
2480.00,4.96923,10.159538,-0.000219,10.068191,0.6475,0.511,4.96923,0.00000
2481.00,4.96853,10.159616,-0.000219,10.068192,0.6476,0.511,4.96853,0.00000
2482.00,4.96807,10.159677,-0.000215,10.068126,0.6476,0.511,4.96807,0.00000
2483.00,4.96859,10.159685,-0.000215,10.068070,0.6477,0.511,4.96859,0.00000
2484.00,4.96950,10.159778,-0.000219,10.068104,0.6478,0.512,4.96950,0.00000
2485.00,4.96910,10.159804,-0.000220,10.068113,0.6479,0.512,4.96910,0.00000
2486.00,4.96849,10.159801,-0.000219,10.068123,0.6480,0.512,4.96849,0.00000
2487.00,4.96869,10.159888,-0.000218,10.068187,0.6481,0.512,4.96869,0.00000
2488.00,4.96844,10.159974,-0.000216,10.068241,0.6481,0.512,4.96844,0.00000
2489.00,4.96804,10.159965,-0.000213,10.068252,0.6482,0.512,4.96804,0.00000
2490.00,4.96786,10.160027,-0.000210,10.068261,0.6482,0.512,4.96786,0.00000
2491.00,4.96870,10.160079,-0.000211,10.068291,0.6483,0.512,4.96870,0.00000
2492.00,4.96830,10.160063,-0.000214,10.068278,0.6484,0.513,4.96830,0.00000
2493.00,4.96843,10.160126,-0.000218,10.068308,0.6485,0.513,4.96843,0.00000
2494.00,4.96803,10.160223,-0.000215,10.068319,0.6486,0.513,4.96803,0.00000
2495.00,4.96861,10.160273,-0.000214,10.068299,0.6488,0.513,4.96861,0.00000
2496.00,4.96836,10.160339,-0.000216,10.068276,0.6489,0.513,4.96836,0.00000
2497.00,4.96842,10.160388,-0.000218,10.068265,0.6490,0.513,4.96842,0.00000
2498.00,4.96832,10.160438,-0.000217,10.068258,0.6491,0.514,4.96832,0.00000
2499.00,4.96913,10.160476,-0.000218,10.068260,0.6492,0.514,4.96913,0.00000
2500.00,4.96867,10.160529,-0.000223,10.068307,0.6493,0.514,4.96867,0.00000
2501.00,4.96759,10.160610,-0.000220,10.068344,0.6494,0.514,4.96759,0.00000
2502.00,4.96757,10.160668,-0.000217,10.068376,0.6495,0.514,4.96757,0.00000
2503.00,4.96716,10.160708,-0.000218,10.068332,0.6496,0.514,4.96716,0.00000
2504.00,4.96579,10.160801,-0.000221,10.068363,0.6497,0.515,4.96579,0.00000
2505.00,4.96572,10.160834,-0.000221,10.068345,0.6497,0.515,4.96572,0.00000
2506.00,4.96640,10.160852,-0.000219,10.068261,0.6498,0.515,4.96640,0.00000
2507.00,4.96649,10.160930,-0.000221,10.068240,0.6499,0.515,4.96649,0.00000
2508.00,4.96633,10.160926,-0.000221,10.068216,0.6500,0.515,4.96633,0.00000
2509.00,4.96626,10.160917,-0.000222,10.068176,0.6501,0.515,4.96626,0.00000
2510.00,4.96697,10.160975,-0.000223,10.068166,0.6502,0.516,4.96697,0.00000
2511.00,4.96793,10.161006,-0.000228,10.068182,0.6503,0.516,4.96793,0.00000
2512.00,4.96805,10.160960,-0.000228,10.068077,0.6503,0.516,4.96805,0.00000
2513.00,4.96863,10.161074,-0.000227,10.068128,0.6504,0.516,4.96863,0.00000
2514.00,4.96924,10.161142,-0.000224,10.068132,0.6505,0.517,4.96924,0.00000
2515.00,4.96817,10.161166,-0.000221,10.068117,0.6505,0.517,4.96817,0.00000
2516.00,4.96745,10.161222,-0.000221,10.068137,0.6506,0.517,4.96745,0.00000
2517.00,4.96744,10.161318,-0.000220,10.068236,0.6506,0.517,4.96744,0.00000
2518.00,4.96762,10.161338,-0.000217,10.068255,0.6507,0.517,4.96762,0.00000
2519.00,4.96809,10.161380,-0.000218,10.068233,0.6507,0.517,4.96809,0.00000
2520.00,4.96882,10.161433,-0.000219,10.068221,0.6508,0.517,4.96882,0.00000
2521.00,4.96860,10.161511,-0.000219,10.068245,0.6508,0.517,4.96860,0.00000
2522.00,4.96837,10.161601,-0.000219,10.068212,0.6509,0.517,4.96837,0.00000
2523.00,4.96725,10.161667,-0.000220,10.068168,0.6510,0.518,4.96725,0.00000
2524.00,4.96679,10.161771,-0.000221,10.068212,0.6510,0.518,4.96679,0.00000
2525.00,4.96610,10.161910,-0.000222,10.068271,0.6511,0.518,4.96610,0.00000
2526.00,4.96666,10.161998,-0.000222,10.068297,0.6512,0.518,4.96666,0.00000
2527.00,4.96726,10.161993,-0.000224,10.068323,0.6512,0.518,4.96726,0.00000
2528.00,4.96797,10.162028,-0.000222,10.068351,0.6513,0.518,4.96797,0.00000
2529.00,4.96784,10.162036,-0.000220,10.068319,0.6513,0.519,4.96784,0.00000
2530.00,4.96760,10.162073,-0.000221,10.068342,0.6514,0.519,4.96760,0.00000
2531.00,4.96780,10.162061,-0.000222,10.068285,0.6514,0.519,4.96780,0.00000
2532.00,4.96748,10.162159,-0.000225,10.068283,0.6515,0.519,4.96748,0.00000
2533.00,4.96724,10.162238,-0.000230,10.068269,0.6516,0.520,4.96724,0.00000
2534.00,4.96691,10.162270,-0.000230,10.068232,0.6516,0.520,4.96691,0.00000
2535.00,4.96802,10.162230,-0.000224,10.068136,0.6517,0.520,4.96802,0.00000
2536.00,4.96752,10.162309,-0.000222,10.068162,0.6518,0.520,4.96752,0.00000
2537.00,4.96715,10.162406,-0.000218,10.068218,0.6518,0.520,4.96715,0.00000
2538.00,4.96715,10.162450,-0.000214,10.068208,0.6519,0.520,4.96715,0.00000
2539.00,4.96709,10.162490,-0.000214,10.068255,0.6519,0.520,4.96709,0.00000
2540.00,4.96566,10.162588,-0.000220,10.068308,0.6520,0.520,4.96566,0.00000
2541.00,4.96470,10.162580,-0.000219,10.068254,0.6521,0.520,4.96470,0.00000
2542.00,4.96427,10.162626,-0.000218,10.068227,0.6521,0.520,4.96427,0.00000
2543.00,4.96466,10.162687,-0.000220,10.068246,0.6522,0.520,4.96466,0.00000
2544.00,4.96459,10.162793,-0.000219,10.068254,0.6523,0.521,4.96459,0.00000
2545.00,4.96477,10.162848,-0.000219,10.068227,0.6523,0.521,4.96477,0.00000
2546.00,4.96529,10.162928,-0.000225,10.068223,0.6524,0.521,4.96529,0.00000
2547.00,4.96536,10.162956,-0.000227,10.068233,0.6524,0.521,4.96536,0.00000
2548.00,4.96413,10.163024,-0.000226,10.068208,0.6525,0.521,4.96413,0.00000
2549.00,4.96498,10.163039,-0.000230,10.068175,0.6525,0.522,4.96498,0.00000
2550.00,4.96504,10.163046,-0.000232,10.068147,0.6526,0.522,4.96504,0.00000
2551.00,4.96531,10.163113,-0.000229,10.068140,0.6526,0.522,4.96531,0.00000
2552.00,4.96611,10.163152,-0.000228,10.068060,0.6527,0.522,4.96611,0.00000
@15,1.0001,2.0, 2550.05 
2553.00,4.96741,10.163207,-0.000231,10.068047,0.6528,0.523,4.96741,0.00000
2554.00,4.96671,10.163302,-0.000227,10.068049,0.6528,0.523,4.96671,0.00000
2555.00,4.96389,10.163422,-0.000225,10.068078,0.6529,0.523,4.96389,0.00000
2556.00,4.95693,10.163494,-0.000227,10.068135,0.6530,0.523,4.95693,0.00000
2557.00,4.94988,10.163584,-0.000229,10.068215,0.6530,0.523,4.94988,0.00000
2558.00,4.94492,10.163597,-0.000228,10.068248,0.6531,0.523,4.94492,0.00000
2559.00,4.94309,10.163670,-0.000231,10.068240,0.6532,0.524,4.94309,0.00000
2560.00,4.94535,10.163701,-0.000228,10.068255,0.6532,0.524,4.94535,0.00000
2561.00,4.95241,10.163736,-0.000227,10.068249,0.6533,0.524,4.95241,0.00000
2562.00,4.96025,10.163756,-0.000227,10.068209,0.6533,0.524,4.96025,0.00000
2563.00,4.96566,10.163824,-0.000228,10.068238,0.6534,0.524,4.96566,0.00000
2564.00,4.96965,10.163834,-0.000227,10.068266,0.6534,0.525,4.96965,0.00000
2565.00,4.97151,10.163850,-0.000227,10.068219,0.6534,0.525,4.97151,0.00000
2566.00,4.97234,10.163897,-0.000226,10.068183,0.6534,0.525,4.97234,0.00000
2567.00,4.97200,10.163966,-0.000224,10.068207,0.6534,0.525,4.97200,0.00000
2568.00,4.97114,10.164006,-0.000223,10.068175,0.6535,0.525,4.97114,0.00000
2569.00,4.96928,10.164001,-0.000223,10.068129,0.6535,0.525,4.96928,0.00000
2570.00,4.96819,10.164099,-0.000224,10.068170,0.6535,0.525,4.96819,0.00000
2571.00,4.96708,10.164191,-0.000225,10.068235,0.6535,0.525,4.96708,0.00000
2572.00,4.96641,10.164219,-0.000229,10.068236,0.6535,0.526,4.96641,0.00000
2573.00,4.96498,10.164237,-0.000227,10.068227,0.6535,0.526,4.96498,0.00000
2574.00,4.96355,10.164322,-0.000226,10.068248,0.6536,0.526,4.96355,0.00000
2575.00,4.96279,10.164331,-0.000226,10.068203,0.6536,0.526,4.96279,0.00000
2576.00,4.96219,10.164282,-0.000225,10.068104,0.6536,0.526,4.96219,0.00000
2577.00,4.96128,10.164357,-0.000220,10.068090,0.6536,0.526,4.96128,0.00000
2578.00,4.96234,10.164435,-0.000222,10.068104,0.6536,0.527,4.96234,0.00000
2579.00,4.96316,10.164491,-0.000223,10.068098,0.6536,0.527,4.96316,0.00000
2580.00,4.96394,10.164557,-0.000223,10.068161,0.6536,0.527,4.96394,0.00000
2581.00,4.96431,10.164610,-0.000222,10.068184,0.6537,0.527,4.96431,0.00000
2582.00,4.96449,10.164624,-0.000220,10.068148,0.6537,0.527,4.96449,0.00000
2583.00,4.96358,10.164682,-0.000219,10.068070,0.6537,0.527,4.96358,0.00000
2584.00,4.96275,10.164691,-0.000220,10.068032,0.6538,0.527,4.96275,0.00000
2585.00,4.96149,10.164747,-0.000220,10.068008,0.6538,0.527,4.96149,0.00000
2586.00,4.96116,10.164824,-0.000221,10.068077,0.6538,0.528,4.96116,0.00000
2587.00,4.96180,10.164910,-0.000224,10.068133,0.6538,0.528,4.96180,0.00000
2588.00,4.96260,10.165001,-0.000226,10.068240,0.6539,0.528,4.96260,0.00000
2589.00,4.96305,10.165092,-0.000224,10.068263,0.6539,0.528,4.96305,0.00000
2590.00,4.96382,10.165129,-0.000221,10.068244,0.6539,0.528,4.96382,0.00000
2591.00,4.96284,10.165202,-0.000220,10.068191,0.6540,0.529,4.96284,0.00000
2592.00,4.96226,10.165282,-0.000217,10.068199,0.6540,0.529,4.96226,0.00000
2593.00,4.96168,10.165295,-0.000214,10.068153,0.6541,0.529,4.96168,0.00000
2594.00,4.96243,10.165391,-0.000215,10.068189,0.6541,0.529,4.96243,0.00000
2595.00,4.96238,10.165518,-0.000217,10.068228,0.6541,0.529,4.96238,0.00000
2596.00,4.96363,10.165644,-0.000219,10.068308,0.6542,0.529,4.96363,0.00000
2597.00,4.96298,10.165664,-0.000219,10.068270,0.6542,0.529,4.96298,0.00000
2598.00,4.96308,10.165741,-0.000221,10.068259,0.6543,0.530,4.96308,0.00000
2599.00,4.96250,10.165742,-0.000220,10.068212,0.6543,0.530,4.96250,0.00000
2600.00,4.96232,10.165765,-0.000219,10.068192,0.6544,0.530,4.96232,0.00000
2601.00,4.96203,10.165719,-0.000218,10.068083,0.6544,0.530,4.96203,0.00000
2602.00,4.96186,10.165755,-0.000220,10.068094,0.6544,0.530,4.96186,0.00000
2603.00,4.96138,10.165773,-0.000224,10.068101,0.6545,0.531,4.96138,0.00000
2604.00,4.96182,10.165792,-0.000226,10.068055,0.6545,0.531,4.96182,0.00000
2605.00,4.96229,10.165865,-0.000227,10.068063,0.6546,0.531,4.96229,0.00000
2606.00,4.96231,10.165943,-0.000224,10.068084,0.6546,0.531,4.96231,0.00000
2607.00,4.96247,10.166024,-0.000228,10.068098,0.6546,0.531,4.96247,0.00000
2608.00,4.96273,10.166098,-0.000225,10.068084,0.6546,0.531,4.96273,0.00000
2609.00,4.96149,10.166191,-0.000224,10.068129,0.6546,0.531,4.96149,0.00000
2610.00,4.96143,10.166200,-0.000221,10.068086,0.6546,0.531,4.96143,0.00000
2611.00,4.96162,10.166272,-0.000222,10.068099,0.6546,0.532,4.96162,0.00000
2612.00,4.96187,10.166348,-0.000221,10.068094,0.6546,0.532,4.96187,0.00000
2613.00,4.96202,10.166415,-0.000221,10.068131,0.6546,0.532,4.96202,0.00000
2614.00,4.96284,10.166472,-0.000222,10.068136,0.6546,0.532,4.96284,0.00000
2615.00,4.96281,10.166572,-0.000227,10.068196,0.6546,0.533,4.96281,0.00000
2616.00,4.96314,10.166621,-0.000230,10.068153,0.6546,0.533,4.96314,0.00000
2617.00,4.96398,10.166599,-0.000228,10.068084,0.6546,0.533,4.96398,0.00000
2618.00,4.96472,10.166665,-0.000224,10.068076,0.6546,0.533,4.96472,0.00000
2619.00,4.96477,10.166780,-0.000222,10.068147,0.6547,0.533,4.96477,0.00000
2620.00,4.96447,10.166776,-0.000219,10.068109,0.6547,0.533,4.96447,0.00000
2621.00,4.96380,10.166857,-0.000223,10.068143,0.6548,0.533,4.96380,0.00000
2622.00,4.96250,10.166938,-0.000223,10.068162,0.6549,0.534,4.96250,0.00000
2623.00,4.96164,10.166984,-0.000225,10.068172,0.6549,0.534,4.96164,0.00000
2624.00,4.96147,10.166912,-0.000226,10.068101,0.6549,0.534,4.96147,0.00000
2625.00,4.96134,10.167023,-0.000225,10.068168,0.6550,0.534,4.96134,0.00000
2626.00,4.96174,10.167062,-0.000220,10.068232,0.6550,0.534,4.96174,0.00000
2627.00,4.96229,10.167052,-0.000220,10.068252,0.6550,0.534,4.96229,0.00000
2628.00,4.96222,10.167088,-0.000215,10.068279,0.6551,0.534,4.96222,0.00000
2629.00,4.96237,10.167183,-0.000212,10.068301,0.6551,0.534,4.96237,0.00000
2630.00,4.96233,10.167277,-0.000210,10.068342,0.6551,0.534,4.96233,0.00000
2631.00,4.96174,10.167256,-0.000208,10.068263,0.6552,0.534,4.96174,0.00000
2632.00,4.96154,10.167334,-0.000209,10.068261,0.6552,0.534,4.96154,0.00000
2633.00,4.96107,10.167399,-0.000214,10.068263,0.6553,0.535,4.96107,0.00000
2634.00,4.96082,10.167462,-0.000215,10.068291,0.6553,0.535,4.96082,0.00000
2635.00,4.96087,10.167379,-0.000220,10.068143,0.6554,0.535,4.96087,0.00000
2636.00,4.96129,10.167459,-0.000223,10.068149,0.6555,0.536,4.96129,0.00000
2637.00,4.96100,10.167568,-0.000224,10.068218,0.6555,0.536,4.96100,0.00000
2638.00,4.96141,10.167612,-0.000222,10.068211,0.6556,0.536,4.96141,0.00000
2639.00,4.96141,10.167618,-0.000219,10.068174,0.6557,0.536,4.96141,0.00000
2640.00,4.96198,10.167671,-0.000215,10.068195,0.6558,0.536,4.96198,0.00000
2641.00,4.96223,10.167731,-0.000212,10.068194,0.6558,0.536,4.96223,0.00000
2642.00,4.96332,10.167809,-0.000212,10.068202,0.6559,0.536,4.96332,0.00000
2643.00,4.96290,10.167832,-0.000213,10.068166,0.6560,0.536,4.96290,0.00000
2644.00,4.96112,10.167916,-0.000216,10.068189,0.6561,0.536,4.96112,0.00000
2645.00,4.95892,10.168014,-0.000218,10.068228,0.6563,0.536,4.95892,0.00000
2646.00,4.95785,10.168094,-0.000219,10.068284,0.6564,0.537,4.95785,0.00000
2647.00,4.95696,10.168095,-0.000219,10.068241,0.6565,0.537,4.95696,0.00000
2648.00,4.95806,10.168206,-0.000223,10.068268,0.6566,0.537,4.95806,0.00000
2649.00,4.95957,10.168285,-0.000225,10.068261,0.6566,0.538,4.95957,0.00000
2650.00,4.96054,10.168369,-0.000225,10.068297,0.6567,0.538,4.96054,0.00000
2651.00,4.96067,10.168406,-0.000226,10.068261,0.6568,0.538,4.96067,0.00000
2652.00,4.96078,10.168460,-0.000225,10.068261,0.6569,0.538,4.96078,0.00000
2653.00,4.95992,10.168479,-0.000223,10.068240,0.6570,0.538,4.95992,0.00000
2654.00,4.96078,10.168544,-0.000222,10.068236,0.6571,0.538,4.96078,0.00000
2655.00,4.96245,10.168592,-0.000222,10.068217,0.6572,0.539,4.96245,0.00000
2656.00,4.96239,10.168679,-0.000220,10.068305,0.6573,0.539,4.96239,0.00000
2657.00,4.96263,10.168747,-0.000219,10.068343,0.6575,0.539,4.96263,0.00000
2658.00,4.96255,10.168816,-0.000218,10.068378,0.6576,0.539,4.96255,0.00000
2659.00,4.96193,10.168894,-0.000219,10.068436,0.6577,0.539,4.96193,0.00000
2660.00,4.96078,10.168934,-0.000218,10.068424,0.6578,0.539,4.96078,0.00000
2661.00,4.96171,10.168921,-0.000219,10.068326,0.6578,0.540,4.96171,0.00000
2662.00,4.96105,10.168916,-0.000219,10.068244,0.6579,0.540,4.96105,0.00000
2663.00,4.96059,10.168975,-0.000216,10.068253,0.6580,0.540,4.96059,0.00000
2664.00,4.96082,10.168964,-0.000214,10.068190,0.6580,0.540,4.96082,0.00000
2665.00,4.96106,10.169020,-0.000214,10.068205,0.6580,0.540,4.96106,0.00000
2666.00,4.96077,10.169116,-0.000213,10.068196,0.6581,0.540,4.96077,0.00000
2667.00,4.96140,10.169205,-0.000211,10.068237,0.6581,0.540,4.96140,0.00000
2668.00,4.96302,10.169237,-0.000210,10.068182,0.6581,0.540,4.96302,0.00000
2669.00,4.96388,10.169264,-0.000213,10.068167,0.6581,0.540,4.96388,0.00000
2670.00,4.96325,10.169255,-0.000216,10.068089,0.6581,0.541,4.96325,0.00000
2671.00,4.96307,10.169308,-0.000222,10.068130,0.6581,0.541,4.96307,0.00000
2672.00,4.96341,10.169320,-0.000223,10.068054,0.6580,0.541,4.96341,0.00000
2673.00,4.96238,10.169361,-0.000225,10.068058,0.6580,0.542,4.96238,0.00000
2674.00,4.96105,10.169480,-0.000222,10.068097,0.6580,0.542,4.96105,0.00000
2675.00,4.95947,10.169577,-0.000217,10.068131,0.6580,0.542,4.95947,0.00000
2676.00,4.95908,10.169595,-0.000213,10.068110,0.6580,0.541,4.95908,0.00000
2677.00,4.95893,10.169672,-0.000215,10.068171,0.6580,0.542,4.95893,0.00000
2678.00,4.95910,10.169722,-0.000216,10.068172,0.6580,0.542,4.95910,0.00000
2679.00,4.95928,10.169760,-0.000215,10.068129,0.6579,0.542,4.95928,0.00000
2680.00,4.96030,10.169798,-0.000218,10.068139,0.6579,0.542,4.96030,0.00000
2681.00,4.96139,10.169884,-0.000218,10.068178,0.6579,0.542,4.96139,0.00000
2682.00,4.96074,10.169977,-0.000218,10.068230,0.6578,0.543,4.96074,0.00000
2683.00,4.95935,10.170083,-0.000218,10.068273,0.6578,0.543,4.95935,0.00000
2684.00,4.95830,10.170098,-0.000220,10.068297,0.6577,0.543,4.95830,0.00000
2685.00,4.95894,10.170148,-0.000216,10.068325,0.6577,0.543,4.95894,0.00000
2686.00,4.95772,10.170223,-0.000215,10.068320,0.6576,0.543,4.95772,0.00000
2687.00,4.95780,10.170249,-0.000215,10.068306,0.6575,0.543,4.95780,0.00000
2688.00,4.95920,10.170250,-0.000214,10.068257,0.6575,0.543,4.95920,0.00000
2689.00,4.96029,10.170298,-0.000212,10.068269,0.6574,0.543,4.96029,0.00000
2690.00,4.96027,10.170343,-0.000211,10.068261,0.6573,0.543,4.96027,0.00000
2691.00,4.95953,10.170428,-0.000211,10.068303,0.6573,0.544,4.95953,0.00000
2692.00,4.95939,10.170543,-0.000212,10.068359,0.6572,0.544,4.95939,0.00000
2693.00,4.95927,10.170621,-0.000212,10.068416,0.6572,0.544,4.95927,0.00000
2694.00,4.95804,10.170709,-0.000213,10.068405,0.6571,0.544,4.95804,0.00000
2695.00,4.95762,10.170798,-0.000217,10.068450,0.6571,0.544,4.95762,0.00000
2696.00,4.95868,10.170863,-0.000217,10.068430,0.6570,0.544,4.95868,0.00000
2697.00,4.95857,10.170883,-0.000212,10.068392,0.6569,0.544,4.95857,0.00000
2698.00,4.95819,10.170894,-0.000211,10.068350,0.6569,0.544,4.95819,0.00000
2699.00,4.95857,10.170944,-0.000211,10.068388,0.6568,0.544,4.95857,0.00000
2700.00,4.95822,10.170969,-0.000209,10.068331,0.6567,0.545,4.95822,0.00000
2701.00,4.95752,10.170929,-0.000211,10.068290,0.6566,0.545,4.95752,0.00000
2702.00,4.95739,10.170985,-0.000212,10.068279,0.6566,0.545,4.95739,0.00000
2703.00,4.95779,10.171068,-0.000212,10.068342,0.6565,0.545,4.95779,0.00000
2704.00,4.95809,10.171146,-0.000212,10.068361,0.6564,0.545,4.95809,0.00000
2705.00,4.95895,10.171222,-0.000213,10.068405,0.6564,0.545,4.95895,0.00000
2706.00,4.95948,10.171318,-0.000211,10.068426,0.6563,0.545,4.95948,0.00000
2707.00,4.95881,10.171415,-0.000214,10.068469,0.6562,0.545,4.95881,0.00000
2708.00,4.95740,10.171479,-0.000216,10.068413,0.6562,0.546,4.95740,0.00000
2709.00,4.95784,10.171552,-0.000219,10.068396,0.6561,0.546,4.95784,0.00000
2710.00,4.95764,10.171579,-0.000218,10.068360,0.6560,0.546,4.95764,0.00000
2711.00,4.95779,10.171661,-0.000219,10.068357,0.6559,0.546,4.95779,0.00000
2712.00,4.95816,10.171670,-0.000218,10.068293,0.6558,0.546,4.95816,0.00000
2713.00,4.95920,10.171720,-0.000219,10.068316,0.6557,0.546,4.95920,0.00000
2714.00,4.95864,10.171770,-0.000218,10.068316,0.6557,0.546,4.95864,0.00000
2715.00,4.95853,10.171851,-0.000219,10.068344,0.6556,0.547,4.95853,0.00000
2716.00,4.95900,10.171834,-0.000219,10.068341,0.6555,0.547,4.95900,0.00000
2717.00,4.95918,10.171915,-0.000218,10.068395,0.6554,0.547,4.95918,0.00000
2718.00,4.95845,10.171963,-0.000217,10.068410,0.6553,0.547,4.95845,0.00000
2719.00,4.95841,10.172012,-0.000217,10.068432,0.6552,0.547,4.95841,0.00000
2720.00,4.95918,10.172038,-0.000217,10.068416,0.6550,0.547,4.95918,0.00000
2721.00,4.95881,10.172097,-0.000219,10.068414,0.6549,0.548,4.95881,0.00000
2722.00,4.95980,10.172103,-0.000224,10.068368,0.6548,0.548,4.95980,0.00000
2723.00,4.96147,10.172143,-0.000223,10.068363,0.6547,0.548,4.96147,0.00000
2724.00,4.96172,10.172175,-0.000224,10.068328,0.6546,0.548,4.96172,0.00000
2725.00,4.96117,10.172232,-0.000223,10.068313,0.6544,0.549,4.96117,0.00000
2726.00,4.96048,10.172346,-0.000222,10.068359,0.6543,0.549,4.96048,0.00000
2727.00,4.95970,10.172424,-0.000217,10.068406,0.6542,0.549,4.95970,0.00000
2728.00,4.95827,10.172516,-0.000218,10.068460,0.6540,0.549,4.95827,0.00000
2729.00,4.95805,10.172610,-0.000218,10.068520,0.6539,0.549,4.95805,0.00000
2730.00,4.95729,10.172656,-0.000222,10.068588,0.6538,0.549,4.95729,0.00000
2731.00,4.95733,10.172694,-0.000222,10.068561,0.6536,0.549,4.95733,0.00000
2732.00,4.95678,10.172739,-0.000226,10.068569,0.6535,0.549,4.95678,0.00000
@16,1.0001,2.0, 2730.028 
2733.00,4.95736,10.172742,-0.000228,10.068485,0.6534,0.550,4.95736,0.00000
2734.00,4.95817,10.172733,-0.000228,10.068440,0.6532,0.550,4.95817,0.00000
2735.00,4.95784,10.172871,-0.000223,10.068464,0.6531,0.550,4.95784,0.00000
2736.00,4.95251,10.172889,-0.000221,10.068452,0.6529,0.550,4.95251,0.00000
2737.00,4.94586,10.172903,-0.000222,10.068415,0.6527,0.550,4.94586,0.00000
2738.00,4.93997,10.172871,-0.000224,10.068341,0.6526,0.550,4.93997,0.00000
2739.00,4.93667,10.172966,-0.000225,10.068342,0.6524,0.551,4.93667,0.00000
2740.00,4.93707,10.172932,-0.000228,10.068244,0.6523,0.551,4.93707,0.00000
2741.00,4.94378,10.173042,-0.000231,10.068330,0.6521,0.552,4.94378,0.00000
2742.00,4.95259,10.173074,-0.000230,10.068263,0.6520,0.552,4.95259,0.00000
2743.00,4.95965,10.173206,-0.000227,10.068360,0.6518,0.552,4.95965,0.00000
2744.00,4.96282,10.173252,-0.000227,10.068332,0.6516,0.552,4.96282,0.00000
2745.00,4.96435,10.173288,-0.000224,10.068331,0.6515,0.552,4.96435,0.00000
2746.00,4.96501,10.173235,-0.000220,10.068207,0.6513,0.552,4.96501,0.00000
2747.00,4.96376,10.173355,-0.000219,10.068271,0.6512,0.552,4.96376,0.00000
2748.00,4.96345,10.173383,-0.000221,10.068242,0.6511,0.552,4.96345,0.00000
2749.00,4.96348,10.173423,-0.000222,10.068281,0.6509,0.553,4.96348,0.00000
2750.00,4.96316,10.173513,-0.000221,10.068334,0.6508,0.553,4.96316,0.00000
2751.00,4.96193,10.173628,-0.000220,10.068387,0.6507,0.553,4.96193,0.00000
2752.00,4.96189,10.173622,-0.000222,10.068359,0.6505,0.553,4.96189,0.00000
2753.00,4.96055,10.173786,-0.000220,10.068420,0.6504,0.553,4.96055,0.00000
2754.00,4.95909,10.173830,-0.000216,10.068371,0.6502,0.553,4.95909,0.00000
2755.00,4.95738,10.173886,-0.000219,10.068307,0.6500,0.554,4.95738,0.00000
2756.00,4.95738,10.173929,-0.000222,10.068267,0.6499,0.554,4.95738,0.00000
2757.00,4.95654,10.174039,-0.000217,10.068331,0.6497,0.554,4.95654,0.00000
2758.00,4.95626,10.174033,-0.000212,10.068307,0.6496,0.554,4.95626,0.00000
2759.00,4.95648,10.174140,-0.000213,10.068350,0.6494,0.554,4.95648,0.00000
2760.00,4.95754,10.174225,-0.000211,10.068441,0.6493,0.554,4.95754,0.00000
2761.00,4.95600,10.174293,-0.000208,10.068499,0.6491,0.554,4.95600,0.00000
2762.00,4.95636,10.174317,-0.000208,10.068481,0.6489,0.554,4.95636,0.00000
2763.00,4.95712,10.174369,-0.000209,10.068483,0.6488,0.554,4.95712,0.00000
2764.00,4.95704,10.174346,-0.000208,10.068440,0.6486,0.554,4.95704,0.00000
2765.00,4.95603,10.174398,-0.000206,10.068409,0.6484,0.554,4.95603,0.00000
2766.00,4.95658,10.174428,-0.000208,10.068384,0.6483,0.554,4.95658,0.00000
2767.00,4.95621,10.174470,-0.000210,10.068353,0.6481,0.555,4.95621,0.00000
2768.00,4.95557,10.174474,-0.000211,10.068311,0.6480,0.555,4.95557,0.00000
2769.00,4.95589,10.174534,-0.000209,10.068318,0.6478,0.555,4.95589,0.00000
2770.00,4.95632,10.174530,-0.000208,10.068312,0.6477,0.555,4.95632,0.00000
2771.00,4.95635,10.174616,-0.000208,10.068286,0.6475,0.555,4.95635,0.00000
2772.00,4.95646,10.174740,-0.000209,10.068315,0.6474,0.555,4.95646,0.00000
2773.00,4.95659,10.174827,-0.000212,10.068335,0.6473,0.555,4.95659,0.00000
2774.00,4.95625,10.174931,-0.000214,10.068339,0.6472,0.556,4.95625,0.00000
2775.00,4.95640,10.175046,-0.000214,10.068314,0.6470,0.556,4.95640,0.00000
2776.00,4.95666,10.175089,-0.000216,10.068306,0.6469,0.556,4.95666,0.00000
2777.00,4.95645,10.175091,-0.000217,10.068272,0.6468,0.556,4.95645,0.00000
2778.00,4.95595,10.175154,-0.000215,10.068227,0.6467,0.556,4.95595,0.00000
2779.00,4.95596,10.175175,-0.000218,10.068174,0.6466,0.556,4.95596,0.00000
2780.00,4.95569,10.175254,-0.000221,10.068181,0.6465,0.557,4.95569,0.00000
2781.00,4.95469,10.175346,-0.000216,10.068209,0.6464,0.557,4.95469,0.00000
2782.00,4.95463,10.175466,-0.000212,10.068250,0.6464,0.557,4.95463,0.00000
2783.00,4.95510,10.175558,-0.000211,10.068324,0.6463,0.557,4.95510,0.00000
2784.00,4.95559,10.175657,-0.000209,10.068403,0.6462,0.557,4.95559,0.00000
2785.00,4.95582,10.175631,-0.000210,10.068383,0.6462,0.557,4.95582,0.00000
2786.00,4.95655,10.175697,-0.000212,10.068430,0.6461,0.557,4.95655,0.00000
2787.00,4.95781,10.175675,-0.000214,10.068373,0.6461,0.557,4.95781,0.00000
2788.00,4.95832,10.175688,-0.000217,10.068337,0.6461,0.558,4.95832,0.00000
2789.00,4.95874,10.175769,-0.000219,10.068391,0.6460,0.558,4.95874,0.00000
2790.00,4.95844,10.175872,-0.000216,10.068450,0.6460,0.558,4.95844,0.00000
2791.00,4.95812,10.175888,-0.000214,10.068430,0.6460,0.558,4.95812,0.00000
2792.00,4.95744,10.175996,-0.000213,10.068503,0.6459,0.558,4.95744,0.00000
2793.00,4.95674,10.176093,-0.000213,10.068531,0.6459,0.558,4.95674,0.00000
2794.00,4.95666,10.176040,-0.000212,10.068422,0.6459,0.558,4.95666,0.00000
2795.00,4.95661,10.176091,-0.000211,10.068413,0.6459,0.558,4.95661,0.00000
2796.00,4.95653,10.176154,-0.000212,10.068371,0.6458,0.559,4.95653,0.00000
2797.00,4.95604,10.176193,-0.000214,10.068344,0.6458,0.559,4.95604,0.00000
2798.00,4.95550,10.176181,-0.000216,10.068281,0.6458,0.559,4.95550,0.00000
2799.00,4.95462,10.176252,-0.000218,10.068254,0.6458,0.559,4.95462,0.00000
2800.00,4.95557,10.176271,-0.000221,10.068216,0.6458,0.559,4.95557,0.00000
2801.00,4.95577,10.176322,-0.000223,10.068204,0.6458,0.560,4.95577,0.00000
2802.00,4.95607,10.176360,-0.000223,10.068174,0.6458,0.560,4.95607,0.00000
2803.00,4.95656,10.176337,-0.000221,10.068119,0.6458,0.560,4.95656,0.00000
2804.00,4.95632,10.176402,-0.000218,10.068204,0.6458,0.560,4.95632,0.00000
2805.00,4.95518,10.176402,-0.000220,10.068136,0.6458,0.560,4.95518,0.00000
2806.00,4.95478,10.176395,-0.000220,10.068164,0.6458,0.560,4.95478,0.00000
2807.00,4.95461,10.176430,-0.000216,10.068186,0.6458,0.560,4.95461,0.00000
2808.00,4.95460,10.176554,-0.000216,10.068284,0.6458,0.560,4.95460,0.00000
2809.00,4.95508,10.176590,-0.000216,10.068297,0.6458,0.561,4.95508,0.00000
2810.00,4.95508,10.176695,-0.000215,10.068393,0.6458,0.561,4.95508,0.00000
2811.00,4.95540,10.176800,-0.000216,10.068387,0.6458,0.561,4.95540,0.00000
2812.00,4.95569,10.176870,-0.000218,10.068360,0.6459,0.561,4.95569,0.00000
2813.00,4.95553,10.176982,-0.000221,10.068329,0.6459,0.561,4.95553,0.00000
2814.00,4.95472,10.177027,-0.000222,10.068263,0.6459,0.562,4.95472,0.00000
2815.00,4.95512,10.177055,-0.000220,10.068224,0.6460,0.562,4.95512,0.00000
2816.00,4.95576,10.177095,-0.000222,10.068251,0.6460,0.562,4.95576,0.00000
2817.00,4.95532,10.177142,-0.000224,10.068254,0.6460,0.562,4.95532,0.00000
2818.00,4.95514,10.177189,-0.000225,10.068296,0.6459,0.563,4.95514,0.00000
2819.00,4.95574,10.177253,-0.000225,10.068293,0.6459,0.563,4.95574,0.00000
2820.00,4.95529,10.177315,-0.000225,10.068223,0.6458,0.563,4.95529,0.00000
2821.00,4.95409,10.177406,-0.000223,10.068234,0.6458,0.563,4.95409,0.00000
2822.00,4.95375,10.177459,-0.000218,10.068246,0.6458,0.563,4.95375,0.00000
2823.00,4.95390,10.177487,-0.000214,10.068223,0.6457,0.563,4.95390,0.00000
2824.00,4.95403,10.177508,-0.000214,10.068187,0.6457,0.563,4.95403,0.00000
2825.00,4.95392,10.177579,-0.000216,10.068213,0.6456,0.563,4.95392,0.00000
2826.00,4.95401,10.177595,-0.000216,10.068172,0.6455,0.563,4.95401,0.00000
2827.00,4.95368,10.177685,-0.000217,10.068171,0.6455,0.564,4.95368,0.00000
2828.00,4.95325,10.177758,-0.000217,10.068175,0.6454,0.564,4.95325,0.00000
2829.00,4.95311,10.177866,-0.000215,10.068214,0.6453,0.564,4.95311,0.00000
2830.00,4.95305,10.177910,-0.000216,10.068252,0.6453,0.564,4.95305,0.00000
2831.00,4.95347,10.177969,-0.000215,10.068235,0.6452,0.564,4.95347,0.00000
2832.00,4.95338,10.177952,-0.000217,10.068193,0.6451,0.564,4.95338,0.00000
2833.00,4.95232,10.178001,-0.000216,10.068186,0.6450,0.564,4.95232,0.00000
2834.00,4.95157,10.178034,-0.000218,10.068163,0.6449,0.564,4.95157,0.00000
2835.00,4.95131,10.178144,-0.000215,10.068188,0.6448,0.565,4.95131,0.00000
2836.00,4.95096,10.178213,-0.000216,10.068203,0.6447,0.565,4.95096,0.00000
2837.00,4.95192,10.178302,-0.000214,10.068228,0.6446,0.565,4.95192,0.00000
2838.00,4.95374,10.178385,-0.000217,10.068229,0.6445,0.565,4.95374,0.00000
2839.00,4.95412,10.178467,-0.000218,10.068265,0.6444,0.566,4.95412,0.00000
2840.00,4.95433,10.178506,-0.000216,10.068274,0.6443,0.566,4.95433,0.00000
2841.00,4.95427,10.178513,-0.000215,10.068268,0.6442,0.566,4.95427,0.00000
2842.00,4.95335,10.178547,-0.000217,10.068318,0.6441,0.566,4.95335,0.00000
2843.00,4.95204,10.178544,-0.000219,10.068313,0.6441,0.566,4.95204,0.00000
2844.00,4.95162,10.178565,-0.000219,10.068325,0.6440,0.566,4.95162,0.00000
2845.00,4.95151,10.178596,-0.000218,10.068336,0.6439,0.566,4.95151,0.00000
2846.00,4.95180,10.178624,-0.000218,10.068353,0.6438,0.566,4.95180,0.00000
2847.00,4.95228,10.178652,-0.000216,10.068343,0.6438,0.567,4.95228,0.00000
2848.00,4.95341,10.178700,-0.000213,10.068400,0.6437,0.567,4.95341,0.00000
2849.00,4.95390,10.178801,-0.000214,10.068474,0.6437,0.567,4.95390,0.00000
2850.00,4.95347,10.178827,-0.000215,10.068470,0.6436,0.567,4.95347,0.00000
2851.00,4.95281,10.178874,-0.000214,10.068442,0.6436,0.567,4.95281,0.00000
2852.00,4.95208,10.178928,-0.000214,10.068415,0.6436,0.567,4.95208,0.00000
2853.00,4.95104,10.178973,-0.000212,10.068394,0.6435,0.567,4.95104,0.00000
2854.00,4.95092,10.178991,-0.000209,10.068337,0.6435,0.567,4.95092,0.00000
2855.00,4.95115,10.179046,-0.000208,10.068286,0.6434,0.567,4.95115,0.00000
2856.00,4.95086,10.179142,-0.000212,10.068304,0.6433,0.568,4.95086,0.00000
2857.00,4.95044,10.179271,-0.000213,10.068352,0.6432,0.568,4.95044,0.00000
2858.00,4.95069,10.179334,-0.000211,10.068331,0.6432,0.568,4.95069,0.00000
2859.00,4.95013,10.179418,-0.000212,10.068332,0.6431,0.568,4.95013,0.00000
2860.00,4.95022,10.179477,-0.000212,10.068354,0.6431,0.568,4.95022,0.00000
2861.00,4.95012,10.179526,-0.000209,10.068348,0.6430,0.568,4.95012,0.00000
2862.00,4.95121,10.179577,-0.000210,10.068369,0.6430,0.568,4.95121,0.00000
2863.00,4.95225,10.179615,-0.000213,10.068348,0.6429,0.568,4.95225,0.00000
2864.00,4.95362,10.179609,-0.000214,10.068386,0.6428,0.569,4.95362,0.00000
2865.00,4.95396,10.179692,-0.000214,10.068465,0.6428,0.569,4.95396,0.00000
2866.00,4.95508,10.179728,-0.000216,10.068464,0.6427,0.569,4.95508,0.00000
2867.00,4.95477,10.179710,-0.000220,10.068364,0.6427,0.569,4.95477,0.00000
2868.00,4.95444,10.179769,-0.000221,10.068400,0.6426,0.570,4.95444,0.00000
2869.00,4.95479,10.179851,-0.000221,10.068376,0.6426,0.570,4.95479,0.00000
2870.00,4.95508,10.179932,-0.000223,10.068388,0.6425,0.570,4.95508,0.00000
2871.00,4.95424,10.179953,-0.000221,10.068400,0.6425,0.570,4.95424,0.00000
2872.00,4.95405,10.180021,-0.000214,10.068437,0.6424,0.570,4.95405,0.00000
2873.00,4.95348,10.180028,-0.000216,10.068405,0.6424,0.570,4.95348,0.00000
2874.00,4.95247,10.180103,-0.000216,10.068418,0.6423,0.570,4.95247,0.00000
2875.00,4.95255,10.180137,-0.000214,10.068348,0.6423,0.570,4.95255,0.00000
2876.00,4.95281,10.180262,-0.000216,10.068369,0.6422,0.571,4.95281,0.00000
2877.00,4.95309,10.180354,-0.000219,10.068372,0.6422,0.571,4.95309,0.00000
2878.00,4.95335,10.180454,-0.000221,10.068374,0.6421,0.571,4.95335,0.00000
2879.00,4.95339,10.180514,-0.000224,10.068383,0.6420,0.571,4.95339,0.00000
2880.00,4.95343,10.180499,-0.000222,10.068378,0.6419,0.571,4.95343,0.00000
2881.00,4.95394,10.180494,-0.000220,10.068354,0.6419,0.571,4.95394,0.00000
2882.00,4.95420,10.180523,-0.000218,10.068381,0.6418,0.571,4.95420,0.00000
2883.00,4.95392,10.180576,-0.000212,10.068393,0.6417,0.571,4.95392,0.00000
2884.00,4.95380,10.180603,-0.000209,10.068334,0.6415,0.571,4.95380,0.00000
2885.00,4.95334,10.180640,-0.000211,10.068299,0.6414,0.571,4.95334,0.00000
2886.00,4.95307,10.180741,-0.000213,10.068312,0.6413,0.572,4.95307,0.00000
2887.00,4.95295,10.180773,-0.000216,10.068265,0.6411,0.572,4.95295,0.00000
2888.00,4.95311,10.180826,-0.000217,10.068279,0.6410,0.572,4.95311,0.00000
2889.00,4.95299,10.180837,-0.000221,10.068281,0.6409,0.573,4.95299,0.00000
2890.00,4.95301,10.180918,-0.000221,10.068311,0.6408,0.573,4.95301,0.00000
2891.00,4.95349,10.180928,-0.000219,10.068291,0.6407,0.573,4.95349,0.00000
2892.00,4.95258,10.180893,-0.000220,10.068272,0.6406,0.573,4.95258,0.00000
2893.00,4.95274,10.180951,-0.000218,10.068269,0.6404,0.573,4.95274,0.00000
2894.00,4.95294,10.181006,-0.000217,10.068285,0.6403,0.573,4.95294,0.00000
2895.00,4.95294,10.181064,-0.000215,10.068337,0.6402,0.573,4.95294,0.00000
2896.00,4.95228,10.181144,-0.000217,10.068380,0.6401,0.573,4.95228,0.00000
2897.00,4.95275,10.181273,-0.000217,10.068427,0.6400,0.573,4.95275,0.00000
2898.00,4.95303,10.181289,-0.000222,10.068412,0.6398,0.574,4.95303,0.00000
2899.00,4.95274,10.181354,-0.000223,10.068429,0.6397,0.574,4.95274,0.00000
2900.00,4.95311,10.181406,-0.000224,10.068400,0.6396,0.574,4.95311,0.00000
2901.00,4.95293,10.181436,-0.000223,10.068403,0.6395,0.574,4.95293,0.00000
2902.00,4.95348,10.181475,-0.000222,10.068413,0.6394,0.575,4.95348,0.00000
2903.00,4.95266,10.181560,-0.000215,10.068478,0.6393,0.574,4.95266,0.00000
2904.00,4.95197,10.181588,-0.000213,10.068462,0.6392,0.575,4.95197,0.00000
2905.00,4.95184,10.181626,-0.000216,10.068443,0.6392,0.575,4.95184,0.00000
2906.00,4.95163,10.181685,-0.000216,10.068423,0.6391,0.575,4.95163,0.00000
2907.00,4.95080,10.181730,-0.000215,10.068360,0.6390,0.575,4.95080,0.00000
2908.00,4.95130,10.181763,-0.000217,10.068299,0.6389,0.575,4.95130,0.00000
2909.00,4.95167,10.181862,-0.000215,10.068291,0.6389,0.575,4.95167,0.00000
2910.00,4.95150,10.181948,-0.000213,10.068302,0.6388,0.575,4.95150,0.00000
2911.00,4.95170,10.182029,-0.000214,10.068304,0.6387,0.575,4.95170,0.00000
2912.00,4.95151,10.182107,-0.000214,10.068364,0.6386,0.576,4.95151,0.00000
@17,1.0001,2.0, 2910.098 
2913.00,4.95128,10.182188,-0.000217,10.068337,0.6385,0.576,4.95128,0.00000
2914.00,4.95160,10.182224,-0.000219,10.068299,0.6384,0.576,4.95160,0.00000
2915.00,4.94984,10.182282,-0.000218,10.068287,0.6384,0.576,4.94984,0.00000
2916.00,4.94494,10.182327,-0.000217,10.068297,0.6384,0.576,4.94494,0.00000
2917.00,4.93879,10.182397,-0.000218,10.068285,0.6383,0.576,4.93879,0.00000
2918.00,4.93291,10.182496,-0.000217,10.068370,0.6383,0.577,4.93291,0.00000
2919.00,4.93026,10.182593,-0.000218,10.068447,0.6382,0.577,4.93026,0.00000
2920.00,4.93008,10.182677,-0.000221,10.068478,0.6382,0.577,4.93008,0.00000
2921.00,4.93502,10.182738,-0.000219,10.068448,0.6381,0.577,4.93502,0.00000
2922.00,4.94248,10.182787,-0.000217,10.068438,0.6381,0.577,4.94248,0.00000
2923.00,4.94974,10.182780,-0.000216,10.068366,0.6380,0.577,4.94974,0.00000
2924.00,4.95395,10.182776,-0.000216,10.068323,0.6380,0.578,4.95395,0.00000
2925.00,4.95745,10.182774,-0.000212,10.068289,0.6380,0.578,4.95745,0.00000
2926.00,4.95906,10.182808,-0.000214,10.068278,0.6380,0.578,4.95906,0.00000
2927.00,4.95942,10.182893,-0.000215,10.068318,0.6380,0.578,4.95942,0.00000
2928.00,4.95844,10.182965,-0.000214,10.068341,0.6380,0.578,4.95844,0.00000
2929.00,4.95674,10.183071,-0.000213,10.068392,0.6380,0.578,4.95674,0.00000
2930.00,4.95418,10.183157,-0.000215,10.068387,0.6379,0.578,4.95418,0.00000
2931.00,4.95252,10.183196,-0.000212,10.068370,0.6378,0.578,4.95252,0.00000
2932.00,4.95182,10.183197,-0.000212,10.068310,0.6378,0.578,4.95182,0.00000
2933.00,4.95154,10.183248,-0.000213,10.068301,0.6377,0.579,4.95154,0.00000
2934.00,4.95197,10.183293,-0.000208,10.068297,0.6376,0.579,4.95197,0.00000
2935.00,4.95239,10.183300,-0.000206,10.068268,0.6376,0.579,4.95239,0.00000
2936.00,4.95270,10.183367,-0.000206,10.068267,0.6375,0.579,4.95270,0.00000
2937.00,4.95249,10.183421,-0.000208,10.068287,0.6375,0.579,4.95249,0.00000
2938.00,4.95167,10.183494,-0.000209,10.068269,0.6374,0.579,4.95167,0.00000
2939.00,4.95030,10.183565,-0.000214,10.068219,0.6374,0.579,4.95030,0.00000
2940.00,4.95013,10.183656,-0.000219,10.068284,0.6373,0.580,4.95013,0.00000
2941.00,4.94959,10.183692,-0.000224,10.068273,0.6373,0.580,4.94959,0.00000
2942.00,4.94879,10.183779,-0.000223,10.068271,0.6372,0.580,4.94879,0.00000
2943.00,4.94883,10.183776,-0.000222,10.068244,0.6371,0.580,4.94883,0.00000
2944.00,4.94982,10.183800,-0.000221,10.068272,0.6371,0.581,4.94982,0.00000
2945.00,4.94940,10.183806,-0.000217,10.068268,0.6370,0.581,4.94940,0.00000
2946.00,4.94913,10.183868,-0.000213,10.068293,0.6369,0.580,4.94913,0.00000
2947.00,4.94906,10.183902,-0.000213,10.068306,0.6368,0.581,4.94906,0.00000
2948.00,4.94979,10.183953,-0.000215,10.068352,0.6367,0.581,4.94979,0.00000
2949.00,4.94944,10.183995,-0.000214,10.068292,0.6366,0.581,4.94944,0.00000
2950.00,4.94963,10.184063,-0.000216,10.068239,0.6365,0.581,4.94963,0.00000
2951.00,4.95034,10.184120,-0.000217,10.068228,0.6364,0.581,4.95034,0.00000
2952.00,4.95044,10.184175,-0.000218,10.068209,0.6363,0.582,4.95044,0.00000
2953.00,4.94961,10.184214,-0.000217,10.068198,0.6362,0.582,4.94961,0.00000
2954.00,4.94883,10.184291,-0.000219,10.068255,0.6361,0.582,4.94883,0.00000
2955.00,4.94870,10.184438,-0.000218,10.068353,0.6360,0.582,4.94870,0.00000
2956.00,4.94765,10.184501,-0.000218,10.068347,0.6358,0.582,4.94765,0.00000
2957.00,4.94757,10.184547,-0.000216,10.068336,0.6357,0.582,4.94757,0.00000
2958.00,4.94773,10.184645,-0.000216,10.068354,0.6356,0.582,4.94773,0.00000
2959.00,4.94928,10.184697,-0.000213,10.068348,0.6355,0.582,4.94928,0.00000
2960.00,4.95027,10.184740,-0.000212,10.068370,0.6353,0.582,4.95027,0.00000
2961.00,4.95142,10.184811,-0.000213,10.068419,0.6352,0.583,4.95142,0.00000
2962.00,4.95162,10.184837,-0.000215,10.068397,0.6350,0.583,4.95162,0.00000
2963.00,4.95178,10.184910,-0.000212,10.068390,0.6349,0.583,4.95178,0.00000
2964.00,4.95134,10.184958,-0.000211,10.068389,0.6347,0.583,4.95134,0.00000
2965.00,4.95086,10.184959,-0.000211,10.068369,0.6346,0.583,4.95086,0.00000
2966.00,4.95003,10.185013,-0.000211,10.068368,0.6344,0.583,4.95003,0.00000
2967.00,4.94952,10.185085,-0.000210,10.068443,0.6342,0.583,4.94952,0.00000
2968.00,4.94908,10.185148,-0.000214,10.068459,0.6340,0.583,4.94908,0.00000
2969.00,4.94858,10.185218,-0.000216,10.068486,0.6338,0.584,4.94858,0.00000
2970.00,4.94756,10.185241,-0.000214,10.068412,0.6336,0.584,4.94756,0.00000
2971.00,4.94714,10.185226,-0.000213,10.068384,0.6334,0.584,4.94714,0.00000
2972.00,4.94726,10.185264,-0.000215,10.068363,0.6332,0.584,4.94726,0.00000
2973.00,4.94771,10.185218,-0.000213,10.068310,0.6330,0.584,4.94771,0.00000
2974.00,4.94760,10.185230,-0.000213,10.068266,0.6328,0.584,4.94760,0.00000
2975.00,4.94848,10.185325,-0.000214,10.068288,0.6326,0.585,4.94848,0.00000
2976.00,4.94878,10.185430,-0.000214,10.068311,0.6324,0.585,4.94878,0.00000
2977.00,4.94844,10.185553,-0.000211,10.068349,0.6321,0.585,4.94844,0.00000
2978.00,4.94804,10.185672,-0.000209,10.068414,0.6319,0.585,4.94804,0.00000
2979.00,4.94853,10.185740,-0.000208,10.068453,0.6317,0.585,4.94853,0.00000
2980.00,4.94849,10.185806,-0.000207,10.068518,0.6315,0.585,4.94849,0.00000
2981.00,4.94877,10.185836,-0.000207,10.068494,0.6313,0.585,4.94877,0.00000
2982.00,4.94920,10.185819,-0.000209,10.068464,0.6310,0.585,4.94920,0.00000
2983.00,4.94920,10.185895,-0.000211,10.068499,0.6308,0.586,4.94920,0.00000
2984.00,4.94897,10.185936,-0.000212,10.068472,0.6306,0.586,4.94897,0.00000
2985.00,4.94867,10.185950,-0.000213,10.068420,0.6303,0.586,4.94867,0.00000
2986.00,4.94776,10.186001,-0.000214,10.068447,0.6301,0.586,4.94776,0.00000
2987.00,4.94737,10.186116,-0.000214,10.068442,0.6299,0.586,4.94737,0.00000
2988.00,4.94668,10.186166,-0.000213,10.068409,0.6297,0.586,4.94668,0.00000
2989.00,4.94602,10.186266,-0.000213,10.068428,0.6294,0.587,4.94602,0.00000
2990.00,4.94585,10.186340,-0.000212,10.068443,0.6292,0.587,4.94585,0.00000
2991.00,4.94624,10.186501,-0.000210,10.068495,0.6290,0.587,4.94624,0.00000
2992.00,4.94646,10.186579,-0.000208,10.068554,0.6288,0.587,4.94646,0.00000
2993.00,4.94773,10.186633,-0.000210,10.068575,0.6286,0.587,4.94773,0.00000
2994.00,4.94838,10.186706,-0.000212,10.068615,0.6284,0.587,4.94838,0.00000
2995.00,4.94905,10.186765,-0.000211,10.068589,0.6282,0.587,4.94905,0.00000
2996.00,4.94943,10.186726,-0.000209,10.068519,0.6280,0.587,4.94943,0.00000
2997.00,4.94920,10.186783,-0.000211,10.068516,0.6278,0.588,4.94920,0.00000
2998.00,4.94825,10.186830,-0.000207,10.068498,0.6276,0.588,4.94825,0.00000
2999.00,4.94812,10.186899,-0.000203,10.068506,0.6274,0.587,4.94812,0.00000
3000.00,4.94770,10.186916,-0.000206,10.068490,0.6272,0.588,4.94770,0.00000
3001.00,4.94758,10.187040,-0.000208,10.068549,0.6270,0.588,4.94758,0.00000
3002.00,4.94887,10.187034,-0.000205,10.068496,0.6268,0.588,4.94887,0.00000
3003.00,4.94943,10.187094,-0.000205,10.068516,0.6266,0.588,4.94943,0.00000
3004.00,4.94929,10.187097,-0.000207,10.068468,0.6264,0.588,4.94929,0.00000
3005.00,4.94901,10.187181,-0.000203,10.068481,0.6262,0.588,4.94901,0.00000
3006.00,4.94915,10.187203,-0.000202,10.068533,0.6261,0.588,4.94915,0.00000
3007.00,4.94751,10.187271,-0.000203,10.068596,0.6259,0.589,4.94751,0.00000
3008.00,4.94702,10.187367,-0.000205,10.068631,0.6257,0.589,4.94702,0.00000
3009.00,4.94684,10.187416,-0.000200,10.068620,0.6254,0.589,4.94684,0.00000
3010.00,4.94708,10.187393,-0.000203,10.068568,0.6252,0.589,4.94708,0.00000
3011.00,4.94682,10.187413,-0.000202,10.068495,0.6250,0.589,4.94682,0.00000
3012.00,4.94775,10.187480,-0.000199,10.068452,0.6247,0.589,4.94775,0.00000
3013.00,4.94788,10.187504,-0.000198,10.068421,0.6245,0.589,4.94788,0.00000
3014.00,4.94809,10.187539,-0.000201,10.068442,0.6243,0.589,4.94809,0.00000
3015.00,4.94764,10.187631,-0.000200,10.068513,0.6241,0.589,4.94764,0.00000
3016.00,4.94709,10.187685,-0.000203,10.068506,0.6239,0.590,4.94709,0.00000
3017.00,4.94624,10.187719,-0.000205,10.068488,0.6237,0.590,4.94624,0.00000
3018.00,4.94604,10.187765,-0.000206,10.068461,0.6235,0.590,4.94604,0.00000
3019.00,4.94584,10.187806,-0.000207,10.068425,0.6233,0.590,4.94584,0.00000
3020.00,4.94602,10.187902,-0.000204,10.068383,0.6231,0.590,4.94602,0.00000
3021.00,4.94619,10.187981,-0.000203,10.068375,0.6229,0.590,4.94619,0.00000
3022.00,4.94694,10.187990,-0.000204,10.068330,0.6227,0.590,4.94694,0.00000
3023.00,4.94745,10.188098,-0.000207,10.068416,0.6226,0.591,4.94745,0.00000
3024.00,4.94793,10.188083,-0.000206,10.068355,0.6224,0.591,4.94793,0.00000
3025.00,4.94770,10.188119,-0.000209,10.068393,0.6222,0.591,4.94770,0.00000
3026.00,4.94852,10.188137,-0.000210,10.068413,0.6220,0.591,4.94852,0.00000
3027.00,4.94945,10.188218,-0.000211,10.068487,0.6219,0.591,4.94945,0.00000
3028.00,4.94966,10.188199,-0.000211,10.068391,0.6217,0.591,4.94966,0.00000
3029.00,4.94988,10.188336,-0.000209,10.068476,0.6216,0.591,4.94988,0.00000
3030.00,4.95099,10.188367,-0.000205,10.068493,0.6214,0.591,4.95099,0.00000
3031.00,4.95126,10.188469,-0.000206,10.068482,0.6213,0.592,4.95126,0.00000
3032.00,4.95191,10.188562,-0.000204,10.068470,0.6211,0.592,4.95191,0.00000
3033.00,4.95147,10.188553,-0.000204,10.068393,0.6210,0.592,4.95147,0.00000
3034.00,4.95101,10.188631,-0.000206,10.068420,0.6208,0.592,4.95101,0.00000
3035.00,4.95054,10.188703,-0.000210,10.068350,0.6207,0.592,4.95054,0.00000
3036.00,4.95004,10.188731,-0.000209,10.068306,0.6205,0.592,4.95004,0.00000
3037.00,4.94914,10.188845,-0.000211,10.068366,0.6204,0.592,4.94914,0.00000
3038.00,4.94953,10.188993,-0.000209,10.068477,0.6202,0.592,4.94953,0.00000
3039.00,4.94969,10.189035,-0.000210,10.068447,0.6201,0.593,4.94969,0.00000
3040.00,4.94992,10.189103,-0.000210,10.068505,0.6199,0.593,4.94992,0.00000
3041.00,4.94944,10.189167,-0.000212,10.068584,0.6198,0.593,4.94944,0.00000
3042.00,4.94880,10.189160,-0.000211,10.068567,0.6196,0.593,4.94880,0.00000
3043.00,4.94852,10.189125,-0.000214,10.068523,0.6195,0.593,4.94852,0.00000
3044.00,4.94806,10.189126,-0.000215,10.068563,0.6193,0.594,4.94806,0.00000
3045.00,4.94797,10.189088,-0.000216,10.068480,0.6191,0.594,4.94797,0.00000
3046.00,4.94796,10.189119,-0.000219,10.068482,0.6190,0.594,4.94796,0.00000
3047.00,4.94858,10.189162,-0.000223,10.068467,0.6189,0.594,4.94858,0.00000
3048.00,4.94888,10.189259,-0.000221,10.068474,0.6187,0.595,4.94888,0.00000
3049.00,4.94959,10.189340,-0.000222,10.068408,0.6186,0.595,4.94959,0.00000
3050.00,4.94993,10.189419,-0.000223,10.068425,0.6185,0.595,4.94993,0.00000
3051.00,4.94995,10.189466,-0.000220,10.068419,0.6184,0.595,4.94995,0.00000
3052.00,4.94954,10.189446,-0.000218,10.068381,0.6182,0.595,4.94954,0.00000
3053.00,4.94872,10.189497,-0.000222,10.068390,0.6181,0.595,4.94872,0.00000
3054.00,4.94826,10.189610,-0.000221,10.068488,0.6180,0.596,4.94826,0.00000
3055.00,4.94749,10.189673,-0.000216,10.068525,0.6179,0.595,4.94749,0.00000
3056.00,4.94786,10.189753,-0.000212,10.068508,0.6178,0.595,4.94786,0.00000
3057.00,4.94830,10.189834,-0.000214,10.068484,0.6177,0.596,4.94830,0.00000
3058.00,4.94847,10.189881,-0.000214,10.068538,0.6175,0.596,4.94847,0.00000
3059.00,4.94770,10.189890,-0.000215,10.068525,0.6174,0.596,4.94770,0.00000
3060.00,4.94702,10.189909,-0.000217,10.068491,0.6173,0.596,4.94702,0.00000
3061.00,4.94628,10.189961,-0.000220,10.068499,0.6172,0.597,4.94628,0.00000
3062.00,4.94494,10.190034,-0.000219,10.068523,0.6171,0.597,4.94494,0.00000
3063.00,4.94465,10.190116,-0.000216,10.068476,0.6170,0.597,4.94465,0.00000
3064.00,4.94488,10.190126,-0.000214,10.068377,0.6170,0.597,4.94488,0.00000
3065.00,4.94470,10.190247,-0.000215,10.068405,0.6169,0.597,4.94470,0.00000
3066.00,4.94486,10.190319,-0.000212,10.068439,0.6168,0.597,4.94486,0.00000
3067.00,4.94513,10.190408,-0.000210,10.068442,0.6167,0.597,4.94513,0.00000
3068.00,4.94468,10.190446,-0.000212,10.068410,0.6166,0.597,4.94468,0.00000
3069.00,4.94460,10.190476,-0.000212,10.068380,0.6165,0.598,4.94460,0.00000
3070.00,4.94528,10.190512,-0.000211,10.068405,0.6164,0.598,4.94528,0.00000
3071.00,4.94519,10.190521,-0.000213,10.068387,0.6162,0.598,4.94519,0.00000
3072.00,4.94509,10.190520,-0.000212,10.068412,0.6161,0.598,4.94509,0.00000
3073.00,4.94559,10.190568,-0.000210,10.068462,0.6160,0.598,4.94559,0.00000
3074.00,4.94532,10.190627,-0.000209,10.068524,0.6158,0.598,4.94532,0.00000
3075.00,4.94479,10.190662,-0.000206,10.068484,0.6157,0.598,4.94479,0.00000
3076.00,4.94527,10.190684,-0.000206,10.068445,0.6155,0.598,4.94527,0.00000
3077.00,4.94481,10.190762,-0.000206,10.068426,0.6154,0.598,4.94481,0.00000
3078.00,4.94551,10.190761,-0.000206,10.068351,0.6152,0.599,4.94551,0.00000
3079.00,4.94637,10.190887,-0.000208,10.068390,0.6150,0.599,4.94637,0.00000
3080.00,4.94685,10.190983,-0.000213,10.068442,0.6148,0.599,4.94685,0.00000
3081.00,4.94627,10.190971,-0.000215,10.068364,0.6147,0.599,4.94627,0.00000
3082.00,4.94656,10.190961,-0.000216,10.068327,0.6145,0.599,4.94656,0.00000
3083.00,4.94544,10.191051,-0.000215,10.068373,0.6144,0.600,4.94544,0.00000
3084.00,4.94585,10.191048,-0.000212,10.068356,0.6142,0.600,4.94585,0.00000
3085.00,4.94686,10.191040,-0.000210,10.068296,0.6141,0.600,4.94686,0.00000
3086.00,4.94759,10.191139,-0.000206,10.068350,0.6139,0.600,4.94759,0.00000
3087.00,4.94751,10.191183,-0.000204,10.068309,0.6137,0.600,4.94751,0.00000
3088.00,4.94743,10.191185,-0.000205,10.068281,0.6136,0.600,4.94743,0.00000
3089.00,4.94623,10.191262,-0.000206,10.068271,0.6135,0.600,4.94623,0.00000
3090.00,4.94534,10.191384,-0.000205,10.068350,0.6133,0.600,4.94534,0.00000
3091.00,4.94572,10.191429,-0.000203,10.068357,0.6132,0.600,4.94572,0.00000
3092.00,4.94609,10.191483,-0.000204,10.068409,0.6131,0.600,4.94609,0.00000
@18,1.0001,2.0, 3090.07599999999 
