# Supplementary material for: A nucleotide-sensing oligomerization mechanism that controls NrdR-dependent transcription of ribonucleotide reductases
Source: Nat Commun. 2022 May 16;13:2700. doi: 10.1038/s41467-022-30328-1 (PMC9110341; doi:10.1038/s41467-022-30328-1)
Supplement: Supplementary file 10 — Source Data [file 41467_2022_30328_MOESM10_ESM.zip › Source data NrdR/Suppl Fig 12 source data/ITC at 10 degrees (Suppl Fig 12b,c)/R10dAMP500toNrdR20deg10.itc]

$ITC
$ 37 
$NOT
$ 10 
$ 120 
$ 1000 
$ 6 
$ 2 
$ADCGainCode:  0 
$False,True,True
$ 0.4 , 0.8 , 120 , 5 
$ 1.2 , 2.4 , 160 , 5 
$ 1.2 , 2.4 , 160 , 5 
$ 1.2 , 2.4 , 160 , 5 
$ 1.2 , 2.4 , 160 , 5 
$ 1.2 , 2.4 , 160 , 5 
$ 1.2 , 2.4 , 160 , 5 
$ 1.2 , 2.4 , 160 , 5 
$ 1.2 , 2.4 , 160 , 5 
$ 1.2 , 2.4 , 160 , 5 
$ 1.2 , 2.4 , 160 , 5 
$ 1.2 , 2.4 , 160 , 5 
$ 1.2 , 2.4 , 160 , 5 
$ 1.2 , 2.4 , 160 , 5 
$ 1.2 , 2.4 , 160 , 5 
$ 1.2 , 2.4 , 160 , 5 
$ 1.2 , 2.4 , 160 , 5 
$ 1.2 , 2.4 , 160 , 5 
$ 1.2 , 2.4 , 160 , 5 
$ 1.2 , 2.4 , 160 , 5 
$ 1.2 , 2.4 , 160 , 5 
$ 1.2 , 2.4 , 160 , 5 
$ 1.2 , 2.4 , 160 , 5 
$ 1.2 , 2.4 , 160 , 5 
$ 1.2 , 2.4 , 160 , 5 
$ 1.2 , 2.4 , 160 , 5 
$ 1.2 , 2.4 , 160 , 5 
$ 1.2 , 2.4 , 160 , 5 
$ 1.2 , 2.4 , 160 , 5 
$ 1.2 , 2.4 , 160 , 5 
$ 1.2 , 2.4 , 160 , 5 
$ 1.2 , 2.4 , 160 , 5 
$ 1.2 , 2.4 , 160 , 5 
$ 1.2 , 2.4 , 160 , 5 
$ 1.2 , 2.4 , 160 , 5 
$ 1.2 , 2.4 , 160 , 5 
$ 1.2 , 2.4 , 160 , 5 
# 0 
# 0.424 
# 0.02 
# 0.2068 
# 10 
# 3.8602 
# 9.74 
?
% ITC200_05.14.976
% 0.2068 
% 3.8602 
%-0.590864 , 29.66499 
% 0.034375 , 29.28716 
% 0.8333333 
% 168160 , 168170 
% 0.25 , 81 
%-0.002934 ,-0.034078 
%-20 , 8 
% 0 , 0 
% 0 
% 128000       127243 
% 43.1 
% 500 , 750 , 1000 , 750 
% 0.04257 ,-0.00249 , 0.000047734 ,-0.000000435026 , 0.00000000201917 
% ITC200 Ver: 1.26.3
@0
5.00,5.18135,10.078894,-0.000283,10.148537,0.2791,0.009,5.18135,0.00000
6.00,5.18064,10.078906,-0.000284,10.148487,0.2803,0.009,5.18064,0.00000
7.00,5.17941,10.078942,-0.000282,10.148476,0.2815,0.010,5.17941,0.00000
8.00,5.17879,10.079067,-0.000283,10.148501,0.2827,0.010,5.17879,0.00000
9.00,5.17783,10.079143,-0.000286,10.148515,0.2839,0.010,5.17783,0.00000
10.00,5.17803,10.079243,-0.000289,10.148548,0.2851,0.011,5.17803,0.00000
11.00,5.17759,10.079257,-0.000288,10.148554,0.2863,0.011,5.17759,0.00000
12.00,5.17780,10.079313,-0.000289,10.148568,0.2874,0.011,5.17780,0.00000
13.00,5.17832,10.079331,-0.000288,10.148529,0.2886,0.012,5.17832,0.00000
14.00,5.17842,10.079372,-0.000290,10.148545,0.2898,0.012,5.17842,0.00000
15.00,5.17841,10.079433,-0.000290,10.148569,0.2910,0.012,5.17841,0.00000
16.00,5.17887,10.079537,-0.000291,10.148529,0.2922,0.013,5.17887,0.00000
17.00,5.17975,10.079614,-0.000291,10.148482,0.2934,0.013,5.17975,0.00000
18.00,5.18039,10.079700,-0.000290,10.148464,0.2945,0.013,5.18039,0.00000
19.00,5.18095,10.079751,-0.000290,10.148451,0.2957,0.014,5.18095,0.00000
20.00,5.18047,10.079790,-0.000293,10.148415,0.2969,0.014,5.18047,0.00000
21.00,5.18074,10.079890,-0.000291,10.148502,0.2980,0.014,5.18074,0.00000
22.00,5.18006,10.079954,-0.000291,10.148520,0.2992,0.015,5.18006,0.00000
23.00,5.17976,10.080048,-0.000290,10.148549,0.3003,0.015,5.17976,0.00000
24.00,5.17903,10.080123,-0.000286,10.148532,0.3014,0.015,5.17903,0.00000
25.00,5.17930,10.080162,-0.000281,10.148549,0.3025,0.015,5.17930,0.00000
26.00,5.17761,10.080188,-0.000281,10.148505,0.3037,0.015,5.17761,0.00000
27.00,5.17612,10.080302,-0.000281,10.148588,0.3048,0.016,5.17612,0.00000
28.00,5.17505,10.080342,-0.000281,10.148595,0.3059,0.016,5.17505,0.00000
29.00,5.17524,10.080331,-0.000281,10.148548,0.3071,0.016,5.17524,0.00000
30.00,5.17546,10.080342,-0.000280,10.148506,0.3083,0.017,5.17546,0.00000
31.00,5.17673,10.080397,-0.000275,10.148482,0.3094,0.017,5.17673,0.00000
32.00,5.17727,10.080344,-0.000278,10.148346,0.3105,0.017,5.17727,0.00000
33.00,5.17643,10.080389,-0.000276,10.148329,0.3117,0.017,5.17643,0.00000
34.00,5.17615,10.080502,-0.000278,10.148394,0.3129,0.018,5.17615,0.00000
35.00,5.17547,10.080586,-0.000280,10.148406,0.3140,0.018,5.17547,0.00000
36.00,5.17526,10.080631,-0.000284,10.148418,0.3152,0.018,5.17526,0.00000
37.00,5.17567,10.080716,-0.000281,10.148445,0.3164,0.019,5.17567,0.00000
38.00,5.17574,10.080816,-0.000281,10.148480,0.3176,0.019,5.17574,0.00000
39.00,5.17506,10.080866,-0.000279,10.148473,0.3188,0.019,5.17506,0.00000
40.00,5.17464,10.080947,-0.000278,10.148511,0.3200,0.019,5.17464,0.00000
41.00,5.17414,10.080986,-0.000277,10.148505,0.3211,0.019,5.17414,0.00000
42.00,5.17366,10.081062,-0.000275,10.148530,0.3223,0.020,5.17366,0.00000
43.00,5.17476,10.081107,-0.000276,10.148546,0.3235,0.020,5.17476,0.00000
44.00,5.17507,10.081154,-0.000276,10.148546,0.3247,0.020,5.17507,0.00000
45.00,5.17572,10.081235,-0.000275,10.148546,0.3258,0.020,5.17572,0.00000
46.00,5.17580,10.081304,-0.000274,10.148587,0.3270,0.021,5.17580,0.00000
47.00,5.17613,10.081334,-0.000276,10.148581,0.3281,0.021,5.17613,0.00000
48.00,5.17520,10.081356,-0.000279,10.148556,0.3292,0.021,5.17520,0.00000
49.00,5.17431,10.081435,-0.000282,10.148556,0.3303,0.022,5.17431,0.00000
50.00,5.17335,10.081424,-0.000286,10.148488,0.3315,0.022,5.17335,0.00000
51.00,5.17292,10.081504,-0.000285,10.148449,0.3326,0.022,5.17292,0.00000
52.00,5.17270,10.081550,-0.000284,10.148423,0.3338,0.023,5.17270,0.00000
53.00,5.17325,10.081566,-0.000283,10.148365,0.3349,0.023,5.17325,0.00000
54.00,5.17347,10.081550,-0.000284,10.148287,0.3360,0.023,5.17347,0.00000
55.00,5.17361,10.081599,-0.000282,10.148265,0.3371,0.023,5.17361,0.00000
56.00,5.17363,10.081613,-0.000283,10.148254,0.3382,0.023,5.17363,0.00000
57.00,5.17351,10.081735,-0.000289,10.148290,0.3394,0.024,5.17351,0.00000
58.00,5.17302,10.081806,-0.000291,10.148297,0.3405,0.024,5.17302,0.00000
59.00,5.17307,10.081931,-0.000290,10.148304,0.3416,0.025,5.17307,0.00000
60.00,5.17272,10.081926,-0.000293,10.148281,0.3428,0.025,5.17272,0.00000
61.00,5.17184,10.082012,-0.000293,10.148312,0.3439,0.025,5.17184,0.00000
62.00,5.17242,10.082054,-0.000291,10.148335,0.3449,0.026,5.17242,0.00000
63.00,5.17175,10.082161,-0.000290,10.148422,0.3461,0.026,5.17175,0.00000
64.00,5.17149,10.082165,-0.000290,10.148464,0.3472,0.026,5.17149,0.00000
65.00,5.17186,10.082348,-0.000288,10.148592,0.3483,0.026,5.17186,0.00000
66.00,5.17240,10.082403,-0.000290,10.148587,0.3494,0.027,5.17240,0.00000
67.00,5.17099,10.082477,-0.000290,10.148532,0.3505,0.027,5.17099,0.00000
68.00,5.17130,10.082529,-0.000288,10.148430,0.3516,0.027,5.17130,0.00000
69.00,5.17173,10.082647,-0.000288,10.148478,0.3527,0.028,5.17173,0.00000
70.00,5.17166,10.082578,-0.000290,10.148358,0.3538,0.028,5.17166,0.00000
71.00,5.17126,10.082546,-0.000291,10.148314,0.3549,0.028,5.17126,0.00000
72.00,5.17144,10.082595,-0.000290,10.148456,0.3560,0.029,5.17144,0.00000
73.00,5.17072,10.082574,-0.000291,10.148473,0.3571,0.029,5.17072,0.00000
74.00,5.16986,10.082622,-0.000292,10.148497,0.3582,0.029,5.16986,0.00000
75.00,5.16908,10.082695,-0.000287,10.148528,0.3593,0.030,5.16908,0.00000
76.00,5.16874,10.082799,-0.000286,10.148566,0.3604,0.030,5.16874,0.00000
77.00,5.16902,10.082766,-0.000289,10.148395,0.3615,0.030,5.16902,0.00000
78.00,5.16855,10.082902,-0.000289,10.148446,0.3626,0.031,5.16855,0.00000
79.00,5.16805,10.082965,-0.000285,10.148411,0.3638,0.031,5.16805,0.00000
80.00,5.16811,10.083105,-0.000284,10.148445,0.3649,0.031,5.16811,0.00000
81.00,5.16860,10.083216,-0.000282,10.148424,0.3661,0.031,5.16860,0.00000
82.00,5.16838,10.083313,-0.000278,10.148499,0.3673,0.031,5.16838,0.00000
83.00,5.17014,10.083390,-0.000275,10.148482,0.3684,0.032,5.17014,0.00000
84.00,5.17027,10.083461,-0.000278,10.148464,0.3696,0.032,5.17027,0.00000
85.00,5.17046,10.083538,-0.000282,10.148463,0.3708,0.032,5.17046,0.00000
86.00,5.17015,10.083634,-0.000281,10.148467,0.3720,0.033,5.17015,0.00000
87.00,5.16972,10.083694,-0.000280,10.148412,0.3731,0.033,5.16972,0.00000
88.00,5.16882,10.083709,-0.000280,10.148351,0.3743,0.033,5.16882,0.00000
89.00,5.16909,10.083757,-0.000277,10.148330,0.3755,0.033,5.16909,0.00000
90.00,5.16812,10.083831,-0.000276,10.148321,0.3767,0.033,5.16812,0.00000
91.00,5.16807,10.083907,-0.000276,10.148380,0.3778,0.034,5.16807,0.00000
92.00,5.16812,10.084041,-0.000278,10.148430,0.3790,0.034,5.16812,0.00000
93.00,5.16782,10.084117,-0.000279,10.148444,0.3802,0.035,5.16782,0.00000
94.00,5.16735,10.084128,-0.000278,10.148431,0.3813,0.035,5.16735,0.00000
95.00,5.16760,10.084136,-0.000277,10.148390,0.3825,0.035,5.16760,0.00000
96.00,5.16800,10.084093,-0.000274,10.148326,0.3836,0.035,5.16800,0.00000
97.00,5.16782,10.084159,-0.000273,10.148364,0.3848,0.036,5.16782,0.00000
98.00,5.16765,10.084208,-0.000274,10.148420,0.3859,0.036,5.16765,0.00000
99.00,5.16679,10.084223,-0.000276,10.148405,0.3871,0.036,5.16679,0.00000
100.00,5.16619,10.084294,-0.000276,10.148477,0.3882,0.036,5.16619,0.00000
101.00,5.16532,10.084384,-0.000278,10.148486,0.3894,0.037,5.16532,0.00000
102.00,5.16589,10.084388,-0.000278,10.148478,0.3905,0.037,5.16589,0.00000
103.00,5.16548,10.084397,-0.000275,10.148437,0.3917,0.037,5.16548,0.00000
104.00,5.16666,10.084524,-0.000275,10.148510,0.3928,0.037,5.16666,0.00000
105.00,5.16676,10.084668,-0.000277,10.148540,0.3939,0.038,5.16676,0.00000
106.00,5.16614,10.084750,-0.000276,10.148576,0.3951,0.038,5.16614,0.00000
107.00,5.16507,10.084842,-0.000269,10.148561,0.3962,0.038,5.16507,0.00000
108.00,5.16523,10.084949,-0.000268,10.148624,0.3974,0.038,5.16523,0.00000
109.00,5.16403,10.085012,-0.000264,10.148599,0.3986,0.038,5.16403,0.00000
110.00,5.16376,10.084922,-0.000260,10.148462,0.3997,0.038,5.16376,0.00000
111.00,5.16423,10.084950,-0.000260,10.148420,0.4009,0.038,5.16423,0.00000
112.00,5.16387,10.085023,-0.000266,10.148437,0.4021,0.039,5.16387,0.00000
113.00,5.16321,10.085088,-0.000267,10.148373,0.4033,0.039,5.16321,0.00000
114.00,5.16298,10.085149,-0.000267,10.148365,0.4045,0.040,5.16298,0.00000
115.00,5.16255,10.085323,-0.000270,10.148477,0.4056,0.040,5.16255,0.00000
116.00,5.16215,10.085428,-0.000271,10.148501,0.4067,0.041,5.16215,0.00000
117.00,5.16201,10.085459,-0.000271,10.148418,0.4078,0.041,5.16201,0.00000
118.00,5.16208,10.085477,-0.000274,10.148421,0.4089,0.041,5.16208,0.00000
119.00,5.16317,10.085494,-0.000276,10.148412,0.4100,0.042,5.16317,0.00000
120.00,5.16404,10.085573,-0.000275,10.148428,0.4111,0.042,5.16404,0.00000
@1,0.4000,0.8, 120.053999999996 
121.00,5.16408,10.085575,-0.000277,10.148339,0.4121,0.042,5.16408,0.00000
122.00,5.16329,10.085616,-0.000280,10.148363,0.4132,0.043,5.16329,0.00000
123.00,5.15826,10.085655,-0.000279,10.148326,0.4143,0.043,5.15826,0.00000
124.00,5.14882,10.085773,-0.000280,10.148334,0.4153,0.043,5.14882,0.00000
125.00,5.13826,10.085743,-0.000282,10.148235,0.4163,0.044,5.13826,0.00000
126.00,5.12780,10.085846,-0.000278,10.148344,0.4173,0.044,5.12780,0.00000
127.00,5.11873,10.085963,-0.000274,10.148389,0.4184,0.044,5.11873,0.00000
128.00,5.11508,10.086078,-0.000272,10.148426,0.4194,0.044,5.11508,0.00000
129.00,5.11733,10.086165,-0.000270,10.148443,0.4204,0.044,5.11733,0.00000
130.00,5.12071,10.086231,-0.000270,10.148493,0.4214,0.045,5.12071,0.00000
131.00,5.12617,10.086354,-0.000272,10.148504,0.4225,0.045,5.12617,0.00000
132.00,5.13130,10.086394,-0.000273,10.148477,0.4235,0.045,5.13130,0.00000
133.00,5.13566,10.086440,-0.000275,10.148510,0.4246,0.046,5.13566,0.00000
134.00,5.13831,10.086426,-0.000277,10.148459,0.4256,0.046,5.13831,0.00000
135.00,5.14156,10.086527,-0.000277,10.148501,0.4266,0.047,5.14156,0.00000
136.00,5.14274,10.086526,-0.000275,10.148502,0.4276,0.047,5.14274,0.00000
137.00,5.14395,10.086555,-0.000273,10.148510,0.4286,0.047,5.14395,0.00000
138.00,5.14449,10.086638,-0.000266,10.148517,0.4296,0.047,5.14449,0.00000
139.00,5.14527,10.086728,-0.000266,10.148565,0.4305,0.047,5.14527,0.00000
140.00,5.14600,10.086745,-0.000266,10.148538,0.4314,0.047,5.14600,0.00000
141.00,5.14630,10.086802,-0.000266,10.148533,0.4324,0.048,5.14630,0.00000
142.00,5.14705,10.086891,-0.000265,10.148550,0.4334,0.048,5.14705,0.00000
143.00,5.14731,10.086915,-0.000269,10.148557,0.4343,0.048,5.14731,0.00000
144.00,5.14761,10.086907,-0.000269,10.148493,0.4353,0.049,5.14761,0.00000
145.00,5.14812,10.086971,-0.000267,10.148471,0.4362,0.049,5.14812,0.00000
146.00,5.14873,10.087015,-0.000270,10.148418,0.4372,0.049,5.14873,0.00000
147.00,5.14890,10.087050,-0.000269,10.148394,0.4381,0.050,5.14890,0.00000
148.00,5.14919,10.087105,-0.000267,10.148366,0.4390,0.050,5.14919,0.00000
149.00,5.14977,10.087249,-0.000261,10.148461,0.4399,0.050,5.14977,0.00000
150.00,5.15011,10.087343,-0.000263,10.148494,0.4409,0.050,5.15011,0.00000
151.00,5.15138,10.087433,-0.000256,10.148525,0.4418,0.050,5.15138,0.00000
152.00,5.15156,10.087533,-0.000259,10.148583,0.4427,0.050,5.15156,0.00000
153.00,5.15247,10.087645,-0.000260,10.148603,0.4436,0.051,5.15247,0.00000
154.00,5.15277,10.087718,-0.000265,10.148619,0.4445,0.051,5.15277,0.00000
155.00,5.15242,10.087772,-0.000266,10.148598,0.4454,0.051,5.15242,0.00000
156.00,5.15190,10.087848,-0.000270,10.148623,0.4463,0.052,5.15190,0.00000
157.00,5.15261,10.087917,-0.000269,10.148593,0.4472,0.052,5.15261,0.00000
158.00,5.15273,10.087942,-0.000271,10.148558,0.4482,0.052,5.15273,0.00000
159.00,5.15274,10.087975,-0.000267,10.148517,0.4491,0.053,5.15274,0.00000
160.00,5.15280,10.088020,-0.000263,10.148519,0.4501,0.053,5.15280,0.00000
161.00,5.15217,10.088020,-0.000262,10.148491,0.4511,0.053,5.15217,0.00000
162.00,5.15187,10.088010,-0.000263,10.148421,0.4520,0.053,5.15187,0.00000
163.00,5.15205,10.088090,-0.000263,10.148392,0.4530,0.053,5.15205,0.00000
164.00,5.15174,10.088184,-0.000267,10.148384,0.4540,0.054,5.15174,0.00000
165.00,5.15243,10.088218,-0.000271,10.148354,0.4550,0.054,5.15243,0.00000
166.00,5.15306,10.088303,-0.000270,10.148332,0.4560,0.054,5.15306,0.00000
167.00,5.15271,10.088390,-0.000267,10.148355,0.4570,0.055,5.15271,0.00000
168.00,5.15272,10.088422,-0.000267,10.148395,0.4580,0.055,5.15272,0.00000
169.00,5.15311,10.088439,-0.000264,10.148387,0.4590,0.055,5.15311,0.00000
170.00,5.15217,10.088523,-0.000261,10.148409,0.4600,0.055,5.15217,0.00000
171.00,5.15288,10.088513,-0.000262,10.148379,0.4610,0.055,5.15288,0.00000
172.00,5.15375,10.088588,-0.000262,10.148445,0.4620,0.055,5.15375,0.00000
173.00,5.15343,10.088657,-0.000263,10.148453,0.4629,0.056,5.15343,0.00000
174.00,5.15330,10.088664,-0.000265,10.148440,0.4639,0.056,5.15330,0.00000
175.00,5.15356,10.088692,-0.000266,10.148428,0.4648,0.056,5.15356,0.00000
176.00,5.15230,10.088869,-0.000265,10.148510,0.4658,0.057,5.15230,0.00000
177.00,5.15166,10.088890,-0.000264,10.148421,0.4667,0.057,5.15166,0.00000
178.00,5.15253,10.089002,-0.000264,10.148466,0.4677,0.057,5.15253,0.00000
179.00,5.15253,10.089133,-0.000264,10.148505,0.4686,0.058,5.15253,0.00000
180.00,5.15290,10.089225,-0.000262,10.148549,0.4696,0.058,5.15290,0.00000
181.00,5.15239,10.089222,-0.000264,10.148489,0.4705,0.058,5.15239,0.00000
182.00,5.15162,10.089323,-0.000267,10.148551,0.4714,0.058,5.15162,0.00000
183.00,5.15106,10.089402,-0.000267,10.148539,0.4723,0.059,5.15106,0.00000
184.00,5.15125,10.089445,-0.000266,10.148530,0.4732,0.059,5.15125,0.00000
185.00,5.15048,10.089528,-0.000265,10.148525,0.4741,0.059,5.15048,0.00000
186.00,5.15018,10.089619,-0.000266,10.148598,0.4751,0.060,5.15018,0.00000
187.00,5.15096,10.089704,-0.000265,10.148694,0.4761,0.060,5.15096,0.00000
188.00,5.15050,10.089754,-0.000261,10.148727,0.4770,0.060,5.15050,0.00000
189.00,5.14995,10.089850,-0.000259,10.148731,0.4780,0.060,5.14995,0.00000
190.00,5.15076,10.089906,-0.000259,10.148781,0.4790,0.060,5.15076,0.00000
191.00,5.15235,10.089876,-0.000257,10.148729,0.4800,0.061,5.15235,0.00000
192.00,5.15251,10.089929,-0.000256,10.148694,0.4809,0.061,5.15251,0.00000
193.00,5.15225,10.089993,-0.000257,10.148707,0.4818,0.061,5.15225,0.00000
194.00,5.15152,10.090093,-0.000256,10.148789,0.4828,0.061,5.15152,0.00000
195.00,5.15011,10.090156,-0.000257,10.148782,0.4837,0.062,5.15011,0.00000
196.00,5.14910,10.090267,-0.000260,10.148801,0.4846,0.062,5.14910,0.00000
197.00,5.14957,10.090308,-0.000261,10.148780,0.4855,0.062,5.14957,0.00000
198.00,5.14953,10.090298,-0.000264,10.148734,0.4864,0.063,5.14953,0.00000
199.00,5.14959,10.090293,-0.000263,10.148682,0.4874,0.063,5.14959,0.00000
200.00,5.15012,10.090329,-0.000260,10.148646,0.4883,0.063,5.15012,0.00000
201.00,5.14983,10.090428,-0.000258,10.148689,0.4892,0.063,5.14983,0.00000
202.00,5.14829,10.090478,-0.000255,10.148689,0.4901,0.063,5.14829,0.00000
203.00,5.14849,10.090568,-0.000258,10.148686,0.4910,0.064,5.14849,0.00000
204.00,5.14813,10.090625,-0.000263,10.148684,0.4919,0.064,5.14813,0.00000
205.00,5.14784,10.090687,-0.000265,10.148680,0.4928,0.064,5.14784,0.00000
206.00,5.14777,10.090742,-0.000262,10.148707,0.4936,0.065,5.14777,0.00000
207.00,5.14836,10.090860,-0.000262,10.148744,0.4945,0.065,5.14836,0.00000
208.00,5.14788,10.090899,-0.000257,10.148725,0.4953,0.065,5.14788,0.00000
209.00,5.14861,10.090983,-0.000256,10.148713,0.4961,0.065,5.14861,0.00000
210.00,5.14818,10.091047,-0.000259,10.148697,0.4969,0.065,5.14818,0.00000
211.00,5.14856,10.091095,-0.000260,10.148672,0.4977,0.066,5.14856,0.00000
212.00,5.14814,10.091073,-0.000258,10.148584,0.4985,0.066,5.14814,0.00000
213.00,5.14833,10.091135,-0.000257,10.148590,0.4994,0.066,5.14833,0.00000
214.00,5.14798,10.091111,-0.000253,10.148556,0.5002,0.066,5.14798,0.00000
215.00,5.14852,10.091137,-0.000250,10.148558,0.5010,0.066,5.14852,0.00000
216.00,5.14833,10.091131,-0.000253,10.148465,0.5018,0.067,5.14833,0.00000
217.00,5.14843,10.091164,-0.000255,10.148498,0.5026,0.067,5.14843,0.00000
218.00,5.14795,10.091214,-0.000256,10.148519,0.5034,0.067,5.14795,0.00000
219.00,5.14810,10.091299,-0.000258,10.148538,0.5042,0.068,5.14810,0.00000
220.00,5.14844,10.091385,-0.000262,10.148575,0.5050,0.068,5.14844,0.00000
221.00,5.14759,10.091487,-0.000262,10.148655,0.5059,0.068,5.14759,0.00000
222.00,5.14649,10.091584,-0.000262,10.148671,0.5067,0.069,5.14649,0.00000
223.00,5.14663,10.091674,-0.000261,10.148670,0.5075,0.069,5.14663,0.00000
224.00,5.14613,10.091803,-0.000258,10.148701,0.5083,0.069,5.14613,0.00000
225.00,5.14547,10.091842,-0.000253,10.148638,0.5091,0.069,5.14547,0.00000
226.00,5.14655,10.091912,-0.000250,10.148616,0.5100,0.069,5.14655,0.00000
227.00,5.14809,10.091978,-0.000250,10.148610,0.5108,0.069,5.14809,0.00000
228.00,5.14820,10.092000,-0.000252,10.148625,0.5115,0.070,5.14820,0.00000
229.00,5.14813,10.091987,-0.000255,10.148592,0.5123,0.070,5.14813,0.00000
230.00,5.14756,10.092051,-0.000259,10.148620,0.5131,0.070,5.14756,0.00000
231.00,5.14649,10.092113,-0.000264,10.148606,0.5138,0.071,5.14649,0.00000
232.00,5.14584,10.092079,-0.000269,10.148525,0.5145,0.071,5.14584,0.00000
233.00,5.14516,10.092130,-0.000270,10.148465,0.5153,0.072,5.14516,0.00000
234.00,5.14464,10.092209,-0.000267,10.148441,0.5160,0.072,5.14464,0.00000
235.00,5.14444,10.092282,-0.000261,10.148422,0.5168,0.072,5.14444,0.00000
236.00,5.14420,10.092351,-0.000261,10.148432,0.5176,0.072,5.14420,0.00000
237.00,5.14432,10.092473,-0.000255,10.148482,0.5184,0.072,5.14432,0.00000
238.00,5.14485,10.092550,-0.000253,10.148505,0.5192,0.072,5.14485,0.00000
239.00,5.14451,10.092613,-0.000254,10.148502,0.5200,0.073,5.14451,0.00000
240.00,5.14481,10.092686,-0.000253,10.148560,0.5208,0.073,5.14481,0.00000
@2,1.2000,2.4, 240.064999999995 
241.00,5.14622,10.092725,-0.000247,10.148586,0.5216,0.073,5.14622,0.00000
242.00,5.14577,10.092783,-0.000246,10.148639,0.5224,0.073,5.14577,0.00000
243.00,5.14017,10.092822,-0.000247,10.148622,0.5232,0.073,5.14017,0.00000
244.00,5.12679,10.092909,-0.000250,10.148722,0.5240,0.074,5.12679,0.00000
245.00,5.10435,10.092876,-0.000252,10.148695,0.5248,0.074,5.10435,0.00000
246.00,5.07797,10.092953,-0.000256,10.148760,0.5256,0.074,5.07797,0.00000
247.00,5.05327,10.093013,-0.000261,10.148739,0.5264,0.075,5.05327,0.00000
248.00,5.03595,10.093116,-0.000262,10.148799,0.5272,0.075,5.03595,0.00000
249.00,5.02999,10.093142,-0.000261,10.148757,0.5279,0.075,5.02999,0.00000
250.00,5.03442,10.093246,-0.000261,10.148774,0.5287,0.075,5.03442,0.00000
251.00,5.04428,10.093274,-0.000261,10.148679,0.5295,0.076,5.04428,0.00000
252.00,5.05510,10.093337,-0.000257,10.148637,0.5303,0.076,5.05510,0.00000
253.00,5.06494,10.093372,-0.000256,10.148618,0.5311,0.076,5.06494,0.00000
254.00,5.07295,10.093448,-0.000260,10.148618,0.5319,0.076,5.07295,0.00000
255.00,5.07827,10.093561,-0.000261,10.148628,0.5327,0.077,5.07827,0.00000
256.00,5.08176,10.093668,-0.000262,10.148653,0.5335,0.077,5.08176,0.00000
257.00,5.08125,10.093732,-0.000263,10.148638,0.5343,0.077,5.08125,0.00000
258.00,5.07963,10.093758,-0.000260,10.148627,0.5351,0.078,5.07963,0.00000
259.00,5.07695,10.093773,-0.000258,10.148615,0.5360,0.078,5.07695,0.00000
260.00,5.07619,10.093791,-0.000258,10.148577,0.5368,0.078,5.07619,0.00000
261.00,5.07528,10.093865,-0.000259,10.148607,0.5377,0.079,5.07528,0.00000
262.00,5.07705,10.093952,-0.000259,10.148687,0.5386,0.079,5.07705,0.00000
263.00,5.08006,10.094071,-0.000256,10.148713,0.5394,0.079,5.08006,0.00000
264.00,5.08390,10.094139,-0.000254,10.148721,0.5403,0.079,5.08390,0.00000
265.00,5.08725,10.094155,-0.000252,10.148760,0.5412,0.079,5.08725,0.00000
266.00,5.09079,10.094118,-0.000251,10.148740,0.5420,0.080,5.09079,0.00000
267.00,5.09420,10.094131,-0.000248,10.148714,0.5428,0.080,5.09420,0.00000
268.00,5.09766,10.094146,-0.000253,10.148729,0.5437,0.080,5.09766,0.00000
269.00,5.10016,10.094172,-0.000256,10.148680,0.5445,0.080,5.10016,0.00000
270.00,5.10286,10.094257,-0.000254,10.148622,0.5454,0.081,5.10286,0.00000
271.00,5.10517,10.094317,-0.000251,10.148592,0.5462,0.081,5.10517,0.00000
272.00,5.10824,10.094411,-0.000251,10.148637,0.5471,0.081,5.10824,0.00000
273.00,5.11008,10.094438,-0.000249,10.148601,0.5479,0.081,5.11008,0.00000
274.00,5.11200,10.094549,-0.000245,10.148660,0.5488,0.081,5.11200,0.00000
275.00,5.11375,10.094605,-0.000245,10.148698,0.5496,0.082,5.11375,0.00000
276.00,5.11574,10.094705,-0.000248,10.148711,0.5504,0.082,5.11574,0.00000
277.00,5.11638,10.094719,-0.000248,10.148646,0.5512,0.082,5.11638,0.00000
278.00,5.11686,10.094790,-0.000248,10.148611,0.5520,0.082,5.11686,0.00000
279.00,5.11801,10.094804,-0.000247,10.148585,0.5528,0.083,5.11801,0.00000
280.00,5.11973,10.094876,-0.000246,10.148591,0.5536,0.083,5.11973,0.00000
281.00,5.12074,10.094909,-0.000245,10.148600,0.5544,0.083,5.12074,0.00000
282.00,5.12177,10.094933,-0.000246,10.148586,0.5552,0.083,5.12177,0.00000
283.00,5.12446,10.095009,-0.000245,10.148655,0.5561,0.083,5.12446,0.00000
284.00,5.12644,10.095050,-0.000247,10.148646,0.5569,0.084,5.12644,0.00000
285.00,5.12672,10.095101,-0.000245,10.148649,0.5577,0.084,5.12672,0.00000
286.00,5.12766,10.095184,-0.000245,10.148680,0.5584,0.084,5.12766,0.00000
287.00,5.12867,10.095310,-0.000241,10.148782,0.5592,0.084,5.12867,0.00000
288.00,5.12899,10.095338,-0.000240,10.148755,0.5600,0.084,5.12899,0.00000
289.00,5.12847,10.095480,-0.000240,10.148837,0.5608,0.085,5.12847,0.00000
290.00,5.12923,10.095527,-0.000239,10.148850,0.5615,0.085,5.12923,0.00000
291.00,5.12843,10.095608,-0.000237,10.148893,0.5624,0.085,5.12843,0.00000
292.00,5.12894,10.095620,-0.000241,10.148838,0.5632,0.085,5.12894,0.00000
293.00,5.12858,10.095702,-0.000241,10.148894,0.5640,0.085,5.12858,0.00000
294.00,5.12870,10.095685,-0.000240,10.148854,0.5648,0.086,5.12870,0.00000
295.00,5.12820,10.095782,-0.000245,10.148863,0.5656,0.086,5.12820,0.00000
296.00,5.12929,10.095738,-0.000246,10.148784,0.5664,0.086,5.12929,0.00000
297.00,5.12941,10.095796,-0.000243,10.148783,0.5672,0.086,5.12941,0.00000
298.00,5.12966,10.095827,-0.000247,10.148747,0.5680,0.087,5.12966,0.00000
299.00,5.13061,10.095947,-0.000246,10.148762,0.5687,0.087,5.13061,0.00000
300.00,5.13070,10.095958,-0.000245,10.148752,0.5695,0.087,5.13070,0.00000
301.00,5.13012,10.096058,-0.000249,10.148715,0.5703,0.087,5.13012,0.00000
302.00,5.12977,10.096093,-0.000249,10.148640,0.5711,0.088,5.12977,0.00000
303.00,5.12943,10.096181,-0.000249,10.148603,0.5719,0.088,5.12943,0.00000
304.00,5.12929,10.096177,-0.000250,10.148541,0.5727,0.088,5.12929,0.00000
305.00,5.13021,10.096284,-0.000249,10.148555,0.5735,0.088,5.13021,0.00000
306.00,5.13119,10.096358,-0.000245,10.148571,0.5743,0.089,5.13119,0.00000
307.00,5.13219,10.096465,-0.000246,10.148610,0.5751,0.089,5.13219,0.00000
308.00,5.13238,10.096513,-0.000247,10.148601,0.5759,0.089,5.13238,0.00000
309.00,5.13215,10.096541,-0.000248,10.148581,0.5767,0.089,5.13215,0.00000
310.00,5.13137,10.096573,-0.000249,10.148571,0.5775,0.090,5.13137,0.00000
311.00,5.13152,10.096669,-0.000249,10.148642,0.5783,0.090,5.13152,0.00000
312.00,5.13136,10.096700,-0.000246,10.148680,0.5791,0.090,5.13136,0.00000
313.00,5.13177,10.096750,-0.000246,10.148732,0.5798,0.090,5.13177,0.00000
314.00,5.13314,10.096890,-0.000247,10.148765,0.5806,0.091,5.13314,0.00000
315.00,5.13463,10.096935,-0.000249,10.148727,0.5814,0.091,5.13463,0.00000
316.00,5.13440,10.096926,-0.000251,10.148642,0.5821,0.091,5.13440,0.00000
317.00,5.13450,10.096968,-0.000256,10.148572,0.5828,0.092,5.13450,0.00000
318.00,5.13403,10.097014,-0.000254,10.148521,0.5836,0.092,5.13403,0.00000
319.00,5.13272,10.097017,-0.000255,10.148480,0.5843,0.092,5.13272,0.00000
320.00,5.13204,10.097085,-0.000255,10.148487,0.5850,0.092,5.13204,0.00000
321.00,5.13153,10.097161,-0.000255,10.148540,0.5857,0.093,5.13153,0.00000
322.00,5.13035,10.097216,-0.000251,10.148564,0.5864,0.093,5.13035,0.00000
323.00,5.13050,10.097315,-0.000252,10.148584,0.5871,0.093,5.13050,0.00000
324.00,5.13058,10.097400,-0.000252,10.148646,0.5879,0.093,5.13058,0.00000
325.00,5.12982,10.097416,-0.000250,10.148603,0.5886,0.093,5.12982,0.00000
326.00,5.13009,10.097517,-0.000251,10.148581,0.5893,0.094,5.13009,0.00000
327.00,5.13021,10.097608,-0.000249,10.148606,0.5900,0.094,5.13021,0.00000
328.00,5.13089,10.097714,-0.000250,10.148682,0.5907,0.094,5.13089,0.00000
329.00,5.13086,10.097812,-0.000249,10.148667,0.5915,0.094,5.13086,0.00000
330.00,5.12987,10.097886,-0.000249,10.148695,0.5922,0.095,5.12987,0.00000
331.00,5.12932,10.097915,-0.000246,10.148700,0.5929,0.095,5.12932,0.00000
332.00,5.12875,10.098008,-0.000249,10.148730,0.5936,0.095,5.12875,0.00000
333.00,5.12725,10.097969,-0.000244,10.148633,0.5944,0.095,5.12725,0.00000
334.00,5.12719,10.098009,-0.000242,10.148679,0.5951,0.095,5.12719,0.00000
335.00,5.12861,10.098130,-0.000239,10.148757,0.5958,0.095,5.12861,0.00000
336.00,5.12897,10.098185,-0.000239,10.148804,0.5965,0.096,5.12897,0.00000
337.00,5.12937,10.098187,-0.000239,10.148776,0.5972,0.096,5.12937,0.00000
338.00,5.12991,10.098304,-0.000243,10.148865,0.5980,0.096,5.12991,0.00000
339.00,5.13031,10.098350,-0.000247,10.148839,0.5987,0.096,5.13031,0.00000
340.00,5.12914,10.098332,-0.000247,10.148789,0.5995,0.097,5.12914,0.00000
341.00,5.12856,10.098402,-0.000244,10.148749,0.6002,0.097,5.12856,0.00000
342.00,5.12904,10.098447,-0.000242,10.148693,0.6009,0.097,5.12904,0.00000
343.00,5.12914,10.098506,-0.000242,10.148675,0.6016,0.097,5.12914,0.00000
344.00,5.12816,10.098525,-0.000237,10.148681,0.6023,0.097,5.12816,0.00000
345.00,5.12871,10.098622,-0.000239,10.148679,0.6030,0.098,5.12871,0.00000
346.00,5.12898,10.098663,-0.000244,10.148647,0.6037,0.098,5.12898,0.00000
347.00,5.12829,10.098732,-0.000244,10.148676,0.6045,0.098,5.12829,0.00000
348.00,5.12814,10.098739,-0.000246,10.148634,0.6052,0.099,5.12814,0.00000
349.00,5.12810,10.098818,-0.000249,10.148620,0.6059,0.099,5.12810,0.00000
350.00,5.12895,10.098893,-0.000251,10.148654,0.6066,0.099,5.12895,0.00000
351.00,5.12966,10.098983,-0.000251,10.148753,0.6073,0.100,5.12966,0.00000
352.00,5.12961,10.099044,-0.000253,10.148766,0.6079,0.100,5.12961,0.00000
353.00,5.12881,10.099135,-0.000251,10.148776,0.6086,0.100,5.12881,0.00000
354.00,5.12881,10.099161,-0.000251,10.148760,0.6093,0.100,5.12881,0.00000
355.00,5.12740,10.099158,-0.000247,10.148677,0.6099,0.100,5.12740,0.00000
356.00,5.12619,10.099184,-0.000243,10.148597,0.6106,0.100,5.12619,0.00000
357.00,5.12657,10.099208,-0.000244,10.148574,0.6112,0.101,5.12657,0.00000
358.00,5.12720,10.099190,-0.000246,10.148517,0.6118,0.101,5.12720,0.00000
359.00,5.12653,10.099325,-0.000251,10.148574,0.6125,0.101,5.12653,0.00000
360.00,5.12694,10.099434,-0.000257,10.148628,0.6131,0.102,5.12694,0.00000
361.00,5.12757,10.099476,-0.000261,10.148628,0.6137,0.102,5.12757,0.00000
362.00,5.12699,10.099588,-0.000261,10.148628,0.6143,0.103,5.12699,0.00000
363.00,5.12717,10.099680,-0.000258,10.148642,0.6149,0.103,5.12717,0.00000
364.00,5.12846,10.099709,-0.000253,10.148567,0.6155,0.103,5.12846,0.00000
365.00,5.12815,10.099703,-0.000251,10.148496,0.6161,0.103,5.12815,0.00000
366.00,5.12748,10.099807,-0.000250,10.148551,0.6168,0.103,5.12748,0.00000
367.00,5.12776,10.099857,-0.000246,10.148530,0.6174,0.103,5.12776,0.00000
368.00,5.12765,10.099944,-0.000248,10.148564,0.6180,0.104,5.12765,0.00000
369.00,5.12680,10.100019,-0.000250,10.148632,0.6186,0.104,5.12680,0.00000
370.00,5.12684,10.100145,-0.000253,10.148690,0.6191,0.104,5.12684,0.00000
371.00,5.12635,10.100154,-0.000252,10.148596,0.6197,0.105,5.12635,0.00000
372.00,5.12565,10.100214,-0.000255,10.148653,0.6203,0.105,5.12565,0.00000
373.00,5.12524,10.100270,-0.000253,10.148633,0.6209,0.105,5.12524,0.00000
374.00,5.12554,10.100265,-0.000254,10.148561,0.6214,0.105,5.12554,0.00000
375.00,5.12678,10.100292,-0.000249,10.148571,0.6220,0.105,5.12678,0.00000
376.00,5.12716,10.100312,-0.000249,10.148580,0.6225,0.106,5.12716,0.00000
377.00,5.12759,10.100399,-0.000247,10.148581,0.6231,0.106,5.12759,0.00000
378.00,5.12796,10.100467,-0.000249,10.148602,0.6237,0.106,5.12796,0.00000
379.00,5.12804,10.100567,-0.000249,10.148677,0.6243,0.106,5.12804,0.00000
380.00,5.12751,10.100581,-0.000250,10.148645,0.6249,0.107,5.12751,0.00000
381.00,5.12718,10.100715,-0.000251,10.148700,0.6255,0.107,5.12718,0.00000
382.00,5.12722,10.100708,-0.000253,10.148677,0.6261,0.107,5.12722,0.00000
383.00,5.12698,10.100723,-0.000252,10.148636,0.6266,0.107,5.12698,0.00000
384.00,5.12718,10.100708,-0.000248,10.148538,0.6272,0.107,5.12718,0.00000
385.00,5.12679,10.100761,-0.000247,10.148524,0.6278,0.108,5.12679,0.00000
386.00,5.12737,10.100780,-0.000245,10.148507,0.6284,0.108,5.12737,0.00000
387.00,5.12810,10.100870,-0.000245,10.148528,0.6290,0.108,5.12810,0.00000
388.00,5.12848,10.100939,-0.000246,10.148570,0.6296,0.108,5.12848,0.00000
389.00,5.12796,10.101028,-0.000248,10.148624,0.6302,0.108,5.12796,0.00000
390.00,5.12828,10.101113,-0.000247,10.148675,0.6308,0.109,5.12828,0.00000
391.00,5.12776,10.101151,-0.000251,10.148686,0.6314,0.109,5.12776,0.00000
392.00,5.12678,10.101221,-0.000251,10.148723,0.6320,0.109,5.12678,0.00000
393.00,5.12516,10.101300,-0.000252,10.148742,0.6326,0.110,5.12516,0.00000
394.00,5.12529,10.101405,-0.000250,10.148777,0.6331,0.110,5.12529,0.00000
395.00,5.12435,10.101496,-0.000250,10.148784,0.6337,0.110,5.12435,0.00000
396.00,5.12486,10.101580,-0.000249,10.148800,0.6343,0.110,5.12486,0.00000
397.00,5.12489,10.101628,-0.000246,10.148804,0.6350,0.110,5.12489,0.00000
398.00,5.12521,10.101624,-0.000245,10.148783,0.6356,0.111,5.12521,0.00000
399.00,5.12422,10.101692,-0.000247,10.148799,0.6362,0.111,5.12422,0.00000
400.00,5.12436,10.101696,-0.000248,10.148785,0.6368,0.111,5.12436,0.00000
@3,1.2000,2.4, 400.042000000001 
401.00,5.12412,10.101763,-0.000247,10.148796,0.6375,0.111,5.12412,0.00000
402.00,5.12392,10.101786,-0.000249,10.148722,0.6381,0.112,5.12392,0.00000
403.00,5.12200,10.101846,-0.000248,10.148688,0.6387,0.112,5.12200,0.00000
404.00,5.11167,10.101833,-0.000246,10.148611,0.6393,0.112,5.11167,0.00000
405.00,5.09278,10.101931,-0.000246,10.148623,0.6399,0.112,5.09278,0.00000
406.00,5.07115,10.101909,-0.000246,10.148522,0.6404,0.112,5.07115,0.00000
407.00,5.05008,10.101976,-0.000245,10.148524,0.6409,0.113,5.05008,0.00000
408.00,5.03283,10.102082,-0.000246,10.148562,0.6415,0.113,5.03283,0.00000
409.00,5.02599,10.102118,-0.000243,10.148549,0.6420,0.113,5.02599,0.00000
410.00,5.02934,10.102069,-0.000242,10.148421,0.6425,0.113,5.02934,0.00000
411.00,5.03779,10.102204,-0.000242,10.148499,0.6431,0.113,5.03779,0.00000
412.00,5.04769,10.102278,-0.000240,10.148491,0.6436,0.113,5.04769,0.00000
413.00,5.05667,10.102340,-0.000237,10.148478,0.6441,0.114,5.05667,0.00000
414.00,5.06419,10.102450,-0.000239,10.148497,0.6447,0.114,5.06419,0.00000
415.00,5.06968,10.102604,-0.000238,10.148606,0.6452,0.114,5.06968,0.00000
416.00,5.07235,10.102639,-0.000238,10.148570,0.6457,0.114,5.07235,0.00000
417.00,5.07108,10.102634,-0.000239,10.148565,0.6462,0.114,5.07108,0.00000
418.00,5.06869,10.102655,-0.000244,10.148537,0.6468,0.115,5.06869,0.00000
419.00,5.06709,10.102676,-0.000244,10.148551,0.6473,0.115,5.06709,0.00000
420.00,5.06545,10.102693,-0.000241,10.148581,0.6478,0.115,5.06545,0.00000
421.00,5.06455,10.102680,-0.000239,10.148512,0.6483,0.115,5.06455,0.00000
422.00,5.06596,10.102756,-0.000240,10.148558,0.6489,0.115,5.06596,0.00000
423.00,5.06857,10.102821,-0.000238,10.148611,0.6494,0.116,5.06857,0.00000
424.00,5.07055,10.102814,-0.000236,10.148573,0.6499,0.116,5.07055,0.00000
425.00,5.07370,10.102933,-0.000238,10.148606,0.6504,0.116,5.07370,0.00000
426.00,5.07743,10.103054,-0.000242,10.148673,0.6510,0.117,5.07743,0.00000
427.00,5.08133,10.103149,-0.000239,10.148687,0.6515,0.117,5.08133,0.00000
428.00,5.08468,10.103183,-0.000238,10.148659,0.6520,0.117,5.08468,0.00000
429.00,5.08814,10.103323,-0.000241,10.148710,0.6525,0.117,5.08814,0.00000
430.00,5.09067,10.103398,-0.000238,10.148716,0.6531,0.118,5.09067,0.00000
431.00,5.09289,10.103438,-0.000234,10.148731,0.6536,0.118,5.09289,0.00000
432.00,5.09495,10.103483,-0.000234,10.148725,0.6541,0.118,5.09495,0.00000
433.00,5.09614,10.103549,-0.000235,10.148728,0.6547,0.118,5.09614,0.00000
434.00,5.09712,10.103668,-0.000235,10.148777,0.6552,0.118,5.09712,0.00000
435.00,5.09807,10.103673,-0.000238,10.148735,0.6557,0.118,5.09807,0.00000
436.00,5.09925,10.103747,-0.000239,10.148703,0.6563,0.119,5.09925,0.00000
437.00,5.10035,10.103825,-0.000240,10.148679,0.6569,0.119,5.10035,0.00000
438.00,5.10261,10.103865,-0.000236,10.148672,0.6574,0.119,5.10261,0.00000
439.00,5.10449,10.103859,-0.000234,10.148610,0.6580,0.119,5.10449,0.00000
440.00,5.10587,10.103937,-0.000235,10.148607,0.6586,0.119,5.10587,0.00000
441.00,5.10639,10.104017,-0.000236,10.148641,0.6592,0.120,5.10639,0.00000
442.00,5.10739,10.104042,-0.000237,10.148617,0.6597,0.120,5.10739,0.00000
443.00,5.10803,10.104113,-0.000239,10.148630,0.6602,0.120,5.10803,0.00000
444.00,5.10855,10.104189,-0.000238,10.148677,0.6608,0.120,5.10855,0.00000
445.00,5.10924,10.104209,-0.000236,10.148636,0.6613,0.121,5.10924,0.00000
446.00,5.10970,10.104293,-0.000233,10.148685,0.6618,0.121,5.10970,0.00000
447.00,5.11007,10.104344,-0.000232,10.148670,0.6623,0.121,5.11007,0.00000
448.00,5.11064,10.104432,-0.000233,10.148663,0.6628,0.121,5.11064,0.00000
449.00,5.11138,10.104422,-0.000233,10.148575,0.6633,0.121,5.11138,0.00000
450.00,5.11218,10.104455,-0.000236,10.148581,0.6639,0.121,5.11218,0.00000
451.00,5.11321,10.104459,-0.000239,10.148501,0.6644,0.122,5.11321,0.00000
452.00,5.11418,10.104476,-0.000241,10.148480,0.6649,0.122,5.11418,0.00000
453.00,5.11441,10.104523,-0.000243,10.148443,0.6655,0.122,5.11441,0.00000
454.00,5.11465,10.104605,-0.000246,10.148457,0.6660,0.123,5.11465,0.00000
455.00,5.11467,10.104749,-0.000247,10.148516,0.6666,0.123,5.11467,0.00000
456.00,5.11420,10.104824,-0.000246,10.148557,0.6671,0.123,5.11420,0.00000
457.00,5.11330,10.104981,-0.000244,10.148616,0.6677,0.124,5.11330,0.00000
458.00,5.11321,10.105073,-0.000242,10.148688,0.6682,0.124,5.11321,0.00000
459.00,5.11281,10.105141,-0.000241,10.148709,0.6688,0.124,5.11281,0.00000
460.00,5.11257,10.105174,-0.000237,10.148680,0.6693,0.124,5.11257,0.00000
461.00,5.11339,10.105186,-0.000237,10.148622,0.6698,0.124,5.11339,0.00000
462.00,5.11454,10.105253,-0.000236,10.148666,0.6703,0.124,5.11454,0.00000
463.00,5.11420,10.105287,-0.000237,10.148620,0.6708,0.125,5.11420,0.00000
464.00,5.11409,10.105390,-0.000238,10.148640,0.6713,0.125,5.11409,0.00000
465.00,5.11350,10.105455,-0.000240,10.148626,0.6718,0.125,5.11350,0.00000
466.00,5.11269,10.105540,-0.000241,10.148615,0.6722,0.125,5.11269,0.00000
467.00,5.11140,10.105529,-0.000241,10.148524,0.6727,0.126,5.11140,0.00000
468.00,5.11182,10.105592,-0.000240,10.148572,0.6732,0.126,5.11182,0.00000
469.00,5.11212,10.105626,-0.000242,10.148576,0.6737,0.126,5.11212,0.00000
470.00,5.11300,10.105648,-0.000245,10.148559,0.6742,0.127,5.11300,0.00000
471.00,5.11282,10.105719,-0.000246,10.148593,0.6746,0.127,5.11282,0.00000
472.00,5.11394,10.105744,-0.000247,10.148638,0.6751,0.127,5.11394,0.00000
473.00,5.11434,10.105796,-0.000244,10.148630,0.6756,0.127,5.11434,0.00000
474.00,5.11481,10.105852,-0.000239,10.148656,0.6761,0.127,5.11481,0.00000
475.00,5.11472,10.105915,-0.000236,10.148683,0.6766,0.127,5.11472,0.00000
476.00,5.11509,10.105924,-0.000235,10.148660,0.6771,0.128,5.11509,0.00000
477.00,5.11424,10.105998,-0.000235,10.148676,0.6775,0.128,5.11424,0.00000
478.00,5.11360,10.106038,-0.000239,10.148633,0.6780,0.128,5.11360,0.00000
479.00,5.11239,10.106143,-0.000241,10.148650,0.6785,0.129,5.11239,0.00000
480.00,5.11195,10.106176,-0.000239,10.148648,0.6790,0.129,5.11195,0.00000
481.00,5.11253,10.106262,-0.000236,10.148726,0.6796,0.129,5.11253,0.00000
482.00,5.11288,10.106358,-0.000235,10.148748,0.6801,0.129,5.11288,0.00000
483.00,5.11360,10.106397,-0.000235,10.148748,0.6806,0.129,5.11360,0.00000
484.00,5.11485,10.106319,-0.000235,10.148683,0.6811,0.129,5.11485,0.00000
485.00,5.11555,10.106414,-0.000236,10.148707,0.6817,0.129,5.11555,0.00000
486.00,5.11471,10.106435,-0.000238,10.148642,0.6822,0.130,5.11471,0.00000
487.00,5.11434,10.106454,-0.000239,10.148590,0.6828,0.130,5.11434,0.00000
488.00,5.11319,10.106531,-0.000240,10.148586,0.6833,0.130,5.11319,0.00000
489.00,5.11226,10.106681,-0.000238,10.148617,0.6839,0.130,5.11226,0.00000
490.00,5.11168,10.106689,-0.000237,10.148543,0.6845,0.130,5.11168,0.00000
491.00,5.11146,10.106812,-0.000239,10.148571,0.6851,0.131,5.11146,0.00000
492.00,5.11201,10.106901,-0.000238,10.148585,0.6856,0.131,5.11201,0.00000
493.00,5.11223,10.106923,-0.000241,10.148604,0.6862,0.131,5.11223,0.00000
494.00,5.11208,10.106908,-0.000242,10.148546,0.6868,0.131,5.11208,0.00000
495.00,5.11237,10.107055,-0.000245,10.148623,0.6874,0.131,5.11237,0.00000
496.00,5.11311,10.107065,-0.000244,10.148585,0.6879,0.132,5.11311,0.00000
497.00,5.11353,10.107196,-0.000245,10.148641,0.6885,0.132,5.11353,0.00000
498.00,5.11459,10.107328,-0.000244,10.148657,0.6890,0.132,5.11459,0.00000
499.00,5.11606,10.107363,-0.000246,10.148646,0.6896,0.132,5.11606,0.00000
500.00,5.11551,10.107372,-0.000244,10.148608,0.6901,0.133,5.11551,0.00000
501.00,5.11542,10.107446,-0.000244,10.148613,0.6906,0.133,5.11542,0.00000
502.00,5.11419,10.107390,-0.000242,10.148502,0.6912,0.133,5.11419,0.00000
503.00,5.11371,10.107416,-0.000242,10.148464,0.6918,0.133,5.11371,0.00000
504.00,5.11230,10.107522,-0.000241,10.148425,0.6923,0.133,5.11230,0.00000
505.00,5.11264,10.107593,-0.000246,10.148427,0.6929,0.134,5.11264,0.00000
506.00,5.11248,10.107644,-0.000246,10.148478,0.6935,0.134,5.11248,0.00000
507.00,5.11256,10.107703,-0.000245,10.148526,0.6941,0.134,5.11256,0.00000
508.00,5.11196,10.107744,-0.000245,10.148550,0.6947,0.134,5.11196,0.00000
509.00,5.11231,10.107863,-0.000246,10.148704,0.6952,0.134,5.11231,0.00000
510.00,5.11185,10.107854,-0.000243,10.148667,0.6958,0.134,5.11185,0.00000
511.00,5.11132,10.107875,-0.000243,10.148587,0.6963,0.135,5.11132,0.00000
512.00,5.11199,10.107901,-0.000245,10.148565,0.6969,0.135,5.11199,0.00000
513.00,5.11178,10.107911,-0.000247,10.148551,0.6974,0.135,5.11178,0.00000
514.00,5.11144,10.107908,-0.000245,10.148459,0.6980,0.135,5.11144,0.00000
515.00,5.11115,10.107986,-0.000246,10.148461,0.6986,0.136,5.11115,0.00000
516.00,5.11207,10.108063,-0.000247,10.148488,0.6991,0.136,5.11207,0.00000
517.00,5.11214,10.108184,-0.000246,10.148494,0.6997,0.136,5.11214,0.00000
518.00,5.11226,10.108252,-0.000245,10.148485,0.7003,0.136,5.11226,0.00000
519.00,5.11295,10.108355,-0.000246,10.148546,0.7008,0.137,5.11295,0.00000
520.00,5.11296,10.108427,-0.000243,10.148539,0.7014,0.137,5.11296,0.00000
521.00,5.11146,10.108509,-0.000243,10.148560,0.7020,0.137,5.11146,0.00000
522.00,5.11133,10.108463,-0.000243,10.148507,0.7026,0.137,5.11133,0.00000
523.00,5.11151,10.108538,-0.000242,10.148531,0.7031,0.137,5.11151,0.00000
524.00,5.11169,10.108536,-0.000241,10.148437,0.7037,0.138,5.11169,0.00000
525.00,5.11241,10.108561,-0.000244,10.148406,0.7042,0.138,5.11241,0.00000
526.00,5.11318,10.108545,-0.000243,10.148333,0.7047,0.138,5.11318,0.00000
527.00,5.11237,10.108734,-0.000243,10.148450,0.7053,0.138,5.11237,0.00000
528.00,5.11230,10.108846,-0.000243,10.148461,0.7059,0.138,5.11230,0.00000
529.00,5.11149,10.108892,-0.000243,10.148501,0.7065,0.139,5.11149,0.00000
530.00,5.11062,10.108958,-0.000244,10.148510,0.7071,0.139,5.11062,0.00000
531.00,5.11164,10.109097,-0.000244,10.148601,0.7077,0.139,5.11164,0.00000
532.00,5.11113,10.109087,-0.000247,10.148554,0.7083,0.139,5.11113,0.00000
533.00,5.11020,10.109090,-0.000252,10.148505,0.7088,0.140,5.11020,0.00000
534.00,5.10998,10.109254,-0.000256,10.148594,0.7094,0.140,5.10998,0.00000
535.00,5.11059,10.109328,-0.000254,10.148641,0.7100,0.140,5.11059,0.00000
536.00,5.11034,10.109323,-0.000252,10.148635,0.7106,0.141,5.11034,0.00000
537.00,5.11155,10.109379,-0.000251,10.148629,0.7112,0.141,5.11155,0.00000
538.00,5.11200,10.109444,-0.000247,10.148670,0.7118,0.141,5.11200,0.00000
539.00,5.11134,10.109407,-0.000243,10.148586,0.7123,0.141,5.11134,0.00000
540.00,5.11096,10.109452,-0.000244,10.148598,0.7129,0.141,5.11096,0.00000
541.00,5.11013,10.109552,-0.000244,10.148646,0.7135,0.141,5.11013,0.00000
542.00,5.11003,10.109645,-0.000241,10.148724,0.7140,0.141,5.11003,0.00000
543.00,5.10983,10.109712,-0.000242,10.148741,0.7146,0.142,5.10983,0.00000
544.00,5.10959,10.109764,-0.000244,10.148724,0.7152,0.142,5.10959,0.00000
545.00,5.10924,10.109838,-0.000243,10.148709,0.7157,0.142,5.10924,0.00000
546.00,5.10808,10.109884,-0.000244,10.148647,0.7163,0.142,5.10808,0.00000
547.00,5.10721,10.109925,-0.000247,10.148597,0.7169,0.143,5.10721,0.00000
548.00,5.10691,10.109963,-0.000250,10.148556,0.7174,0.143,5.10691,0.00000
549.00,5.10748,10.110042,-0.000248,10.148557,0.7179,0.143,5.10748,0.00000
550.00,5.10765,10.110111,-0.000247,10.148609,0.7185,0.143,5.10765,0.00000
551.00,5.10784,10.110174,-0.000247,10.148601,0.7190,0.144,5.10784,0.00000
552.00,5.10816,10.110192,-0.000247,10.148539,0.7195,0.144,5.10816,0.00000
553.00,5.10902,10.110270,-0.000240,10.148567,0.7201,0.144,5.10902,0.00000
554.00,5.10962,10.110337,-0.000241,10.148622,0.7207,0.144,5.10962,0.00000
555.00,5.10970,10.110358,-0.000244,10.148532,0.7213,0.144,5.10970,0.00000
556.00,5.11205,10.110409,-0.000242,10.148557,0.7219,0.144,5.11205,0.00000
557.00,5.11408,10.110497,-0.000242,10.148606,0.7224,0.145,5.11408,0.00000
558.00,5.11627,10.110526,-0.000245,10.148581,0.7230,0.145,5.11627,0.00000
559.00,5.11697,10.110575,-0.000242,10.148532,0.7236,0.145,5.11697,0.00000
560.00,5.11800,10.110654,-0.000240,10.148537,0.7241,0.145,5.11800,0.00000
@4,1.2000,2.4, 560.023999999998 
561.00,5.11599,10.110743,-0.000241,10.148502,0.7247,0.145,5.11599,0.00000
562.00,5.11415,10.110766,-0.000242,10.148455,0.7252,0.146,5.11415,0.00000
563.00,5.10822,10.110829,-0.000239,10.148438,0.7258,0.146,5.10822,0.00000
564.00,5.09566,10.110888,-0.000242,10.148440,0.7263,0.146,5.09566,0.00000
565.00,5.07755,10.110919,-0.000248,10.148442,0.7269,0.146,5.07755,0.00000
566.00,5.05868,10.110978,-0.000249,10.148496,0.7274,0.147,5.05868,0.00000
567.00,5.03938,10.111069,-0.000247,10.148495,0.7280,0.147,5.03938,0.00000
568.00,5.02609,10.111130,-0.000251,10.148538,0.7285,0.147,5.02609,0.00000
569.00,5.02278,10.111145,-0.000249,10.148494,0.7290,0.148,5.02278,0.00000
570.00,5.02679,10.111199,-0.000244,10.148503,0.7295,0.147,5.02679,0.00000
571.00,5.03490,10.111225,-0.000242,10.148479,0.7300,0.148,5.03490,0.00000
572.00,5.04353,10.111241,-0.000244,10.148465,0.7305,0.148,5.04353,0.00000
573.00,5.05150,10.111278,-0.000243,10.148414,0.7310,0.148,5.05150,0.00000
574.00,5.05684,10.111341,-0.000244,10.148461,0.7315,0.148,5.05684,0.00000
575.00,5.06136,10.111323,-0.000248,10.148400,0.7320,0.149,5.06136,0.00000
576.00,5.06320,10.111360,-0.000249,10.148315,0.7325,0.149,5.06320,0.00000
577.00,5.06403,10.111447,-0.000248,10.148323,0.7330,0.149,5.06403,0.00000
578.00,5.06280,10.111498,-0.000246,10.148317,0.7335,0.149,5.06280,0.00000
579.00,5.06172,10.111565,-0.000248,10.148316,0.7340,0.150,5.06172,0.00000
580.00,5.06032,10.111697,-0.000248,10.148390,0.7345,0.150,5.06032,0.00000
581.00,5.06020,10.111753,-0.000247,10.148461,0.7350,0.150,5.06020,0.00000
582.00,5.06014,10.111781,-0.000248,10.148490,0.7355,0.150,5.06014,0.00000
583.00,5.06168,10.111841,-0.000247,10.148511,0.7359,0.150,5.06168,0.00000
584.00,5.06427,10.111919,-0.000245,10.148494,0.7364,0.151,5.06427,0.00000
585.00,5.06737,10.112013,-0.000242,10.148515,0.7369,0.151,5.06737,0.00000
586.00,5.07015,10.112022,-0.000239,10.148470,0.7373,0.151,5.07015,0.00000
587.00,5.07296,10.112103,-0.000240,10.148485,0.7378,0.151,5.07296,0.00000
588.00,5.07506,10.112158,-0.000243,10.148456,0.7382,0.151,5.07506,0.00000
589.00,5.07711,10.112167,-0.000245,10.148459,0.7386,0.151,5.07711,0.00000
590.00,5.07911,10.112227,-0.000245,10.148458,0.7391,0.152,5.07911,0.00000
591.00,5.08101,10.112325,-0.000246,10.148491,0.7396,0.152,5.08101,0.00000
592.00,5.08254,10.112420,-0.000245,10.148525,0.7400,0.152,5.08254,0.00000
593.00,5.08365,10.112477,-0.000244,10.148545,0.7405,0.152,5.08365,0.00000
594.00,5.08493,10.112563,-0.000242,10.148569,0.7409,0.152,5.08493,0.00000
595.00,5.08601,10.112607,-0.000242,10.148571,0.7414,0.153,5.08601,0.00000
596.00,5.08741,10.112667,-0.000244,10.148608,0.7418,0.153,5.08741,0.00000
597.00,5.08913,10.112692,-0.000243,10.148585,0.7423,0.153,5.08913,0.00000
598.00,5.09092,10.112754,-0.000243,10.148607,0.7428,0.153,5.09092,0.00000
599.00,5.09270,10.112882,-0.000242,10.148651,0.7432,0.154,5.09270,0.00000
600.00,5.09371,10.112887,-0.000241,10.148600,0.7437,0.154,5.09371,0.00000
601.00,5.09367,10.112940,-0.000242,10.148553,0.7441,0.154,5.09367,0.00000
602.00,5.09356,10.112993,-0.000241,10.148491,0.7445,0.154,5.09356,0.00000
603.00,5.09358,10.113035,-0.000239,10.148485,0.7449,0.154,5.09358,0.00000
604.00,5.09431,10.113009,-0.000241,10.148472,0.7453,0.155,5.09431,0.00000
605.00,5.09549,10.113072,-0.000242,10.148494,0.7457,0.155,5.09549,0.00000
606.00,5.09634,10.113113,-0.000238,10.148521,0.7461,0.155,5.09634,0.00000
607.00,5.09769,10.113116,-0.000236,10.148544,0.7465,0.155,5.09769,0.00000
608.00,5.09878,10.113185,-0.000235,10.148578,0.7469,0.155,5.09878,0.00000
609.00,5.09915,10.113286,-0.000232,10.148570,0.7473,0.155,5.09915,0.00000
610.00,5.09877,10.113397,-0.000232,10.148643,0.7477,0.156,5.09877,0.00000
611.00,5.09981,10.113468,-0.000231,10.148650,0.7480,0.156,5.09981,0.00000
612.00,5.09995,10.113557,-0.000233,10.148707,0.7484,0.156,5.09995,0.00000
613.00,5.09995,10.113633,-0.000232,10.148735,0.7488,0.156,5.09995,0.00000
614.00,5.09997,10.113652,-0.000232,10.148710,0.7491,0.156,5.09997,0.00000
615.00,5.09932,10.113643,-0.000232,10.148633,0.7495,0.157,5.09932,0.00000
616.00,5.09862,10.113735,-0.000230,10.148657,0.7499,0.157,5.09862,0.00000
617.00,5.09851,10.113792,-0.000232,10.148600,0.7503,0.157,5.09851,0.00000
618.00,5.09817,10.113823,-0.000232,10.148495,0.7507,0.157,5.09817,0.00000
619.00,5.09679,10.113891,-0.000231,10.148528,0.7511,0.157,5.09679,0.00000
620.00,5.09727,10.114020,-0.000226,10.148580,0.7515,0.157,5.09727,0.00000
621.00,5.09712,10.114071,-0.000229,10.148561,0.7519,0.158,5.09712,0.00000
622.00,5.09707,10.114192,-0.000227,10.148666,0.7524,0.158,5.09707,0.00000
623.00,5.09772,10.114298,-0.000223,10.148780,0.7528,0.158,5.09772,0.00000
624.00,5.09861,10.114438,-0.000224,10.148850,0.7532,0.158,5.09861,0.00000
625.00,5.09803,10.114523,-0.000225,10.148906,0.7537,0.158,5.09803,0.00000
626.00,5.09853,10.114588,-0.000223,10.148923,0.7542,0.158,5.09853,0.00000
627.00,5.09809,10.114649,-0.000222,10.148958,0.7546,0.158,5.09809,0.00000
628.00,5.09757,10.114680,-0.000220,10.148936,0.7551,0.159,5.09757,0.00000
629.00,5.09750,10.114626,-0.000223,10.148832,0.7556,0.159,5.09750,0.00000
630.00,5.09870,10.114633,-0.000225,10.148744,0.7561,0.159,5.09870,0.00000
631.00,5.09903,10.114677,-0.000231,10.148756,0.7566,0.160,5.09903,0.00000
632.00,5.10015,10.114718,-0.000235,10.148703,0.7571,0.160,5.10015,0.00000
633.00,5.10052,10.114794,-0.000239,10.148701,0.7576,0.160,5.10052,0.00000
634.00,5.10048,10.114880,-0.000238,10.148758,0.7581,0.161,5.10048,0.00000
635.00,5.10022,10.114979,-0.000235,10.148822,0.7585,0.161,5.10022,0.00000
636.00,5.10009,10.115051,-0.000227,10.148783,0.7590,0.161,5.10009,0.00000
637.00,5.09934,10.115077,-0.000223,10.148759,0.7594,0.161,5.09934,0.00000
638.00,5.09871,10.115102,-0.000224,10.148713,0.7599,0.161,5.09871,0.00000
639.00,5.09827,10.115138,-0.000223,10.148626,0.7604,0.161,5.09827,0.00000
640.00,5.09767,10.115161,-0.000230,10.148564,0.7608,0.161,5.09767,0.00000
641.00,5.09721,10.115183,-0.000232,10.148576,0.7612,0.162,5.09721,0.00000
642.00,5.09728,10.115244,-0.000232,10.148576,0.7617,0.162,5.09728,0.00000
643.00,5.09759,10.115314,-0.000231,10.148605,0.7621,0.162,5.09759,0.00000
644.00,5.09698,10.115412,-0.000231,10.148673,0.7626,0.162,5.09698,0.00000
645.00,5.09710,10.115455,-0.000225,10.148677,0.7630,0.162,5.09710,0.00000
646.00,5.09701,10.115542,-0.000224,10.148684,0.7634,0.162,5.09701,0.00000
647.00,5.09704,10.115613,-0.000224,10.148681,0.7638,0.162,5.09704,0.00000
648.00,5.09736,10.115692,-0.000224,10.148696,0.7642,0.162,5.09736,0.00000
649.00,5.09800,10.115760,-0.000224,10.148721,0.7646,0.163,5.09800,0.00000
650.00,5.09751,10.115799,-0.000229,10.148733,0.7650,0.163,5.09751,0.00000
651.00,5.09781,10.115793,-0.000229,10.148676,0.7654,0.163,5.09781,0.00000
652.00,5.09743,10.115839,-0.000228,10.148702,0.7658,0.163,5.09743,0.00000
653.00,5.09697,10.115775,-0.000227,10.148588,0.7663,0.164,5.09697,0.00000
654.00,5.09730,10.115780,-0.000227,10.148546,0.7667,0.164,5.09730,0.00000
655.00,5.09785,10.115811,-0.000225,10.148527,0.7671,0.164,5.09785,0.00000
656.00,5.09833,10.115962,-0.000227,10.148597,0.7676,0.164,5.09833,0.00000
657.00,5.09937,10.115971,-0.000230,10.148535,0.7680,0.164,5.09937,0.00000
658.00,5.09961,10.116028,-0.000231,10.148582,0.7685,0.165,5.09961,0.00000
659.00,5.10001,10.116051,-0.000233,10.148529,0.7689,0.165,5.10001,0.00000
660.00,5.10049,10.116077,-0.000231,10.148498,0.7694,0.165,5.10049,0.00000
661.00,5.09944,10.116065,-0.000234,10.148469,0.7699,0.165,5.09944,0.00000
662.00,5.09798,10.116138,-0.000235,10.148472,0.7705,0.166,5.09798,0.00000
663.00,5.09823,10.116261,-0.000237,10.148478,0.7710,0.166,5.09823,0.00000
664.00,5.09758,10.116333,-0.000236,10.148515,0.7715,0.166,5.09758,0.00000
665.00,5.09697,10.116477,-0.000236,10.148602,0.7720,0.167,5.09697,0.00000
666.00,5.09752,10.116526,-0.000232,10.148599,0.7725,0.167,5.09752,0.00000
667.00,5.09835,10.116580,-0.000233,10.148617,0.7729,0.167,5.09835,0.00000
668.00,5.09816,10.116629,-0.000230,10.148631,0.7734,0.167,5.09816,0.00000
669.00,5.09847,10.116682,-0.000232,10.148608,0.7739,0.167,5.09847,0.00000
670.00,5.09841,10.116689,-0.000235,10.148552,0.7744,0.167,5.09841,0.00000
671.00,5.09839,10.116711,-0.000235,10.148545,0.7749,0.168,5.09839,0.00000
672.00,5.09840,10.116783,-0.000234,10.148560,0.7754,0.168,5.09840,0.00000
673.00,5.09898,10.116840,-0.000236,10.148579,0.7759,0.168,5.09898,0.00000
674.00,5.09895,10.116873,-0.000232,10.148569,0.7763,0.168,5.09895,0.00000
675.00,5.09831,10.116911,-0.000232,10.148572,0.7768,0.168,5.09831,0.00000
676.00,5.09822,10.116983,-0.000231,10.148557,0.7772,0.169,5.09822,0.00000
677.00,5.09812,10.117080,-0.000233,10.148602,0.7776,0.169,5.09812,0.00000
678.00,5.09773,10.117092,-0.000232,10.148572,0.7781,0.169,5.09773,0.00000
679.00,5.09744,10.117201,-0.000233,10.148615,0.7785,0.169,5.09744,0.00000
680.00,5.09808,10.117266,-0.000234,10.148603,0.7789,0.169,5.09808,0.00000
681.00,5.09744,10.117319,-0.000235,10.148622,0.7793,0.170,5.09744,0.00000
682.00,5.09702,10.117312,-0.000235,10.148514,0.7798,0.170,5.09702,0.00000
683.00,5.09628,10.117420,-0.000237,10.148522,0.7802,0.170,5.09628,0.00000
684.00,5.09529,10.117455,-0.000233,10.148534,0.7806,0.170,5.09529,0.00000
685.00,5.09500,10.117545,-0.000228,10.148571,0.7811,0.170,5.09500,0.00000
686.00,5.09541,10.117645,-0.000230,10.148610,0.7815,0.171,5.09541,0.00000
687.00,5.09490,10.117697,-0.000228,10.148634,0.7819,0.171,5.09490,0.00000
688.00,5.09444,10.117745,-0.000226,10.148652,0.7824,0.171,5.09444,0.00000
689.00,5.09479,10.117863,-0.000231,10.148722,0.7828,0.171,5.09479,0.00000
690.00,5.09533,10.117847,-0.000228,10.148709,0.7832,0.171,5.09533,0.00000
691.00,5.09545,10.117797,-0.000225,10.148632,0.7836,0.171,5.09545,0.00000
692.00,5.09508,10.117853,-0.000226,10.148622,0.7839,0.171,5.09508,0.00000
693.00,5.09548,10.117852,-0.000226,10.148609,0.7843,0.172,5.09548,0.00000
694.00,5.09556,10.117823,-0.000228,10.148524,0.7847,0.172,5.09556,0.00000
695.00,5.09434,10.117943,-0.000232,10.148572,0.7851,0.172,5.09434,0.00000
696.00,5.09326,10.118043,-0.000235,10.148615,0.7855,0.173,5.09326,0.00000
697.00,5.09425,10.118108,-0.000235,10.148653,0.7859,0.173,5.09425,0.00000
698.00,5.09496,10.118192,-0.000237,10.148668,0.7862,0.173,5.09496,0.00000
699.00,5.09480,10.118270,-0.000235,10.148672,0.7866,0.173,5.09480,0.00000
700.00,5.09518,10.118274,-0.000236,10.148632,0.7870,0.173,5.09518,0.00000
701.00,5.09531,10.118317,-0.000234,10.148583,0.7873,0.174,5.09531,0.00000
702.00,5.09469,10.118386,-0.000233,10.148601,0.7877,0.174,5.09469,0.00000
703.00,5.09344,10.118475,-0.000232,10.148601,0.7880,0.174,5.09344,0.00000
704.00,5.09341,10.118529,-0.000236,10.148579,0.7884,0.174,5.09341,0.00000
705.00,5.09317,10.118636,-0.000233,10.148507,0.7887,0.174,5.09317,0.00000
706.00,5.09388,10.118746,-0.000234,10.148520,0.7891,0.175,5.09388,0.00000
707.00,5.09422,10.118805,-0.000233,10.148454,0.7895,0.175,5.09422,0.00000
708.00,5.09553,10.118830,-0.000231,10.148393,0.7899,0.175,5.09553,0.00000
709.00,5.09588,10.118894,-0.000230,10.148383,0.7903,0.175,5.09588,0.00000
710.00,5.09598,10.118928,-0.000233,10.148414,0.7906,0.175,5.09598,0.00000
711.00,5.09538,10.118954,-0.000231,10.148381,0.7910,0.175,5.09538,0.00000
712.00,5.09569,10.118985,-0.000234,10.148396,0.7914,0.176,5.09569,0.00000
713.00,5.09484,10.119073,-0.000235,10.148413,0.7917,0.176,5.09484,0.00000
714.00,5.09432,10.119096,-0.000232,10.148383,0.7920,0.176,5.09432,0.00000
715.00,5.09420,10.119139,-0.000231,10.148410,0.7924,0.176,5.09420,0.00000
716.00,5.09411,10.119210,-0.000229,10.148500,0.7927,0.176,5.09411,0.00000
717.00,5.09322,10.119267,-0.000227,10.148520,0.7930,0.176,5.09322,0.00000
718.00,5.09243,10.119327,-0.000227,10.148546,0.7933,0.177,5.09243,0.00000
719.00,5.09274,10.119411,-0.000230,10.148583,0.7936,0.177,5.09274,0.00000
720.00,5.09329,10.119532,-0.000229,10.148587,0.7939,0.177,5.09329,0.00000
@5,1.2000,2.4, 720.019 
721.00,5.09333,10.119615,-0.000228,10.148545,0.7942,0.177,5.09333,0.00000
722.00,5.09322,10.119660,-0.000225,10.148482,0.7945,0.177,5.09322,0.00000
723.00,5.09196,10.119721,-0.000223,10.148464,0.7948,0.178,5.09196,0.00000
724.00,5.08456,10.119800,-0.000221,10.148532,0.7952,0.178,5.08456,0.00000
725.00,5.07081,10.119786,-0.000222,10.148546,0.7955,0.178,5.07081,0.00000
726.00,5.05533,10.119763,-0.000224,10.148559,0.7959,0.178,5.05533,0.00000
727.00,5.04113,10.119771,-0.000229,10.148546,0.7962,0.178,5.04113,0.00000
728.00,5.02953,10.119745,-0.000232,10.148525,0.7965,0.179,5.02953,0.00000
729.00,5.02615,10.119721,-0.000237,10.148392,0.7968,0.179,5.02615,0.00000
730.00,5.02980,10.119743,-0.000236,10.148312,0.7972,0.179,5.02980,0.00000
731.00,5.03699,10.119852,-0.000236,10.148304,0.7975,0.180,5.03699,0.00000
732.00,5.04459,10.119943,-0.000234,10.148352,0.7979,0.180,5.04459,0.00000
733.00,5.05173,10.120030,-0.000234,10.148374,0.7982,0.180,5.05173,0.00000
734.00,5.05588,10.120170,-0.000231,10.148429,0.7986,0.180,5.05588,0.00000
735.00,5.05895,10.120270,-0.000230,10.148475,0.7989,0.180,5.05895,0.00000
736.00,5.06086,10.120323,-0.000225,10.148480,0.7992,0.180,5.06086,0.00000
737.00,5.06049,10.120390,-0.000224,10.148530,0.7996,0.180,5.06049,0.00000
738.00,5.05966,10.120475,-0.000222,10.148582,0.8000,0.180,5.05966,0.00000
739.00,5.05878,10.120490,-0.000224,10.148590,0.8004,0.181,5.05878,0.00000
740.00,5.05826,10.120536,-0.000224,10.148594,0.8008,0.181,5.05826,0.00000
741.00,5.05719,10.120568,-0.000229,10.148543,0.8012,0.181,5.05719,0.00000
742.00,5.05786,10.120615,-0.000230,10.148507,0.8015,0.181,5.05786,0.00000
743.00,5.05900,10.120657,-0.000233,10.148474,0.8019,0.182,5.05900,0.00000
744.00,5.06039,10.120650,-0.000235,10.148463,0.8022,0.182,5.06039,0.00000
745.00,5.06267,10.120706,-0.000237,10.148476,0.8025,0.182,5.06267,0.00000
746.00,5.06452,10.120711,-0.000238,10.148525,0.8028,0.183,5.06452,0.00000
747.00,5.06585,10.120785,-0.000238,10.148562,0.8032,0.183,5.06585,0.00000
748.00,5.06607,10.120804,-0.000239,10.148553,0.8035,0.183,5.06607,0.00000
749.00,5.06710,10.120939,-0.000238,10.148615,0.8039,0.183,5.06710,0.00000
750.00,5.06805,10.120996,-0.000234,10.148636,0.8042,0.183,5.06805,0.00000
751.00,5.06979,10.121079,-0.000234,10.148649,0.8046,0.183,5.06979,0.00000
752.00,5.07210,10.121147,-0.000234,10.148618,0.8050,0.184,5.07210,0.00000
753.00,5.07487,10.121233,-0.000230,10.148638,0.8053,0.184,5.07487,0.00000
754.00,5.07783,10.121217,-0.000229,10.148547,0.8057,0.184,5.07783,0.00000
755.00,5.07958,10.121296,-0.000228,10.148564,0.8061,0.184,5.07958,0.00000
756.00,5.08094,10.121357,-0.000229,10.148498,0.8065,0.184,5.08094,0.00000
757.00,5.08106,10.121377,-0.000229,10.148532,0.8069,0.184,5.08106,0.00000
758.00,5.08201,10.121399,-0.000231,10.148523,0.8073,0.185,5.08201,0.00000
759.00,5.08147,10.121484,-0.000231,10.148601,0.8077,0.185,5.08147,0.00000
760.00,5.08166,10.121537,-0.000235,10.148570,0.8081,0.185,5.08166,0.00000
761.00,5.08166,10.121616,-0.000233,10.148642,0.8085,0.186,5.08166,0.00000
762.00,5.08269,10.121678,-0.000232,10.148664,0.8089,0.186,5.08269,0.00000
763.00,5.08340,10.121764,-0.000233,10.148663,0.8093,0.186,5.08340,0.00000
764.00,5.08423,10.121839,-0.000226,10.148639,0.8097,0.186,5.08423,0.00000
765.00,5.08423,10.121850,-0.000228,10.148626,0.8100,0.186,5.08423,0.00000
766.00,5.08532,10.121835,-0.000228,10.148569,0.8104,0.186,5.08532,0.00000
767.00,5.08515,10.121849,-0.000228,10.148479,0.8108,0.186,5.08515,0.00000
768.00,5.08510,10.121890,-0.000226,10.148452,0.8111,0.186,5.08510,0.00000
769.00,5.08496,10.121905,-0.000227,10.148454,0.8115,0.187,5.08496,0.00000
770.00,5.08462,10.121931,-0.000224,10.148459,0.8118,0.187,5.08462,0.00000
771.00,5.08265,10.122029,-0.000222,10.148482,0.8122,0.187,5.08265,0.00000
772.00,5.08202,10.122078,-0.000223,10.148480,0.8125,0.187,5.08202,0.00000
773.00,5.08164,10.122151,-0.000224,10.148545,0.8128,0.187,5.08164,0.00000
774.00,5.08231,10.122275,-0.000226,10.148559,0.8131,0.187,5.08231,0.00000
775.00,5.08305,10.122382,-0.000227,10.148558,0.8134,0.188,5.08305,0.00000
776.00,5.08540,10.122409,-0.000230,10.148540,0.8137,0.188,5.08540,0.00000
777.00,5.08706,10.122502,-0.000232,10.148558,0.8140,0.188,5.08706,0.00000
778.00,5.08816,10.122558,-0.000233,10.148545,0.8143,0.188,5.08816,0.00000
779.00,5.08867,10.122608,-0.000233,10.148530,0.8146,0.188,5.08867,0.00000
780.00,5.08906,10.122677,-0.000232,10.148514,0.8149,0.189,5.08906,0.00000
781.00,5.08832,10.122722,-0.000230,10.148502,0.8152,0.189,5.08832,0.00000
782.00,5.08772,10.122745,-0.000229,10.148527,0.8155,0.189,5.08772,0.00000
783.00,5.08734,10.122706,-0.000234,10.148413,0.8158,0.189,5.08734,0.00000
784.00,5.08656,10.122681,-0.000238,10.148395,0.8160,0.190,5.08656,0.00000
785.00,5.08661,10.122639,-0.000245,10.148371,0.8163,0.190,5.08661,0.00000
786.00,5.08702,10.122738,-0.000250,10.148419,0.8166,0.191,5.08702,0.00000
787.00,5.08721,10.122716,-0.000248,10.148344,0.8169,0.191,5.08721,0.00000
788.00,5.08717,10.122874,-0.000242,10.148420,0.8172,0.191,5.08717,0.00000
789.00,5.08711,10.122942,-0.000242,10.148432,0.8175,0.191,5.08711,0.00000
790.00,5.08601,10.123052,-0.000236,10.148478,0.8178,0.191,5.08601,0.00000
791.00,5.08503,10.123091,-0.000232,10.148469,0.8180,0.191,5.08503,0.00000
792.00,5.08570,10.123257,-0.000233,10.148515,0.8183,0.191,5.08570,0.00000
793.00,5.08562,10.123307,-0.000235,10.148529,0.8186,0.192,5.08562,0.00000
794.00,5.08469,10.123411,-0.000230,10.148536,0.8188,0.192,5.08469,0.00000
795.00,5.08585,10.123505,-0.000231,10.148556,0.8191,0.192,5.08585,0.00000
796.00,5.08711,10.123576,-0.000229,10.148540,0.8193,0.192,5.08711,0.00000
797.00,5.08712,10.123571,-0.000227,10.148539,0.8196,0.192,5.08712,0.00000
798.00,5.08637,10.123587,-0.000227,10.148547,0.8199,0.192,5.08637,0.00000
799.00,5.08673,10.123614,-0.000228,10.148559,0.8202,0.193,5.08673,0.00000
800.00,5.08637,10.123645,-0.000230,10.148533,0.8205,0.193,5.08637,0.00000
801.00,5.08596,10.123688,-0.000230,10.148519,0.8208,0.193,5.08596,0.00000
802.00,5.08496,10.123798,-0.000230,10.148557,0.8211,0.193,5.08496,0.00000
803.00,5.08555,10.123873,-0.000228,10.148554,0.8214,0.193,5.08555,0.00000
804.00,5.08527,10.123958,-0.000230,10.148516,0.8217,0.193,5.08527,0.00000
805.00,5.08491,10.123974,-0.000230,10.148476,0.8219,0.194,5.08491,0.00000
806.00,5.08430,10.123990,-0.000229,10.148479,0.8222,0.194,5.08430,0.00000
807.00,5.08469,10.124051,-0.000230,10.148476,0.8225,0.194,5.08469,0.00000
808.00,5.08426,10.124078,-0.000233,10.148448,0.8228,0.194,5.08426,0.00000
809.00,5.08487,10.124125,-0.000230,10.148476,0.8230,0.194,5.08487,0.00000
810.00,5.08482,10.124209,-0.000228,10.148476,0.8233,0.195,5.08482,0.00000
811.00,5.08523,10.124346,-0.000229,10.148525,0.8235,0.195,5.08523,0.00000
812.00,5.08497,10.124405,-0.000229,10.148512,0.8238,0.195,5.08497,0.00000
813.00,5.08435,10.124547,-0.000228,10.148601,0.8240,0.195,5.08435,0.00000
814.00,5.08380,10.124639,-0.000230,10.148612,0.8243,0.195,5.08380,0.00000
815.00,5.08393,10.124731,-0.000231,10.148629,0.8246,0.196,5.08393,0.00000
816.00,5.08394,10.124784,-0.000230,10.148631,0.8248,0.196,5.08394,0.00000
817.00,5.08379,10.124879,-0.000228,10.148653,0.8251,0.196,5.08379,0.00000
818.00,5.08412,10.124912,-0.000227,10.148601,0.8254,0.196,5.08412,0.00000
819.00,5.08519,10.124894,-0.000225,10.148544,0.8256,0.196,5.08519,0.00000
820.00,5.08474,10.124934,-0.000223,10.148569,0.8259,0.196,5.08474,0.00000
821.00,5.08503,10.124959,-0.000224,10.148491,0.8261,0.197,5.08503,0.00000
822.00,5.08558,10.125008,-0.000226,10.148492,0.8263,0.197,5.08558,0.00000
823.00,5.08635,10.125028,-0.000223,10.148492,0.8266,0.197,5.08635,0.00000
824.00,5.08635,10.125095,-0.000223,10.148531,0.8268,0.197,5.08635,0.00000
825.00,5.08666,10.125152,-0.000223,10.148568,0.8270,0.197,5.08666,0.00000
826.00,5.08555,10.125287,-0.000223,10.148712,0.8272,0.198,5.08555,0.00000
827.00,5.08455,10.125308,-0.000222,10.148722,0.8275,0.198,5.08455,0.00000
828.00,5.08383,10.125377,-0.000228,10.148685,0.8277,0.198,5.08383,0.00000
829.00,5.08328,10.125441,-0.000233,10.148687,0.8279,0.199,5.08328,0.00000
830.00,5.08343,10.125482,-0.000235,10.148626,0.8280,0.199,5.08343,0.00000
831.00,5.08370,10.125459,-0.000234,10.148553,0.8282,0.199,5.08370,0.00000
832.00,5.08474,10.125480,-0.000233,10.148507,0.8284,0.199,5.08474,0.00000
833.00,5.08583,10.125579,-0.000229,10.148516,0.8286,0.199,5.08583,0.00000
834.00,5.08637,10.125601,-0.000225,10.148516,0.8287,0.199,5.08637,0.00000
835.00,5.08627,10.125675,-0.000225,10.148555,0.8289,0.199,5.08627,0.00000
836.00,5.08606,10.125736,-0.000228,10.148507,0.8291,0.200,5.08606,0.00000
837.00,5.08393,10.125820,-0.000231,10.148512,0.8293,0.200,5.08393,0.00000
838.00,5.08206,10.125862,-0.000230,10.148501,0.8295,0.200,5.08206,0.00000
839.00,5.08040,10.125992,-0.000231,10.148512,0.8297,0.201,5.08040,0.00000
840.00,5.08025,10.126050,-0.000230,10.148466,0.8299,0.201,5.08025,0.00000
841.00,5.08017,10.126123,-0.000227,10.148478,0.8301,0.201,5.08017,0.00000
842.00,5.08249,10.126269,-0.000225,10.148560,0.8303,0.201,5.08249,0.00000
843.00,5.08376,10.126338,-0.000226,10.148614,0.8305,0.201,5.08376,0.00000
844.00,5.08490,10.126406,-0.000226,10.148608,0.8307,0.201,5.08490,0.00000
845.00,5.08539,10.126438,-0.000225,10.148625,0.8309,0.201,5.08539,0.00000
846.00,5.08637,10.126494,-0.000223,10.148639,0.8311,0.201,5.08637,0.00000
847.00,5.08540,10.126496,-0.000226,10.148573,0.8313,0.202,5.08540,0.00000
848.00,5.08522,10.126494,-0.000230,10.148505,0.8314,0.202,5.08522,0.00000
849.00,5.08552,10.126495,-0.000231,10.148487,0.8316,0.202,5.08552,0.00000
850.00,5.08544,10.126604,-0.000230,10.148534,0.8317,0.203,5.08544,0.00000
851.00,5.08511,10.126702,-0.000232,10.148611,0.8319,0.203,5.08511,0.00000
852.00,5.08550,10.126735,-0.000231,10.148604,0.8320,0.203,5.08550,0.00000
853.00,5.08566,10.126811,-0.000227,10.148680,0.8322,0.203,5.08566,0.00000
854.00,5.08477,10.126920,-0.000222,10.148761,0.8324,0.203,5.08477,0.00000
855.00,5.08412,10.126960,-0.000224,10.148731,0.8325,0.203,5.08412,0.00000
856.00,5.08355,10.126987,-0.000225,10.148675,0.8326,0.204,5.08355,0.00000
857.00,5.08277,10.127088,-0.000222,10.148752,0.8328,0.204,5.08277,0.00000
858.00,5.08224,10.127156,-0.000223,10.148687,0.8329,0.204,5.08224,0.00000
859.00,5.08254,10.127179,-0.000224,10.148618,0.8331,0.204,5.08254,0.00000
860.00,5.08209,10.127263,-0.000220,10.148664,0.8332,0.204,5.08209,0.00000
861.00,5.08272,10.127328,-0.000220,10.148667,0.8333,0.204,5.08272,0.00000
862.00,5.08240,10.127298,-0.000220,10.148547,0.8334,0.204,5.08240,0.00000
863.00,5.08192,10.127336,-0.000218,10.148599,0.8336,0.204,5.08192,0.00000
864.00,5.08191,10.127392,-0.000219,10.148594,0.8337,0.204,5.08191,0.00000
865.00,5.08287,10.127383,-0.000221,10.148486,0.8339,0.205,5.08287,0.00000
866.00,5.08300,10.127448,-0.000223,10.148533,0.8340,0.205,5.08300,0.00000
867.00,5.08344,10.127582,-0.000224,10.148598,0.8342,0.205,5.08344,0.00000
868.00,5.08399,10.127673,-0.000223,10.148591,0.8343,0.205,5.08399,0.00000
869.00,5.08418,10.127747,-0.000223,10.148616,0.8344,0.206,5.08418,0.00000
870.00,5.08395,10.127821,-0.000223,10.148684,0.8346,0.206,5.08395,0.00000
871.00,5.08354,10.127885,-0.000223,10.148652,0.8347,0.206,5.08354,0.00000
872.00,5.08371,10.127884,-0.000226,10.148568,0.8348,0.206,5.08371,0.00000
873.00,5.08309,10.127936,-0.000228,10.148561,0.8349,0.206,5.08309,0.00000
874.00,5.08201,10.128004,-0.000225,10.148484,0.8350,0.207,5.08201,0.00000
875.00,5.08221,10.128066,-0.000224,10.148471,0.8351,0.207,5.08221,0.00000
876.00,5.08322,10.128054,-0.000223,10.148409,0.8352,0.207,5.08322,0.00000
877.00,5.08340,10.128114,-0.000219,10.148482,0.8353,0.207,5.08340,0.00000
878.00,5.08320,10.128154,-0.000220,10.148484,0.8354,0.207,5.08320,0.00000
879.00,5.08314,10.128187,-0.000225,10.148572,0.8356,0.207,5.08314,0.00000
880.00,5.08300,10.128244,-0.000226,10.148581,0.8357,0.208,5.08300,0.00000
@6,1.2000,2.4, 880.009999999995 
881.00,5.08260,10.128324,-0.000227,10.148601,0.8359,0.208,5.08260,0.00000
882.00,5.08243,10.128356,-0.000229,10.148546,0.8360,0.208,5.08243,0.00000
883.00,5.08296,10.128437,-0.000227,10.148584,0.8361,0.208,5.08296,0.00000
884.00,5.08036,10.128467,-0.000223,10.148572,0.8362,0.208,5.08036,0.00000
885.00,5.06971,10.128547,-0.000223,10.148632,0.8363,0.209,5.06971,0.00000
886.00,5.05569,10.128559,-0.000226,10.148624,0.8364,0.209,5.05569,0.00000
887.00,5.04296,10.128678,-0.000229,10.148738,0.8364,0.209,5.04296,0.00000
888.00,5.03115,10.128727,-0.000230,10.148736,0.8365,0.210,5.03115,0.00000
889.00,5.02385,10.128791,-0.000232,10.148688,0.8365,0.210,5.02385,0.00000
890.00,5.02643,10.128766,-0.000234,10.148590,0.8366,0.210,5.02643,0.00000
891.00,5.03285,10.128854,-0.000233,10.148562,0.8366,0.210,5.03285,0.00000
892.00,5.03993,10.128877,-0.000229,10.148458,0.8367,0.210,5.03993,0.00000
893.00,5.04647,10.128876,-0.000229,10.148420,0.8367,0.210,5.04647,0.00000
894.00,5.05204,10.128976,-0.000227,10.148508,0.8367,0.210,5.05204,0.00000
895.00,5.05484,10.129121,-0.000224,10.148588,0.8368,0.210,5.05484,0.00000
896.00,5.05718,10.129216,-0.000222,10.148679,0.8368,0.211,5.05718,0.00000
897.00,5.05759,10.129274,-0.000223,10.148726,0.8368,0.211,5.05759,0.00000
898.00,5.05714,10.129406,-0.000221,10.148778,0.8368,0.211,5.05714,0.00000
899.00,5.05585,10.129422,-0.000223,10.148725,0.8369,0.211,5.05585,0.00000
900.00,5.05474,10.129431,-0.000224,10.148703,0.8369,0.211,5.05474,0.00000
901.00,5.05364,10.129490,-0.000223,10.148755,0.8370,0.212,5.05364,0.00000
902.00,5.05300,10.129571,-0.000222,10.148763,0.8370,0.212,5.05300,0.00000
903.00,5.05377,10.129605,-0.000221,10.148755,0.8370,0.212,5.05377,0.00000
904.00,5.05572,10.129607,-0.000220,10.148716,0.8370,0.212,5.05572,0.00000
905.00,5.05760,10.129651,-0.000219,10.148665,0.8370,0.212,5.05760,0.00000
906.00,5.05874,10.129711,-0.000221,10.148622,0.8370,0.212,5.05874,0.00000
907.00,5.06045,10.129760,-0.000220,10.148642,0.8371,0.212,5.06045,0.00000
908.00,5.06152,10.129790,-0.000222,10.148590,0.8371,0.213,5.06152,0.00000
909.00,5.06272,10.129900,-0.000223,10.148643,0.8372,0.213,5.06272,0.00000
910.00,5.06382,10.129898,-0.000222,10.148651,0.8372,0.213,5.06382,0.00000
911.00,5.06568,10.129896,-0.000221,10.148605,0.8373,0.213,5.06568,0.00000
912.00,5.06713,10.129943,-0.000223,10.148584,0.8374,0.213,5.06713,0.00000
913.00,5.06847,10.130063,-0.000221,10.148613,0.8374,0.214,5.06847,0.00000
914.00,5.06928,10.130140,-0.000216,10.148691,0.8375,0.214,5.06928,0.00000
915.00,5.06995,10.130193,-0.000216,10.148699,0.8376,0.214,5.06995,0.00000
916.00,5.06962,10.130275,-0.000216,10.148709,0.8377,0.214,5.06962,0.00000
917.00,5.06968,10.130297,-0.000215,10.148734,0.8377,0.214,5.06968,0.00000
918.00,5.06991,10.130315,-0.000214,10.148802,0.8378,0.214,5.06991,0.00000
919.00,5.07080,10.130319,-0.000214,10.148698,0.8378,0.214,5.07080,0.00000
920.00,5.07128,10.130469,-0.000217,10.148719,0.8379,0.215,5.07128,0.00000
921.00,5.07205,10.130471,-0.000213,10.148683,0.8380,0.215,5.07205,0.00000
922.00,5.07305,10.130576,-0.000213,10.148671,0.8380,0.215,5.07305,0.00000
923.00,5.07395,10.130603,-0.000215,10.148614,0.8381,0.215,5.07395,0.00000
924.00,5.07472,10.130664,-0.000217,10.148647,0.8382,0.215,5.07472,0.00000
925.00,5.07498,10.130660,-0.000217,10.148647,0.8383,0.215,5.07498,0.00000
926.00,5.07582,10.130782,-0.000220,10.148749,0.8384,0.216,5.07582,0.00000
927.00,5.07573,10.130809,-0.000221,10.148705,0.8385,0.216,5.07573,0.00000
928.00,5.07551,10.130896,-0.000219,10.148693,0.8386,0.216,5.07551,0.00000
929.00,5.07564,10.131011,-0.000219,10.148711,0.8387,0.216,5.07564,0.00000
930.00,5.07653,10.131070,-0.000215,10.148685,0.8388,0.216,5.07653,0.00000
931.00,5.07744,10.131127,-0.000213,10.148647,0.8389,0.216,5.07744,0.00000
932.00,5.07826,10.131187,-0.000213,10.148697,0.8391,0.216,5.07826,0.00000
933.00,5.07918,10.131193,-0.000216,10.148710,0.8392,0.217,5.07918,0.00000
934.00,5.07872,10.131228,-0.000217,10.148725,0.8394,0.217,5.07872,0.00000
935.00,5.07852,10.131301,-0.000219,10.148737,0.8395,0.217,5.07852,0.00000
936.00,5.07794,10.131332,-0.000221,10.148686,0.8396,0.217,5.07794,0.00000
937.00,5.07691,10.131380,-0.000221,10.148668,0.8398,0.218,5.07691,0.00000
938.00,5.07676,10.131464,-0.000218,10.148651,0.8400,0.218,5.07676,0.00000
939.00,5.07744,10.131509,-0.000215,10.148610,0.8401,0.218,5.07744,0.00000
940.00,5.07830,10.131641,-0.000216,10.148690,0.8403,0.218,5.07830,0.00000
941.00,5.07799,10.131723,-0.000219,10.148721,0.8405,0.218,5.07799,0.00000
942.00,5.07818,10.131752,-0.000219,10.148709,0.8407,0.218,5.07818,0.00000
943.00,5.07780,10.131785,-0.000217,10.148720,0.8408,0.218,5.07780,0.00000
944.00,5.07751,10.131795,-0.000220,10.148697,0.8410,0.218,5.07751,0.00000
945.00,5.07682,10.131758,-0.000223,10.148618,0.8412,0.219,5.07682,0.00000
946.00,5.07723,10.131826,-0.000221,10.148644,0.8414,0.219,5.07723,0.00000
947.00,5.07843,10.131946,-0.000222,10.148695,0.8416,0.219,5.07843,0.00000
948.00,5.07942,10.131992,-0.000224,10.148655,0.8418,0.219,5.07942,0.00000
949.00,5.07939,10.132099,-0.000224,10.148703,0.8420,0.219,5.07939,0.00000
950.00,5.07896,10.132179,-0.000219,10.148713,0.8422,0.219,5.07896,0.00000
951.00,5.07905,10.132235,-0.000220,10.148733,0.8425,0.220,5.07905,0.00000
952.00,5.07895,10.132218,-0.000222,10.148693,0.8427,0.220,5.07895,0.00000
953.00,5.07845,10.132302,-0.000225,10.148749,0.8429,0.220,5.07845,0.00000
954.00,5.07834,10.132330,-0.000225,10.148723,0.8431,0.220,5.07834,0.00000
955.00,5.07923,10.132364,-0.000228,10.148704,0.8434,0.221,5.07923,0.00000
956.00,5.08043,10.132333,-0.000226,10.148640,0.8437,0.221,5.08043,0.00000
957.00,5.07987,10.132397,-0.000222,10.148664,0.8439,0.221,5.07987,0.00000
958.00,5.07927,10.132422,-0.000222,10.148625,0.8442,0.221,5.07927,0.00000
959.00,5.07890,10.132536,-0.000224,10.148686,0.8445,0.221,5.07890,0.00000
960.00,5.07831,10.132580,-0.000224,10.148712,0.8449,0.221,5.07831,0.00000
961.00,5.07660,10.132642,-0.000227,10.148708,0.8452,0.221,5.07660,0.00000
962.00,5.07650,10.132756,-0.000225,10.148693,0.8455,0.222,5.07650,0.00000
963.00,5.07632,10.132823,-0.000225,10.148679,0.8458,0.222,5.07632,0.00000
964.00,5.07659,10.132879,-0.000225,10.148632,0.8461,0.222,5.07659,0.00000
965.00,5.07650,10.133024,-0.000223,10.148659,0.8464,0.222,5.07650,0.00000
966.00,5.07691,10.133138,-0.000222,10.148694,0.8467,0.222,5.07691,0.00000
967.00,5.07635,10.133147,-0.000227,10.148670,0.8470,0.223,5.07635,0.00000
968.00,5.07602,10.133209,-0.000228,10.148670,0.8473,0.223,5.07602,0.00000
969.00,5.07489,10.133191,-0.000227,10.148644,0.8476,0.223,5.07489,0.00000
970.00,5.07462,10.133142,-0.000227,10.148539,0.8479,0.223,5.07462,0.00000
971.00,5.07485,10.133173,-0.000227,10.148502,0.8482,0.223,5.07485,0.00000
972.00,5.07541,10.133236,-0.000222,10.148494,0.8485,0.223,5.07541,0.00000
973.00,5.07661,10.133285,-0.000220,10.148541,0.8488,0.223,5.07661,0.00000
974.00,5.07742,10.133365,-0.000220,10.148578,0.8491,0.223,5.07742,0.00000
975.00,5.07744,10.133498,-0.000222,10.148678,0.8494,0.224,5.07744,0.00000
976.00,5.07708,10.133545,-0.000225,10.148664,0.8496,0.224,5.07708,0.00000
977.00,5.07729,10.133644,-0.000226,10.148724,0.8499,0.224,5.07729,0.00000
978.00,5.07701,10.133677,-0.000230,10.148699,0.8502,0.225,5.07701,0.00000
979.00,5.07715,10.133764,-0.000232,10.148765,0.8504,0.225,5.07715,0.00000
980.00,5.07721,10.133723,-0.000232,10.148734,0.8507,0.225,5.07721,0.00000
981.00,5.07710,10.133776,-0.000229,10.148768,0.8510,0.225,5.07710,0.00000
982.00,5.07692,10.133784,-0.000230,10.148729,0.8512,0.225,5.07692,0.00000
983.00,5.07644,10.133889,-0.000228,10.148779,0.8514,0.225,5.07644,0.00000
984.00,5.07579,10.133910,-0.000226,10.148711,0.8517,0.226,5.07579,0.00000
985.00,5.07500,10.134025,-0.000228,10.148709,0.8519,0.226,5.07500,0.00000
986.00,5.07470,10.134105,-0.000228,10.148735,0.8521,0.226,5.07470,0.00000
987.00,5.07499,10.134229,-0.000226,10.148778,0.8523,0.226,5.07499,0.00000
988.00,5.07552,10.134310,-0.000230,10.148727,0.8525,0.227,5.07552,0.00000
989.00,5.07571,10.134356,-0.000228,10.148670,0.8527,0.227,5.07571,0.00000
990.00,5.07632,10.134357,-0.000225,10.148610,0.8529,0.227,5.07632,0.00000
991.00,5.07614,10.134430,-0.000223,10.148631,0.8531,0.227,5.07614,0.00000
992.00,5.07553,10.134378,-0.000225,10.148587,0.8533,0.227,5.07553,0.00000
993.00,5.07495,10.134352,-0.000220,10.148579,0.8534,0.227,5.07495,0.00000
994.00,5.07539,10.134448,-0.000221,10.148643,0.8536,0.227,5.07539,0.00000
995.00,5.07532,10.134500,-0.000224,10.148697,0.8538,0.228,5.07532,0.00000
996.00,5.07563,10.134517,-0.000228,10.148661,0.8540,0.228,5.07563,0.00000
997.00,5.07592,10.134593,-0.000225,10.148650,0.8541,0.228,5.07592,0.00000
998.00,5.07565,10.134615,-0.000227,10.148651,0.8543,0.228,5.07565,0.00000
999.00,5.07563,10.134624,-0.000227,10.148619,0.8545,0.228,5.07563,0.00000
1000.00,5.07612,10.134687,-0.000225,10.148575,0.8546,0.228,5.07612,0.00000
1001.00,5.07669,10.134774,-0.000223,10.148618,0.8547,0.228,5.07669,0.00000
1002.00,5.07686,10.134867,-0.000224,10.148618,0.8549,0.229,5.07686,0.00000
1003.00,5.07733,10.134948,-0.000225,10.148624,0.8550,0.229,5.07733,0.00000
1004.00,5.07638,10.134981,-0.000223,10.148642,0.8552,0.229,5.07638,0.00000
1005.00,5.07632,10.135119,-0.000221,10.148760,0.8553,0.229,5.07632,0.00000
1006.00,5.07586,10.135103,-0.000221,10.148741,0.8554,0.229,5.07586,0.00000
1007.00,5.07559,10.135127,-0.000223,10.148779,0.8555,0.229,5.07559,0.00000
1008.00,5.07543,10.135235,-0.000224,10.148819,0.8556,0.230,5.07543,0.00000
1009.00,5.07574,10.135305,-0.000226,10.148814,0.8557,0.230,5.07574,0.00000
1010.00,5.07480,10.135304,-0.000229,10.148779,0.8558,0.230,5.07480,0.00000
1011.00,5.07425,10.135412,-0.000228,10.148779,0.8558,0.230,5.07425,0.00000
1012.00,5.07437,10.135491,-0.000226,10.148790,0.8559,0.231,5.07437,0.00000
1013.00,5.07492,10.135569,-0.000225,10.148762,0.8559,0.231,5.07492,0.00000
1014.00,5.07562,10.135660,-0.000224,10.148778,0.8560,0.231,5.07562,0.00000
1015.00,5.07599,10.135778,-0.000222,10.148833,0.8560,0.231,5.07599,0.00000
1016.00,5.07623,10.135876,-0.000224,10.148886,0.8560,0.231,5.07623,0.00000
1017.00,5.07499,10.135961,-0.000225,10.148929,0.8560,0.231,5.07499,0.00000
1018.00,5.07395,10.135931,-0.000225,10.148972,0.8561,0.232,5.07395,0.00000
1019.00,5.07371,10.135938,-0.000226,10.148976,0.8561,0.232,5.07371,0.00000
1020.00,5.07348,10.135900,-0.000228,10.148885,0.8561,0.232,5.07348,0.00000
1021.00,5.07337,10.135834,-0.000228,10.148814,0.8561,0.232,5.07337,0.00000
1022.00,5.07407,10.135794,-0.000226,10.148759,0.8561,0.233,5.07407,0.00000
1023.00,5.07383,10.135898,-0.000226,10.148754,0.8562,0.233,5.07383,0.00000
1024.00,5.07405,10.135999,-0.000223,10.148763,0.8562,0.233,5.07405,0.00000
1025.00,5.07429,10.136079,-0.000218,10.148780,0.8563,0.233,5.07429,0.00000
1026.00,5.07467,10.136230,-0.000218,10.148811,0.8563,0.233,5.07467,0.00000
1027.00,5.07445,10.136280,-0.000218,10.148725,0.8564,0.233,5.07445,0.00000
1028.00,5.07513,10.136358,-0.000219,10.148727,0.8564,0.233,5.07513,0.00000
1029.00,5.07525,10.136356,-0.000219,10.148687,0.8565,0.233,5.07525,0.00000
1030.00,5.07501,10.136467,-0.000222,10.148742,0.8565,0.234,5.07501,0.00000
1031.00,5.07397,10.136454,-0.000220,10.148651,0.8566,0.234,5.07397,0.00000
1032.00,5.07370,10.136521,-0.000218,10.148649,0.8567,0.234,5.07370,0.00000
1033.00,5.07298,10.136585,-0.000216,10.148637,0.8568,0.234,5.07298,0.00000
1034.00,5.07150,10.136720,-0.000219,10.148670,0.8569,0.234,5.07150,0.00000
1035.00,5.07140,10.136739,-0.000219,10.148591,0.8570,0.234,5.07140,0.00000
1036.00,5.07203,10.136857,-0.000220,10.148697,0.8571,0.235,5.07203,0.00000
1037.00,5.07221,10.136980,-0.000224,10.148823,0.8572,0.235,5.07221,0.00000
1038.00,5.07247,10.137022,-0.000228,10.148839,0.8573,0.235,5.07247,0.00000
1039.00,5.07368,10.137025,-0.000227,10.148818,0.8574,0.235,5.07368,0.00000
1040.00,5.07392,10.137083,-0.000227,10.148859,0.8575,0.236,5.07392,0.00000
@7,1.2000,2.4, 1040.007 
1041.00,5.07367,10.137089,-0.000225,10.148811,0.8576,0.236,5.07367,0.00000
1042.00,5.07450,10.137139,-0.000223,10.148800,0.8577,0.236,5.07450,0.00000
1043.00,5.07432,10.137161,-0.000217,10.148761,0.8578,0.236,5.07432,0.00000
1044.00,5.07029,10.137251,-0.000218,10.148788,0.8579,0.236,5.07029,0.00000
1045.00,5.06105,10.137285,-0.000218,10.148774,0.8580,0.236,5.06105,0.00000
1046.00,5.04946,10.137380,-0.000218,10.148811,0.8581,0.237,5.04946,0.00000
1047.00,5.03789,10.137436,-0.000218,10.148819,0.8582,0.237,5.03789,0.00000
1048.00,5.02902,10.137515,-0.000218,10.148822,0.8583,0.237,5.02902,0.00000
1049.00,5.02405,10.137504,-0.000216,10.148761,0.8583,0.237,5.02405,0.00000
1050.00,5.02597,10.137537,-0.000217,10.148719,0.8584,0.237,5.02597,0.00000
1051.00,5.03275,10.137571,-0.000217,10.148669,0.8585,0.237,5.03275,0.00000
1052.00,5.03934,10.137507,-0.000216,10.148554,0.8586,0.238,5.03934,0.00000
1053.00,5.04509,10.137537,-0.000219,10.148555,0.8587,0.238,5.04509,0.00000
1054.00,5.05112,10.137709,-0.000222,10.148643,0.8588,0.238,5.05112,0.00000
1055.00,5.05588,10.137819,-0.000221,10.148700,0.8590,0.238,5.05588,0.00000
1056.00,5.05686,10.137852,-0.000217,10.148654,0.8591,0.238,5.05686,0.00000
1057.00,5.05699,10.137938,-0.000217,10.148632,0.8592,0.239,5.05699,0.00000
1058.00,5.05558,10.137967,-0.000217,10.148598,0.8593,0.239,5.05558,0.00000
1059.00,5.05426,10.137876,-0.000215,10.148460,0.8593,0.239,5.05426,0.00000
1060.00,5.05254,10.137951,-0.000216,10.148501,0.8594,0.239,5.05254,0.00000
1061.00,5.05286,10.138031,-0.000220,10.148558,0.8595,0.239,5.05286,0.00000
1062.00,5.05367,10.138158,-0.000220,10.148630,0.8596,0.239,5.05367,0.00000
1063.00,5.05487,10.138202,-0.000219,10.148675,0.8596,0.239,5.05487,0.00000
1064.00,5.05492,10.138272,-0.000219,10.148709,0.8597,0.240,5.05492,0.00000
1065.00,5.05506,10.138227,-0.000216,10.148611,0.8598,0.240,5.05506,0.00000
1066.00,5.05492,10.138268,-0.000214,10.148593,0.8598,0.240,5.05492,0.00000
1067.00,5.05556,10.138315,-0.000211,10.148634,0.8599,0.240,5.05556,0.00000
1068.00,5.05614,10.138359,-0.000210,10.148593,0.8599,0.240,5.05614,0.00000
1069.00,5.05683,10.138473,-0.000209,10.148631,0.8600,0.240,5.05683,0.00000
1070.00,5.05825,10.138578,-0.000210,10.148687,0.8601,0.240,5.05825,0.00000
1071.00,5.06012,10.138714,-0.000213,10.148764,0.8601,0.240,5.06012,0.00000
1072.00,5.06138,10.138749,-0.000216,10.148722,0.8601,0.241,5.06138,0.00000
1073.00,5.06221,10.138867,-0.000215,10.148714,0.8601,0.241,5.06221,0.00000
1074.00,5.06323,10.138932,-0.000216,10.148680,0.8601,0.241,5.06323,0.00000
1075.00,5.06379,10.139029,-0.000215,10.148692,0.8602,0.241,5.06379,0.00000
1076.00,5.06386,10.139006,-0.000215,10.148642,0.8602,0.241,5.06386,0.00000
1077.00,5.06365,10.139133,-0.000217,10.148689,0.8602,0.242,5.06365,0.00000
1078.00,5.06387,10.139161,-0.000221,10.148685,0.8603,0.242,5.06387,0.00000
1079.00,5.06476,10.139148,-0.000221,10.148676,0.8603,0.242,5.06476,0.00000
1080.00,5.06558,10.139185,-0.000222,10.148632,0.8604,0.242,5.06558,0.00000
1081.00,5.06522,10.139227,-0.000220,10.148607,0.8604,0.242,5.06522,0.00000
1082.00,5.06517,10.139303,-0.000217,10.148625,0.8604,0.243,5.06517,0.00000
1083.00,5.06556,10.139356,-0.000216,10.148620,0.8604,0.243,5.06556,0.00000
1084.00,5.06503,10.139487,-0.000214,10.148701,0.8604,0.243,5.06503,0.00000
1085.00,5.06491,10.139568,-0.000214,10.148764,0.8604,0.243,5.06491,0.00000
1086.00,5.06640,10.139648,-0.000214,10.148797,0.8604,0.243,5.06640,0.00000
1087.00,5.06717,10.139564,-0.000215,10.148688,0.8604,0.243,5.06717,0.00000
1088.00,5.06781,10.139605,-0.000214,10.148683,0.8604,0.243,5.06781,0.00000
1089.00,5.06835,10.139646,-0.000213,10.148654,0.8604,0.243,5.06835,0.00000
1090.00,5.06988,10.139685,-0.000209,10.148643,0.8604,0.243,5.06988,0.00000
1091.00,5.06979,10.139698,-0.000207,10.148608,0.8604,0.243,5.06979,0.00000
1092.00,5.06964,10.139831,-0.000204,10.148667,0.8604,0.243,5.06964,0.00000
1093.00,5.07013,10.139884,-0.000202,10.148692,0.8603,0.243,5.07013,0.00000
1094.00,5.07023,10.139823,-0.000202,10.148612,0.8603,0.243,5.07023,0.00000
1095.00,5.06915,10.139836,-0.000201,10.148580,0.8603,0.243,5.06915,0.00000
1096.00,5.06872,10.139951,-0.000205,10.148613,0.8603,0.244,5.06872,0.00000
1097.00,5.06916,10.139984,-0.000208,10.148607,0.8604,0.244,5.06916,0.00000
1098.00,5.06879,10.140067,-0.000211,10.148611,0.8604,0.244,5.06879,0.00000
1099.00,5.06857,10.140245,-0.000215,10.148729,0.8604,0.245,5.06857,0.00000
1100.00,5.06876,10.140314,-0.000221,10.148751,0.8605,0.245,5.06876,0.00000
1101.00,5.06861,10.140321,-0.000221,10.148700,0.8605,0.245,5.06861,0.00000
1102.00,5.06891,10.140380,-0.000222,10.148716,0.8605,0.246,5.06891,0.00000
1103.00,5.06861,10.140426,-0.000224,10.148717,0.8605,0.246,5.06861,0.00000
1104.00,5.06872,10.140506,-0.000222,10.148727,0.8605,0.246,5.06872,0.00000
1105.00,5.06846,10.140615,-0.000221,10.148741,0.8605,0.246,5.06846,0.00000
1106.00,5.06876,10.140699,-0.000225,10.148767,0.8605,0.246,5.06876,0.00000
1107.00,5.06793,10.140784,-0.000223,10.148783,0.8605,0.246,5.06793,0.00000
1108.00,5.06890,10.140875,-0.000222,10.148831,0.8605,0.247,5.06890,0.00000
1109.00,5.06973,10.140874,-0.000225,10.148760,0.8605,0.247,5.06973,0.00000
1110.00,5.06990,10.140876,-0.000228,10.148697,0.8604,0.247,5.06990,0.00000
1111.00,5.07045,10.140907,-0.000226,10.148683,0.8604,0.247,5.07045,0.00000
1112.00,5.07169,10.140961,-0.000223,10.148651,0.8604,0.247,5.07169,0.00000
1113.00,5.07152,10.140984,-0.000225,10.148612,0.8603,0.248,5.07152,0.00000
1114.00,5.07100,10.141085,-0.000221,10.148635,0.8603,0.248,5.07100,0.00000
1115.00,5.07121,10.141111,-0.000219,10.148623,0.8603,0.248,5.07121,0.00000
1116.00,5.07078,10.141211,-0.000218,10.148654,0.8603,0.248,5.07078,0.00000
1117.00,5.07038,10.141240,-0.000224,10.148671,0.8603,0.248,5.07038,0.00000
1118.00,5.07027,10.141234,-0.000223,10.148586,0.8603,0.249,5.07027,0.00000
1119.00,5.07047,10.141208,-0.000225,10.148519,0.8603,0.249,5.07047,0.00000
1120.00,5.07010,10.141289,-0.000225,10.148542,0.8603,0.249,5.07010,0.00000
1121.00,5.07080,10.141298,-0.000222,10.148497,0.8603,0.249,5.07080,0.00000
1122.00,5.07058,10.141357,-0.000220,10.148465,0.8603,0.249,5.07058,0.00000
1123.00,5.07032,10.141394,-0.000219,10.148510,0.8603,0.249,5.07032,0.00000
1124.00,5.06925,10.141490,-0.000218,10.148577,0.8603,0.249,5.06925,0.00000
1125.00,5.06906,10.141565,-0.000216,10.148608,0.8603,0.249,5.06906,0.00000
1126.00,5.06807,10.141663,-0.000219,10.148646,0.8603,0.250,5.06807,0.00000
1127.00,5.06808,10.141735,-0.000218,10.148679,0.8603,0.250,5.06808,0.00000
1128.00,5.06855,10.141866,-0.000220,10.148710,0.8603,0.250,5.06855,0.00000
1129.00,5.07000,10.141947,-0.000218,10.148751,0.8603,0.250,5.07000,0.00000
1130.00,5.07004,10.142040,-0.000220,10.148761,0.8604,0.250,5.07004,0.00000
1131.00,5.06915,10.142092,-0.000219,10.148743,0.8604,0.251,5.06915,0.00000
1132.00,5.06779,10.142132,-0.000221,10.148705,0.8604,0.251,5.06779,0.00000
1133.00,5.06682,10.142181,-0.000220,10.148668,0.8604,0.251,5.06682,0.00000
1134.00,5.06631,10.142149,-0.000222,10.148563,0.8604,0.251,5.06631,0.00000
1135.00,5.06668,10.142166,-0.000224,10.148534,0.8604,0.251,5.06668,0.00000
1136.00,5.06833,10.142222,-0.000224,10.148519,0.8604,0.251,5.06833,0.00000
1137.00,5.06996,10.142294,-0.000222,10.148558,0.8604,0.252,5.06996,0.00000
1138.00,5.06985,10.142380,-0.000219,10.148612,0.8604,0.252,5.06985,0.00000
1139.00,5.06912,10.142472,-0.000217,10.148663,0.8604,0.252,5.06912,0.00000
1140.00,5.06887,10.142544,-0.000214,10.148720,0.8603,0.252,5.06887,0.00000
1141.00,5.06822,10.142557,-0.000216,10.148721,0.8603,0.252,5.06822,0.00000
1142.00,5.06732,10.142554,-0.000215,10.148661,0.8603,0.252,5.06732,0.00000
1143.00,5.06775,10.142587,-0.000218,10.148608,0.8603,0.252,5.06775,0.00000
1144.00,5.06838,10.142683,-0.000221,10.148635,0.8604,0.253,5.06838,0.00000
1145.00,5.06828,10.142715,-0.000223,10.148604,0.8604,0.253,5.06828,0.00000
1146.00,5.06778,10.142824,-0.000225,10.148636,0.8604,0.253,5.06778,0.00000
1147.00,5.06793,10.142925,-0.000224,10.148679,0.8604,0.254,5.06793,0.00000
1148.00,5.06780,10.143035,-0.000222,10.148721,0.8604,0.254,5.06780,0.00000
1149.00,5.06713,10.143095,-0.000219,10.148723,0.8604,0.254,5.06713,0.00000
1150.00,5.06718,10.143149,-0.000218,10.148689,0.8604,0.254,5.06718,0.00000
1151.00,5.06717,10.143207,-0.000215,10.148648,0.8604,0.254,5.06717,0.00000
1152.00,5.06684,10.143286,-0.000214,10.148662,0.8604,0.254,5.06684,0.00000
1153.00,5.06662,10.143239,-0.000213,10.148597,0.8604,0.254,5.06662,0.00000
1154.00,5.06671,10.143278,-0.000213,10.148584,0.8604,0.254,5.06671,0.00000
1155.00,5.06691,10.143296,-0.000209,10.148546,0.8605,0.254,5.06691,0.00000
1156.00,5.06764,10.143309,-0.000207,10.148562,0.8605,0.254,5.06764,0.00000
1157.00,5.06797,10.143305,-0.000206,10.148542,0.8605,0.254,5.06797,0.00000
1158.00,5.06818,10.143440,-0.000208,10.148617,0.8605,0.255,5.06818,0.00000
1159.00,5.06877,10.143531,-0.000212,10.148626,0.8606,0.255,5.06877,0.00000
1160.00,5.06751,10.143578,-0.000212,10.148653,0.8606,0.255,5.06751,0.00000
1161.00,5.06681,10.143645,-0.000212,10.148661,0.8606,0.255,5.06681,0.00000
1162.00,5.06699,10.143660,-0.000215,10.148588,0.8606,0.255,5.06699,0.00000
1163.00,5.06736,10.143724,-0.000214,10.148586,0.8607,0.256,5.06736,0.00000
1164.00,5.06714,10.143774,-0.000210,10.148581,0.8607,0.256,5.06714,0.00000
1165.00,5.06762,10.143800,-0.000212,10.148520,0.8607,0.256,5.06762,0.00000
1166.00,5.06769,10.143894,-0.000213,10.148553,0.8608,0.256,5.06769,0.00000
1167.00,5.06615,10.144022,-0.000213,10.148678,0.8608,0.256,5.06615,0.00000
1168.00,5.06595,10.143962,-0.000211,10.148609,0.8608,0.256,5.06595,0.00000
1169.00,5.06634,10.143954,-0.000215,10.148581,0.8608,0.256,5.06634,0.00000
1170.00,5.06711,10.144075,-0.000213,10.148659,0.8608,0.257,5.06711,0.00000
1171.00,5.06785,10.144062,-0.000212,10.148583,0.8608,0.257,5.06785,0.00000
1172.00,5.06870,10.144049,-0.000213,10.148499,0.8608,0.257,5.06870,0.00000
1173.00,5.06764,10.144175,-0.000214,10.148564,0.8609,0.257,5.06764,0.00000
1174.00,5.06687,10.144248,-0.000214,10.148548,0.8609,0.257,5.06687,0.00000
1175.00,5.06574,10.144307,-0.000216,10.148572,0.8609,0.257,5.06574,0.00000
1176.00,5.06476,10.144340,-0.000219,10.148584,0.8609,0.258,5.06476,0.00000
1177.00,5.06515,10.144426,-0.000218,10.148593,0.8609,0.258,5.06515,0.00000
1178.00,5.06610,10.144456,-0.000218,10.148589,0.8608,0.258,5.06610,0.00000
1179.00,5.06669,10.144543,-0.000216,10.148670,0.8608,0.258,5.06669,0.00000
1180.00,5.06738,10.144602,-0.000213,10.148630,0.8608,0.258,5.06738,0.00000
1181.00,5.06821,10.144737,-0.000213,10.148690,0.8608,0.258,5.06821,0.00000
1182.00,5.06837,10.144743,-0.000214,10.148669,0.8608,0.258,5.06837,0.00000
1183.00,5.06838,10.144873,-0.000216,10.148686,0.8608,0.259,5.06838,0.00000
1184.00,5.06821,10.144943,-0.000216,10.148682,0.8608,0.259,5.06821,0.00000
1185.00,5.06801,10.144956,-0.000218,10.148682,0.8608,0.259,5.06801,0.00000
1186.00,5.06722,10.144917,-0.000215,10.148620,0.8607,0.259,5.06722,0.00000
1187.00,5.06620,10.145044,-0.000212,10.148708,0.8607,0.259,5.06620,0.00000
1188.00,5.06608,10.145107,-0.000211,10.148745,0.8607,0.259,5.06608,0.00000
1189.00,5.06627,10.145150,-0.000211,10.148677,0.8607,0.259,5.06627,0.00000
1190.00,5.06701,10.145160,-0.000209,10.148669,0.8606,0.259,5.06701,0.00000
1191.00,5.06711,10.145194,-0.000211,10.148657,0.8606,0.260,5.06711,0.00000
1192.00,5.06836,10.145252,-0.000212,10.148676,0.8606,0.260,5.06836,0.00000
1193.00,5.06845,10.145224,-0.000212,10.148587,0.8606,0.260,5.06845,0.00000
1194.00,5.06890,10.145215,-0.000213,10.148609,0.8606,0.260,5.06890,0.00000
1195.00,5.06867,10.145389,-0.000216,10.148676,0.8606,0.260,5.06867,0.00000
1196.00,5.06882,10.145557,-0.000216,10.148723,0.8606,0.261,5.06882,0.00000
1197.00,5.06799,10.145593,-0.000218,10.148620,0.8606,0.261,5.06799,0.00000
1198.00,5.06757,10.145622,-0.000217,10.148608,0.8606,0.261,5.06757,0.00000
1199.00,5.06620,10.145721,-0.000218,10.148614,0.8606,0.261,5.06620,0.00000
1200.00,5.06591,10.145762,-0.000219,10.148576,0.8605,0.261,5.06591,0.00000
1201.00,5.06604,10.145782,-0.000219,10.148576,0.8605,0.262,5.06604,0.00000
@8,1.2000,2.4, 1200.07999999999 
1202.00,5.06700,10.145789,-0.000218,10.148544,0.8605,0.262,5.06700,0.00000
1203.00,5.06757,10.145956,-0.000222,10.148598,0.8605,0.262,5.06757,0.00000
1204.00,5.06562,10.145964,-0.000223,10.148580,0.8605,0.262,5.06562,0.00000
1205.00,5.05827,10.146022,-0.000225,10.148616,0.8605,0.263,5.05827,0.00000
1206.00,5.04802,10.146178,-0.000226,10.148707,0.8605,0.263,5.04802,0.00000
1207.00,5.03811,10.146263,-0.000228,10.148759,0.8605,0.263,5.03811,0.00000
1208.00,5.02938,10.146286,-0.000223,10.148747,0.8606,0.263,5.02938,0.00000
1209.00,5.02472,10.146418,-0.000220,10.148812,0.8606,0.263,5.02472,0.00000
1210.00,5.02638,10.146443,-0.000215,10.148803,0.8607,0.263,5.02638,0.00000
1211.00,5.03299,10.146382,-0.000212,10.148722,0.8608,0.263,5.03299,0.00000
1212.00,5.03930,10.146438,-0.000211,10.148688,0.8609,0.263,5.03930,0.00000
1213.00,5.04516,10.146488,-0.000210,10.148698,0.8610,0.263,5.04516,0.00000
1214.00,5.05085,10.146502,-0.000211,10.148625,0.8610,0.264,5.05085,0.00000
1215.00,5.05426,10.146558,-0.000213,10.148596,0.8611,0.264,5.05426,0.00000
1216.00,5.05538,10.146624,-0.000215,10.148569,0.8612,0.264,5.05538,0.00000
1217.00,5.05506,10.146714,-0.000214,10.148603,0.8613,0.264,5.05506,0.00000
1218.00,5.05396,10.146780,-0.000214,10.148635,0.8614,0.265,5.05396,0.00000
1219.00,5.05250,10.146838,-0.000214,10.148650,0.8614,0.265,5.05250,0.00000
1220.00,5.05185,10.146943,-0.000214,10.148679,0.8615,0.265,5.05185,0.00000
1221.00,5.05099,10.146988,-0.000213,10.148711,0.8616,0.265,5.05099,0.00000
1222.00,5.05036,10.146964,-0.000214,10.148709,0.8616,0.265,5.05036,0.00000
1223.00,5.04977,10.147038,-0.000216,10.148763,0.8617,0.266,5.04977,0.00000
1224.00,5.04900,10.147075,-0.000215,10.148770,0.8618,0.266,5.04900,0.00000
1225.00,5.04939,10.147064,-0.000212,10.148765,0.8619,0.266,5.04939,0.00000
1226.00,5.05045,10.147077,-0.000208,10.148722,0.8620,0.266,5.05045,0.00000
1227.00,5.05230,10.147191,-0.000207,10.148728,0.8621,0.266,5.05230,0.00000
1228.00,5.05348,10.147197,-0.000204,10.148658,0.8621,0.266,5.05348,0.00000
1229.00,5.05393,10.147275,-0.000206,10.148665,0.8622,0.266,5.05393,0.00000
1230.00,5.05423,10.147348,-0.000212,10.148639,0.8623,0.266,5.05423,0.00000
1231.00,5.05504,10.147423,-0.000213,10.148662,0.8623,0.267,5.05504,0.00000
1232.00,5.05608,10.147489,-0.000216,10.148677,0.8624,0.267,5.05608,0.00000
1233.00,5.05813,10.147582,-0.000215,10.148714,0.8624,0.267,5.05813,0.00000
1234.00,5.05971,10.147635,-0.000208,10.148771,0.8625,0.267,5.05971,0.00000
1235.00,5.06049,10.147675,-0.000204,10.148780,0.8625,0.267,5.06049,0.00000
1236.00,5.06051,10.147693,-0.000204,10.148752,0.8626,0.267,5.06051,0.00000
1237.00,5.06031,10.147762,-0.000200,10.148778,0.8626,0.267,5.06031,0.00000
1238.00,5.05916,10.147725,-0.000201,10.148709,0.8627,0.267,5.05916,0.00000
1239.00,5.05993,10.147738,-0.000204,10.148659,0.8627,0.267,5.05993,0.00000
1240.00,5.05943,10.147794,-0.000202,10.148699,0.8628,0.267,5.05943,0.00000
1241.00,5.05913,10.147864,-0.000200,10.148760,0.8628,0.267,5.05913,0.00000
1242.00,5.05900,10.147881,-0.000202,10.148744,0.8629,0.268,5.05900,0.00000
1243.00,5.06010,10.147930,-0.000204,10.148732,0.8629,0.268,5.06010,0.00000
1244.00,5.06009,10.147940,-0.000206,10.148642,0.8630,0.268,5.06009,0.00000
1245.00,5.06016,10.147980,-0.000206,10.148615,0.8630,0.268,5.06016,0.00000
1246.00,5.06113,10.148071,-0.000207,10.148617,0.8630,0.268,5.06113,0.00000
1247.00,5.06105,10.148124,-0.000205,10.148624,0.8631,0.269,5.06105,0.00000
1248.00,5.06055,10.148205,-0.000204,10.148685,0.8631,0.269,5.06055,0.00000
1249.00,5.06111,10.148265,-0.000205,10.148735,0.8631,0.269,5.06111,0.00000
1250.00,5.06270,10.148299,-0.000207,10.148678,0.8632,0.269,5.06270,0.00000
1251.00,5.06303,10.148314,-0.000208,10.148630,0.8632,0.269,5.06303,0.00000
1252.00,5.06351,10.148356,-0.000208,10.148632,0.8632,0.269,5.06351,0.00000
1253.00,5.06357,10.148450,-0.000209,10.148641,0.8633,0.270,5.06357,0.00000
1254.00,5.06286,10.148564,-0.000207,10.148660,0.8633,0.270,5.06286,0.00000
1255.00,5.06151,10.148610,-0.000208,10.148679,0.8633,0.270,5.06151,0.00000
1256.00,5.06149,10.148725,-0.000207,10.148709,0.8634,0.270,5.06149,0.00000
1257.00,5.06164,10.148772,-0.000208,10.148655,0.8634,0.270,5.06164,0.00000
1258.00,5.06264,10.148839,-0.000208,10.148622,0.8634,0.270,5.06264,0.00000
1259.00,5.06274,10.148851,-0.000208,10.148581,0.8634,0.271,5.06274,0.00000
1260.00,5.06325,10.148957,-0.000208,10.148629,0.8634,0.271,5.06325,0.00000
1261.00,5.06174,10.149004,-0.000212,10.148667,0.8634,0.271,5.06174,0.00000
1262.00,5.06100,10.149069,-0.000212,10.148708,0.8634,0.271,5.06100,0.00000
1263.00,5.06033,10.149069,-0.000209,10.148672,0.8634,0.271,5.06033,0.00000
1264.00,5.05992,10.149098,-0.000209,10.148638,0.8635,0.271,5.05992,0.00000
1265.00,5.05969,10.149131,-0.000208,10.148598,0.8635,0.271,5.05969,0.00000
1266.00,5.06106,10.149159,-0.000206,10.148530,0.8635,0.272,5.06106,0.00000
1267.00,5.06238,10.149226,-0.000205,10.148554,0.8635,0.272,5.06238,0.00000
1268.00,5.06334,10.149237,-0.000206,10.148553,0.8635,0.272,5.06334,0.00000
1269.00,5.06371,10.149338,-0.000207,10.148615,0.8634,0.272,5.06371,0.00000
1270.00,5.06422,10.149373,-0.000207,10.148585,0.8634,0.272,5.06422,0.00000
1271.00,5.06406,10.149393,-0.000209,10.148581,0.8634,0.272,5.06406,0.00000
1272.00,5.06376,10.149468,-0.000209,10.148598,0.8633,0.272,5.06376,0.00000
1273.00,5.06333,10.149622,-0.000209,10.148685,0.8632,0.273,5.06333,0.00000
1274.00,5.06323,10.149775,-0.000209,10.148771,0.8632,0.273,5.06323,0.00000
1275.00,5.06309,10.149836,-0.000208,10.148789,0.8631,0.273,5.06309,0.00000
1276.00,5.06369,10.149974,-0.000209,10.148812,0.8631,0.273,5.06369,0.00000
1277.00,5.06409,10.150054,-0.000208,10.148764,0.8630,0.273,5.06409,0.00000
1278.00,5.06378,10.150079,-0.000208,10.148690,0.8630,0.273,5.06378,0.00000
1279.00,5.06370,10.150056,-0.000205,10.148639,0.8629,0.273,5.06370,0.00000
1280.00,5.06385,10.150142,-0.000208,10.148635,0.8629,0.274,5.06385,0.00000
1281.00,5.06279,10.150166,-0.000209,10.148677,0.8629,0.274,5.06279,0.00000
1282.00,5.06140,10.150157,-0.000210,10.148666,0.8629,0.274,5.06140,0.00000
1283.00,5.06107,10.150215,-0.000209,10.148664,0.8629,0.274,5.06107,0.00000
1284.00,5.06079,10.150266,-0.000213,10.148657,0.8629,0.275,5.06079,0.00000
1285.00,5.06091,10.150306,-0.000211,10.148695,0.8629,0.275,5.06091,0.00000
1286.00,5.06157,10.150290,-0.000206,10.148628,0.8629,0.275,5.06157,0.00000
1287.00,5.06181,10.150365,-0.000206,10.148660,0.8629,0.275,5.06181,0.00000
1288.00,5.06155,10.150393,-0.000206,10.148666,0.8629,0.275,5.06155,0.00000
1289.00,5.06190,10.150399,-0.000205,10.148620,0.8629,0.275,5.06190,0.00000
1290.00,5.06145,10.150386,-0.000206,10.148580,0.8630,0.275,5.06145,0.00000
1291.00,5.06036,10.150474,-0.000209,10.148599,0.8630,0.275,5.06036,0.00000
1292.00,5.06057,10.150585,-0.000210,10.148666,0.8630,0.276,5.06057,0.00000
1293.00,5.06122,10.150664,-0.000212,10.148682,0.8631,0.276,5.06122,0.00000
1294.00,5.06111,10.150791,-0.000214,10.148722,0.8631,0.276,5.06111,0.00000
1295.00,5.06070,10.150886,-0.000213,10.148766,0.8632,0.276,5.06070,0.00000
1296.00,5.06190,10.150960,-0.000213,10.148786,0.8632,0.276,5.06190,0.00000
1297.00,5.06117,10.150945,-0.000212,10.148738,0.8632,0.276,5.06117,0.00000
1298.00,5.06101,10.150968,-0.000211,10.148710,0.8633,0.277,5.06101,0.00000
1299.00,5.06144,10.150931,-0.000211,10.148685,0.8633,0.277,5.06144,0.00000
1300.00,5.06200,10.150982,-0.000210,10.148700,0.8634,0.277,5.06200,0.00000
1301.00,5.06161,10.151022,-0.000213,10.148718,0.8634,0.277,5.06161,0.00000
1302.00,5.06277,10.151050,-0.000215,10.148685,0.8635,0.278,5.06277,0.00000
1303.00,5.06295,10.151078,-0.000214,10.148716,0.8635,0.278,5.06295,0.00000
1304.00,5.06317,10.151156,-0.000211,10.148749,0.8636,0.278,5.06317,0.00000
1305.00,5.06265,10.151171,-0.000210,10.148714,0.8637,0.278,5.06265,0.00000
1306.00,5.06237,10.151190,-0.000204,10.148703,0.8637,0.278,5.06237,0.00000
1307.00,5.06185,10.151199,-0.000199,10.148661,0.8638,0.278,5.06185,0.00000
1308.00,5.06167,10.151263,-0.000196,10.148689,0.8638,0.278,5.06167,0.00000
1309.00,5.06096,10.151294,-0.000195,10.148664,0.8639,0.278,5.06096,0.00000
1310.00,5.06078,10.151377,-0.000193,10.148701,0.8639,0.278,5.06078,0.00000
1311.00,5.06061,10.151460,-0.000194,10.148708,0.8640,0.278,5.06061,0.00000
1312.00,5.06054,10.151573,-0.000197,10.148781,0.8640,0.278,5.06054,0.00000
1313.00,5.06043,10.151652,-0.000200,10.148789,0.8640,0.278,5.06043,0.00000
1314.00,5.06039,10.151724,-0.000204,10.148829,0.8640,0.278,5.06039,0.00000
1315.00,5.06191,10.151800,-0.000207,10.148802,0.8641,0.279,5.06191,0.00000
1316.00,5.06286,10.151866,-0.000204,10.148789,0.8641,0.279,5.06286,0.00000
1317.00,5.06363,10.151949,-0.000208,10.148774,0.8642,0.279,5.06363,0.00000
1318.00,5.06414,10.151992,-0.000209,10.148734,0.8642,0.279,5.06414,0.00000
1319.00,5.06426,10.152078,-0.000208,10.148753,0.8643,0.279,5.06426,0.00000
1320.00,5.06261,10.152078,-0.000209,10.148718,0.8643,0.280,5.06261,0.00000
1321.00,5.06169,10.152131,-0.000216,10.148703,0.8643,0.280,5.06169,0.00000
1322.00,5.06128,10.152180,-0.000216,10.148759,0.8644,0.280,5.06128,0.00000
1323.00,5.06125,10.152186,-0.000217,10.148726,0.8644,0.280,5.06125,0.00000
1324.00,5.06098,10.152241,-0.000216,10.148691,0.8645,0.281,5.06098,0.00000
1325.00,5.06119,10.152313,-0.000214,10.148744,0.8645,0.281,5.06119,0.00000
1326.00,5.06120,10.152382,-0.000211,10.148776,0.8646,0.281,5.06120,0.00000
1327.00,5.06138,10.152445,-0.000207,10.148765,0.8647,0.281,5.06138,0.00000
1328.00,5.06047,10.152510,-0.000206,10.148786,0.8647,0.281,5.06047,0.00000
1329.00,5.06052,10.152587,-0.000207,10.148792,0.8648,0.281,5.06052,0.00000
1330.00,5.05998,10.152692,-0.000209,10.148803,0.8649,0.281,5.05998,0.00000
1331.00,5.05943,10.152761,-0.000208,10.148826,0.8650,0.281,5.05943,0.00000
1332.00,5.05863,10.152803,-0.000209,10.148753,0.8651,0.281,5.05863,0.00000
1333.00,5.05857,10.152959,-0.000211,10.148817,0.8651,0.282,5.05857,0.00000
1334.00,5.05872,10.152981,-0.000215,10.148770,0.8652,0.282,5.05872,0.00000
1335.00,5.05970,10.153026,-0.000215,10.148745,0.8653,0.282,5.05970,0.00000
1336.00,5.06022,10.153118,-0.000215,10.148705,0.8654,0.282,5.06022,0.00000
1337.00,5.06012,10.153153,-0.000215,10.148729,0.8655,0.282,5.06012,0.00000
1338.00,5.05998,10.153175,-0.000214,10.148718,0.8656,0.283,5.05998,0.00000
1339.00,5.05967,10.153244,-0.000210,10.148780,0.8656,0.283,5.05967,0.00000
1340.00,5.05902,10.153285,-0.000210,10.148777,0.8657,0.283,5.05902,0.00000
1341.00,5.05876,10.153238,-0.000208,10.148786,0.8658,0.283,5.05876,0.00000
1342.00,5.05924,10.153333,-0.000209,10.148837,0.8659,0.283,5.05924,0.00000
1343.00,5.05944,10.153354,-0.000208,10.148787,0.8660,0.283,5.05944,0.00000
1344.00,5.05940,10.153395,-0.000210,10.148785,0.8661,0.283,5.05940,0.00000
1345.00,5.05964,10.153414,-0.000212,10.148754,0.8662,0.283,5.05964,0.00000
1346.00,5.06022,10.153522,-0.000215,10.148784,0.8663,0.284,5.06022,0.00000
1347.00,5.06000,10.153506,-0.000215,10.148687,0.8664,0.284,5.06000,0.00000
1348.00,5.06012,10.153567,-0.000214,10.148735,0.8665,0.284,5.06012,0.00000
1349.00,5.06053,10.153607,-0.000212,10.148744,0.8666,0.284,5.06053,0.00000
1350.00,5.06096,10.153674,-0.000207,10.148772,0.8667,0.284,5.06096,0.00000
1351.00,5.06046,10.153666,-0.000204,10.148698,0.8668,0.284,5.06046,0.00000
1352.00,5.06021,10.153744,-0.000203,10.148760,0.8669,0.284,5.06021,0.00000
1353.00,5.06049,10.153769,-0.000207,10.148706,0.8670,0.284,5.06049,0.00000
1354.00,5.06030,10.153835,-0.000206,10.148663,0.8671,0.285,5.06030,0.00000
1355.00,5.06003,10.153894,-0.000206,10.148656,0.8672,0.285,5.06003,0.00000
1356.00,5.06020,10.154011,-0.000207,10.148722,0.8673,0.285,5.06020,0.00000
1357.00,5.06011,10.154086,-0.000207,10.148727,0.8674,0.285,5.06011,0.00000
1358.00,5.05934,10.154146,-0.000202,10.148720,0.8675,0.285,5.05934,0.00000
1359.00,5.05822,10.154242,-0.000200,10.148748,0.8676,0.285,5.05822,0.00000
1360.00,5.05806,10.154339,-0.000202,10.148799,0.8677,0.285,5.05806,0.00000
1361.00,5.05828,10.154394,-0.000203,10.148807,0.8677,0.285,5.05828,0.00000
@9,1.2000,2.4, 1360.058 
1362.00,5.05824,10.154403,-0.000203,10.148801,0.8678,0.286,5.05824,0.00000
1363.00,5.05867,10.154489,-0.000207,10.148842,0.8679,0.286,5.05867,0.00000
1364.00,5.05844,10.154509,-0.000210,10.148855,0.8680,0.286,5.05844,0.00000
1365.00,5.05187,10.154564,-0.000216,10.148871,0.8680,0.287,5.05187,0.00000
1366.00,5.04286,10.154604,-0.000220,10.148886,0.8681,0.287,5.04286,0.00000
1367.00,5.03397,10.154665,-0.000227,10.148879,0.8682,0.287,5.03397,0.00000
1368.00,5.02629,10.154654,-0.000226,10.148803,0.8682,0.288,5.02629,0.00000
1369.00,5.02136,10.154711,-0.000227,10.148793,0.8683,0.288,5.02136,0.00000
1370.00,5.02350,10.154768,-0.000222,10.148775,0.8683,0.288,5.02350,0.00000
1371.00,5.02986,10.154869,-0.000219,10.148764,0.8684,0.288,5.02986,0.00000
1372.00,5.03646,10.154905,-0.000213,10.148761,0.8685,0.288,5.03646,0.00000
1373.00,5.04218,10.154934,-0.000214,10.148791,0.8685,0.288,5.04218,0.00000
1374.00,5.04675,10.154944,-0.000216,10.148767,0.8685,0.288,5.04675,0.00000
1375.00,5.04944,10.154911,-0.000215,10.148735,0.8685,0.288,5.04944,0.00000
1376.00,5.04983,10.154938,-0.000214,10.148723,0.8686,0.289,5.04983,0.00000
1377.00,5.04953,10.155037,-0.000215,10.148739,0.8686,0.289,5.04953,0.00000
1378.00,5.04974,10.155136,-0.000214,10.148745,0.8686,0.289,5.04974,0.00000
1379.00,5.04965,10.155156,-0.000210,10.148711,0.8685,0.289,5.04965,0.00000
1380.00,5.04981,10.155278,-0.000210,10.148742,0.8685,0.289,5.04981,0.00000
1381.00,5.04913,10.155344,-0.000209,10.148756,0.8686,0.289,5.04913,0.00000
1382.00,5.04899,10.155430,-0.000209,10.148742,0.8686,0.289,5.04899,0.00000
1383.00,5.04751,10.155510,-0.000209,10.148795,0.8686,0.289,5.04751,0.00000
1384.00,5.04635,10.155650,-0.000212,10.148895,0.8687,0.290,5.04635,0.00000
1385.00,5.04595,10.155680,-0.000211,10.148846,0.8687,0.290,5.04595,0.00000
1386.00,5.04629,10.155696,-0.000212,10.148823,0.8687,0.290,5.04629,0.00000
1387.00,5.04774,10.155717,-0.000208,10.148840,0.8687,0.290,5.04774,0.00000
1388.00,5.04934,10.155772,-0.000208,10.148837,0.8687,0.290,5.04934,0.00000
1389.00,5.05149,10.155843,-0.000204,10.148816,0.8687,0.290,5.05149,0.00000
1390.00,5.05238,10.155908,-0.000203,10.148841,0.8687,0.290,5.05238,0.00000
1391.00,5.05329,10.155951,-0.000203,10.148828,0.8688,0.290,5.05329,0.00000
1392.00,5.05306,10.156083,-0.000205,10.148879,0.8688,0.291,5.05306,0.00000
1393.00,5.05328,10.156207,-0.000201,10.148956,0.8688,0.291,5.05328,0.00000
1394.00,5.05250,10.156233,-0.000201,10.148949,0.8688,0.291,5.05250,0.00000
1395.00,5.05172,10.156280,-0.000203,10.148955,0.8688,0.291,5.05172,0.00000
1396.00,5.05205,10.156321,-0.000200,10.148907,0.8688,0.291,5.05205,0.00000
1397.00,5.05336,10.156318,-0.000196,10.148878,0.8688,0.291,5.05336,0.00000
1398.00,5.05376,10.156327,-0.000199,10.148808,0.8687,0.291,5.05376,0.00000
1399.00,5.05362,10.156351,-0.000201,10.148796,0.8687,0.291,5.05362,0.00000
1400.00,5.05404,10.156383,-0.000198,10.148805,0.8687,0.291,5.05404,0.00000
1401.00,5.05353,10.156445,-0.000202,10.148925,0.8686,0.291,5.05353,0.00000
1402.00,5.05292,10.156459,-0.000205,10.148893,0.8686,0.292,5.05292,0.00000
1403.00,5.05342,10.156498,-0.000204,10.148903,0.8686,0.292,5.05342,0.00000
1404.00,5.05421,10.156631,-0.000203,10.148959,0.8686,0.292,5.05421,0.00000
1405.00,5.05471,10.156758,-0.000207,10.149005,0.8686,0.292,5.05471,0.00000
1406.00,5.05520,10.156859,-0.000212,10.148933,0.8686,0.293,5.05520,0.00000
1407.00,5.05533,10.157029,-0.000215,10.148971,0.8686,0.293,5.05533,0.00000
1408.00,5.05508,10.157070,-0.000220,10.148899,0.8686,0.293,5.05508,0.00000
1409.00,5.05543,10.157043,-0.000219,10.148811,0.8685,0.294,5.05543,0.00000
1410.00,5.05562,10.157094,-0.000215,10.148765,0.8685,0.294,5.05562,0.00000
1411.00,5.05577,10.157140,-0.000209,10.148779,0.8685,0.294,5.05577,0.00000
1412.00,5.05559,10.157132,-0.000208,10.148718,0.8685,0.294,5.05559,0.00000
1413.00,5.05537,10.157233,-0.000206,10.148740,0.8684,0.294,5.05537,0.00000
1414.00,5.05543,10.157352,-0.000208,10.148758,0.8684,0.294,5.05543,0.00000
1415.00,5.05599,10.157447,-0.000210,10.148753,0.8684,0.294,5.05599,0.00000
1416.00,5.05599,10.157533,-0.000209,10.148767,0.8684,0.294,5.05599,0.00000
1417.00,5.05563,10.157597,-0.000211,10.148798,0.8684,0.295,5.05563,0.00000
1418.00,5.05525,10.157638,-0.000214,10.148825,0.8683,0.295,5.05525,0.00000
1419.00,5.05477,10.157673,-0.000214,10.148821,0.8683,0.295,5.05477,0.00000
1420.00,5.05420,10.157654,-0.000216,10.148792,0.8683,0.295,5.05420,0.00000
1421.00,5.05422,10.157650,-0.000218,10.148749,0.8683,0.296,5.05422,0.00000
1422.00,5.05458,10.157642,-0.000215,10.148726,0.8682,0.296,5.05458,0.00000
1423.00,5.05514,10.157673,-0.000213,10.148686,0.8682,0.296,5.05514,0.00000
1424.00,5.05488,10.157692,-0.000212,10.148638,0.8682,0.296,5.05488,0.00000
1425.00,5.05461,10.157732,-0.000211,10.148629,0.8681,0.296,5.05461,0.00000
1426.00,5.05477,10.157782,-0.000211,10.148600,0.8681,0.296,5.05477,0.00000
1427.00,5.05530,10.157900,-0.000209,10.148607,0.8681,0.296,5.05530,0.00000
1428.00,5.05594,10.158002,-0.000210,10.148603,0.8681,0.296,5.05594,0.00000
1429.00,5.05715,10.158049,-0.000211,10.148631,0.8681,0.296,5.05715,0.00000
1430.00,5.05773,10.158130,-0.000211,10.148686,0.8681,0.297,5.05773,0.00000
1431.00,5.05727,10.158204,-0.000211,10.148716,0.8680,0.297,5.05727,0.00000
1432.00,5.05658,10.158228,-0.000213,10.148727,0.8680,0.297,5.05658,0.00000
1433.00,5.05561,10.158261,-0.000212,10.148797,0.8680,0.297,5.05561,0.00000
1434.00,5.05483,10.158398,-0.000214,10.148870,0.8681,0.298,5.05483,0.00000
1435.00,5.05503,10.158442,-0.000213,10.148855,0.8681,0.298,5.05503,0.00000
1436.00,5.05578,10.158447,-0.000213,10.148862,0.8682,0.298,5.05578,0.00000
1437.00,5.05686,10.158506,-0.000215,10.148861,0.8682,0.298,5.05686,0.00000
1438.00,5.05781,10.158513,-0.000216,10.148840,0.8683,0.298,5.05781,0.00000
1439.00,5.05824,10.158545,-0.000215,10.148797,0.8683,0.298,5.05824,0.00000
1440.00,5.05796,10.158583,-0.000217,10.148790,0.8684,0.299,5.05796,0.00000
1441.00,5.05764,10.158618,-0.000215,10.148794,0.8684,0.299,5.05764,0.00000
1442.00,5.05640,10.158673,-0.000214,10.148816,0.8684,0.299,5.05640,0.00000
1443.00,5.05524,10.158770,-0.000211,10.148783,0.8685,0.299,5.05524,0.00000
1444.00,5.05427,10.158787,-0.000209,10.148799,0.8685,0.299,5.05427,0.00000
1445.00,5.05327,10.158860,-0.000207,10.148827,0.8686,0.299,5.05327,0.00000
1446.00,5.05325,10.159029,-0.000211,10.148853,0.8686,0.299,5.05325,0.00000
1447.00,5.05329,10.159092,-0.000210,10.148820,0.8687,0.300,5.05329,0.00000
1448.00,5.05417,10.159097,-0.000213,10.148835,0.8688,0.300,5.05417,0.00000
1449.00,5.05551,10.159098,-0.000215,10.148721,0.8689,0.300,5.05551,0.00000
1450.00,5.05672,10.159216,-0.000216,10.148694,0.8689,0.300,5.05672,0.00000
1451.00,5.05679,10.159248,-0.000213,10.148663,0.8690,0.300,5.05679,0.00000
1452.00,5.05724,10.159279,-0.000214,10.148631,0.8691,0.301,5.05724,0.00000
1453.00,5.05655,10.159369,-0.000216,10.148656,0.8691,0.301,5.05655,0.00000
1454.00,5.05539,10.159463,-0.000217,10.148734,0.8692,0.301,5.05539,0.00000
1455.00,5.05415,10.159533,-0.000213,10.148785,0.8692,0.301,5.05415,0.00000
1456.00,5.05302,10.159563,-0.000214,10.148784,0.8692,0.301,5.05302,0.00000
1457.00,5.05276,10.159653,-0.000212,10.148838,0.8693,0.301,5.05276,0.00000
1458.00,5.05230,10.159740,-0.000206,10.148858,0.8693,0.301,5.05230,0.00000
1459.00,5.05210,10.159806,-0.000204,10.148899,0.8693,0.301,5.05210,0.00000
1460.00,5.05286,10.159813,-0.000208,10.148879,0.8694,0.302,5.05286,0.00000
1461.00,5.05370,10.159869,-0.000207,10.148887,0.8694,0.302,5.05370,0.00000
1462.00,5.05382,10.159937,-0.000208,10.148943,0.8694,0.302,5.05382,0.00000
1463.00,5.05424,10.159929,-0.000212,10.148887,0.8694,0.302,5.05424,0.00000
1464.00,5.05473,10.159997,-0.000210,10.148869,0.8695,0.302,5.05473,0.00000
1465.00,5.05470,10.160050,-0.000209,10.148846,0.8694,0.302,5.05470,0.00000
1466.00,5.05434,10.160111,-0.000209,10.148852,0.8694,0.303,5.05434,0.00000
1467.00,5.05386,10.160158,-0.000207,10.148779,0.8694,0.303,5.05386,0.00000
1468.00,5.05400,10.160260,-0.000207,10.148832,0.8694,0.303,5.05400,0.00000
1469.00,5.05431,10.160323,-0.000207,10.148806,0.8694,0.303,5.05431,0.00000
1470.00,5.05449,10.160388,-0.000206,10.148789,0.8695,0.303,5.05449,0.00000
1471.00,5.05436,10.160438,-0.000208,10.148767,0.8695,0.303,5.05436,0.00000
1472.00,5.05406,10.160485,-0.000210,10.148753,0.8695,0.303,5.05406,0.00000
1473.00,5.05353,10.160511,-0.000212,10.148684,0.8694,0.304,5.05353,0.00000
1474.00,5.05236,10.160548,-0.000218,10.148720,0.8694,0.304,5.05236,0.00000
1475.00,5.05230,10.160589,-0.000219,10.148755,0.8694,0.304,5.05230,0.00000
1476.00,5.05275,10.160689,-0.000218,10.148809,0.8694,0.305,5.05275,0.00000
1477.00,5.05384,10.160687,-0.000218,10.148819,0.8694,0.305,5.05384,0.00000
1478.00,5.05452,10.160687,-0.000220,10.148761,0.8694,0.305,5.05452,0.00000
1479.00,5.05555,10.160768,-0.000218,10.148729,0.8693,0.305,5.05555,0.00000
1480.00,5.05510,10.160738,-0.000223,10.148635,0.8693,0.305,5.05510,0.00000
1481.00,5.05457,10.160739,-0.000223,10.148580,0.8692,0.306,5.05457,0.00000
1482.00,5.05327,10.160789,-0.000225,10.148587,0.8692,0.306,5.05327,0.00000
1483.00,5.05228,10.160860,-0.000222,10.148630,0.8691,0.306,5.05228,0.00000
1484.00,5.05163,10.160859,-0.000219,10.148626,0.8690,0.306,5.05163,0.00000
1485.00,5.05066,10.160948,-0.000217,10.148682,0.8690,0.306,5.05066,0.00000
1486.00,5.05062,10.160974,-0.000217,10.148668,0.8690,0.306,5.05062,0.00000
1487.00,5.05203,10.161053,-0.000216,10.148658,0.8689,0.307,5.05203,0.00000
1488.00,5.05302,10.161127,-0.000214,10.148689,0.8689,0.307,5.05302,0.00000
1489.00,5.05270,10.161207,-0.000213,10.148717,0.8688,0.307,5.05270,0.00000
1490.00,5.05278,10.161306,-0.000209,10.148729,0.8688,0.307,5.05278,0.00000
1491.00,5.05301,10.161406,-0.000207,10.148753,0.8687,0.307,5.05301,0.00000
1492.00,5.05222,10.161410,-0.000205,10.148705,0.8686,0.307,5.05222,0.00000
1493.00,5.05124,10.161458,-0.000207,10.148680,0.8685,0.307,5.05124,0.00000
1494.00,5.05144,10.161476,-0.000207,10.148656,0.8684,0.307,5.05144,0.00000
1495.00,5.05271,10.161501,-0.000209,10.148644,0.8684,0.307,5.05271,0.00000
1496.00,5.05326,10.161554,-0.000211,10.148643,0.8683,0.308,5.05326,0.00000
1497.00,5.05388,10.161651,-0.000210,10.148689,0.8683,0.308,5.05388,0.00000
1498.00,5.05415,10.161770,-0.000207,10.148714,0.8683,0.308,5.05415,0.00000
1499.00,5.05423,10.161931,-0.000206,10.148745,0.8682,0.308,5.05423,0.00000
1500.00,5.05385,10.161974,-0.000205,10.148764,0.8682,0.308,5.05385,0.00000
1501.00,5.05308,10.161993,-0.000200,10.148748,0.8681,0.308,5.05308,0.00000
1502.00,5.05219,10.162047,-0.000197,10.148739,0.8681,0.308,5.05219,0.00000
1503.00,5.05169,10.162094,-0.000199,10.148779,0.8680,0.308,5.05169,0.00000
1504.00,5.05121,10.162080,-0.000199,10.148738,0.8680,0.308,5.05121,0.00000
1505.00,5.05127,10.162148,-0.000201,10.148724,0.8679,0.309,5.05127,0.00000
1506.00,5.05207,10.162211,-0.000203,10.148717,0.8679,0.309,5.05207,0.00000
1507.00,5.05239,10.162298,-0.000206,10.148746,0.8679,0.309,5.05239,0.00000
1508.00,5.05353,10.162379,-0.000204,10.148754,0.8678,0.309,5.05353,0.00000
1509.00,5.05357,10.162484,-0.000201,10.148829,0.8678,0.309,5.05357,0.00000
1510.00,5.05308,10.162542,-0.000198,10.148833,0.8678,0.309,5.05308,0.00000
1511.00,5.05303,10.162644,-0.000196,10.148926,0.8678,0.309,5.05303,0.00000
1512.00,5.05325,10.162693,-0.000196,10.148902,0.8678,0.309,5.05325,0.00000
1513.00,5.05269,10.162725,-0.000197,10.148851,0.8678,0.310,5.05269,0.00000
1514.00,5.05329,10.162697,-0.000197,10.148775,0.8678,0.310,5.05329,0.00000
1515.00,5.05300,10.162743,-0.000201,10.148738,0.8678,0.310,5.05300,0.00000
1516.00,5.05137,10.162826,-0.000203,10.148696,0.8678,0.310,5.05137,0.00000
1517.00,5.05118,10.162879,-0.000204,10.148684,0.8678,0.310,5.05118,0.00000
1518.00,5.05096,10.162879,-0.000205,10.148638,0.8678,0.311,5.05096,0.00000
1519.00,5.05043,10.162963,-0.000206,10.148639,0.8679,0.311,5.05043,0.00000
1520.00,5.05108,10.163007,-0.000202,10.148617,0.8679,0.311,5.05108,0.00000
1521.00,5.05202,10.163038,-0.000201,10.148638,0.8680,0.311,5.05202,0.00000
@10,1.2000,2.4, 1520.054 
1522.00,5.05199,10.163093,-0.000201,10.148687,0.8680,0.311,5.05199,0.00000
1523.00,5.05195,10.163112,-0.000202,10.148654,0.8681,0.311,5.05195,0.00000
1524.00,5.05070,10.163154,-0.000202,10.148661,0.8681,0.311,5.05070,0.00000
1525.00,5.04491,10.163235,-0.000207,10.148687,0.8682,0.312,5.04491,0.00000
1526.00,5.03652,10.163268,-0.000211,10.148686,0.8683,0.312,5.03652,0.00000
1527.00,5.02853,10.163267,-0.000210,10.148646,0.8683,0.312,5.02853,0.00000
1528.00,5.02162,10.163377,-0.000207,10.148747,0.8684,0.312,5.02162,0.00000
1529.00,5.01813,10.163451,-0.000210,10.148753,0.8684,0.313,5.01813,0.00000
1530.00,5.02042,10.163562,-0.000206,10.148825,0.8684,0.313,5.02042,0.00000
1531.00,5.02567,10.163628,-0.000200,10.148806,0.8685,0.313,5.02567,0.00000
1532.00,5.03215,10.163728,-0.000200,10.148831,0.8685,0.313,5.03215,0.00000
1533.00,5.03871,10.163840,-0.000204,10.148880,0.8685,0.313,5.03871,0.00000
1534.00,5.04262,10.163900,-0.000200,10.148866,0.8686,0.313,5.04262,0.00000
1535.00,5.04552,10.163932,-0.000202,10.148822,0.8686,0.313,5.04552,0.00000
1536.00,5.04868,10.163957,-0.000205,10.148792,0.8686,0.314,5.04868,0.00000
1537.00,5.04963,10.164042,-0.000203,10.148820,0.8687,0.314,5.04963,0.00000
1538.00,5.04867,10.164040,-0.000202,10.148782,0.8687,0.314,5.04867,0.00000
1539.00,5.04792,10.164110,-0.000205,10.148844,0.8687,0.314,5.04792,0.00000
1540.00,5.04586,10.164129,-0.000204,10.148817,0.8688,0.314,5.04586,0.00000
1541.00,5.04348,10.164204,-0.000209,10.148841,0.8688,0.314,5.04348,0.00000
1542.00,5.04211,10.164243,-0.000210,10.148806,0.8688,0.315,5.04211,0.00000
1543.00,5.04226,10.164282,-0.000209,10.148752,0.8688,0.315,5.04226,0.00000
1544.00,5.04267,10.164346,-0.000211,10.148717,0.8688,0.315,5.04267,0.00000
1545.00,5.04379,10.164446,-0.000214,10.148745,0.8689,0.315,5.04379,0.00000
1546.00,5.04492,10.164424,-0.000211,10.148654,0.8689,0.315,5.04492,0.00000
1547.00,5.04557,10.164477,-0.000209,10.148695,0.8690,0.315,5.04557,0.00000
1548.00,5.04586,10.164502,-0.000216,10.148681,0.8690,0.316,5.04586,0.00000
1549.00,5.04677,10.164516,-0.000215,10.148672,0.8690,0.316,5.04677,0.00000
1550.00,5.04767,10.164483,-0.000209,10.148642,0.8690,0.316,5.04767,0.00000
1551.00,5.04799,10.164598,-0.000206,10.148723,0.8690,0.316,5.04799,0.00000
1552.00,5.04852,10.164650,-0.000207,10.148702,0.8690,0.316,5.04852,0.00000
1553.00,5.04886,10.164739,-0.000205,10.148751,0.8690,0.316,5.04886,0.00000
1554.00,5.04738,10.164748,-0.000202,10.148674,0.8691,0.316,5.04738,0.00000
1555.00,5.04670,10.164825,-0.000206,10.148679,0.8691,0.317,5.04670,0.00000
1556.00,5.04675,10.164864,-0.000204,10.148659,0.8691,0.317,5.04675,0.00000
1557.00,5.04655,10.164871,-0.000200,10.148597,0.8692,0.317,5.04655,0.00000
1558.00,5.04721,10.164920,-0.000198,10.148610,0.8692,0.317,5.04721,0.00000
1559.00,5.04771,10.164979,-0.000202,10.148702,0.8692,0.317,5.04771,0.00000
1560.00,5.04720,10.165029,-0.000204,10.148751,0.8691,0.317,5.04720,0.00000
1561.00,5.04762,10.165101,-0.000210,10.148792,0.8691,0.318,5.04762,0.00000
1562.00,5.04795,10.165140,-0.000213,10.148784,0.8690,0.318,5.04795,0.00000
1563.00,5.04767,10.165226,-0.000210,10.148837,0.8689,0.318,5.04767,0.00000
1564.00,5.04836,10.165320,-0.000209,10.148850,0.8689,0.318,5.04836,0.00000
1565.00,5.04901,10.165376,-0.000208,10.148812,0.8688,0.318,5.04901,0.00000
1566.00,5.04876,10.165438,-0.000203,10.148823,0.8687,0.318,5.04876,0.00000
1567.00,5.04794,10.165572,-0.000203,10.148920,0.8687,0.318,5.04794,0.00000
1568.00,5.04717,10.165585,-0.000207,10.148873,0.8687,0.319,5.04717,0.00000
1569.00,5.04684,10.165632,-0.000206,10.148824,0.8686,0.319,5.04684,0.00000
1570.00,5.04710,10.165708,-0.000204,10.148839,0.8686,0.319,5.04710,0.00000
1571.00,5.04747,10.165788,-0.000207,10.148821,0.8685,0.319,5.04747,0.00000
1572.00,5.04829,10.165767,-0.000207,10.148751,0.8685,0.319,5.04829,0.00000
1573.00,5.04873,10.165771,-0.000204,10.148686,0.8684,0.319,5.04873,0.00000
1574.00,5.04860,10.165845,-0.000199,10.148698,0.8684,0.319,5.04860,0.00000
1575.00,5.04806,10.165882,-0.000196,10.148690,0.8683,0.319,5.04806,0.00000
1576.00,5.04786,10.165877,-0.000192,10.148641,0.8683,0.319,5.04786,0.00000
1577.00,5.04925,10.165950,-0.000192,10.148618,0.8682,0.319,5.04925,0.00000
1578.00,5.04974,10.166078,-0.000193,10.148687,0.8681,0.319,5.04974,0.00000
1579.00,5.04992,10.166173,-0.000196,10.148728,0.8680,0.320,5.04992,0.00000
1580.00,5.05002,10.166209,-0.000200,10.148706,0.8679,0.320,5.05002,0.00000
1581.00,5.04947,10.166288,-0.000199,10.148765,0.8678,0.320,5.04947,0.00000
1582.00,5.04741,10.166358,-0.000199,10.148815,0.8678,0.320,5.04741,0.00000
1583.00,5.04756,10.166402,-0.000201,10.148818,0.8677,0.320,5.04756,0.00000
1584.00,5.04807,10.166395,-0.000204,10.148764,0.8676,0.321,5.04807,0.00000
1585.00,5.04878,10.166449,-0.000207,10.148761,0.8676,0.321,5.04878,0.00000
1586.00,5.04914,10.166509,-0.000214,10.148711,0.8675,0.321,5.04914,0.00000
1587.00,5.05027,10.166595,-0.000212,10.148656,0.8674,0.322,5.05027,0.00000
1588.00,5.04962,10.166682,-0.000213,10.148598,0.8674,0.322,5.04962,0.00000
1589.00,5.04995,10.166724,-0.000214,10.148606,0.8674,0.322,5.04995,0.00000
1590.00,5.04918,10.166828,-0.000213,10.148629,0.8673,0.322,5.04918,0.00000
1591.00,5.04889,10.166880,-0.000212,10.148665,0.8673,0.322,5.04889,0.00000
1592.00,5.04850,10.166841,-0.000214,10.148662,0.8673,0.323,5.04850,0.00000
1593.00,5.04870,10.166839,-0.000211,10.148662,0.8673,0.323,5.04870,0.00000
1594.00,5.04870,10.166938,-0.000207,10.148714,0.8673,0.323,5.04870,0.00000
1595.00,5.04928,10.166934,-0.000208,10.148720,0.8672,0.323,5.04928,0.00000
1596.00,5.04972,10.166986,-0.000211,10.148731,0.8672,0.323,5.04972,0.00000
1597.00,5.04963,10.167149,-0.000212,10.148839,0.8672,0.323,5.04963,0.00000
1598.00,5.04982,10.167247,-0.000215,10.148887,0.8672,0.324,5.04982,0.00000
1599.00,5.04955,10.167303,-0.000215,10.148876,0.8672,0.324,5.04955,0.00000
1600.00,5.05065,10.167321,-0.000210,10.148834,0.8672,0.324,5.05065,0.00000
1601.00,5.05046,10.167367,-0.000207,10.148804,0.8672,0.324,5.05046,0.00000
1602.00,5.04960,10.167344,-0.000205,10.148677,0.8672,0.324,5.04960,0.00000
1603.00,5.04894,10.167396,-0.000207,10.148696,0.8672,0.324,5.04894,0.00000
1604.00,5.04892,10.167431,-0.000208,10.148719,0.8672,0.324,5.04892,0.00000
1605.00,5.04873,10.167507,-0.000205,10.148739,0.8672,0.324,5.04873,0.00000
1606.00,5.04974,10.167501,-0.000205,10.148710,0.8672,0.324,5.04974,0.00000
1607.00,5.05028,10.167564,-0.000206,10.148798,0.8672,0.325,5.05028,0.00000
1608.00,5.04984,10.167575,-0.000206,10.148771,0.8673,0.325,5.04984,0.00000
1609.00,5.04951,10.167522,-0.000207,10.148664,0.8673,0.325,5.04951,0.00000
1610.00,5.04918,10.167587,-0.000210,10.148691,0.8674,0.325,5.04918,0.00000
1611.00,5.04825,10.167654,-0.000212,10.148705,0.8674,0.325,5.04825,0.00000
1612.00,5.04770,10.167668,-0.000208,10.148666,0.8675,0.325,5.04770,0.00000
1613.00,5.04774,10.167695,-0.000205,10.148639,0.8675,0.325,5.04774,0.00000
1614.00,5.04716,10.167797,-0.000202,10.148654,0.8675,0.325,5.04716,0.00000
1615.00,5.04692,10.167869,-0.000203,10.148686,0.8676,0.325,5.04692,0.00000
1616.00,5.04656,10.167871,-0.000204,10.148629,0.8676,0.326,5.04656,0.00000
1617.00,5.04668,10.167958,-0.000207,10.148628,0.8677,0.326,5.04668,0.00000
1618.00,5.04690,10.168020,-0.000210,10.148610,0.8677,0.326,5.04690,0.00000
1619.00,5.04760,10.168060,-0.000211,10.148635,0.8678,0.326,5.04760,0.00000
1620.00,5.04697,10.168102,-0.000211,10.148583,0.8678,0.326,5.04697,0.00000
1621.00,5.04709,10.168176,-0.000211,10.148643,0.8679,0.327,5.04709,0.00000
1622.00,5.04769,10.168180,-0.000210,10.148647,0.8679,0.327,5.04769,0.00000
1623.00,5.04772,10.168220,-0.000209,10.148651,0.8680,0.327,5.04772,0.00000
1624.00,5.04755,10.168248,-0.000211,10.148567,0.8681,0.327,5.04755,0.00000
1625.00,5.04728,10.168204,-0.000211,10.148536,0.8681,0.327,5.04728,0.00000
1626.00,5.04746,10.168260,-0.000208,10.148519,0.8682,0.327,5.04746,0.00000
1627.00,5.04698,10.168350,-0.000210,10.148498,0.8683,0.327,5.04698,0.00000
1628.00,5.04761,10.168419,-0.000211,10.148516,0.8684,0.328,5.04761,0.00000
1629.00,5.04783,10.168461,-0.000210,10.148569,0.8685,0.328,5.04783,0.00000
1630.00,5.04746,10.168609,-0.000210,10.148627,0.8686,0.328,5.04746,0.00000
1631.00,5.04697,10.168691,-0.000213,10.148695,0.8687,0.328,5.04697,0.00000
1632.00,5.04704,10.168781,-0.000214,10.148756,0.8687,0.328,5.04704,0.00000
1633.00,5.04668,10.168819,-0.000213,10.148739,0.8688,0.329,5.04668,0.00000
1634.00,5.04616,10.168945,-0.000214,10.148753,0.8689,0.329,5.04616,0.00000
1635.00,5.04646,10.168966,-0.000215,10.148676,0.8690,0.329,5.04646,0.00000
1636.00,5.04627,10.168958,-0.000217,10.148533,0.8691,0.329,5.04627,0.00000
1637.00,5.04629,10.168958,-0.000217,10.148490,0.8692,0.329,5.04629,0.00000
1638.00,5.04628,10.168970,-0.000215,10.148486,0.8693,0.329,5.04628,0.00000
1639.00,5.04597,10.169013,-0.000215,10.148481,0.8695,0.330,5.04597,0.00000
1640.00,5.04598,10.169041,-0.000213,10.148504,0.8696,0.330,5.04598,0.00000
1641.00,5.04704,10.169126,-0.000210,10.148561,0.8697,0.330,5.04704,0.00000
1642.00,5.04703,10.169233,-0.000208,10.148604,0.8698,0.330,5.04703,0.00000
1643.00,5.04780,10.169383,-0.000208,10.148669,0.8699,0.330,5.04780,0.00000
1644.00,5.04828,10.169505,-0.000206,10.148780,0.8700,0.330,5.04828,0.00000
1645.00,5.04839,10.169616,-0.000206,10.148813,0.8701,0.330,5.04839,0.00000
1646.00,5.04759,10.169738,-0.000206,10.148890,0.8703,0.330,5.04759,0.00000
1647.00,5.04696,10.169751,-0.000208,10.148841,0.8704,0.331,5.04696,0.00000
1648.00,5.04549,10.169738,-0.000211,10.148776,0.8706,0.331,5.04549,0.00000
1649.00,5.04523,10.169723,-0.000211,10.148707,0.8707,0.331,5.04523,0.00000
1650.00,5.04427,10.169818,-0.000208,10.148742,0.8708,0.331,5.04427,0.00000
1651.00,5.04423,10.169816,-0.000211,10.148689,0.8710,0.332,5.04423,0.00000
1652.00,5.04405,10.169871,-0.000214,10.148667,0.8712,0.332,5.04405,0.00000
1653.00,5.04515,10.169926,-0.000209,10.148647,0.8713,0.332,5.04515,0.00000
1654.00,5.04534,10.170028,-0.000211,10.148644,0.8715,0.332,5.04534,0.00000
1655.00,5.04620,10.170066,-0.000214,10.148611,0.8716,0.332,5.04620,0.00000
1656.00,5.04636,10.170200,-0.000211,10.148644,0.8718,0.332,5.04636,0.00000
1657.00,5.04726,10.170239,-0.000205,10.148661,0.8719,0.332,5.04726,0.00000
1658.00,5.04800,10.170349,-0.000203,10.148723,0.8721,0.332,5.04800,0.00000
1659.00,5.04828,10.170394,-0.000204,10.148704,0.8722,0.332,5.04828,0.00000
1660.00,5.04797,10.170396,-0.000204,10.148664,0.8723,0.332,5.04797,0.00000
1661.00,5.04752,10.170378,-0.000198,10.148606,0.8725,0.332,5.04752,0.00000
1662.00,5.04601,10.170427,-0.000199,10.148598,0.8726,0.332,5.04601,0.00000
1663.00,5.04423,10.170470,-0.000206,10.148562,0.8727,0.333,5.04423,0.00000
1664.00,5.04337,10.170439,-0.000204,10.148531,0.8729,0.333,5.04337,0.00000
1665.00,5.04352,10.170480,-0.000204,10.148574,0.8730,0.333,5.04352,0.00000
1666.00,5.04316,10.170585,-0.000208,10.148606,0.8732,0.333,5.04316,0.00000
1667.00,5.04375,10.170688,-0.000208,10.148648,0.8733,0.334,5.04375,0.00000
1668.00,5.04397,10.170636,-0.000207,10.148549,0.8735,0.334,5.04397,0.00000
1669.00,5.04413,10.170716,-0.000210,10.148540,0.8736,0.334,5.04413,0.00000
1670.00,5.04414,10.170844,-0.000208,10.148582,0.8737,0.334,5.04414,0.00000
1671.00,5.04414,10.170906,-0.000210,10.148655,0.8738,0.334,5.04414,0.00000
1672.00,5.04528,10.170952,-0.000210,10.148603,0.8739,0.334,5.04528,0.00000
1673.00,5.04477,10.171124,-0.000210,10.148760,0.8740,0.334,5.04477,0.00000
1674.00,5.04516,10.171221,-0.000209,10.148831,0.8741,0.335,5.04516,0.00000
1675.00,5.04544,10.171240,-0.000212,10.148791,0.8743,0.335,5.04544,0.00000
1676.00,5.04568,10.171189,-0.000212,10.148672,0.8744,0.335,5.04568,0.00000
1677.00,5.04506,10.171216,-0.000213,10.148656,0.8745,0.335,5.04506,0.00000
1678.00,5.04534,10.171237,-0.000212,10.148645,0.8746,0.335,5.04534,0.00000
1679.00,5.04536,10.171244,-0.000212,10.148655,0.8747,0.335,5.04536,0.00000
1680.00,5.04566,10.171292,-0.000212,10.148709,0.8748,0.336,5.04566,0.00000
1681.00,5.04634,10.171342,-0.000214,10.148753,0.8749,0.336,5.04634,0.00000
@11,1.2000,2.4, 1680.048 
1682.00,5.04682,10.171407,-0.000217,10.148810,0.8750,0.336,5.04682,0.00000
1683.00,5.04748,10.171448,-0.000216,10.148756,0.8751,0.336,5.04748,0.00000
1684.00,5.04641,10.171509,-0.000213,10.148736,0.8752,0.336,5.04641,0.00000
1685.00,5.04166,10.171528,-0.000211,10.148697,0.8752,0.336,5.04166,0.00000
1686.00,5.03415,10.171583,-0.000212,10.148732,0.8753,0.336,5.03415,0.00000
1687.00,5.02594,10.171586,-0.000213,10.148718,0.8753,0.337,5.02594,0.00000
1688.00,5.01890,10.171632,-0.000213,10.148773,0.8753,0.337,5.01890,0.00000
1689.00,5.01474,10.171736,-0.000216,10.148835,0.8754,0.337,5.01474,0.00000
1690.00,5.01551,10.171778,-0.000216,10.148798,0.8754,0.337,5.01551,0.00000
1691.00,5.02065,10.171798,-0.000215,10.148721,0.8754,0.337,5.02065,0.00000
1692.00,5.02853,10.171802,-0.000215,10.148660,0.8755,0.338,5.02853,0.00000
1693.00,5.03453,10.171840,-0.000220,10.148607,0.8755,0.338,5.03453,0.00000
1694.00,5.03847,10.171849,-0.000226,10.148559,0.8755,0.338,5.03847,0.00000
1695.00,5.04202,10.171890,-0.000228,10.148585,0.8756,0.339,5.04202,0.00000
1696.00,5.04407,10.171980,-0.000229,10.148600,0.8756,0.339,5.04407,0.00000
1697.00,5.04338,10.172100,-0.000228,10.148660,0.8756,0.339,5.04338,0.00000
1698.00,5.04293,10.172179,-0.000224,10.148666,0.8756,0.339,5.04293,0.00000
1699.00,5.04232,10.172228,-0.000213,10.148647,0.8756,0.339,5.04232,0.00000
1700.00,5.03980,10.172326,-0.000208,10.148645,0.8756,0.339,5.03980,0.00000
1701.00,5.03835,10.172358,-0.000203,10.148588,0.8756,0.339,5.03835,0.00000
1702.00,5.03722,10.172395,-0.000201,10.148578,0.8756,0.339,5.03722,0.00000
1703.00,5.03744,10.172454,-0.000202,10.148588,0.8755,0.339,5.03744,0.00000
1704.00,5.03851,10.172455,-0.000210,10.148529,0.8755,0.340,5.03851,0.00000
1705.00,5.04009,10.172379,-0.000217,10.148420,0.8754,0.340,5.04009,0.00000
1706.00,5.04061,10.172466,-0.000217,10.148483,0.8754,0.340,5.04061,0.00000
1707.00,5.04134,10.172621,-0.000217,10.148583,0.8754,0.340,5.04134,0.00000
1708.00,5.04107,10.172674,-0.000214,10.148624,0.8753,0.341,5.04107,0.00000
1709.00,5.04022,10.172746,-0.000210,10.148607,0.8753,0.341,5.04022,0.00000
1710.00,5.04066,10.172907,-0.000207,10.148696,0.8753,0.341,5.04066,0.00000
1711.00,5.04037,10.172975,-0.000206,10.148725,0.8752,0.341,5.04037,0.00000
1712.00,5.03932,10.172950,-0.000207,10.148661,0.8752,0.341,5.03932,0.00000
1713.00,5.03909,10.172980,-0.000209,10.148636,0.8751,0.341,5.03909,0.00000
1714.00,5.03981,10.173036,-0.000211,10.148682,0.8751,0.341,5.03981,0.00000
1715.00,5.03915,10.173119,-0.000213,10.148696,0.8751,0.342,5.03915,0.00000
1716.00,5.03981,10.173109,-0.000214,10.148648,0.8751,0.342,5.03981,0.00000
1717.00,5.04142,10.173099,-0.000215,10.148607,0.8751,0.342,5.04142,0.00000
1718.00,5.04207,10.173170,-0.000214,10.148654,0.8751,0.342,5.04207,0.00000
1719.00,5.04204,10.173256,-0.000211,10.148677,0.8751,0.342,5.04204,0.00000
1720.00,5.04279,10.173259,-0.000209,10.148682,0.8751,0.342,5.04279,0.00000
1721.00,5.04298,10.173307,-0.000209,10.148705,0.8751,0.343,5.04298,0.00000
1722.00,5.04228,10.173449,-0.000209,10.148756,0.8751,0.343,5.04228,0.00000
1723.00,5.04200,10.173446,-0.000207,10.148660,0.8751,0.343,5.04200,0.00000
1724.00,5.04168,10.173417,-0.000211,10.148633,0.8751,0.343,5.04168,0.00000
1725.00,5.04102,10.173449,-0.000213,10.148591,0.8751,0.343,5.04102,0.00000
1726.00,5.04026,10.173549,-0.000215,10.148591,0.8751,0.344,5.04026,0.00000
1727.00,5.04060,10.173516,-0.000212,10.148484,0.8751,0.344,5.04060,0.00000
1728.00,5.04110,10.173608,-0.000215,10.148517,0.8751,0.344,5.04110,0.00000
1729.00,5.04198,10.173704,-0.000213,10.148542,0.8751,0.344,5.04198,0.00000
1730.00,5.04171,10.173833,-0.000210,10.148594,0.8751,0.344,5.04171,0.00000
1731.00,5.04133,10.173878,-0.000209,10.148607,0.8751,0.344,5.04133,0.00000
1732.00,5.04119,10.173966,-0.000210,10.148677,0.8751,0.344,5.04119,0.00000
1733.00,5.04103,10.174031,-0.000206,10.148692,0.8751,0.344,5.04103,0.00000
1734.00,5.04008,10.174101,-0.000204,10.148695,0.8751,0.344,5.04008,0.00000
1735.00,5.04006,10.174088,-0.000206,10.148636,0.8751,0.345,5.04006,0.00000
1736.00,5.04060,10.174052,-0.000208,10.148551,0.8751,0.345,5.04060,0.00000
1737.00,5.04092,10.174136,-0.000210,10.148569,0.8752,0.345,5.04092,0.00000
1738.00,5.04072,10.174171,-0.000212,10.148511,0.8752,0.345,5.04072,0.00000
1739.00,5.04132,10.174216,-0.000214,10.148494,0.8753,0.346,5.04132,0.00000
1740.00,5.04144,10.174291,-0.000211,10.148502,0.8753,0.346,5.04144,0.00000
1741.00,5.04104,10.174420,-0.000210,10.148582,0.8754,0.346,5.04104,0.00000
1742.00,5.03970,10.174502,-0.000206,10.148572,0.8754,0.346,5.03970,0.00000
1743.00,5.03958,10.174568,-0.000205,10.148603,0.8754,0.346,5.03958,0.00000
1744.00,5.03954,10.174672,-0.000203,10.148637,0.8754,0.346,5.03954,0.00000
1745.00,5.04003,10.174714,-0.000202,10.148620,0.8755,0.346,5.04003,0.00000
1746.00,5.04113,10.174753,-0.000202,10.148545,0.8755,0.346,5.04113,0.00000
1747.00,5.04202,10.174773,-0.000201,10.148506,0.8756,0.346,5.04202,0.00000
1748.00,5.04215,10.174810,-0.000200,10.148542,0.8756,0.346,5.04215,0.00000
1749.00,5.04117,10.174739,-0.000199,10.148439,0.8757,0.346,5.04117,0.00000
1750.00,5.04036,10.174709,-0.000198,10.148371,0.8757,0.346,5.04036,0.00000
1751.00,5.03952,10.174811,-0.000201,10.148444,0.8758,0.346,5.03952,0.00000
1752.00,5.03927,10.174824,-0.000203,10.148439,0.8758,0.347,5.03927,0.00000
1753.00,5.03898,10.174835,-0.000204,10.148387,0.8759,0.347,5.03898,0.00000
1754.00,5.03961,10.174940,-0.000209,10.148461,0.8760,0.347,5.03961,0.00000
1755.00,5.04102,10.175103,-0.000209,10.148623,0.8761,0.347,5.04102,0.00000
1756.00,5.04170,10.175139,-0.000208,10.148627,0.8762,0.347,5.04170,0.00000
1757.00,5.04206,10.175209,-0.000210,10.148652,0.8763,0.348,5.04206,0.00000
1758.00,5.04272,10.175284,-0.000211,10.148658,0.8764,0.348,5.04272,0.00000
1759.00,5.04290,10.175348,-0.000213,10.148663,0.8765,0.348,5.04290,0.00000
1760.00,5.04135,10.175353,-0.000217,10.148585,0.8765,0.349,5.04135,0.00000
1761.00,5.04053,10.175399,-0.000218,10.148599,0.8766,0.349,5.04053,0.00000
1762.00,5.04027,10.175463,-0.000218,10.148627,0.8767,0.349,5.04027,0.00000
1763.00,5.03982,10.175528,-0.000216,10.148681,0.8768,0.349,5.03982,0.00000
1764.00,5.03952,10.175655,-0.000213,10.148745,0.8769,0.349,5.03952,0.00000
1765.00,5.04053,10.175721,-0.000209,10.148743,0.8770,0.349,5.04053,0.00000
1766.00,5.04098,10.175747,-0.000208,10.148687,0.8771,0.349,5.04098,0.00000
1767.00,5.04179,10.175804,-0.000208,10.148651,0.8772,0.350,5.04179,0.00000
1768.00,5.04143,10.175906,-0.000211,10.148638,0.8773,0.350,5.04143,0.00000
1769.00,5.04057,10.175907,-0.000211,10.148525,0.8774,0.350,5.04057,0.00000
1770.00,5.04132,10.175979,-0.000212,10.148516,0.8775,0.350,5.04132,0.00000
1771.00,5.04137,10.176106,-0.000213,10.148547,0.8776,0.350,5.04137,0.00000
1772.00,5.04097,10.176112,-0.000211,10.148513,0.8777,0.350,5.04097,0.00000
1773.00,5.04090,10.176097,-0.000212,10.148493,0.8778,0.351,5.04090,0.00000
1774.00,5.04143,10.176178,-0.000213,10.148560,0.8779,0.351,5.04143,0.00000
1775.00,5.04080,10.176221,-0.000213,10.148563,0.8779,0.351,5.04080,0.00000
1776.00,5.04073,10.176258,-0.000212,10.148628,0.8780,0.351,5.04073,0.00000
1777.00,5.04001,10.176397,-0.000212,10.148757,0.8781,0.351,5.04001,0.00000
1778.00,5.04005,10.176469,-0.000209,10.148799,0.8782,0.351,5.04005,0.00000
1779.00,5.03987,10.176540,-0.000211,10.148816,0.8783,0.351,5.03987,0.00000
1780.00,5.03949,10.176632,-0.000211,10.148854,0.8784,0.352,5.03949,0.00000
1781.00,5.03954,10.176629,-0.000208,10.148754,0.8785,0.352,5.03954,0.00000
1782.00,5.04034,10.176671,-0.000208,10.148653,0.8786,0.352,5.04034,0.00000
1783.00,5.04055,10.176736,-0.000209,10.148641,0.8786,0.352,5.04055,0.00000
1784.00,5.04058,10.176751,-0.000206,10.148560,0.8787,0.352,5.04058,0.00000
1785.00,5.04000,10.176757,-0.000207,10.148530,0.8788,0.352,5.04000,0.00000
1786.00,5.03947,10.176861,-0.000209,10.148588,0.8789,0.353,5.03947,0.00000
1787.00,5.03919,10.176827,-0.000211,10.148555,0.8790,0.353,5.03919,0.00000
1788.00,5.03926,10.176844,-0.000209,10.148496,0.8790,0.353,5.03926,0.00000
1789.00,5.03992,10.176914,-0.000209,10.148506,0.8791,0.353,5.03992,0.00000
1790.00,5.04042,10.177020,-0.000209,10.148567,0.8792,0.353,5.04042,0.00000
1791.00,5.04088,10.177069,-0.000208,10.148566,0.8793,0.353,5.04088,0.00000
1792.00,5.04092,10.177214,-0.000207,10.148644,0.8794,0.353,5.04092,0.00000
1793.00,5.04090,10.177315,-0.000209,10.148715,0.8795,0.354,5.04090,0.00000
1794.00,5.04065,10.177304,-0.000209,10.148724,0.8796,0.354,5.04065,0.00000
1795.00,5.04052,10.177312,-0.000208,10.148703,0.8796,0.354,5.04052,0.00000
1796.00,5.04013,10.177403,-0.000207,10.148730,0.8797,0.354,5.04013,0.00000
1797.00,5.03924,10.177412,-0.000209,10.148706,0.8798,0.354,5.03924,0.00000
1798.00,5.03870,10.177527,-0.000208,10.148719,0.8798,0.354,5.03870,0.00000
1799.00,5.03760,10.177654,-0.000206,10.148761,0.8799,0.354,5.03760,0.00000
1800.00,5.03711,10.177733,-0.000208,10.148716,0.8799,0.355,5.03711,0.00000
1801.00,5.03747,10.177726,-0.000212,10.148692,0.8800,0.355,5.03747,0.00000
1802.00,5.03795,10.177753,-0.000209,10.148685,0.8800,0.355,5.03795,0.00000
1803.00,5.03853,10.177770,-0.000211,10.148656,0.8800,0.355,5.03853,0.00000
1804.00,5.03852,10.177750,-0.000213,10.148584,0.8801,0.355,5.03852,0.00000
1805.00,5.03862,10.177729,-0.000212,10.148588,0.8801,0.356,5.03862,0.00000
1806.00,5.03838,10.177756,-0.000212,10.148538,0.8801,0.356,5.03838,0.00000
1807.00,5.03898,10.177869,-0.000212,10.148566,0.8801,0.356,5.03898,0.00000
1808.00,5.03799,10.177820,-0.000207,10.148498,0.8801,0.356,5.03799,0.00000
1809.00,5.03840,10.177849,-0.000205,10.148483,0.8801,0.356,5.03840,0.00000
1810.00,5.03839,10.177947,-0.000205,10.148480,0.8801,0.356,5.03839,0.00000
1811.00,5.03791,10.178061,-0.000202,10.148526,0.8801,0.356,5.03791,0.00000
1812.00,5.03698,10.178029,-0.000201,10.148469,0.8801,0.356,5.03698,0.00000
1813.00,5.03702,10.178161,-0.000204,10.148508,0.8801,0.356,5.03702,0.00000
1814.00,5.03761,10.178269,-0.000209,10.148575,0.8800,0.357,5.03761,0.00000
1815.00,5.03775,10.178305,-0.000209,10.148568,0.8800,0.357,5.03775,0.00000
1816.00,5.03812,10.178345,-0.000212,10.148569,0.8800,0.357,5.03812,0.00000
1817.00,5.03805,10.178428,-0.000215,10.148565,0.8800,0.358,5.03805,0.00000
1818.00,5.03906,10.178457,-0.000215,10.148574,0.8800,0.358,5.03906,0.00000
1819.00,5.03939,10.178559,-0.000213,10.148614,0.8800,0.358,5.03939,0.00000
1820.00,5.03933,10.178581,-0.000213,10.148597,0.8799,0.358,5.03933,0.00000
1821.00,5.03885,10.178641,-0.000213,10.148573,0.8799,0.358,5.03885,0.00000
1822.00,5.03965,10.178673,-0.000211,10.148569,0.8799,0.358,5.03965,0.00000
1823.00,5.03963,10.178724,-0.000212,10.148568,0.8798,0.358,5.03963,0.00000
1824.00,5.03868,10.178768,-0.000213,10.148558,0.8798,0.359,5.03868,0.00000
1825.00,5.03810,10.178853,-0.000213,10.148608,0.8797,0.359,5.03810,0.00000
1826.00,5.03828,10.178851,-0.000212,10.148570,0.8797,0.359,5.03828,0.00000
1827.00,5.03751,10.178912,-0.000214,10.148561,0.8797,0.359,5.03751,0.00000
1828.00,5.03703,10.178957,-0.000213,10.148548,0.8797,0.359,5.03703,0.00000
1829.00,5.03710,10.178988,-0.000211,10.148506,0.8796,0.359,5.03710,0.00000
1830.00,5.03762,10.179086,-0.000212,10.148494,0.8796,0.359,5.03762,0.00000
1831.00,5.03756,10.179237,-0.000212,10.148569,0.8796,0.360,5.03756,0.00000
1832.00,5.03876,10.179288,-0.000212,10.148562,0.8796,0.360,5.03876,0.00000
1833.00,5.03894,10.179350,-0.000212,10.148538,0.8795,0.360,5.03894,0.00000
1834.00,5.03941,10.179406,-0.000215,10.148580,0.8795,0.360,5.03941,0.00000
1835.00,5.03960,10.179495,-0.000217,10.148611,0.8795,0.361,5.03960,0.00000
1836.00,5.03949,10.179435,-0.000220,10.148527,0.8795,0.361,5.03949,0.00000
1837.00,5.03899,10.179543,-0.000223,10.148607,0.8795,0.361,5.03899,0.00000
1838.00,5.03884,10.179635,-0.000223,10.148644,0.8796,0.361,5.03884,0.00000
1839.00,5.03881,10.179652,-0.000222,10.148548,0.8796,0.362,5.03881,0.00000
1840.00,5.03834,10.179670,-0.000222,10.148531,0.8796,0.362,5.03834,0.00000
1841.00,5.03788,10.179747,-0.000218,10.148547,0.8796,0.362,5.03788,0.00000
@12,1.2000,2.4, 1840.04 
1842.00,5.03691,10.179783,-0.000215,10.148530,0.8796,0.362,5.03691,0.00000
1843.00,5.03689,10.179719,-0.000211,10.148507,0.8797,0.362,5.03689,0.00000
1844.00,5.03625,10.179880,-0.000209,10.148651,0.8797,0.362,5.03625,0.00000
1845.00,5.03240,10.179904,-0.000208,10.148646,0.8798,0.362,5.03240,0.00000
1846.00,5.02603,10.179924,-0.000207,10.148649,0.8798,0.362,5.02603,0.00000
1847.00,5.01982,10.179911,-0.000204,10.148622,0.8798,0.362,5.01982,0.00000
1848.00,5.01368,10.180050,-0.000207,10.148616,0.8798,0.362,5.01368,0.00000
1849.00,5.00967,10.179995,-0.000204,10.148515,0.8798,0.362,5.00967,0.00000
1850.00,5.01057,10.179961,-0.000203,10.148429,0.8798,0.363,5.01057,0.00000
1851.00,5.01627,10.180033,-0.000206,10.148407,0.8799,0.363,5.01627,0.00000
1852.00,5.02233,10.180209,-0.000208,10.148438,0.8799,0.363,5.02233,0.00000
1853.00,5.02777,10.180201,-0.000208,10.148359,0.8799,0.363,5.02777,0.00000
1854.00,5.03208,10.180195,-0.000209,10.148305,0.8799,0.363,5.03208,0.00000
1855.00,5.03479,10.180350,-0.000207,10.148401,0.8799,0.363,5.03479,0.00000
1856.00,5.03540,10.180528,-0.000205,10.148499,0.8800,0.363,5.03540,0.00000
1857.00,5.03499,10.180518,-0.000205,10.148434,0.8800,0.364,5.03499,0.00000
1858.00,5.03502,10.180574,-0.000208,10.148468,0.8800,0.364,5.03502,0.00000
1859.00,5.03384,10.180624,-0.000210,10.148441,0.8800,0.364,5.03384,0.00000
1860.00,5.03293,10.180609,-0.000216,10.148378,0.8800,0.365,5.03293,0.00000
1861.00,5.03206,10.180512,-0.000215,10.148292,0.8800,0.365,5.03206,0.00000
1862.00,5.03121,10.180540,-0.000214,10.148352,0.8800,0.365,5.03121,0.00000
1863.00,5.03058,10.180609,-0.000215,10.148380,0.8801,0.365,5.03058,0.00000
1864.00,5.03035,10.180724,-0.000211,10.148468,0.8801,0.365,5.03035,0.00000
1865.00,5.03074,10.180823,-0.000206,10.148551,0.8802,0.365,5.03074,0.00000
1866.00,5.03148,10.180971,-0.000207,10.148614,0.8802,0.365,5.03148,0.00000
1867.00,5.03257,10.181071,-0.000207,10.148614,0.8803,0.365,5.03257,0.00000
1868.00,5.03306,10.181146,-0.000204,10.148658,0.8803,0.365,5.03306,0.00000
1869.00,5.03364,10.181246,-0.000204,10.148672,0.8804,0.366,5.03364,0.00000
1870.00,5.03380,10.181286,-0.000203,10.148649,0.8804,0.366,5.03380,0.00000
1871.00,5.03344,10.181300,-0.000204,10.148638,0.8804,0.366,5.03344,0.00000
1872.00,5.03274,10.181324,-0.000208,10.148598,0.8804,0.366,5.03274,0.00000
1873.00,5.03200,10.181364,-0.000209,10.148614,0.8804,0.366,5.03200,0.00000
1874.00,5.03203,10.181360,-0.000209,10.148600,0.8804,0.367,5.03203,0.00000
1875.00,5.03180,10.181435,-0.000210,10.148599,0.8804,0.367,5.03180,0.00000
1876.00,5.03156,10.181461,-0.000208,10.148528,0.8804,0.367,5.03156,0.00000
1877.00,5.03233,10.181502,-0.000201,10.148560,0.8805,0.367,5.03233,0.00000
1878.00,5.03316,10.181493,-0.000201,10.148521,0.8805,0.367,5.03316,0.00000
1879.00,5.03260,10.181534,-0.000204,10.148497,0.8805,0.367,5.03260,0.00000
1880.00,5.03249,10.181630,-0.000204,10.148531,0.8805,0.367,5.03249,0.00000
1881.00,5.03339,10.181734,-0.000203,10.148594,0.8805,0.367,5.03339,0.00000
1882.00,5.03332,10.181817,-0.000205,10.148611,0.8806,0.367,5.03332,0.00000
1883.00,5.03258,10.181902,-0.000206,10.148587,0.8806,0.368,5.03258,0.00000
1884.00,5.03363,10.181954,-0.000203,10.148624,0.8806,0.368,5.03363,0.00000
1885.00,5.03393,10.181897,-0.000204,10.148517,0.8807,0.368,5.03393,0.00000
1886.00,5.03402,10.181924,-0.000203,10.148516,0.8807,0.368,5.03402,0.00000
1887.00,5.03358,10.181959,-0.000202,10.148466,0.8807,0.368,5.03358,0.00000
1888.00,5.03273,10.182018,-0.000198,10.148435,0.8808,0.368,5.03273,0.00000
1889.00,5.03182,10.182138,-0.000196,10.148422,0.8808,0.368,5.03182,0.00000
1890.00,5.03233,10.182229,-0.000194,10.148460,0.8808,0.368,5.03233,0.00000
1891.00,5.03237,10.182321,-0.000194,10.148457,0.8808,0.368,5.03237,0.00000
1892.00,5.03206,10.182456,-0.000195,10.148572,0.8809,0.368,5.03206,0.00000
1893.00,5.03309,10.182544,-0.000197,10.148667,0.8809,0.368,5.03309,0.00000
1894.00,5.03382,10.182635,-0.000198,10.148727,0.8810,0.368,5.03382,0.00000
1895.00,5.03406,10.182675,-0.000200,10.148729,0.8810,0.369,5.03406,0.00000
1896.00,5.03383,10.182702,-0.000202,10.148715,0.8810,0.369,5.03383,0.00000
1897.00,5.03501,10.182677,-0.000203,10.148582,0.8811,0.369,5.03501,0.00000
1898.00,5.03468,10.182674,-0.000207,10.148472,0.8811,0.369,5.03468,0.00000
1899.00,5.03488,10.182592,-0.000206,10.148332,0.8811,0.370,5.03488,0.00000
1900.00,5.03423,10.182693,-0.000209,10.148347,0.8812,0.370,5.03423,0.00000
1901.00,5.03409,10.182694,-0.000208,10.148345,0.8812,0.370,5.03409,0.00000
1902.00,5.03377,10.182756,-0.000205,10.148439,0.8813,0.370,5.03377,0.00000
1903.00,5.03429,10.182863,-0.000203,10.148564,0.8813,0.370,5.03429,0.00000
1904.00,5.03405,10.182943,-0.000204,10.148585,0.8813,0.370,5.03405,0.00000
1905.00,5.03392,10.183015,-0.000202,10.148595,0.8814,0.370,5.03392,0.00000
1906.00,5.03386,10.183114,-0.000203,10.148603,0.8814,0.370,5.03386,0.00000
1907.00,5.03391,10.183213,-0.000204,10.148611,0.8814,0.371,5.03391,0.00000
1908.00,5.03459,10.183303,-0.000205,10.148580,0.8814,0.371,5.03459,0.00000
1909.00,5.03504,10.183423,-0.000207,10.148648,0.8815,0.371,5.03504,0.00000
1910.00,5.03522,10.183459,-0.000207,10.148656,0.8815,0.371,5.03522,0.00000
1911.00,5.03532,10.183541,-0.000209,10.148656,0.8816,0.371,5.03532,0.00000
1912.00,5.03464,10.183544,-0.000211,10.148549,0.8816,0.372,5.03464,0.00000
1913.00,5.03383,10.183587,-0.000206,10.148542,0.8817,0.372,5.03383,0.00000
1914.00,5.03288,10.183596,-0.000205,10.148488,0.8817,0.372,5.03288,0.00000
1915.00,5.03243,10.183678,-0.000208,10.148504,0.8818,0.372,5.03243,0.00000
1916.00,5.03240,10.183772,-0.000207,10.148547,0.8818,0.372,5.03240,0.00000
1917.00,5.03308,10.183793,-0.000204,10.148522,0.8819,0.372,5.03308,0.00000
1918.00,5.03314,10.183811,-0.000206,10.148480,0.8819,0.372,5.03314,0.00000
1919.00,5.03316,10.183907,-0.000205,10.148564,0.8820,0.372,5.03316,0.00000
1920.00,5.03336,10.183936,-0.000205,10.148561,0.8820,0.373,5.03336,0.00000
1921.00,5.03295,10.183962,-0.000204,10.148576,0.8821,0.373,5.03295,0.00000
1922.00,5.03332,10.184106,-0.000205,10.148673,0.8821,0.373,5.03332,0.00000
1923.00,5.03241,10.184195,-0.000206,10.148674,0.8822,0.373,5.03241,0.00000
1924.00,5.03214,10.184270,-0.000210,10.148645,0.8822,0.373,5.03214,0.00000
1925.00,5.03216,10.184291,-0.000210,10.148579,0.8822,0.374,5.03216,0.00000
1926.00,5.03249,10.184299,-0.000213,10.148504,0.8823,0.374,5.03249,0.00000
1927.00,5.03206,10.184367,-0.000212,10.148491,0.8823,0.374,5.03206,0.00000
1928.00,5.03356,10.184449,-0.000209,10.148533,0.8823,0.374,5.03356,0.00000
1929.00,5.03439,10.184417,-0.000208,10.148466,0.8824,0.374,5.03439,0.00000
1930.00,5.03447,10.184532,-0.000208,10.148514,0.8824,0.374,5.03447,0.00000
1931.00,5.03416,10.184643,-0.000208,10.148591,0.8824,0.374,5.03416,0.00000
1932.00,5.03389,10.184733,-0.000211,10.148641,0.8825,0.375,5.03389,0.00000
1933.00,5.03379,10.184809,-0.000214,10.148633,0.8825,0.375,5.03379,0.00000
1934.00,5.03357,10.184917,-0.000216,10.148657,0.8825,0.375,5.03357,0.00000
1935.00,5.03374,10.184923,-0.000217,10.148622,0.8825,0.375,5.03374,0.00000
1936.00,5.03396,10.184951,-0.000218,10.148555,0.8825,0.376,5.03396,0.00000
1937.00,5.03356,10.184879,-0.000217,10.148451,0.8825,0.376,5.03356,0.00000
1938.00,5.03304,10.184880,-0.000218,10.148461,0.8826,0.376,5.03304,0.00000
1939.00,5.03339,10.184954,-0.000218,10.148499,0.8826,0.376,5.03339,0.00000
1940.00,5.03352,10.184983,-0.000214,10.148484,0.8826,0.376,5.03352,0.00000
1941.00,5.03331,10.185053,-0.000214,10.148538,0.8826,0.376,5.03331,0.00000
1942.00,5.03339,10.185124,-0.000212,10.148570,0.8826,0.377,5.03339,0.00000
1943.00,5.03360,10.185156,-0.000212,10.148574,0.8826,0.377,5.03360,0.00000
1944.00,5.03206,10.185249,-0.000211,10.148640,0.8826,0.377,5.03206,0.00000
1945.00,5.03096,10.185378,-0.000214,10.148657,0.8826,0.377,5.03096,0.00000
1946.00,5.03097,10.185408,-0.000212,10.148604,0.8826,0.377,5.03097,0.00000
1947.00,5.03124,10.185485,-0.000218,10.148635,0.8826,0.377,5.03124,0.00000
1948.00,5.03151,10.185532,-0.000219,10.148604,0.8825,0.378,5.03151,0.00000
1949.00,5.03286,10.185578,-0.000222,10.148568,0.8825,0.378,5.03286,0.00000
1950.00,5.03368,10.185602,-0.000221,10.148566,0.8825,0.378,5.03368,0.00000
1951.00,5.03442,10.185642,-0.000221,10.148551,0.8825,0.378,5.03442,0.00000
1952.00,5.03502,10.185713,-0.000219,10.148527,0.8825,0.379,5.03502,0.00000
1953.00,5.03453,10.185815,-0.000218,10.148578,0.8824,0.379,5.03453,0.00000
1954.00,5.03357,10.185831,-0.000217,10.148563,0.8824,0.379,5.03357,0.00000
1955.00,5.03344,10.185840,-0.000216,10.148539,0.8824,0.379,5.03344,0.00000
1956.00,5.03220,10.185876,-0.000216,10.148541,0.8823,0.379,5.03220,0.00000
1957.00,5.03104,10.185889,-0.000217,10.148530,0.8823,0.379,5.03104,0.00000
1958.00,5.03069,10.185852,-0.000215,10.148439,0.8823,0.379,5.03069,0.00000
1959.00,5.03098,10.185882,-0.000215,10.148428,0.8823,0.380,5.03098,0.00000
1960.00,5.03106,10.185971,-0.000214,10.148509,0.8823,0.380,5.03106,0.00000
1961.00,5.03141,10.186036,-0.000216,10.148543,0.8823,0.380,5.03141,0.00000
1962.00,5.03134,10.186083,-0.000215,10.148564,0.8823,0.380,5.03134,0.00000
1963.00,5.03125,10.186242,-0.000214,10.148680,0.8823,0.380,5.03125,0.00000
1964.00,5.03120,10.186320,-0.000213,10.148686,0.8823,0.380,5.03120,0.00000
1965.00,5.03092,10.186328,-0.000213,10.148620,0.8822,0.380,5.03092,0.00000
1966.00,5.03080,10.186357,-0.000212,10.148637,0.8822,0.380,5.03080,0.00000
1967.00,5.03159,10.186371,-0.000211,10.148605,0.8822,0.381,5.03159,0.00000
1968.00,5.03186,10.186405,-0.000211,10.148542,0.8822,0.381,5.03186,0.00000
1969.00,5.03261,10.186409,-0.000212,10.148501,0.8821,0.381,5.03261,0.00000
1970.00,5.03144,10.186533,-0.000213,10.148567,0.8821,0.381,5.03144,0.00000
1971.00,5.03090,10.186629,-0.000213,10.148604,0.8821,0.381,5.03090,0.00000
1972.00,5.03021,10.186688,-0.000213,10.148642,0.8821,0.381,5.03021,0.00000
1973.00,5.02963,10.186680,-0.000211,10.148647,0.8821,0.381,5.02963,0.00000
1974.00,5.02798,10.186716,-0.000210,10.148639,0.8821,0.382,5.02798,0.00000
1975.00,5.02802,10.186729,-0.000206,10.148555,0.8821,0.382,5.02802,0.00000
1976.00,5.02877,10.186745,-0.000206,10.148508,0.8821,0.382,5.02877,0.00000
1977.00,5.02851,10.186756,-0.000205,10.148442,0.8821,0.382,5.02851,0.00000
1978.00,5.02906,10.186832,-0.000207,10.148437,0.8821,0.382,5.02906,0.00000
1979.00,5.02898,10.186925,-0.000206,10.148478,0.8821,0.382,5.02898,0.00000
1980.00,5.02916,10.186982,-0.000208,10.148529,0.8821,0.382,5.02916,0.00000
1981.00,5.02910,10.187076,-0.000207,10.148527,0.8821,0.383,5.02910,0.00000
1982.00,5.02926,10.187208,-0.000208,10.148561,0.8821,0.383,5.02926,0.00000
1983.00,5.02801,10.187280,-0.000211,10.148533,0.8820,0.383,5.02801,0.00000
1984.00,5.02810,10.187321,-0.000211,10.148489,0.8820,0.383,5.02810,0.00000
1985.00,5.02858,10.187357,-0.000211,10.148507,0.8820,0.383,5.02858,0.00000
1986.00,5.02814,10.187414,-0.000208,10.148534,0.8819,0.383,5.02814,0.00000
1987.00,5.02862,10.187477,-0.000204,10.148574,0.8819,0.383,5.02862,0.00000
1988.00,5.02930,10.187507,-0.000198,10.148604,0.8819,0.383,5.02930,0.00000
1989.00,5.02917,10.187579,-0.000197,10.148679,0.8819,0.383,5.02917,0.00000
1990.00,5.02929,10.187621,-0.000197,10.148611,0.8819,0.383,5.02929,0.00000
1991.00,5.03017,10.187655,-0.000201,10.148618,0.8819,0.384,5.03017,0.00000
1992.00,5.02938,10.187675,-0.000205,10.148572,0.8818,0.384,5.02938,0.00000
1993.00,5.02974,10.187717,-0.000207,10.148566,0.8817,0.384,5.02974,0.00000
1994.00,5.03080,10.187778,-0.000211,10.148550,0.8817,0.385,5.03080,0.00000
1995.00,5.03027,10.187856,-0.000213,10.148595,0.8816,0.385,5.03027,0.00000
1996.00,5.02901,10.187894,-0.000210,10.148513,0.8816,0.385,5.02901,0.00000
1997.00,5.02903,10.188006,-0.000210,10.148538,0.8816,0.385,5.02903,0.00000
1998.00,5.02874,10.188038,-0.000210,10.148513,0.8815,0.385,5.02874,0.00000
1999.00,5.02929,10.187991,-0.000207,10.148410,0.8815,0.385,5.02929,0.00000
2000.00,5.03031,10.188034,-0.000207,10.148418,0.8814,0.385,5.03031,0.00000
2001.00,5.03171,10.188074,-0.000208,10.148443,0.8814,0.385,5.03171,0.00000
@13,1.2000,2.4, 2000.022 
2002.00,5.03221,10.188059,-0.000212,10.148389,0.8813,0.386,5.03221,0.00000
2003.00,5.03303,10.188222,-0.000211,10.148465,0.8813,0.386,5.03303,0.00000
2004.00,5.03259,10.188388,-0.000210,10.148588,0.8812,0.386,5.03259,0.00000
2005.00,5.02862,10.188501,-0.000209,10.148645,0.8812,0.386,5.02862,0.00000
2006.00,5.02166,10.188613,-0.000210,10.148682,0.8811,0.386,5.02166,0.00000
2007.00,5.01483,10.188764,-0.000205,10.148774,0.8811,0.386,5.01483,0.00000
2008.00,5.00812,10.188778,-0.000208,10.148777,0.8810,0.387,5.00812,0.00000
2009.00,5.00395,10.188809,-0.000208,10.148746,0.8810,0.387,5.00395,0.00000
2010.00,5.00513,10.188835,-0.000207,10.148666,0.8809,0.387,5.00513,0.00000
2011.00,5.01020,10.188901,-0.000202,10.148675,0.8809,0.387,5.01020,0.00000
2012.00,5.01658,10.188881,-0.000203,10.148612,0.8808,0.387,5.01658,0.00000
2013.00,5.02225,10.188910,-0.000200,10.148577,0.8808,0.387,5.02225,0.00000
2014.00,5.02663,10.188933,-0.000204,10.148523,0.8807,0.387,5.02663,0.00000
2015.00,5.02958,10.188903,-0.000209,10.148467,0.8806,0.388,5.02958,0.00000
2016.00,5.03074,10.188920,-0.000212,10.148430,0.8806,0.388,5.03074,0.00000
2017.00,5.03041,10.188958,-0.000212,10.148425,0.8805,0.388,5.03041,0.00000
2018.00,5.02970,10.189021,-0.000215,10.148399,0.8805,0.388,5.02970,0.00000
2019.00,5.02837,10.189097,-0.000213,10.148437,0.8804,0.388,5.02837,0.00000
2020.00,5.02668,10.189199,-0.000209,10.148468,0.8804,0.388,5.02668,0.00000
2021.00,5.02665,10.189235,-0.000209,10.148471,0.8804,0.389,5.02665,0.00000
2022.00,5.02705,10.189321,-0.000210,10.148504,0.8804,0.389,5.02705,0.00000
2023.00,5.02723,10.189370,-0.000211,10.148518,0.8803,0.389,5.02723,0.00000
2024.00,5.02695,10.189376,-0.000213,10.148475,0.8803,0.389,5.02695,0.00000
2025.00,5.02738,10.189377,-0.000218,10.148448,0.8803,0.390,5.02738,0.00000
2026.00,5.02614,10.189394,-0.000222,10.148405,0.8803,0.390,5.02614,0.00000
2027.00,5.02588,10.189479,-0.000224,10.148416,0.8803,0.390,5.02588,0.00000
2028.00,5.02650,10.189492,-0.000222,10.148348,0.8802,0.390,5.02650,0.00000
2029.00,5.02712,10.189544,-0.000217,10.148362,0.8802,0.390,5.02712,0.00000
2030.00,5.02736,10.189682,-0.000210,10.148479,0.8802,0.390,5.02736,0.00000
2031.00,5.02750,10.189758,-0.000206,10.148521,0.8802,0.390,5.02750,0.00000
2032.00,5.02789,10.189730,-0.000200,10.148489,0.8801,0.390,5.02789,0.00000
2033.00,5.02826,10.189739,-0.000200,10.148506,0.8801,0.390,5.02826,0.00000
2034.00,5.02786,10.189813,-0.000201,10.148562,0.8801,0.390,5.02786,0.00000
2035.00,5.02702,10.189806,-0.000208,10.148491,0.8801,0.391,5.02702,0.00000
2036.00,5.02731,10.189826,-0.000213,10.148458,0.8801,0.391,5.02731,0.00000
2037.00,5.02739,10.189902,-0.000215,10.148513,0.8801,0.392,5.02739,0.00000
2038.00,5.02695,10.189990,-0.000213,10.148523,0.8800,0.392,5.02695,0.00000
2039.00,5.02607,10.190027,-0.000210,10.148496,0.8800,0.392,5.02607,0.00000
2040.00,5.02667,10.190106,-0.000204,10.148538,0.8799,0.392,5.02667,0.00000
2041.00,5.02645,10.190213,-0.000200,10.148575,0.8799,0.391,5.02645,0.00000
2042.00,5.02612,10.190263,-0.000201,10.148524,0.8798,0.392,5.02612,0.00000
2043.00,5.02563,10.190387,-0.000202,10.148574,0.8798,0.392,5.02563,0.00000
2044.00,5.02751,10.190440,-0.000206,10.148533,0.8799,0.392,5.02751,0.00000
2045.00,5.02800,10.190435,-0.000209,10.148497,0.8799,0.392,5.02800,0.00000
2046.00,5.02879,10.190444,-0.000210,10.148454,0.8799,0.393,5.02879,0.00000
2047.00,5.02852,10.190541,-0.000210,10.148494,0.8800,0.393,5.02852,0.00000
2048.00,5.02880,10.190561,-0.000212,10.148477,0.8800,0.393,5.02880,0.00000
2049.00,5.02828,10.190643,-0.000213,10.148524,0.8800,0.393,5.02828,0.00000
2050.00,5.02786,10.190777,-0.000214,10.148609,0.8800,0.394,5.02786,0.00000
2051.00,5.02692,10.190869,-0.000213,10.148641,0.8800,0.394,5.02692,0.00000
2052.00,5.02679,10.190889,-0.000213,10.148625,0.8800,0.394,5.02679,0.00000
2053.00,5.02680,10.190944,-0.000213,10.148690,0.8800,0.394,5.02680,0.00000
2054.00,5.02666,10.191000,-0.000210,10.148710,0.8801,0.394,5.02666,0.00000
2055.00,5.02618,10.191096,-0.000206,10.148705,0.8801,0.394,5.02618,0.00000
2056.00,5.02647,10.191103,-0.000207,10.148681,0.8801,0.394,5.02647,0.00000
2057.00,5.02641,10.191218,-0.000205,10.148704,0.8801,0.394,5.02641,0.00000
2058.00,5.02681,10.191239,-0.000203,10.148616,0.8801,0.394,5.02681,0.00000
2059.00,5.02686,10.191201,-0.000204,10.148522,0.8801,0.394,5.02686,0.00000
2060.00,5.02755,10.191177,-0.000210,10.148435,0.8801,0.395,5.02755,0.00000
2061.00,5.02714,10.191224,-0.000210,10.148434,0.8801,0.395,5.02714,0.00000
2062.00,5.02704,10.191285,-0.000212,10.148454,0.8801,0.395,5.02704,0.00000
2063.00,5.02640,10.191410,-0.000215,10.148488,0.8801,0.395,5.02640,0.00000
2064.00,5.02630,10.191503,-0.000217,10.148484,0.8801,0.396,5.02630,0.00000
2065.00,5.02620,10.191614,-0.000215,10.148539,0.8801,0.396,5.02620,0.00000
2066.00,5.02671,10.191749,-0.000213,10.148607,0.8801,0.396,5.02671,0.00000
2067.00,5.02649,10.191720,-0.000210,10.148555,0.8801,0.396,5.02649,0.00000
2068.00,5.02633,10.191755,-0.000204,10.148536,0.8801,0.396,5.02633,0.00000
2069.00,5.02641,10.191863,-0.000203,10.148601,0.8800,0.396,5.02641,0.00000
2070.00,5.02658,10.191896,-0.000203,10.148573,0.8800,0.396,5.02658,0.00000
2071.00,5.02704,10.191955,-0.000202,10.148567,0.8799,0.396,5.02704,0.00000
2072.00,5.02755,10.192061,-0.000206,10.148585,0.8799,0.396,5.02755,0.00000
2073.00,5.02798,10.192072,-0.000210,10.148582,0.8798,0.397,5.02798,0.00000
2074.00,5.02728,10.192141,-0.000210,10.148603,0.8798,0.397,5.02728,0.00000
2075.00,5.02626,10.192179,-0.000209,10.148608,0.8797,0.397,5.02626,0.00000
2076.00,5.02485,10.192235,-0.000209,10.148606,0.8796,0.397,5.02485,0.00000
2077.00,5.02403,10.192154,-0.000206,10.148508,0.8795,0.397,5.02403,0.00000
2078.00,5.02380,10.192276,-0.000206,10.148575,0.8795,0.397,5.02380,0.00000
2079.00,5.02415,10.192262,-0.000209,10.148546,0.8794,0.398,5.02415,0.00000
2080.00,5.02441,10.192319,-0.000208,10.148497,0.8793,0.398,5.02441,0.00000
2081.00,5.02453,10.192270,-0.000208,10.148426,0.8793,0.398,5.02453,0.00000
2082.00,5.02453,10.192379,-0.000209,10.148469,0.8792,0.398,5.02453,0.00000
2083.00,5.02438,10.192341,-0.000210,10.148367,0.8792,0.398,5.02438,0.00000
2084.00,5.02378,10.192405,-0.000206,10.148329,0.8792,0.398,5.02378,0.00000
2085.00,5.02424,10.192476,-0.000209,10.148360,0.8791,0.398,5.02424,0.00000
2086.00,5.02562,10.192598,-0.000209,10.148381,0.8791,0.399,5.02562,0.00000
2087.00,5.02688,10.192675,-0.000210,10.148377,0.8791,0.399,5.02688,0.00000
2088.00,5.02698,10.192754,-0.000210,10.148411,0.8791,0.399,5.02698,0.00000
2089.00,5.02749,10.192897,-0.000215,10.148487,0.8791,0.399,5.02749,0.00000
2090.00,5.02822,10.192929,-0.000214,10.148468,0.8791,0.399,5.02822,0.00000
2091.00,5.02847,10.192997,-0.000215,10.148486,0.8792,0.400,5.02847,0.00000
2092.00,5.02848,10.193015,-0.000213,10.148456,0.8792,0.400,5.02848,0.00000
2093.00,5.02893,10.193017,-0.000209,10.148406,0.8792,0.400,5.02893,0.00000
2094.00,5.02877,10.193065,-0.000204,10.148388,0.8791,0.400,5.02877,0.00000
2095.00,5.02740,10.193103,-0.000201,10.148389,0.8791,0.400,5.02740,0.00000
2096.00,5.02594,10.193125,-0.000199,10.148389,0.8791,0.400,5.02594,0.00000
2097.00,5.02562,10.193237,-0.000199,10.148473,0.8792,0.400,5.02562,0.00000
2098.00,5.02595,10.193309,-0.000202,10.148506,0.8792,0.400,5.02595,0.00000
2099.00,5.02657,10.193314,-0.000203,10.148481,0.8792,0.400,5.02657,0.00000
2100.00,5.02685,10.193426,-0.000202,10.148568,0.8793,0.401,5.02685,0.00000
2101.00,5.02720,10.193466,-0.000205,10.148606,0.8793,0.401,5.02720,0.00000
2102.00,5.02693,10.193505,-0.000207,10.148610,0.8794,0.401,5.02693,0.00000
2103.00,5.02577,10.193620,-0.000204,10.148722,0.8794,0.401,5.02577,0.00000
2104.00,5.02502,10.193673,-0.000205,10.148785,0.8794,0.401,5.02502,0.00000
2105.00,5.02468,10.193720,-0.000207,10.148822,0.8795,0.402,5.02468,0.00000
2106.00,5.02470,10.193747,-0.000204,10.148790,0.8795,0.402,5.02470,0.00000
2107.00,5.02477,10.193817,-0.000204,10.148804,0.8796,0.402,5.02477,0.00000
2108.00,5.02550,10.193839,-0.000208,10.148752,0.8796,0.402,5.02550,0.00000
2109.00,5.02498,10.193891,-0.000210,10.148735,0.8797,0.402,5.02498,0.00000
2110.00,5.02506,10.193938,-0.000208,10.148674,0.8798,0.402,5.02506,0.00000
2111.00,5.02464,10.194066,-0.000207,10.148737,0.8798,0.402,5.02464,0.00000
2112.00,5.02459,10.194134,-0.000204,10.148795,0.8799,0.402,5.02459,0.00000
2113.00,5.02439,10.194116,-0.000198,10.148749,0.8800,0.402,5.02439,0.00000
2114.00,5.02512,10.194136,-0.000198,10.148712,0.8801,0.402,5.02512,0.00000
2115.00,5.02530,10.194119,-0.000201,10.148679,0.8801,0.403,5.02530,0.00000
2116.00,5.02563,10.194129,-0.000204,10.148628,0.8802,0.403,5.02563,0.00000
2117.00,5.02586,10.194108,-0.000207,10.148512,0.8803,0.403,5.02586,0.00000
2118.00,5.02556,10.194114,-0.000209,10.148470,0.8804,0.403,5.02556,0.00000
2119.00,5.02569,10.194150,-0.000206,10.148492,0.8805,0.403,5.02569,0.00000
2120.00,5.02583,10.194232,-0.000205,10.148525,0.8806,0.403,5.02583,0.00000
2121.00,5.02564,10.194201,-0.000210,10.148476,0.8807,0.404,5.02564,0.00000
2122.00,5.02557,10.194225,-0.000212,10.148475,0.8808,0.404,5.02557,0.00000
2123.00,5.02590,10.194375,-0.000213,10.148578,0.8810,0.404,5.02590,0.00000
2124.00,5.02593,10.194431,-0.000214,10.148574,0.8811,0.404,5.02593,0.00000
2125.00,5.02601,10.194492,-0.000215,10.148573,0.8812,0.405,5.02601,0.00000
2126.00,5.02576,10.194619,-0.000212,10.148632,0.8814,0.405,5.02576,0.00000
2127.00,5.02480,10.194750,-0.000210,10.148684,0.8815,0.405,5.02480,0.00000
2128.00,5.02387,10.194709,-0.000214,10.148596,0.8816,0.405,5.02387,0.00000
2129.00,5.02325,10.194784,-0.000212,10.148607,0.8816,0.405,5.02325,0.00000
2130.00,5.02267,10.194814,-0.000210,10.148587,0.8817,0.405,5.02267,0.00000
2131.00,5.02306,10.194836,-0.000206,10.148593,0.8818,0.405,5.02306,0.00000
2132.00,5.02387,10.194876,-0.000207,10.148623,0.8819,0.405,5.02387,0.00000
2133.00,5.02327,10.195069,-0.000208,10.148691,0.8819,0.406,5.02327,0.00000
2134.00,5.02314,10.195063,-0.000208,10.148653,0.8820,0.406,5.02314,0.00000
2135.00,5.02289,10.195120,-0.000211,10.148657,0.8821,0.406,5.02289,0.00000
2136.00,5.02181,10.195208,-0.000214,10.148602,0.8822,0.406,5.02181,0.00000
2137.00,5.02090,10.195277,-0.000212,10.148547,0.8822,0.406,5.02090,0.00000
2138.00,5.02178,10.195233,-0.000209,10.148468,0.8823,0.406,5.02178,0.00000
2139.00,5.02180,10.195334,-0.000210,10.148487,0.8823,0.406,5.02180,0.00000
2140.00,5.02221,10.195401,-0.000209,10.148464,0.8824,0.407,5.02221,0.00000
2141.00,5.02246,10.195421,-0.000210,10.148437,0.8824,0.407,5.02246,0.00000
2142.00,5.02219,10.195457,-0.000214,10.148415,0.8824,0.407,5.02219,0.00000
2143.00,5.02188,10.195498,-0.000214,10.148356,0.8825,0.407,5.02188,0.00000
2144.00,5.02221,10.195612,-0.000215,10.148342,0.8825,0.407,5.02221,0.00000
2145.00,5.02180,10.195660,-0.000214,10.148338,0.8825,0.408,5.02180,0.00000
2146.00,5.02247,10.195737,-0.000215,10.148350,0.8826,0.408,5.02247,0.00000
2147.00,5.02321,10.195808,-0.000212,10.148347,0.8826,0.408,5.02321,0.00000
2148.00,5.02334,10.195947,-0.000217,10.148480,0.8827,0.408,5.02334,0.00000
2149.00,5.02354,10.196012,-0.000216,10.148526,0.8827,0.408,5.02354,0.00000
2150.00,5.02424,10.196051,-0.000216,10.148522,0.8828,0.409,5.02424,0.00000
2151.00,5.02377,10.196104,-0.000219,10.148524,0.8828,0.409,5.02377,0.00000
2152.00,5.02341,10.196178,-0.000222,10.148555,0.8829,0.409,5.02341,0.00000
2153.00,5.02392,10.196242,-0.000222,10.148549,0.8829,0.409,5.02392,0.00000
2154.00,5.02398,10.196218,-0.000224,10.148534,0.8830,0.410,5.02398,0.00000
2155.00,5.02435,10.196260,-0.000221,10.148548,0.8830,0.410,5.02435,0.00000
2156.00,5.02522,10.196327,-0.000217,10.148598,0.8830,0.410,5.02522,0.00000
2157.00,5.02505,10.196308,-0.000211,10.148599,0.8830,0.410,5.02505,0.00000
2158.00,5.02468,10.196308,-0.000206,10.148570,0.8831,0.410,5.02468,0.00000
2159.00,5.02476,10.196363,-0.000204,10.148552,0.8831,0.410,5.02476,0.00000
2160.00,5.02370,10.196375,-0.000205,10.148512,0.8832,0.410,5.02370,0.00000
2161.00,5.02329,10.196400,-0.000206,10.148458,0.8832,0.410,5.02329,0.00000
@14,1.2000,2.4, 2160.019 
2162.00,5.02407,10.196463,-0.000210,10.148429,0.8833,0.410,5.02407,0.00000
2163.00,5.02491,10.196477,-0.000211,10.148412,0.8833,0.410,5.02491,0.00000
2164.00,5.02441,10.196571,-0.000212,10.148444,0.8833,0.411,5.02441,0.00000
2165.00,5.02293,10.196607,-0.000215,10.148390,0.8833,0.411,5.02293,0.00000
2166.00,5.01731,10.196692,-0.000214,10.148412,0.8833,0.411,5.01731,0.00000
2167.00,5.01008,10.196696,-0.000211,10.148385,0.8833,0.411,5.01008,0.00000
2168.00,5.00348,10.196792,-0.000208,10.148380,0.8833,0.411,5.00348,0.00000
2169.00,4.99916,10.196813,-0.000205,10.148342,0.8833,0.411,4.99916,0.00000
2170.00,4.99764,10.196915,-0.000204,10.148397,0.8833,0.411,4.99764,0.00000
2171.00,5.00142,10.196973,-0.000204,10.148411,0.8833,0.411,5.00142,0.00000
2172.00,5.00750,10.197066,-0.000206,10.148429,0.8833,0.412,5.00750,0.00000
2173.00,5.01329,10.197215,-0.000212,10.148506,0.8832,0.412,5.01329,0.00000
2174.00,5.01782,10.197283,-0.000214,10.148436,0.8832,0.412,5.01782,0.00000
2175.00,5.02181,10.197345,-0.000213,10.148406,0.8832,0.412,5.02181,0.00000
2176.00,5.02365,10.197373,-0.000211,10.148386,0.8831,0.412,5.02365,0.00000
2177.00,5.02547,10.197409,-0.000210,10.148333,0.8831,0.412,5.02547,0.00000
2178.00,5.02575,10.197371,-0.000207,10.148259,0.8831,0.412,5.02575,0.00000
2179.00,5.02578,10.197462,-0.000205,10.148367,0.8830,0.412,5.02578,0.00000
2180.00,5.02478,10.197486,-0.000205,10.148386,0.8830,0.413,5.02478,0.00000
2181.00,5.02414,10.197550,-0.000205,10.148360,0.8830,0.413,5.02414,0.00000
2182.00,5.02243,10.197646,-0.000203,10.148404,0.8829,0.413,5.02243,0.00000
2183.00,5.02101,10.197781,-0.000204,10.148468,0.8829,0.413,5.02101,0.00000
2184.00,5.01958,10.197743,-0.000208,10.148381,0.8829,0.413,5.01958,0.00000
2185.00,5.01894,10.197848,-0.000210,10.148376,0.8829,0.413,5.01894,0.00000
2186.00,5.01850,10.197831,-0.000211,10.148314,0.8828,0.414,5.01850,0.00000
2187.00,5.01804,10.197880,-0.000216,10.148353,0.8828,0.414,5.01804,0.00000
2188.00,5.01851,10.197813,-0.000218,10.148249,0.8828,0.414,5.01851,0.00000
2189.00,5.01950,10.197896,-0.000218,10.148277,0.8828,0.415,5.01950,0.00000
2190.00,5.01943,10.197948,-0.000221,10.148290,0.8828,0.415,5.01943,0.00000
2191.00,5.02055,10.198096,-0.000224,10.148383,0.8828,0.415,5.02055,0.00000
2192.00,5.02124,10.198157,-0.000222,10.148391,0.8827,0.416,5.02124,0.00000
2193.00,5.02122,10.198347,-0.000219,10.148543,0.8827,0.416,5.02122,0.00000
2194.00,5.02092,10.198403,-0.000217,10.148510,0.8826,0.416,5.02092,0.00000
2195.00,5.02168,10.198412,-0.000216,10.148495,0.8826,0.416,5.02168,0.00000
2196.00,5.02176,10.198407,-0.000214,10.148483,0.8825,0.416,5.02176,0.00000
2197.00,5.02222,10.198320,-0.000214,10.148336,0.8824,0.416,5.02222,0.00000
2198.00,5.02282,10.198250,-0.000217,10.148242,0.8824,0.416,5.02282,0.00000
2199.00,5.02361,10.198354,-0.000218,10.148358,0.8823,0.417,5.02361,0.00000
2200.00,5.02369,10.198409,-0.000218,10.148376,0.8823,0.417,5.02369,0.00000
2201.00,5.02245,10.198431,-0.000219,10.148324,0.8823,0.417,5.02245,0.00000
2202.00,5.02225,10.198621,-0.000218,10.148436,0.8823,0.417,5.02225,0.00000
2203.00,5.02157,10.198693,-0.000216,10.148397,0.8823,0.417,5.02157,0.00000
2204.00,5.02094,10.198735,-0.000214,10.148382,0.8823,0.417,5.02094,0.00000
2205.00,5.02039,10.198793,-0.000212,10.148390,0.8823,0.418,5.02039,0.00000
2206.00,5.02038,10.198902,-0.000212,10.148463,0.8822,0.418,5.02038,0.00000
2207.00,5.01993,10.198916,-0.000214,10.148428,0.8822,0.418,5.01993,0.00000
2208.00,5.02071,10.199002,-0.000212,10.148438,0.8822,0.418,5.02071,0.00000
2209.00,5.02002,10.198947,-0.000209,10.148291,0.8822,0.418,5.02002,0.00000
2210.00,5.02021,10.199018,-0.000206,10.148312,0.8822,0.418,5.02021,0.00000
2211.00,5.02061,10.199091,-0.000203,10.148308,0.8822,0.418,5.02061,0.00000
2212.00,5.01994,10.199172,-0.000201,10.148329,0.8822,0.418,5.01994,0.00000
2213.00,5.01889,10.199193,-0.000202,10.148358,0.8822,0.418,5.01889,0.00000
2214.00,5.01964,10.199320,-0.000197,10.148458,0.8821,0.418,5.01964,0.00000
2215.00,5.01956,10.199359,-0.000198,10.148451,0.8821,0.418,5.01956,0.00000
2216.00,5.01868,10.199414,-0.000199,10.148496,0.8821,0.418,5.01868,0.00000
2217.00,5.01843,10.199475,-0.000199,10.148514,0.8821,0.419,5.01843,0.00000
2218.00,5.01815,10.199498,-0.000203,10.148463,0.8821,0.419,5.01815,0.00000
2219.00,5.01723,10.199545,-0.000209,10.148439,0.8822,0.419,5.01723,0.00000
2220.00,5.01742,10.199607,-0.000208,10.148431,0.8822,0.419,5.01742,0.00000
2221.00,5.01774,10.199609,-0.000206,10.148310,0.8822,0.419,5.01774,0.00000
2222.00,5.01828,10.199635,-0.000201,10.148324,0.8822,0.419,5.01828,0.00000
2223.00,5.01805,10.199765,-0.000195,10.148392,0.8822,0.419,5.01805,0.00000
2224.00,5.01831,10.199816,-0.000193,10.148383,0.8823,0.419,5.01831,0.00000
2225.00,5.01784,10.199891,-0.000193,10.148401,0.8823,0.419,5.01784,0.00000
2226.00,5.01865,10.199891,-0.000194,10.148385,0.8823,0.419,5.01865,0.00000
2227.00,5.01920,10.199889,-0.000199,10.148292,0.8824,0.420,5.01920,0.00000
2228.00,5.01982,10.199905,-0.000204,10.148298,0.8824,0.420,5.01982,0.00000
2229.00,5.01955,10.199982,-0.000208,10.148368,0.8824,0.420,5.01955,0.00000
2230.00,5.01920,10.200008,-0.000207,10.148339,0.8824,0.420,5.01920,0.00000
2231.00,5.01923,10.200260,-0.000204,10.148528,0.8825,0.421,5.01923,0.00000
2232.00,5.01915,10.200372,-0.000205,10.148612,0.8825,0.421,5.01915,0.00000
2233.00,5.01890,10.200382,-0.000205,10.148540,0.8826,0.421,5.01890,0.00000
2234.00,5.01884,10.200446,-0.000202,10.148512,0.8826,0.421,5.01884,0.00000
2235.00,5.01941,10.200490,-0.000204,10.148500,0.8827,0.421,5.01941,0.00000
2236.00,5.01910,10.200361,-0.000209,10.148342,0.8827,0.421,5.01910,0.00000
2237.00,5.01870,10.200430,-0.000210,10.148340,0.8828,0.422,5.01870,0.00000
2238.00,5.01903,10.200582,-0.000207,10.148489,0.8828,0.422,5.01903,0.00000
2239.00,5.01956,10.200656,-0.000210,10.148544,0.8829,0.422,5.01956,0.00000
2240.00,5.01908,10.200752,-0.000211,10.148606,0.8829,0.422,5.01908,0.00000
2241.00,5.01886,10.200820,-0.000212,10.148661,0.8829,0.422,5.01886,0.00000
2242.00,5.01904,10.200825,-0.000210,10.148624,0.8829,0.422,5.01904,0.00000
2243.00,5.01862,10.200818,-0.000212,10.148523,0.8829,0.423,5.01862,0.00000
2244.00,5.01826,10.200828,-0.000207,10.148450,0.8830,0.423,5.01826,0.00000
2245.00,5.01837,10.200839,-0.000203,10.148426,0.8830,0.423,5.01837,0.00000
2246.00,5.01785,10.201004,-0.000194,10.148465,0.8830,0.422,5.01785,0.00000
2247.00,5.01835,10.201127,-0.000192,10.148514,0.8830,0.422,5.01835,0.00000
2248.00,5.01912,10.201191,-0.000195,10.148540,0.8830,0.423,5.01912,0.00000
2249.00,5.01937,10.201271,-0.000196,10.148597,0.8831,0.423,5.01937,0.00000
2250.00,5.01942,10.201370,-0.000200,10.148589,0.8831,0.423,5.01942,0.00000
2251.00,5.01973,10.201293,-0.000207,10.148523,0.8830,0.423,5.01973,0.00000
2252.00,5.01934,10.201365,-0.000209,10.148525,0.8830,0.424,5.01934,0.00000
2253.00,5.01873,10.201454,-0.000209,10.148557,0.8831,0.424,5.01873,0.00000
2254.00,5.01904,10.201479,-0.000211,10.148512,0.8831,0.424,5.01904,0.00000
2255.00,5.01907,10.201579,-0.000208,10.148616,0.8831,0.424,5.01907,0.00000
2256.00,5.01898,10.201694,-0.000207,10.148644,0.8831,0.424,5.01898,0.00000
2257.00,5.01883,10.201712,-0.000207,10.148634,0.8831,0.424,5.01883,0.00000
2258.00,5.01871,10.201693,-0.000208,10.148555,0.8831,0.424,5.01871,0.00000
2259.00,5.01767,10.201829,-0.000208,10.148647,0.8831,0.425,5.01767,0.00000
2260.00,5.01760,10.201819,-0.000211,10.148567,0.8832,0.425,5.01760,0.00000
2261.00,5.01728,10.201830,-0.000209,10.148522,0.8832,0.425,5.01728,0.00000
2262.00,5.01700,10.201870,-0.000208,10.148509,0.8832,0.425,5.01700,0.00000
2263.00,5.01699,10.201938,-0.000209,10.148525,0.8832,0.425,5.01699,0.00000
2264.00,5.01736,10.201880,-0.000209,10.148389,0.8832,0.425,5.01736,0.00000
2265.00,5.01710,10.201906,-0.000207,10.148390,0.8832,0.425,5.01710,0.00000
2266.00,5.01708,10.201965,-0.000206,10.148425,0.8832,0.426,5.01708,0.00000
2267.00,5.01774,10.202002,-0.000208,10.148449,0.8831,0.426,5.01774,0.00000
2268.00,5.01744,10.202006,-0.000206,10.148439,0.8831,0.426,5.01744,0.00000
2269.00,5.01804,10.202143,-0.000208,10.148526,0.8831,0.426,5.01804,0.00000
2270.00,5.01858,10.202196,-0.000210,10.148513,0.8831,0.426,5.01858,0.00000
2271.00,5.01916,10.202279,-0.000213,10.148496,0.8831,0.427,5.01916,0.00000
2272.00,5.01777,10.202283,-0.000211,10.148410,0.8831,0.427,5.01777,0.00000
2273.00,5.01725,10.202441,-0.000209,10.148456,0.8831,0.427,5.01725,0.00000
2274.00,5.01636,10.202347,-0.000206,10.148352,0.8831,0.427,5.01636,0.00000
2275.00,5.01586,10.202419,-0.000205,10.148270,0.8830,0.427,5.01586,0.00000
2276.00,5.01565,10.202527,-0.000205,10.148333,0.8831,0.427,5.01565,0.00000
2277.00,5.01699,10.202644,-0.000205,10.148410,0.8830,0.427,5.01699,0.00000
2278.00,5.01779,10.202688,-0.000203,10.148372,0.8831,0.427,5.01779,0.00000
2279.00,5.01742,10.202783,-0.000204,10.148365,0.8830,0.427,5.01742,0.00000
2280.00,5.01685,10.202791,-0.000203,10.148361,0.8830,0.428,5.01685,0.00000
2281.00,5.01670,10.202741,-0.000203,10.148267,0.8830,0.428,5.01670,0.00000
2282.00,5.01604,10.202820,-0.000206,10.148225,0.8829,0.428,5.01604,0.00000
2283.00,5.01635,10.202808,-0.000213,10.148203,0.8828,0.428,5.01635,0.00000
2284.00,5.01709,10.202892,-0.000214,10.148213,0.8828,0.429,5.01709,0.00000
2285.00,5.01786,10.203016,-0.000214,10.148267,0.8827,0.429,5.01786,0.00000
2286.00,5.01812,10.203085,-0.000213,10.148271,0.8827,0.429,5.01812,0.00000
2287.00,5.01765,10.203153,-0.000206,10.148329,0.8826,0.429,5.01765,0.00000
2288.00,5.01617,10.203231,-0.000203,10.148296,0.8825,0.429,5.01617,0.00000
2289.00,5.01572,10.203309,-0.000204,10.148347,0.8825,0.429,5.01572,0.00000
2290.00,5.01522,10.203360,-0.000207,10.148377,0.8824,0.429,5.01522,0.00000
2291.00,5.01469,10.203458,-0.000210,10.148435,0.8824,0.429,5.01469,0.00000
2292.00,5.01520,10.203602,-0.000214,10.148507,0.8823,0.430,5.01520,0.00000
2293.00,5.01655,10.203640,-0.000213,10.148498,0.8822,0.430,5.01655,0.00000
2294.00,5.01727,10.203683,-0.000213,10.148478,0.8822,0.430,5.01727,0.00000
2295.00,5.01829,10.203662,-0.000209,10.148436,0.8821,0.430,5.01829,0.00000
2296.00,5.01841,10.203800,-0.000211,10.148465,0.8820,0.430,5.01841,0.00000
2297.00,5.01819,10.203811,-0.000212,10.148373,0.8819,0.431,5.01819,0.00000
2298.00,5.01814,10.204002,-0.000209,10.148500,0.8819,0.431,5.01814,0.00000
2299.00,5.01681,10.204070,-0.000208,10.148473,0.8818,0.431,5.01681,0.00000
2300.00,5.01543,10.204195,-0.000208,10.148503,0.8818,0.431,5.01543,0.00000
2301.00,5.01564,10.204167,-0.000207,10.148468,0.8817,0.431,5.01564,0.00000
2302.00,5.01553,10.204076,-0.000206,10.148388,0.8816,0.431,5.01553,0.00000
2303.00,5.01581,10.203954,-0.000210,10.148260,0.8816,0.432,5.01581,0.00000
2304.00,5.01616,10.204000,-0.000209,10.148320,0.8815,0.432,5.01616,0.00000
2305.00,5.01583,10.204035,-0.000209,10.148330,0.8815,0.432,5.01583,0.00000
2306.00,5.01595,10.204015,-0.000208,10.148308,0.8814,0.432,5.01595,0.00000
2307.00,5.01611,10.204143,-0.000209,10.148413,0.8814,0.432,5.01611,0.00000
2308.00,5.01554,10.204186,-0.000205,10.148402,0.8813,0.432,5.01554,0.00000
2309.00,5.01538,10.204207,-0.000207,10.148349,0.8813,0.432,5.01538,0.00000
2310.00,5.01648,10.204282,-0.000203,10.148378,0.8812,0.432,5.01648,0.00000
2311.00,5.01606,10.204435,-0.000196,10.148463,0.8812,0.432,5.01606,0.00000
2312.00,5.01588,10.204511,-0.000194,10.148480,0.8811,0.432,5.01588,0.00000
2313.00,5.01548,10.204588,-0.000197,10.148523,0.8811,0.433,5.01548,0.00000
2314.00,5.01670,10.204580,-0.000198,10.148483,0.8810,0.433,5.01670,0.00000
2315.00,5.01659,10.204492,-0.000206,10.148344,0.8809,0.433,5.01659,0.00000
2316.00,5.01674,10.204539,-0.000214,10.148308,0.8809,0.434,5.01674,0.00000
2317.00,5.01670,10.204537,-0.000216,10.148229,0.8808,0.434,5.01670,0.00000
2318.00,5.01739,10.204557,-0.000216,10.148205,0.8808,0.434,5.01739,0.00000
2319.00,5.01633,10.204644,-0.000215,10.148263,0.8808,0.434,5.01633,0.00000
2320.00,5.01604,10.204904,-0.000209,10.148456,0.8807,0.434,5.01604,0.00000
2321.00,5.01467,10.204957,-0.000207,10.148448,0.8807,0.434,5.01467,0.00000
@15,1.2000,2.4, 2320.107 
2322.00,5.01534,10.205007,-0.000204,10.148438,0.8806,0.434,5.01534,0.00000
2323.00,5.01580,10.205099,-0.000202,10.148465,0.8805,0.434,5.01580,0.00000
2324.00,5.01702,10.205229,-0.000203,10.148479,0.8805,0.435,5.01702,0.00000
2325.00,5.01627,10.205162,-0.000203,10.148364,0.8804,0.435,5.01627,0.00000
2326.00,5.01260,10.205167,-0.000200,10.148303,0.8803,0.435,5.01260,0.00000
2327.00,5.00589,10.205279,-0.000202,10.148394,0.8803,0.435,5.00589,0.00000
2328.00,4.99950,10.205332,-0.000197,10.148398,0.8803,0.435,4.99950,0.00000
2329.00,4.99419,10.205314,-0.000194,10.148365,0.8802,0.435,4.99419,0.00000
2330.00,4.99195,10.205406,-0.000199,10.148409,0.8802,0.435,4.99195,0.00000
2331.00,4.99499,10.205417,-0.000205,10.148380,0.8802,0.435,4.99499,0.00000
2332.00,5.00060,10.205421,-0.000209,10.148308,0.8802,0.436,5.00060,0.00000
2333.00,5.00652,10.205538,-0.000214,10.148331,0.8802,0.436,5.00652,0.00000
2334.00,5.01100,10.205627,-0.000219,10.148388,0.8801,0.437,5.01100,0.00000
2335.00,5.01411,10.205646,-0.000218,10.148362,0.8801,0.437,5.01411,0.00000
2336.00,5.01667,10.205788,-0.000218,10.148472,0.8801,0.437,5.01667,0.00000
2337.00,5.01753,10.205878,-0.000216,10.148508,0.8801,0.437,5.01753,0.00000
2338.00,5.01742,10.205843,-0.000217,10.148467,0.8800,0.437,5.01742,0.00000
2339.00,5.01743,10.205826,-0.000214,10.148382,0.8800,0.437,5.01743,0.00000
2340.00,5.01724,10.205954,-0.000212,10.148447,0.8800,0.437,5.01724,0.00000
2341.00,5.01640,10.205971,-0.000209,10.148431,0.8800,0.437,5.01640,0.00000
2342.00,5.01623,10.206054,-0.000211,10.148434,0.8800,0.438,5.01623,0.00000
2343.00,5.01643,10.206109,-0.000213,10.148435,0.8800,0.438,5.01643,0.00000
2344.00,5.01695,10.206266,-0.000215,10.148519,0.8800,0.438,5.01695,0.00000
2345.00,5.01684,10.206259,-0.000213,10.148460,0.8801,0.438,5.01684,0.00000
2346.00,5.01628,10.206264,-0.000209,10.148382,0.8801,0.438,5.01628,0.00000
2347.00,5.01637,10.206371,-0.000202,10.148422,0.8801,0.438,5.01637,0.00000
2348.00,5.01481,10.206545,-0.000194,10.148526,0.8802,0.438,5.01481,0.00000
2349.00,5.01299,10.206704,-0.000189,10.148597,0.8802,0.438,5.01299,0.00000
2350.00,5.01253,10.206696,-0.000193,10.148540,0.8802,0.438,5.01253,0.00000
2351.00,5.01289,10.206774,-0.000197,10.148589,0.8802,0.438,5.01289,0.00000
2352.00,5.01269,10.206708,-0.000202,10.148502,0.8803,0.439,5.01269,0.00000
2353.00,5.01360,10.206723,-0.000206,10.148475,0.8803,0.439,5.01360,0.00000
2354.00,5.01427,10.206503,-0.000210,10.148259,0.8803,0.439,5.01427,0.00000
2355.00,5.01467,10.206623,-0.000208,10.148298,0.8804,0.439,5.01467,0.00000
2356.00,5.01481,10.206720,-0.000208,10.148337,0.8804,0.439,5.01481,0.00000
2357.00,5.01400,10.206767,-0.000208,10.148369,0.8804,0.440,5.01400,0.00000
2358.00,5.01465,10.206785,-0.000208,10.148353,0.8805,0.440,5.01465,0.00000
2359.00,5.01485,10.206927,-0.000208,10.148485,0.8805,0.440,5.01485,0.00000
2360.00,5.01434,10.207001,-0.000207,10.148549,0.8806,0.440,5.01434,0.00000
2361.00,5.01434,10.206924,-0.000205,10.148453,0.8806,0.440,5.01434,0.00000
2362.00,5.01439,10.206952,-0.000203,10.148417,0.8806,0.440,5.01439,0.00000
2363.00,5.01355,10.206945,-0.000199,10.148380,0.8806,0.440,5.01355,0.00000
2364.00,5.01392,10.206989,-0.000200,10.148304,0.8806,0.440,5.01392,0.00000
2365.00,5.01479,10.207146,-0.000198,10.148396,0.8807,0.441,5.01479,0.00000
2366.00,5.01442,10.207269,-0.000200,10.148391,0.8807,0.441,5.01442,0.00000
2367.00,5.01454,10.207353,-0.000203,10.148433,0.8808,0.441,5.01454,0.00000
2368.00,5.01413,10.207368,-0.000207,10.148396,0.8808,0.441,5.01413,0.00000
2369.00,5.01345,10.207475,-0.000204,10.148466,0.8808,0.441,5.01345,0.00000
2370.00,5.01260,10.207370,-0.000205,10.148326,0.8808,0.441,5.01260,0.00000
2371.00,5.01302,10.207446,-0.000203,10.148412,0.8808,0.442,5.01302,0.00000
2372.00,5.01302,10.207427,-0.000203,10.148356,0.8808,0.442,5.01302,0.00000
2373.00,5.01264,10.207513,-0.000205,10.148400,0.8808,0.442,5.01264,0.00000
2374.00,5.01291,10.207485,-0.000210,10.148399,0.8809,0.442,5.01291,0.00000
2375.00,5.01278,10.207582,-0.000212,10.148427,0.8809,0.443,5.01278,0.00000
2376.00,5.01257,10.207550,-0.000213,10.148365,0.8809,0.443,5.01257,0.00000
2377.00,5.01306,10.207596,-0.000214,10.148390,0.8809,0.443,5.01306,0.00000
2378.00,5.01371,10.207680,-0.000214,10.148387,0.8809,0.443,5.01371,0.00000
2379.00,5.01353,10.207786,-0.000212,10.148371,0.8809,0.443,5.01353,0.00000
2380.00,5.01363,10.207756,-0.000210,10.148283,0.8809,0.443,5.01363,0.00000
2381.00,5.01370,10.207852,-0.000210,10.148257,0.8809,0.443,5.01370,0.00000
2382.00,5.01359,10.207934,-0.000206,10.148221,0.8809,0.443,5.01359,0.00000
2383.00,5.01433,10.208019,-0.000202,10.148232,0.8809,0.443,5.01433,0.00000
2384.00,5.01421,10.208008,-0.000200,10.148203,0.8809,0.443,5.01421,0.00000
2385.00,5.01352,10.208139,-0.000200,10.148305,0.8809,0.443,5.01352,0.00000
2386.00,5.01357,10.208212,-0.000202,10.148332,0.8809,0.444,5.01357,0.00000
2387.00,5.01310,10.208255,-0.000204,10.148380,0.8809,0.444,5.01310,0.00000
2388.00,5.01241,10.208251,-0.000206,10.148360,0.8809,0.444,5.01241,0.00000
2389.00,5.01206,10.208340,-0.000205,10.148336,0.8809,0.444,5.01206,0.00000
2390.00,5.01261,10.208232,-0.000205,10.148140,0.8809,0.444,5.01261,0.00000
2391.00,5.01208,10.208305,-0.000201,10.148187,0.8809,0.444,5.01208,0.00000
2392.00,5.01211,10.208413,-0.000198,10.148178,0.8809,0.444,5.01211,0.00000
2393.00,5.01230,10.208525,-0.000198,10.148208,0.8810,0.445,5.01230,0.00000
2394.00,5.01204,10.208507,-0.000204,10.148201,0.8810,0.445,5.01204,0.00000
2395.00,5.01247,10.208647,-0.000208,10.148333,0.8810,0.445,5.01247,0.00000
2396.00,5.01204,10.208698,-0.000209,10.148291,0.8810,0.445,5.01204,0.00000
2397.00,5.01130,10.208733,-0.000213,10.148286,0.8809,0.446,5.01130,0.00000
2398.00,5.01149,10.208703,-0.000214,10.148217,0.8809,0.446,5.01149,0.00000
2399.00,5.01240,10.208868,-0.000209,10.148261,0.8810,0.446,5.01240,0.00000
2400.00,5.01248,10.208986,-0.000206,10.148277,0.8810,0.446,5.01248,0.00000
2401.00,5.01374,10.208991,-0.000206,10.148246,0.8810,0.446,5.01374,0.00000
2402.00,5.01441,10.209009,-0.000204,10.148165,0.8810,0.446,5.01441,0.00000
2403.00,5.01398,10.209141,-0.000203,10.148271,0.8810,0.446,5.01398,0.00000
2404.00,5.01328,10.209198,-0.000204,10.148281,0.8809,0.447,5.01328,0.00000
2405.00,5.01278,10.209136,-0.000204,10.148162,0.8809,0.447,5.01278,0.00000
2406.00,5.01238,10.209230,-0.000204,10.148197,0.8809,0.447,5.01238,0.00000
2407.00,5.01247,10.209309,-0.000206,10.148246,0.8809,0.447,5.01247,0.00000
2408.00,5.01240,10.209378,-0.000202,10.148242,0.8810,0.447,5.01240,0.00000
2409.00,5.01258,10.209408,-0.000202,10.148239,0.8810,0.447,5.01258,0.00000
2410.00,5.01180,10.209496,-0.000200,10.148266,0.8810,0.447,5.01180,0.00000
2411.00,5.01183,10.209487,-0.000200,10.148238,0.8810,0.447,5.01183,0.00000
2412.00,5.01194,10.209579,-0.000199,10.148305,0.8810,0.447,5.01194,0.00000
2413.00,5.01202,10.209602,-0.000201,10.148233,0.8810,0.448,5.01202,0.00000
2414.00,5.01201,10.209673,-0.000201,10.148271,0.8810,0.448,5.01201,0.00000
2415.00,5.01210,10.209738,-0.000202,10.148295,0.8810,0.448,5.01210,0.00000
2416.00,5.01209,10.209938,-0.000201,10.148431,0.8810,0.448,5.01209,0.00000
2417.00,5.01259,10.209988,-0.000200,10.148381,0.8810,0.448,5.01259,0.00000
2418.00,5.01297,10.210044,-0.000201,10.148385,0.8811,0.448,5.01297,0.00000
2419.00,5.01310,10.210096,-0.000202,10.148363,0.8811,0.449,5.01310,0.00000
2420.00,5.01385,10.210157,-0.000204,10.148392,0.8812,0.449,5.01385,0.00000
2421.00,5.01308,10.210134,-0.000204,10.148265,0.8812,0.449,5.01308,0.00000
2422.00,5.01200,10.210215,-0.000206,10.148251,0.8812,0.449,5.01200,0.00000
2423.00,5.01177,10.210236,-0.000208,10.148235,0.8813,0.449,5.01177,0.00000
2424.00,5.01181,10.210253,-0.000207,10.148201,0.8813,0.450,5.01181,0.00000
2425.00,5.01168,10.210302,-0.000208,10.148174,0.8814,0.450,5.01168,0.00000
2426.00,5.01150,10.210341,-0.000208,10.148166,0.8815,0.450,5.01150,0.00000
2427.00,5.01137,10.210333,-0.000206,10.148166,0.8816,0.450,5.01137,0.00000
2428.00,5.01065,10.210505,-0.000206,10.148258,0.8817,0.450,5.01065,0.00000
2429.00,5.01088,10.210582,-0.000207,10.148265,0.8817,0.450,5.01088,0.00000
2430.00,5.01132,10.210654,-0.000208,10.148296,0.8818,0.451,5.01132,0.00000
2431.00,5.01192,10.210721,-0.000208,10.148333,0.8819,0.451,5.01192,0.00000
2432.00,5.01343,10.210823,-0.000209,10.148385,0.8820,0.451,5.01343,0.00000
2433.00,5.01397,10.210836,-0.000207,10.148369,0.8821,0.451,5.01397,0.00000
2434.00,5.01292,10.210844,-0.000202,10.148314,0.8821,0.451,5.01292,0.00000
2435.00,5.01214,10.210928,-0.000198,10.148325,0.8822,0.451,5.01214,0.00000
2436.00,5.01149,10.210998,-0.000196,10.148354,0.8823,0.451,5.01149,0.00000
2437.00,5.01045,10.211001,-0.000199,10.148322,0.8824,0.451,5.01045,0.00000
2438.00,5.01042,10.211030,-0.000200,10.148262,0.8825,0.451,5.01042,0.00000
2439.00,5.01113,10.211164,-0.000205,10.148343,0.8826,0.452,5.01113,0.00000
2440.00,5.01162,10.211213,-0.000212,10.148350,0.8826,0.452,5.01162,0.00000
2441.00,5.01179,10.211220,-0.000215,10.148299,0.8827,0.452,5.01179,0.00000
2442.00,5.01158,10.211264,-0.000216,10.148274,0.8828,0.453,5.01158,0.00000
2443.00,5.01122,10.211272,-0.000216,10.148285,0.8829,0.453,5.01122,0.00000
2444.00,5.01122,10.211211,-0.000218,10.148249,0.8829,0.453,5.01122,0.00000
2445.00,5.01015,10.211194,-0.000213,10.148200,0.8830,0.453,5.01015,0.00000
2446.00,5.01016,10.211258,-0.000211,10.148221,0.8831,0.453,5.01016,0.00000
2447.00,5.00935,10.211295,-0.000205,10.148202,0.8831,0.453,5.00935,0.00000
2448.00,5.00872,10.211367,-0.000205,10.148193,0.8832,0.453,5.00872,0.00000
2449.00,5.00778,10.211457,-0.000204,10.148155,0.8832,0.453,5.00778,0.00000
2450.00,5.00870,10.211564,-0.000205,10.148162,0.8833,0.453,5.00870,0.00000
2451.00,5.00902,10.211564,-0.000207,10.148131,0.8834,0.454,5.00902,0.00000
2452.00,5.00924,10.211609,-0.000210,10.148163,0.8834,0.454,5.00924,0.00000
2453.00,5.00998,10.211589,-0.000210,10.148096,0.8835,0.454,5.00998,0.00000
2454.00,5.01125,10.211643,-0.000208,10.148141,0.8835,0.454,5.01125,0.00000
2455.00,5.01116,10.211737,-0.000207,10.148222,0.8836,0.454,5.01116,0.00000
2456.00,5.01100,10.211787,-0.000209,10.148195,0.8836,0.454,5.01100,0.00000
2457.00,5.01073,10.211873,-0.000208,10.148182,0.8836,0.455,5.01073,0.00000
2458.00,5.00970,10.211929,-0.000208,10.148211,0.8837,0.455,5.00970,0.00000
2459.00,5.00852,10.212036,-0.000211,10.148255,0.8837,0.455,5.00852,0.00000
2460.00,5.00805,10.212033,-0.000211,10.148203,0.8837,0.455,5.00805,0.00000
2461.00,5.00826,10.212110,-0.000208,10.148207,0.8838,0.455,5.00826,0.00000
2462.00,5.00849,10.212159,-0.000210,10.148208,0.8839,0.455,5.00849,0.00000
2463.00,5.00868,10.212298,-0.000210,10.148269,0.8839,0.456,5.00868,0.00000
2464.00,5.00861,10.212270,-0.000209,10.148243,0.8840,0.456,5.00861,0.00000
2465.00,5.00960,10.212294,-0.000210,10.148216,0.8841,0.456,5.00960,0.00000
2466.00,5.00926,10.212396,-0.000210,10.148307,0.8841,0.456,5.00926,0.00000
2467.00,5.00925,10.212414,-0.000208,10.148307,0.8841,0.456,5.00925,0.00000
2468.00,5.00908,10.212382,-0.000207,10.148263,0.8842,0.456,5.00908,0.00000
2469.00,5.00998,10.212455,-0.000203,10.148230,0.8842,0.456,5.00998,0.00000
2470.00,5.00898,10.212598,-0.000202,10.148341,0.8843,0.456,5.00898,0.00000
2471.00,5.00932,10.212588,-0.000201,10.148278,0.8844,0.456,5.00932,0.00000
2472.00,5.01006,10.212704,-0.000201,10.148326,0.8845,0.456,5.01006,0.00000
2473.00,5.01023,10.212876,-0.000205,10.148406,0.8846,0.457,5.01023,0.00000
2474.00,5.00950,10.212934,-0.000205,10.148445,0.8846,0.457,5.00950,0.00000
2475.00,5.00936,10.212996,-0.000204,10.148448,0.8847,0.457,5.00936,0.00000
2476.00,5.00851,10.213025,-0.000207,10.148413,0.8848,0.457,5.00851,0.00000
2477.00,5.00759,10.213022,-0.000211,10.148385,0.8848,0.458,5.00759,0.00000
2478.00,5.00702,10.212947,-0.000210,10.148316,0.8849,0.458,5.00702,0.00000
2479.00,5.00687,10.212973,-0.000215,10.148263,0.8850,0.458,5.00687,0.00000
2480.00,5.00758,10.212912,-0.000216,10.148151,0.8851,0.458,5.00758,0.00000
2481.00,5.00783,10.213038,-0.000217,10.148209,0.8852,0.459,5.00783,0.00000
@16,1.2000,2.4, 2480.007 
2482.00,5.00773,10.213078,-0.000217,10.148210,0.8852,0.459,5.00773,0.00000
2483.00,5.00828,10.213168,-0.000217,10.148189,0.8853,0.459,5.00828,0.00000
2484.00,5.00934,10.213289,-0.000215,10.148245,0.8854,0.459,5.00934,0.00000
2485.00,5.00755,10.213321,-0.000214,10.148241,0.8855,0.459,5.00755,0.00000
2486.00,5.00372,10.213305,-0.000210,10.148171,0.8855,0.459,5.00372,0.00000
2487.00,4.99903,10.213503,-0.000208,10.148302,0.8856,0.459,4.99903,0.00000
2488.00,4.99380,10.213636,-0.000204,10.148409,0.8857,0.459,4.99380,0.00000
2489.00,4.98902,10.213683,-0.000202,10.148398,0.8858,0.459,4.98902,0.00000
2490.00,4.98875,10.213781,-0.000204,10.148393,0.8858,0.459,4.98875,0.00000
2491.00,4.99010,10.213965,-0.000203,10.148449,0.8859,0.460,4.99010,0.00000
2492.00,4.99428,10.213982,-0.000200,10.148323,0.8859,0.460,4.99428,0.00000
2493.00,4.99993,10.214006,-0.000200,10.148259,0.8859,0.460,4.99993,0.00000
2494.00,5.00377,10.214065,-0.000203,10.148272,0.8860,0.460,5.00377,0.00000
2495.00,5.00573,10.214089,-0.000207,10.148277,0.8860,0.460,5.00573,0.00000
2496.00,5.00884,10.214071,-0.000209,10.148266,0.8860,0.461,5.00884,0.00000
2497.00,5.01040,10.214088,-0.000210,10.148298,0.8860,0.461,5.01040,0.00000
2498.00,5.01061,10.214167,-0.000209,10.148340,0.8860,0.461,5.01061,0.00000
2499.00,5.01016,10.214318,-0.000210,10.148479,0.8860,0.461,5.01016,0.00000
2500.00,5.00916,10.214472,-0.000206,10.148589,0.8860,0.461,5.00916,0.00000
2501.00,5.00847,10.214546,-0.000207,10.148631,0.8860,0.461,5.00847,0.00000
2502.00,5.00811,10.214555,-0.000207,10.148587,0.8860,0.461,5.00811,0.00000
2503.00,5.00763,10.214549,-0.000210,10.148513,0.8860,0.462,5.00763,0.00000
2504.00,5.00771,10.214478,-0.000209,10.148360,0.8860,0.462,5.00771,0.00000
2505.00,5.00778,10.214451,-0.000205,10.148259,0.8859,0.462,5.00778,0.00000
2506.00,5.00695,10.214476,-0.000204,10.148246,0.8859,0.462,5.00695,0.00000
2507.00,5.00634,10.214524,-0.000207,10.148252,0.8859,0.462,5.00634,0.00000
2508.00,5.00601,10.214616,-0.000207,10.148322,0.8859,0.462,5.00601,0.00000
2509.00,5.00647,10.214666,-0.000205,10.148267,0.8859,0.462,5.00647,0.00000
2510.00,5.00681,10.214778,-0.000208,10.148343,0.8859,0.462,5.00681,0.00000
2511.00,5.00804,10.214814,-0.000209,10.148321,0.8858,0.463,5.00804,0.00000
2512.00,5.00785,10.214829,-0.000208,10.148297,0.8858,0.463,5.00785,0.00000
2513.00,5.00771,10.214814,-0.000210,10.148269,0.8858,0.463,5.00771,0.00000
2514.00,5.00735,10.214860,-0.000212,10.148299,0.8858,0.463,5.00735,0.00000
2515.00,5.00692,10.214807,-0.000212,10.148233,0.8858,0.463,5.00692,0.00000
2516.00,5.00611,10.214866,-0.000212,10.148258,0.8858,0.463,5.00611,0.00000
2517.00,5.00572,10.215010,-0.000210,10.148327,0.8858,0.463,5.00572,0.00000
2518.00,5.00548,10.215042,-0.000209,10.148276,0.8858,0.463,5.00548,0.00000
2519.00,5.00502,10.215059,-0.000209,10.148291,0.8858,0.463,5.00502,0.00000
2520.00,5.00551,10.215169,-0.000210,10.148294,0.8858,0.464,5.00551,0.00000
2521.00,5.00602,10.215168,-0.000210,10.148236,0.8857,0.464,5.00602,0.00000
2522.00,5.00611,10.215153,-0.000210,10.148183,0.8857,0.464,5.00611,0.00000
2523.00,5.00579,10.215285,-0.000207,10.148303,0.8857,0.464,5.00579,0.00000
2524.00,5.00597,10.215377,-0.000204,10.148347,0.8857,0.464,5.00597,0.00000
2525.00,5.00556,10.215455,-0.000205,10.148419,0.8857,0.464,5.00556,0.00000
2526.00,5.00516,10.215692,-0.000203,10.148593,0.8857,0.464,5.00516,0.00000
2527.00,5.00523,10.215726,-0.000202,10.148579,0.8857,0.464,5.00523,0.00000
2528.00,5.00599,10.215728,-0.000205,10.148462,0.8856,0.465,5.00599,0.00000
2529.00,5.00628,10.215741,-0.000206,10.148407,0.8856,0.465,5.00628,0.00000
2530.00,5.00710,10.215844,-0.000204,10.148391,0.8856,0.465,5.00710,0.00000
2531.00,5.00641,10.215740,-0.000205,10.148223,0.8856,0.465,5.00641,0.00000
2532.00,5.00651,10.215827,-0.000210,10.148223,0.8856,0.465,5.00651,0.00000
2533.00,5.00615,10.215929,-0.000209,10.148292,0.8856,0.466,5.00615,0.00000
2534.00,5.00635,10.215986,-0.000207,10.148269,0.8856,0.466,5.00635,0.00000
2535.00,5.00585,10.215970,-0.000208,10.148227,0.8855,0.466,5.00585,0.00000
2536.00,5.00627,10.216003,-0.000210,10.148249,0.8855,0.466,5.00627,0.00000
2537.00,5.00607,10.216190,-0.000205,10.148379,0.8855,0.466,5.00607,0.00000
2538.00,5.00665,10.216293,-0.000203,10.148402,0.8855,0.466,5.00665,0.00000
2539.00,5.00700,10.216434,-0.000204,10.148442,0.8855,0.466,5.00700,0.00000
2540.00,5.00645,10.216491,-0.000205,10.148448,0.8856,0.466,5.00645,0.00000
2541.00,5.00657,10.216605,-0.000207,10.148474,0.8856,0.466,5.00657,0.00000
2542.00,5.00684,10.216494,-0.000211,10.148296,0.8856,0.467,5.00684,0.00000
2543.00,5.00595,10.216429,-0.000216,10.148166,0.8856,0.467,5.00595,0.00000
2544.00,5.00543,10.216453,-0.000218,10.148124,0.8855,0.467,5.00543,0.00000
2545.00,5.00536,10.216446,-0.000220,10.148093,0.8855,0.468,5.00536,0.00000
2546.00,5.00577,10.216493,-0.000219,10.148079,0.8855,0.468,5.00577,0.00000
2547.00,5.00609,10.216639,-0.000219,10.148164,0.8855,0.468,5.00609,0.00000
2548.00,5.00639,10.216752,-0.000220,10.148226,0.8856,0.468,5.00639,0.00000
2549.00,5.00638,10.216801,-0.000220,10.148273,0.8856,0.469,5.00638,0.00000
2550.00,5.00638,10.216867,-0.000219,10.148310,0.8856,0.469,5.00638,0.00000
2551.00,5.00615,10.216897,-0.000221,10.148314,0.8856,0.469,5.00615,0.00000
2552.00,5.00604,10.216875,-0.000219,10.148318,0.8856,0.469,5.00604,0.00000
2553.00,5.00648,10.216900,-0.000215,10.148372,0.8856,0.469,5.00648,0.00000
2554.00,5.00633,10.216946,-0.000215,10.148399,0.8856,0.469,5.00633,0.00000
2555.00,5.00635,10.217060,-0.000214,10.148406,0.8857,0.469,5.00635,0.00000
2556.00,5.00523,10.217142,-0.000210,10.148415,0.8857,0.469,5.00523,0.00000
2557.00,5.00468,10.217219,-0.000210,10.148433,0.8857,0.469,5.00468,0.00000
2558.00,5.00417,10.217300,-0.000212,10.148452,0.8857,0.470,5.00417,0.00000
2559.00,5.00435,10.217397,-0.000211,10.148491,0.8857,0.470,5.00435,0.00000
2560.00,5.00441,10.217415,-0.000207,10.148453,0.8858,0.470,5.00441,0.00000
2561.00,5.00521,10.217483,-0.000207,10.148487,0.8858,0.470,5.00521,0.00000
2562.00,5.00580,10.217565,-0.000205,10.148511,0.8858,0.470,5.00580,0.00000
2563.00,5.00567,10.217524,-0.000203,10.148438,0.8858,0.470,5.00567,0.00000
2564.00,5.00547,10.217509,-0.000204,10.148396,0.8858,0.470,5.00547,0.00000
2565.00,5.00511,10.217684,-0.000207,10.148512,0.8858,0.470,5.00511,0.00000
2566.00,5.00473,10.217795,-0.000206,10.148563,0.8858,0.471,5.00473,0.00000
2567.00,5.00434,10.217837,-0.000206,10.148569,0.8858,0.471,5.00434,0.00000
2568.00,5.00456,10.217996,-0.000202,10.148677,0.8859,0.471,5.00456,0.00000
2569.00,5.00470,10.218043,-0.000202,10.148712,0.8859,0.471,5.00470,0.00000
2570.00,5.00542,10.217908,-0.000203,10.148527,0.8859,0.471,5.00542,0.00000
2571.00,5.00545,10.217841,-0.000206,10.148445,0.8859,0.471,5.00545,0.00000
2572.00,5.00539,10.217896,-0.000208,10.148402,0.8859,0.471,5.00539,0.00000
2573.00,5.00431,10.217898,-0.000212,10.148334,0.8860,0.472,5.00431,0.00000
2574.00,5.00331,10.218053,-0.000210,10.148334,0.8860,0.472,5.00331,0.00000
2575.00,5.00245,10.218131,-0.000209,10.148381,0.8861,0.472,5.00245,0.00000
2576.00,5.00297,10.218195,-0.000208,10.148373,0.8861,0.472,5.00297,0.00000
2577.00,5.00272,10.218205,-0.000210,10.148338,0.8862,0.472,5.00272,0.00000
2578.00,5.00285,10.218192,-0.000206,10.148261,0.8862,0.472,5.00285,0.00000
2579.00,5.00334,10.218158,-0.000204,10.148229,0.8863,0.472,5.00334,0.00000
2580.00,5.00368,10.218199,-0.000204,10.148243,0.8863,0.472,5.00368,0.00000
2581.00,5.00345,10.218336,-0.000202,10.148344,0.8864,0.472,5.00345,0.00000
2582.00,5.00371,10.218372,-0.000196,10.148404,0.8864,0.472,5.00371,0.00000
2583.00,5.00377,10.218475,-0.000198,10.148440,0.8864,0.473,5.00377,0.00000
2584.00,5.00318,10.218518,-0.000199,10.148433,0.8865,0.473,5.00318,0.00000
2585.00,5.00253,10.218611,-0.000201,10.148495,0.8865,0.473,5.00253,0.00000
2586.00,5.00291,10.218512,-0.000202,10.148316,0.8865,0.473,5.00291,0.00000
2587.00,5.00283,10.218605,-0.000205,10.148314,0.8866,0.473,5.00283,0.00000
2588.00,5.00316,10.218684,-0.000208,10.148372,0.8866,0.474,5.00316,0.00000
2589.00,5.00451,10.218768,-0.000207,10.148364,0.8866,0.474,5.00451,0.00000
2590.00,5.00548,10.218858,-0.000205,10.148347,0.8867,0.474,5.00548,0.00000
2591.00,5.00467,10.218992,-0.000205,10.148460,0.8867,0.474,5.00467,0.00000
2592.00,5.00448,10.218990,-0.000204,10.148407,0.8867,0.474,5.00448,0.00000
2593.00,5.00455,10.219071,-0.000202,10.148418,0.8867,0.474,5.00455,0.00000
2594.00,5.00445,10.219117,-0.000205,10.148432,0.8867,0.474,5.00445,0.00000
2595.00,5.00406,10.219069,-0.000206,10.148437,0.8867,0.475,5.00406,0.00000
2596.00,5.00346,10.219180,-0.000208,10.148476,0.8867,0.475,5.00346,0.00000
2597.00,5.00298,10.219210,-0.000210,10.148489,0.8867,0.475,5.00298,0.00000
2598.00,5.00310,10.219267,-0.000215,10.148541,0.8866,0.475,5.00310,0.00000
2599.00,5.00296,10.219386,-0.000218,10.148607,0.8866,0.476,5.00296,0.00000
2600.00,5.00275,10.219419,-0.000221,10.148527,0.8866,0.476,5.00275,0.00000
2601.00,5.00345,10.219518,-0.000217,10.148570,0.8866,0.476,5.00345,0.00000
2602.00,5.00337,10.219662,-0.000213,10.148610,0.8866,0.476,5.00337,0.00000
2603.00,5.00351,10.219719,-0.000209,10.148532,0.8865,0.476,5.00351,0.00000
2604.00,5.00242,10.219758,-0.000206,10.148503,0.8865,0.476,5.00242,0.00000
2605.00,5.00195,10.219824,-0.000205,10.148534,0.8865,0.476,5.00195,0.00000
2606.00,5.00206,10.219777,-0.000207,10.148463,0.8865,0.476,5.00206,0.00000
2607.00,5.00331,10.219777,-0.000212,10.148488,0.8864,0.477,5.00331,0.00000
2608.00,5.00452,10.219768,-0.000214,10.148449,0.8864,0.477,5.00452,0.00000
2609.00,5.00505,10.219690,-0.000216,10.148421,0.8864,0.477,5.00505,0.00000
2610.00,5.00526,10.219787,-0.000215,10.148460,0.8864,0.477,5.00526,0.00000
2611.00,5.00460,10.219837,-0.000216,10.148452,0.8864,0.478,5.00460,0.00000
2612.00,5.00366,10.219876,-0.000215,10.148389,0.8864,0.478,5.00366,0.00000
2613.00,5.00186,10.219964,-0.000216,10.148470,0.8864,0.478,5.00186,0.00000
2614.00,5.00136,10.220059,-0.000214,10.148437,0.8864,0.478,5.00136,0.00000
2615.00,5.00166,10.220123,-0.000213,10.148413,0.8864,0.478,5.00166,0.00000
2616.00,5.00262,10.220107,-0.000212,10.148314,0.8864,0.478,5.00262,0.00000
2617.00,5.00263,10.220130,-0.000208,10.148300,0.8864,0.478,5.00263,0.00000
2618.00,5.00320,10.220193,-0.000206,10.148280,0.8864,0.478,5.00320,0.00000
2619.00,5.00374,10.220300,-0.000206,10.148348,0.8864,0.478,5.00374,0.00000
2620.00,5.00397,10.220343,-0.000208,10.148404,0.8864,0.478,5.00397,0.00000
2621.00,5.00324,10.220474,-0.000209,10.148537,0.8864,0.479,5.00324,0.00000
2622.00,5.00272,10.220566,-0.000212,10.148567,0.8865,0.479,5.00272,0.00000
2623.00,5.00281,10.220620,-0.000214,10.148572,0.8865,0.479,5.00281,0.00000
2624.00,5.00212,10.220651,-0.000213,10.148540,0.8865,0.479,5.00212,0.00000
2625.00,5.00140,10.220789,-0.000212,10.148565,0.8865,0.479,5.00140,0.00000
2626.00,5.00185,10.220844,-0.000214,10.148503,0.8865,0.480,5.00185,0.00000
2627.00,5.00196,10.220916,-0.000211,10.148450,0.8865,0.480,5.00196,0.00000
2628.00,5.00134,10.220945,-0.000211,10.148442,0.8865,0.480,5.00134,0.00000
2629.00,5.00157,10.221019,-0.000208,10.148454,0.8865,0.480,5.00157,0.00000
2630.00,5.00210,10.221067,-0.000207,10.148438,0.8864,0.480,5.00210,0.00000
2631.00,5.00228,10.221110,-0.000207,10.148455,0.8864,0.480,5.00228,0.00000
2632.00,5.00230,10.221146,-0.000209,10.148503,0.8864,0.480,5.00230,0.00000
2633.00,5.00168,10.221103,-0.000208,10.148409,0.8864,0.481,5.00168,0.00000
2634.00,5.00128,10.221049,-0.000209,10.148332,0.8863,0.481,5.00128,0.00000
2635.00,5.00103,10.221053,-0.000207,10.148347,0.8863,0.481,5.00103,0.00000
2636.00,5.00064,10.221091,-0.000206,10.148340,0.8863,0.481,5.00064,0.00000
2637.00,5.00056,10.221137,-0.000208,10.148337,0.8863,0.481,5.00056,0.00000
2638.00,5.00109,10.221357,-0.000207,10.148470,0.8863,0.481,5.00109,0.00000
2639.00,5.00179,10.221481,-0.000208,10.148545,0.8863,0.481,5.00179,0.00000
2640.00,5.00209,10.221544,-0.000209,10.148491,0.8863,0.482,5.00209,0.00000
2641.00,5.00146,10.221614,-0.000207,10.148486,0.8863,0.482,5.00146,0.00000
2642.00,5.00127,10.221698,-0.000205,10.148526,0.8864,0.482,5.00127,0.00000
@17,1.2000,2.4, 2640.097 
2643.00,5.00164,10.221591,-0.000206,10.148400,0.8864,0.482,5.00164,0.00000
2644.00,5.00192,10.221619,-0.000206,10.148341,0.8864,0.482,5.00192,0.00000
2645.00,5.00008,10.221691,-0.000208,10.148353,0.8864,0.482,5.00008,0.00000
2646.00,4.99679,10.221753,-0.000211,10.148437,0.8864,0.482,4.99679,0.00000
2647.00,4.99169,10.221786,-0.000210,10.148490,0.8864,0.483,4.99169,0.00000
2648.00,4.98652,10.221926,-0.000207,10.148594,0.8864,0.483,4.98652,0.00000
2649.00,4.98217,10.221973,-0.000205,10.148642,0.8865,0.483,4.98217,0.00000
2650.00,4.98073,10.222038,-0.000204,10.148703,0.8866,0.483,4.98073,0.00000
2651.00,4.98323,10.222049,-0.000202,10.148581,0.8866,0.483,4.98323,0.00000
2652.00,4.98782,10.222046,-0.000205,10.148425,0.8866,0.483,4.98782,0.00000
2653.00,4.99199,10.221997,-0.000206,10.148302,0.8867,0.483,4.99199,0.00000
2654.00,4.99635,10.222047,-0.000207,10.148250,0.8867,0.484,4.99635,0.00000
2655.00,5.00026,10.222005,-0.000209,10.148096,0.8867,0.484,5.00026,0.00000
2656.00,5.00217,10.222060,-0.000208,10.148101,0.8868,0.484,5.00217,0.00000
2657.00,5.00395,10.222155,-0.000209,10.148164,0.8868,0.484,5.00395,0.00000
2658.00,5.00545,10.222352,-0.000208,10.148264,0.8869,0.484,5.00545,0.00000
2659.00,5.00454,10.222424,-0.000209,10.148278,0.8870,0.484,5.00454,0.00000
2660.00,5.00425,10.222511,-0.000206,10.148370,0.8871,0.484,5.00425,0.00000
2661.00,5.00377,10.222519,-0.000204,10.148366,0.8871,0.484,5.00377,0.00000
2662.00,5.00247,10.222615,-0.000202,10.148398,0.8872,0.484,5.00247,0.00000
2663.00,5.00166,10.222604,-0.000202,10.148412,0.8873,0.485,5.00166,0.00000
2664.00,5.00225,10.222712,-0.000204,10.148515,0.8873,0.485,5.00225,0.00000
2665.00,5.00120,10.222780,-0.000209,10.148532,0.8873,0.485,5.00120,0.00000
2666.00,5.00070,10.222843,-0.000213,10.148505,0.8874,0.486,5.00070,0.00000
2667.00,5.00072,10.222847,-0.000214,10.148455,0.8873,0.486,5.00072,0.00000
2668.00,5.00079,10.222836,-0.000212,10.148327,0.8874,0.486,5.00079,0.00000
2669.00,5.00036,10.222825,-0.000213,10.148280,0.8874,0.486,5.00036,0.00000
2670.00,5.00013,10.222840,-0.000210,10.148263,0.8874,0.486,5.00013,0.00000
2671.00,4.99963,10.222991,-0.000206,10.148391,0.8875,0.486,4.99963,0.00000
2672.00,4.99916,10.223034,-0.000203,10.148421,0.8876,0.486,4.99916,0.00000
2673.00,4.99910,10.223112,-0.000201,10.148517,0.8876,0.486,4.99910,0.00000
2674.00,4.99819,10.223181,-0.000198,10.148495,0.8876,0.486,4.99819,0.00000
2675.00,4.99769,10.223244,-0.000198,10.148494,0.8877,0.486,4.99769,0.00000
2676.00,4.99787,10.223213,-0.000201,10.148432,0.8877,0.487,4.99787,0.00000
2677.00,4.99827,10.223231,-0.000201,10.148392,0.8878,0.487,4.99827,0.00000
2678.00,4.99773,10.223347,-0.000205,10.148418,0.8878,0.487,4.99773,0.00000
2679.00,4.99846,10.223353,-0.000207,10.148407,0.8879,0.487,4.99846,0.00000
2680.00,4.99898,10.223387,-0.000207,10.148400,0.8880,0.487,4.99898,0.00000
2681.00,4.99917,10.223482,-0.000207,10.148452,0.8881,0.488,4.99917,0.00000
2682.00,4.99921,10.223602,-0.000208,10.148504,0.8882,0.488,4.99921,0.00000
2683.00,4.99900,10.223596,-0.000208,10.148471,0.8882,0.488,4.99900,0.00000
2684.00,4.99894,10.223727,-0.000208,10.148479,0.8883,0.488,4.99894,0.00000
2685.00,4.99870,10.223848,-0.000206,10.148486,0.8884,0.488,4.99870,0.00000
2686.00,4.99859,10.223918,-0.000203,10.148490,0.8884,0.488,4.99859,0.00000
2687.00,4.99806,10.223983,-0.000202,10.148493,0.8885,0.488,4.99806,0.00000
2688.00,4.99869,10.224051,-0.000204,10.148500,0.8886,0.488,4.99869,0.00000
2689.00,4.99851,10.224101,-0.000205,10.148537,0.8887,0.488,4.99851,0.00000
2690.00,4.99866,10.224116,-0.000206,10.148524,0.8888,0.489,4.99866,0.00000
2691.00,4.99873,10.224191,-0.000207,10.148513,0.8889,0.489,4.99873,0.00000
2692.00,4.99963,10.224257,-0.000211,10.148524,0.8889,0.489,4.99963,0.00000
2693.00,4.99874,10.224307,-0.000210,10.148512,0.8890,0.489,4.99874,0.00000
2694.00,4.99883,10.224310,-0.000211,10.148490,0.8891,0.489,4.99883,0.00000
2695.00,4.99862,10.224369,-0.000212,10.148515,0.8892,0.490,4.99862,0.00000
2696.00,4.99846,10.224366,-0.000214,10.148475,0.8893,0.490,4.99846,0.00000
2697.00,4.99804,10.224362,-0.000209,10.148430,0.8893,0.490,4.99804,0.00000
2698.00,4.99867,10.224436,-0.000205,10.148452,0.8894,0.490,4.99867,0.00000
2699.00,4.99928,10.224531,-0.000202,10.148427,0.8894,0.490,4.99928,0.00000
2700.00,5.00007,10.224560,-0.000205,10.148387,0.8895,0.490,5.00007,0.00000
2701.00,5.00045,10.224666,-0.000206,10.148407,0.8896,0.490,5.00045,0.00000
2702.00,5.00016,10.224734,-0.000212,10.148425,0.8896,0.491,5.00016,0.00000
2703.00,4.99999,10.224740,-0.000212,10.148413,0.8897,0.491,4.99999,0.00000
2704.00,4.99892,10.224832,-0.000213,10.148493,0.8898,0.491,4.99892,0.00000
2705.00,4.99778,10.224863,-0.000214,10.148486,0.8899,0.491,4.99778,0.00000
2706.00,4.99724,10.224806,-0.000212,10.148453,0.8899,0.491,4.99724,0.00000
2707.00,4.99793,10.224809,-0.000209,10.148377,0.8899,0.491,4.99793,0.00000
2708.00,4.99818,10.224854,-0.000210,10.148360,0.8900,0.491,4.99818,0.00000
2709.00,4.99872,10.224813,-0.000214,10.148275,0.8900,0.492,4.99872,0.00000
2710.00,4.99966,10.224825,-0.000214,10.148264,0.8900,0.492,4.99966,0.00000
2711.00,4.99991,10.224927,-0.000215,10.148288,0.8900,0.492,4.99991,0.00000
2712.00,4.99972,10.225143,-0.000215,10.148482,0.8901,0.492,4.99972,0.00000
2713.00,4.99906,10.225252,-0.000215,10.148499,0.8901,0.492,4.99906,0.00000
2714.00,4.99825,10.225348,-0.000211,10.148547,0.8902,0.492,4.99825,0.00000
2715.00,4.99762,10.225452,-0.000206,10.148573,0.8903,0.492,4.99762,0.00000
2716.00,4.99758,10.225544,-0.000208,10.148577,0.8903,0.492,4.99758,0.00000
2717.00,4.99697,10.225453,-0.000210,10.148399,0.8904,0.493,4.99697,0.00000
2718.00,4.99787,10.225472,-0.000210,10.148402,0.8904,0.493,4.99787,0.00000
2719.00,4.99848,10.225474,-0.000213,10.148363,0.8905,0.493,4.99848,0.00000
2720.00,4.99866,10.225517,-0.000215,10.148344,0.8905,0.493,4.99866,0.00000
2721.00,4.99896,10.225553,-0.000214,10.148383,0.8905,0.493,4.99896,0.00000
2722.00,4.99947,10.225599,-0.000216,10.148411,0.8905,0.494,4.99947,0.00000
2723.00,4.99864,10.225684,-0.000217,10.148434,0.8905,0.494,4.99864,0.00000
2724.00,4.99844,10.225808,-0.000214,10.148491,0.8905,0.494,4.99844,0.00000
2725.00,4.99870,10.225854,-0.000212,10.148477,0.8906,0.494,4.99870,0.00000
2726.00,4.99817,10.225879,-0.000209,10.148411,0.8906,0.494,4.99817,0.00000
2727.00,4.99729,10.225969,-0.000206,10.148410,0.8906,0.494,4.99729,0.00000
2728.00,4.99635,10.226077,-0.000207,10.148440,0.8906,0.494,4.99635,0.00000
2729.00,4.99559,10.226017,-0.000210,10.148302,0.8906,0.495,4.99559,0.00000
2730.00,4.99515,10.226145,-0.000210,10.148376,0.8906,0.495,4.99515,0.00000
2731.00,4.99531,10.226276,-0.000211,10.148424,0.8906,0.495,4.99531,0.00000
2732.00,4.99588,10.226336,-0.000211,10.148438,0.8906,0.495,4.99588,0.00000
2733.00,4.99684,10.226307,-0.000209,10.148334,0.8906,0.495,4.99684,0.00000
2734.00,4.99760,10.226382,-0.000204,10.148345,0.8906,0.495,4.99760,0.00000
2735.00,4.99791,10.226479,-0.000201,10.148335,0.8906,0.495,4.99791,0.00000
2736.00,4.99770,10.226481,-0.000200,10.148297,0.8906,0.495,4.99770,0.00000
2737.00,4.99733,10.226565,-0.000201,10.148349,0.8906,0.496,4.99733,0.00000
2738.00,4.99686,10.226676,-0.000204,10.148442,0.8906,0.496,4.99686,0.00000
2739.00,4.99619,10.226763,-0.000206,10.148464,0.8906,0.496,4.99619,0.00000
2740.00,4.99673,10.226701,-0.000211,10.148378,0.8905,0.496,4.99673,0.00000
2741.00,4.99624,10.226689,-0.000217,10.148316,0.8905,0.497,4.99624,0.00000
2742.00,4.99637,10.226689,-0.000216,10.148255,0.8905,0.497,4.99637,0.00000
2743.00,4.99727,10.226696,-0.000211,10.148191,0.8904,0.497,4.99727,0.00000
2744.00,4.99787,10.226799,-0.000210,10.148216,0.8904,0.497,4.99787,0.00000
2745.00,4.99718,10.226957,-0.000208,10.148294,0.8903,0.497,4.99718,0.00000
2746.00,4.99813,10.227012,-0.000204,10.148306,0.8903,0.497,4.99813,0.00000
2747.00,4.99775,10.227112,-0.000205,10.148373,0.8903,0.497,4.99775,0.00000
2748.00,4.99710,10.227182,-0.000207,10.148371,0.8903,0.497,4.99710,0.00000
2749.00,4.99687,10.227279,-0.000212,10.148441,0.8903,0.498,4.99687,0.00000
2750.00,4.99689,10.227223,-0.000215,10.148388,0.8903,0.498,4.99689,0.00000
2751.00,4.99598,10.227245,-0.000214,10.148343,0.8903,0.498,4.99598,0.00000
2752.00,4.99693,10.227309,-0.000212,10.148344,0.8903,0.498,4.99693,0.00000
2753.00,4.99798,10.227362,-0.000210,10.148322,0.8903,0.498,4.99798,0.00000
2754.00,4.99885,10.227316,-0.000210,10.148258,0.8903,0.498,4.99885,0.00000
2755.00,4.99860,10.227409,-0.000212,10.148254,0.8903,0.499,4.99860,0.00000
2756.00,4.99873,10.227503,-0.000215,10.148311,0.8903,0.499,4.99873,0.00000
2757.00,4.99798,10.227482,-0.000219,10.148243,0.8903,0.499,4.99798,0.00000
2758.00,4.99670,10.227510,-0.000224,10.148246,0.8903,0.500,4.99670,0.00000
2759.00,4.99642,10.227574,-0.000222,10.148249,0.8903,0.500,4.99642,0.00000
2760.00,4.99673,10.227653,-0.000221,10.148306,0.8903,0.500,4.99673,0.00000
2761.00,4.99686,10.227687,-0.000221,10.148270,0.8903,0.500,4.99686,0.00000
2762.00,4.99659,10.227810,-0.000218,10.148321,0.8903,0.500,4.99659,0.00000
2763.00,4.99707,10.227824,-0.000212,10.148262,0.8902,0.500,4.99707,0.00000
2764.00,4.99575,10.227853,-0.000214,10.148229,0.8902,0.500,4.99575,0.00000
2765.00,4.99484,10.227882,-0.000215,10.148229,0.8902,0.500,4.99484,0.00000
2766.00,4.99475,10.227908,-0.000213,10.148201,0.8901,0.501,4.99475,0.00000
2767.00,4.99523,10.227959,-0.000213,10.148206,0.8901,0.501,4.99523,0.00000
2768.00,4.99537,10.228069,-0.000216,10.148319,0.8901,0.501,4.99537,0.00000
2769.00,4.99539,10.228170,-0.000213,10.148389,0.8901,0.501,4.99539,0.00000
2770.00,4.99521,10.228239,-0.000210,10.148411,0.8902,0.501,4.99521,0.00000
2771.00,4.99560,10.228366,-0.000209,10.148511,0.8902,0.501,4.99560,0.00000
2772.00,4.99526,10.228272,-0.000209,10.148384,0.8901,0.501,4.99526,0.00000
2773.00,4.99516,10.228252,-0.000206,10.148306,0.8902,0.501,4.99516,0.00000
2774.00,4.99544,10.228323,-0.000205,10.148251,0.8901,0.501,4.99544,0.00000
2775.00,4.99572,10.228278,-0.000203,10.148147,0.8901,0.502,4.99572,0.00000
2776.00,4.99495,10.228188,-0.000201,10.148058,0.8901,0.502,4.99495,0.00000
2777.00,4.99449,10.228312,-0.000200,10.148133,0.8901,0.502,4.99449,0.00000
2778.00,4.99373,10.228442,-0.000203,10.148197,0.8901,0.502,4.99373,0.00000
2779.00,4.99337,10.228460,-0.000202,10.148215,0.8901,0.502,4.99337,0.00000
2780.00,4.99245,10.228569,-0.000207,10.148242,0.8901,0.502,4.99245,0.00000
2781.00,4.99150,10.228746,-0.000213,10.148298,0.8902,0.503,4.99150,0.00000
2782.00,4.99146,10.228805,-0.000216,10.148293,0.8902,0.503,4.99146,0.00000
2783.00,4.99270,10.228845,-0.000215,10.148296,0.8902,0.503,4.99270,0.00000
2784.00,4.99319,10.228917,-0.000215,10.148352,0.8902,0.503,4.99319,0.00000
2785.00,4.99453,10.228942,-0.000214,10.148364,0.8902,0.504,4.99453,0.00000
2786.00,4.99506,10.229038,-0.000210,10.148388,0.8902,0.504,4.99506,0.00000
2787.00,4.99501,10.229121,-0.000209,10.148411,0.8902,0.504,4.99501,0.00000
2788.00,4.99448,10.229204,-0.000210,10.148466,0.8902,0.504,4.99448,0.00000
2789.00,4.99549,10.229248,-0.000212,10.148421,0.8902,0.504,4.99549,0.00000
2790.00,4.99532,10.229342,-0.000208,10.148450,0.8902,0.504,4.99532,0.00000
2791.00,4.99585,10.229395,-0.000205,10.148501,0.8902,0.504,4.99585,0.00000
2792.00,4.99607,10.229463,-0.000204,10.148499,0.8902,0.504,4.99607,0.00000
2793.00,4.99533,10.229522,-0.000202,10.148442,0.8902,0.504,4.99533,0.00000
2794.00,4.99377,10.229630,-0.000200,10.148480,0.8902,0.504,4.99377,0.00000
2795.00,4.99308,10.229704,-0.000201,10.148508,0.8902,0.504,4.99308,0.00000
2796.00,4.99232,10.229804,-0.000203,10.148512,0.8902,0.504,4.99232,0.00000
2797.00,4.99227,10.229858,-0.000199,10.148530,0.8902,0.504,4.99227,0.00000
2798.00,4.99303,10.229858,-0.000198,10.148532,0.8902,0.505,4.99303,0.00000
2799.00,4.99391,10.229896,-0.000198,10.148611,0.8902,0.505,4.99391,0.00000
2800.00,4.99420,10.230010,-0.000198,10.148675,0.8902,0.505,4.99420,0.00000
2801.00,4.99467,10.230005,-0.000197,10.148664,0.8902,0.505,4.99467,0.00000
2802.00,4.99558,10.230036,-0.000199,10.148677,0.8902,0.505,4.99558,0.00000
@18,1.2000,2.4, 2800.071 
2803.00,4.99492,10.230101,-0.000202,10.148683,0.8902,0.505,4.99492,0.00000
2804.00,4.99450,10.230109,-0.000205,10.148588,0.8902,0.506,4.99450,0.00000
2805.00,4.99350,10.230085,-0.000204,10.148510,0.8903,0.506,4.99350,0.00000
2806.00,4.98965,10.230159,-0.000202,10.148558,0.8903,0.506,4.98965,0.00000
2807.00,4.98361,10.230209,-0.000203,10.148574,0.8903,0.506,4.98361,0.00000
2808.00,4.97829,10.230186,-0.000204,10.148485,0.8903,0.506,4.97829,0.00000
2809.00,4.97521,10.230166,-0.000203,10.148422,0.8903,0.506,4.97521,0.00000
2810.00,4.97442,10.230238,-0.000204,10.148373,0.8903,0.506,4.97442,0.00000
2811.00,4.97760,10.230224,-0.000209,10.148250,0.8903,0.507,4.97760,0.00000
2812.00,4.98252,10.230281,-0.000208,10.148134,0.8904,0.507,4.98252,0.00000
2813.00,4.98920,10.230440,-0.000204,10.148233,0.8904,0.507,4.98920,0.00000
2814.00,4.99341,10.230605,-0.000207,10.148301,0.8905,0.507,4.99341,0.00000
2815.00,4.99613,10.230632,-0.000210,10.148326,0.8905,0.507,4.99613,0.00000
2816.00,4.99722,10.230736,-0.000209,10.148419,0.8906,0.507,4.99722,0.00000
2817.00,4.99761,10.230754,-0.000212,10.148514,0.8906,0.508,4.99761,0.00000
2818.00,4.99671,10.230728,-0.000218,10.148498,0.8906,0.508,4.99671,0.00000
2819.00,4.99567,10.230702,-0.000217,10.148428,0.8906,0.508,4.99567,0.00000
2820.00,4.99581,10.230768,-0.000216,10.148452,0.8906,0.509,4.99581,0.00000
2821.00,4.99574,10.230779,-0.000214,10.148374,0.8906,0.509,4.99574,0.00000
2822.00,4.99605,10.230838,-0.000214,10.148347,0.8906,0.509,4.99605,0.00000
2823.00,4.99658,10.230951,-0.000214,10.148377,0.8906,0.509,4.99658,0.00000
2824.00,4.99668,10.231022,-0.000213,10.148425,0.8906,0.509,4.99668,0.00000
2825.00,4.99646,10.231104,-0.000211,10.148414,0.8906,0.509,4.99646,0.00000
2826.00,4.99654,10.231179,-0.000211,10.148456,0.8905,0.509,4.99654,0.00000
2827.00,4.99601,10.231256,-0.000206,10.148473,0.8905,0.509,4.99601,0.00000
2828.00,4.99473,10.231319,-0.000201,10.148491,0.8905,0.509,4.99473,0.00000
2829.00,4.99414,10.231372,-0.000200,10.148486,0.8905,0.509,4.99414,0.00000
2830.00,4.99344,10.231419,-0.000203,10.148540,0.8904,0.510,4.99344,0.00000
2831.00,4.99381,10.231507,-0.000201,10.148543,0.8904,0.510,4.99381,0.00000
2832.00,4.99375,10.231572,-0.000205,10.148577,0.8903,0.510,4.99375,0.00000
2833.00,4.99388,10.231551,-0.000207,10.148493,0.8903,0.510,4.99388,0.00000
2834.00,4.99382,10.231579,-0.000208,10.148450,0.8902,0.510,4.99382,0.00000
2835.00,4.99397,10.231625,-0.000205,10.148422,0.8902,0.510,4.99397,0.00000
2836.00,4.99241,10.231610,-0.000209,10.148397,0.8901,0.511,4.99241,0.00000
2837.00,4.99216,10.231694,-0.000209,10.148403,0.8901,0.511,4.99216,0.00000
2838.00,4.99220,10.231821,-0.000209,10.148403,0.8900,0.511,4.99220,0.00000
2839.00,4.99224,10.231967,-0.000207,10.148489,0.8900,0.511,4.99224,0.00000
2840.00,4.99125,10.232074,-0.000208,10.148540,0.8900,0.511,4.99125,0.00000
2841.00,4.99152,10.232114,-0.000206,10.148537,0.8899,0.511,4.99152,0.00000
2842.00,4.99119,10.232134,-0.000204,10.148558,0.8898,0.511,4.99119,0.00000
2843.00,4.99062,10.232166,-0.000204,10.148616,0.8898,0.511,4.99062,0.00000
2844.00,4.99057,10.232174,-0.000201,10.148627,0.8897,0.511,4.99057,0.00000
2845.00,4.99108,10.232123,-0.000200,10.148528,0.8896,0.512,4.99108,0.00000
2846.00,4.99176,10.232234,-0.000200,10.148580,0.8895,0.512,4.99176,0.00000
2847.00,4.99170,10.232235,-0.000200,10.148466,0.8895,0.512,4.99170,0.00000
2848.00,4.99258,10.232238,-0.000198,10.148423,0.8894,0.512,4.99258,0.00000
2849.00,4.99287,10.232262,-0.000197,10.148379,0.8894,0.512,4.99287,0.00000
2850.00,4.99201,10.232280,-0.000198,10.148370,0.8893,0.512,4.99201,0.00000
2851.00,4.99089,10.232343,-0.000197,10.148401,0.8893,0.512,4.99089,0.00000
2852.00,4.99057,10.232374,-0.000198,10.148390,0.8893,0.512,4.99057,0.00000
2853.00,4.98980,10.232444,-0.000200,10.148390,0.8892,0.512,4.98980,0.00000
2854.00,4.98931,10.232454,-0.000201,10.148344,0.8892,0.512,4.98931,0.00000
2855.00,4.99007,10.232522,-0.000199,10.148398,0.8891,0.512,4.99007,0.00000
2856.00,4.99046,10.232453,-0.000202,10.148284,0.8891,0.513,4.99046,0.00000
2857.00,4.99145,10.232548,-0.000202,10.148356,0.8890,0.513,4.99145,0.00000
2858.00,4.99209,10.232600,-0.000202,10.148392,0.8890,0.513,4.99209,0.00000
2859.00,4.99171,10.232710,-0.000204,10.148440,0.8889,0.513,4.99171,0.00000
2860.00,4.99136,10.232806,-0.000204,10.148436,0.8888,0.513,4.99136,0.00000
2861.00,4.99143,10.232938,-0.000203,10.148525,0.8887,0.513,4.99143,0.00000
2862.00,4.99078,10.233029,-0.000202,10.148526,0.8886,0.513,4.99078,0.00000
2863.00,4.99061,10.233156,-0.000202,10.148617,0.8885,0.514,4.99061,0.00000
2864.00,4.99125,10.233163,-0.000202,10.148574,0.8884,0.514,4.99125,0.00000
2865.00,4.99195,10.233188,-0.000206,10.148619,0.8883,0.514,4.99195,0.00000
2866.00,4.99268,10.233257,-0.000208,10.148651,0.8882,0.515,4.99268,0.00000
2867.00,4.99290,10.233291,-0.000208,10.148657,0.8880,0.515,4.99290,0.00000
2868.00,4.99273,10.233282,-0.000209,10.148584,0.8879,0.515,4.99273,0.00000
2869.00,4.99299,10.233407,-0.000213,10.148735,0.8879,0.515,4.99299,0.00000
2870.00,4.99277,10.233491,-0.000209,10.148736,0.8878,0.515,4.99277,0.00000
2871.00,4.99212,10.233493,-0.000207,10.148641,0.8877,0.515,4.99212,0.00000
2872.00,4.99193,10.233515,-0.000203,10.148636,0.8876,0.515,4.99193,0.00000
2873.00,4.99121,10.233606,-0.000202,10.148671,0.8876,0.515,4.99121,0.00000
2874.00,4.99070,10.233588,-0.000198,10.148550,0.8875,0.515,4.99070,0.00000
2875.00,4.98998,10.233644,-0.000199,10.148528,0.8874,0.516,4.98998,0.00000
2876.00,4.99002,10.233707,-0.000204,10.148564,0.8873,0.516,4.99002,0.00000
2877.00,4.99053,10.233815,-0.000205,10.148625,0.8872,0.516,4.99053,0.00000
2878.00,4.99107,10.233811,-0.000205,10.148574,0.8871,0.516,4.99107,0.00000
2879.00,4.99256,10.233860,-0.000208,10.148608,0.8870,0.517,4.99256,0.00000
2880.00,4.99449,10.233821,-0.000206,10.148514,0.8869,0.517,4.99449,0.00000
2881.00,4.99483,10.233842,-0.000203,10.148513,0.8868,0.517,4.99483,0.00000
2882.00,4.99460,10.233876,-0.000206,10.148533,0.8867,0.517,4.99460,0.00000
2883.00,4.99429,10.233979,-0.000208,10.148575,0.8867,0.517,4.99429,0.00000
2884.00,4.99309,10.234021,-0.000210,10.148536,0.8866,0.517,4.99309,0.00000
2885.00,4.99182,10.234088,-0.000212,10.148554,0.8865,0.518,4.99182,0.00000
2886.00,4.99109,10.234138,-0.000214,10.148540,0.8864,0.518,4.99109,0.00000
2887.00,4.99086,10.234113,-0.000210,10.148409,0.8864,0.518,4.99086,0.00000
2888.00,4.99201,10.234146,-0.000208,10.148401,0.8863,0.518,4.99201,0.00000
2889.00,4.99205,10.234262,-0.000204,10.148457,0.8862,0.518,4.99205,0.00000
2890.00,4.99139,10.234296,-0.000203,10.148435,0.8861,0.518,4.99139,0.00000
2891.00,4.99127,10.234388,-0.000202,10.148462,0.8860,0.518,4.99127,0.00000
2892.00,4.99135,10.234432,-0.000206,10.148488,0.8860,0.518,4.99135,0.00000
2893.00,4.99074,10.234493,-0.000209,10.148485,0.8859,0.519,4.99074,0.00000
2894.00,4.99139,10.234581,-0.000211,10.148514,0.8858,0.519,4.99139,0.00000
2895.00,4.99190,10.234667,-0.000215,10.148553,0.8858,0.519,4.99190,0.00000
2896.00,4.99243,10.234663,-0.000217,10.148462,0.8857,0.519,4.99243,0.00000
2897.00,4.99237,10.234721,-0.000217,10.148382,0.8856,0.520,4.99237,0.00000
2898.00,4.99255,10.234711,-0.000218,10.148316,0.8856,0.520,4.99255,0.00000
2899.00,4.99141,10.234708,-0.000216,10.148267,0.8855,0.520,4.99141,0.00000
2900.00,4.99148,10.234705,-0.000213,10.148257,0.8855,0.520,4.99148,0.00000
2901.00,4.99082,10.234760,-0.000211,10.148311,0.8854,0.520,4.99082,0.00000
2902.00,4.99125,10.234909,-0.000210,10.148451,0.8854,0.520,4.99125,0.00000
2903.00,4.99077,10.234961,-0.000210,10.148434,0.8854,0.520,4.99077,0.00000
2904.00,4.99100,10.235013,-0.000210,10.148458,0.8853,0.520,4.99100,0.00000
2905.00,4.99131,10.235170,-0.000210,10.148510,0.8853,0.521,4.99131,0.00000
2906.00,4.99178,10.235253,-0.000209,10.148523,0.8853,0.521,4.99178,0.00000
2907.00,4.99125,10.235198,-0.000211,10.148433,0.8852,0.521,4.99125,0.00000
2908.00,4.99040,10.235285,-0.000210,10.148558,0.8852,0.521,4.99040,0.00000
2909.00,4.98972,10.235233,-0.000209,10.148492,0.8852,0.521,4.98972,0.00000
2910.00,4.98888,10.235258,-0.000209,10.148466,0.8851,0.521,4.98888,0.00000
2911.00,4.98854,10.235286,-0.000212,10.148459,0.8851,0.522,4.98854,0.00000
2912.00,4.98893,10.235353,-0.000213,10.148462,0.8851,0.522,4.98893,0.00000
2913.00,4.99059,10.235405,-0.000214,10.148368,0.8851,0.522,4.99059,0.00000
2914.00,4.99135,10.235517,-0.000216,10.148383,0.8851,0.522,4.99135,0.00000
2915.00,4.99124,10.235519,-0.000216,10.148385,0.8851,0.523,4.99124,0.00000
2916.00,4.99152,10.235630,-0.000215,10.148424,0.8851,0.523,4.99152,0.00000
2917.00,4.99130,10.235741,-0.000213,10.148486,0.8851,0.523,4.99130,0.00000
2918.00,4.99035,10.235794,-0.000211,10.148513,0.8851,0.523,4.99035,0.00000
2919.00,4.99021,10.235783,-0.000210,10.148443,0.8850,0.523,4.99021,0.00000
2920.00,4.99039,10.235931,-0.000210,10.148486,0.8850,0.523,4.99039,0.00000
2921.00,4.99022,10.235908,-0.000209,10.148369,0.8850,0.523,4.99022,0.00000
2922.00,4.99008,10.235990,-0.000210,10.148358,0.8849,0.523,4.99008,0.00000
2923.00,4.98946,10.236079,-0.000209,10.148369,0.8849,0.523,4.98946,0.00000
2924.00,4.98961,10.236281,-0.000209,10.148466,0.8849,0.524,4.98961,0.00000
2925.00,4.98911,10.236326,-0.000205,10.148455,0.8849,0.524,4.98911,0.00000
2926.00,4.98831,10.236486,-0.000202,10.148540,0.8849,0.524,4.98831,0.00000
2927.00,4.98819,10.236455,-0.000201,10.148478,0.8848,0.524,4.98819,0.00000
2928.00,4.98865,10.236470,-0.000200,10.148420,0.8848,0.524,4.98865,0.00000
2929.00,4.98747,10.236494,-0.000202,10.148430,0.8848,0.524,4.98747,0.00000
2930.00,4.98783,10.236481,-0.000206,10.148387,0.8847,0.524,4.98783,0.00000
2931.00,4.98866,10.236516,-0.000209,10.148428,0.8847,0.524,4.98866,0.00000
2932.00,4.98830,10.236701,-0.000208,10.148567,0.8847,0.525,4.98830,0.00000
2933.00,4.98849,10.236792,-0.000211,10.148659,0.8847,0.525,4.98849,0.00000
2934.00,4.98983,10.236766,-0.000210,10.148598,0.8846,0.525,4.98983,0.00000
2935.00,4.99025,10.236899,-0.000208,10.148686,0.8846,0.525,4.99025,0.00000
2936.00,4.99044,10.236952,-0.000205,10.148707,0.8846,0.525,4.99044,0.00000
2937.00,4.99077,10.236835,-0.000207,10.148559,0.8845,0.525,4.99077,0.00000
2938.00,4.99064,10.236850,-0.000207,10.148502,0.8845,0.526,4.99064,0.00000
2939.00,4.98997,10.236905,-0.000204,10.148525,0.8845,0.526,4.98997,0.00000
2940.00,4.98920,10.236911,-0.000205,10.148502,0.8845,0.526,4.98920,0.00000
2941.00,4.98832,10.236874,-0.000208,10.148387,0.8844,0.526,4.98832,0.00000
2942.00,4.98792,10.236949,-0.000207,10.148428,0.8844,0.526,4.98792,0.00000
2943.00,4.98791,10.237036,-0.000209,10.148455,0.8844,0.526,4.98791,0.00000
2944.00,4.98784,10.237155,-0.000211,10.148456,0.8844,0.527,4.98784,0.00000
2945.00,4.98777,10.237254,-0.000212,10.148477,0.8844,0.527,4.98777,0.00000
2946.00,4.98772,10.237300,-0.000214,10.148467,0.8843,0.527,4.98772,0.00000
2947.00,4.98781,10.237296,-0.000212,10.148414,0.8843,0.527,4.98781,0.00000
2948.00,4.98791,10.237363,-0.000212,10.148432,0.8843,0.527,4.98791,0.00000
2949.00,4.98861,10.237367,-0.000210,10.148404,0.8842,0.527,4.98861,0.00000
2950.00,4.98931,10.237373,-0.000211,10.148362,0.8842,0.528,4.98931,0.00000
2951.00,4.99025,10.237467,-0.000209,10.148382,0.8842,0.528,4.99025,0.00000
2952.00,4.98983,10.237638,-0.000206,10.148458,0.8842,0.528,4.98983,0.00000
2953.00,4.98991,10.237729,-0.000206,10.148495,0.8841,0.528,4.98991,0.00000
2954.00,4.98873,10.237793,-0.000208,10.148510,0.8841,0.528,4.98873,0.00000
2955.00,4.98819,10.237847,-0.000205,10.148444,0.8840,0.528,4.98819,0.00000
2956.00,4.98748,10.237964,-0.000204,10.148491,0.8839,0.528,4.98748,0.00000
2957.00,4.98748,10.238022,-0.000206,10.148484,0.8839,0.528,4.98748,0.00000
2958.00,4.98730,10.238004,-0.000206,10.148400,0.8838,0.528,4.98730,0.00000
2959.00,4.98743,10.238083,-0.000206,10.148396,0.8838,0.529,4.98743,0.00000
2960.00,4.98666,10.238112,-0.000210,10.148465,0.8837,0.529,4.98666,0.00000
2961.00,4.98584,10.238102,-0.000207,10.148466,0.8836,0.529,4.98584,0.00000
2962.00,4.98647,10.238106,-0.000209,10.148459,0.8836,0.529,4.98647,0.00000
@19,1.2000,2.4, 2960.052 
2963.00,4.98658,10.238106,-0.000210,10.148489,0.8835,0.529,4.98658,0.00000
2964.00,4.98755,10.238120,-0.000206,10.148520,0.8834,0.529,4.98755,0.00000
2965.00,4.98884,10.238182,-0.000202,10.148495,0.8833,0.529,4.98884,0.00000
2966.00,4.98737,10.238281,-0.000207,10.148541,0.8832,0.530,4.98737,0.00000
2967.00,4.98194,10.238354,-0.000205,10.148616,0.8832,0.530,4.98194,0.00000
2968.00,4.97647,10.238485,-0.000202,10.148688,0.8832,0.530,4.97647,0.00000
2969.00,4.97180,10.238549,-0.000203,10.148698,0.8831,0.530,4.97180,0.00000
2970.00,4.96884,10.238636,-0.000208,10.148680,0.8831,0.530,4.96884,0.00000
2971.00,4.97015,10.238658,-0.000206,10.148632,0.8831,0.530,4.97015,0.00000
2972.00,4.97534,10.238623,-0.000206,10.148496,0.8831,0.530,4.97534,0.00000
2973.00,4.98159,10.238589,-0.000208,10.148365,0.8830,0.531,4.98159,0.00000
2974.00,4.98707,10.238605,-0.000209,10.148321,0.8830,0.531,4.98707,0.00000
2975.00,4.99073,10.238696,-0.000209,10.148405,0.8830,0.531,4.99073,0.00000
2976.00,4.99318,10.238777,-0.000211,10.148455,0.8830,0.531,4.99318,0.00000
2977.00,4.99434,10.238893,-0.000211,10.148494,0.8830,0.531,4.99434,0.00000
2978.00,4.99421,10.239013,-0.000212,10.148567,0.8830,0.532,4.99421,0.00000
2979.00,4.99380,10.239139,-0.000212,10.148607,0.8829,0.532,4.99380,0.00000
2980.00,4.99355,10.239092,-0.000209,10.148528,0.8829,0.532,4.99355,0.00000
2981.00,4.99278,10.239077,-0.000205,10.148433,0.8828,0.532,4.99278,0.00000
2982.00,4.99211,10.239135,-0.000203,10.148471,0.8828,0.532,4.99211,0.00000
2983.00,4.99134,10.239138,-0.000203,10.148443,0.8828,0.532,4.99134,0.00000
2984.00,4.99041,10.239115,-0.000204,10.148392,0.8828,0.532,4.99041,0.00000
2985.00,4.99021,10.239188,-0.000208,10.148381,0.8828,0.532,4.99021,0.00000
2986.00,4.98954,10.239254,-0.000209,10.148370,0.8828,0.532,4.98954,0.00000
2987.00,4.98830,10.239301,-0.000214,10.148324,0.8828,0.533,4.98830,0.00000
2988.00,4.98813,10.239382,-0.000216,10.148332,0.8829,0.533,4.98813,0.00000
2989.00,4.98875,10.239437,-0.000217,10.148325,0.8829,0.533,4.98875,0.00000
2990.00,4.98775,10.239535,-0.000214,10.148353,0.8829,0.533,4.98775,0.00000
2991.00,4.98802,10.239546,-0.000216,10.148332,0.8829,0.534,4.98802,0.00000
2992.00,4.98857,10.239620,-0.000214,10.148358,0.8829,0.534,4.98857,0.00000
2993.00,4.98926,10.239628,-0.000211,10.148308,0.8829,0.534,4.98926,0.00000
2994.00,4.98878,10.239677,-0.000210,10.148300,0.8830,0.534,4.98878,0.00000
2995.00,4.98888,10.239694,-0.000212,10.148275,0.8830,0.534,4.98888,0.00000
2996.00,4.98805,10.239849,-0.000213,10.148388,0.8831,0.534,4.98805,0.00000
2997.00,4.98710,10.239872,-0.000214,10.148361,0.8831,0.534,4.98710,0.00000
2998.00,4.98568,10.239955,-0.000217,10.148360,0.8832,0.535,4.98568,0.00000
2999.00,4.98536,10.240003,-0.000218,10.148382,0.8832,0.535,4.98536,0.00000
3000.00,4.98459,10.240030,-0.000218,10.148383,0.8833,0.535,4.98459,0.00000
3001.00,4.98533,10.239980,-0.000217,10.148328,0.8834,0.535,4.98533,0.00000
3002.00,4.98609,10.240040,-0.000217,10.148312,0.8835,0.536,4.98609,0.00000
3003.00,4.98676,10.240070,-0.000213,10.148344,0.8836,0.536,4.98676,0.00000
3004.00,4.98647,10.240196,-0.000211,10.148346,0.8836,0.536,4.98647,0.00000
3005.00,4.98710,10.240246,-0.000210,10.148333,0.8837,0.536,4.98710,0.00000
3006.00,4.98709,10.240315,-0.000209,10.148316,0.8838,0.536,4.98709,0.00000
3007.00,4.98730,10.240396,-0.000208,10.148376,0.8839,0.536,4.98730,0.00000
3008.00,4.98612,10.240523,-0.000211,10.148418,0.8840,0.536,4.98612,0.00000
3009.00,4.98492,10.240533,-0.000216,10.148450,0.8841,0.537,4.98492,0.00000
3010.00,4.98525,10.240659,-0.000216,10.148485,0.8842,0.537,4.98525,0.00000
3011.00,4.98461,10.240742,-0.000215,10.148505,0.8843,0.537,4.98461,0.00000
3012.00,4.98486,10.240763,-0.000215,10.148502,0.8844,0.537,4.98486,0.00000
3013.00,4.98518,10.240800,-0.000211,10.148460,0.8845,0.537,4.98518,0.00000
3014.00,4.98666,10.240842,-0.000205,10.148411,0.8845,0.537,4.98666,0.00000
3015.00,4.98664,10.240910,-0.000204,10.148482,0.8846,0.537,4.98664,0.00000
3016.00,4.98654,10.240993,-0.000208,10.148551,0.8847,0.537,4.98654,0.00000
3017.00,4.98539,10.241099,-0.000205,10.148615,0.8848,0.538,4.98539,0.00000
3018.00,4.98504,10.241129,-0.000206,10.148645,0.8849,0.538,4.98504,0.00000
3019.00,4.98439,10.241213,-0.000207,10.148722,0.8850,0.538,4.98439,0.00000
3020.00,4.98365,10.241257,-0.000207,10.148707,0.8851,0.538,4.98365,0.00000
3021.00,4.98317,10.241269,-0.000202,10.148655,0.8852,0.538,4.98317,0.00000
3022.00,4.98324,10.241307,-0.000205,10.148627,0.8853,0.538,4.98324,0.00000
3023.00,4.98236,10.241363,-0.000207,10.148659,0.8853,0.538,4.98236,0.00000
3024.00,4.98207,10.241484,-0.000207,10.148701,0.8854,0.539,4.98207,0.00000
3025.00,4.98145,10.241481,-0.000205,10.148671,0.8855,0.539,4.98145,0.00000
3026.00,4.98178,10.241541,-0.000203,10.148668,0.8856,0.539,4.98178,0.00000
3027.00,4.98245,10.241564,-0.000201,10.148619,0.8857,0.539,4.98245,0.00000
3028.00,4.98386,10.241656,-0.000199,10.148616,0.8858,0.539,4.98386,0.00000
3029.00,4.98504,10.241616,-0.000200,10.148530,0.8859,0.539,4.98504,0.00000
3030.00,4.98638,10.241665,-0.000201,10.148524,0.8860,0.539,4.98638,0.00000
3031.00,4.98619,10.241739,-0.000200,10.148549,0.8860,0.539,4.98619,0.00000
3032.00,4.98533,10.241785,-0.000197,10.148584,0.8861,0.539,4.98533,0.00000
3033.00,4.98469,10.241801,-0.000198,10.148590,0.8862,0.539,4.98469,0.00000
3034.00,4.98499,10.241842,-0.000199,10.148600,0.8863,0.540,4.98499,0.00000
3035.00,4.98451,10.241874,-0.000197,10.148595,0.8864,0.540,4.98451,0.00000
3036.00,4.98474,10.241849,-0.000199,10.148535,0.8865,0.540,4.98474,0.00000
3037.00,4.98508,10.241901,-0.000203,10.148537,0.8866,0.540,4.98508,0.00000
3038.00,4.98536,10.241887,-0.000204,10.148449,0.8866,0.540,4.98536,0.00000
3039.00,4.98385,10.241988,-0.000201,10.148484,0.8867,0.540,4.98385,0.00000
3040.00,4.98361,10.242098,-0.000203,10.148515,0.8868,0.541,4.98361,0.00000
3041.00,4.98379,10.242194,-0.000203,10.148518,0.8869,0.541,4.98379,0.00000
3042.00,4.98432,10.242262,-0.000203,10.148509,0.8870,0.541,4.98432,0.00000
3043.00,4.98497,10.242276,-0.000201,10.148508,0.8871,0.541,4.98497,0.00000
3044.00,4.98496,10.242282,-0.000201,10.148460,0.8872,0.541,4.98496,0.00000
3045.00,4.98492,10.242245,-0.000200,10.148386,0.8873,0.541,4.98492,0.00000
3046.00,4.98448,10.242242,-0.000200,10.148350,0.8873,0.541,4.98448,0.00000
3047.00,4.98420,10.242273,-0.000203,10.148333,0.8874,0.541,4.98420,0.00000
3048.00,4.98394,10.242371,-0.000205,10.148347,0.8875,0.541,4.98394,0.00000
3049.00,4.98379,10.242457,-0.000208,10.148391,0.8876,0.542,4.98379,0.00000
3050.00,4.98458,10.242532,-0.000211,10.148415,0.8876,0.542,4.98458,0.00000
3051.00,4.98544,10.242657,-0.000212,10.148489,0.8877,0.542,4.98544,0.00000
3052.00,4.98596,10.242717,-0.000214,10.148540,0.8878,0.542,4.98596,0.00000
3053.00,4.98618,10.242816,-0.000214,10.148578,0.8879,0.543,4.98618,0.00000
3054.00,4.98606,10.242818,-0.000213,10.148533,0.8879,0.543,4.98606,0.00000
3055.00,4.98508,10.242888,-0.000211,10.148563,0.8880,0.543,4.98508,0.00000
3056.00,4.98357,10.242950,-0.000211,10.148569,0.8881,0.543,4.98357,0.00000
3057.00,4.98194,10.242995,-0.000206,10.148528,0.8882,0.543,4.98194,0.00000
3058.00,4.98202,10.243016,-0.000209,10.148484,0.8882,0.543,4.98202,0.00000
3059.00,4.98320,10.243081,-0.000213,10.148453,0.8883,0.543,4.98320,0.00000
3060.00,4.98304,10.243147,-0.000212,10.148433,0.8884,0.544,4.98304,0.00000
3061.00,4.98317,10.243241,-0.000215,10.148482,0.8884,0.544,4.98317,0.00000
3062.00,4.98338,10.243311,-0.000218,10.148484,0.8885,0.544,4.98338,0.00000
3063.00,4.98261,10.243325,-0.000214,10.148462,0.8885,0.544,4.98261,0.00000
3064.00,4.98185,10.243418,-0.000211,10.148539,0.8886,0.544,4.98185,0.00000
3065.00,4.98209,10.243499,-0.000214,10.148594,0.8886,0.544,4.98209,0.00000
3066.00,4.98264,10.243540,-0.000211,10.148560,0.8887,0.544,4.98264,0.00000
3067.00,4.98311,10.243614,-0.000211,10.148614,0.8887,0.545,4.98311,0.00000
3068.00,4.98322,10.243663,-0.000213,10.148624,0.8887,0.545,4.98322,0.00000
3069.00,4.98323,10.243697,-0.000213,10.148617,0.8887,0.545,4.98323,0.00000
3070.00,4.98346,10.243735,-0.000210,10.148605,0.8887,0.545,4.98346,0.00000
3071.00,4.98442,10.243767,-0.000213,10.148584,0.8886,0.545,4.98442,0.00000
3072.00,4.98493,10.243775,-0.000211,10.148510,0.8886,0.545,4.98493,0.00000
3073.00,4.98537,10.243888,-0.000206,10.148545,0.8886,0.545,4.98537,0.00000
3074.00,4.98435,10.243966,-0.000205,10.148576,0.8886,0.545,4.98435,0.00000
3075.00,4.98392,10.243972,-0.000208,10.148508,0.8885,0.546,4.98392,0.00000
3076.00,4.98274,10.243958,-0.000207,10.148451,0.8885,0.546,4.98274,0.00000
3077.00,4.98217,10.243982,-0.000208,10.148430,0.8885,0.546,4.98217,0.00000
3078.00,4.98151,10.244016,-0.000211,10.148415,0.8885,0.546,4.98151,0.00000
3079.00,4.98213,10.244016,-0.000210,10.148356,0.8884,0.546,4.98213,0.00000
3080.00,4.98274,10.244074,-0.000208,10.148392,0.8884,0.546,4.98274,0.00000
3081.00,4.98291,10.244164,-0.000209,10.148465,0.8883,0.546,4.98291,0.00000
3082.00,4.98264,10.244302,-0.000208,10.148560,0.8883,0.547,4.98264,0.00000
3083.00,4.98257,10.244415,-0.000209,10.148631,0.8883,0.547,4.98257,0.00000
3084.00,4.98247,10.244477,-0.000211,10.148610,0.8883,0.547,4.98247,0.00000
3085.00,4.98244,10.244598,-0.000212,10.148605,0.8883,0.547,4.98244,0.00000
3086.00,4.98187,10.244711,-0.000210,10.148630,0.8883,0.547,4.98187,0.00000
3087.00,4.98207,10.244723,-0.000211,10.148582,0.8884,0.548,4.98207,0.00000
3088.00,4.98191,10.244803,-0.000211,10.148612,0.8884,0.548,4.98191,0.00000
3089.00,4.98259,10.244934,-0.000208,10.148656,0.8884,0.548,4.98259,0.00000
3090.00,4.98217,10.244938,-0.000209,10.148617,0.8885,0.548,4.98217,0.00000
3091.00,4.98323,10.244895,-0.000205,10.148559,0.8885,0.548,4.98323,0.00000
3092.00,4.98358,10.244989,-0.000202,10.148582,0.8886,0.548,4.98358,0.00000
3093.00,4.98383,10.244964,-0.000201,10.148467,0.8886,0.548,4.98383,0.00000
3094.00,4.98357,10.244968,-0.000203,10.148443,0.8887,0.548,4.98357,0.00000
3095.00,4.98229,10.244994,-0.000203,10.148476,0.8887,0.548,4.98229,0.00000
3096.00,4.98100,10.245129,-0.000209,10.148497,0.8888,0.549,4.98100,0.00000
3097.00,4.98094,10.245188,-0.000210,10.148492,0.8889,0.549,4.98094,0.00000
3098.00,4.98060,10.245269,-0.000213,10.148538,0.8890,0.549,4.98060,0.00000
3099.00,4.97996,10.245338,-0.000214,10.148614,0.8890,0.549,4.97996,0.00000
3100.00,4.98090,10.245375,-0.000213,10.148611,0.8891,0.549,4.98090,0.00000
3101.00,4.98185,10.245376,-0.000210,10.148636,0.8891,0.550,4.98185,0.00000
3102.00,4.98180,10.245351,-0.000211,10.148599,0.8891,0.550,4.98180,0.00000
3103.00,4.98235,10.245384,-0.000210,10.148596,0.8891,0.550,4.98235,0.00000
3104.00,4.98265,10.245391,-0.000211,10.148556,0.8891,0.550,4.98265,0.00000
3105.00,4.98349,10.245470,-0.000212,10.148559,0.8891,0.550,4.98349,0.00000
3106.00,4.98352,10.245529,-0.000214,10.148543,0.8891,0.550,4.98352,0.00000
3107.00,4.98399,10.245643,-0.000214,10.148587,0.8891,0.551,4.98399,0.00000
3108.00,4.98322,10.245696,-0.000210,10.148604,0.8891,0.551,4.98322,0.00000
3109.00,4.98343,10.245686,-0.000207,10.148540,0.8891,0.551,4.98343,0.00000
3110.00,4.98284,10.245692,-0.000204,10.148513,0.8891,0.551,4.98284,0.00000
3111.00,4.98228,10.245696,-0.000205,10.148444,0.8891,0.551,4.98228,0.00000
3112.00,4.98167,10.245686,-0.000207,10.148368,0.8891,0.551,4.98167,0.00000
3113.00,4.98201,10.245686,-0.000209,10.148309,0.8891,0.551,4.98201,0.00000
3114.00,4.98107,10.245836,-0.000209,10.148355,0.8890,0.551,4.98107,0.00000
3115.00,4.98054,10.245972,-0.000211,10.148450,0.8890,0.552,4.98054,0.00000
3116.00,4.98095,10.246008,-0.000208,10.148481,0.8890,0.552,4.98095,0.00000
3117.00,4.98117,10.246055,-0.000206,10.148493,0.8890,0.552,4.98117,0.00000
3118.00,4.98029,10.246146,-0.000206,10.148558,0.8890,0.552,4.98029,0.00000
3119.00,4.98034,10.246169,-0.000207,10.148539,0.8890,0.552,4.98034,0.00000
3120.00,4.98013,10.246156,-0.000205,10.148453,0.8890,0.552,4.98013,0.00000
3121.00,4.97916,10.246252,-0.000207,10.148472,0.8890,0.552,4.97916,0.00000
3122.00,4.97853,10.246297,-0.000206,10.148450,0.8890,0.553,4.97853,0.00000
@20,1.2000,2.4, 3120.028 
3123.00,4.97955,10.246326,-0.000204,10.148398,0.8890,0.553,4.97955,0.00000
3124.00,4.98103,10.246393,-0.000202,10.148382,0.8890,0.553,4.98103,0.00000
3125.00,4.98090,10.246480,-0.000202,10.148360,0.8890,0.553,4.98090,0.00000
3126.00,4.97897,10.246556,-0.000199,10.148348,0.8890,0.553,4.97897,0.00000
3127.00,4.97356,10.246545,-0.000198,10.148335,0.8891,0.553,4.97356,0.00000
3128.00,4.96850,10.246631,-0.000198,10.148384,0.8891,0.553,4.96850,0.00000
3129.00,4.96384,10.246674,-0.000203,10.148405,0.8891,0.553,4.96384,0.00000
3130.00,4.96152,10.246749,-0.000206,10.148437,0.8891,0.554,4.96152,0.00000
3131.00,4.96262,10.246796,-0.000211,10.148417,0.8892,0.554,4.96262,0.00000
3132.00,4.96789,10.246973,-0.000211,10.148458,0.8892,0.554,4.96789,0.00000
3133.00,4.97384,10.247029,-0.000210,10.148402,0.8893,0.554,4.97384,0.00000
3134.00,4.97824,10.247128,-0.000205,10.148411,0.8893,0.554,4.97824,0.00000
3135.00,4.98213,10.247195,-0.000202,10.148454,0.8894,0.554,4.98213,0.00000
3136.00,4.98429,10.247207,-0.000200,10.148428,0.8894,0.554,4.98429,0.00000
3137.00,4.98482,10.247212,-0.000202,10.148426,0.8895,0.555,4.98482,0.00000
3138.00,4.98470,10.247257,-0.000203,10.148437,0.8895,0.555,4.98470,0.00000
3139.00,4.98384,10.247267,-0.000206,10.148436,0.8896,0.555,4.98384,0.00000
3140.00,4.98260,10.247318,-0.000207,10.148454,0.8896,0.555,4.98260,0.00000
3141.00,4.98181,10.247435,-0.000206,10.148549,0.8897,0.555,4.98181,0.00000
3142.00,4.98134,10.247484,-0.000206,10.148583,0.8897,0.555,4.98134,0.00000
3143.00,4.98058,10.247461,-0.000208,10.148564,0.8898,0.556,4.98058,0.00000
3144.00,4.98106,10.247466,-0.000210,10.148566,0.8898,0.556,4.98106,0.00000
3145.00,4.98203,10.247491,-0.000209,10.148550,0.8899,0.556,4.98203,0.00000
3146.00,4.98283,10.247496,-0.000206,10.148485,0.8900,0.556,4.98283,0.00000
3147.00,4.98328,10.247522,-0.000204,10.148467,0.8900,0.556,4.98328,0.00000
3148.00,4.98323,10.247616,-0.000201,10.148555,0.8901,0.556,4.98323,0.00000
3149.00,4.98303,10.247721,-0.000203,10.148617,0.8901,0.556,4.98303,0.00000
3150.00,4.98175,10.247719,-0.000204,10.148600,0.8902,0.557,4.98175,0.00000
3151.00,4.98027,10.247748,-0.000209,10.148665,0.8902,0.557,4.98027,0.00000
3152.00,4.97913,10.247843,-0.000210,10.148682,0.8902,0.557,4.97913,0.00000
3153.00,4.97755,10.247852,-0.000211,10.148597,0.8902,0.557,4.97755,0.00000
3154.00,4.97726,10.247795,-0.000205,10.148492,0.8902,0.557,4.97726,0.00000
3155.00,4.97780,10.247901,-0.000203,10.148519,0.8903,0.557,4.97780,0.00000
3156.00,4.97859,10.248013,-0.000201,10.148503,0.8903,0.557,4.97859,0.00000
3157.00,4.97994,10.248058,-0.000203,10.148506,0.8903,0.557,4.97994,0.00000
3158.00,4.98186,10.248144,-0.000203,10.148525,0.8903,0.558,4.98186,0.00000
3159.00,4.98192,10.248279,-0.000205,10.148580,0.8903,0.558,4.98192,0.00000
3160.00,4.98099,10.248275,-0.000205,10.148490,0.8903,0.558,4.98099,0.00000
3161.00,4.98016,10.248351,-0.000204,10.148531,0.8903,0.558,4.98016,0.00000
3162.00,4.97898,10.248384,-0.000201,10.148486,0.8903,0.558,4.97898,0.00000
3163.00,4.97777,10.248495,-0.000200,10.148534,0.8903,0.558,4.97777,0.00000
3164.00,4.97749,10.248500,-0.000203,10.148452,0.8902,0.558,4.97749,0.00000
3165.00,4.97841,10.248565,-0.000205,10.148508,0.8903,0.559,4.97841,0.00000
3166.00,4.97839,10.248559,-0.000203,10.148443,0.8903,0.559,4.97839,0.00000
3167.00,4.97768,10.248676,-0.000204,10.148519,0.8903,0.559,4.97768,0.00000
3168.00,4.97668,10.248663,-0.000204,10.148439,0.8903,0.559,4.97668,0.00000
3169.00,4.97610,10.248730,-0.000201,10.148511,0.8902,0.559,4.97610,0.00000
3170.00,4.97600,10.248828,-0.000203,10.148532,0.8902,0.559,4.97600,0.00000
3171.00,4.97612,10.248858,-0.000207,10.148498,0.8902,0.560,4.97612,0.00000
3172.00,4.97708,10.248863,-0.000210,10.148440,0.8902,0.560,4.97708,0.00000
3173.00,4.97840,10.248923,-0.000212,10.148508,0.8901,0.560,4.97840,0.00000
3174.00,4.97856,10.249099,-0.000210,10.148595,0.8901,0.560,4.97856,0.00000
3175.00,4.97878,10.249154,-0.000207,10.148587,0.8901,0.560,4.97878,0.00000
3176.00,4.97882,10.249190,-0.000208,10.148569,0.8901,0.560,4.97882,0.00000
3177.00,4.97811,10.249265,-0.000209,10.148565,0.8901,0.560,4.97811,0.00000
3178.00,4.97813,10.249301,-0.000208,10.148500,0.8900,0.561,4.97813,0.00000
3179.00,4.97888,10.249230,-0.000209,10.148358,0.8900,0.561,4.97888,0.00000
3180.00,4.97825,10.249276,-0.000209,10.148384,0.8900,0.561,4.97825,0.00000
3181.00,4.97827,10.249354,-0.000206,10.148439,0.8900,0.561,4.97827,0.00000
3182.00,4.97837,10.249387,-0.000202,10.148422,0.8899,0.561,4.97837,0.00000
3183.00,4.97886,10.249434,-0.000203,10.148408,0.8899,0.561,4.97886,0.00000
3184.00,4.97873,10.249450,-0.000206,10.148422,0.8899,0.561,4.97873,0.00000
3185.00,4.97878,10.249477,-0.000208,10.148364,0.8899,0.562,4.97878,0.00000
3186.00,4.97831,10.249547,-0.000208,10.148387,0.8899,0.562,4.97831,0.00000
3187.00,4.97884,10.249554,-0.000208,10.148402,0.8899,0.562,4.97884,0.00000
3188.00,4.97788,10.249656,-0.000208,10.148493,0.8899,0.562,4.97788,0.00000
3189.00,4.97775,10.249749,-0.000207,10.148575,0.8899,0.562,4.97775,0.00000
3190.00,4.97789,10.249826,-0.000207,10.148640,0.8898,0.562,4.97789,0.00000
3191.00,4.97839,10.249808,-0.000209,10.148613,0.8898,0.563,4.97839,0.00000
3192.00,4.97755,10.249874,-0.000211,10.148638,0.8898,0.563,4.97755,0.00000
3193.00,4.97764,10.249876,-0.000208,10.148568,0.8898,0.563,4.97764,0.00000
3194.00,4.97838,10.249914,-0.000210,10.148531,0.8897,0.563,4.97838,0.00000
3195.00,4.97903,10.249962,-0.000210,10.148532,0.8897,0.563,4.97903,0.00000
3196.00,4.97952,10.250078,-0.000210,10.148574,0.8897,0.564,4.97952,0.00000
3197.00,4.98004,10.250181,-0.000212,10.148641,0.8897,0.564,4.98004,0.00000
3198.00,4.98017,10.250195,-0.000216,10.148635,0.8896,0.564,4.98017,0.00000
3199.00,4.97937,10.250273,-0.000211,10.148663,0.8896,0.564,4.97937,0.00000
3200.00,4.97900,10.250269,-0.000212,10.148599,0.8895,0.564,4.97900,0.00000
3201.00,4.97837,10.250329,-0.000211,10.148593,0.8894,0.564,4.97837,0.00000
3202.00,4.97867,10.250351,-0.000210,10.148542,0.8894,0.565,4.97867,0.00000
3203.00,4.97816,10.250528,-0.000210,10.148665,0.8893,0.565,4.97816,0.00000
3204.00,4.97713,10.250565,-0.000214,10.148641,0.8893,0.565,4.97713,0.00000
3205.00,4.97677,10.250684,-0.000213,10.148682,0.8892,0.565,4.97677,0.00000
3206.00,4.97659,10.250680,-0.000212,10.148609,0.8892,0.565,4.97659,0.00000
3207.00,4.97669,10.250677,-0.000214,10.148569,0.8891,0.565,4.97669,0.00000
3208.00,4.97722,10.250670,-0.000212,10.148531,0.8890,0.565,4.97722,0.00000
3209.00,4.97775,10.250657,-0.000208,10.148499,0.8889,0.565,4.97775,0.00000
3210.00,4.97735,10.250696,-0.000209,10.148537,0.8889,0.565,4.97735,0.00000
3211.00,4.97693,10.250779,-0.000209,10.148645,0.8888,0.566,4.97693,0.00000
3212.00,4.97697,10.250893,-0.000207,10.148695,0.8887,0.566,4.97697,0.00000
3213.00,4.97687,10.250930,-0.000207,10.148671,0.8886,0.566,4.97687,0.00000
3214.00,4.97746,10.251054,-0.000207,10.148686,0.8886,0.566,4.97746,0.00000
3215.00,4.97723,10.251044,-0.000207,10.148631,0.8885,0.566,4.97723,0.00000
3216.00,4.97746,10.251084,-0.000208,10.148535,0.8884,0.566,4.97746,0.00000
3217.00,4.97712,10.251141,-0.000207,10.148529,0.8883,0.566,4.97712,0.00000
3218.00,4.97750,10.251203,-0.000204,10.148522,0.8882,0.566,4.97750,0.00000
3219.00,4.97695,10.251274,-0.000204,10.148555,0.8882,0.566,4.97695,0.00000
3220.00,4.97713,10.251376,-0.000202,10.148545,0.8881,0.567,4.97713,0.00000
3221.00,4.97712,10.251446,-0.000202,10.148581,0.8881,0.567,4.97712,0.00000
3222.00,4.97669,10.251491,-0.000204,10.148539,0.8880,0.567,4.97669,0.00000
3223.00,4.97622,10.251548,-0.000210,10.148482,0.8879,0.567,4.97622,0.00000
3224.00,4.97616,10.251579,-0.000213,10.148428,0.8878,0.568,4.97616,0.00000
3225.00,4.97593,10.251566,-0.000214,10.148384,0.8877,0.568,4.97593,0.00000
3226.00,4.97628,10.251584,-0.000217,10.148410,0.8876,0.568,4.97628,0.00000
3227.00,4.97649,10.251642,-0.000217,10.148451,0.8875,0.568,4.97649,0.00000
3228.00,4.97703,10.251664,-0.000216,10.148505,0.8874,0.568,4.97703,0.00000
3229.00,4.97730,10.251664,-0.000216,10.148514,0.8872,0.569,4.97730,0.00000
3230.00,4.97805,10.251710,-0.000215,10.148539,0.8872,0.569,4.97805,0.00000
3231.00,4.97774,10.251770,-0.000215,10.148568,0.8870,0.569,4.97774,0.00000
3232.00,4.97779,10.251795,-0.000219,10.148537,0.8869,0.569,4.97779,0.00000
3233.00,4.97657,10.251838,-0.000215,10.148500,0.8868,0.569,4.97657,0.00000
3234.00,4.97583,10.251915,-0.000215,10.148507,0.8866,0.569,4.97583,0.00000
3235.00,4.97547,10.251953,-0.000214,10.148513,0.8865,0.570,4.97547,0.00000
3236.00,4.97623,10.252032,-0.000212,10.148461,0.8864,0.570,4.97623,0.00000
3237.00,4.97589,10.252098,-0.000208,10.148496,0.8862,0.570,4.97589,0.00000
3238.00,4.97637,10.252231,-0.000211,10.148633,0.8861,0.570,4.97637,0.00000
3239.00,4.97558,10.252284,-0.000209,10.148666,0.8859,0.570,4.97558,0.00000
3240.00,4.97537,10.252340,-0.000214,10.148646,0.8858,0.570,4.97537,0.00000
3241.00,4.97541,10.252434,-0.000212,10.148684,0.8856,0.570,4.97541,0.00000
3242.00,4.97632,10.252453,-0.000213,10.148623,0.8854,0.570,4.97632,0.00000
3243.00,4.97623,10.252418,-0.000214,10.148516,0.8852,0.571,4.97623,0.00000
3244.00,4.97661,10.252419,-0.000216,10.148457,0.8850,0.571,4.97661,0.00000
3245.00,4.97638,10.252531,-0.000211,10.148482,0.8849,0.571,4.97638,0.00000
3246.00,4.97525,10.252492,-0.000208,10.148409,0.8847,0.571,4.97525,0.00000
3247.00,4.97544,10.252602,-0.000205,10.148479,0.8845,0.571,4.97544,0.00000
3248.00,4.97644,10.252745,-0.000205,10.148550,0.8843,0.571,4.97644,0.00000
3249.00,4.97718,10.252865,-0.000205,10.148555,0.8841,0.571,4.97718,0.00000
3250.00,4.97722,10.252950,-0.000208,10.148591,0.8839,0.571,4.97722,0.00000
3251.00,4.97734,10.253007,-0.000212,10.148604,0.8837,0.572,4.97734,0.00000
3252.00,4.97623,10.253039,-0.000214,10.148575,0.8835,0.572,4.97623,0.00000
3253.00,4.97498,10.253038,-0.000215,10.148470,0.8833,0.572,4.97498,0.00000
3254.00,4.97510,10.253183,-0.000215,10.148579,0.8831,0.572,4.97510,0.00000
3255.00,4.97515,10.253198,-0.000213,10.148547,0.8828,0.572,4.97515,0.00000
3256.00,4.97555,10.253310,-0.000212,10.148556,0.8826,0.573,4.97555,0.00000
3257.00,4.97578,10.253330,-0.000210,10.148546,0.8824,0.573,4.97578,0.00000
3258.00,4.97532,10.253360,-0.000205,10.148545,0.8821,0.572,4.97532,0.00000
3259.00,4.97506,10.253357,-0.000202,10.148436,0.8819,0.572,4.97506,0.00000
3260.00,4.97541,10.253356,-0.000202,10.148398,0.8816,0.573,4.97541,0.00000
3261.00,4.97515,10.253338,-0.000203,10.148359,0.8813,0.573,4.97515,0.00000
3262.00,4.97558,10.253461,-0.000204,10.148414,0.8810,0.573,4.97558,0.00000
3263.00,4.97668,10.253559,-0.000206,10.148474,0.8807,0.573,4.97668,0.00000
3264.00,4.97605,10.253647,-0.000209,10.148553,0.8804,0.573,4.97605,0.00000
3265.00,4.97610,10.253775,-0.000210,10.148582,0.8802,0.574,4.97610,0.00000
3266.00,4.97578,10.253915,-0.000208,10.148666,0.8799,0.574,4.97578,0.00000
3267.00,4.97538,10.253931,-0.000208,10.148597,0.8796,0.574,4.97538,0.00000
3268.00,4.97496,10.253918,-0.000208,10.148512,0.8793,0.574,4.97496,0.00000
3269.00,4.97536,10.253961,-0.000209,10.148523,0.8791,0.574,4.97536,0.00000
3270.00,4.97552,10.254049,-0.000208,10.148566,0.8788,0.574,4.97552,0.00000
3271.00,4.97581,10.254019,-0.000208,10.148513,0.8785,0.575,4.97581,0.00000
3272.00,4.97593,10.254057,-0.000207,10.148499,0.8782,0.575,4.97593,0.00000
3273.00,4.97592,10.254143,-0.000208,10.148542,0.8779,0.575,4.97592,0.00000
3274.00,4.97664,10.254159,-0.000204,10.148505,0.8777,0.575,4.97664,0.00000
3275.00,4.97661,10.254195,-0.000204,10.148527,0.8774,0.575,4.97661,0.00000
3276.00,4.97628,10.254250,-0.000202,10.148523,0.8772,0.575,4.97628,0.00000
3277.00,4.97580,10.254318,-0.000203,10.148619,0.8770,0.575,4.97580,0.00000
3278.00,4.97609,10.254368,-0.000202,10.148669,0.8767,0.575,4.97609,0.00000
3279.00,4.97604,10.254446,-0.000204,10.148723,0.8765,0.575,4.97604,0.00000
3280.00,4.97563,10.254518,-0.000203,10.148722,0.8763,0.576,4.97563,0.00000
3281.00,4.97672,10.254623,-0.000204,10.148748,0.8760,0.576,4.97672,0.00000
3282.00,4.97689,10.254629,-0.000205,10.148671,0.8758,0.576,4.97689,0.00000
@21,1.2000,2.4, 3280.039 
3283.00,4.97643,10.254673,-0.000203,10.148638,0.8755,0.576,4.97643,0.00000
3284.00,4.97608,10.254680,-0.000202,10.148567,0.8753,0.576,4.97608,0.00000
3285.00,4.97612,10.254741,-0.000202,10.148587,0.8750,0.576,4.97612,0.00000
3286.00,4.97414,10.254802,-0.000200,10.148621,0.8748,0.576,4.97414,0.00000
3287.00,4.97001,10.254934,-0.000200,10.148734,0.8746,0.576,4.97001,0.00000
3288.00,4.96553,10.255019,-0.000203,10.148771,0.8744,0.577,4.96553,0.00000
3289.00,4.96137,10.255120,-0.000203,10.148803,0.8741,0.577,4.96137,0.00000
3290.00,4.95848,10.255096,-0.000205,10.148666,0.8739,0.577,4.95848,0.00000
3291.00,4.95917,10.255078,-0.000211,10.148575,0.8737,0.577,4.95917,0.00000
3292.00,4.96338,10.255036,-0.000211,10.148423,0.8735,0.577,4.96338,0.00000
3293.00,4.96880,10.255100,-0.000209,10.148403,0.8733,0.578,4.96880,0.00000
3294.00,4.97454,10.255128,-0.000208,10.148323,0.8731,0.578,4.97454,0.00000
3295.00,4.97861,10.255192,-0.000205,10.148341,0.8730,0.578,4.97861,0.00000
3296.00,4.98076,10.255284,-0.000200,10.148355,0.8728,0.578,4.98076,0.00000
3297.00,4.98212,10.255365,-0.000199,10.148357,0.8727,0.578,4.98212,0.00000
3298.00,4.98279,10.255328,-0.000199,10.148297,0.8725,0.578,4.98279,0.00000
3299.00,4.98199,10.255415,-0.000202,10.148388,0.8724,0.578,4.98199,0.00000
3300.00,4.98104,10.255471,-0.000204,10.148416,0.8722,0.578,4.98104,0.00000
3301.00,4.98107,10.255482,-0.000210,10.148436,0.8721,0.579,4.98107,0.00000
3302.00,4.98146,10.255554,-0.000211,10.148530,0.8719,0.579,4.98146,0.00000
3303.00,4.98074,10.255664,-0.000211,10.148599,0.8718,0.579,4.98074,0.00000
3304.00,4.98056,10.255658,-0.000209,10.148557,0.8716,0.579,4.98056,0.00000
3305.00,4.98158,10.255717,-0.000209,10.148596,0.8715,0.579,4.98158,0.00000
3306.00,4.98102,10.255739,-0.000207,10.148581,0.8713,0.579,4.98102,0.00000
3307.00,4.98042,10.255755,-0.000208,10.148513,0.8711,0.579,4.98042,0.00000
3308.00,4.97955,10.255775,-0.000211,10.148484,0.8709,0.580,4.97955,0.00000
3309.00,4.97898,10.255812,-0.000213,10.148464,0.8707,0.580,4.97898,0.00000
3310.00,4.97780,10.255909,-0.000213,10.148510,0.8705,0.580,4.97780,0.00000
3311.00,4.97693,10.256023,-0.000211,10.148528,0.8703,0.580,4.97693,0.00000
3312.00,4.97588,10.256100,-0.000209,10.148563,0.8701,0.580,4.97588,0.00000
3313.00,4.97652,10.256204,-0.000207,10.148608,0.8699,0.580,4.97652,0.00000
3314.00,4.97682,10.256289,-0.000207,10.148628,0.8697,0.580,4.97682,0.00000
3315.00,4.97705,10.256309,-0.000205,10.148622,0.8695,0.580,4.97705,0.00000
3316.00,4.97684,10.256374,-0.000206,10.148642,0.8693,0.580,4.97684,0.00000
3317.00,4.97728,10.256423,-0.000208,10.148662,0.8690,0.581,4.97728,0.00000
3318.00,4.97765,10.256436,-0.000207,10.148610,0.8688,0.581,4.97765,0.00000
3319.00,4.97695,10.256498,-0.000204,10.148634,0.8685,0.581,4.97695,0.00000
3320.00,4.97597,10.256506,-0.000205,10.148591,0.8683,0.581,4.97597,0.00000
3321.00,4.97590,10.256616,-0.000204,10.148673,0.8680,0.581,4.97590,0.00000
3322.00,4.97528,10.256674,-0.000204,10.148711,0.8678,0.581,4.97528,0.00000
3323.00,4.97470,10.256670,-0.000204,10.148677,0.8675,0.581,4.97470,0.00000
3324.00,4.97447,10.256703,-0.000207,10.148701,0.8673,0.582,4.97447,0.00000
3325.00,4.97523,10.256834,-0.000210,10.148720,0.8670,0.582,4.97523,0.00000
3326.00,4.97484,10.256859,-0.000210,10.148638,0.8668,0.582,4.97484,0.00000
3327.00,4.97515,10.256951,-0.000209,10.148606,0.8666,0.582,4.97515,0.00000
3328.00,4.97441,10.257078,-0.000210,10.148626,0.8663,0.582,4.97441,0.00000
3329.00,4.97477,10.257169,-0.000211,10.148623,0.8661,0.582,4.97477,0.00000
3330.00,4.97478,10.257220,-0.000208,10.148619,0.8659,0.583,4.97478,0.00000
3331.00,4.97571,10.257305,-0.000209,10.148651,0.8656,0.583,4.97571,0.00000
3332.00,4.97554,10.257351,-0.000206,10.148635,0.8654,0.583,4.97554,0.00000
3333.00,4.97663,10.257351,-0.000203,10.148616,0.8652,0.583,4.97663,0.00000
3334.00,4.97747,10.257345,-0.000199,10.148501,0.8649,0.583,4.97747,0.00000
3335.00,4.97646,10.257307,-0.000200,10.148433,0.8647,0.583,4.97646,0.00000
3336.00,4.97548,10.257251,-0.000200,10.148343,0.8644,0.583,4.97548,0.00000
3337.00,4.97570,10.257302,-0.000203,10.148324,0.8642,0.583,4.97570,0.00000
3338.00,4.97465,10.257421,-0.000206,10.148363,0.8639,0.584,4.97465,0.00000
3339.00,4.97385,10.257510,-0.000209,10.148453,0.8637,0.584,4.97385,0.00000
3340.00,4.97443,10.257671,-0.000211,10.148505,0.8635,0.584,4.97443,0.00000
3341.00,4.97422,10.257803,-0.000209,10.148542,0.8633,0.584,4.97422,0.00000
3342.00,4.97412,10.257817,-0.000210,10.148501,0.8631,0.584,4.97412,0.00000
3343.00,4.97458,10.257894,-0.000208,10.148503,0.8629,0.584,4.97458,0.00000
3344.00,4.97511,10.257952,-0.000208,10.148447,0.8627,0.584,4.97511,0.00000
3345.00,4.97588,10.257953,-0.000207,10.148453,0.8625,0.585,4.97588,0.00000
3346.00,4.97641,10.257982,-0.000204,10.148459,0.8624,0.585,4.97641,0.00000
3347.00,4.97662,10.258044,-0.000201,10.148479,0.8622,0.585,4.97662,0.00000
3348.00,4.97698,10.258027,-0.000200,10.148458,0.8620,0.585,4.97698,0.00000
3349.00,4.97649,10.258101,-0.000197,10.148557,0.8619,0.585,4.97649,0.00000
3350.00,4.97564,10.258167,-0.000196,10.148567,0.8617,0.585,4.97564,0.00000
3351.00,4.97611,10.258273,-0.000199,10.148608,0.8615,0.585,4.97611,0.00000
3352.00,4.97558,10.258366,-0.000199,10.148681,0.8614,0.585,4.97558,0.00000
3353.00,4.97476,10.258421,-0.000199,10.148718,0.8612,0.585,4.97476,0.00000
3354.00,4.97458,10.258427,-0.000202,10.148671,0.8610,0.586,4.97458,0.00000
3355.00,4.97526,10.258415,-0.000199,10.148622,0.8607,0.586,4.97526,0.00000
3356.00,4.97559,10.258395,-0.000198,10.148556,0.8605,0.586,4.97559,0.00000
3357.00,4.97657,10.258436,-0.000199,10.148520,0.8603,0.586,4.97657,0.00000
3358.00,4.97804,10.258503,-0.000199,10.148501,0.8601,0.586,4.97804,0.00000
3359.00,4.97884,10.258613,-0.000195,10.148522,0.8599,0.586,4.97884,0.00000
3360.00,4.97834,10.258672,-0.000201,10.148538,0.8597,0.586,4.97834,0.00000
3361.00,4.97730,10.258764,-0.000202,10.148616,0.8595,0.587,4.97730,0.00000
3362.00,4.97620,10.258759,-0.000203,10.148597,0.8592,0.587,4.97620,0.00000
3363.00,4.97480,10.258820,-0.000201,10.148609,0.8590,0.587,4.97480,0.00000
3364.00,4.97389,10.258798,-0.000202,10.148572,0.8587,0.587,4.97389,0.00000
3365.00,4.97378,10.258835,-0.000200,10.148586,0.8585,0.587,4.97378,0.00000
3366.00,4.97471,10.258888,-0.000202,10.148589,0.8582,0.587,4.97471,0.00000
3367.00,4.97433,10.259023,-0.000203,10.148698,0.8580,0.587,4.97433,0.00000
3368.00,4.97431,10.259093,-0.000201,10.148713,0.8578,0.587,4.97431,0.00000
3369.00,4.97431,10.259128,-0.000201,10.148664,0.8575,0.588,4.97431,0.00000
3370.00,4.97419,10.259280,-0.000200,10.148725,0.8573,0.588,4.97419,0.00000
3371.00,4.97373,10.259306,-0.000194,10.148675,0.8571,0.588,4.97373,0.00000
3372.00,4.97416,10.259332,-0.000192,10.148597,0.8569,0.588,4.97416,0.00000
3373.00,4.97422,10.259345,-0.000196,10.148585,0.8567,0.588,4.97422,0.00000
3374.00,4.97427,10.259410,-0.000195,10.148623,0.8565,0.588,4.97427,0.00000
3375.00,4.97495,10.259438,-0.000197,10.148600,0.8562,0.588,4.97495,0.00000
3376.00,4.97449,10.259539,-0.000202,10.148676,0.8560,0.589,4.97449,0.00000
3377.00,4.97488,10.259627,-0.000203,10.148717,0.8558,0.589,4.97488,0.00000
3378.00,4.97508,10.259739,-0.000205,10.148745,0.8556,0.589,4.97508,0.00000
3379.00,4.97520,10.259793,-0.000205,10.148694,0.8554,0.589,4.97520,0.00000
3380.00,4.97442,10.259846,-0.000201,10.148655,0.8552,0.589,4.97442,0.00000
3381.00,4.97456,10.259863,-0.000197,10.148572,0.8550,0.589,4.97456,0.00000
3382.00,4.97458,10.259890,-0.000198,10.148552,0.8547,0.589,4.97458,0.00000
3383.00,4.97488,10.259877,-0.000197,10.148522,0.8545,0.589,4.97488,0.00000
3384.00,4.97465,10.259909,-0.000200,10.148541,0.8543,0.590,4.97465,0.00000
3385.00,4.97460,10.259890,-0.000205,10.148475,0.8540,0.590,4.97460,0.00000
3386.00,4.97524,10.259952,-0.000208,10.148534,0.8538,0.590,4.97524,0.00000
3387.00,4.97465,10.259922,-0.000208,10.148520,0.8535,0.590,4.97465,0.00000
3388.00,4.97373,10.260023,-0.000205,10.148569,0.8532,0.590,4.97373,0.00000
3389.00,4.97427,10.260143,-0.000203,10.148642,0.8529,0.591,4.97427,0.00000
3390.00,4.97450,10.260176,-0.000200,10.148669,0.8526,0.591,4.97450,0.00000
3391.00,4.97377,10.260231,-0.000199,10.148644,0.8524,0.591,4.97377,0.00000
3392.00,4.97321,10.260338,-0.000199,10.148689,0.8521,0.591,4.97321,0.00000
3393.00,4.97324,10.260458,-0.000198,10.148728,0.8518,0.591,4.97324,0.00000
3394.00,4.97336,10.260497,-0.000196,10.148725,0.8516,0.591,4.97336,0.00000
3395.00,4.97360,10.260664,-0.000197,10.148843,0.8513,0.591,4.97360,0.00000
3396.00,4.97407,10.260751,-0.000195,10.148850,0.8510,0.591,4.97407,0.00000
3397.00,4.97470,10.260730,-0.000195,10.148717,0.8507,0.591,4.97470,0.00000
3398.00,4.97508,10.260757,-0.000195,10.148653,0.8505,0.591,4.97508,0.00000
3399.00,4.97408,10.260756,-0.000196,10.148561,0.8502,0.591,4.97408,0.00000
3400.00,4.97338,10.260749,-0.000195,10.148506,0.8499,0.591,4.97338,0.00000
3401.00,4.97290,10.260714,-0.000196,10.148478,0.8496,0.592,4.97290,0.00000
3402.00,4.97310,10.260816,-0.000197,10.148520,0.8493,0.592,4.97310,0.00000
3403.00,4.97305,10.260781,-0.000197,10.148491,0.8490,0.592,4.97305,0.00000
3404.00,4.97419,10.260950,-0.000198,10.148598,0.8487,0.592,4.97419,0.00000
3405.00,4.97459,10.261013,-0.000195,10.148604,0.8484,0.592,4.97459,0.00000
3406.00,4.97476,10.261143,-0.000192,10.148638,0.8481,0.592,4.97476,0.00000
3407.00,4.97512,10.261269,-0.000191,10.148725,0.8478,0.592,4.97512,0.00000
3408.00,4.97539,10.261365,-0.000191,10.148791,0.8475,0.592,4.97539,0.00000
3409.00,4.97478,10.261315,-0.000191,10.148749,0.8472,0.592,4.97478,0.00000
3410.00,4.97468,10.261363,-0.000195,10.148718,0.8469,0.593,4.97468,0.00000
3411.00,4.97409,10.261356,-0.000198,10.148665,0.8465,0.593,4.97409,0.00000
3412.00,4.97281,10.261380,-0.000199,10.148636,0.8462,0.593,4.97281,0.00000
3413.00,4.97317,10.261530,-0.000202,10.148671,0.8460,0.593,4.97317,0.00000
3414.00,4.97413,10.261672,-0.000202,10.148716,0.8457,0.593,4.97413,0.00000
3415.00,4.97375,10.261816,-0.000202,10.148812,0.8454,0.593,4.97375,0.00000
3416.00,4.97443,10.261859,-0.000200,10.148855,0.8451,0.594,4.97443,0.00000
3417.00,4.97531,10.261909,-0.000200,10.148846,0.8448,0.594,4.97531,0.00000
3418.00,4.97497,10.261842,-0.000199,10.148750,0.8445,0.594,4.97497,0.00000
3419.00,4.97411,10.261882,-0.000200,10.148744,0.8442,0.594,4.97411,0.00000
3420.00,4.97497,10.261910,-0.000200,10.148717,0.8440,0.594,4.97497,0.00000
3421.00,4.97527,10.262032,-0.000203,10.148743,0.8437,0.594,4.97527,0.00000
3422.00,4.97470,10.262083,-0.000201,10.148721,0.8434,0.594,4.97470,0.00000
3423.00,4.97470,10.262202,-0.000203,10.148742,0.8431,0.595,4.97470,0.00000
3424.00,4.97527,10.262225,-0.000201,10.148755,0.8429,0.595,4.97527,0.00000
3425.00,4.97594,10.262241,-0.000197,10.148691,0.8427,0.595,4.97594,0.00000
3426.00,4.97603,10.262239,-0.000194,10.148658,0.8425,0.595,4.97603,0.00000
3427.00,4.97704,10.262235,-0.000196,10.148642,0.8423,0.595,4.97704,0.00000
3428.00,4.97655,10.262191,-0.000198,10.148613,0.8421,0.595,4.97655,0.00000
3429.00,4.97482,10.262231,-0.000200,10.148574,0.8419,0.595,4.97482,0.00000
3430.00,4.97316,10.262202,-0.000201,10.148542,0.8418,0.596,4.97316,0.00000
3431.00,4.97218,10.262212,-0.000199,10.148503,0.8417,0.596,4.97218,0.00000
3432.00,4.97187,10.262252,-0.000198,10.148456,0.8416,0.596,4.97187,0.00000
3433.00,4.97219,10.262303,-0.000195,10.148430,0.8415,0.596,4.97219,0.00000
3434.00,4.97329,10.262329,-0.000197,10.148404,0.8414,0.596,4.97329,0.00000
3435.00,4.97456,10.262418,-0.000200,10.148426,0.8413,0.596,4.97456,0.00000
3436.00,4.97602,10.262550,-0.000205,10.148490,0.8412,0.596,4.97602,0.00000
3437.00,4.97570,10.262590,-0.000206,10.148496,0.8410,0.597,4.97570,0.00000
3438.00,4.97529,10.262687,-0.000206,10.148543,0.8409,0.597,4.97529,0.00000
3439.00,4.97499,10.262756,-0.000202,10.148581,0.8408,0.597,4.97499,0.00000
3440.00,4.97360,10.262849,-0.000203,10.148652,0.8407,0.597,4.97360,0.00000
3441.00,4.97191,10.262845,-0.000205,10.148598,0.8405,0.597,4.97191,0.00000
3442.00,4.97209,10.262955,-0.000204,10.148660,0.8404,0.597,4.97209,0.00000
@22,1.2000,2.4, 3440.007 
3443.00,4.97259,10.263005,-0.000200,10.148641,0.8403,0.597,4.97259,0.00000
3444.00,4.97352,10.263072,-0.000201,10.148582,0.8401,0.598,4.97352,0.00000
3445.00,4.97454,10.263104,-0.000198,10.148498,0.8400,0.598,4.97454,0.00000
3446.00,4.97319,10.263221,-0.000193,10.148575,0.8398,0.598,4.97319,0.00000
3447.00,4.96788,10.263227,-0.000192,10.148580,0.8396,0.598,4.96788,0.00000
3448.00,4.96249,10.263282,-0.000196,10.148618,0.8395,0.598,4.96249,0.00000
3449.00,4.95705,10.263362,-0.000197,10.148697,0.8393,0.598,4.95705,0.00000
3450.00,4.95352,10.263402,-0.000197,10.148722,0.8391,0.598,4.95352,0.00000
3451.00,4.95393,10.263361,-0.000200,10.148674,0.8390,0.598,4.95393,0.00000
3452.00,4.95852,10.263433,-0.000197,10.148640,0.8389,0.598,4.95852,0.00000
3453.00,4.96423,10.263463,-0.000195,10.148597,0.8388,0.598,4.96423,0.00000
3454.00,4.96994,10.263430,-0.000196,10.148502,0.8387,0.599,4.96994,0.00000
3455.00,4.97400,10.263485,-0.000199,10.148472,0.8387,0.599,4.97400,0.00000
3456.00,4.97661,10.263548,-0.000199,10.148421,0.8386,0.599,4.97661,0.00000
3457.00,4.97862,10.263622,-0.000201,10.148416,0.8385,0.599,4.97862,0.00000
3458.00,4.97914,10.263666,-0.000201,10.148432,0.8384,0.600,4.97914,0.00000
3459.00,4.97885,10.263665,-0.000198,10.148374,0.8383,0.600,4.97885,0.00000
3460.00,4.97814,10.263650,-0.000197,10.148373,0.8383,0.600,4.97814,0.00000
3461.00,4.97714,10.263765,-0.000195,10.148415,0.8382,0.600,4.97714,0.00000
3462.00,4.97639,10.263785,-0.000194,10.148417,0.8381,0.600,4.97639,0.00000
3463.00,4.97560,10.263831,-0.000193,10.148423,0.8381,0.600,4.97560,0.00000
3464.00,4.97452,10.263976,-0.000194,10.148540,0.8380,0.600,4.97452,0.00000
3465.00,4.97481,10.264076,-0.000192,10.148546,0.8379,0.600,4.97481,0.00000
3466.00,4.97587,10.264164,-0.000194,10.148605,0.8378,0.600,4.97587,0.00000
3467.00,4.97609,10.264238,-0.000195,10.148604,0.8377,0.600,4.97609,0.00000
3468.00,4.97583,10.264303,-0.000196,10.148573,0.8377,0.601,4.97583,0.00000
3469.00,4.97545,10.264305,-0.000198,10.148537,0.8376,0.601,4.97545,0.00000
3470.00,4.97483,10.264388,-0.000198,10.148584,0.8375,0.601,4.97483,0.00000
3471.00,4.97349,10.264369,-0.000196,10.148531,0.8374,0.601,4.97349,0.00000
3472.00,4.97301,10.264471,-0.000196,10.148580,0.8373,0.601,4.97301,0.00000
3473.00,4.97301,10.264514,-0.000198,10.148566,0.8372,0.601,4.97301,0.00000
3474.00,4.97441,10.264556,-0.000196,10.148567,0.8370,0.601,4.97441,0.00000
3475.00,4.97437,10.264591,-0.000196,10.148559,0.8369,0.601,4.97437,0.00000
3476.00,4.97495,10.264639,-0.000199,10.148598,0.8368,0.602,4.97495,0.00000
3477.00,4.97366,10.264593,-0.000201,10.148544,0.8367,0.602,4.97366,0.00000
3478.00,4.97299,10.264669,-0.000195,10.148572,0.8366,0.602,4.97299,0.00000
3479.00,4.97188,10.264812,-0.000194,10.148588,0.8365,0.602,4.97188,0.00000
3480.00,4.97137,10.264877,-0.000192,10.148576,0.8364,0.602,4.97137,0.00000
3481.00,4.97008,10.264904,-0.000190,10.148510,0.8363,0.602,4.97008,0.00000
3482.00,4.96985,10.265000,-0.000188,10.148570,0.8362,0.602,4.96985,0.00000
3483.00,4.97023,10.265054,-0.000193,10.148595,0.8361,0.602,4.97023,0.00000
3484.00,4.97040,10.265045,-0.000197,10.148587,0.8360,0.602,4.97040,0.00000
3485.00,4.97123,10.265021,-0.000198,10.148550,0.8359,0.603,4.97123,0.00000
3486.00,4.97158,10.265056,-0.000200,10.148544,0.8358,0.603,4.97158,0.00000
3487.00,4.97277,10.265094,-0.000201,10.148512,0.8357,0.603,4.97277,0.00000
3488.00,4.97306,10.265092,-0.000201,10.148479,0.8356,0.603,4.97306,0.00000
3489.00,4.97415,10.265147,-0.000201,10.148495,0.8355,0.603,4.97415,0.00000
3490.00,4.97399,10.265261,-0.000200,10.148534,0.8355,0.604,4.97399,0.00000
3491.00,4.97439,10.265302,-0.000200,10.148495,0.8354,0.604,4.97439,0.00000
3492.00,4.97378,10.265340,-0.000200,10.148485,0.8354,0.604,4.97378,0.00000
3493.00,4.97382,10.265440,-0.000199,10.148531,0.8353,0.604,4.97382,0.00000
3494.00,4.97365,10.265522,-0.000199,10.148602,0.8353,0.604,4.97365,0.00000
3495.00,4.97337,10.265455,-0.000199,10.148536,0.8352,0.604,4.97337,0.00000
3496.00,4.97347,10.265497,-0.000199,10.148607,0.8352,0.604,4.97347,0.00000
3497.00,4.97368,10.265520,-0.000199,10.148579,0.8351,0.604,4.97368,0.00000
3498.00,4.97391,10.265516,-0.000198,10.148476,0.8351,0.605,4.97391,0.00000
3499.00,4.97279,10.265495,-0.000199,10.148340,0.8351,0.605,4.97279,0.00000
3500.00,4.97270,10.265613,-0.000201,10.148378,0.8350,0.605,4.97270,0.00000
3501.00,4.97267,10.265698,-0.000197,10.148325,0.8350,0.605,4.97267,0.00000
3502.00,4.97164,10.265762,-0.000196,10.148348,0.8349,0.605,4.97164,0.00000
3503.00,4.97112,10.265870,-0.000197,10.148432,0.8348,0.605,4.97112,0.00000
3504.00,4.97080,10.265920,-0.000196,10.148470,0.8347,0.605,4.97080,0.00000
3505.00,4.97101,10.266001,-0.000196,10.148494,0.8347,0.605,4.97101,0.00000
3506.00,4.97117,10.266064,-0.000197,10.148551,0.8346,0.605,4.97117,0.00000
3507.00,4.97233,10.266181,-0.000198,10.148606,0.8345,0.606,4.97233,0.00000
3508.00,4.97215,10.266223,-0.000198,10.148594,0.8345,0.606,4.97215,0.00000
3509.00,4.97255,10.266251,-0.000198,10.148542,0.8344,0.606,4.97255,0.00000
3510.00,4.97125,10.266367,-0.000200,10.148558,0.8343,0.606,4.97125,0.00000
3511.00,4.97079,10.266408,-0.000202,10.148511,0.8342,0.606,4.97079,0.00000
3512.00,4.97044,10.266439,-0.000202,10.148453,0.8341,0.607,4.97044,0.00000
3513.00,4.97043,10.266489,-0.000202,10.148424,0.8340,0.607,4.97043,0.00000
3514.00,4.97065,10.266602,-0.000201,10.148487,0.8340,0.607,4.97065,0.00000
3515.00,4.97258,10.266608,-0.000198,10.148470,0.8339,0.607,4.97258,0.00000
3516.00,4.97326,10.266718,-0.000199,10.148542,0.8339,0.607,4.97326,0.00000
3517.00,4.97363,10.266787,-0.000199,10.148613,0.8338,0.607,4.97363,0.00000
3518.00,4.97431,10.266899,-0.000199,10.148679,0.8338,0.607,4.97431,0.00000
3519.00,4.97415,10.266954,-0.000201,10.148649,0.8337,0.607,4.97415,0.00000
3520.00,4.97260,10.266993,-0.000201,10.148614,0.8337,0.607,4.97260,0.00000
3521.00,4.97176,10.267028,-0.000201,10.148553,0.8337,0.608,4.97176,0.00000
3522.00,4.97120,10.267095,-0.000202,10.148515,0.8336,0.608,4.97120,0.00000
3523.00,4.97101,10.267165,-0.000200,10.148535,0.8336,0.608,4.97101,0.00000
3524.00,4.97087,10.267229,-0.000201,10.148563,0.8336,0.608,4.97087,0.00000
3525.00,4.97177,10.267322,-0.000200,10.148636,0.8336,0.608,4.97177,0.00000
3526.00,4.97247,10.267456,-0.000198,10.148780,0.8337,0.608,4.97247,0.00000
3527.00,4.97294,10.267537,-0.000197,10.148838,0.8337,0.608,4.97294,0.00000
3528.00,4.97258,10.267485,-0.000197,10.148785,0.8337,0.608,4.97258,0.00000
3529.00,4.97237,10.267507,-0.000194,10.148787,0.8338,0.608,4.97237,0.00000
3530.00,4.97232,10.267533,-0.000196,10.148786,0.8338,0.608,4.97232,0.00000
3531.00,4.97171,10.267486,-0.000198,10.148670,0.8339,0.609,4.97171,0.00000
3532.00,4.97117,10.267512,-0.000200,10.148645,0.8340,0.609,4.97117,0.00000
3533.00,4.97115,10.267659,-0.000201,10.148685,0.8340,0.609,4.97115,0.00000
3534.00,4.97059,10.267687,-0.000203,10.148678,0.8341,0.609,4.97059,0.00000
3535.00,4.96999,10.267711,-0.000201,10.148631,0.8341,0.609,4.96999,0.00000
3536.00,4.96970,10.267734,-0.000200,10.148649,0.8341,0.610,4.96970,0.00000
3537.00,4.97059,10.267780,-0.000198,10.148633,0.8341,0.610,4.97059,0.00000
3538.00,4.97045,10.267739,-0.000200,10.148585,0.8341,0.610,4.97045,0.00000
3539.00,4.97110,10.267775,-0.000200,10.148598,0.8341,0.610,4.97110,0.00000
3540.00,4.97113,10.267895,-0.000200,10.148637,0.8341,0.610,4.97113,0.00000
3541.00,4.97143,10.267971,-0.000203,10.148596,0.8342,0.610,4.97143,0.00000
3542.00,4.97057,10.268061,-0.000202,10.148625,0.8342,0.610,4.97057,0.00000
3543.00,4.97031,10.268093,-0.000199,10.148566,0.8343,0.610,4.97031,0.00000
3544.00,4.97013,10.268284,-0.000200,10.148601,0.8343,0.611,4.97013,0.00000
3545.00,4.97061,10.268271,-0.000199,10.148526,0.8343,0.611,4.97061,0.00000
3546.00,4.97029,10.268299,-0.000199,10.148513,0.8343,0.611,4.97029,0.00000
3547.00,4.96998,10.268313,-0.000199,10.148421,0.8343,0.611,4.96998,0.00000
3548.00,4.97054,10.268399,-0.000196,10.148468,0.8343,0.611,4.97054,0.00000
3549.00,4.97054,10.268333,-0.000196,10.148416,0.8343,0.611,4.97054,0.00000
3550.00,4.96971,10.268387,-0.000201,10.148486,0.8343,0.611,4.96971,0.00000
3551.00,4.96966,10.268498,-0.000201,10.148525,0.8344,0.611,4.96966,0.00000
3552.00,4.97030,10.268551,-0.000203,10.148558,0.8344,0.612,4.97030,0.00000
3553.00,4.97002,10.268604,-0.000208,10.148566,0.8344,0.612,4.97002,0.00000
3554.00,4.96977,10.268694,-0.000209,10.148539,0.8344,0.612,4.96977,0.00000
3555.00,4.96990,10.268784,-0.000206,10.148500,0.8345,0.612,4.96990,0.00000
3556.00,4.97082,10.268800,-0.000201,10.148476,0.8345,0.612,4.97082,0.00000
3557.00,4.97110,10.268816,-0.000201,10.148455,0.8346,0.612,4.97110,0.00000
3558.00,4.97119,10.268867,-0.000201,10.148435,0.8346,0.612,4.97119,0.00000
3559.00,4.97076,10.268926,-0.000201,10.148479,0.8347,0.613,4.97076,0.00000
3560.00,4.97028,10.268955,-0.000199,10.148489,0.8347,0.613,4.97028,0.00000
3561.00,4.96898,10.269023,-0.000200,10.148519,0.8348,0.613,4.96898,0.00000
3562.00,4.96757,10.269046,-0.000198,10.148533,0.8348,0.613,4.96757,0.00000
3563.00,4.96687,10.269043,-0.000199,10.148548,0.8349,0.613,4.96687,0.00000
3564.00,4.96758,10.269135,-0.000197,10.148575,0.8349,0.613,4.96758,0.00000
3565.00,4.96764,10.269182,-0.000200,10.148518,0.8349,0.613,4.96764,0.00000
3566.00,4.96798,10.269306,-0.000203,10.148535,0.8350,0.614,4.96798,0.00000
3567.00,4.96868,10.269330,-0.000205,10.148489,0.8351,0.614,4.96868,0.00000
3568.00,4.96819,10.269371,-0.000203,10.148469,0.8351,0.614,4.96819,0.00000
3569.00,4.96771,10.269359,-0.000201,10.148474,0.8351,0.614,4.96771,0.00000
3570.00,4.96798,10.269392,-0.000197,10.148517,0.8352,0.614,4.96798,0.00000
3571.00,4.96819,10.269310,-0.000194,10.148466,0.8353,0.614,4.96819,0.00000
3572.00,4.96818,10.269424,-0.000194,10.148497,0.8353,0.614,4.96818,0.00000
3573.00,4.96955,10.269533,-0.000195,10.148494,0.8354,0.614,4.96955,0.00000
3574.00,4.97044,10.269620,-0.000198,10.148481,0.8355,0.614,4.97044,0.00000
3575.00,4.97079,10.269702,-0.000201,10.148474,0.8356,0.615,4.97079,0.00000
3576.00,4.97013,10.269804,-0.000206,10.148479,0.8356,0.615,4.97013,0.00000
3577.00,4.96945,10.269863,-0.000206,10.148530,0.8357,0.615,4.96945,0.00000
3578.00,4.96782,10.269952,-0.000206,10.148566,0.8358,0.616,4.96782,0.00000
3579.00,4.96665,10.269883,-0.000204,10.148489,0.8359,0.616,4.96665,0.00000
3580.00,4.96613,10.269954,-0.000203,10.148532,0.8360,0.616,4.96613,0.00000
3581.00,4.96624,10.269967,-0.000199,10.148537,0.8361,0.616,4.96624,0.00000
3582.00,4.96655,10.269975,-0.000199,10.148524,0.8363,0.616,4.96655,0.00000
3583.00,4.96684,10.269994,-0.000200,10.148524,0.8364,0.616,4.96684,0.00000
3584.00,4.96722,10.270153,-0.000202,10.148610,0.8365,0.616,4.96722,0.00000
3585.00,4.96772,10.270186,-0.000198,10.148562,0.8366,0.616,4.96772,0.00000
3586.00,4.96799,10.270314,-0.000197,10.148570,0.8366,0.616,4.96799,0.00000
3587.00,4.96790,10.270392,-0.000197,10.148520,0.8367,0.616,4.96790,0.00000
3588.00,4.96829,10.270443,-0.000193,10.148539,0.8368,0.616,4.96829,0.00000
3589.00,4.96779,10.270521,-0.000194,10.148563,0.8368,0.617,4.96779,0.00000
3590.00,4.96743,10.270576,-0.000199,10.148588,0.8369,0.617,4.96743,0.00000
3591.00,4.96751,10.270560,-0.000200,10.148579,0.8369,0.617,4.96751,0.00000
3592.00,4.96767,10.270658,-0.000202,10.148601,0.8370,0.617,4.96767,0.00000
3593.00,4.96762,10.270793,-0.000205,10.148598,0.8371,0.618,4.96762,0.00000
3594.00,4.96745,10.270873,-0.000203,10.148520,0.8371,0.618,4.96745,0.00000
3595.00,4.96667,10.270869,-0.000204,10.148459,0.8372,0.618,4.96667,0.00000
3596.00,4.96663,10.270970,-0.000207,10.148472,0.8372,0.618,4.96663,0.00000
3597.00,4.96657,10.270988,-0.000206,10.148441,0.8373,0.618,4.96657,0.00000
3598.00,4.96621,10.271024,-0.000207,10.148469,0.8373,0.618,4.96621,0.00000
3599.00,4.96626,10.270983,-0.000207,10.148451,0.8374,0.619,4.96626,0.00000
3600.00,4.96704,10.271075,-0.000206,10.148502,0.8374,0.619,4.96704,0.00000
3601.00,4.96712,10.271126,-0.000205,10.148491,0.8375,0.619,4.96712,0.00000
3602.00,4.96741,10.271148,-0.000205,10.148534,0.8375,0.619,4.96741,0.00000
@23,1.2000,2.4, 3600.032 
3603.00,4.96793,10.271110,-0.000202,10.148449,0.8375,0.619,4.96793,0.00000
3604.00,4.96880,10.271272,-0.000203,10.148522,0.8376,0.619,4.96880,0.00000
3605.00,4.96833,10.271285,-0.000200,10.148469,0.8376,0.619,4.96833,0.00000
3606.00,4.96650,10.271348,-0.000197,10.148464,0.8376,0.619,4.96650,0.00000
3607.00,4.96222,10.271509,-0.000198,10.148552,0.8377,0.619,4.96222,0.00000
3608.00,4.95764,10.271579,-0.000198,10.148626,0.8377,0.620,4.95764,0.00000
3609.00,4.95221,10.271527,-0.000196,10.148580,0.8377,0.620,4.95221,0.00000
3610.00,4.94888,10.271580,-0.000201,10.148574,0.8377,0.620,4.94888,0.00000
3611.00,4.94880,10.271681,-0.000206,10.148623,0.8378,0.620,4.94880,0.00000
3612.00,4.95227,10.271649,-0.000207,10.148487,0.8378,0.621,4.95227,0.00000
3613.00,4.95670,10.271740,-0.000209,10.148437,0.8378,0.621,4.95670,0.00000
3614.00,4.96263,10.271846,-0.000212,10.148444,0.8378,0.621,4.96263,0.00000
3615.00,4.96761,10.271944,-0.000210,10.148515,0.8379,0.621,4.96761,0.00000
3616.00,4.97003,10.271914,-0.000207,10.148482,0.8379,0.621,4.97003,0.00000
3617.00,4.97190,10.271949,-0.000209,10.148511,0.8379,0.621,4.97190,0.00000
3618.00,4.97257,10.271993,-0.000211,10.148544,0.8379,0.622,4.97257,0.00000
3619.00,4.97194,10.272002,-0.000210,10.148544,0.8378,0.622,4.97194,0.00000
3620.00,4.97105,10.272044,-0.000209,10.148555,0.8378,0.622,4.97105,0.00000
3621.00,4.97040,10.272075,-0.000209,10.148577,0.8378,0.622,4.97040,0.00000
3622.00,4.96856,10.272137,-0.000205,10.148628,0.8377,0.622,4.96856,0.00000
3623.00,4.96733,10.272104,-0.000207,10.148563,0.8376,0.622,4.96733,0.00000
3624.00,4.96722,10.272187,-0.000208,10.148591,0.8376,0.622,4.96722,0.00000
3625.00,4.96687,10.272203,-0.000208,10.148568,0.8375,0.623,4.96687,0.00000
3626.00,4.96721,10.272254,-0.000207,10.148566,0.8375,0.623,4.96721,0.00000
3627.00,4.96757,10.272328,-0.000205,10.148522,0.8374,0.623,4.96757,0.00000
3628.00,4.96865,10.272436,-0.000199,10.148580,0.8374,0.623,4.96865,0.00000
3629.00,4.96886,10.272475,-0.000197,10.148579,0.8374,0.623,4.96886,0.00000
3630.00,4.96896,10.272576,-0.000195,10.148582,0.8373,0.623,4.96896,0.00000
3631.00,4.96838,10.272634,-0.000196,10.148597,0.8373,0.623,4.96838,0.00000
3632.00,4.96792,10.272673,-0.000199,10.148622,0.8372,0.623,4.96792,0.00000
3633.00,4.96722,10.272733,-0.000201,10.148622,0.8371,0.623,4.96722,0.00000
3634.00,4.96728,10.272788,-0.000202,10.148586,0.8371,0.623,4.96728,0.00000
3635.00,4.96632,10.272840,-0.000204,10.148582,0.8370,0.624,4.96632,0.00000
3636.00,4.96641,10.272916,-0.000202,10.148589,0.8370,0.624,4.96641,0.00000
3637.00,4.96722,10.273008,-0.000203,10.148606,0.8370,0.624,4.96722,0.00000
3638.00,4.96727,10.273038,-0.000208,10.148558,0.8369,0.624,4.96727,0.00000
3639.00,4.96614,10.273076,-0.000209,10.148558,0.8369,0.624,4.96614,0.00000
3640.00,4.96621,10.273108,-0.000208,10.148571,0.8369,0.625,4.96621,0.00000
3641.00,4.96597,10.273176,-0.000211,10.148568,0.8369,0.625,4.96597,0.00000
3642.00,4.96504,10.273223,-0.000211,10.148559,0.8369,0.625,4.96504,0.00000
3643.00,4.96447,10.273273,-0.000204,10.148613,0.8368,0.625,4.96447,0.00000
3644.00,4.96576,10.273345,-0.000204,10.148693,0.8368,0.625,4.96576,0.00000
3645.00,4.96664,10.273363,-0.000205,10.148703,0.8368,0.625,4.96664,0.00000
3646.00,4.96640,10.273377,-0.000205,10.148737,0.8368,0.625,4.96640,0.00000
3647.00,4.96661,10.273415,-0.000205,10.148758,0.8368,0.626,4.96661,0.00000
3648.00,4.96722,10.273467,-0.000204,10.148733,0.8368,0.626,4.96722,0.00000
3649.00,4.96619,10.273474,-0.000202,10.148645,0.8368,0.626,4.96619,0.00000
3650.00,4.96576,10.273593,-0.000200,10.148648,0.8368,0.626,4.96576,0.00000
3651.00,4.96558,10.273684,-0.000200,10.148634,0.8368,0.626,4.96558,0.00000
3652.00,4.96528,10.273710,-0.000199,10.148608,0.8367,0.626,4.96528,0.00000
3653.00,4.96491,10.273786,-0.000198,10.148677,0.8367,0.626,4.96491,0.00000
3654.00,4.96515,10.273825,-0.000199,10.148680,0.8367,0.626,4.96515,0.00000
3655.00,4.96644,10.273860,-0.000200,10.148672,0.8367,0.627,4.96644,0.00000
3656.00,4.96639,10.273920,-0.000196,10.148704,0.8366,0.627,4.96639,0.00000
3657.00,4.96668,10.273904,-0.000195,10.148655,0.8366,0.627,4.96668,0.00000
3658.00,4.96669,10.273947,-0.000200,10.148613,0.8367,0.627,4.96669,0.00000
3659.00,4.96629,10.274086,-0.000201,10.148678,0.8367,0.627,4.96629,0.00000
3660.00,4.96526,10.274129,-0.000202,10.148722,0.8367,0.627,4.96526,0.00000
3661.00,4.96461,10.274176,-0.000207,10.148671,0.8367,0.628,4.96461,0.00000
3662.00,4.96498,10.274277,-0.000207,10.148728,0.8368,0.628,4.96498,0.00000
3663.00,4.96478,10.274311,-0.000210,10.148718,0.8368,0.628,4.96478,0.00000
3664.00,4.96439,10.274300,-0.000208,10.148694,0.8368,0.628,4.96439,0.00000
3665.00,4.96365,10.274323,-0.000207,10.148644,0.8368,0.628,4.96365,0.00000
3666.00,4.96399,10.274328,-0.000202,10.148619,0.8369,0.628,4.96399,0.00000
3667.00,4.96264,10.274384,-0.000197,10.148596,0.8369,0.628,4.96264,0.00000
3668.00,4.96246,10.274487,-0.000194,10.148630,0.8369,0.628,4.96246,0.00000
3669.00,4.96242,10.274503,-0.000194,10.148573,0.8369,0.628,4.96242,0.00000
3670.00,4.96180,10.274574,-0.000194,10.148565,0.8370,0.628,4.96180,0.00000
3671.00,4.96257,10.274694,-0.000199,10.148587,0.8370,0.629,4.96257,0.00000
3672.00,4.96434,10.274746,-0.000203,10.148571,0.8371,0.629,4.96434,0.00000
3673.00,4.96506,10.274773,-0.000203,10.148520,0.8372,0.629,4.96506,0.00000
3674.00,4.96546,10.274857,-0.000206,10.148525,0.8373,0.629,4.96546,0.00000
3675.00,4.96605,10.274894,-0.000206,10.148552,0.8374,0.629,4.96605,0.00000
3676.00,4.96656,10.274888,-0.000205,10.148503,0.8374,0.630,4.96656,0.00000
3677.00,4.96632,10.274929,-0.000206,10.148476,0.8375,0.630,4.96632,0.00000
3678.00,4.96600,10.274964,-0.000207,10.148447,0.8376,0.630,4.96600,0.00000
3679.00,4.96574,10.275005,-0.000206,10.148452,0.8376,0.630,4.96574,0.00000
3680.00,4.96559,10.275102,-0.000207,10.148432,0.8376,0.630,4.96559,0.00000
3681.00,4.96478,10.275140,-0.000208,10.148402,0.8376,0.630,4.96478,0.00000
3682.00,4.96350,10.275259,-0.000208,10.148446,0.8377,0.631,4.96350,0.00000
3683.00,4.96405,10.275341,-0.000207,10.148478,0.8377,0.631,4.96405,0.00000
3684.00,4.96396,10.275448,-0.000209,10.148509,0.8377,0.631,4.96396,0.00000
3685.00,4.96394,10.275461,-0.000211,10.148475,0.8378,0.631,4.96394,0.00000
3686.00,4.96368,10.275535,-0.000211,10.148512,0.8378,0.631,4.96368,0.00000
3687.00,4.96388,10.275574,-0.000209,10.148512,0.8378,0.631,4.96388,0.00000
3688.00,4.96342,10.275628,-0.000209,10.148540,0.8379,0.632,4.96342,0.00000
3689.00,4.96372,10.275677,-0.000205,10.148574,0.8379,0.632,4.96372,0.00000
3690.00,4.96396,10.275707,-0.000200,10.148574,0.8380,0.631,4.96396,0.00000
3691.00,4.96474,10.275751,-0.000195,10.148578,0.8381,0.631,4.96474,0.00000
3692.00,4.96459,10.275726,-0.000192,10.148535,0.8382,0.631,4.96459,0.00000
3693.00,4.96440,10.275693,-0.000192,10.148436,0.8382,0.631,4.96440,0.00000
3694.00,4.96531,10.275679,-0.000194,10.148339,0.8383,0.632,4.96531,0.00000
3695.00,4.96565,10.275731,-0.000198,10.148342,0.8384,0.632,4.96565,0.00000
3696.00,4.96545,10.275825,-0.000201,10.148376,0.8384,0.632,4.96545,0.00000
3697.00,4.96600,10.275914,-0.000207,10.148435,0.8385,0.632,4.96600,0.00000
3698.00,4.96568,10.276005,-0.000210,10.148505,0.8386,0.633,4.96568,0.00000
3699.00,4.96431,10.276086,-0.000212,10.148577,0.8387,0.633,4.96431,0.00000
3700.00,4.96374,10.276205,-0.000210,10.148670,0.8388,0.633,4.96374,0.00000
3701.00,4.96340,10.276174,-0.000209,10.148632,0.8389,0.633,4.96340,0.00000
3702.00,4.96291,10.276218,-0.000208,10.148574,0.8390,0.633,4.96291,0.00000
3703.00,4.96335,10.276248,-0.000205,10.148571,0.8391,0.633,4.96335,0.00000
3704.00,4.96420,10.276246,-0.000208,10.148513,0.8392,0.634,4.96420,0.00000
3705.00,4.96485,10.276228,-0.000207,10.148437,0.8393,0.634,4.96485,0.00000
3706.00,4.96459,10.276311,-0.000206,10.148447,0.8394,0.634,4.96459,0.00000
3707.00,4.96524,10.276363,-0.000206,10.148518,0.8395,0.634,4.96524,0.00000
3708.00,4.96493,10.276449,-0.000205,10.148561,0.8397,0.634,4.96493,0.00000
3709.00,4.96439,10.276567,-0.000202,10.148611,0.8398,0.634,4.96439,0.00000
3710.00,4.96360,10.276628,-0.000205,10.148603,0.8399,0.634,4.96360,0.00000
3711.00,4.96270,10.276665,-0.000209,10.148612,0.8400,0.635,4.96270,0.00000
3712.00,4.96177,10.276765,-0.000212,10.148590,0.8401,0.635,4.96177,0.00000
3713.00,4.96106,10.276805,-0.000215,10.148528,0.8403,0.635,4.96106,0.00000
3714.00,4.96014,10.276836,-0.000215,10.148509,0.8404,0.636,4.96014,0.00000
3715.00,4.95940,10.276883,-0.000216,10.148493,0.8405,0.636,4.95940,0.00000
3716.00,4.96022,10.276928,-0.000214,10.148474,0.8406,0.636,4.96022,0.00000
3717.00,4.96014,10.276967,-0.000212,10.148518,0.8407,0.636,4.96014,0.00000
3718.00,4.96045,10.276985,-0.000210,10.148530,0.8408,0.636,4.96045,0.00000
3719.00,4.96074,10.277055,-0.000210,10.148561,0.8409,0.636,4.96074,0.00000
3720.00,4.96114,10.277180,-0.000209,10.148620,0.8410,0.637,4.96114,0.00000
3721.00,4.96148,10.277236,-0.000208,10.148625,0.8411,0.637,4.96148,0.00000
3722.00,4.96206,10.277271,-0.000206,10.148591,0.8411,0.637,4.96206,0.00000
3723.00,4.96212,10.277359,-0.000204,10.148584,0.8412,0.637,4.96212,0.00000
3724.00,4.96243,10.277476,-0.000204,10.148607,0.8413,0.637,4.96243,0.00000
3725.00,4.96320,10.277505,-0.000203,10.148622,0.8413,0.637,4.96320,0.00000
3726.00,4.96273,10.277497,-0.000206,10.148549,0.8414,0.637,4.96273,0.00000
3727.00,4.96267,10.277546,-0.000207,10.148519,0.8414,0.637,4.96267,0.00000
3728.00,4.96229,10.277616,-0.000207,10.148567,0.8415,0.638,4.96229,0.00000
3729.00,4.96228,10.277657,-0.000206,10.148533,0.8415,0.638,4.96228,0.00000
3730.00,4.96179,10.277704,-0.000203,10.148514,0.8416,0.638,4.96179,0.00000
3731.00,4.96107,10.277875,-0.000199,10.148623,0.8416,0.638,4.96107,0.00000
3732.00,4.95979,10.277938,-0.000195,10.148628,0.8416,0.638,4.95979,0.00000
3733.00,4.95943,10.278028,-0.000194,10.148645,0.8416,0.638,4.95943,0.00000
3734.00,4.95911,10.278023,-0.000191,10.148661,0.8416,0.638,4.95911,0.00000
3735.00,4.95816,10.278078,-0.000189,10.148691,0.8416,0.638,4.95816,0.00000
3736.00,4.95836,10.278087,-0.000186,10.148697,0.8416,0.638,4.95836,0.00000
3737.00,4.95931,10.278076,-0.000187,10.148696,0.8416,0.638,4.95931,0.00000
3738.00,4.95953,10.278085,-0.000189,10.148666,0.8417,0.638,4.95953,0.00000
3739.00,4.95986,10.278163,-0.000194,10.148643,0.8417,0.639,4.95986,0.00000
3740.00,4.96119,10.278175,-0.000196,10.148610,0.8418,0.639,4.96119,0.00000
3741.00,4.96177,10.278198,-0.000198,10.148541,0.8418,0.639,4.96177,0.00000
3742.00,4.96207,10.278357,-0.000197,10.148615,0.8419,0.639,4.96207,0.00000
3743.00,4.96318,10.278447,-0.000197,10.148593,0.8419,0.639,4.96318,0.00000
3744.00,4.96218,10.278390,-0.000195,10.148536,0.8420,0.639,4.96218,0.00000
3745.00,4.96182,10.278443,-0.000192,10.148535,0.8420,0.639,4.96182,0.00000
3746.00,4.96129,10.278552,-0.000190,10.148585,0.8421,0.639,4.96129,0.00000
3747.00,4.96037,10.278475,-0.000189,10.148464,0.8421,0.639,4.96037,0.00000
3748.00,4.95905,10.278503,-0.000189,10.148483,0.8422,0.639,4.95905,0.00000
3749.00,4.95917,10.278596,-0.000193,10.148509,0.8422,0.640,4.95917,0.00000
3750.00,4.95887,10.278640,-0.000199,10.148484,0.8423,0.640,4.95887,0.00000
3751.00,4.95902,10.278585,-0.000206,10.148417,0.8424,0.640,4.95902,0.00000
3752.00,4.95978,10.278677,-0.000207,10.148449,0.8425,0.641,4.95978,0.00000
3753.00,4.95987,10.278639,-0.000208,10.148360,0.8426,0.641,4.95987,0.00000
3754.00,4.95998,10.278701,-0.000205,10.148352,0.8427,0.641,4.95998,0.00000
3755.00,4.96067,10.278751,-0.000201,10.148372,0.8427,0.641,4.96067,0.00000
3756.00,4.96106,10.278824,-0.000198,10.148386,0.8428,0.641,4.96106,0.00000
3757.00,4.96010,10.278921,-0.000198,10.148474,0.8429,0.641,4.96010,0.00000
3758.00,4.96047,10.278990,-0.000195,10.148510,0.8430,0.641,4.96047,0.00000
3759.00,4.96087,10.279096,-0.000194,10.148576,0.8431,0.641,4.96087,0.00000
3760.00,4.96052,10.279133,-0.000195,10.148527,0.8432,0.641,4.96052,0.00000
3761.00,4.96037,10.279240,-0.000196,10.148583,0.8433,0.641,4.96037,0.00000
3762.00,4.96023,10.279287,-0.000198,10.148550,0.8434,0.641,4.96023,0.00000
@24,1.2000,2.4, 3760.012 
3763.00,4.96012,10.279350,-0.000201,10.148572,0.8435,0.642,4.96012,0.00000
3764.00,4.96050,10.279369,-0.000204,10.148551,0.8436,0.642,4.96050,0.00000
3765.00,4.96062,10.279426,-0.000205,10.148569,0.8437,0.642,4.96062,0.00000
3766.00,4.95947,10.279370,-0.000207,10.148471,0.8438,0.642,4.95947,0.00000
3767.00,4.95686,10.279379,-0.000207,10.148482,0.8439,0.643,4.95686,0.00000
3768.00,4.95210,10.279368,-0.000209,10.148463,0.8440,0.643,4.95210,0.00000
3769.00,4.94751,10.279405,-0.000215,10.148486,0.8441,0.643,4.94751,0.00000
3770.00,4.94321,10.279477,-0.000219,10.148551,0.8442,0.644,4.94321,0.00000
3771.00,4.94175,10.279612,-0.000218,10.148601,0.8443,0.644,4.94175,0.00000
3772.00,4.94362,10.279607,-0.000220,10.148471,0.8444,0.644,4.94362,0.00000
3773.00,4.94853,10.279720,-0.000217,10.148505,0.8445,0.644,4.94853,0.00000
3774.00,4.95304,10.279710,-0.000213,10.148434,0.8446,0.644,4.95304,0.00000
3775.00,4.95777,10.279692,-0.000208,10.148318,0.8446,0.644,4.95777,0.00000
3776.00,4.96133,10.279757,-0.000207,10.148346,0.8447,0.644,4.96133,0.00000
3777.00,4.96457,10.279817,-0.000207,10.148401,0.8448,0.644,4.96457,0.00000
3778.00,4.96540,10.279896,-0.000205,10.148451,0.8448,0.644,4.96540,0.00000
3779.00,4.96581,10.279969,-0.000208,10.148492,0.8449,0.645,4.96581,0.00000
3780.00,4.96600,10.280122,-0.000214,10.148590,0.8449,0.645,4.96600,0.00000
3781.00,4.96526,10.280079,-0.000216,10.148516,0.8450,0.645,4.96526,0.00000
3782.00,4.96379,10.280162,-0.000210,10.148523,0.8450,0.645,4.96379,0.00000
3783.00,4.96294,10.280186,-0.000212,10.148537,0.8451,0.646,4.96294,0.00000
3784.00,4.96291,10.280265,-0.000209,10.148569,0.8452,0.646,4.96291,0.00000
3785.00,4.96187,10.280246,-0.000204,10.148581,0.8452,0.646,4.96187,0.00000
3786.00,4.96123,10.280390,-0.000201,10.148686,0.8453,0.646,4.96123,0.00000
3787.00,4.96094,10.280486,-0.000206,10.148724,0.8453,0.646,4.96094,0.00000
3788.00,4.96106,10.280558,-0.000204,10.148660,0.8454,0.646,4.96106,0.00000
3789.00,4.96038,10.280600,-0.000203,10.148610,0.8454,0.646,4.96038,0.00000
3790.00,4.96053,10.280637,-0.000202,10.148513,0.8455,0.647,4.96053,0.00000
3791.00,4.96023,10.280669,-0.000202,10.148451,0.8455,0.647,4.96023,0.00000
3792.00,4.95941,10.280690,-0.000203,10.148422,0.8456,0.647,4.95941,0.00000
3793.00,4.95877,10.280749,-0.000205,10.148437,0.8456,0.647,4.95877,0.00000
3794.00,4.95810,10.280834,-0.000202,10.148508,0.8457,0.647,4.95810,0.00000
3795.00,4.95772,10.280930,-0.000202,10.148622,0.8457,0.647,4.95772,0.00000
3796.00,4.95763,10.281008,-0.000203,10.148717,0.8458,0.647,4.95763,0.00000
3797.00,4.95851,10.281056,-0.000199,10.148735,0.8459,0.647,4.95851,0.00000
3798.00,4.95808,10.281056,-0.000199,10.148701,0.8460,0.648,4.95808,0.00000
3799.00,4.95823,10.281204,-0.000202,10.148771,0.8460,0.648,4.95823,0.00000
3800.00,4.95824,10.281211,-0.000203,10.148691,0.8461,0.648,4.95824,0.00000
3801.00,4.95820,10.281205,-0.000202,10.148560,0.8461,0.648,4.95820,0.00000
3802.00,4.95754,10.281210,-0.000203,10.148470,0.8461,0.648,4.95754,0.00000
3803.00,4.95770,10.281310,-0.000202,10.148479,0.8462,0.648,4.95770,0.00000
3804.00,4.95694,10.281287,-0.000202,10.148372,0.8462,0.649,4.95694,0.00000
3805.00,4.95650,10.281398,-0.000204,10.148411,0.8463,0.649,4.95650,0.00000
3806.00,4.95638,10.281514,-0.000202,10.148457,0.8463,0.649,4.95638,0.00000
3807.00,4.95604,10.281578,-0.000202,10.148502,0.8464,0.649,4.95604,0.00000
3808.00,4.95566,10.281678,-0.000204,10.148552,0.8465,0.649,4.95566,0.00000
3809.00,4.95599,10.281729,-0.000202,10.148530,0.8465,0.649,4.95599,0.00000
3810.00,4.95577,10.281740,-0.000198,10.148460,0.8465,0.649,4.95577,0.00000
3811.00,4.95541,10.281759,-0.000198,10.148461,0.8466,0.649,4.95541,0.00000
3812.00,4.95542,10.281841,-0.000196,10.148490,0.8466,0.649,4.95542,0.00000
3813.00,4.95563,10.281812,-0.000192,10.148430,0.8466,0.649,4.95563,0.00000
3814.00,4.95610,10.281820,-0.000195,10.148414,0.8467,0.650,4.95610,0.00000
3815.00,4.95625,10.281879,-0.000198,10.148454,0.8467,0.650,4.95625,0.00000
3816.00,4.95613,10.281981,-0.000203,10.148470,0.8467,0.650,4.95613,0.00000
3817.00,4.95649,10.282004,-0.000206,10.148455,0.8467,0.651,4.95649,0.00000
3818.00,4.95718,10.282026,-0.000210,10.148428,0.8468,0.651,4.95718,0.00000
3819.00,4.95708,10.282024,-0.000208,10.148371,0.8468,0.651,4.95708,0.00000
3820.00,4.95725,10.282079,-0.000208,10.148416,0.8468,0.651,4.95725,0.00000
3821.00,4.95792,10.282043,-0.000204,10.148394,0.8469,0.651,4.95792,0.00000
3822.00,4.95840,10.282191,-0.000203,10.148504,0.8469,0.651,4.95840,0.00000
3823.00,4.95838,10.282266,-0.000200,10.148491,0.8470,0.651,4.95838,0.00000
3824.00,4.95827,10.282344,-0.000199,10.148521,0.8470,0.651,4.95827,0.00000
3825.00,4.95817,10.282390,-0.000196,10.148455,0.8470,0.651,4.95817,0.00000
3826.00,4.95779,10.282495,-0.000195,10.148476,0.8471,0.651,4.95779,0.00000
3827.00,4.95697,10.282525,-0.000196,10.148426,0.8471,0.652,4.95697,0.00000
3828.00,4.95670,10.282642,-0.000194,10.148491,0.8472,0.652,4.95670,0.00000
3829.00,4.95556,10.282766,-0.000194,10.148618,0.8472,0.652,4.95556,0.00000
3830.00,4.95504,10.282752,-0.000195,10.148588,0.8472,0.652,4.95504,0.00000
3831.00,4.95518,10.282796,-0.000200,10.148552,0.8472,0.652,4.95518,0.00000
3832.00,4.95602,10.282750,-0.000200,10.148460,0.8472,0.652,4.95602,0.00000
3833.00,4.95650,10.282775,-0.000200,10.148482,0.8473,0.652,4.95650,0.00000
3834.00,4.95694,10.282771,-0.000199,10.148400,0.8473,0.653,4.95694,0.00000
3835.00,4.95676,10.282877,-0.000199,10.148456,0.8474,0.653,4.95676,0.00000
3836.00,4.95653,10.282912,-0.000195,10.148483,0.8474,0.653,4.95653,0.00000
3837.00,4.95576,10.283000,-0.000195,10.148536,0.8474,0.653,4.95576,0.00000
3838.00,4.95429,10.283053,-0.000196,10.148552,0.8474,0.653,4.95429,0.00000
3839.00,4.95404,10.283083,-0.000198,10.148540,0.8474,0.653,4.95404,0.00000
3840.00,4.95474,10.283176,-0.000199,10.148577,0.8474,0.653,4.95474,0.00000
3841.00,4.95487,10.283259,-0.000202,10.148635,0.8473,0.653,4.95487,0.00000
3842.00,4.95563,10.283271,-0.000199,10.148647,0.8473,0.653,4.95563,0.00000
3843.00,4.95622,10.283268,-0.000200,10.148627,0.8473,0.654,4.95622,0.00000
3844.00,4.95650,10.283393,-0.000198,10.148704,0.8473,0.654,4.95650,0.00000
3845.00,4.95551,10.283424,-0.000194,10.148647,0.8472,0.654,4.95551,0.00000
3846.00,4.95512,10.283424,-0.000196,10.148549,0.8472,0.654,4.95512,0.00000
3847.00,4.95418,10.283556,-0.000199,10.148592,0.8472,0.654,4.95418,0.00000
3848.00,4.95419,10.283688,-0.000199,10.148621,0.8472,0.654,4.95419,0.00000
3849.00,4.95483,10.283694,-0.000204,10.148559,0.8471,0.654,4.95483,0.00000
3850.00,4.95660,10.283700,-0.000208,10.148541,0.8471,0.655,4.95660,0.00000
3851.00,4.95734,10.283822,-0.000211,10.148616,0.8471,0.655,4.95734,0.00000
3852.00,4.95703,10.283838,-0.000213,10.148524,0.8470,0.655,4.95703,0.00000
3853.00,4.95755,10.283819,-0.000217,10.148450,0.8469,0.656,4.95755,0.00000
3854.00,4.95815,10.283847,-0.000216,10.148380,0.8468,0.656,4.95815,0.00000
3855.00,4.95692,10.283942,-0.000218,10.148450,0.8468,0.656,4.95692,0.00000
3856.00,4.95582,10.283956,-0.000213,10.148413,0.8467,0.656,4.95582,0.00000
3857.00,4.95553,10.284003,-0.000210,10.148465,0.8466,0.656,4.95553,0.00000
3858.00,4.95466,10.284036,-0.000207,10.148443,0.8466,0.656,4.95466,0.00000
3859.00,4.95378,10.284079,-0.000204,10.148448,0.8465,0.656,4.95378,0.00000
3860.00,4.95367,10.284125,-0.000204,10.148390,0.8465,0.656,4.95367,0.00000
3861.00,4.95410,10.284158,-0.000205,10.148341,0.8465,0.657,4.95410,0.00000
3862.00,4.95500,10.284271,-0.000206,10.148388,0.8464,0.657,4.95500,0.00000
3863.00,4.95510,10.284357,-0.000205,10.148405,0.8464,0.657,4.95510,0.00000
3864.00,4.95555,10.284473,-0.000207,10.148446,0.8463,0.657,4.95555,0.00000
3865.00,4.95601,10.284485,-0.000206,10.148427,0.8463,0.657,4.95601,0.00000
3866.00,4.95576,10.284514,-0.000206,10.148433,0.8462,0.658,4.95576,0.00000
3867.00,4.95561,10.284493,-0.000206,10.148359,0.8462,0.658,4.95561,0.00000
3868.00,4.95554,10.284555,-0.000207,10.148396,0.8461,0.658,4.95554,0.00000
3869.00,4.95500,10.284531,-0.000207,10.148387,0.8461,0.658,4.95500,0.00000
3870.00,4.95515,10.284572,-0.000207,10.148387,0.8461,0.658,4.95515,0.00000
3871.00,4.95533,10.284595,-0.000206,10.148377,0.8461,0.658,4.95533,0.00000
3872.00,4.95559,10.284680,-0.000206,10.148404,0.8461,0.659,4.95559,0.00000
3873.00,4.95598,10.284659,-0.000207,10.148334,0.8461,0.659,4.95598,0.00000
3874.00,4.95601,10.284774,-0.000205,10.148390,0.8461,0.659,4.95601,0.00000
3875.00,4.95482,10.284887,-0.000203,10.148482,0.8461,0.659,4.95482,0.00000
3876.00,4.95448,10.284986,-0.000201,10.148539,0.8460,0.659,4.95448,0.00000
3877.00,4.95345,10.285058,-0.000200,10.148553,0.8460,0.659,4.95345,0.00000
3878.00,4.95323,10.285206,-0.000199,10.148650,0.8460,0.659,4.95323,0.00000
3879.00,4.95374,10.285264,-0.000195,10.148664,0.8460,0.659,4.95374,0.00000
3880.00,4.95444,10.285270,-0.000195,10.148601,0.8461,0.659,4.95444,0.00000
3881.00,4.95443,10.285268,-0.000195,10.148592,0.8461,0.659,4.95443,0.00000
3882.00,4.95525,10.285288,-0.000195,10.148597,0.8461,0.659,4.95525,0.00000
3883.00,4.95506,10.285333,-0.000198,10.148579,0.8462,0.660,4.95506,0.00000
3884.00,4.95447,10.285340,-0.000199,10.148540,0.8462,0.660,4.95447,0.00000
3885.00,4.95442,10.285386,-0.000200,10.148533,0.8463,0.660,4.95442,0.00000
3886.00,4.95468,10.285514,-0.000200,10.148527,0.8463,0.660,4.95468,0.00000
3887.00,4.95442,10.285548,-0.000200,10.148485,0.8464,0.660,4.95442,0.00000
3888.00,4.95538,10.285571,-0.000198,10.148510,0.8464,0.660,4.95538,0.00000
3889.00,4.95572,10.285663,-0.000200,10.148503,0.8464,0.661,4.95572,0.00000
3890.00,4.95600,10.285760,-0.000200,10.148544,0.8465,0.661,4.95600,0.00000
3891.00,4.95589,10.285810,-0.000199,10.148558,0.8465,0.661,4.95589,0.00000
3892.00,4.95574,10.285867,-0.000199,10.148627,0.8466,0.661,4.95574,0.00000
3893.00,4.95502,10.285905,-0.000202,10.148572,0.8466,0.661,4.95502,0.00000
3894.00,4.95390,10.285956,-0.000204,10.148607,0.8467,0.661,4.95390,0.00000
3895.00,4.95362,10.286033,-0.000200,10.148644,0.8467,0.661,4.95362,0.00000
3896.00,4.95332,10.286089,-0.000200,10.148646,0.8468,0.662,4.95332,0.00000
3897.00,4.95322,10.286190,-0.000201,10.148631,0.8468,0.662,4.95322,0.00000
3898.00,4.95284,10.286272,-0.000196,10.148668,0.8469,0.662,4.95284,0.00000
3899.00,4.95372,10.286333,-0.000196,10.148703,0.8469,0.662,4.95372,0.00000
3900.00,4.95327,10.286361,-0.000201,10.148664,0.8469,0.662,4.95327,0.00000
3901.00,4.95304,10.286434,-0.000203,10.148723,0.8469,0.662,4.95304,0.00000
3902.00,4.95351,10.286465,-0.000199,10.148711,0.8469,0.662,4.95351,0.00000
3903.00,4.95324,10.286489,-0.000202,10.148674,0.8469,0.662,4.95324,0.00000
3904.00,4.95329,10.286499,-0.000202,10.148588,0.8470,0.663,4.95329,0.00000
3905.00,4.95352,10.286608,-0.000201,10.148629,0.8470,0.663,4.95352,0.00000
3906.00,4.95435,10.286597,-0.000199,10.148566,0.8470,0.663,4.95435,0.00000
3907.00,4.95413,10.286641,-0.000203,10.148529,0.8471,0.663,4.95413,0.00000
3908.00,4.95430,10.286670,-0.000199,10.148495,0.8472,0.663,4.95430,0.00000
3909.00,4.95435,10.286761,-0.000198,10.148571,0.8472,0.663,4.95435,0.00000
3910.00,4.95424,10.286720,-0.000195,10.148464,0.8473,0.663,4.95424,0.00000
3911.00,4.95392,10.286798,-0.000193,10.148479,0.8474,0.663,4.95392,0.00000
3912.00,4.95347,10.286810,-0.000192,10.148482,0.8475,0.663,4.95347,0.00000
3913.00,4.95303,10.286927,-0.000195,10.148528,0.8477,0.664,4.95303,0.00000
3914.00,4.95232,10.286926,-0.000196,10.148426,0.8478,0.664,4.95232,0.00000
3915.00,4.95169,10.287014,-0.000199,10.148461,0.8479,0.664,4.95169,0.00000
3916.00,4.95219,10.287011,-0.000204,10.148395,0.8480,0.664,4.95219,0.00000
3917.00,4.95304,10.287129,-0.000204,10.148422,0.8481,0.664,4.95304,0.00000
3918.00,4.95346,10.287150,-0.000204,10.148375,0.8483,0.665,4.95346,0.00000
3919.00,4.95305,10.287245,-0.000205,10.148430,0.8484,0.665,4.95305,0.00000
3920.00,4.95286,10.287323,-0.000205,10.148466,0.8485,0.665,4.95286,0.00000
3921.00,4.95242,10.287398,-0.000203,10.148508,0.8487,0.665,4.95242,0.00000
3922.00,4.95230,10.287406,-0.000206,10.148517,0.8488,0.665,4.95230,0.00000
3923.00,4.95256,10.287422,-0.000205,10.148528,0.8489,0.665,4.95256,0.00000
@25,1.2000,2.4, 3920.006 
3924.00,4.95320,10.287418,-0.000204,10.148534,0.8490,0.666,4.95320,0.00000
3925.00,4.95392,10.287417,-0.000202,10.148497,0.8491,0.666,4.95392,0.00000
3926.00,4.95238,10.287474,-0.000204,10.148514,0.8492,0.666,4.95238,0.00000
3927.00,4.94748,10.287525,-0.000204,10.148533,0.8493,0.666,4.94748,0.00000
3928.00,4.94193,10.287619,-0.000207,10.148624,0.8494,0.666,4.94193,0.00000
3929.00,4.93740,10.287583,-0.000208,10.148541,0.8495,0.667,4.93740,0.00000
3930.00,4.93457,10.287615,-0.000214,10.148536,0.8497,0.667,4.93457,0.00000
3931.00,4.93487,10.287696,-0.000211,10.148520,0.8498,0.667,4.93487,0.00000
3932.00,4.93959,10.287707,-0.000208,10.148422,0.8499,0.667,4.93959,0.00000
3933.00,4.94625,10.287705,-0.000206,10.148356,0.8500,0.667,4.94625,0.00000
3934.00,4.95188,10.287817,-0.000210,10.148376,0.8501,0.668,4.95188,0.00000
3935.00,4.95592,10.287895,-0.000208,10.148416,0.8502,0.668,4.95592,0.00000
3936.00,4.95839,10.287933,-0.000212,10.148461,0.8503,0.668,4.95839,0.00000
3937.00,4.95946,10.288005,-0.000213,10.148518,0.8504,0.668,4.95946,0.00000
3938.00,4.95911,10.288064,-0.000213,10.148497,0.8505,0.668,4.95911,0.00000
3939.00,4.95954,10.288172,-0.000208,10.148538,0.8506,0.668,4.95954,0.00000
3940.00,4.95915,10.288224,-0.000206,10.148521,0.8506,0.668,4.95915,0.00000
3941.00,4.95814,10.288231,-0.000203,10.148451,0.8507,0.668,4.95814,0.00000
3942.00,4.95654,10.288196,-0.000202,10.148362,0.8507,0.669,4.95654,0.00000
3943.00,4.95542,10.288227,-0.000200,10.148328,0.8508,0.669,4.95542,0.00000
3944.00,4.95366,10.288242,-0.000205,10.148307,0.8509,0.669,4.95366,0.00000
3945.00,4.95312,10.288297,-0.000204,10.148306,0.8509,0.669,4.95312,0.00000
3946.00,4.95277,10.288374,-0.000206,10.148331,0.8510,0.669,4.95277,0.00000
3947.00,4.95295,10.288526,-0.000207,10.148454,0.8510,0.670,4.95295,0.00000
3948.00,4.95275,10.288620,-0.000209,10.148538,0.8511,0.670,4.95275,0.00000
3949.00,4.95201,10.288700,-0.000205,10.148627,0.8511,0.670,4.95201,0.00000
3950.00,4.95072,10.288721,-0.000207,10.148596,0.8512,0.670,4.95072,0.00000
3951.00,4.95097,10.288808,-0.000204,10.148635,0.8512,0.670,4.95097,0.00000
3952.00,4.95009,10.288875,-0.000202,10.148592,0.8512,0.670,4.95009,0.00000
3953.00,4.94984,10.288936,-0.000198,10.148627,0.8513,0.670,4.94984,0.00000
3954.00,4.95021,10.288916,-0.000196,10.148555,0.8513,0.670,4.95021,0.00000
3955.00,4.95060,10.289009,-0.000192,10.148644,0.8513,0.670,4.95060,0.00000
3956.00,4.94993,10.289000,-0.000190,10.148583,0.8513,0.670,4.94993,0.00000
3957.00,4.95019,10.289050,-0.000193,10.148596,0.8513,0.670,4.95019,0.00000
3958.00,4.95035,10.289079,-0.000195,10.148568,0.8513,0.671,4.95035,0.00000
3959.00,4.95071,10.289173,-0.000194,10.148596,0.8513,0.671,4.95071,0.00000
3960.00,4.95082,10.289224,-0.000195,10.148563,0.8513,0.671,4.95082,0.00000
3961.00,4.94978,10.289291,-0.000195,10.148547,0.8513,0.671,4.94978,0.00000
3962.00,4.94933,10.289332,-0.000192,10.148533,0.8514,0.671,4.94933,0.00000
3963.00,4.94990,10.289349,-0.000193,10.148446,0.8514,0.671,4.94990,0.00000
3964.00,4.94929,10.289372,-0.000194,10.148333,0.8513,0.671,4.94929,0.00000
3965.00,4.94937,10.289375,-0.000198,10.148301,0.8513,0.672,4.94937,0.00000
3966.00,4.94990,10.289444,-0.000200,10.148378,0.8513,0.672,4.94990,0.00000
3967.00,4.94987,10.289412,-0.000205,10.148357,0.8512,0.672,4.94987,0.00000
3968.00,4.95009,10.289479,-0.000211,10.148378,0.8512,0.673,4.95009,0.00000
3969.00,4.95080,10.289572,-0.000213,10.148482,0.8512,0.673,4.95080,0.00000
3970.00,4.95140,10.289644,-0.000212,10.148460,0.8511,0.673,4.95140,0.00000
3971.00,4.95221,10.289615,-0.000212,10.148328,0.8511,0.673,4.95221,0.00000
3972.00,4.95269,10.289758,-0.000211,10.148363,0.8510,0.673,4.95269,0.00000
3973.00,4.95143,10.289855,-0.000204,10.148409,0.8510,0.673,4.95143,0.00000
3974.00,4.95122,10.289850,-0.000206,10.148349,0.8510,0.673,4.95122,0.00000
3975.00,4.95061,10.289878,-0.000205,10.148343,0.8510,0.673,4.95061,0.00000
3976.00,4.94984,10.289962,-0.000203,10.148391,0.8510,0.673,4.94984,0.00000
3977.00,4.94946,10.289986,-0.000200,10.148405,0.8510,0.673,4.94946,0.00000
3978.00,4.94950,10.289956,-0.000202,10.148345,0.8510,0.674,4.94950,0.00000
3979.00,4.94906,10.290055,-0.000201,10.148339,0.8510,0.674,4.94906,0.00000
3980.00,4.94992,10.290118,-0.000200,10.148359,0.8510,0.674,4.94992,0.00000
3981.00,4.95042,10.290212,-0.000204,10.148395,0.8510,0.674,4.95042,0.00000
3982.00,4.95024,10.290244,-0.000205,10.148357,0.8511,0.674,4.95024,0.00000
3983.00,4.95106,10.290311,-0.000205,10.148378,0.8511,0.675,4.95106,0.00000
3984.00,4.95041,10.290374,-0.000207,10.148446,0.8511,0.675,4.95041,0.00000
3985.00,4.94938,10.290380,-0.000209,10.148436,0.8512,0.675,4.94938,0.00000
3986.00,4.94942,10.290350,-0.000208,10.148401,0.8513,0.675,4.94942,0.00000
3987.00,4.95001,10.290430,-0.000210,10.148428,0.8513,0.675,4.95001,0.00000
3988.00,4.94932,10.290455,-0.000208,10.148377,0.8514,0.675,4.94932,0.00000
3989.00,4.95007,10.290498,-0.000202,10.148343,0.8515,0.675,4.95007,0.00000
3990.00,4.95026,10.290634,-0.000201,10.148364,0.8516,0.675,4.95026,0.00000
3991.00,4.95001,10.290734,-0.000204,10.148375,0.8517,0.676,4.95001,0.00000
3992.00,4.94928,10.290776,-0.000202,10.148355,0.8517,0.676,4.94928,0.00000
3993.00,4.94858,10.290880,-0.000202,10.148410,0.8518,0.676,4.94858,0.00000
3994.00,4.94850,10.290957,-0.000202,10.148462,0.8519,0.676,4.94850,0.00000
3995.00,4.94874,10.290967,-0.000204,10.148461,0.8520,0.676,4.94874,0.00000
3996.00,4.94932,10.290977,-0.000202,10.148444,0.8521,0.676,4.94932,0.00000
3997.00,4.95053,10.290964,-0.000202,10.148414,0.8521,0.677,4.95053,0.00000
3998.00,4.95219,10.291018,-0.000203,10.148453,0.8522,0.677,4.95219,0.00000
3999.00,4.95284,10.291029,-0.000203,10.148439,0.8523,0.677,4.95284,0.00000
4000.00,4.95251,10.291059,-0.000201,10.148412,0.8524,0.677,4.95251,0.00000
4001.00,4.95146,10.291134,-0.000201,10.148381,0.8526,0.677,4.95146,0.00000
4002.00,4.95067,10.291138,-0.000203,10.148315,0.8527,0.677,4.95067,0.00000
4003.00,4.94990,10.291198,-0.000203,10.148281,0.8528,0.678,4.94990,0.00000
4004.00,4.94980,10.291268,-0.000202,10.148272,0.8529,0.678,4.94980,0.00000
4005.00,4.95055,10.291274,-0.000201,10.148278,0.8530,0.678,4.95055,0.00000
4006.00,4.95104,10.291354,-0.000198,10.148363,0.8532,0.678,4.95104,0.00000
4007.00,4.95113,10.291479,-0.000197,10.148474,0.8533,0.678,4.95113,0.00000
4008.00,4.95010,10.291525,-0.000200,10.148532,0.8535,0.678,4.95010,0.00000
4009.00,4.94964,10.291529,-0.000205,10.148498,0.8536,0.679,4.94964,0.00000
4010.00,4.94854,10.291544,-0.000208,10.148464,0.8537,0.679,4.94854,0.00000
4011.00,4.94839,10.291618,-0.000208,10.148454,0.8539,0.679,4.94839,0.00000
4012.00,4.94789,10.291701,-0.000206,10.148453,0.8540,0.679,4.94789,0.00000
4013.00,4.94874,10.291774,-0.000203,10.148460,0.8541,0.679,4.94874,0.00000
4014.00,4.94873,10.291892,-0.000202,10.148513,0.8543,0.679,4.94873,0.00000
4015.00,4.94855,10.292008,-0.000203,10.148527,0.8544,0.680,4.94855,0.00000
4016.00,4.94831,10.292062,-0.000205,10.148565,0.8545,0.680,4.94831,0.00000
4017.00,4.94827,10.292061,-0.000206,10.148503,0.8547,0.680,4.94827,0.00000
4018.00,4.94814,10.292027,-0.000208,10.148388,0.8548,0.680,4.94814,0.00000
4019.00,4.94835,10.291997,-0.000207,10.148361,0.8549,0.680,4.94835,0.00000
4020.00,4.94862,10.292062,-0.000206,10.148405,0.8550,0.681,4.94862,0.00000
4021.00,4.94889,10.292140,-0.000206,10.148399,0.8551,0.681,4.94889,0.00000
4022.00,4.94897,10.292220,-0.000204,10.148442,0.8552,0.681,4.94897,0.00000
4023.00,4.94838,10.292370,-0.000199,10.148531,0.8553,0.681,4.94838,0.00000
4024.00,4.94711,10.292446,-0.000199,10.148541,0.8554,0.681,4.94711,0.00000
4025.00,4.94692,10.292510,-0.000197,10.148545,0.8555,0.681,4.94692,0.00000
4026.00,4.94572,10.292462,-0.000196,10.148492,0.8556,0.681,4.94572,0.00000
4027.00,4.94488,10.292520,-0.000197,10.148520,0.8557,0.681,4.94488,0.00000
4028.00,4.94577,10.292525,-0.000201,10.148508,0.8558,0.682,4.94577,0.00000
4029.00,4.94665,10.292643,-0.000197,10.148539,0.8559,0.682,4.94665,0.00000
4030.00,4.94638,10.292671,-0.000194,10.148500,0.8560,0.682,4.94638,0.00000
4031.00,4.94762,10.292758,-0.000199,10.148506,0.8561,0.682,4.94762,0.00000
4032.00,4.94822,10.292783,-0.000197,10.148494,0.8562,0.682,4.94822,0.00000
4033.00,4.94701,10.292825,-0.000193,10.148475,0.8564,0.682,4.94701,0.00000
4034.00,4.94603,10.292802,-0.000195,10.148390,0.8565,0.682,4.94603,0.00000
4035.00,4.94607,10.292800,-0.000196,10.148389,0.8566,0.682,4.94607,0.00000
4036.00,4.94560,10.292878,-0.000194,10.148428,0.8567,0.682,4.94560,0.00000
4037.00,4.94590,10.292997,-0.000197,10.148463,0.8568,0.683,4.94590,0.00000
4038.00,4.94646,10.293080,-0.000198,10.148523,0.8570,0.683,4.94646,0.00000
4039.00,4.94660,10.293143,-0.000197,10.148596,0.8571,0.683,4.94660,0.00000
4040.00,4.94547,10.293251,-0.000198,10.148637,0.8572,0.683,4.94547,0.00000
4041.00,4.94557,10.293306,-0.000198,10.148670,0.8573,0.683,4.94557,0.00000
4042.00,4.94551,10.293296,-0.000194,10.148635,0.8574,0.683,4.94551,0.00000
4043.00,4.94538,10.293343,-0.000194,10.148626,0.8575,0.683,4.94538,0.00000
4044.00,4.94582,10.293432,-0.000194,10.148621,0.8576,0.683,4.94582,0.00000
4045.00,4.94699,10.293512,-0.000190,10.148630,0.8577,0.683,4.94699,0.00000
4046.00,4.94667,10.293488,-0.000190,10.148569,0.8578,0.684,4.94667,0.00000
4047.00,4.94633,10.293545,-0.000194,10.148535,0.8579,0.684,4.94633,0.00000
4048.00,4.94595,10.293657,-0.000195,10.148524,0.8580,0.684,4.94595,0.00000
4049.00,4.94630,10.293679,-0.000198,10.148442,0.8581,0.684,4.94630,0.00000
4050.00,4.94530,10.293694,-0.000201,10.148407,0.8582,0.685,4.94530,0.00000
4051.00,4.94476,10.293819,-0.000201,10.148440,0.8583,0.685,4.94476,0.00000
4052.00,4.94488,10.293865,-0.000198,10.148514,0.8584,0.685,4.94488,0.00000
4053.00,4.94486,10.293865,-0.000198,10.148531,0.8585,0.685,4.94486,0.00000
4054.00,4.94485,10.293948,-0.000199,10.148613,0.8585,0.685,4.94485,0.00000
4055.00,4.94601,10.293988,-0.000199,10.148586,0.8586,0.685,4.94601,0.00000
4056.00,4.94695,10.294055,-0.000197,10.148580,0.8587,0.685,4.94695,0.00000
4057.00,4.94675,10.294130,-0.000198,10.148564,0.8588,0.686,4.94675,0.00000
4058.00,4.94681,10.294161,-0.000198,10.148547,0.8589,0.686,4.94681,0.00000
4059.00,4.94594,10.294188,-0.000196,10.148501,0.8590,0.686,4.94594,0.00000
4060.00,4.94596,10.294231,-0.000195,10.148505,0.8591,0.686,4.94596,0.00000
4061.00,4.94645,10.294213,-0.000194,10.148457,0.8592,0.686,4.94645,0.00000
4062.00,4.94749,10.294272,-0.000195,10.148429,0.8594,0.686,4.94749,0.00000
4063.00,4.94786,10.294389,-0.000194,10.148438,0.8595,0.686,4.94786,0.00000
4064.00,4.94819,10.294449,-0.000195,10.148485,0.8596,0.686,4.94819,0.00000
4065.00,4.94707,10.294520,-0.000195,10.148541,0.8597,0.686,4.94707,0.00000
4066.00,4.94546,10.294632,-0.000198,10.148630,0.8597,0.687,4.94546,0.00000
4067.00,4.94455,10.294620,-0.000198,10.148549,0.8598,0.687,4.94455,0.00000
4068.00,4.94432,10.294623,-0.000198,10.148504,0.8599,0.687,4.94432,0.00000
4069.00,4.94530,10.294654,-0.000200,10.148430,0.8599,0.687,4.94530,0.00000
4070.00,4.94544,10.294723,-0.000201,10.148391,0.8599,0.687,4.94544,0.00000
4071.00,4.94639,10.294711,-0.000200,10.148322,0.8600,0.688,4.94639,0.00000
4072.00,4.94652,10.294826,-0.000200,10.148403,0.8600,0.688,4.94652,0.00000
4073.00,4.94735,10.294829,-0.000202,10.148442,0.8601,0.688,4.94735,0.00000
4074.00,4.94615,10.294894,-0.000203,10.148490,0.8601,0.688,4.94615,0.00000
4075.00,4.94674,10.294929,-0.000205,10.148463,0.8601,0.688,4.94674,0.00000
4076.00,4.94683,10.295080,-0.000204,10.148536,0.8602,0.688,4.94683,0.00000
4077.00,4.94583,10.295127,-0.000202,10.148542,0.8602,0.689,4.94583,0.00000
4078.00,4.94516,10.295152,-0.000200,10.148457,0.8603,0.689,4.94516,0.00000
4079.00,4.94544,10.295192,-0.000194,10.148439,0.8603,0.688,4.94544,0.00000
4080.00,4.94505,10.295259,-0.000194,10.148496,0.8603,0.689,4.94505,0.00000
4081.00,4.94466,10.295290,-0.000198,10.148478,0.8604,0.689,4.94466,0.00000
4082.00,4.94478,10.295314,-0.000204,10.148421,0.8604,0.689,4.94478,0.00000
4083.00,4.94378,10.295417,-0.000206,10.148442,0.8604,0.690,4.94378,0.00000
@26,1.2000,2.4, 4080.092 
4084.00,4.94375,10.295495,-0.000208,10.148455,0.8604,0.690,4.94375,0.00000
4085.00,4.94537,10.295532,-0.000207,10.148421,0.8604,0.690,4.94537,0.00000
4086.00,4.94400,10.295593,-0.000203,10.148400,0.8604,0.690,4.94400,0.00000
4087.00,4.94173,10.295608,-0.000201,10.148459,0.8604,0.690,4.94173,0.00000
4088.00,4.93716,10.295603,-0.000199,10.148534,0.8604,0.690,4.93716,0.00000
4089.00,4.93229,10.295633,-0.000201,10.148542,0.8604,0.690,4.93229,0.00000
4090.00,4.92800,10.295671,-0.000202,10.148553,0.8604,0.690,4.92800,0.00000
4091.00,4.92763,10.295673,-0.000204,10.148522,0.8604,0.691,4.92763,0.00000
4092.00,4.92986,10.295786,-0.000207,10.148513,0.8604,0.691,4.92986,0.00000
4093.00,4.93501,10.295895,-0.000211,10.148438,0.8604,0.691,4.93501,0.00000
4094.00,4.94008,10.295974,-0.000211,10.148422,0.8603,0.691,4.94008,0.00000
4095.00,4.94449,10.296066,-0.000214,10.148412,0.8603,0.692,4.94449,0.00000
4096.00,4.94718,10.296183,-0.000211,10.148419,0.8603,0.692,4.94718,0.00000
4097.00,4.94903,10.296227,-0.000206,10.148388,0.8603,0.692,4.94903,0.00000
4098.00,4.95043,10.296270,-0.000205,10.148378,0.8603,0.692,4.95043,0.00000
4099.00,4.95083,10.296319,-0.000204,10.148394,0.8603,0.692,4.95083,0.00000
4100.00,4.95003,10.296406,-0.000199,10.148435,0.8603,0.692,4.95003,0.00000
4101.00,4.94942,10.296377,-0.000201,10.148387,0.8603,0.692,4.94942,0.00000
4102.00,4.94835,10.296442,-0.000201,10.148440,0.8603,0.692,4.94835,0.00000
4103.00,4.94764,10.296558,-0.000199,10.148522,0.8604,0.692,4.94764,0.00000
4104.00,4.94697,10.296604,-0.000200,10.148529,0.8604,0.692,4.94697,0.00000
4105.00,4.94678,10.296672,-0.000202,10.148574,0.8604,0.693,4.94678,0.00000
4106.00,4.94638,10.296759,-0.000200,10.148646,0.8604,0.693,4.94638,0.00000
4107.00,4.94563,10.296808,-0.000201,10.148640,0.8605,0.693,4.94563,0.00000
4108.00,4.94514,10.296814,-0.000200,10.148629,0.8605,0.693,4.94514,0.00000
4109.00,4.94452,10.296844,-0.000198,10.148594,0.8606,0.693,4.94452,0.00000
4110.00,4.94292,10.296827,-0.000198,10.148552,0.8607,0.693,4.94292,0.00000
4111.00,4.94279,10.296927,-0.000202,10.148595,0.8607,0.694,4.94279,0.00000
4112.00,4.94296,10.296973,-0.000199,10.148582,0.8608,0.694,4.94296,0.00000
4113.00,4.94256,10.296977,-0.000199,10.148541,0.8608,0.694,4.94256,0.00000
4114.00,4.94326,10.297016,-0.000199,10.148538,0.8609,0.694,4.94326,0.00000
4115.00,4.94494,10.297055,-0.000201,10.148484,0.8610,0.694,4.94494,0.00000
4116.00,4.94515,10.297010,-0.000195,10.148411,0.8611,0.694,4.94515,0.00000
4117.00,4.94490,10.297127,-0.000197,10.148506,0.8612,0.694,4.94490,0.00000
4118.00,4.94405,10.297211,-0.000196,10.148512,0.8613,0.694,4.94405,0.00000
4119.00,4.94342,10.297246,-0.000193,10.148494,0.8614,0.694,4.94342,0.00000
4120.00,4.94256,10.297346,-0.000194,10.148543,0.8615,0.694,4.94256,0.00000
4121.00,4.94188,10.297464,-0.000197,10.148577,0.8616,0.695,4.94188,0.00000
4122.00,4.94247,10.297419,-0.000199,10.148465,0.8617,0.695,4.94247,0.00000
4123.00,4.94338,10.297440,-0.000201,10.148465,0.8618,0.695,4.94338,0.00000
4124.00,4.94369,10.297524,-0.000203,10.148535,0.8619,0.695,4.94369,0.00000
4125.00,4.94370,10.297533,-0.000202,10.148530,0.8620,0.696,4.94370,0.00000
4126.00,4.94451,10.297546,-0.000203,10.148542,0.8621,0.696,4.94451,0.00000
4127.00,4.94388,10.297575,-0.000205,10.148534,0.8622,0.696,4.94388,0.00000
4128.00,4.94364,10.297664,-0.000208,10.148568,0.8623,0.696,4.94364,0.00000
4129.00,4.94342,10.297708,-0.000213,10.148578,0.8624,0.697,4.94342,0.00000
4130.00,4.94304,10.297779,-0.000212,10.148602,0.8625,0.697,4.94304,0.00000
4131.00,4.94203,10.297874,-0.000210,10.148604,0.8627,0.697,4.94203,0.00000
4132.00,4.94241,10.297975,-0.000204,10.148654,0.8628,0.697,4.94241,0.00000
4133.00,4.94285,10.298020,-0.000200,10.148652,0.8629,0.697,4.94285,0.00000
4134.00,4.94362,10.298062,-0.000194,10.148655,0.8629,0.697,4.94362,0.00000
4135.00,4.94445,10.298152,-0.000195,10.148698,0.8630,0.697,4.94445,0.00000
4136.00,4.94394,10.298135,-0.000194,10.148657,0.8631,0.697,4.94394,0.00000
4137.00,4.94336,10.298144,-0.000195,10.148649,0.8632,0.697,4.94336,0.00000
4138.00,4.94326,10.298169,-0.000198,10.148653,0.8633,0.697,4.94326,0.00000
4139.00,4.94228,10.298191,-0.000202,10.148616,0.8635,0.698,4.94228,0.00000
4140.00,4.94173,10.298179,-0.000201,10.148579,0.8636,0.698,4.94173,0.00000
4141.00,4.94242,10.298188,-0.000202,10.148581,0.8637,0.698,4.94242,0.00000
4142.00,4.94223,10.298214,-0.000204,10.148571,0.8639,0.698,4.94223,0.00000
4143.00,4.94125,10.298260,-0.000205,10.148537,0.8640,0.698,4.94125,0.00000
4144.00,4.94151,10.298389,-0.000203,10.148633,0.8641,0.698,4.94151,0.00000
4145.00,4.94148,10.298418,-0.000203,10.148638,0.8642,0.699,4.94148,0.00000
4146.00,4.94146,10.298473,-0.000204,10.148618,0.8643,0.699,4.94146,0.00000
4147.00,4.94157,10.298505,-0.000203,10.148552,0.8644,0.699,4.94157,0.00000
4148.00,4.94172,10.298641,-0.000201,10.148643,0.8645,0.699,4.94172,0.00000
4149.00,4.94137,10.298631,-0.000203,10.148552,0.8646,0.699,4.94137,0.00000
4150.00,4.94047,10.298684,-0.000201,10.148492,0.8647,0.699,4.94047,0.00000
4151.00,4.93992,10.298791,-0.000198,10.148539,0.8648,0.699,4.93992,0.00000
4152.00,4.94002,10.298959,-0.000197,10.148654,0.8649,0.699,4.94002,0.00000
4153.00,4.93990,10.298953,-0.000196,10.148580,0.8650,0.699,4.93990,0.00000
4154.00,4.93917,10.299032,-0.000195,10.148578,0.8650,0.700,4.93917,0.00000
4155.00,4.93944,10.299124,-0.000196,10.148581,0.8651,0.700,4.93944,0.00000
4156.00,4.93942,10.299170,-0.000199,10.148538,0.8652,0.700,4.93942,0.00000
4157.00,4.93877,10.299210,-0.000201,10.148497,0.8653,0.700,4.93877,0.00000
4158.00,4.93992,10.299288,-0.000200,10.148541,0.8654,0.700,4.93992,0.00000
4159.00,4.94072,10.299316,-0.000200,10.148562,0.8654,0.700,4.94072,0.00000
4160.00,4.94142,10.299310,-0.000198,10.148596,0.8655,0.700,4.94142,0.00000
4161.00,4.94192,10.299304,-0.000196,10.148603,0.8656,0.700,4.94192,0.00000
4162.00,4.94215,10.299299,-0.000195,10.148628,0.8657,0.701,4.94215,0.00000
4163.00,4.94077,10.299289,-0.000196,10.148630,0.8658,0.701,4.94077,0.00000
4164.00,4.94011,10.299357,-0.000195,10.148669,0.8658,0.701,4.94011,0.00000
4165.00,4.93929,10.299399,-0.000197,10.148616,0.8659,0.701,4.93929,0.00000
4166.00,4.93894,10.299517,-0.000198,10.148667,0.8660,0.701,4.93894,0.00000
4167.00,4.94049,10.299511,-0.000198,10.148594,0.8660,0.701,4.94049,0.00000
4168.00,4.94190,10.299637,-0.000194,10.148627,0.8661,0.701,4.94190,0.00000
4169.00,4.94259,10.299663,-0.000195,10.148599,0.8661,0.701,4.94259,0.00000
4170.00,4.94352,10.299763,-0.000198,10.148663,0.8662,0.702,4.94352,0.00000
4171.00,4.94426,10.299802,-0.000201,10.148641,0.8662,0.702,4.94426,0.00000
4172.00,4.94345,10.299889,-0.000199,10.148670,0.8663,0.702,4.94345,0.00000
4173.00,4.94322,10.299879,-0.000202,10.148540,0.8664,0.702,4.94322,0.00000
4174.00,4.94260,10.299948,-0.000202,10.148561,0.8664,0.702,4.94260,0.00000
4175.00,4.94199,10.299978,-0.000200,10.148542,0.8665,0.702,4.94199,0.00000
4176.00,4.94128,10.299984,-0.000197,10.148535,0.8665,0.702,4.94128,0.00000
4177.00,4.94074,10.300037,-0.000197,10.148526,0.8666,0.702,4.94074,0.00000
4178.00,4.94033,10.300021,-0.000199,10.148529,0.8666,0.703,4.94033,0.00000
4179.00,4.94091,10.300092,-0.000200,10.148502,0.8667,0.703,4.94091,0.00000
4180.00,4.94103,10.300163,-0.000201,10.148534,0.8667,0.703,4.94103,0.00000
4181.00,4.94079,10.300266,-0.000202,10.148533,0.8668,0.703,4.94079,0.00000
4182.00,4.94122,10.300281,-0.000203,10.148513,0.8668,0.703,4.94122,0.00000
4183.00,4.94147,10.300407,-0.000201,10.148578,0.8669,0.703,4.94147,0.00000
4184.00,4.94168,10.300378,-0.000202,10.148501,0.8669,0.704,4.94168,0.00000
4185.00,4.94174,10.300404,-0.000205,10.148436,0.8669,0.704,4.94174,0.00000
4186.00,4.94243,10.300429,-0.000208,10.148432,0.8669,0.704,4.94243,0.00000
4187.00,4.94224,10.300499,-0.000210,10.148422,0.8669,0.705,4.94224,0.00000
4188.00,4.94192,10.300544,-0.000213,10.148389,0.8669,0.705,4.94192,0.00000
4189.00,4.94119,10.300683,-0.000214,10.148436,0.8669,0.705,4.94119,0.00000
4190.00,4.94092,10.300732,-0.000207,10.148441,0.8670,0.705,4.94092,0.00000
4191.00,4.94086,10.300758,-0.000207,10.148378,0.8670,0.705,4.94086,0.00000
4192.00,4.94086,10.300847,-0.000209,10.148404,0.8670,0.705,4.94086,0.00000
4193.00,4.94124,10.300916,-0.000209,10.148418,0.8670,0.706,4.94124,0.00000
4194.00,4.94139,10.300966,-0.000209,10.148443,0.8670,0.706,4.94139,0.00000
4195.00,4.94150,10.301079,-0.000211,10.148498,0.8671,0.706,4.94150,0.00000
4196.00,4.94124,10.301198,-0.000210,10.148596,0.8671,0.706,4.94124,0.00000
4197.00,4.94141,10.301289,-0.000205,10.148624,0.8671,0.706,4.94141,0.00000
4198.00,4.93990,10.301335,-0.000206,10.148673,0.8672,0.706,4.93990,0.00000
4199.00,4.93967,10.301383,-0.000202,10.148672,0.8672,0.706,4.93967,0.00000
4200.00,4.93970,10.301429,-0.000202,10.148657,0.8673,0.706,4.93970,0.00000
4201.00,4.94027,10.301462,-0.000200,10.148662,0.8673,0.706,4.94027,0.00000
4202.00,4.94034,10.301505,-0.000202,10.148665,0.8673,0.707,4.94034,0.00000
4203.00,4.94093,10.301469,-0.000202,10.148529,0.8674,0.707,4.94093,0.00000
4204.00,4.94094,10.301480,-0.000205,10.148482,0.8674,0.707,4.94094,0.00000
4205.00,4.94055,10.301473,-0.000207,10.148424,0.8674,0.707,4.94055,0.00000
4206.00,4.93929,10.301549,-0.000211,10.148413,0.8674,0.708,4.93929,0.00000
4207.00,4.93820,10.301598,-0.000214,10.148442,0.8674,0.708,4.93820,0.00000
4208.00,4.93833,10.301676,-0.000212,10.148430,0.8675,0.708,4.93833,0.00000
4209.00,4.93873,10.301703,-0.000213,10.148429,0.8675,0.708,4.93873,0.00000
4210.00,4.93851,10.301773,-0.000209,10.148485,0.8676,0.708,4.93851,0.00000
4211.00,4.93801,10.301691,-0.000207,10.148420,0.8677,0.708,4.93801,0.00000
4212.00,4.93816,10.301674,-0.000201,10.148369,0.8677,0.708,4.93816,0.00000
4213.00,4.93776,10.301824,-0.000203,10.148527,0.8678,0.708,4.93776,0.00000
4214.00,4.93744,10.301888,-0.000205,10.148542,0.8678,0.709,4.93744,0.00000
4215.00,4.93816,10.301933,-0.000209,10.148511,0.8679,0.709,4.93816,0.00000
4216.00,4.93888,10.302059,-0.000209,10.148552,0.8679,0.709,4.93888,0.00000
4217.00,4.93926,10.302218,-0.000209,10.148601,0.8680,0.709,4.93926,0.00000
4218.00,4.93907,10.302185,-0.000202,10.148515,0.8681,0.709,4.93907,0.00000
4219.00,4.93801,10.302270,-0.000197,10.148602,0.8682,0.709,4.93801,0.00000
4220.00,4.93674,10.302323,-0.000194,10.148590,0.8682,0.709,4.93674,0.00000
4221.00,4.93727,10.302367,-0.000194,10.148516,0.8683,0.709,4.93727,0.00000
4222.00,4.93652,10.302350,-0.000194,10.148423,0.8684,0.709,4.93652,0.00000
4223.00,4.93674,10.302454,-0.000199,10.148453,0.8684,0.710,4.93674,0.00000
4224.00,4.93716,10.302469,-0.000205,10.148382,0.8685,0.710,4.93716,0.00000
4225.00,4.93791,10.302544,-0.000208,10.148410,0.8686,0.710,4.93791,0.00000
4226.00,4.93738,10.302658,-0.000207,10.148518,0.8687,0.710,4.93738,0.00000
4227.00,4.93802,10.302738,-0.000209,10.148598,0.8688,0.711,4.93802,0.00000
4228.00,4.93813,10.302748,-0.000208,10.148569,0.8689,0.711,4.93813,0.00000
4229.00,4.93819,10.302812,-0.000201,10.148535,0.8691,0.711,4.93819,0.00000
4230.00,4.93774,10.302825,-0.000198,10.148525,0.8692,0.711,4.93774,0.00000
4231.00,4.93795,10.302819,-0.000202,10.148435,0.8693,0.711,4.93795,0.00000
4232.00,4.93855,10.302800,-0.000201,10.148375,0.8694,0.711,4.93855,0.00000
4233.00,4.93920,10.302836,-0.000203,10.148346,0.8695,0.711,4.93920,0.00000
4234.00,4.93977,10.302916,-0.000206,10.148419,0.8695,0.711,4.93977,0.00000
4235.00,4.93987,10.303008,-0.000206,10.148472,0.8696,0.712,4.93987,0.00000
4236.00,4.93947,10.302981,-0.000204,10.148455,0.8697,0.712,4.93947,0.00000
4237.00,4.93811,10.303008,-0.000203,10.148462,0.8698,0.712,4.93811,0.00000
4238.00,4.93680,10.303039,-0.000199,10.148466,0.8700,0.712,4.93680,0.00000
4239.00,4.93748,10.303038,-0.000199,10.148414,0.8701,0.712,4.93748,0.00000
4240.00,4.93758,10.303014,-0.000201,10.148326,0.8702,0.712,4.93758,0.00000
4241.00,4.93697,10.303114,-0.000204,10.148342,0.8703,0.712,4.93697,0.00000
4242.00,4.93731,10.303167,-0.000205,10.148342,0.8704,0.712,4.93731,0.00000
4243.00,4.93877,10.303264,-0.000208,10.148370,0.8705,0.713,4.93877,0.00000
@27,1.2000,2.4, 4240.07 
4244.00,4.93734,10.303349,-0.000210,10.148456,0.8706,0.713,4.93734,0.00000
4245.00,4.93729,10.303447,-0.000206,10.148543,0.8707,0.713,4.93729,0.00000
4246.00,4.93771,10.303550,-0.000203,10.148620,0.8707,0.713,4.93771,0.00000
4247.00,4.93520,10.303666,-0.000204,10.148682,0.8708,0.713,4.93520,0.00000
4248.00,4.92929,10.303652,-0.000204,10.148701,0.8709,0.713,4.92929,0.00000
4249.00,4.92454,10.303673,-0.000200,10.148670,0.8710,0.713,4.92454,0.00000
4250.00,4.92070,10.303715,-0.000201,10.148680,0.8711,0.713,4.92070,0.00000
4251.00,4.91840,10.303776,-0.000203,10.148676,0.8711,0.714,4.91840,0.00000
4252.00,4.91999,10.303828,-0.000203,10.148604,0.8712,0.714,4.91999,0.00000
4253.00,4.92531,10.303926,-0.000199,10.148576,0.8713,0.714,4.92531,0.00000
4254.00,4.93112,10.303964,-0.000200,10.148499,0.8713,0.714,4.93112,0.00000
4255.00,4.93559,10.304024,-0.000201,10.148448,0.8714,0.714,4.93559,0.00000
4256.00,4.93884,10.304018,-0.000202,10.148408,0.8714,0.714,4.93884,0.00000
4257.00,4.94077,10.304056,-0.000202,10.148450,0.8715,0.714,4.94077,0.00000
4258.00,4.94131,10.304171,-0.000208,10.148511,0.8716,0.715,4.94131,0.00000
4259.00,4.94147,10.304225,-0.000210,10.148532,0.8716,0.715,4.94147,0.00000
4260.00,4.94142,10.304244,-0.000208,10.148496,0.8717,0.715,4.94142,0.00000
4261.00,4.94135,10.304278,-0.000208,10.148495,0.8718,0.715,4.94135,0.00000
4262.00,4.94070,10.304365,-0.000208,10.148549,0.8719,0.716,4.94070,0.00000
4263.00,4.94059,10.304373,-0.000207,10.148520,0.8720,0.716,4.94059,0.00000
4264.00,4.94034,10.304391,-0.000205,10.148525,0.8720,0.716,4.94034,0.00000
4265.00,4.93943,10.304355,-0.000208,10.148511,0.8721,0.716,4.93943,0.00000
4266.00,4.93830,10.304367,-0.000207,10.148491,0.8721,0.716,4.93830,0.00000
4267.00,4.93803,10.304270,-0.000207,10.148388,0.8722,0.716,4.93803,0.00000
4268.00,4.93725,10.304213,-0.000207,10.148306,0.8722,0.716,4.93725,0.00000
4269.00,4.93673,10.304265,-0.000212,10.148290,0.8723,0.717,4.93673,0.00000
4270.00,4.93753,10.304409,-0.000212,10.148351,0.8723,0.717,4.93753,0.00000
4271.00,4.93825,10.304527,-0.000210,10.148391,0.8724,0.717,4.93825,0.00000
4272.00,4.93790,10.304707,-0.000207,10.148424,0.8724,0.717,4.93790,0.00000
4273.00,4.93814,10.304784,-0.000206,10.148450,0.8724,0.717,4.93814,0.00000
4274.00,4.93840,10.304865,-0.000204,10.148477,0.8724,0.717,4.93840,0.00000
4275.00,4.93791,10.304927,-0.000201,10.148510,0.8724,0.717,4.93791,0.00000
4276.00,4.93784,10.304931,-0.000201,10.148493,0.8724,0.717,4.93784,0.00000
4277.00,4.93870,10.304956,-0.000202,10.148508,0.8724,0.718,4.93870,0.00000
4278.00,4.93802,10.305099,-0.000201,10.148612,0.8724,0.718,4.93802,0.00000
4279.00,4.93707,10.305134,-0.000198,10.148604,0.8724,0.718,4.93707,0.00000
4280.00,4.93659,10.305129,-0.000201,10.148544,0.8724,0.718,4.93659,0.00000
4281.00,4.93576,10.305261,-0.000202,10.148585,0.8725,0.718,4.93576,0.00000
4282.00,4.93545,10.305234,-0.000203,10.148497,0.8725,0.718,4.93545,0.00000
4283.00,4.93581,10.305202,-0.000202,10.148442,0.8725,0.719,4.93581,0.00000
4284.00,4.93554,10.305253,-0.000205,10.148419,0.8725,0.719,4.93554,0.00000
4285.00,4.93542,10.305312,-0.000204,10.148413,0.8725,0.719,4.93542,0.00000
4286.00,4.93492,10.305239,-0.000204,10.148314,0.8725,0.719,4.93492,0.00000
4287.00,4.93498,10.305341,-0.000202,10.148382,0.8725,0.719,4.93498,0.00000
4288.00,4.93541,10.305361,-0.000204,10.148343,0.8725,0.719,4.93541,0.00000
4289.00,4.93592,10.305455,-0.000202,10.148400,0.8725,0.720,4.93592,0.00000
4290.00,4.93592,10.305535,-0.000204,10.148443,0.8725,0.720,4.93592,0.00000
4291.00,4.93663,10.305660,-0.000202,10.148531,0.8725,0.720,4.93663,0.00000
4292.00,4.93569,10.305695,-0.000201,10.148560,0.8725,0.720,4.93569,0.00000
4293.00,4.93458,10.305779,-0.000198,10.148607,0.8725,0.720,4.93458,0.00000
4294.00,4.93374,10.305789,-0.000197,10.148570,0.8726,0.720,4.93374,0.00000
4295.00,4.93334,10.305835,-0.000194,10.148565,0.8726,0.720,4.93334,0.00000
4296.00,4.93302,10.305851,-0.000197,10.148502,0.8726,0.720,4.93302,0.00000
4297.00,4.93318,10.305870,-0.000196,10.148474,0.8726,0.720,4.93318,0.00000
4298.00,4.93324,10.305904,-0.000199,10.148476,0.8727,0.721,4.93324,0.00000
4299.00,4.93384,10.305894,-0.000200,10.148432,0.8727,0.721,4.93384,0.00000
4300.00,4.93415,10.305950,-0.000202,10.148477,0.8727,0.721,4.93415,0.00000
4301.00,4.93414,10.305995,-0.000201,10.148545,0.8728,0.721,4.93414,0.00000
4302.00,4.93371,10.306051,-0.000199,10.148561,0.8728,0.721,4.93371,0.00000
4303.00,4.93362,10.306101,-0.000198,10.148554,0.8728,0.721,4.93362,0.00000
4304.00,4.93347,10.306191,-0.000193,10.148592,0.8728,0.721,4.93347,0.00000
4305.00,4.93448,10.306231,-0.000189,10.148587,0.8728,0.721,4.93448,0.00000
4306.00,4.93521,10.306245,-0.000190,10.148508,0.8728,0.721,4.93521,0.00000
4307.00,4.93572,10.306235,-0.000190,10.148483,0.8728,0.721,4.93572,0.00000
4308.00,4.93584,10.306291,-0.000192,10.148470,0.8728,0.721,4.93584,0.00000
4309.00,4.93609,10.306294,-0.000199,10.148422,0.8728,0.722,4.93609,0.00000
4310.00,4.93474,10.306370,-0.000201,10.148453,0.8728,0.722,4.93474,0.00000
4311.00,4.93406,10.306432,-0.000200,10.148522,0.8728,0.722,4.93406,0.00000
4312.00,4.93338,10.306505,-0.000201,10.148531,0.8728,0.722,4.93338,0.00000
4313.00,4.93346,10.306488,-0.000201,10.148487,0.8727,0.723,4.93346,0.00000
4314.00,4.93381,10.306570,-0.000200,10.148552,0.8727,0.723,4.93381,0.00000
4315.00,4.93495,10.306586,-0.000199,10.148470,0.8726,0.723,4.93495,0.00000
4316.00,4.93454,10.306699,-0.000198,10.148455,0.8726,0.723,4.93454,0.00000
4317.00,4.93431,10.306735,-0.000198,10.148392,0.8726,0.723,4.93431,0.00000
4318.00,4.93404,10.306822,-0.000197,10.148452,0.8725,0.723,4.93404,0.00000
4319.00,4.93368,10.306917,-0.000198,10.148442,0.8725,0.723,4.93368,0.00000
4320.00,4.93355,10.306950,-0.000200,10.148463,0.8725,0.724,4.93355,0.00000
4321.00,4.93488,10.307024,-0.000203,10.148508,0.8724,0.724,4.93488,0.00000
4322.00,4.93576,10.307177,-0.000203,10.148624,0.8723,0.724,4.93576,0.00000
4323.00,4.93714,10.307303,-0.000201,10.148669,0.8722,0.724,4.93714,0.00000
4324.00,4.93767,10.307341,-0.000200,10.148703,0.8722,0.724,4.93767,0.00000
4325.00,4.93716,10.307440,-0.000200,10.148725,0.8721,0.724,4.93716,0.00000
4326.00,4.93620,10.307511,-0.000204,10.148717,0.8721,0.725,4.93620,0.00000
4327.00,4.93554,10.307572,-0.000205,10.148699,0.8721,0.725,4.93554,0.00000
4328.00,4.93378,10.307616,-0.000206,10.148636,0.8721,0.725,4.93378,0.00000
4329.00,4.93299,10.307641,-0.000205,10.148576,0.8721,0.725,4.93299,0.00000
4330.00,4.93337,10.307717,-0.000203,10.148579,0.8721,0.725,4.93337,0.00000
4331.00,4.93310,10.307721,-0.000197,10.148523,0.8721,0.725,4.93310,0.00000
4332.00,4.93372,10.307700,-0.000197,10.148476,0.8721,0.725,4.93372,0.00000
4333.00,4.93387,10.307676,-0.000200,10.148401,0.8721,0.725,4.93387,0.00000
4334.00,4.93389,10.307737,-0.000199,10.148446,0.8721,0.726,4.93389,0.00000
4335.00,4.93344,10.307733,-0.000201,10.148381,0.8721,0.726,4.93344,0.00000
4336.00,4.93375,10.307789,-0.000201,10.148396,0.8721,0.726,4.93375,0.00000
4337.00,4.93316,10.307845,-0.000200,10.148366,0.8722,0.726,4.93316,0.00000
4338.00,4.93351,10.308011,-0.000196,10.148492,0.8722,0.726,4.93351,0.00000
4339.00,4.93365,10.308083,-0.000200,10.148505,0.8722,0.726,4.93365,0.00000
4340.00,4.93294,10.308090,-0.000202,10.148494,0.8722,0.726,4.93294,0.00000
4341.00,4.93192,10.308087,-0.000202,10.148464,0.8723,0.726,4.93192,0.00000
4342.00,4.93188,10.308168,-0.000204,10.148513,0.8723,0.727,4.93188,0.00000
4343.00,4.93131,10.308114,-0.000205,10.148436,0.8724,0.727,4.93131,0.00000
4344.00,4.93077,10.308199,-0.000205,10.148444,0.8725,0.727,4.93077,0.00000
4345.00,4.93124,10.308285,-0.000202,10.148461,0.8726,0.727,4.93124,0.00000
4346.00,4.93222,10.308354,-0.000204,10.148489,0.8726,0.727,4.93222,0.00000
4347.00,4.93283,10.308404,-0.000206,10.148452,0.8727,0.727,4.93283,0.00000
4348.00,4.93322,10.308479,-0.000207,10.148466,0.8728,0.728,4.93322,0.00000
4349.00,4.93299,10.308467,-0.000206,10.148378,0.8729,0.728,4.93299,0.00000
4350.00,4.93246,10.308502,-0.000208,10.148308,0.8730,0.728,4.93246,0.00000
4351.00,4.93214,10.308500,-0.000209,10.148218,0.8730,0.728,4.93214,0.00000
4352.00,4.93155,10.308564,-0.000206,10.148288,0.8731,0.728,4.93155,0.00000
4353.00,4.93225,10.308595,-0.000204,10.148298,0.8732,0.728,4.93225,0.00000
4354.00,4.93320,10.308549,-0.000203,10.148259,0.8733,0.728,4.93320,0.00000
4355.00,4.93483,10.308527,-0.000201,10.148257,0.8734,0.728,4.93483,0.00000
4356.00,4.93448,10.308655,-0.000200,10.148353,0.8735,0.728,4.93448,0.00000
4357.00,4.93386,10.308694,-0.000204,10.148296,0.8736,0.728,4.93386,0.00000
4358.00,4.93289,10.308779,-0.000206,10.148288,0.8737,0.729,4.93289,0.00000
4359.00,4.93244,10.308941,-0.000208,10.148343,0.8738,0.729,4.93244,0.00000
4360.00,4.93135,10.309143,-0.000209,10.148445,0.8739,0.729,4.93135,0.00000
4361.00,4.93221,10.309211,-0.000210,10.148412,0.8740,0.729,4.93221,0.00000
4362.00,4.93319,10.309201,-0.000209,10.148373,0.8740,0.730,4.93319,0.00000
4363.00,4.93298,10.309312,-0.000213,10.148441,0.8741,0.730,4.93298,0.00000
4364.00,4.93289,10.309261,-0.000216,10.148405,0.8742,0.730,4.93289,0.00000
4365.00,4.93224,10.309232,-0.000217,10.148388,0.8743,0.731,4.93224,0.00000
4366.00,4.93244,10.309271,-0.000217,10.148393,0.8744,0.731,4.93244,0.00000
4367.00,4.93253,10.309322,-0.000214,10.148399,0.8744,0.731,4.93253,0.00000
4368.00,4.93288,10.309258,-0.000210,10.148321,0.8745,0.731,4.93288,0.00000
4369.00,4.93341,10.309380,-0.000208,10.148358,0.8746,0.731,4.93341,0.00000
4370.00,4.93366,10.309363,-0.000208,10.148269,0.8747,0.731,4.93366,0.00000
4371.00,4.93302,10.309394,-0.000209,10.148320,0.8748,0.731,4.93302,0.00000
4372.00,4.93257,10.309490,-0.000210,10.148395,0.8749,0.731,4.93257,0.00000
4373.00,4.93297,10.309601,-0.000207,10.148460,0.8750,0.731,4.93297,0.00000
4374.00,4.93229,10.309589,-0.000205,10.148442,0.8751,0.731,4.93229,0.00000
4375.00,4.93215,10.309655,-0.000204,10.148486,0.8751,0.732,4.93215,0.00000
4376.00,4.93140,10.309734,-0.000202,10.148474,0.8752,0.732,4.93140,0.00000
4377.00,4.93114,10.309764,-0.000204,10.148415,0.8753,0.732,4.93114,0.00000
4378.00,4.93140,10.309752,-0.000200,10.148332,0.8753,0.732,4.93140,0.00000
4379.00,4.93191,10.309902,-0.000201,10.148386,0.8754,0.732,4.93191,0.00000
4380.00,4.93223,10.309946,-0.000203,10.148348,0.8755,0.732,4.93223,0.00000
4381.00,4.93276,10.309928,-0.000202,10.148318,0.8755,0.732,4.93276,0.00000
4382.00,4.93293,10.310044,-0.000201,10.148390,0.8756,0.732,4.93293,0.00000
4383.00,4.93152,10.310080,-0.000207,10.148394,0.8757,0.733,4.93152,0.00000
4384.00,4.93020,10.310012,-0.000208,10.148311,0.8758,0.733,4.93020,0.00000
4385.00,4.92926,10.310173,-0.000207,10.148418,0.8758,0.733,4.92926,0.00000
4386.00,4.92913,10.310316,-0.000204,10.148535,0.8759,0.733,4.92913,0.00000
4387.00,4.92954,10.310268,-0.000201,10.148443,0.8759,0.733,4.92954,0.00000
4388.00,4.93045,10.310380,-0.000197,10.148498,0.8760,0.733,4.93045,0.00000
4389.00,4.93108,10.310520,-0.000194,10.148562,0.8760,0.733,4.93108,0.00000
4390.00,4.93152,10.310569,-0.000193,10.148557,0.8760,0.733,4.93152,0.00000
4391.00,4.93121,10.310580,-0.000196,10.148470,0.8761,0.734,4.93121,0.00000
4392.00,4.93102,10.310679,-0.000200,10.148524,0.8761,0.734,4.93102,0.00000
4393.00,4.93029,10.310736,-0.000203,10.148482,0.8761,0.734,4.93029,0.00000
4394.00,4.92970,10.310825,-0.000206,10.148496,0.8761,0.735,4.92970,0.00000
4395.00,4.93003,10.310815,-0.000212,10.148453,0.8761,0.735,4.93003,0.00000
4396.00,4.93075,10.310834,-0.000214,10.148431,0.8762,0.735,4.93075,0.00000
4397.00,4.93173,10.310943,-0.000215,10.148449,0.8762,0.736,4.93173,0.00000
4398.00,4.93310,10.310921,-0.000215,10.148402,0.8762,0.736,4.93310,0.00000
4399.00,4.93420,10.310984,-0.000213,10.148453,0.8762,0.736,4.93420,0.00000
4400.00,4.93377,10.311020,-0.000208,10.148408,0.8762,0.736,4.93377,0.00000
4401.00,4.93348,10.311132,-0.000206,10.148440,0.8762,0.736,4.93348,0.00000
4402.00,4.93204,10.311130,-0.000202,10.148367,0.8761,0.736,4.93204,0.00000
4403.00,4.93031,10.311271,-0.000202,10.148442,0.8761,0.736,4.93031,0.00000
@28,1.2000,2.4, 4400.054 
4404.00,4.92921,10.311287,-0.000202,10.148371,0.8761,0.736,4.92921,0.00000
4405.00,4.93018,10.311317,-0.000203,10.148419,0.8761,0.736,4.93018,0.00000
4406.00,4.92893,10.311320,-0.000198,10.148423,0.8761,0.736,4.92893,0.00000
4407.00,4.92565,10.311362,-0.000199,10.148483,0.8761,0.736,4.92565,0.00000
4408.00,4.92164,10.311331,-0.000201,10.148498,0.8760,0.736,4.92164,0.00000
4409.00,4.91785,10.311340,-0.000203,10.148526,0.8760,0.736,4.91785,0.00000
4410.00,4.91319,10.311441,-0.000205,10.148516,0.8759,0.737,4.91319,0.00000
4411.00,4.91192,10.311490,-0.000213,10.148486,0.8759,0.737,4.91192,0.00000
4412.00,4.91409,10.311558,-0.000216,10.148491,0.8759,0.737,4.91409,0.00000
4413.00,4.91870,10.311631,-0.000214,10.148452,0.8758,0.737,4.91870,0.00000
4414.00,4.92386,10.311731,-0.000210,10.148426,0.8758,0.737,4.92386,0.00000
4415.00,4.92882,10.311759,-0.000210,10.148406,0.8758,0.738,4.92882,0.00000
4416.00,4.93204,10.311818,-0.000212,10.148394,0.8758,0.738,4.93204,0.00000
4417.00,4.93434,10.311883,-0.000213,10.148388,0.8757,0.738,4.93434,0.00000
4418.00,4.93541,10.311959,-0.000216,10.148387,0.8756,0.738,4.93541,0.00000
4419.00,4.93521,10.311938,-0.000215,10.148341,0.8756,0.738,4.93521,0.00000
4420.00,4.93505,10.312007,-0.000211,10.148410,0.8755,0.738,4.93505,0.00000
4421.00,4.93477,10.312029,-0.000206,10.148400,0.8754,0.738,4.93477,0.00000
4422.00,4.93503,10.311993,-0.000205,10.148320,0.8754,0.738,4.93503,0.00000
4423.00,4.93379,10.312061,-0.000205,10.148320,0.8753,0.738,4.93379,0.00000
4424.00,4.93345,10.312184,-0.000208,10.148392,0.8753,0.739,4.93345,0.00000
4425.00,4.93254,10.312246,-0.000210,10.148375,0.8752,0.739,4.93254,0.00000
4426.00,4.93180,10.312286,-0.000212,10.148401,0.8751,0.739,4.93180,0.00000
4427.00,4.93044,10.312446,-0.000211,10.148483,0.8751,0.739,4.93044,0.00000
4428.00,4.93082,10.312444,-0.000208,10.148477,0.8751,0.739,4.93082,0.00000
4429.00,4.93025,10.312450,-0.000206,10.148477,0.8750,0.739,4.93025,0.00000
4430.00,4.92979,10.312446,-0.000205,10.148393,0.8750,0.739,4.92979,0.00000
4431.00,4.92983,10.312499,-0.000204,10.148373,0.8750,0.740,4.92983,0.00000
4432.00,4.92970,10.312513,-0.000208,10.148360,0.8749,0.740,4.92970,0.00000
4433.00,4.92920,10.312635,-0.000209,10.148388,0.8749,0.740,4.92920,0.00000
4434.00,4.92981,10.312630,-0.000210,10.148320,0.8749,0.740,4.92981,0.00000
4435.00,4.93100,10.312731,-0.000209,10.148397,0.8749,0.740,4.93100,0.00000
4436.00,4.93138,10.312740,-0.000210,10.148372,0.8749,0.741,4.93138,0.00000
4437.00,4.93198,10.312852,-0.000204,10.148471,0.8749,0.740,4.93198,0.00000
4438.00,4.93245,10.312870,-0.000202,10.148458,0.8748,0.740,4.93245,0.00000
4439.00,4.93149,10.313044,-0.000200,10.148589,0.8748,0.740,4.93149,0.00000
4440.00,4.93014,10.313114,-0.000198,10.148607,0.8748,0.741,4.93014,0.00000
4441.00,4.92911,10.313290,-0.000195,10.148699,0.8748,0.741,4.92911,0.00000
4442.00,4.92810,10.313279,-0.000197,10.148611,0.8747,0.741,4.92810,0.00000
4443.00,4.92816,10.313331,-0.000200,10.148619,0.8747,0.741,4.92816,0.00000
4444.00,4.92843,10.313326,-0.000206,10.148525,0.8747,0.742,4.92843,0.00000
4445.00,4.92880,10.313364,-0.000210,10.148530,0.8747,0.742,4.92880,0.00000
4446.00,4.92941,10.313298,-0.000210,10.148436,0.8747,0.742,4.92941,0.00000
4447.00,4.92964,10.313317,-0.000213,10.148466,0.8747,0.743,4.92964,0.00000
4448.00,4.92948,10.313371,-0.000211,10.148493,0.8747,0.743,4.92948,0.00000
4449.00,4.93034,10.313408,-0.000209,10.148470,0.8747,0.743,4.93034,0.00000
4450.00,4.93001,10.313476,-0.000209,10.148472,0.8747,0.743,4.93001,0.00000
4451.00,4.93000,10.313595,-0.000208,10.148507,0.8747,0.743,4.93000,0.00000
4452.00,4.93013,10.313652,-0.000202,10.148464,0.8747,0.743,4.93013,0.00000
4453.00,4.92981,10.313680,-0.000200,10.148461,0.8747,0.743,4.92981,0.00000
4454.00,4.92884,10.313752,-0.000200,10.148497,0.8747,0.743,4.92884,0.00000
4455.00,4.92985,10.313839,-0.000194,10.148493,0.8747,0.743,4.92985,0.00000
4456.00,4.93023,10.313932,-0.000194,10.148486,0.8747,0.743,4.93023,0.00000
4457.00,4.93067,10.314075,-0.000196,10.148544,0.8748,0.744,4.93067,0.00000
4458.00,4.93046,10.314202,-0.000194,10.148559,0.8748,0.744,4.93046,0.00000
4459.00,4.93053,10.314343,-0.000195,10.148663,0.8749,0.744,4.93053,0.00000
4460.00,4.92890,10.314363,-0.000198,10.148704,0.8749,0.744,4.92890,0.00000
4461.00,4.92790,10.314347,-0.000200,10.148694,0.8750,0.744,4.92790,0.00000
4462.00,4.92690,10.314357,-0.000198,10.148691,0.8751,0.744,4.92690,0.00000
4463.00,4.92674,10.314283,-0.000200,10.148618,0.8751,0.744,4.92674,0.00000
4464.00,4.92559,10.314153,-0.000200,10.148443,0.8752,0.745,4.92559,0.00000
4465.00,4.92616,10.314197,-0.000200,10.148404,0.8753,0.745,4.92616,0.00000
4466.00,4.92670,10.314209,-0.000202,10.148386,0.8754,0.745,4.92670,0.00000
4467.00,4.92682,10.314253,-0.000204,10.148363,0.8755,0.745,4.92682,0.00000
4468.00,4.92692,10.314331,-0.000204,10.148336,0.8756,0.745,4.92692,0.00000
4469.00,4.92810,10.314480,-0.000206,10.148400,0.8757,0.746,4.92810,0.00000
4470.00,4.92840,10.314480,-0.000204,10.148348,0.8758,0.746,4.92840,0.00000
4471.00,4.92859,10.314557,-0.000202,10.148378,0.8759,0.746,4.92859,0.00000
4472.00,4.92920,10.314573,-0.000203,10.148354,0.8760,0.746,4.92920,0.00000
4473.00,4.92987,10.314659,-0.000201,10.148405,0.8762,0.746,4.92987,0.00000
4474.00,4.92918,10.314725,-0.000199,10.148481,0.8763,0.746,4.92918,0.00000
4475.00,4.92852,10.314805,-0.000201,10.148542,0.8764,0.746,4.92852,0.00000
4476.00,4.92780,10.314873,-0.000202,10.148550,0.8766,0.746,4.92780,0.00000
4477.00,4.92649,10.314897,-0.000201,10.148523,0.8767,0.747,4.92649,0.00000
4478.00,4.92607,10.314896,-0.000203,10.148519,0.8768,0.747,4.92607,0.00000
4479.00,4.92649,10.314857,-0.000205,10.148416,0.8769,0.747,4.92649,0.00000
4480.00,4.92698,10.314897,-0.000207,10.148375,0.8770,0.747,4.92698,0.00000
4481.00,4.92753,10.314951,-0.000207,10.148377,0.8771,0.747,4.92753,0.00000
4482.00,4.92816,10.314959,-0.000207,10.148359,0.8772,0.748,4.92816,0.00000
4483.00,4.92828,10.315001,-0.000208,10.148317,0.8773,0.748,4.92828,0.00000
4484.00,4.92806,10.315166,-0.000207,10.148402,0.8775,0.748,4.92806,0.00000
4485.00,4.92800,10.315174,-0.000204,10.148397,0.8776,0.748,4.92800,0.00000
4486.00,4.92753,10.315284,-0.000203,10.148453,0.8777,0.748,4.92753,0.00000
4487.00,4.92706,10.315307,-0.000202,10.148443,0.8777,0.748,4.92706,0.00000
4488.00,4.92565,10.315353,-0.000201,10.148457,0.8778,0.748,4.92565,0.00000
4489.00,4.92585,10.315324,-0.000200,10.148400,0.8779,0.748,4.92585,0.00000
4490.00,4.92567,10.315336,-0.000199,10.148394,0.8779,0.748,4.92567,0.00000
4491.00,4.92624,10.315248,-0.000200,10.148327,0.8780,0.748,4.92624,0.00000
4492.00,4.92671,10.315334,-0.000204,10.148371,0.8781,0.749,4.92671,0.00000
4493.00,4.92701,10.315413,-0.000207,10.148421,0.8781,0.749,4.92701,0.00000
4494.00,4.92632,10.315436,-0.000211,10.148414,0.8782,0.749,4.92632,0.00000
4495.00,4.92617,10.315536,-0.000216,10.148375,0.8783,0.750,4.92617,0.00000
4496.00,4.92521,10.315603,-0.000216,10.148332,0.8783,0.750,4.92521,0.00000
4497.00,4.92487,10.315698,-0.000214,10.148374,0.8784,0.750,4.92487,0.00000
4498.00,4.92575,10.315784,-0.000209,10.148372,0.8784,0.750,4.92575,0.00000
4499.00,4.92616,10.315893,-0.000203,10.148375,0.8785,0.750,4.92616,0.00000
4500.00,4.92555,10.315892,-0.000204,10.148353,0.8785,0.750,4.92555,0.00000
4501.00,4.92583,10.316007,-0.000206,10.148373,0.8785,0.750,4.92583,0.00000
4502.00,4.92627,10.316064,-0.000203,10.148337,0.8785,0.750,4.92627,0.00000
4503.00,4.92606,10.316060,-0.000204,10.148237,0.8785,0.751,4.92606,0.00000
4504.00,4.92615,10.316117,-0.000206,10.148230,0.8786,0.751,4.92615,0.00000
4505.00,4.92609,10.316226,-0.000203,10.148290,0.8786,0.751,4.92609,0.00000
4506.00,4.92645,10.316160,-0.000203,10.148281,0.8787,0.751,4.92645,0.00000
4507.00,4.92664,10.316180,-0.000205,10.148268,0.8787,0.751,4.92664,0.00000
4508.00,4.92677,10.316193,-0.000207,10.148300,0.8787,0.751,4.92677,0.00000
4509.00,4.92674,10.316194,-0.000207,10.148303,0.8787,0.752,4.92674,0.00000
4510.00,4.92694,10.316153,-0.000207,10.148244,0.8787,0.752,4.92694,0.00000
4511.00,4.92662,10.316290,-0.000204,10.148267,0.8787,0.752,4.92662,0.00000
4512.00,4.92552,10.316345,-0.000204,10.148271,0.8787,0.752,4.92552,0.00000
4513.00,4.92465,10.316435,-0.000202,10.148286,0.8787,0.752,4.92465,0.00000
4514.00,4.92450,10.316505,-0.000202,10.148296,0.8787,0.752,4.92450,0.00000
4515.00,4.92476,10.316624,-0.000202,10.148337,0.8787,0.752,4.92476,0.00000
4516.00,4.92414,10.316628,-0.000203,10.148322,0.8787,0.753,4.92414,0.00000
4517.00,4.92488,10.316638,-0.000203,10.148311,0.8786,0.753,4.92488,0.00000
4518.00,4.92554,10.316591,-0.000203,10.148259,0.8786,0.753,4.92554,0.00000
4519.00,4.92483,10.316613,-0.000203,10.148241,0.8786,0.753,4.92483,0.00000
4520.00,4.92403,10.316684,-0.000201,10.148279,0.8786,0.753,4.92403,0.00000
4521.00,4.92352,10.316757,-0.000196,10.148275,0.8786,0.753,4.92352,0.00000
4522.00,4.92335,10.316848,-0.000197,10.148260,0.8786,0.753,4.92335,0.00000
4523.00,4.92296,10.317065,-0.000197,10.148378,0.8786,0.753,4.92296,0.00000
4524.00,4.92329,10.317176,-0.000197,10.148433,0.8786,0.753,4.92329,0.00000
4525.00,4.92427,10.317266,-0.000199,10.148489,0.8785,0.754,4.92427,0.00000
4526.00,4.92520,10.317371,-0.000202,10.148517,0.8785,0.754,4.92520,0.00000
4527.00,4.92500,10.317434,-0.000200,10.148556,0.8784,0.754,4.92500,0.00000
4528.00,4.92519,10.317429,-0.000203,10.148507,0.8784,0.754,4.92519,0.00000
4529.00,4.92543,10.317490,-0.000205,10.148513,0.8784,0.754,4.92543,0.00000
4530.00,4.92517,10.317541,-0.000202,10.148462,0.8784,0.754,4.92517,0.00000
4531.00,4.92536,10.317566,-0.000203,10.148468,0.8784,0.755,4.92536,0.00000
4532.00,4.92500,10.317616,-0.000204,10.148457,0.8784,0.755,4.92500,0.00000
4533.00,4.92466,10.317736,-0.000204,10.148538,0.8784,0.755,4.92466,0.00000
4534.00,4.92381,10.317695,-0.000202,10.148459,0.8784,0.755,4.92381,0.00000
4535.00,4.92416,10.317692,-0.000204,10.148422,0.8784,0.755,4.92416,0.00000
4536.00,4.92350,10.317703,-0.000204,10.148382,0.8784,0.755,4.92350,0.00000
4537.00,4.92301,10.317783,-0.000204,10.148419,0.8784,0.756,4.92301,0.00000
4538.00,4.92248,10.317763,-0.000205,10.148318,0.8784,0.756,4.92248,0.00000
4539.00,4.92365,10.317827,-0.000203,10.148347,0.8784,0.756,4.92365,0.00000
4540.00,4.92328,10.317846,-0.000200,10.148305,0.8784,0.756,4.92328,0.00000
4541.00,4.92276,10.317944,-0.000198,10.148353,0.8784,0.756,4.92276,0.00000
4542.00,4.92352,10.317984,-0.000198,10.148325,0.8784,0.756,4.92352,0.00000
4543.00,4.92375,10.317994,-0.000192,10.148312,0.8784,0.756,4.92375,0.00000
4544.00,4.92316,10.318068,-0.000190,10.148315,0.8785,0.756,4.92316,0.00000
4545.00,4.92278,10.318228,-0.000192,10.148387,0.8785,0.756,4.92278,0.00000
4546.00,4.92305,10.318246,-0.000193,10.148359,0.8786,0.756,4.92305,0.00000
4547.00,4.92338,10.318299,-0.000195,10.148362,0.8786,0.756,4.92338,0.00000
4548.00,4.92309,10.318444,-0.000199,10.148418,0.8787,0.757,4.92309,0.00000
4549.00,4.92345,10.318525,-0.000203,10.148447,0.8787,0.757,4.92345,0.00000
4550.00,4.92427,10.318484,-0.000203,10.148404,0.8788,0.757,4.92427,0.00000
4551.00,4.92583,10.318567,-0.000203,10.148415,0.8788,0.757,4.92583,0.00000
4552.00,4.92617,10.318641,-0.000202,10.148447,0.8788,0.757,4.92617,0.00000
4553.00,4.92740,10.318592,-0.000204,10.148434,0.8788,0.757,4.92740,0.00000
4554.00,4.92780,10.318678,-0.000202,10.148462,0.8789,0.757,4.92780,0.00000
4555.00,4.92723,10.318762,-0.000204,10.148501,0.8789,0.758,4.92723,0.00000
4556.00,4.92677,10.318699,-0.000205,10.148451,0.8789,0.758,4.92677,0.00000
4557.00,4.92568,10.318676,-0.000204,10.148400,0.8790,0.758,4.92568,0.00000
4558.00,4.92472,10.318834,-0.000201,10.148490,0.8791,0.758,4.92472,0.00000
4559.00,4.92323,10.318802,-0.000200,10.148463,0.8791,0.758,4.92323,0.00000
4560.00,4.92295,10.318823,-0.000200,10.148480,0.8792,0.758,4.92295,0.00000
4561.00,4.92186,10.318943,-0.000199,10.148499,0.8792,0.758,4.92186,0.00000
4562.00,4.92156,10.319014,-0.000201,10.148521,0.8793,0.759,4.92156,0.00000
4563.00,4.92178,10.318993,-0.000203,10.148449,0.8794,0.759,4.92178,0.00000
@29,1.2000,2.4, 4560.043 
4564.00,4.92274,10.319130,-0.000205,10.148485,0.8794,0.759,4.92274,0.00000
4565.00,4.92359,10.319233,-0.000205,10.148514,0.8795,0.759,4.92359,0.00000
4566.00,4.92360,10.319238,-0.000203,10.148499,0.8795,0.759,4.92360,0.00000
4567.00,4.92210,10.319313,-0.000198,10.148515,0.8796,0.759,4.92210,0.00000
4568.00,4.91738,10.319353,-0.000196,10.148562,0.8797,0.759,4.91738,0.00000
4569.00,4.91233,10.319256,-0.000200,10.148506,0.8798,0.759,4.91233,0.00000
4570.00,4.90759,10.319203,-0.000201,10.148414,0.8799,0.760,4.90759,0.00000
4571.00,4.90523,10.319288,-0.000206,10.148448,0.8800,0.760,4.90523,0.00000
4572.00,4.90635,10.319282,-0.000213,10.148385,0.8800,0.760,4.90635,0.00000
4573.00,4.91190,10.319259,-0.000213,10.148259,0.8801,0.761,4.91190,0.00000
4574.00,4.91752,10.319251,-0.000207,10.148139,0.8802,0.761,4.91752,0.00000
4575.00,4.92229,10.319381,-0.000207,10.148239,0.8803,0.761,4.92229,0.00000
4576.00,4.92668,10.319384,-0.000206,10.148200,0.8804,0.761,4.92668,0.00000
4577.00,4.92838,10.319431,-0.000204,10.148240,0.8805,0.761,4.92838,0.00000
4578.00,4.92854,10.319524,-0.000202,10.148259,0.8807,0.761,4.92854,0.00000
4579.00,4.92868,10.319676,-0.000206,10.148409,0.8808,0.761,4.92868,0.00000
4580.00,4.92891,10.319710,-0.000206,10.148357,0.8809,0.761,4.92891,0.00000
4581.00,4.92855,10.319813,-0.000205,10.148417,0.8810,0.762,4.92855,0.00000
4582.00,4.92899,10.319852,-0.000206,10.148424,0.8811,0.762,4.92899,0.00000
4583.00,4.92901,10.319923,-0.000210,10.148500,0.8812,0.762,4.92901,0.00000
4584.00,4.92821,10.320027,-0.000209,10.148492,0.8812,0.762,4.92821,0.00000
4585.00,4.92743,10.320100,-0.000209,10.148522,0.8813,0.762,4.92743,0.00000
4586.00,4.92574,10.320153,-0.000209,10.148519,0.8814,0.762,4.92574,0.00000
4587.00,4.92471,10.320174,-0.000208,10.148473,0.8815,0.763,4.92471,0.00000
4588.00,4.92406,10.320277,-0.000208,10.148505,0.8815,0.763,4.92406,0.00000
4589.00,4.92449,10.320321,-0.000207,10.148494,0.8816,0.763,4.92449,0.00000
4590.00,4.92498,10.320354,-0.000205,10.148480,0.8817,0.763,4.92498,0.00000
4591.00,4.92526,10.320439,-0.000206,10.148501,0.8817,0.763,4.92526,0.00000
4592.00,4.92562,10.320543,-0.000206,10.148564,0.8818,0.763,4.92562,0.00000
4593.00,4.92556,10.320544,-0.000206,10.148515,0.8818,0.763,4.92556,0.00000
4594.00,4.92418,10.320526,-0.000206,10.148472,0.8819,0.763,4.92418,0.00000
4595.00,4.92365,10.320520,-0.000206,10.148463,0.8820,0.764,4.92365,0.00000
4596.00,4.92300,10.320567,-0.000203,10.148476,0.8820,0.764,4.92300,0.00000
4597.00,4.92210,10.320661,-0.000204,10.148492,0.8821,0.764,4.92210,0.00000
4598.00,4.92211,10.320692,-0.000204,10.148463,0.8822,0.764,4.92211,0.00000
4599.00,4.92225,10.320795,-0.000204,10.148502,0.8822,0.764,4.92225,0.00000
4600.00,4.92131,10.320755,-0.000207,10.148392,0.8823,0.764,4.92131,0.00000
4601.00,4.92038,10.320759,-0.000205,10.148372,0.8823,0.764,4.92038,0.00000
4602.00,4.92042,10.320807,-0.000202,10.148323,0.8823,0.764,4.92042,0.00000
4603.00,4.91940,10.320874,-0.000200,10.148355,0.8824,0.764,4.91940,0.00000
4604.00,4.92022,10.320901,-0.000199,10.148338,0.8824,0.765,4.92022,0.00000
4605.00,4.92084,10.321024,-0.000199,10.148409,0.8825,0.765,4.92084,0.00000
4606.00,4.92172,10.321059,-0.000204,10.148349,0.8825,0.765,4.92172,0.00000
4607.00,4.92149,10.321032,-0.000206,10.148378,0.8825,0.765,4.92149,0.00000
4608.00,4.92171,10.321091,-0.000206,10.148381,0.8826,0.765,4.92171,0.00000
4609.00,4.92109,10.321158,-0.000206,10.148392,0.8826,0.765,4.92109,0.00000
4610.00,4.92038,10.321258,-0.000203,10.148462,0.8826,0.766,4.92038,0.00000
4611.00,4.92098,10.321341,-0.000200,10.148534,0.8826,0.766,4.92098,0.00000
4612.00,4.92086,10.321464,-0.000199,10.148524,0.8827,0.766,4.92086,0.00000
4613.00,4.92085,10.321527,-0.000197,10.148561,0.8827,0.766,4.92085,0.00000
4614.00,4.92033,10.321509,-0.000197,10.148554,0.8827,0.766,4.92033,0.00000
4615.00,4.92025,10.321509,-0.000199,10.148477,0.8827,0.766,4.92025,0.00000
4616.00,4.92051,10.321620,-0.000200,10.148504,0.8828,0.766,4.92051,0.00000
4617.00,4.92114,10.321597,-0.000201,10.148499,0.8828,0.766,4.92114,0.00000
4618.00,4.92132,10.321648,-0.000203,10.148472,0.8828,0.767,4.92132,0.00000
4619.00,4.92176,10.321699,-0.000205,10.148463,0.8828,0.767,4.92176,0.00000
4620.00,4.92156,10.321806,-0.000204,10.148474,0.8828,0.767,4.92156,0.00000
4621.00,4.92058,10.321820,-0.000206,10.148455,0.8828,0.767,4.92058,0.00000
4622.00,4.91986,10.321851,-0.000208,10.148414,0.8828,0.767,4.91986,0.00000
4623.00,4.91933,10.321898,-0.000206,10.148386,0.8828,0.767,4.91933,0.00000
4624.00,4.91931,10.321980,-0.000204,10.148417,0.8829,0.767,4.91931,0.00000
4625.00,4.92039,10.321986,-0.000203,10.148418,0.8829,0.768,4.92039,0.00000
4626.00,4.92051,10.321983,-0.000203,10.148348,0.8829,0.768,4.92051,0.00000
4627.00,4.92048,10.322110,-0.000201,10.148405,0.8829,0.768,4.92048,0.00000
4628.00,4.92124,10.322077,-0.000205,10.148354,0.8830,0.768,4.92124,0.00000
4629.00,4.92129,10.322244,-0.000208,10.148413,0.8830,0.768,4.92129,0.00000
4630.00,4.92029,10.322318,-0.000210,10.148437,0.8830,0.769,4.92029,0.00000
4631.00,4.92016,10.322482,-0.000209,10.148532,0.8830,0.769,4.92016,0.00000
4632.00,4.91947,10.322522,-0.000210,10.148545,0.8830,0.769,4.91947,0.00000
4633.00,4.91796,10.322713,-0.000210,10.148656,0.8830,0.769,4.91796,0.00000
4634.00,4.91794,10.322657,-0.000212,10.148561,0.8830,0.769,4.91794,0.00000
4635.00,4.91878,10.322707,-0.000210,10.148510,0.8830,0.769,4.91878,0.00000
4636.00,4.91903,10.322678,-0.000211,10.148435,0.8830,0.770,4.91903,0.00000
4637.00,4.91975,10.322743,-0.000212,10.148417,0.8830,0.770,4.91975,0.00000
4638.00,4.92032,10.322716,-0.000212,10.148357,0.8830,0.770,4.92032,0.00000
4639.00,4.92052,10.322765,-0.000209,10.148360,0.8830,0.770,4.92052,0.00000
4640.00,4.92074,10.322797,-0.000207,10.148352,0.8830,0.770,4.92074,0.00000
4641.00,4.92084,10.322815,-0.000210,10.148308,0.8829,0.770,4.92084,0.00000
4642.00,4.92185,10.322802,-0.000207,10.148256,0.8829,0.770,4.92185,0.00000
4643.00,4.92286,10.322892,-0.000208,10.148271,0.8830,0.770,4.92286,0.00000
4644.00,4.92159,10.322974,-0.000205,10.148316,0.8829,0.770,4.92159,0.00000
4645.00,4.92056,10.323029,-0.000206,10.148356,0.8829,0.770,4.92056,0.00000
4646.00,4.91927,10.323132,-0.000205,10.148433,0.8829,0.771,4.91927,0.00000
4647.00,4.91836,10.323169,-0.000210,10.148440,0.8829,0.771,4.91836,0.00000
4648.00,4.91834,10.323190,-0.000210,10.148451,0.8829,0.771,4.91834,0.00000
4649.00,4.92014,10.323253,-0.000210,10.148439,0.8829,0.771,4.92014,0.00000
4650.00,4.92053,10.323275,-0.000211,10.148413,0.8830,0.772,4.92053,0.00000
4651.00,4.92126,10.323310,-0.000208,10.148411,0.8830,0.772,4.92126,0.00000
4652.00,4.92120,10.323401,-0.000202,10.148420,0.8830,0.772,4.92120,0.00000
4653.00,4.92074,10.323399,-0.000200,10.148371,0.8830,0.772,4.92074,0.00000
4654.00,4.92010,10.323405,-0.000202,10.148347,0.8831,0.772,4.92010,0.00000
4655.00,4.92087,10.323486,-0.000203,10.148356,0.8831,0.772,4.92087,0.00000
4656.00,4.92225,10.323544,-0.000204,10.148379,0.8831,0.772,4.92225,0.00000
4657.00,4.92266,10.323597,-0.000207,10.148405,0.8832,0.773,4.92266,0.00000
4658.00,4.92206,10.323660,-0.000208,10.148431,0.8832,0.773,4.92206,0.00000
4659.00,4.92205,10.323719,-0.000206,10.148471,0.8833,0.773,4.92205,0.00000
4660.00,4.92125,10.323810,-0.000206,10.148547,0.8834,0.773,4.92125,0.00000
4661.00,4.91999,10.323814,-0.000205,10.148528,0.8834,0.773,4.91999,0.00000
4662.00,4.92012,10.323910,-0.000201,10.148589,0.8835,0.773,4.92012,0.00000
4663.00,4.92083,10.323996,-0.000202,10.148598,0.8835,0.773,4.92083,0.00000
4664.00,4.92086,10.323978,-0.000201,10.148542,0.8836,0.773,4.92086,0.00000
4665.00,4.92103,10.324020,-0.000199,10.148507,0.8836,0.773,4.92103,0.00000
4666.00,4.92069,10.324127,-0.000199,10.148563,0.8837,0.774,4.92069,0.00000
4667.00,4.91993,10.324132,-0.000201,10.148547,0.8837,0.774,4.91993,0.00000
4668.00,4.92025,10.324164,-0.000202,10.148574,0.8838,0.774,4.92025,0.00000
4669.00,4.92072,10.324310,-0.000205,10.148652,0.8839,0.774,4.92072,0.00000
4670.00,4.92089,10.324371,-0.000207,10.148676,0.8839,0.774,4.92089,0.00000
4671.00,4.92163,10.324387,-0.000209,10.148612,0.8840,0.774,4.92163,0.00000
4672.00,4.92192,10.324429,-0.000208,10.148612,0.8841,0.775,4.92192,0.00000
4673.00,4.92191,10.324476,-0.000207,10.148589,0.8841,0.775,4.92191,0.00000
4674.00,4.92078,10.324486,-0.000203,10.148487,0.8842,0.775,4.92078,0.00000
4675.00,4.91923,10.324508,-0.000203,10.148490,0.8842,0.775,4.91923,0.00000
4676.00,4.91872,10.324569,-0.000201,10.148519,0.8843,0.775,4.91872,0.00000
4677.00,4.91808,10.324679,-0.000201,10.148528,0.8844,0.775,4.91808,0.00000
4678.00,4.91753,10.324690,-0.000204,10.148510,0.8844,0.775,4.91753,0.00000
4679.00,4.91723,10.324739,-0.000206,10.148578,0.8845,0.775,4.91723,0.00000
4680.00,4.91771,10.324769,-0.000205,10.148514,0.8846,0.775,4.91771,0.00000
4681.00,4.91740,10.324827,-0.000206,10.148518,0.8847,0.776,4.91740,0.00000
4682.00,4.91759,10.324916,-0.000206,10.148538,0.8847,0.776,4.91759,0.00000
4683.00,4.91689,10.325049,-0.000204,10.148577,0.8848,0.776,4.91689,0.00000
4684.00,4.91754,10.325094,-0.000206,10.148553,0.8848,0.776,4.91754,0.00000
4685.00,4.91813,10.325117,-0.000205,10.148540,0.8849,0.776,4.91813,0.00000
4686.00,4.91876,10.325131,-0.000204,10.148510,0.8850,0.776,4.91876,0.00000
4687.00,4.91899,10.325114,-0.000210,10.148476,0.8850,0.777,4.91899,0.00000
4688.00,4.91899,10.325148,-0.000212,10.148497,0.8850,0.777,4.91899,0.00000
4689.00,4.91913,10.325164,-0.000212,10.148448,0.8850,0.777,4.91913,0.00000
4690.00,4.91902,10.325224,-0.000215,10.148466,0.8850,0.777,4.91902,0.00000
4691.00,4.91847,10.325276,-0.000221,10.148455,0.8850,0.778,4.91847,0.00000
4692.00,4.91858,10.325341,-0.000215,10.148445,0.8851,0.778,4.91858,0.00000
4693.00,4.91998,10.325293,-0.000213,10.148311,0.8851,0.778,4.91998,0.00000
4694.00,4.91908,10.325370,-0.000210,10.148383,0.8851,0.778,4.91908,0.00000
4695.00,4.91931,10.325402,-0.000211,10.148364,0.8852,0.778,4.91931,0.00000
4696.00,4.91942,10.325449,-0.000209,10.148347,0.8852,0.778,4.91942,0.00000
4697.00,4.91904,10.325445,-0.000210,10.148323,0.8852,0.778,4.91904,0.00000
4698.00,4.91729,10.325556,-0.000208,10.148381,0.8852,0.778,4.91729,0.00000
4699.00,4.91635,10.325629,-0.000205,10.148391,0.8852,0.778,4.91635,0.00000
4700.00,4.91538,10.325683,-0.000200,10.148408,0.8852,0.778,4.91538,0.00000
4701.00,4.91484,10.325676,-0.000201,10.148355,0.8852,0.779,4.91484,0.00000
4702.00,4.91513,10.325755,-0.000204,10.148367,0.8852,0.779,4.91513,0.00000
4703.00,4.91562,10.325802,-0.000203,10.148406,0.8852,0.779,4.91562,0.00000
4704.00,4.91663,10.325838,-0.000204,10.148412,0.8851,0.779,4.91663,0.00000
4705.00,4.91660,10.325869,-0.000204,10.148399,0.8851,0.779,4.91660,0.00000
4706.00,4.91670,10.325951,-0.000199,10.148418,0.8851,0.779,4.91670,0.00000
4707.00,4.91618,10.326006,-0.000196,10.148428,0.8851,0.779,4.91618,0.00000
4708.00,4.91564,10.326091,-0.000198,10.148398,0.8850,0.779,4.91564,0.00000
4709.00,4.91507,10.326135,-0.000201,10.148333,0.8850,0.780,4.91507,0.00000
4710.00,4.91469,10.326254,-0.000202,10.148408,0.8850,0.780,4.91469,0.00000
4711.00,4.91447,10.326327,-0.000199,10.148449,0.8850,0.780,4.91447,0.00000
4712.00,4.91446,10.326402,-0.000203,10.148437,0.8849,0.780,4.91446,0.00000
4713.00,4.91497,10.326457,-0.000203,10.148459,0.8849,0.780,4.91497,0.00000
4714.00,4.91504,10.326469,-0.000199,10.148415,0.8849,0.780,4.91504,0.00000
4715.00,4.91601,10.326538,-0.000198,10.148387,0.8849,0.780,4.91601,0.00000
4716.00,4.91597,10.326675,-0.000201,10.148431,0.8848,0.781,4.91597,0.00000
4717.00,4.91575,10.326740,-0.000198,10.148430,0.8848,0.781,4.91575,0.00000
4718.00,4.91548,10.326775,-0.000196,10.148439,0.8848,0.781,4.91548,0.00000
4719.00,4.91548,10.326875,-0.000200,10.148489,0.8848,0.781,4.91548,0.00000
4720.00,4.91558,10.326835,-0.000202,10.148457,0.8848,0.781,4.91558,0.00000
4721.00,4.91605,10.326764,-0.000204,10.148403,0.8848,0.781,4.91605,0.00000
4722.00,4.91572,10.326700,-0.000203,10.148369,0.8848,0.782,4.91572,0.00000
4723.00,4.91588,10.326797,-0.000204,10.148410,0.8848,0.782,4.91588,0.00000
@30,1.2000,2.4, 4720.022 
4724.00,4.91548,10.326856,-0.000203,10.148425,0.8848,0.782,4.91548,0.00000
4725.00,4.91582,10.327042,-0.000202,10.148497,0.8848,0.782,4.91582,0.00000
4726.00,4.91644,10.327197,-0.000201,10.148552,0.8848,0.782,4.91644,0.00000
4727.00,4.91566,10.327407,-0.000201,10.148674,0.8848,0.782,4.91566,0.00000
4728.00,4.91224,10.327396,-0.000201,10.148679,0.8848,0.782,4.91224,0.00000
4729.00,4.90901,10.327409,-0.000202,10.148712,0.8847,0.783,4.90901,0.00000
4730.00,4.90474,10.327416,-0.000203,10.148679,0.8847,0.783,4.90474,0.00000
4731.00,4.90178,10.327536,-0.000204,10.148732,0.8847,0.783,4.90178,0.00000
4732.00,4.90216,10.327492,-0.000206,10.148645,0.8847,0.783,4.90216,0.00000
4733.00,4.90566,10.327578,-0.000209,10.148585,0.8846,0.784,4.90566,0.00000
4734.00,4.91069,10.327698,-0.000208,10.148570,0.8846,0.784,4.91069,0.00000
4735.00,4.91608,10.327724,-0.000209,10.148512,0.8846,0.784,4.91608,0.00000
4736.00,4.91924,10.327675,-0.000210,10.148445,0.8845,0.784,4.91924,0.00000
4737.00,4.92142,10.327688,-0.000208,10.148392,0.8845,0.784,4.92142,0.00000
4738.00,4.92256,10.327762,-0.000206,10.148457,0.8845,0.784,4.92256,0.00000
4739.00,4.92224,10.327824,-0.000206,10.148522,0.8845,0.784,4.92224,0.00000
4740.00,4.92118,10.327858,-0.000204,10.148566,0.8845,0.785,4.92118,0.00000
4741.00,4.92087,10.327880,-0.000201,10.148566,0.8845,0.785,4.92087,0.00000
4742.00,4.92051,10.327922,-0.000203,10.148577,0.8845,0.785,4.92051,0.00000
4743.00,4.91936,10.327910,-0.000203,10.148530,0.8845,0.785,4.91936,0.00000
4744.00,4.91884,10.327923,-0.000202,10.148467,0.8845,0.785,4.91884,0.00000
4745.00,4.91855,10.327935,-0.000200,10.148435,0.8845,0.785,4.91855,0.00000
4746.00,4.91805,10.328039,-0.000201,10.148458,0.8845,0.785,4.91805,0.00000
4747.00,4.91691,10.328159,-0.000197,10.148507,0.8845,0.785,4.91691,0.00000
4748.00,4.91658,10.328234,-0.000194,10.148487,0.8845,0.785,4.91658,0.00000
4749.00,4.91658,10.328271,-0.000194,10.148475,0.8845,0.785,4.91658,0.00000
4750.00,4.91610,10.328412,-0.000193,10.148537,0.8845,0.786,4.91610,0.00000
4751.00,4.91608,10.328374,-0.000192,10.148493,0.8845,0.786,4.91608,0.00000
4752.00,4.91616,10.328348,-0.000198,10.148439,0.8845,0.786,4.91616,0.00000
4753.00,4.91588,10.328373,-0.000199,10.148464,0.8845,0.786,4.91588,0.00000
4754.00,4.91548,10.328422,-0.000199,10.148546,0.8845,0.786,4.91548,0.00000
4755.00,4.91559,10.328428,-0.000205,10.148524,0.8846,0.786,4.91559,0.00000
4756.00,4.91497,10.328467,-0.000204,10.148481,0.8846,0.787,4.91497,0.00000
4757.00,4.91441,10.328601,-0.000199,10.148568,0.8846,0.786,4.91441,0.00000
4758.00,4.91491,10.328598,-0.000202,10.148547,0.8847,0.787,4.91491,0.00000
4759.00,4.91533,10.328650,-0.000201,10.148506,0.8847,0.787,4.91533,0.00000
4760.00,4.91529,10.328668,-0.000196,10.148514,0.8848,0.787,4.91529,0.00000
4761.00,4.91461,10.328807,-0.000200,10.148637,0.8848,0.787,4.91461,0.00000
4762.00,4.91478,10.328743,-0.000200,10.148555,0.8848,0.787,4.91478,0.00000
4763.00,4.91502,10.328806,-0.000198,10.148562,0.8848,0.787,4.91502,0.00000
4764.00,4.91470,10.328870,-0.000199,10.148529,0.8849,0.787,4.91470,0.00000
4765.00,4.91463,10.328921,-0.000200,10.148493,0.8849,0.788,4.91463,0.00000
4766.00,4.91574,10.328943,-0.000200,10.148459,0.8849,0.788,4.91574,0.00000
4767.00,4.91571,10.329059,-0.000199,10.148520,0.8850,0.788,4.91571,0.00000
4768.00,4.91491,10.329159,-0.000201,10.148545,0.8850,0.788,4.91491,0.00000
4769.00,4.91515,10.329239,-0.000199,10.148607,0.8851,0.788,4.91515,0.00000
4770.00,4.91405,10.329258,-0.000198,10.148538,0.8851,0.788,4.91405,0.00000
4771.00,4.91345,10.329322,-0.000195,10.148510,0.8852,0.788,4.91345,0.00000
4772.00,4.91336,10.329431,-0.000196,10.148556,0.8853,0.788,4.91336,0.00000
4773.00,4.91308,10.329512,-0.000192,10.148583,0.8853,0.788,4.91308,0.00000
4774.00,4.91254,10.329458,-0.000196,10.148492,0.8854,0.789,4.91254,0.00000
4775.00,4.91369,10.329533,-0.000198,10.148605,0.8854,0.789,4.91369,0.00000
4776.00,4.91412,10.329482,-0.000201,10.148551,0.8855,0.789,4.91412,0.00000
4777.00,4.91486,10.329434,-0.000200,10.148475,0.8855,0.789,4.91486,0.00000
4778.00,4.91530,10.329440,-0.000204,10.148461,0.8856,0.789,4.91530,0.00000
4779.00,4.91554,10.329600,-0.000207,10.148535,0.8856,0.789,4.91554,0.00000
4780.00,4.91496,10.329698,-0.000208,10.148580,0.8857,0.790,4.91496,0.00000
4781.00,4.91450,10.329685,-0.000208,10.148530,0.8857,0.790,4.91450,0.00000
4782.00,4.91356,10.329801,-0.000212,10.148538,0.8858,0.790,4.91356,0.00000
4783.00,4.91354,10.329809,-0.000213,10.148454,0.8859,0.790,4.91354,0.00000
4784.00,4.91340,10.329768,-0.000210,10.148391,0.8859,0.790,4.91340,0.00000
4785.00,4.91398,10.329716,-0.000209,10.148253,0.8860,0.790,4.91398,0.00000
4786.00,4.91433,10.329938,-0.000209,10.148379,0.8860,0.791,4.91433,0.00000
4787.00,4.91469,10.329903,-0.000207,10.148372,0.8861,0.791,4.91469,0.00000
4788.00,4.91461,10.330004,-0.000203,10.148451,0.8862,0.791,4.91461,0.00000
4789.00,4.91468,10.330046,-0.000201,10.148477,0.8862,0.791,4.91468,0.00000
4790.00,4.91460,10.330206,-0.000200,10.148602,0.8863,0.791,4.91460,0.00000
4791.00,4.91458,10.330251,-0.000201,10.148599,0.8863,0.791,4.91458,0.00000
4792.00,4.91450,10.330365,-0.000201,10.148619,0.8864,0.791,4.91450,0.00000
4793.00,4.91384,10.330424,-0.000204,10.148623,0.8865,0.791,4.91384,0.00000
4794.00,4.91410,10.330566,-0.000203,10.148684,0.8866,0.791,4.91410,0.00000
4795.00,4.91398,10.330612,-0.000205,10.148702,0.8866,0.792,4.91398,0.00000
4796.00,4.91364,10.330634,-0.000205,10.148706,0.8867,0.792,4.91364,0.00000
4797.00,4.91348,10.330729,-0.000206,10.148701,0.8867,0.792,4.91348,0.00000
4798.00,4.91372,10.330781,-0.000207,10.148683,0.8868,0.792,4.91372,0.00000
4799.00,4.91293,10.330804,-0.000209,10.148627,0.8868,0.792,4.91293,0.00000
4800.00,4.91288,10.330793,-0.000208,10.148531,0.8869,0.793,4.91288,0.00000
4801.00,4.91351,10.330816,-0.000207,10.148500,0.8869,0.793,4.91351,0.00000
4802.00,4.91376,10.330830,-0.000205,10.148531,0.8870,0.793,4.91376,0.00000
4803.00,4.91344,10.330859,-0.000204,10.148506,0.8870,0.793,4.91344,0.00000
4804.00,4.91364,10.330831,-0.000203,10.148424,0.8871,0.793,4.91364,0.00000
4805.00,4.91282,10.330904,-0.000202,10.148424,0.8871,0.793,4.91282,0.00000
4806.00,4.91246,10.330931,-0.000208,10.148394,0.8871,0.794,4.91246,0.00000
4807.00,4.91190,10.330936,-0.000208,10.148330,0.8872,0.794,4.91190,0.00000
4808.00,4.91245,10.331055,-0.000208,10.148392,0.8872,0.794,4.91245,0.00000
4809.00,4.91229,10.331075,-0.000210,10.148407,0.8872,0.794,4.91229,0.00000
4810.00,4.91294,10.331014,-0.000211,10.148357,0.8872,0.794,4.91294,0.00000
4811.00,4.91295,10.331082,-0.000204,10.148372,0.8873,0.794,4.91295,0.00000
4812.00,4.91325,10.331132,-0.000203,10.148383,0.8873,0.794,4.91325,0.00000
4813.00,4.91288,10.331022,-0.000200,10.148260,0.8873,0.794,4.91288,0.00000
4814.00,4.91296,10.331105,-0.000196,10.148323,0.8873,0.794,4.91296,0.00000
4815.00,4.91313,10.331198,-0.000199,10.148356,0.8873,0.794,4.91313,0.00000
4816.00,4.91254,10.331196,-0.000200,10.148315,0.8872,0.794,4.91254,0.00000
4817.00,4.91199,10.331268,-0.000201,10.148342,0.8872,0.795,4.91199,0.00000
4818.00,4.91248,10.331391,-0.000205,10.148398,0.8872,0.795,4.91248,0.00000
4819.00,4.91294,10.331471,-0.000208,10.148380,0.8872,0.795,4.91294,0.00000
4820.00,4.91205,10.331474,-0.000205,10.148302,0.8872,0.795,4.91205,0.00000
4821.00,4.91181,10.331498,-0.000205,10.148275,0.8872,0.795,4.91181,0.00000
4822.00,4.91191,10.331511,-0.000205,10.148223,0.8871,0.796,4.91191,0.00000
4823.00,4.91146,10.331530,-0.000204,10.148206,0.8871,0.796,4.91146,0.00000
4824.00,4.91074,10.331493,-0.000204,10.148164,0.8870,0.796,4.91074,0.00000
4825.00,4.91071,10.331599,-0.000208,10.148273,0.8869,0.796,4.91071,0.00000
4826.00,4.91152,10.331684,-0.000207,10.148311,0.8869,0.796,4.91152,0.00000
4827.00,4.91179,10.331715,-0.000205,10.148330,0.8868,0.796,4.91179,0.00000
4828.00,4.91271,10.331737,-0.000205,10.148335,0.8868,0.796,4.91271,0.00000
4829.00,4.91386,10.331852,-0.000203,10.148410,0.8867,0.796,4.91386,0.00000
4830.00,4.91411,10.331954,-0.000201,10.148424,0.8867,0.796,4.91411,0.00000
4831.00,4.91368,10.332032,-0.000199,10.148471,0.8867,0.796,4.91368,0.00000
4832.00,4.91363,10.332092,-0.000198,10.148482,0.8866,0.797,4.91363,0.00000
4833.00,4.91315,10.332221,-0.000196,10.148503,0.8866,0.797,4.91315,0.00000
4834.00,4.91299,10.332228,-0.000199,10.148430,0.8865,0.797,4.91299,0.00000
4835.00,4.91343,10.332257,-0.000199,10.148381,0.8865,0.797,4.91343,0.00000
4836.00,4.91377,10.332309,-0.000203,10.148392,0.8864,0.797,4.91377,0.00000
4837.00,4.91376,10.332306,-0.000205,10.148339,0.8863,0.798,4.91376,0.00000
4838.00,4.91355,10.332337,-0.000206,10.148333,0.8863,0.798,4.91355,0.00000
4839.00,4.91231,10.332421,-0.000206,10.148330,0.8862,0.798,4.91231,0.00000
4840.00,4.91175,10.332436,-0.000203,10.148341,0.8862,0.798,4.91175,0.00000
4841.00,4.91086,10.332458,-0.000204,10.148259,0.8862,0.798,4.91086,0.00000
4842.00,4.91086,10.332578,-0.000207,10.148328,0.8862,0.798,4.91086,0.00000
4843.00,4.91147,10.332614,-0.000208,10.148345,0.8862,0.799,4.91147,0.00000
4844.00,4.91254,10.332682,-0.000207,10.148404,0.8862,0.799,4.91254,0.00000
4845.00,4.91262,10.332712,-0.000208,10.148364,0.8862,0.799,4.91262,0.00000
4846.00,4.91395,10.332722,-0.000210,10.148384,0.8862,0.799,4.91395,0.00000
4847.00,4.91411,10.332720,-0.000207,10.148353,0.8861,0.799,4.91411,0.00000
4848.00,4.91356,10.332793,-0.000205,10.148384,0.8862,0.799,4.91356,0.00000
4849.00,4.91322,10.332787,-0.000205,10.148361,0.8861,0.799,4.91322,0.00000
4850.00,4.91379,10.332827,-0.000207,10.148430,0.8861,0.800,4.91379,0.00000
4851.00,4.91297,10.332919,-0.000205,10.148453,0.8861,0.800,4.91297,0.00000
4852.00,4.91248,10.332951,-0.000207,10.148444,0.8862,0.800,4.91248,0.00000
4853.00,4.91166,10.332966,-0.000206,10.148454,0.8862,0.800,4.91166,0.00000
4854.00,4.91172,10.333005,-0.000206,10.148441,0.8862,0.800,4.91172,0.00000
4855.00,4.91134,10.333045,-0.000206,10.148413,0.8862,0.800,4.91134,0.00000
4856.00,4.91151,10.333100,-0.000206,10.148473,0.8863,0.800,4.91151,0.00000
4857.00,4.91176,10.333209,-0.000206,10.148537,0.8863,0.801,4.91176,0.00000
4858.00,4.91218,10.333242,-0.000207,10.148509,0.8863,0.801,4.91218,0.00000
4859.00,4.91150,10.333305,-0.000204,10.148507,0.8863,0.801,4.91150,0.00000
4860.00,4.91132,10.333332,-0.000201,10.148484,0.8864,0.801,4.91132,0.00000
4861.00,4.91102,10.333353,-0.000203,10.148430,0.8864,0.801,4.91102,0.00000
4862.00,4.91078,10.333443,-0.000203,10.148418,0.8864,0.801,4.91078,0.00000
4863.00,4.90956,10.333475,-0.000203,10.148383,0.8865,0.801,4.90956,0.00000
4864.00,4.90954,10.333522,-0.000203,10.148386,0.8865,0.802,4.90954,0.00000
4865.00,4.90940,10.333668,-0.000205,10.148406,0.8865,0.802,4.90940,0.00000
4866.00,4.90968,10.333696,-0.000200,10.148372,0.8865,0.802,4.90968,0.00000
4867.00,4.91012,10.333677,-0.000199,10.148326,0.8865,0.802,4.91012,0.00000
4868.00,4.91149,10.333734,-0.000198,10.148327,0.8866,0.802,4.91149,0.00000
4869.00,4.91121,10.333835,-0.000198,10.148316,0.8866,0.802,4.91121,0.00000
4870.00,4.91068,10.333889,-0.000200,10.148352,0.8867,0.802,4.91068,0.00000
4871.00,4.90948,10.333921,-0.000203,10.148321,0.8867,0.802,4.90948,0.00000
4872.00,4.90830,10.334017,-0.000203,10.148347,0.8868,0.803,4.90830,0.00000
4873.00,4.90740,10.334156,-0.000205,10.148417,0.8868,0.803,4.90740,0.00000
4874.00,4.90759,10.334149,-0.000206,10.148425,0.8869,0.803,4.90759,0.00000
4875.00,4.90808,10.334163,-0.000203,10.148441,0.8869,0.803,4.90808,0.00000
4876.00,4.90929,10.334329,-0.000200,10.148575,0.8869,0.803,4.90929,0.00000
4877.00,4.91025,10.334353,-0.000200,10.148557,0.8870,0.803,4.91025,0.00000
4878.00,4.91025,10.334330,-0.000201,10.148492,0.8870,0.803,4.91025,0.00000
4879.00,4.91047,10.334416,-0.000199,10.148543,0.8870,0.803,4.91047,0.00000
4880.00,4.91042,10.334474,-0.000201,10.148514,0.8870,0.804,4.91042,0.00000
4881.00,4.91012,10.334470,-0.000203,10.148458,0.8870,0.804,4.91012,0.00000
4882.00,4.90946,10.334564,-0.000203,10.148476,0.8871,0.804,4.90946,0.00000
4883.00,4.90977,10.334657,-0.000200,10.148470,0.8871,0.804,4.90977,0.00000
@31,1.2000,2.4, 4880.003 
4884.00,4.90945,10.334739,-0.000204,10.148464,0.8871,0.804,4.90945,0.00000
4885.00,4.91027,10.334811,-0.000205,10.148486,0.8871,0.805,4.91027,0.00000
4886.00,4.91130,10.334904,-0.000200,10.148481,0.8871,0.805,4.91130,0.00000
4887.00,4.91109,10.334897,-0.000198,10.148432,0.8871,0.805,4.91109,0.00000
4888.00,4.90776,10.334897,-0.000204,10.148420,0.8871,0.805,4.90776,0.00000
4889.00,4.90308,10.334905,-0.000205,10.148400,0.8872,0.805,4.90308,0.00000
4890.00,4.89791,10.334921,-0.000205,10.148394,0.8872,0.805,4.89791,0.00000
4891.00,4.89364,10.334948,-0.000213,10.148428,0.8872,0.806,4.89364,0.00000
4892.00,4.89278,10.335016,-0.000212,10.148455,0.8872,0.806,4.89278,0.00000
4893.00,4.89525,10.335064,-0.000210,10.148474,0.8873,0.806,4.89525,0.00000
4894.00,4.90017,10.335137,-0.000207,10.148488,0.8873,0.806,4.90017,0.00000
4895.00,4.90566,10.335259,-0.000205,10.148528,0.8874,0.806,4.90566,0.00000
4896.00,4.91041,10.335280,-0.000201,10.148451,0.8874,0.806,4.91041,0.00000
4897.00,4.91406,10.335347,-0.000203,10.148477,0.8875,0.806,4.91406,0.00000
4898.00,4.91668,10.335326,-0.000200,10.148402,0.8875,0.806,4.91668,0.00000
4899.00,4.91718,10.335338,-0.000201,10.148368,0.8875,0.806,4.91718,0.00000
4900.00,4.91701,10.335316,-0.000198,10.148345,0.8876,0.806,4.91701,0.00000
4901.00,4.91654,10.335376,-0.000196,10.148396,0.8876,0.806,4.91654,0.00000
4902.00,4.91482,10.335441,-0.000194,10.148434,0.8877,0.806,4.91482,0.00000
4903.00,4.91327,10.335581,-0.000193,10.148518,0.8878,0.806,4.91327,0.00000
4904.00,4.91308,10.335626,-0.000193,10.148548,0.8879,0.806,4.91308,0.00000
4905.00,4.91218,10.335654,-0.000192,10.148508,0.8879,0.806,4.91218,0.00000
4906.00,4.91177,10.335673,-0.000194,10.148456,0.8880,0.807,4.91177,0.00000
4907.00,4.91105,10.335706,-0.000197,10.148405,0.8881,0.807,4.91105,0.00000
4908.00,4.91018,10.335824,-0.000199,10.148440,0.8881,0.807,4.91018,0.00000
4909.00,4.90906,10.335943,-0.000198,10.148455,0.8882,0.807,4.90906,0.00000
4910.00,4.90912,10.335967,-0.000202,10.148409,0.8883,0.808,4.90912,0.00000
4911.00,4.90809,10.336052,-0.000204,10.148504,0.8884,0.808,4.90809,0.00000
4912.00,4.90872,10.336101,-0.000203,10.148533,0.8884,0.808,4.90872,0.00000
4913.00,4.90985,10.336078,-0.000203,10.148551,0.8885,0.808,4.90985,0.00000
4914.00,4.91113,10.336059,-0.000205,10.148545,0.8886,0.808,4.91113,0.00000
4915.00,4.91134,10.336146,-0.000206,10.148604,0.8887,0.809,4.91134,0.00000
4916.00,4.91111,10.336129,-0.000205,10.148560,0.8888,0.809,4.91111,0.00000
4917.00,4.91061,10.336140,-0.000203,10.148505,0.8889,0.809,4.91061,0.00000
4918.00,4.90978,10.336125,-0.000205,10.148430,0.8889,0.809,4.90978,0.00000
4919.00,4.90849,10.336181,-0.000204,10.148416,0.8890,0.809,4.90849,0.00000
4920.00,4.90779,10.336270,-0.000204,10.148405,0.8891,0.809,4.90779,0.00000
4921.00,4.90891,10.336348,-0.000204,10.148369,0.8892,0.809,4.90891,0.00000
4922.00,4.90924,10.336479,-0.000205,10.148424,0.8894,0.810,4.90924,0.00000
4923.00,4.90907,10.336547,-0.000201,10.148419,0.8895,0.810,4.90907,0.00000
4924.00,4.90967,10.336578,-0.000202,10.148391,0.8896,0.810,4.90967,0.00000
4925.00,4.90937,10.336658,-0.000201,10.148473,0.8898,0.810,4.90937,0.00000
4926.00,4.90837,10.336717,-0.000203,10.148517,0.8899,0.810,4.90837,0.00000
4927.00,4.90785,10.336717,-0.000202,10.148496,0.8900,0.810,4.90785,0.00000
4928.00,4.90887,10.336828,-0.000202,10.148517,0.8901,0.810,4.90887,0.00000
4929.00,4.90873,10.336928,-0.000203,10.148548,0.8902,0.810,4.90873,0.00000
4930.00,4.90947,10.336901,-0.000203,10.148429,0.8903,0.811,4.90947,0.00000
4931.00,4.90953,10.336991,-0.000201,10.148391,0.8904,0.811,4.90953,0.00000
4932.00,4.90954,10.337052,-0.000204,10.148351,0.8904,0.811,4.90954,0.00000
4933.00,4.90898,10.337118,-0.000206,10.148378,0.8905,0.811,4.90898,0.00000
4934.00,4.90846,10.337121,-0.000204,10.148330,0.8905,0.811,4.90846,0.00000
4935.00,4.90821,10.337171,-0.000202,10.148333,0.8906,0.811,4.90821,0.00000
4936.00,4.90851,10.337117,-0.000204,10.148243,0.8906,0.811,4.90851,0.00000
4937.00,4.90882,10.337161,-0.000201,10.148300,0.8907,0.811,4.90882,0.00000
4938.00,4.90850,10.337116,-0.000201,10.148224,0.8907,0.812,4.90850,0.00000
4939.00,4.90773,10.337140,-0.000202,10.148212,0.8907,0.812,4.90773,0.00000
4940.00,4.90670,10.337241,-0.000201,10.148304,0.8908,0.812,4.90670,0.00000
4941.00,4.90639,10.337346,-0.000200,10.148385,0.8908,0.812,4.90639,0.00000
4942.00,4.90533,10.337363,-0.000200,10.148339,0.8908,0.812,4.90533,0.00000
4943.00,4.90463,10.337445,-0.000195,10.148354,0.8908,0.812,4.90463,0.00000
4944.00,4.90528,10.337534,-0.000195,10.148376,0.8908,0.812,4.90528,0.00000
4945.00,4.90585,10.337601,-0.000197,10.148374,0.8908,0.812,4.90585,0.00000
4946.00,4.90482,10.337687,-0.000201,10.148391,0.8908,0.812,4.90482,0.00000
4947.00,4.90480,10.337710,-0.000205,10.148357,0.8908,0.812,4.90480,0.00000
4948.00,4.90481,10.337759,-0.000208,10.148381,0.8908,0.813,4.90481,0.00000
4949.00,4.90586,10.337833,-0.000211,10.148393,0.8907,0.813,4.90586,0.00000
4950.00,4.90575,10.337788,-0.000211,10.148318,0.8907,0.813,4.90575,0.00000
4951.00,4.90722,10.337850,-0.000210,10.148365,0.8907,0.813,4.90722,0.00000
4952.00,4.90838,10.337945,-0.000213,10.148433,0.8906,0.814,4.90838,0.00000
4953.00,4.90946,10.338002,-0.000216,10.148426,0.8905,0.814,4.90946,0.00000
4954.00,4.90878,10.337970,-0.000215,10.148356,0.8904,0.814,4.90878,0.00000
4955.00,4.90878,10.338031,-0.000213,10.148343,0.8904,0.814,4.90878,0.00000
4956.00,4.90819,10.338036,-0.000212,10.148263,0.8903,0.814,4.90819,0.00000
4957.00,4.90795,10.338100,-0.000212,10.148244,0.8903,0.814,4.90795,0.00000
4958.00,4.90834,10.338113,-0.000213,10.148204,0.8902,0.814,4.90834,0.00000
4959.00,4.90916,10.338207,-0.000214,10.148256,0.8901,0.815,4.90916,0.00000
4960.00,4.90932,10.338356,-0.000216,10.148373,0.8901,0.815,4.90932,0.00000
4961.00,4.90937,10.338391,-0.000213,10.148396,0.8901,0.815,4.90937,0.00000
4962.00,4.90929,10.338428,-0.000208,10.148398,0.8901,0.815,4.90929,0.00000
4963.00,4.90822,10.338533,-0.000203,10.148432,0.8901,0.815,4.90822,0.00000
4964.00,4.90703,10.338569,-0.000201,10.148399,0.8901,0.815,4.90703,0.00000
4965.00,4.90635,10.338515,-0.000202,10.148245,0.8901,0.815,4.90635,0.00000
4966.00,4.90623,10.338618,-0.000205,10.148247,0.8901,0.815,4.90623,0.00000
4967.00,4.90569,10.338659,-0.000205,10.148261,0.8901,0.815,4.90569,0.00000
4968.00,4.90686,10.338668,-0.000206,10.148257,0.8901,0.816,4.90686,0.00000
4969.00,4.90701,10.338690,-0.000207,10.148234,0.8900,0.816,4.90701,0.00000
4970.00,4.90787,10.338791,-0.000203,10.148296,0.8900,0.816,4.90787,0.00000
4971.00,4.90756,10.338826,-0.000200,10.148312,0.8899,0.816,4.90756,0.00000
4972.00,4.90721,10.338866,-0.000199,10.148258,0.8899,0.816,4.90721,0.00000
4973.00,4.90628,10.338950,-0.000200,10.148281,0.8899,0.816,4.90628,0.00000
4974.00,4.90611,10.339071,-0.000201,10.148360,0.8899,0.816,4.90611,0.00000
4975.00,4.90570,10.339145,-0.000204,10.148359,0.8899,0.816,4.90570,0.00000
4976.00,4.90587,10.339191,-0.000209,10.148279,0.8899,0.817,4.90587,0.00000
4977.00,4.90659,10.339196,-0.000208,10.148236,0.8899,0.817,4.90659,0.00000
4978.00,4.90680,10.339200,-0.000208,10.148152,0.8899,0.817,4.90680,0.00000
4979.00,4.90708,10.339278,-0.000210,10.148200,0.8899,0.817,4.90708,0.00000
4980.00,4.90665,10.339324,-0.000213,10.148179,0.8899,0.817,4.90665,0.00000
4981.00,4.90677,10.339313,-0.000213,10.148166,0.8899,0.818,4.90677,0.00000
4982.00,4.90661,10.339460,-0.000215,10.148273,0.8899,0.818,4.90661,0.00000
4983.00,4.90624,10.339589,-0.000217,10.148365,0.8899,0.818,4.90624,0.00000
4984.00,4.90558,10.339598,-0.000217,10.148303,0.8899,0.819,4.90558,0.00000
4985.00,4.90631,10.339653,-0.000216,10.148323,0.8900,0.819,4.90631,0.00000
4986.00,4.90680,10.339747,-0.000214,10.148366,0.8900,0.819,4.90680,0.00000
4987.00,4.90711,10.339763,-0.000212,10.148341,0.8900,0.819,4.90711,0.00000
4988.00,4.90707,10.339838,-0.000211,10.148359,0.8900,0.819,4.90707,0.00000
4989.00,4.90719,10.339880,-0.000211,10.148325,0.8900,0.819,4.90719,0.00000
4990.00,4.90732,10.339855,-0.000208,10.148299,0.8900,0.819,4.90732,0.00000
4991.00,4.90701,10.339936,-0.000208,10.148357,0.8901,0.819,4.90701,0.00000
4992.00,4.90738,10.340026,-0.000207,10.148345,0.8901,0.819,4.90738,0.00000
4993.00,4.90741,10.340007,-0.000208,10.148284,0.8901,0.820,4.90741,0.00000
4994.00,4.90766,10.339999,-0.000203,10.148251,0.8902,0.820,4.90766,0.00000
4995.00,4.90697,10.340065,-0.000199,10.148289,0.8903,0.820,4.90697,0.00000
4996.00,4.90701,10.340108,-0.000200,10.148254,0.8904,0.820,4.90701,0.00000
4997.00,4.90572,10.340107,-0.000201,10.148179,0.8905,0.820,4.90572,0.00000
4998.00,4.90583,10.340170,-0.000199,10.148153,0.8906,0.820,4.90583,0.00000
4999.00,4.90524,10.340338,-0.000199,10.148269,0.8907,0.820,4.90524,0.00000
5000.00,4.90424,10.340454,-0.000203,10.148256,0.8908,0.820,4.90424,0.00000
5001.00,4.90317,10.340524,-0.000204,10.148288,0.8909,0.821,4.90317,0.00000
5002.00,4.90344,10.340594,-0.000202,10.148332,0.8910,0.821,4.90344,0.00000
5003.00,4.90357,10.340636,-0.000206,10.148361,0.8911,0.821,4.90357,0.00000
5004.00,4.90504,10.340655,-0.000208,10.148305,0.8912,0.821,4.90504,0.00000
5005.00,4.90641,10.340664,-0.000206,10.148273,0.8913,0.821,4.90641,0.00000
5006.00,4.90658,10.340693,-0.000205,10.148199,0.8914,0.822,4.90658,0.00000
5007.00,4.90596,10.340745,-0.000207,10.148257,0.8915,0.822,4.90596,0.00000
5008.00,4.90499,10.340757,-0.000204,10.148249,0.8915,0.822,4.90499,0.00000
5009.00,4.90480,10.340776,-0.000200,10.148275,0.8916,0.822,4.90480,0.00000
5010.00,4.90522,10.340847,-0.000200,10.148324,0.8917,0.822,4.90522,0.00000
5011.00,4.90551,10.340868,-0.000199,10.148369,0.8918,0.822,4.90551,0.00000
5012.00,4.90484,10.340892,-0.000198,10.148352,0.8918,0.822,4.90484,0.00000
5013.00,4.90508,10.340976,-0.000198,10.148391,0.8918,0.822,4.90508,0.00000
5014.00,4.90341,10.341038,-0.000199,10.148414,0.8918,0.822,4.90341,0.00000
5015.00,4.90273,10.341043,-0.000197,10.148389,0.8919,0.823,4.90273,0.00000
5016.00,4.90215,10.341131,-0.000196,10.148449,0.8919,0.823,4.90215,0.00000
5017.00,4.90354,10.341214,-0.000198,10.148457,0.8919,0.823,4.90354,0.00000
5018.00,4.90382,10.341265,-0.000199,10.148444,0.8919,0.823,4.90382,0.00000
5019.00,4.90407,10.341322,-0.000201,10.148449,0.8919,0.823,4.90407,0.00000
5020.00,4.90358,10.341374,-0.000203,10.148481,0.8919,0.823,4.90358,0.00000
5021.00,4.90420,10.341374,-0.000203,10.148456,0.8919,0.823,4.90420,0.00000
5022.00,4.90382,10.341363,-0.000201,10.148488,0.8919,0.823,4.90382,0.00000
5023.00,4.90413,10.341388,-0.000199,10.148523,0.8919,0.823,4.90413,0.00000
5024.00,4.90441,10.341381,-0.000196,10.148485,0.8919,0.823,4.90441,0.00000
5025.00,4.90393,10.341403,-0.000193,10.148464,0.8919,0.823,4.90393,0.00000
5026.00,4.90347,10.341443,-0.000195,10.148466,0.8918,0.824,4.90347,0.00000
5027.00,4.90263,10.341446,-0.000197,10.148395,0.8918,0.824,4.90263,0.00000
5028.00,4.90244,10.341485,-0.000197,10.148356,0.8918,0.824,4.90244,0.00000
5029.00,4.90279,10.341530,-0.000200,10.148371,0.8919,0.824,4.90279,0.00000
5030.00,4.90358,10.341625,-0.000204,10.148422,0.8919,0.824,4.90358,0.00000
5031.00,4.90358,10.341680,-0.000202,10.148435,0.8920,0.825,4.90358,0.00000
5032.00,4.90478,10.341747,-0.000201,10.148419,0.8920,0.825,4.90478,0.00000
5033.00,4.90518,10.341817,-0.000201,10.148463,0.8921,0.825,4.90518,0.00000
5034.00,4.90530,10.341912,-0.000200,10.148461,0.8921,0.825,4.90530,0.00000
5035.00,4.90469,10.341902,-0.000202,10.148391,0.8921,0.825,4.90469,0.00000
5036.00,4.90404,10.341915,-0.000206,10.148354,0.8922,0.825,4.90404,0.00000
5037.00,4.90216,10.341959,-0.000208,10.148362,0.8922,0.825,4.90216,0.00000
5038.00,4.90129,10.342048,-0.000209,10.148370,0.8923,0.826,4.90129,0.00000
5039.00,4.90045,10.342121,-0.000210,10.148390,0.8923,0.826,4.90045,0.00000
5040.00,4.90191,10.342173,-0.000209,10.148391,0.8924,0.826,4.90191,0.00000
5041.00,4.90317,10.342292,-0.000210,10.148430,0.8924,0.826,4.90317,0.00000
5042.00,4.90420,10.342326,-0.000206,10.148430,0.8924,0.826,4.90420,0.00000
5043.00,4.90343,10.342305,-0.000204,10.148428,0.8924,0.826,4.90343,0.00000
@32,1.2000,2.4, 5040.013 
5044.00,4.90412,10.342327,-0.000205,10.148476,0.8924,0.827,4.90412,0.00000
5045.00,4.90309,10.342399,-0.000202,10.148502,0.8924,0.827,4.90309,0.00000
5046.00,4.90278,10.342432,-0.000200,10.148499,0.8924,0.827,4.90278,0.00000
5047.00,4.90183,10.342505,-0.000198,10.148545,0.8923,0.827,4.90183,0.00000
5048.00,4.89924,10.342613,-0.000198,10.148599,0.8923,0.827,4.89924,0.00000
5049.00,4.89356,10.342644,-0.000198,10.148589,0.8923,0.827,4.89356,0.00000
5050.00,4.88879,10.342720,-0.000201,10.148656,0.8923,0.827,4.88879,0.00000
5051.00,4.88481,10.342776,-0.000203,10.148628,0.8923,0.827,4.88481,0.00000
5052.00,4.88506,10.342818,-0.000207,10.148599,0.8923,0.828,4.88506,0.00000
5053.00,4.88848,10.342813,-0.000210,10.148493,0.8922,0.828,4.88848,0.00000
5054.00,4.89439,10.342862,-0.000208,10.148405,0.8921,0.828,4.89439,0.00000
5055.00,4.90006,10.342948,-0.000205,10.148375,0.8921,0.828,4.90006,0.00000
5056.00,4.90518,10.342960,-0.000203,10.148316,0.8920,0.828,4.90518,0.00000
5057.00,4.90727,10.343016,-0.000201,10.148286,0.8920,0.828,4.90727,0.00000
5058.00,4.90836,10.343081,-0.000202,10.148317,0.8919,0.829,4.90836,0.00000
5059.00,4.90859,10.343136,-0.000202,10.148334,0.8919,0.829,4.90859,0.00000
5060.00,4.90837,10.343134,-0.000201,10.148294,0.8919,0.829,4.90837,0.00000
5061.00,4.90888,10.343229,-0.000199,10.148384,0.8919,0.829,4.90888,0.00000
5062.00,4.90920,10.343331,-0.000197,10.148449,0.8918,0.829,4.90920,0.00000
5063.00,4.90833,10.343355,-0.000194,10.148413,0.8917,0.829,4.90833,0.00000
5064.00,4.90794,10.343384,-0.000194,10.148382,0.8917,0.829,4.90794,0.00000
5065.00,4.90763,10.343456,-0.000196,10.148424,0.8916,0.829,4.90763,0.00000
5066.00,4.90605,10.343424,-0.000198,10.148352,0.8915,0.829,4.90605,0.00000
5067.00,4.90386,10.343429,-0.000200,10.148340,0.8915,0.829,4.90386,0.00000
5068.00,4.90290,10.343452,-0.000201,10.148312,0.8914,0.830,4.90290,0.00000
5069.00,4.90412,10.343568,-0.000200,10.148380,0.8913,0.830,4.90412,0.00000
5070.00,4.90462,10.343522,-0.000201,10.148295,0.8913,0.830,4.90462,0.00000
5071.00,4.90489,10.343618,-0.000201,10.148300,0.8913,0.830,4.90489,0.00000
5072.00,4.90565,10.343744,-0.000202,10.148351,0.8912,0.830,4.90565,0.00000
5073.00,4.90709,10.343823,-0.000205,10.148390,0.8912,0.830,4.90709,0.00000
5074.00,4.90619,10.343831,-0.000203,10.148345,0.8912,0.830,4.90619,0.00000
5075.00,4.90493,10.343954,-0.000203,10.148396,0.8912,0.831,4.90493,0.00000
5076.00,4.90422,10.344067,-0.000206,10.148466,0.8911,0.831,4.90422,0.00000
5077.00,4.90438,10.344020,-0.000206,10.148371,0.8911,0.831,4.90438,0.00000
5078.00,4.90383,10.344074,-0.000204,10.148347,0.8910,0.831,4.90383,0.00000
5079.00,4.90278,10.344165,-0.000210,10.148378,0.8910,0.831,4.90278,0.00000
5080.00,4.90315,10.344212,-0.000213,10.148360,0.8910,0.832,4.90315,0.00000
5081.00,4.90370,10.344208,-0.000208,10.148314,0.8910,0.832,4.90370,0.00000
5082.00,4.90289,10.344269,-0.000206,10.148326,0.8910,0.832,4.90289,0.00000
5083.00,4.90252,10.344313,-0.000206,10.148388,0.8909,0.832,4.90252,0.00000
5084.00,4.90243,10.344326,-0.000206,10.148393,0.8909,0.832,4.90243,0.00000
5085.00,4.90170,10.344389,-0.000204,10.148417,0.8908,0.832,4.90170,0.00000
5086.00,4.90087,10.344484,-0.000207,10.148443,0.8908,0.832,4.90087,0.00000
5087.00,4.90110,10.344597,-0.000210,10.148497,0.8907,0.833,4.90110,0.00000
5088.00,4.90026,10.344625,-0.000209,10.148428,0.8907,0.833,4.90026,0.00000
5089.00,4.90034,10.344643,-0.000210,10.148401,0.8906,0.833,4.90034,0.00000
5090.00,4.90130,10.344676,-0.000211,10.148368,0.8906,0.833,4.90130,0.00000
5091.00,4.90198,10.344666,-0.000212,10.148341,0.8906,0.833,4.90198,0.00000
5092.00,4.90308,10.344691,-0.000209,10.148293,0.8905,0.833,4.90308,0.00000
5093.00,4.90385,10.344825,-0.000213,10.148356,0.8905,0.834,4.90385,0.00000
5094.00,4.90392,10.344863,-0.000210,10.148367,0.8904,0.834,4.90392,0.00000
5095.00,4.90275,10.344919,-0.000209,10.148383,0.8903,0.834,4.90275,0.00000
5096.00,4.90208,10.344918,-0.000208,10.148341,0.8903,0.834,4.90208,0.00000
5097.00,4.90116,10.344921,-0.000208,10.148358,0.8902,0.834,4.90116,0.00000
5098.00,4.90046,10.344870,-0.000207,10.148306,0.8901,0.834,4.90046,0.00000
5099.00,4.90034,10.344956,-0.000211,10.148328,0.8901,0.834,4.90034,0.00000
5100.00,4.90158,10.344981,-0.000208,10.148380,0.8900,0.834,4.90158,0.00000
5101.00,4.90149,10.345053,-0.000209,10.148438,0.8900,0.835,4.90149,0.00000
5102.00,4.90113,10.345162,-0.000211,10.148506,0.8900,0.835,4.90113,0.00000
5103.00,4.90199,10.345239,-0.000212,10.148552,0.8899,0.835,4.90199,0.00000
5104.00,4.90214,10.345299,-0.000211,10.148578,0.8899,0.835,4.90214,0.00000
5105.00,4.90128,10.345335,-0.000211,10.148516,0.8899,0.835,4.90128,0.00000
5106.00,4.90105,10.345373,-0.000212,10.148483,0.8899,0.836,4.90105,0.00000
5107.00,4.90102,10.345423,-0.000211,10.148448,0.8899,0.836,4.90102,0.00000
5108.00,4.89986,10.345520,-0.000206,10.148439,0.8898,0.836,4.89986,0.00000
5109.00,4.89893,10.345541,-0.000203,10.148356,0.8898,0.836,4.89893,0.00000
5110.00,4.89831,10.345593,-0.000200,10.148372,0.8897,0.836,4.89831,0.00000
5111.00,4.89958,10.345666,-0.000199,10.148432,0.8897,0.836,4.89958,0.00000
5112.00,4.90059,10.345695,-0.000196,10.148442,0.8897,0.836,4.90059,0.00000
5113.00,4.90132,10.345711,-0.000198,10.148445,0.8897,0.836,4.90132,0.00000
5114.00,4.90237,10.345732,-0.000199,10.148476,0.8897,0.836,4.90237,0.00000
5115.00,4.90318,10.345796,-0.000203,10.148503,0.8896,0.836,4.90318,0.00000
5116.00,4.90201,10.345873,-0.000203,10.148482,0.8896,0.836,4.90201,0.00000
5117.00,4.90071,10.345886,-0.000206,10.148461,0.8896,0.837,4.90071,0.00000
5118.00,4.90113,10.345948,-0.000209,10.148477,0.8896,0.837,4.90113,0.00000
5119.00,4.90094,10.346073,-0.000207,10.148502,0.8896,0.837,4.90094,0.00000
5120.00,4.90035,10.346081,-0.000205,10.148444,0.8896,0.837,4.90035,0.00000
5121.00,4.90012,10.346099,-0.000208,10.148452,0.8896,0.837,4.90012,0.00000
5122.00,4.90030,10.346099,-0.000206,10.148415,0.8896,0.838,4.90030,0.00000
5123.00,4.89979,10.346107,-0.000203,10.148414,0.8896,0.838,4.89979,0.00000
5124.00,4.89867,10.346052,-0.000202,10.148375,0.8895,0.838,4.89867,0.00000
5125.00,4.89924,10.346095,-0.000203,10.148419,0.8895,0.838,4.89924,0.00000
5126.00,4.89911,10.346166,-0.000200,10.148409,0.8895,0.838,4.89911,0.00000
5127.00,4.89989,10.346346,-0.000197,10.148531,0.8895,0.838,4.89989,0.00000
5128.00,4.90045,10.346416,-0.000196,10.148543,0.8895,0.838,4.90045,0.00000
5129.00,4.90176,10.346529,-0.000196,10.148597,0.8895,0.838,4.90176,0.00000
5130.00,4.90182,10.346636,-0.000196,10.148586,0.8895,0.838,4.90182,0.00000
5131.00,4.90257,10.346616,-0.000196,10.148554,0.8894,0.838,4.90257,0.00000
5132.00,4.90246,10.346630,-0.000200,10.148474,0.8893,0.838,4.90246,0.00000
5133.00,4.90222,10.346740,-0.000206,10.148490,0.8893,0.839,4.90222,0.00000
5134.00,4.90159,10.346878,-0.000207,10.148589,0.8892,0.839,4.90159,0.00000
