# Supplementary material for: A nucleotide-sensing oligomerization mechanism that controls NrdR-dependent transcription of ribonucleotide reductases
Source: Nat Commun. 2022 May 16;13:2700. doi: 10.1038/s41467-022-30328-1 (PMC9110341; doi:10.1038/s41467-022-30328-1)
Supplement: Supplementary file 10 — Source Data [file 41467_2022_30328_MOESM10_ESM.zip › Source data NrdR/Suppl Fig 12 source data/ITC at 10 degrees (Suppl Fig 12b,c)/R12ADP400toNrdR20deg10.itc]

$ITC
$ 37 
$NOT
$ 10 
$ 120 
$ 1000 
$ 6 
$ 2 
$ADCGainCode:  0 
$False,True,True
$ 0.4 , 0.8 , 120 , 5 
$ 1.2 , 2.4 , 180 , 5 
$ 1.2 , 2.4 , 180 , 5 
$ 1.2 , 2.4 , 180 , 5 
$ 1.2 , 2.4 , 180 , 5 
$ 1.2 , 2.4 , 180 , 5 
$ 1.2 , 2.4 , 180 , 5 
$ 1.2 , 2.4 , 180 , 5 
$ 1.2 , 2.4 , 180 , 5 
$ 1.2 , 2.4 , 180 , 5 
$ 1.2 , 2.4 , 180 , 5 
$ 1.2 , 2.4 , 180 , 5 
$ 1.2 , 2.4 , 180 , 5 
$ 1.2 , 2.4 , 180 , 5 
$ 1.2 , 2.4 , 180 , 5 
$ 1.2 , 2.4 , 180 , 5 
$ 1.2 , 2.4 , 180 , 5 
$ 1.2 , 2.4 , 180 , 5 
$ 1.2 , 2.4 , 180 , 5 
$ 1.2 , 2.4 , 180 , 5 
$ 1.2 , 2.4 , 180 , 5 
$ 1.2 , 2.4 , 180 , 5 
$ 1.2 , 2.4 , 180 , 5 
$ 1.2 , 2.4 , 180 , 5 
$ 1.2 , 2.4 , 180 , 5 
$ 1.2 , 2.4 , 180 , 5 
$ 1.2 , 2.4 , 180 , 5 
$ 1.2 , 2.4 , 180 , 5 
$ 1.2 , 2.4 , 180 , 5 
$ 1.2 , 2.4 , 180 , 5 
$ 1.2 , 2.4 , 180 , 5 
$ 1.2 , 2.4 , 180 , 5 
$ 1.2 , 2.4 , 180 , 5 
$ 1.2 , 2.4 , 180 , 5 
$ 1.2 , 2.4 , 180 , 5 
$ 1.2 , 2.4 , 180 , 5 
$ 1.2 , 2.4 , 180 , 5 
# 0 
# 0.4 
# 0.02 
# 0.2068 
# 10 
# 3.8602 
# 9.74 
?
% ITC200_05.14.976
% 0.2068 
% 3.8602 
%-0.590864 , 29.66499 
% 0.034375 , 29.28716 
% 0.8333333 
% 168160 , 168170 
% 0.25 , 81 
%-0.002934 ,-0.034078 
%-20 , 8 
% 0 , 0 
% 0 
% 128000       127243 
% 43.1 
% 500 , 750 , 1000 , 750 
% 0.04257 ,-0.00249 , 0.000047734 ,-0.000000435026 , 0.00000000201917 
% ITC200 Ver: 1.26.3
@0
5.00,3.95140,10.017302,-0.000297,10.059076,-0.0881,0.052,3.95140,0.00000
6.00,3.95297,10.017231,-0.000298,10.058962,-0.0868,0.053,3.95297,0.00000
7.00,3.95377,10.017161,-0.000298,10.058857,-0.0855,0.053,3.95377,0.00000
8.00,3.95445,10.017283,-0.000296,10.058944,-0.0842,0.053,3.95445,0.00000
9.00,3.95574,10.017399,-0.000297,10.058965,-0.0829,0.054,3.95574,0.00000
10.00,3.95639,10.017344,-0.000299,10.058824,-0.0815,0.054,3.95639,0.00000
11.00,3.95541,10.017556,-0.000297,10.058927,-0.0802,0.054,3.95541,0.00000
12.00,3.95566,10.017846,-0.000295,10.059089,-0.0788,0.054,3.95566,0.00000
13.00,3.95586,10.018010,-0.000297,10.059130,-0.0774,0.055,3.95586,0.00000
14.00,3.95520,10.018054,-0.000297,10.059126,-0.0761,0.055,3.95520,0.00000
15.00,3.95469,10.017965,-0.000298,10.059058,-0.0748,0.056,3.95469,0.00000
16.00,3.95514,10.018068,-0.000301,10.059108,-0.0735,0.056,3.95514,0.00000
17.00,3.95452,10.018082,-0.000305,10.059107,-0.0722,0.056,3.95452,0.00000
18.00,3.95407,10.017805,-0.000307,10.058830,-0.0710,0.057,3.95407,0.00000
19.00,3.95324,10.017964,-0.000305,10.058919,-0.0697,0.057,3.95324,0.00000
20.00,3.95247,10.018112,-0.000308,10.058941,-0.0684,0.058,3.95247,0.00000
21.00,3.95173,10.018180,-0.000305,10.058898,-0.0672,0.058,3.95173,0.00000
22.00,3.95193,10.018383,-0.000303,10.058999,-0.0659,0.058,3.95193,0.00000
23.00,3.95154,10.018762,-0.000300,10.059244,-0.0646,0.058,3.95154,0.00000
24.00,3.95232,10.018877,-0.000300,10.059317,-0.0634,0.059,3.95232,0.00000
25.00,3.95264,10.018999,-0.000297,10.059419,-0.0621,0.059,3.95264,0.00000
26.00,3.95297,10.019111,-0.000298,10.059476,-0.0609,0.059,3.95297,0.00000
27.00,3.95314,10.019169,-0.000294,10.059450,-0.0597,0.060,3.95314,0.00000
28.00,3.95348,10.019292,-0.000292,10.059533,-0.0585,0.060,3.95348,0.00000
29.00,3.95284,10.019143,-0.000291,10.059277,-0.0573,0.060,3.95284,0.00000
30.00,3.95283,10.019217,-0.000290,10.059275,-0.0562,0.060,3.95283,0.00000
31.00,3.95275,10.019304,-0.000289,10.059327,-0.0550,0.060,3.95275,0.00000
32.00,3.95210,10.019267,-0.000292,10.059285,-0.0539,0.061,3.95210,0.00000
33.00,3.95200,10.019259,-0.000295,10.059209,-0.0527,0.061,3.95200,0.00000
34.00,3.95245,10.019454,-0.000294,10.059358,-0.0515,0.062,3.95245,0.00000
35.00,3.95312,10.019426,-0.000294,10.059274,-0.0504,0.062,3.95312,0.00000
36.00,3.95402,10.019290,-0.000295,10.059072,-0.0492,0.062,3.95402,0.00000
37.00,3.95494,10.019438,-0.000291,10.059130,-0.0481,0.062,3.95494,0.00000
38.00,3.95505,10.019470,-0.000289,10.059126,-0.0469,0.063,3.95505,0.00000
39.00,3.95605,10.019461,-0.000292,10.059015,-0.0458,0.063,3.95605,0.00000
40.00,3.95588,10.019587,-0.000289,10.059094,-0.0446,0.063,3.95588,0.00000
41.00,3.95524,10.019612,-0.000289,10.059090,-0.0434,0.063,3.95524,0.00000
42.00,3.95444,10.019660,-0.000295,10.059127,-0.0422,0.064,3.95444,0.00000
43.00,3.95345,10.019782,-0.000294,10.059171,-0.0410,0.064,3.95345,0.00000
44.00,3.95200,10.019849,-0.000290,10.059193,-0.0398,0.064,3.95200,0.00000
45.00,3.95164,10.020001,-0.000287,10.059254,-0.0386,0.065,3.95164,0.00000
46.00,3.95113,10.020095,-0.000289,10.059235,-0.0374,0.065,3.95113,0.00000
47.00,3.95088,10.020124,-0.000288,10.059146,-0.0361,0.065,3.95088,0.00000
48.00,3.95265,10.020032,-0.000292,10.059018,-0.0349,0.066,3.95265,0.00000
49.00,3.95324,10.020134,-0.000295,10.059085,-0.0337,0.066,3.95324,0.00000
50.00,3.95351,10.020051,-0.000299,10.059007,-0.0325,0.067,3.95351,0.00000
51.00,3.95401,10.020137,-0.000296,10.059051,-0.0312,0.067,3.95401,0.00000
52.00,3.95470,10.020143,-0.000293,10.059026,-0.0300,0.067,3.95470,0.00000
53.00,3.95364,10.020207,-0.000290,10.059056,-0.0288,0.068,3.95364,0.00000
54.00,3.95376,10.020264,-0.000288,10.059099,-0.0276,0.068,3.95376,0.00000
55.00,3.95395,10.020320,-0.000287,10.059114,-0.0263,0.068,3.95395,0.00000
56.00,3.95382,10.020426,-0.000289,10.059185,-0.0251,0.068,3.95382,0.00000
57.00,3.95412,10.020474,-0.000288,10.059137,-0.0239,0.069,3.95412,0.00000
58.00,3.95424,10.020596,-0.000288,10.059156,-0.0227,0.069,3.95424,0.00000
59.00,3.95383,10.020568,-0.000291,10.059058,-0.0214,0.069,3.95383,0.00000
60.00,3.95378,10.020689,-0.000291,10.059067,-0.0202,0.070,3.95378,0.00000
61.00,3.95378,10.020679,-0.000292,10.059002,-0.0190,0.070,3.95378,0.00000
62.00,3.95367,10.020734,-0.000292,10.059047,-0.0178,0.070,3.95367,0.00000
63.00,3.95424,10.020823,-0.000291,10.059096,-0.0166,0.071,3.95424,0.00000
64.00,3.95501,10.020900,-0.000288,10.059144,-0.0154,0.071,3.95501,0.00000
65.00,3.95531,10.020898,-0.000290,10.059111,-0.0142,0.071,3.95531,0.00000
66.00,3.95479,10.021021,-0.000286,10.059199,-0.0131,0.071,3.95479,0.00000
67.00,3.95475,10.021172,-0.000284,10.059256,-0.0120,0.072,3.95475,0.00000
68.00,3.95502,10.021308,-0.000281,10.059292,-0.0109,0.072,3.95502,0.00000
69.00,3.95531,10.021390,-0.000278,10.059282,-0.0098,0.072,3.95531,0.00000
70.00,3.95481,10.021366,-0.000277,10.059225,-0.0087,0.072,3.95481,0.00000
71.00,3.95442,10.021460,-0.000279,10.059206,-0.0076,0.072,3.95442,0.00000
72.00,3.95249,10.021430,-0.000282,10.059119,-0.0065,0.073,3.95249,0.00000
73.00,3.95030,10.021398,-0.000284,10.059078,-0.0055,0.073,3.95030,0.00000
74.00,3.94970,10.021443,-0.000288,10.059066,-0.0044,0.074,3.94970,0.00000
75.00,3.95103,10.021714,-0.000288,10.059215,-0.0033,0.074,3.95103,0.00000
76.00,3.95314,10.021738,-0.000288,10.059224,-0.0022,0.074,3.95314,0.00000
77.00,3.95478,10.021828,-0.000283,10.059268,-0.0011,0.074,3.95478,0.00000
78.00,3.95667,10.021869,-0.000283,10.059235,0.0000,0.075,3.95667,0.00000
79.00,3.95673,10.021913,-0.000283,10.059217,0.0011,0.075,3.95673,0.00000
80.00,3.95673,10.021890,-0.000283,10.059156,0.0022,0.075,3.95673,0.00000
81.00,3.95674,10.021926,-0.000282,10.059100,0.0033,0.076,3.95674,0.00000
82.00,3.95828,10.022029,-0.000281,10.059155,0.0044,0.076,3.95828,0.00000
83.00,3.95804,10.022078,-0.000281,10.059155,0.0055,0.076,3.95804,0.00000
84.00,3.95820,10.022165,-0.000279,10.059169,0.0066,0.077,3.95820,0.00000
85.00,3.95719,10.022184,-0.000279,10.059135,0.0077,0.077,3.95719,0.00000
86.00,3.95647,10.022203,-0.000280,10.059073,0.0088,0.077,3.95647,0.00000
87.00,3.95512,10.022169,-0.000283,10.058975,0.0100,0.078,3.95512,0.00000
88.00,3.95394,10.022464,-0.000283,10.059178,0.0112,0.078,3.95394,0.00000
89.00,3.95366,10.022485,-0.000283,10.059132,0.0123,0.078,3.95366,0.00000
90.00,3.95320,10.022421,-0.000280,10.058989,0.0135,0.079,3.95320,0.00000
91.00,3.95288,10.022512,-0.000279,10.059041,0.0147,0.079,3.95288,0.00000
92.00,3.95228,10.022622,-0.000276,10.059085,0.0158,0.079,3.95228,0.00000
93.00,3.95334,10.022435,-0.000277,10.058870,0.0169,0.079,3.95334,0.00000
94.00,3.95363,10.022478,-0.000277,10.058861,0.0181,0.080,3.95363,0.00000
95.00,3.95462,10.022612,-0.000279,10.058939,0.0192,0.080,3.95462,0.00000
96.00,3.95528,10.022669,-0.000278,10.058963,0.0203,0.080,3.95528,0.00000
97.00,3.95615,10.022623,-0.000279,10.058911,0.0214,0.081,3.95615,0.00000
98.00,3.95565,10.022722,-0.000279,10.058904,0.0225,0.081,3.95565,0.00000
99.00,3.95457,10.022884,-0.000279,10.058977,0.0236,0.081,3.95457,0.00000
100.00,3.95356,10.023040,-0.000280,10.059041,0.0247,0.082,3.95356,0.00000
101.00,3.95359,10.023004,-0.000277,10.058980,0.0258,0.082,3.95359,0.00000
102.00,3.95431,10.023070,-0.000283,10.058964,0.0269,0.082,3.95431,0.00000
103.00,3.95425,10.023059,-0.000282,10.058921,0.0280,0.082,3.95425,0.00000
104.00,3.95478,10.023029,-0.000280,10.058900,0.0290,0.083,3.95478,0.00000
105.00,3.95415,10.023074,-0.000282,10.058948,0.0301,0.083,3.95415,0.00000
106.00,3.95292,10.023184,-0.000285,10.059013,0.0312,0.083,3.95292,0.00000
107.00,3.95247,10.023273,-0.000280,10.059045,0.0323,0.084,3.95247,0.00000
108.00,3.95197,10.023287,-0.000281,10.059023,0.0334,0.084,3.95197,0.00000
109.00,3.95257,10.023379,-0.000280,10.058999,0.0345,0.084,3.95257,0.00000
110.00,3.95406,10.023368,-0.000277,10.058915,0.0356,0.084,3.95406,0.00000
111.00,3.95423,10.023402,-0.000271,10.058849,0.0367,0.084,3.95423,0.00000
112.00,3.95320,10.023528,-0.000269,10.058920,0.0379,0.085,3.95320,0.00000
113.00,3.95359,10.023661,-0.000265,10.058947,0.0390,0.085,3.95359,0.00000
114.00,3.95280,10.023645,-0.000267,10.058900,0.0401,0.085,3.95280,0.00000
115.00,3.95203,10.023785,-0.000269,10.058948,0.0412,0.085,3.95203,0.00000
116.00,3.95156,10.023874,-0.000273,10.058959,0.0423,0.086,3.95156,0.00000
117.00,3.95047,10.023989,-0.000274,10.059007,0.0434,0.086,3.95047,0.00000
118.00,3.95038,10.024021,-0.000275,10.059056,0.0446,0.086,3.95038,0.00000
119.00,3.94999,10.024154,-0.000272,10.059117,0.0457,0.086,3.94999,0.00000
120.00,3.94926,10.024137,-0.000273,10.059074,0.0469,0.087,3.94926,0.00000
@1,0.4000,0.8, 120.086000000003 
121.00,3.94955,10.024300,-0.000270,10.059223,0.0480,0.087,3.94955,0.00000
122.00,3.94927,10.024230,-0.000271,10.059095,0.0491,0.087,3.94927,0.00000
123.00,3.93500,10.024348,-0.000272,10.059122,0.0503,0.088,3.93500,0.00000
124.00,3.90921,10.024347,-0.000273,10.059123,0.0514,0.088,3.90921,0.00000
125.00,3.87993,10.024377,-0.000269,10.059128,0.0525,0.088,3.87993,0.00000
126.00,3.85018,10.024304,-0.000269,10.059047,0.0536,0.088,3.85018,0.00000
127.00,3.82437,10.024415,-0.000270,10.059072,0.0547,0.089,3.82437,0.00000
128.00,3.81554,10.024471,-0.000271,10.059062,0.0558,0.089,3.81554,0.00000
129.00,3.82315,10.024610,-0.000271,10.059099,0.0569,0.089,3.82315,0.00000
130.00,3.83864,10.024745,-0.000272,10.059134,0.0579,0.089,3.83864,0.00000
131.00,3.85737,10.024815,-0.000273,10.059059,0.0590,0.090,3.85737,0.00000
132.00,3.87514,10.024891,-0.000271,10.059100,0.0601,0.090,3.87514,0.00000
133.00,3.89150,10.024977,-0.000270,10.059125,0.0612,0.090,3.89150,0.00000
134.00,3.90510,10.025051,-0.000273,10.059102,0.0623,0.091,3.90510,0.00000
135.00,3.91438,10.025130,-0.000275,10.059091,0.0634,0.091,3.91438,0.00000
136.00,3.92052,10.025232,-0.000276,10.059130,0.0645,0.091,3.92052,0.00000
137.00,3.92553,10.025288,-0.000278,10.059077,0.0656,0.092,3.92553,0.00000
138.00,3.92707,10.025293,-0.000276,10.059030,0.0667,0.092,3.92707,0.00000
139.00,3.92783,10.025296,-0.000273,10.058991,0.0678,0.092,3.92783,0.00000
140.00,3.92967,10.025399,-0.000272,10.059043,0.0689,0.092,3.92967,0.00000
141.00,3.93140,10.025387,-0.000272,10.058971,0.0699,0.093,3.93140,0.00000
142.00,3.93289,10.025376,-0.000271,10.058927,0.0710,0.093,3.93289,0.00000
143.00,3.93552,10.025441,-0.000272,10.058900,0.0720,0.093,3.93552,0.00000
144.00,3.93824,10.025587,-0.000274,10.058970,0.0731,0.094,3.93824,0.00000
145.00,3.93974,10.025603,-0.000273,10.058914,0.0742,0.094,3.93974,0.00000
146.00,3.94117,10.025753,-0.000274,10.058976,0.0753,0.094,3.94117,0.00000
147.00,3.94256,10.025802,-0.000275,10.058958,0.0763,0.095,3.94256,0.00000
148.00,3.94430,10.025759,-0.000278,10.058878,0.0774,0.095,3.94430,0.00000
149.00,3.94433,10.025795,-0.000277,10.058845,0.0784,0.095,3.94433,0.00000
150.00,3.94507,10.025935,-0.000278,10.058892,0.0795,0.095,3.94507,0.00000
151.00,3.94543,10.025981,-0.000277,10.058895,0.0805,0.096,3.94543,0.00000
152.00,3.94586,10.026068,-0.000275,10.058912,0.0816,0.096,3.94586,0.00000
153.00,3.94586,10.026184,-0.000274,10.058970,0.0827,0.096,3.94586,0.00000
154.00,3.94565,10.026215,-0.000272,10.058934,0.0837,0.096,3.94565,0.00000
155.00,3.94589,10.026185,-0.000275,10.058881,0.0847,0.097,3.94589,0.00000
156.00,3.94702,10.026179,-0.000277,10.058832,0.0857,0.097,3.94702,0.00000
157.00,3.94712,10.026308,-0.000275,10.058944,0.0868,0.097,3.94712,0.00000
158.00,3.94639,10.026384,-0.000275,10.059001,0.0878,0.098,3.94639,0.00000
159.00,3.94678,10.026453,-0.000276,10.059076,0.0888,0.098,3.94678,0.00000
160.00,3.94642,10.026492,-0.000275,10.059074,0.0899,0.098,3.94642,0.00000
161.00,3.94672,10.026602,-0.000275,10.059090,0.0909,0.098,3.94672,0.00000
162.00,3.94763,10.026628,-0.000282,10.059042,0.0919,0.099,3.94763,0.00000
163.00,3.94927,10.026775,-0.000282,10.059064,0.0929,0.099,3.94927,0.00000
164.00,3.95024,10.026796,-0.000282,10.058972,0.0938,0.100,3.95024,0.00000
165.00,3.95070,10.026822,-0.000280,10.058949,0.0948,0.100,3.95070,0.00000
166.00,3.95038,10.026887,-0.000275,10.058983,0.0957,0.100,3.95038,0.00000
167.00,3.95035,10.027067,-0.000272,10.059055,0.0966,0.100,3.95035,0.00000
168.00,3.94977,10.027099,-0.000270,10.059038,0.0975,0.100,3.94977,0.00000
169.00,3.94966,10.027210,-0.000272,10.059098,0.0984,0.100,3.94966,0.00000
170.00,3.94950,10.027440,-0.000274,10.059233,0.0994,0.101,3.94950,0.00000
171.00,3.94952,10.027459,-0.000275,10.059170,0.1002,0.101,3.94952,0.00000
172.00,3.94938,10.027377,-0.000271,10.059074,0.1011,0.101,3.94938,0.00000
173.00,3.94919,10.027332,-0.000274,10.058947,0.1020,0.101,3.94919,0.00000
174.00,3.94927,10.027415,-0.000275,10.058937,0.1030,0.102,3.94927,0.00000
175.00,3.94920,10.027353,-0.000272,10.058808,0.1039,0.102,3.94920,0.00000
176.00,3.94944,10.027370,-0.000272,10.058767,0.1048,0.102,3.94944,0.00000
177.00,3.94921,10.027491,-0.000276,10.058802,0.1057,0.102,3.94921,0.00000
178.00,3.94920,10.027621,-0.000275,10.058890,0.1066,0.103,3.94920,0.00000
179.00,3.94959,10.027545,-0.000272,10.058816,0.1074,0.103,3.94959,0.00000
180.00,3.95013,10.027481,-0.000274,10.058767,0.1083,0.103,3.95013,0.00000
181.00,3.95017,10.027623,-0.000277,10.058832,0.1093,0.103,3.95017,0.00000
182.00,3.95012,10.027600,-0.000277,10.058789,0.1102,0.104,3.95012,0.00000
183.00,3.95057,10.027728,-0.000275,10.058901,0.1112,0.104,3.95057,0.00000
184.00,3.95012,10.027938,-0.000272,10.059057,0.1121,0.104,3.95012,0.00000
185.00,3.94992,10.028159,-0.000271,10.059180,0.1131,0.104,3.94992,0.00000
186.00,3.95069,10.028159,-0.000271,10.059213,0.1140,0.105,3.95069,0.00000
187.00,3.95128,10.028213,-0.000270,10.059178,0.1150,0.105,3.95128,0.00000
188.00,3.95096,10.028251,-0.000274,10.059097,0.1160,0.106,3.95096,0.00000
189.00,3.95140,10.028180,-0.000279,10.058964,0.1169,0.106,3.95140,0.00000
190.00,3.95220,10.028156,-0.000279,10.058883,0.1179,0.106,3.95220,0.00000
191.00,3.95095,10.028274,-0.000277,10.058928,0.1189,0.107,3.95095,0.00000
192.00,3.95072,10.028437,-0.000279,10.059073,0.1199,0.107,3.95072,0.00000
193.00,3.95126,10.028415,-0.000276,10.059029,0.1208,0.107,3.95126,0.00000
194.00,3.95166,10.028542,-0.000274,10.059063,0.1217,0.107,3.95166,0.00000
195.00,3.95209,10.028573,-0.000274,10.059072,0.1227,0.107,3.95209,0.00000
196.00,3.95319,10.028611,-0.000272,10.059017,0.1236,0.108,3.95319,0.00000
197.00,3.95354,10.028581,-0.000269,10.058911,0.1245,0.108,3.95354,0.00000
198.00,3.95404,10.028734,-0.000268,10.058972,0.1255,0.108,3.95404,0.00000
199.00,3.95428,10.028747,-0.000269,10.058944,0.1264,0.108,3.95428,0.00000
200.00,3.95329,10.028845,-0.000270,10.058919,0.1273,0.108,3.95329,0.00000
201.00,3.95247,10.028882,-0.000275,10.058902,0.1282,0.109,3.95247,0.00000
202.00,3.95251,10.028969,-0.000278,10.058903,0.1291,0.109,3.95251,0.00000
203.00,3.95255,10.028959,-0.000280,10.058854,0.1300,0.110,3.95255,0.00000
204.00,3.95171,10.029089,-0.000281,10.058919,0.1310,0.110,3.95171,0.00000
205.00,3.95184,10.029118,-0.000284,10.058929,0.1319,0.111,3.95184,0.00000
206.00,3.95178,10.029217,-0.000282,10.058945,0.1328,0.111,3.95178,0.00000
207.00,3.95132,10.029318,-0.000279,10.058999,0.1337,0.111,3.95132,0.00000
208.00,3.94999,10.029351,-0.000279,10.058979,0.1347,0.111,3.94999,0.00000
209.00,3.94970,10.029371,-0.000278,10.058957,0.1356,0.112,3.94970,0.00000
210.00,3.95026,10.029404,-0.000276,10.058924,0.1365,0.112,3.95026,0.00000
211.00,3.95107,10.029388,-0.000274,10.058876,0.1374,0.112,3.95107,0.00000
212.00,3.95139,10.029376,-0.000273,10.058839,0.1383,0.112,3.95139,0.00000
213.00,3.95298,10.029357,-0.000273,10.058783,0.1392,0.112,3.95298,0.00000
214.00,3.95354,10.029447,-0.000273,10.058794,0.1401,0.113,3.95354,0.00000
215.00,3.95288,10.029599,-0.000273,10.058849,0.1410,0.113,3.95288,0.00000
216.00,3.95223,10.029723,-0.000273,10.058858,0.1419,0.113,3.95223,0.00000
217.00,3.95188,10.029834,-0.000273,10.058847,0.1429,0.113,3.95188,0.00000
218.00,3.95079,10.030091,-0.000272,10.058998,0.1438,0.114,3.95079,0.00000
219.00,3.94973,10.030164,-0.000272,10.059017,0.1447,0.114,3.94973,0.00000
220.00,3.94932,10.030164,-0.000270,10.058997,0.1456,0.114,3.94932,0.00000
221.00,3.94915,10.030159,-0.000271,10.058967,0.1465,0.115,3.94915,0.00000
222.00,3.94888,10.030161,-0.000270,10.058977,0.1474,0.115,3.94888,0.00000
223.00,3.94860,10.030145,-0.000269,10.058954,0.1483,0.115,3.94860,0.00000
224.00,3.94940,10.030099,-0.000269,10.058844,0.1492,0.115,3.94940,0.00000
225.00,3.95020,10.030146,-0.000270,10.058867,0.1502,0.116,3.95020,0.00000
226.00,3.95054,10.030257,-0.000264,10.058954,0.1511,0.116,3.95054,0.00000
227.00,3.95092,10.030290,-0.000265,10.058926,0.1520,0.116,3.95092,0.00000
228.00,3.95171,10.030329,-0.000265,10.058892,0.1529,0.116,3.95171,0.00000
229.00,3.95181,10.030489,-0.000262,10.059002,0.1539,0.116,3.95181,0.00000
230.00,3.95116,10.030488,-0.000262,10.058914,0.1548,0.116,3.95116,0.00000
231.00,3.95081,10.030477,-0.000266,10.058883,0.1556,0.117,3.95081,0.00000
232.00,3.94973,10.030585,-0.000266,10.058958,0.1565,0.117,3.94973,0.00000
233.00,3.94955,10.030589,-0.000263,10.058930,0.1574,0.117,3.94955,0.00000
234.00,3.94871,10.030638,-0.000267,10.058915,0.1584,0.118,3.94871,0.00000
235.00,3.94891,10.030773,-0.000266,10.058953,0.1593,0.118,3.94891,0.00000
236.00,3.94955,10.030906,-0.000265,10.059005,0.1602,0.118,3.94955,0.00000
237.00,3.95080,10.030974,-0.000267,10.058989,0.1611,0.119,3.95080,0.00000
238.00,3.95059,10.031134,-0.000269,10.059041,0.1620,0.119,3.95059,0.00000
239.00,3.95088,10.031143,-0.000268,10.058998,0.1629,0.119,3.95088,0.00000
240.00,3.95045,10.031228,-0.000268,10.059021,0.1638,0.119,3.95045,0.00000
@2,1.2000,2.4, 240.084000000003 
241.00,3.94982,10.031328,-0.000268,10.059031,0.1647,0.120,3.94982,0.00000
242.00,3.94760,10.031448,-0.000268,10.059075,0.1657,0.120,3.94760,0.00000
243.00,3.92795,10.031429,-0.000268,10.059018,0.1666,0.120,3.92795,0.00000
244.00,3.88181,10.031462,-0.000266,10.059011,0.1676,0.120,3.88181,0.00000
245.00,3.81496,10.031512,-0.000266,10.059071,0.1685,0.121,3.81496,0.00000
246.00,3.74249,10.031516,-0.000269,10.059043,0.1694,0.121,3.74249,0.00000
247.00,3.67414,10.031495,-0.000266,10.058968,0.1704,0.121,3.67414,0.00000
248.00,3.62834,10.031594,-0.000265,10.058988,0.1713,0.121,3.62834,0.00000
249.00,3.61671,10.031737,-0.000268,10.059030,0.1723,0.122,3.61671,0.00000
250.00,3.63209,10.031780,-0.000268,10.058980,0.1732,0.122,3.63209,0.00000
251.00,3.65584,10.031871,-0.000265,10.058982,0.1742,0.122,3.65584,0.00000
252.00,3.67770,10.031958,-0.000265,10.059015,0.1751,0.122,3.67770,0.00000
253.00,3.69274,10.031966,-0.000267,10.058958,0.1761,0.123,3.69274,0.00000
254.00,3.69948,10.031936,-0.000267,10.058898,0.1770,0.123,3.69948,0.00000
255.00,3.70054,10.031951,-0.000267,10.058872,0.1780,0.123,3.70054,0.00000
256.00,3.70217,10.031975,-0.000267,10.058867,0.1789,0.123,3.70217,0.00000
257.00,3.70695,10.031989,-0.000266,10.058808,0.1799,0.124,3.70695,0.00000
258.00,3.71792,10.032067,-0.000268,10.058852,0.1808,0.124,3.71792,0.00000
259.00,3.73340,10.032149,-0.000269,10.058897,0.1818,0.124,3.73340,0.00000
260.00,3.75217,10.032221,-0.000267,10.058890,0.1827,0.124,3.75217,0.00000
261.00,3.77075,10.032237,-0.000267,10.058820,0.1837,0.125,3.77075,0.00000
262.00,3.78908,10.032258,-0.000269,10.058817,0.1846,0.125,3.78908,0.00000
263.00,3.80601,10.032350,-0.000264,10.058871,0.1855,0.125,3.80601,0.00000
264.00,3.82315,10.032428,-0.000261,10.058875,0.1865,0.125,3.82315,0.00000
265.00,3.83835,10.032512,-0.000265,10.058876,0.1874,0.126,3.83835,0.00000
266.00,3.85271,10.032610,-0.000264,10.058925,0.1883,0.126,3.85271,0.00000
267.00,3.86526,10.032721,-0.000262,10.058932,0.1893,0.126,3.86526,0.00000
268.00,3.87564,10.032791,-0.000264,10.058963,0.1902,0.126,3.87564,0.00000
269.00,3.88360,10.032862,-0.000262,10.058971,0.1912,0.126,3.88360,0.00000
270.00,3.89135,10.032965,-0.000262,10.059058,0.1921,0.127,3.89135,0.00000
271.00,3.89734,10.033131,-0.000260,10.059142,0.1930,0.127,3.89734,0.00000
272.00,3.90220,10.033136,-0.000261,10.059129,0.1938,0.127,3.90220,0.00000
273.00,3.90739,10.033166,-0.000260,10.059061,0.1947,0.127,3.90739,0.00000
274.00,3.91175,10.033186,-0.000260,10.059043,0.1956,0.128,3.91175,0.00000
275.00,3.91508,10.033169,-0.000257,10.058947,0.1965,0.128,3.91508,0.00000
276.00,3.91775,10.033125,-0.000257,10.058905,0.1974,0.128,3.91775,0.00000
277.00,3.92106,10.033284,-0.000256,10.058972,0.1983,0.128,3.92106,0.00000
278.00,3.92351,10.033364,-0.000256,10.059030,0.1991,0.128,3.92351,0.00000
279.00,3.92578,10.033457,-0.000257,10.059037,0.2000,0.129,3.92578,0.00000
280.00,3.92816,10.033527,-0.000254,10.059075,0.2009,0.129,3.92816,0.00000
281.00,3.92958,10.033527,-0.000255,10.059053,0.2018,0.129,3.92958,0.00000
282.00,3.93018,10.033516,-0.000256,10.059042,0.2026,0.129,3.93018,0.00000
283.00,3.93091,10.033586,-0.000261,10.059055,0.2035,0.130,3.93091,0.00000
284.00,3.93233,10.033645,-0.000260,10.059072,0.2044,0.130,3.93233,0.00000
285.00,3.93357,10.033747,-0.000264,10.059089,0.2052,0.130,3.93357,0.00000
286.00,3.93448,10.033778,-0.000263,10.059000,0.2061,0.131,3.93448,0.00000
287.00,3.93484,10.033876,-0.000262,10.059032,0.2069,0.131,3.93484,0.00000
288.00,3.93551,10.033858,-0.000258,10.058991,0.2078,0.131,3.93551,0.00000
289.00,3.93486,10.033921,-0.000257,10.059019,0.2086,0.131,3.93486,0.00000
290.00,3.93524,10.033807,-0.000258,10.058924,0.2094,0.131,3.93524,0.00000
291.00,3.93694,10.033974,-0.000258,10.059056,0.2103,0.132,3.93694,0.00000
292.00,3.93832,10.034032,-0.000259,10.059048,0.2111,0.132,3.93832,0.00000
293.00,3.93941,10.034100,-0.000257,10.059036,0.2120,0.132,3.93941,0.00000
294.00,3.94096,10.034160,-0.000258,10.059054,0.2128,0.132,3.94096,0.00000
295.00,3.94012,10.034323,-0.000257,10.059132,0.2137,0.133,3.94012,0.00000
296.00,3.93941,10.034305,-0.000261,10.059055,0.2145,0.133,3.93941,0.00000
297.00,3.93987,10.034409,-0.000265,10.059093,0.2153,0.133,3.93987,0.00000
298.00,3.93991,10.034492,-0.000269,10.059090,0.2161,0.134,3.93991,0.00000
299.00,3.93905,10.034506,-0.000267,10.059038,0.2169,0.134,3.93905,0.00000
300.00,3.94013,10.034570,-0.000267,10.059053,0.2177,0.134,3.94013,0.00000
301.00,3.94154,10.034655,-0.000265,10.059110,0.2185,0.135,3.94154,0.00000
302.00,3.94226,10.034603,-0.000261,10.059025,0.2193,0.135,3.94226,0.00000
303.00,3.94285,10.034652,-0.000259,10.059016,0.2201,0.135,3.94285,0.00000
304.00,3.94356,10.034722,-0.000258,10.059008,0.2209,0.135,3.94356,0.00000
305.00,3.94392,10.034782,-0.000258,10.058994,0.2217,0.135,3.94392,0.00000
306.00,3.94321,10.034837,-0.000257,10.058958,0.2225,0.135,3.94321,0.00000
307.00,3.94204,10.034925,-0.000256,10.058950,0.2233,0.135,3.94204,0.00000
308.00,3.94033,10.034963,-0.000253,10.058948,0.2241,0.136,3.94033,0.00000
309.00,3.93927,10.035040,-0.000253,10.058981,0.2249,0.136,3.93927,0.00000
310.00,3.93927,10.035156,-0.000253,10.058983,0.2257,0.136,3.93927,0.00000
311.00,3.93924,10.035094,-0.000253,10.058855,0.2266,0.136,3.93924,0.00000
312.00,3.94006,10.035097,-0.000256,10.058846,0.2274,0.137,3.94006,0.00000
313.00,3.94182,10.035209,-0.000260,10.058917,0.2282,0.137,3.94182,0.00000
314.00,3.94361,10.035223,-0.000261,10.058917,0.2290,0.137,3.94361,0.00000
315.00,3.94360,10.035276,-0.000262,10.058974,0.2299,0.138,3.94360,0.00000
316.00,3.94313,10.035538,-0.000262,10.059157,0.2307,0.138,3.94313,0.00000
317.00,3.94364,10.035711,-0.000259,10.059223,0.2315,0.138,3.94364,0.00000
318.00,3.94279,10.035713,-0.000256,10.059155,0.2323,0.138,3.94279,0.00000
319.00,3.94200,10.035858,-0.000255,10.059175,0.2331,0.138,3.94200,0.00000
320.00,3.94132,10.035948,-0.000253,10.059144,0.2339,0.139,3.94132,0.00000
321.00,3.94160,10.035966,-0.000252,10.059140,0.2347,0.139,3.94160,0.00000
322.00,3.94134,10.035998,-0.000249,10.059172,0.2355,0.139,3.94134,0.00000
323.00,3.94199,10.036090,-0.000250,10.059199,0.2363,0.139,3.94199,0.00000
324.00,3.94258,10.036079,-0.000252,10.059118,0.2370,0.139,3.94258,0.00000
325.00,3.94321,10.036014,-0.000254,10.059064,0.2378,0.140,3.94321,0.00000
326.00,3.94379,10.035957,-0.000256,10.058980,0.2386,0.140,3.94379,0.00000
327.00,3.94312,10.035911,-0.000259,10.058874,0.2394,0.140,3.94312,0.00000
328.00,3.94329,10.035963,-0.000260,10.058868,0.2401,0.141,3.94329,0.00000
329.00,3.94332,10.036037,-0.000263,10.058928,0.2409,0.141,3.94332,0.00000
330.00,3.94329,10.036122,-0.000262,10.058942,0.2417,0.141,3.94329,0.00000
331.00,3.94418,10.036227,-0.000261,10.058963,0.2425,0.142,3.94418,0.00000
332.00,3.94443,10.036314,-0.000264,10.059002,0.2432,0.142,3.94443,0.00000
333.00,3.94351,10.036390,-0.000265,10.059027,0.2440,0.142,3.94351,0.00000
334.00,3.94232,10.036497,-0.000260,10.059066,0.2447,0.143,3.94232,0.00000
335.00,3.94170,10.036590,-0.000260,10.059064,0.2455,0.143,3.94170,0.00000
336.00,3.94109,10.036680,-0.000259,10.059060,0.2462,0.143,3.94109,0.00000
337.00,3.94124,10.036785,-0.000257,10.059056,0.2470,0.143,3.94124,0.00000
338.00,3.94180,10.036765,-0.000255,10.058977,0.2477,0.143,3.94180,0.00000
339.00,3.94435,10.036735,-0.000255,10.058897,0.2484,0.144,3.94435,0.00000
340.00,3.94503,10.036825,-0.000256,10.058937,0.2492,0.144,3.94503,0.00000
341.00,3.94532,10.036786,-0.000257,10.058901,0.2499,0.144,3.94532,0.00000
342.00,3.94533,10.036792,-0.000256,10.058878,0.2506,0.145,3.94533,0.00000
343.00,3.94505,10.036870,-0.000256,10.058925,0.2513,0.145,3.94505,0.00000
344.00,3.94380,10.036979,-0.000257,10.058986,0.2519,0.145,3.94380,0.00000
345.00,3.94321,10.036933,-0.000254,10.058934,0.2526,0.145,3.94321,0.00000
346.00,3.94202,10.037059,-0.000253,10.059043,0.2533,0.146,3.94202,0.00000
347.00,3.94214,10.037123,-0.000252,10.059022,0.2539,0.146,3.94214,0.00000
348.00,3.94188,10.037173,-0.000253,10.059006,0.2545,0.146,3.94188,0.00000
349.00,3.94134,10.037235,-0.000256,10.059047,0.2552,0.146,3.94134,0.00000
350.00,3.94144,10.037321,-0.000258,10.059020,0.2558,0.146,3.94144,0.00000
351.00,3.94279,10.037442,-0.000258,10.058996,0.2564,0.147,3.94279,0.00000
352.00,3.94236,10.037582,-0.000257,10.059112,0.2571,0.147,3.94236,0.00000
353.00,3.94239,10.037652,-0.000255,10.059082,0.2577,0.147,3.94239,0.00000
354.00,3.94229,10.037677,-0.000249,10.059043,0.2583,0.147,3.94229,0.00000
355.00,3.94244,10.037756,-0.000249,10.059084,0.2589,0.147,3.94244,0.00000
356.00,3.94134,10.037815,-0.000246,10.059065,0.2594,0.147,3.94134,0.00000
357.00,3.94105,10.037835,-0.000249,10.059003,0.2600,0.148,3.94105,0.00000
358.00,3.94135,10.037846,-0.000252,10.059001,0.2606,0.148,3.94135,0.00000
359.00,3.94172,10.037846,-0.000255,10.058910,0.2612,0.148,3.94172,0.00000
360.00,3.94154,10.037882,-0.000255,10.058937,0.2617,0.149,3.94154,0.00000
361.00,3.94142,10.037856,-0.000259,10.058917,0.2623,0.149,3.94142,0.00000
362.00,3.94148,10.037866,-0.000258,10.058847,0.2629,0.149,3.94148,0.00000
363.00,3.94134,10.037929,-0.000254,10.058847,0.2635,0.150,3.94134,0.00000
364.00,3.94119,10.038011,-0.000254,10.058876,0.2641,0.150,3.94119,0.00000
365.00,3.94152,10.038136,-0.000253,10.058924,0.2646,0.150,3.94152,0.00000
366.00,3.94137,10.038210,-0.000256,10.058920,0.2652,0.150,3.94137,0.00000
367.00,3.94158,10.038311,-0.000256,10.058973,0.2658,0.151,3.94158,0.00000
368.00,3.94252,10.038404,-0.000259,10.058987,0.2664,0.151,3.94252,0.00000
369.00,3.94268,10.038453,-0.000261,10.058940,0.2670,0.151,3.94268,0.00000
370.00,3.94313,10.038454,-0.000262,10.058854,0.2676,0.152,3.94313,0.00000
371.00,3.94535,10.038564,-0.000258,10.058905,0.2682,0.152,3.94535,0.00000
372.00,3.94608,10.038615,-0.000257,10.058905,0.2687,0.152,3.94608,0.00000
373.00,3.94670,10.038645,-0.000254,10.058886,0.2693,0.152,3.94670,0.00000
374.00,3.94800,10.038734,-0.000251,10.058943,0.2698,0.152,3.94800,0.00000
375.00,3.94800,10.038763,-0.000251,10.058932,0.2703,0.152,3.94800,0.00000
376.00,3.94661,10.038785,-0.000251,10.058874,0.2708,0.153,3.94661,0.00000
377.00,3.94573,10.038921,-0.000251,10.058950,0.2714,0.153,3.94573,0.00000
378.00,3.94412,10.039079,-0.000252,10.059019,0.2719,0.153,3.94412,0.00000
379.00,3.94305,10.039171,-0.000252,10.059057,0.2724,0.153,3.94305,0.00000
380.00,3.94221,10.039347,-0.000253,10.059156,0.2729,0.154,3.94221,0.00000
381.00,3.94168,10.039354,-0.000256,10.059119,0.2733,0.154,3.94168,0.00000
382.00,3.94210,10.039370,-0.000254,10.059075,0.2738,0.154,3.94210,0.00000
383.00,3.94250,10.039337,-0.000256,10.058997,0.2742,0.155,3.94250,0.00000
384.00,3.94158,10.039379,-0.000255,10.059016,0.2746,0.155,3.94158,0.00000
385.00,3.94130,10.039355,-0.000252,10.058936,0.2751,0.155,3.94130,0.00000
386.00,3.94136,10.039457,-0.000246,10.058991,0.2755,0.155,3.94136,0.00000
387.00,3.94055,10.039523,-0.000246,10.058994,0.2758,0.155,3.94055,0.00000
388.00,3.94120,10.039644,-0.000245,10.059046,0.2762,0.155,3.94120,0.00000
389.00,3.94195,10.039734,-0.000246,10.059037,0.2766,0.156,3.94195,0.00000
390.00,3.94251,10.039783,-0.000248,10.059038,0.2769,0.156,3.94251,0.00000
391.00,3.94246,10.039845,-0.000248,10.059051,0.2773,0.156,3.94246,0.00000
392.00,3.94296,10.039857,-0.000245,10.059040,0.2777,0.156,3.94296,0.00000
393.00,3.94274,10.039877,-0.000241,10.059017,0.2780,0.156,3.94274,0.00000
394.00,3.94239,10.039918,-0.000242,10.059041,0.2783,0.156,3.94239,0.00000
395.00,3.94220,10.040087,-0.000241,10.059161,0.2786,0.157,3.94220,0.00000
396.00,3.94208,10.040181,-0.000241,10.059240,0.2789,0.157,3.94208,0.00000
397.00,3.94243,10.040257,-0.000245,10.059252,0.2792,0.157,3.94243,0.00000
398.00,3.94161,10.040262,-0.000247,10.059266,0.2795,0.158,3.94161,0.00000
399.00,3.94203,10.040291,-0.000242,10.059249,0.2798,0.158,3.94203,0.00000
@3,1.2000,2.4, 399.396000000001 
400.00,3.94279,10.040282,-0.000242,10.059209,0.2801,0.158,3.94279,0.00000
401.00,3.94228,10.040240,-0.000243,10.059085,0.2803,0.158,3.94228,0.00000
402.00,3.93330,10.040269,-0.000243,10.059058,0.2806,0.158,3.93330,0.00000
403.00,3.90524,10.040404,-0.000243,10.059110,0.2809,0.158,3.90524,0.00000
404.00,3.85564,10.040448,-0.000247,10.059149,0.2812,0.159,3.85564,0.00000
405.00,3.79545,10.040447,-0.000248,10.059118,0.2815,0.159,3.79545,0.00000
406.00,3.73714,10.040600,-0.000248,10.059189,0.2817,0.159,3.73714,0.00000
407.00,3.68931,10.040680,-0.000249,10.059241,0.2819,0.160,3.68931,0.00000
408.00,3.66554,10.040750,-0.000252,10.059241,0.2822,0.160,3.66554,0.00000
409.00,3.66651,10.040756,-0.000250,10.059121,0.2824,0.160,3.66651,0.00000
410.00,3.68065,10.040835,-0.000247,10.059101,0.2826,0.160,3.68065,0.00000
411.00,3.69463,10.040855,-0.000247,10.059019,0.2828,0.160,3.69463,0.00000
412.00,3.70458,10.040950,-0.000248,10.058992,0.2830,0.161,3.70458,0.00000
413.00,3.70701,10.041013,-0.000247,10.058925,0.2832,0.161,3.70701,0.00000
414.00,3.70221,10.041162,-0.000249,10.059016,0.2834,0.161,3.70221,0.00000
415.00,3.69589,10.041270,-0.000249,10.059015,0.2837,0.162,3.69589,0.00000
416.00,3.69148,10.041380,-0.000248,10.059096,0.2839,0.162,3.69148,0.00000
417.00,3.69255,10.041409,-0.000244,10.059109,0.2841,0.162,3.69255,0.00000
418.00,3.70033,10.041492,-0.000243,10.059208,0.2843,0.162,3.70033,0.00000
419.00,3.71521,10.041632,-0.000242,10.059265,0.2846,0.162,3.71521,0.00000
420.00,3.73342,10.041694,-0.000242,10.059327,0.2848,0.162,3.73342,0.00000
421.00,3.75235,10.041678,-0.000242,10.059286,0.2851,0.163,3.75235,0.00000
422.00,3.77120,10.041761,-0.000239,10.059308,0.2853,0.163,3.77120,0.00000
423.00,3.79005,10.041745,-0.000235,10.059238,0.2856,0.163,3.79005,0.00000
424.00,3.80819,10.041741,-0.000236,10.059149,0.2858,0.163,3.80819,0.00000
425.00,3.82412,10.041734,-0.000238,10.059106,0.2860,0.163,3.82412,0.00000
426.00,3.83885,10.041782,-0.000238,10.059081,0.2863,0.163,3.83885,0.00000
427.00,3.85180,10.041814,-0.000243,10.059066,0.2865,0.164,3.85180,0.00000
428.00,3.86250,10.041983,-0.000248,10.059136,0.2867,0.164,3.86250,0.00000
429.00,3.87139,10.042050,-0.000248,10.059172,0.2870,0.165,3.87139,0.00000
430.00,3.87896,10.042134,-0.000244,10.059129,0.2872,0.165,3.87896,0.00000
431.00,3.88618,10.042246,-0.000243,10.059189,0.2875,0.165,3.88618,0.00000
432.00,3.89189,10.042272,-0.000244,10.059135,0.2877,0.165,3.89189,0.00000
433.00,3.89804,10.042278,-0.000242,10.059090,0.2881,0.165,3.89804,0.00000
434.00,3.90322,10.042228,-0.000240,10.059009,0.2884,0.165,3.90322,0.00000
435.00,3.90794,10.042327,-0.000243,10.059077,0.2888,0.166,3.90794,0.00000
436.00,3.91139,10.042404,-0.000245,10.059080,0.2891,0.166,3.91139,0.00000
437.00,3.91518,10.042504,-0.000241,10.059093,0.2895,0.166,3.91518,0.00000
438.00,3.91745,10.042560,-0.000243,10.059131,0.2899,0.166,3.91745,0.00000
439.00,3.91971,10.042657,-0.000247,10.059126,0.2903,0.167,3.91971,0.00000
440.00,3.92164,10.042680,-0.000249,10.059071,0.2907,0.167,3.92164,0.00000
441.00,3.92343,10.042773,-0.000249,10.059064,0.2911,0.167,3.92343,0.00000
442.00,3.92448,10.042857,-0.000248,10.059094,0.2916,0.168,3.92448,0.00000
443.00,3.92548,10.042937,-0.000248,10.059083,0.2920,0.168,3.92548,0.00000
444.00,3.92661,10.042974,-0.000246,10.059119,0.2925,0.168,3.92661,0.00000
445.00,3.92767,10.042977,-0.000245,10.059117,0.2930,0.168,3.92767,0.00000
446.00,3.92892,10.042964,-0.000245,10.059131,0.2936,0.168,3.92892,0.00000
447.00,3.92997,10.042952,-0.000247,10.059120,0.2941,0.169,3.92997,0.00000
448.00,3.93076,10.042921,-0.000248,10.059043,0.2946,0.169,3.93076,0.00000
449.00,3.93188,10.042959,-0.000248,10.059034,0.2952,0.169,3.93188,0.00000
450.00,3.93297,10.042982,-0.000249,10.058986,0.2957,0.170,3.93297,0.00000
451.00,3.93436,10.043046,-0.000248,10.058902,0.2963,0.170,3.93436,0.00000
452.00,3.93503,10.043158,-0.000248,10.058884,0.2968,0.170,3.93503,0.00000
453.00,3.93613,10.043196,-0.000248,10.058890,0.2974,0.170,3.93613,0.00000
454.00,3.93643,10.043309,-0.000246,10.058929,0.2979,0.170,3.93643,0.00000
455.00,3.93709,10.043404,-0.000245,10.059000,0.2985,0.171,3.93709,0.00000
456.00,3.93640,10.043475,-0.000246,10.059050,0.2991,0.171,3.93640,0.00000
457.00,3.93690,10.043458,-0.000244,10.059029,0.2997,0.171,3.93690,0.00000
458.00,3.93542,10.043618,-0.000241,10.059099,0.3002,0.171,3.93542,0.00000
459.00,3.93484,10.043697,-0.000243,10.059101,0.3008,0.171,3.93484,0.00000
460.00,3.93402,10.043837,-0.000242,10.059151,0.3014,0.172,3.93402,0.00000
461.00,3.93324,10.043904,-0.000240,10.059145,0.3019,0.172,3.93324,0.00000
462.00,3.93214,10.044059,-0.000241,10.059181,0.3025,0.172,3.93214,0.00000
463.00,3.93390,10.044056,-0.000241,10.059178,0.3030,0.172,3.93390,0.00000
464.00,3.93401,10.044122,-0.000242,10.059203,0.3036,0.172,3.93401,0.00000
465.00,3.93429,10.044170,-0.000243,10.059161,0.3041,0.173,3.93429,0.00000
466.00,3.93549,10.044186,-0.000240,10.059191,0.3047,0.173,3.93549,0.00000
467.00,3.93616,10.044210,-0.000239,10.059214,0.3052,0.173,3.93616,0.00000
468.00,3.93601,10.044306,-0.000240,10.059221,0.3058,0.173,3.93601,0.00000
469.00,3.93764,10.044329,-0.000239,10.059177,0.3063,0.173,3.93764,0.00000
470.00,3.93864,10.044355,-0.000237,10.059186,0.3068,0.174,3.93864,0.00000
471.00,3.93846,10.044435,-0.000238,10.059179,0.3074,0.174,3.93846,0.00000
472.00,3.93799,10.044460,-0.000240,10.059141,0.3079,0.174,3.93799,0.00000
473.00,3.93756,10.044498,-0.000241,10.059064,0.3085,0.174,3.93756,0.00000
474.00,3.93609,10.044554,-0.000241,10.059038,0.3090,0.174,3.93609,0.00000
475.00,3.93451,10.044585,-0.000244,10.058998,0.3096,0.175,3.93451,0.00000
476.00,3.93461,10.044602,-0.000244,10.058982,0.3101,0.175,3.93461,0.00000
477.00,3.93562,10.044649,-0.000243,10.058941,0.3106,0.175,3.93562,0.00000
478.00,3.93584,10.044687,-0.000239,10.058950,0.3111,0.175,3.93584,0.00000
479.00,3.93673,10.044742,-0.000239,10.058959,0.3117,0.176,3.93673,0.00000
480.00,3.93720,10.044786,-0.000235,10.058942,0.3122,0.176,3.93720,0.00000
481.00,3.93657,10.044861,-0.000235,10.058921,0.3128,0.176,3.93657,0.00000
482.00,3.93640,10.044940,-0.000233,10.058997,0.3133,0.176,3.93640,0.00000
483.00,3.93595,10.045073,-0.000235,10.059080,0.3139,0.176,3.93595,0.00000
484.00,3.93505,10.045196,-0.000236,10.059176,0.3145,0.176,3.93505,0.00000
485.00,3.93405,10.045256,-0.000239,10.059190,0.3150,0.177,3.93405,0.00000
486.00,3.93305,10.045305,-0.000240,10.059183,0.3156,0.177,3.93305,0.00000
487.00,3.93263,10.045407,-0.000242,10.059212,0.3161,0.177,3.93263,0.00000
488.00,3.93256,10.045391,-0.000243,10.059165,0.3167,0.178,3.93256,0.00000
489.00,3.93261,10.045333,-0.000242,10.059053,0.3172,0.178,3.93261,0.00000
490.00,3.93396,10.045454,-0.000242,10.059129,0.3178,0.178,3.93396,0.00000
491.00,3.93550,10.045530,-0.000243,10.059180,0.3184,0.178,3.93550,0.00000
492.00,3.93594,10.045576,-0.000243,10.059114,0.3189,0.178,3.93594,0.00000
493.00,3.93451,10.045675,-0.000243,10.059158,0.3195,0.179,3.93451,0.00000
494.00,3.93172,10.045771,-0.000245,10.059217,0.3200,0.179,3.93172,0.00000
495.00,3.92822,10.045758,-0.000244,10.059140,0.3206,0.179,3.92822,0.00000
496.00,3.92306,10.045842,-0.000242,10.059183,0.3212,0.179,3.92306,0.00000
497.00,3.92104,10.045909,-0.000243,10.059281,0.3217,0.179,3.92104,0.00000
498.00,3.92285,10.045892,-0.000243,10.059208,0.3223,0.180,3.92285,0.00000
499.00,3.92672,10.046003,-0.000240,10.059223,0.3228,0.180,3.92672,0.00000
500.00,3.93178,10.046093,-0.000239,10.059253,0.3234,0.180,3.93178,0.00000
501.00,3.93787,10.046143,-0.000241,10.059238,0.3239,0.180,3.93787,0.00000
502.00,3.94041,10.046147,-0.000239,10.059167,0.3244,0.180,3.94041,0.00000
503.00,3.94149,10.046281,-0.000237,10.059223,0.3250,0.180,3.94149,0.00000
504.00,3.94163,10.046310,-0.000236,10.059191,0.3255,0.181,3.94163,0.00000
505.00,3.93825,10.046345,-0.000234,10.059146,0.3261,0.181,3.93825,0.00000
506.00,3.93123,10.046421,-0.000229,10.059126,0.3266,0.181,3.93123,0.00000
507.00,3.92265,10.046435,-0.000231,10.059092,0.3271,0.181,3.92265,0.00000
508.00,3.91598,10.046463,-0.000235,10.059076,0.3276,0.181,3.91598,0.00000
509.00,3.91306,10.046493,-0.000235,10.059020,0.3281,0.181,3.91306,0.00000
510.00,3.91509,10.046604,-0.000238,10.059101,0.3286,0.182,3.91509,0.00000
511.00,3.92369,10.046689,-0.000241,10.059145,0.3291,0.182,3.92369,0.00000
512.00,3.93417,10.046854,-0.000239,10.059184,0.3296,0.182,3.93417,0.00000
513.00,3.94209,10.046922,-0.000237,10.059191,0.3301,0.182,3.94209,0.00000
514.00,3.94600,10.047049,-0.000239,10.059242,0.3306,0.183,3.94600,0.00000
515.00,3.94608,10.047060,-0.000238,10.059183,0.3311,0.183,3.94608,0.00000
516.00,3.94368,10.047033,-0.000238,10.059080,0.3315,0.183,3.94368,0.00000
517.00,3.94159,10.047080,-0.000238,10.059086,0.3320,0.183,3.94159,0.00000
518.00,3.93901,10.047197,-0.000237,10.059149,0.3325,0.183,3.93901,0.00000
519.00,3.93693,10.047218,-0.000236,10.059147,0.3330,0.184,3.93693,0.00000
520.00,3.93585,10.047346,-0.000236,10.059224,0.3335,0.184,3.93585,0.00000
521.00,3.93454,10.047421,-0.000232,10.059298,0.3339,0.184,3.93454,0.00000
522.00,3.93259,10.047407,-0.000231,10.059292,0.3344,0.184,3.93259,0.00000
523.00,3.93163,10.047369,-0.000227,10.059207,0.3349,0.184,3.93163,0.00000
524.00,3.93072,10.047299,-0.000228,10.059145,0.3354,0.184,3.93072,0.00000
525.00,3.93062,10.047345,-0.000233,10.059138,0.3358,0.184,3.93062,0.00000
526.00,3.93041,10.047404,-0.000239,10.059098,0.3363,0.185,3.93041,0.00000
527.00,3.93069,10.047445,-0.000243,10.059054,0.3368,0.185,3.93069,0.00000
528.00,3.93178,10.047513,-0.000249,10.059075,0.3372,0.186,3.93178,0.00000
529.00,3.93227,10.047698,-0.000248,10.059156,0.3377,0.186,3.93227,0.00000
530.00,3.93190,10.047734,-0.000244,10.059133,0.3382,0.186,3.93190,0.00000
531.00,3.93213,10.047711,-0.000242,10.059091,0.3386,0.186,3.93213,0.00000
532.00,3.93149,10.047770,-0.000238,10.059107,0.3391,0.186,3.93149,0.00000
533.00,3.92982,10.047864,-0.000237,10.059152,0.3396,0.186,3.92982,0.00000
534.00,3.92965,10.047867,-0.000239,10.059113,0.3401,0.187,3.92965,0.00000
535.00,3.92897,10.047850,-0.000240,10.059056,0.3405,0.187,3.92897,0.00000
536.00,3.92864,10.047974,-0.000242,10.059096,0.3410,0.187,3.92864,0.00000
537.00,3.92910,10.048098,-0.000244,10.059137,0.3415,0.187,3.92910,0.00000
538.00,3.92992,10.048208,-0.000244,10.059144,0.3420,0.188,3.92992,0.00000
539.00,3.92962,10.048311,-0.000242,10.059174,0.3425,0.188,3.92962,0.00000
540.00,3.92971,10.048410,-0.000240,10.059213,0.3430,0.188,3.92971,0.00000
541.00,3.93002,10.048384,-0.000241,10.059150,0.3434,0.188,3.93002,0.00000
542.00,3.93022,10.048455,-0.000242,10.059136,0.3438,0.188,3.93022,0.00000
543.00,3.92961,10.048414,-0.000241,10.059036,0.3442,0.189,3.92961,0.00000
544.00,3.92957,10.048392,-0.000242,10.058962,0.3447,0.189,3.92957,0.00000
545.00,3.92973,10.048486,-0.000244,10.058956,0.3451,0.189,3.92973,0.00000
546.00,3.92951,10.048596,-0.000240,10.058989,0.3455,0.189,3.92951,0.00000
547.00,3.92943,10.048553,-0.000239,10.058948,0.3460,0.189,3.92943,0.00000
548.00,3.92901,10.048567,-0.000241,10.058918,0.3464,0.190,3.92901,0.00000
549.00,3.92928,10.048629,-0.000240,10.058935,0.3469,0.190,3.92928,0.00000
@4,1.2000,2.4, 549.328000000001 
550.00,3.92960,10.048657,-0.000241,10.058932,0.3473,0.190,3.92960,0.00000
551.00,3.92897,10.048743,-0.000241,10.058934,0.3478,0.190,3.92897,0.00000
552.00,3.92326,10.048793,-0.000239,10.058874,0.3482,0.190,3.92326,0.00000
553.00,3.90413,10.048841,-0.000239,10.058886,0.3486,0.191,3.90413,0.00000
554.00,3.86748,10.048975,-0.000241,10.058972,0.3491,0.191,3.86748,0.00000
555.00,3.82280,10.049008,-0.000239,10.058983,0.3495,0.191,3.82280,0.00000
556.00,3.77740,10.049084,-0.000241,10.059053,0.3500,0.191,3.77740,0.00000
557.00,3.73821,10.049232,-0.000245,10.059161,0.3504,0.192,3.73821,0.00000
558.00,3.71640,10.049370,-0.000244,10.059153,0.3509,0.192,3.71640,0.00000
559.00,3.71432,10.049411,-0.000242,10.059057,0.3513,0.192,3.71432,0.00000
560.00,3.72161,10.049532,-0.000244,10.059058,0.3518,0.192,3.72161,0.00000
561.00,3.73053,10.049573,-0.000246,10.058985,0.3523,0.193,3.73053,0.00000
562.00,3.73611,10.049570,-0.000246,10.058883,0.3528,0.193,3.73611,0.00000
563.00,3.73511,10.049601,-0.000249,10.058907,0.3532,0.193,3.73511,0.00000
564.00,3.72659,10.049687,-0.000251,10.058938,0.3537,0.194,3.72659,0.00000
565.00,3.71583,10.049739,-0.000251,10.058896,0.3541,0.194,3.71583,0.00000
566.00,3.70666,10.049798,-0.000249,10.058913,0.3545,0.194,3.70666,0.00000
567.00,3.70233,10.049866,-0.000248,10.058982,0.3549,0.194,3.70233,0.00000
568.00,3.70498,10.049921,-0.000244,10.058952,0.3554,0.194,3.70498,0.00000
569.00,3.71533,10.049879,-0.000239,10.058888,0.3559,0.194,3.71533,0.00000
570.00,3.73072,10.049911,-0.000236,10.058902,0.3563,0.194,3.73072,0.00000
571.00,3.74686,10.049955,-0.000234,10.058935,0.3568,0.194,3.74686,0.00000
572.00,3.76353,10.049930,-0.000236,10.058843,0.3573,0.195,3.76353,0.00000
573.00,3.77982,10.049947,-0.000237,10.058834,0.3578,0.195,3.77982,0.00000
574.00,3.79563,10.050047,-0.000242,10.058862,0.3583,0.195,3.79563,0.00000
575.00,3.81014,10.050078,-0.000245,10.058857,0.3588,0.196,3.81014,0.00000
576.00,3.82439,10.050137,-0.000245,10.058800,0.3593,0.196,3.82439,0.00000
577.00,3.83715,10.050236,-0.000240,10.058829,0.3598,0.196,3.83715,0.00000
578.00,3.84842,10.050288,-0.000239,10.058829,0.3603,0.196,3.84842,0.00000
579.00,3.85769,10.050396,-0.000236,10.058893,0.3608,0.196,3.85769,0.00000
580.00,3.86514,10.050412,-0.000236,10.058847,0.3614,0.197,3.86514,0.00000
581.00,3.87159,10.050464,-0.000234,10.058890,0.3619,0.197,3.87159,0.00000
582.00,3.87714,10.050539,-0.000237,10.058961,0.3624,0.197,3.87714,0.00000
583.00,3.88097,10.050667,-0.000237,10.059047,0.3630,0.197,3.88097,0.00000
584.00,3.88528,10.050704,-0.000240,10.059026,0.3635,0.198,3.88528,0.00000
585.00,3.88997,10.050751,-0.000241,10.059040,0.3640,0.198,3.88997,0.00000
586.00,3.89392,10.050868,-0.000244,10.059090,0.3645,0.198,3.89392,0.00000
587.00,3.89670,10.050913,-0.000243,10.059035,0.3651,0.198,3.89670,0.00000
588.00,3.90003,10.050925,-0.000242,10.058975,0.3656,0.199,3.90003,0.00000
589.00,3.90273,10.051010,-0.000242,10.059024,0.3661,0.199,3.90273,0.00000
590.00,3.90449,10.051150,-0.000242,10.059105,0.3667,0.199,3.90449,0.00000
591.00,3.90608,10.051168,-0.000242,10.059055,0.3672,0.199,3.90608,0.00000
592.00,3.90815,10.051234,-0.000241,10.059084,0.3677,0.199,3.90815,0.00000
593.00,3.91029,10.051259,-0.000244,10.059060,0.3682,0.200,3.91029,0.00000
594.00,3.91109,10.051239,-0.000243,10.058969,0.3687,0.200,3.91109,0.00000
595.00,3.91321,10.051257,-0.000242,10.058946,0.3692,0.200,3.91321,0.00000
596.00,3.91490,10.051318,-0.000241,10.058953,0.3697,0.200,3.91490,0.00000
597.00,3.91616,10.051341,-0.000239,10.058907,0.3702,0.201,3.91616,0.00000
598.00,3.91678,10.051424,-0.000234,10.058979,0.3707,0.200,3.91678,0.00000
599.00,3.91876,10.051528,-0.000233,10.059019,0.3711,0.201,3.91876,0.00000
600.00,3.91839,10.051566,-0.000234,10.058958,0.3716,0.201,3.91839,0.00000
601.00,3.91871,10.051586,-0.000232,10.058938,0.3721,0.201,3.91871,0.00000
602.00,3.91969,10.051765,-0.000233,10.059055,0.3726,0.201,3.91969,0.00000
603.00,3.92068,10.051839,-0.000231,10.059025,0.3731,0.201,3.92068,0.00000
604.00,3.92072,10.051862,-0.000231,10.059023,0.3736,0.201,3.92072,0.00000
605.00,3.92228,10.051913,-0.000231,10.059078,0.3741,0.202,3.92228,0.00000
606.00,3.92273,10.051895,-0.000233,10.059015,0.3746,0.202,3.92273,0.00000
607.00,3.92295,10.051900,-0.000232,10.058936,0.3751,0.202,3.92295,0.00000
608.00,3.92292,10.051939,-0.000232,10.058927,0.3756,0.202,3.92292,0.00000
609.00,3.92211,10.051997,-0.000235,10.058917,0.3761,0.203,3.92211,0.00000
610.00,3.92144,10.052064,-0.000236,10.058856,0.3766,0.203,3.92144,0.00000
611.00,3.92110,10.052159,-0.000237,10.058866,0.3771,0.203,3.92110,0.00000
612.00,3.92068,10.052188,-0.000238,10.058841,0.3775,0.203,3.92068,0.00000
613.00,3.92072,10.052275,-0.000241,10.058887,0.3780,0.204,3.92072,0.00000
614.00,3.92165,10.052365,-0.000239,10.058923,0.3784,0.204,3.92165,0.00000
615.00,3.92185,10.052489,-0.000235,10.059024,0.3789,0.204,3.92185,0.00000
616.00,3.92208,10.052510,-0.000233,10.058989,0.3793,0.204,3.92208,0.00000
617.00,3.92252,10.052629,-0.000234,10.059072,0.3798,0.204,3.92252,0.00000
618.00,3.92365,10.052636,-0.000236,10.059011,0.3803,0.205,3.92365,0.00000
619.00,3.92416,10.052714,-0.000232,10.058986,0.3807,0.205,3.92416,0.00000
620.00,3.92417,10.052721,-0.000234,10.058947,0.3812,0.205,3.92417,0.00000
621.00,3.92416,10.052902,-0.000234,10.059088,0.3817,0.205,3.92416,0.00000
622.00,3.92416,10.052966,-0.000233,10.059127,0.3821,0.205,3.92416,0.00000
623.00,3.92341,10.053087,-0.000233,10.059204,0.3826,0.205,3.92341,0.00000
624.00,3.92266,10.053096,-0.000235,10.059230,0.3830,0.206,3.92266,0.00000
625.00,3.92361,10.053140,-0.000235,10.059246,0.3834,0.206,3.92361,0.00000
626.00,3.92453,10.053104,-0.000235,10.059191,0.3839,0.206,3.92453,0.00000
627.00,3.92520,10.053137,-0.000235,10.059168,0.3843,0.206,3.92520,0.00000
628.00,3.92586,10.053150,-0.000233,10.059140,0.3847,0.206,3.92586,0.00000
629.00,3.92635,10.053197,-0.000234,10.059111,0.3851,0.206,3.92635,0.00000
630.00,3.92584,10.053262,-0.000231,10.059129,0.3856,0.207,3.92584,0.00000
631.00,3.92492,10.053440,-0.000228,10.059188,0.3860,0.207,3.92492,0.00000
632.00,3.92434,10.053428,-0.000228,10.059148,0.3864,0.207,3.92434,0.00000
633.00,3.92423,10.053504,-0.000231,10.059145,0.3868,0.207,3.92423,0.00000
634.00,3.92498,10.053588,-0.000231,10.059210,0.3873,0.207,3.92498,0.00000
635.00,3.92508,10.053707,-0.000234,10.059236,0.3877,0.208,3.92508,0.00000
636.00,3.92630,10.053670,-0.000236,10.059137,0.3882,0.208,3.92630,0.00000
637.00,3.92642,10.053754,-0.000239,10.059134,0.3886,0.208,3.92642,0.00000
638.00,3.92650,10.053808,-0.000236,10.059105,0.3890,0.208,3.92650,0.00000
639.00,3.92640,10.053873,-0.000234,10.059063,0.3895,0.208,3.92640,0.00000
640.00,3.92583,10.053938,-0.000236,10.059034,0.3899,0.209,3.92583,0.00000
641.00,3.92435,10.053977,-0.000236,10.059031,0.3903,0.209,3.92435,0.00000
642.00,3.92468,10.054089,-0.000236,10.059049,0.3907,0.209,3.92468,0.00000
643.00,3.92476,10.054145,-0.000235,10.059042,0.3911,0.209,3.92476,0.00000
644.00,3.92462,10.054199,-0.000236,10.059052,0.3915,0.209,3.92462,0.00000
645.00,3.92518,10.054239,-0.000232,10.059022,0.3919,0.209,3.92518,0.00000
646.00,3.92526,10.054397,-0.000232,10.059102,0.3923,0.209,3.92526,0.00000
647.00,3.92466,10.054507,-0.000233,10.059127,0.3927,0.210,3.92466,0.00000
648.00,3.92362,10.054569,-0.000234,10.059149,0.3931,0.210,3.92362,0.00000
649.00,3.92350,10.054658,-0.000235,10.059165,0.3935,0.210,3.92350,0.00000
650.00,3.92447,10.054679,-0.000239,10.059167,0.3939,0.210,3.92447,0.00000
651.00,3.92508,10.054759,-0.000243,10.059188,0.3944,0.211,3.92508,0.00000
652.00,3.92520,10.054698,-0.000242,10.059126,0.3947,0.211,3.92520,0.00000
653.00,3.92569,10.054762,-0.000244,10.059170,0.3951,0.211,3.92569,0.00000
654.00,3.92592,10.054838,-0.000243,10.059201,0.3956,0.212,3.92592,0.00000
655.00,3.92499,10.054934,-0.000242,10.059214,0.3960,0.212,3.92499,0.00000
656.00,3.92481,10.054943,-0.000240,10.059188,0.3964,0.212,3.92481,0.00000
657.00,3.92554,10.055054,-0.000238,10.059219,0.3968,0.212,3.92554,0.00000
658.00,3.92632,10.055115,-0.000236,10.059231,0.3972,0.212,3.92632,0.00000
659.00,3.92674,10.055106,-0.000235,10.059194,0.3976,0.212,3.92674,0.00000
660.00,3.92682,10.055107,-0.000235,10.059164,0.3980,0.213,3.92682,0.00000
661.00,3.92751,10.055141,-0.000235,10.059160,0.3985,0.213,3.92751,0.00000
662.00,3.92733,10.055196,-0.000236,10.059193,0.3989,0.213,3.92733,0.00000
663.00,3.92686,10.055196,-0.000235,10.059105,0.3993,0.213,3.92686,0.00000
664.00,3.92647,10.055247,-0.000240,10.059104,0.3997,0.214,3.92647,0.00000
665.00,3.92580,10.055335,-0.000241,10.059158,0.4002,0.214,3.92580,0.00000
666.00,3.92526,10.055417,-0.000238,10.059199,0.4006,0.214,3.92526,0.00000
667.00,3.92552,10.055430,-0.000239,10.059158,0.4010,0.214,3.92552,0.00000
668.00,3.92608,10.055521,-0.000240,10.059215,0.4015,0.214,3.92608,0.00000
669.00,3.92560,10.055599,-0.000237,10.059181,0.4019,0.215,3.92560,0.00000
670.00,3.92633,10.055652,-0.000235,10.059169,0.4023,0.215,3.92633,0.00000
671.00,3.92670,10.055734,-0.000236,10.059165,0.4028,0.215,3.92670,0.00000
672.00,3.92607,10.055831,-0.000233,10.059177,0.4032,0.215,3.92607,0.00000
673.00,3.92480,10.055929,-0.000232,10.059150,0.4036,0.215,3.92480,0.00000
674.00,3.92497,10.056015,-0.000230,10.059209,0.4041,0.215,3.92497,0.00000
675.00,3.92434,10.056051,-0.000230,10.059157,0.4045,0.216,3.92434,0.00000
676.00,3.92441,10.056063,-0.000232,10.059116,0.4049,0.216,3.92441,0.00000
677.00,3.92552,10.056169,-0.000235,10.059126,0.4054,0.216,3.92552,0.00000
678.00,3.92630,10.056192,-0.000237,10.059158,0.4058,0.216,3.92630,0.00000
679.00,3.92631,10.056236,-0.000236,10.059173,0.4062,0.217,3.92631,0.00000
680.00,3.92667,10.056301,-0.000233,10.059184,0.4066,0.217,3.92667,0.00000
681.00,3.92645,10.056379,-0.000230,10.059243,0.4070,0.217,3.92645,0.00000
682.00,3.92602,10.056383,-0.000231,10.059244,0.4074,0.217,3.92602,0.00000
683.00,3.92590,10.056439,-0.000232,10.059231,0.4078,0.217,3.92590,0.00000
684.00,3.92609,10.056518,-0.000232,10.059212,0.4082,0.217,3.92609,0.00000
685.00,3.92610,10.056642,-0.000231,10.059252,0.4086,0.217,3.92610,0.00000
686.00,3.92575,10.056674,-0.000233,10.059165,0.4090,0.218,3.92575,0.00000
687.00,3.92550,10.056773,-0.000229,10.059205,0.4094,0.218,3.92550,0.00000
688.00,3.92501,10.056879,-0.000226,10.059262,0.4098,0.218,3.92501,0.00000
689.00,3.92428,10.056909,-0.000231,10.059264,0.4102,0.218,3.92428,0.00000
690.00,3.92551,10.056953,-0.000234,10.059333,0.4106,0.218,3.92551,0.00000
691.00,3.92673,10.056897,-0.000236,10.059277,0.4110,0.219,3.92673,0.00000
692.00,3.92680,10.056938,-0.000240,10.059276,0.4114,0.219,3.92680,0.00000
693.00,3.92788,10.056909,-0.000243,10.059173,0.4118,0.219,3.92788,0.00000
694.00,3.92929,10.056982,-0.000242,10.059162,0.4122,0.220,3.92929,0.00000
695.00,3.92897,10.056994,-0.000243,10.059109,0.4126,0.220,3.92897,0.00000
696.00,3.92777,10.057150,-0.000245,10.059221,0.4130,0.220,3.92777,0.00000
697.00,3.92712,10.057131,-0.000243,10.059164,0.4135,0.220,3.92712,0.00000
698.00,3.92646,10.057267,-0.000242,10.059270,0.4140,0.220,3.92646,0.00000
699.00,3.92623,10.057239,-0.000239,10.059256,0.4144,0.221,3.92623,0.00000
@5,1.2000,2.4, 699.332999999999 
700.00,3.92588,10.057305,-0.000238,10.059261,0.4148,0.221,3.92588,0.00000
701.00,3.92682,10.057390,-0.000234,10.059256,0.4153,0.221,3.92682,0.00000
702.00,3.92551,10.057459,-0.000235,10.059219,0.4157,0.221,3.92551,0.00000
703.00,3.91589,10.057503,-0.000238,10.059198,0.4162,0.221,3.91589,0.00000
704.00,3.89391,10.057558,-0.000238,10.059201,0.4166,0.222,3.89391,0.00000
705.00,3.86387,10.057567,-0.000238,10.059171,0.4171,0.222,3.86387,0.00000
706.00,3.83207,10.057637,-0.000237,10.059222,0.4176,0.222,3.83207,0.00000
707.00,3.80314,10.057769,-0.000237,10.059320,0.4180,0.222,3.80314,0.00000
708.00,3.78471,10.057827,-0.000235,10.059351,0.4185,0.222,3.78471,0.00000
709.00,3.77978,10.057914,-0.000235,10.059341,0.4189,0.222,3.77978,0.00000
710.00,3.78447,10.058048,-0.000237,10.059323,0.4193,0.223,3.78447,0.00000
711.00,3.79209,10.058012,-0.000238,10.059207,0.4197,0.223,3.79209,0.00000
712.00,3.79697,10.058031,-0.000238,10.059187,0.4201,0.223,3.79697,0.00000
713.00,3.79679,10.058053,-0.000238,10.059145,0.4205,0.223,3.79679,0.00000
714.00,3.79246,10.058117,-0.000239,10.059170,0.4210,0.224,3.79246,0.00000
715.00,3.78509,10.058168,-0.000236,10.059229,0.4214,0.224,3.78509,0.00000
716.00,3.77733,10.058301,-0.000233,10.059318,0.4218,0.224,3.77733,0.00000
717.00,3.77299,10.058303,-0.000230,10.059237,0.4222,0.224,3.77299,0.00000
718.00,3.77360,10.058366,-0.000227,10.059233,0.4225,0.224,3.77360,0.00000
719.00,3.77774,10.058370,-0.000227,10.059157,0.4229,0.224,3.77774,0.00000
720.00,3.78554,10.058429,-0.000228,10.059106,0.4234,0.224,3.78554,0.00000
721.00,3.79553,10.058428,-0.000229,10.059050,0.4238,0.224,3.79553,0.00000
722.00,3.80700,10.058514,-0.000230,10.059115,0.4242,0.225,3.80700,0.00000
723.00,3.81789,10.058641,-0.000231,10.059169,0.4246,0.225,3.81789,0.00000
724.00,3.82887,10.058818,-0.000233,10.059278,0.4250,0.225,3.82887,0.00000
725.00,3.83911,10.058810,-0.000236,10.059256,0.4255,0.225,3.83911,0.00000
726.00,3.84822,10.058946,-0.000237,10.059328,0.4259,0.226,3.84822,0.00000
727.00,3.85489,10.058952,-0.000239,10.059254,0.4263,0.226,3.85489,0.00000
728.00,3.86066,10.058888,-0.000239,10.059170,0.4268,0.226,3.86066,0.00000
729.00,3.86643,10.058851,-0.000237,10.059112,0.4272,0.226,3.86643,0.00000
730.00,3.87143,10.058924,-0.000234,10.059149,0.4276,0.226,3.87143,0.00000
731.00,3.87588,10.058891,-0.000235,10.059083,0.4280,0.227,3.87588,0.00000
732.00,3.88044,10.059009,-0.000238,10.059141,0.4285,0.227,3.88044,0.00000
733.00,3.88461,10.059103,-0.000243,10.059105,0.4289,0.227,3.88461,0.00000
734.00,3.88836,10.059201,-0.000243,10.059051,0.4293,0.228,3.88836,0.00000
735.00,3.89174,10.059224,-0.000245,10.058969,0.4297,0.228,3.89174,0.00000
736.00,3.89331,10.059355,-0.000243,10.058963,0.4301,0.228,3.89331,0.00000
737.00,3.89477,10.059377,-0.000240,10.058996,0.4304,0.228,3.89477,0.00000
738.00,3.89688,10.059424,-0.000236,10.059073,0.4308,0.228,3.89688,0.00000
739.00,3.89845,10.059487,-0.000236,10.059135,0.4311,0.228,3.89845,0.00000
740.00,3.89939,10.059550,-0.000237,10.059167,0.4315,0.229,3.89939,0.00000
741.00,3.90115,10.059564,-0.000239,10.059161,0.4318,0.229,3.90115,0.00000
742.00,3.90345,10.059707,-0.000239,10.059182,0.4321,0.229,3.90345,0.00000
743.00,3.90535,10.059800,-0.000237,10.059163,0.4324,0.229,3.90535,0.00000
744.00,3.90696,10.059837,-0.000240,10.059152,0.4327,0.230,3.90696,0.00000
745.00,3.90918,10.059907,-0.000238,10.059170,0.4330,0.230,3.90918,0.00000
746.00,3.91089,10.059907,-0.000238,10.059127,0.4333,0.230,3.91089,0.00000
747.00,3.91197,10.059856,-0.000240,10.059024,0.4336,0.230,3.91197,0.00000
748.00,3.91244,10.059877,-0.000240,10.058986,0.4339,0.230,3.91244,0.00000
749.00,3.91271,10.059921,-0.000238,10.058951,0.4343,0.231,3.91271,0.00000
750.00,3.91234,10.060041,-0.000238,10.059044,0.4346,0.231,3.91234,0.00000
751.00,3.91274,10.060153,-0.000237,10.059125,0.4350,0.231,3.91274,0.00000
752.00,3.91243,10.060298,-0.000235,10.059226,0.4353,0.231,3.91243,0.00000
753.00,3.91272,10.060338,-0.000235,10.059247,0.4357,0.231,3.91272,0.00000
754.00,3.91347,10.060449,-0.000236,10.059303,0.4361,0.232,3.91347,0.00000
755.00,3.91449,10.060430,-0.000237,10.059155,0.4364,0.232,3.91449,0.00000
756.00,3.91507,10.060525,-0.000234,10.059152,0.4368,0.232,3.91507,0.00000
757.00,3.91629,10.060527,-0.000230,10.059114,0.4371,0.232,3.91629,0.00000
758.00,3.91583,10.060615,-0.000231,10.059135,0.4375,0.232,3.91583,0.00000
759.00,3.91589,10.060598,-0.000230,10.059057,0.4378,0.232,3.91589,0.00000
760.00,3.91580,10.060711,-0.000228,10.059183,0.4382,0.232,3.91580,0.00000
761.00,3.91556,10.060697,-0.000229,10.059117,0.4386,0.233,3.91556,0.00000
762.00,3.91579,10.060729,-0.000233,10.059071,0.4389,0.233,3.91579,0.00000
763.00,3.91717,10.060732,-0.000232,10.059005,0.4392,0.233,3.91717,0.00000
764.00,3.91718,10.060821,-0.000232,10.059031,0.4395,0.233,3.91718,0.00000
765.00,3.91779,10.060840,-0.000231,10.058973,0.4398,0.233,3.91779,0.00000
766.00,3.91824,10.060926,-0.000231,10.058997,0.4402,0.234,3.91824,0.00000
767.00,3.91833,10.061062,-0.000232,10.059045,0.4405,0.234,3.91833,0.00000
768.00,3.91867,10.061140,-0.000232,10.059056,0.4408,0.234,3.91867,0.00000
769.00,3.91874,10.061177,-0.000231,10.059047,0.4412,0.234,3.91874,0.00000
770.00,3.91866,10.061303,-0.000231,10.059078,0.4415,0.234,3.91866,0.00000
771.00,3.91881,10.061408,-0.000232,10.059116,0.4418,0.235,3.91881,0.00000
772.00,3.91888,10.061457,-0.000232,10.059088,0.4421,0.235,3.91888,0.00000
773.00,3.91776,10.061614,-0.000230,10.059178,0.4425,0.235,3.91776,0.00000
774.00,3.91773,10.061712,-0.000230,10.059182,0.4428,0.235,3.91773,0.00000
775.00,3.91756,10.061703,-0.000228,10.059130,0.4431,0.235,3.91756,0.00000
776.00,3.91707,10.061745,-0.000224,10.059119,0.4435,0.235,3.91707,0.00000
777.00,3.91747,10.061755,-0.000223,10.059115,0.4438,0.235,3.91747,0.00000
778.00,3.91816,10.061786,-0.000224,10.059095,0.4441,0.236,3.91816,0.00000
779.00,3.91916,10.061827,-0.000225,10.059113,0.4444,0.236,3.91916,0.00000
780.00,3.92012,10.061901,-0.000225,10.059124,0.4448,0.236,3.92012,0.00000
781.00,3.92101,10.061983,-0.000228,10.059110,0.4451,0.236,3.92101,0.00000
782.00,3.92086,10.062136,-0.000230,10.059147,0.4455,0.237,3.92086,0.00000
783.00,3.92060,10.062159,-0.000231,10.059111,0.4458,0.237,3.92060,0.00000
784.00,3.91999,10.062208,-0.000230,10.059074,0.4463,0.237,3.91999,0.00000
785.00,3.91930,10.062345,-0.000234,10.059131,0.4467,0.237,3.91930,0.00000
786.00,3.91933,10.062402,-0.000236,10.059181,0.4470,0.237,3.91933,0.00000
787.00,3.91925,10.062374,-0.000239,10.059096,0.4474,0.238,3.91925,0.00000
788.00,3.92000,10.062475,-0.000238,10.059075,0.4478,0.238,3.92000,0.00000
789.00,3.92005,10.062506,-0.000238,10.059015,0.4482,0.238,3.92005,0.00000
790.00,3.92016,10.062446,-0.000241,10.058913,0.4485,0.238,3.92016,0.00000
791.00,3.92015,10.062479,-0.000239,10.058826,0.4488,0.239,3.92015,0.00000
792.00,3.91997,10.062497,-0.000236,10.058816,0.4492,0.239,3.91997,0.00000
793.00,3.91998,10.062521,-0.000239,10.058810,0.4495,0.239,3.91998,0.00000
794.00,3.92056,10.062606,-0.000242,10.058908,0.4498,0.239,3.92056,0.00000
795.00,3.92037,10.062697,-0.000240,10.058955,0.4501,0.240,3.92037,0.00000
796.00,3.92097,10.062743,-0.000238,10.058973,0.4504,0.240,3.92097,0.00000
797.00,3.92154,10.062831,-0.000238,10.058981,0.4508,0.240,3.92154,0.00000
798.00,3.92101,10.062929,-0.000239,10.059013,0.4511,0.240,3.92101,0.00000
799.00,3.92044,10.062957,-0.000238,10.058964,0.4514,0.240,3.92044,0.00000
800.00,3.92128,10.063019,-0.000239,10.058916,0.4518,0.241,3.92128,0.00000
801.00,3.92040,10.063101,-0.000242,10.058944,0.4521,0.241,3.92040,0.00000
802.00,3.92021,10.063242,-0.000243,10.059034,0.4524,0.241,3.92021,0.00000
803.00,3.92001,10.063299,-0.000240,10.059034,0.4527,0.241,3.92001,0.00000
804.00,3.92049,10.063398,-0.000241,10.059047,0.4530,0.242,3.92049,0.00000
805.00,3.92035,10.063534,-0.000238,10.059137,0.4534,0.242,3.92035,0.00000
806.00,3.92101,10.063583,-0.000236,10.059109,0.4537,0.242,3.92101,0.00000
807.00,3.92110,10.063619,-0.000234,10.059117,0.4540,0.242,3.92110,0.00000
808.00,3.92108,10.063711,-0.000234,10.059160,0.4544,0.242,3.92108,0.00000
809.00,3.92102,10.063766,-0.000231,10.059181,0.4547,0.242,3.92102,0.00000
810.00,3.92088,10.063730,-0.000233,10.059147,0.4551,0.242,3.92088,0.00000
811.00,3.91955,10.063750,-0.000235,10.059144,0.4554,0.243,3.91955,0.00000
812.00,3.91858,10.063725,-0.000240,10.059060,0.4558,0.243,3.91858,0.00000
813.00,3.91836,10.063703,-0.000245,10.058995,0.4561,0.244,3.91836,0.00000
814.00,3.91795,10.063716,-0.000244,10.058988,0.4565,0.244,3.91795,0.00000
815.00,3.91823,10.063742,-0.000242,10.058949,0.4568,0.244,3.91823,0.00000
816.00,3.92020,10.063785,-0.000240,10.058957,0.4572,0.244,3.92020,0.00000
817.00,3.92064,10.063895,-0.000239,10.059071,0.4576,0.244,3.92064,0.00000
818.00,3.92220,10.063963,-0.000234,10.059145,0.4579,0.244,3.92220,0.00000
819.00,3.92343,10.063981,-0.000235,10.059123,0.4583,0.244,3.92343,0.00000
820.00,3.92389,10.064179,-0.000237,10.059274,0.4587,0.245,3.92389,0.00000
821.00,3.92284,10.064237,-0.000238,10.059274,0.4590,0.245,3.92284,0.00000
822.00,3.92248,10.064246,-0.000235,10.059203,0.4594,0.245,3.92248,0.00000
823.00,3.92134,10.064264,-0.000235,10.059105,0.4597,0.245,3.92134,0.00000
824.00,3.91989,10.064378,-0.000233,10.059174,0.4601,0.245,3.91989,0.00000
825.00,3.91932,10.064350,-0.000232,10.059085,0.4604,0.245,3.91932,0.00000
826.00,3.91987,10.064415,-0.000232,10.059092,0.4608,0.246,3.91987,0.00000
827.00,3.92071,10.064486,-0.000233,10.059087,0.4612,0.246,3.92071,0.00000
828.00,3.92108,10.064592,-0.000230,10.059150,0.4615,0.246,3.92108,0.00000
829.00,3.92100,10.064671,-0.000230,10.059115,0.4619,0.246,3.92100,0.00000
830.00,3.92062,10.064659,-0.000230,10.059039,0.4622,0.246,3.92062,0.00000
831.00,3.92026,10.064729,-0.000229,10.059007,0.4626,0.246,3.92026,0.00000
832.00,3.91944,10.064800,-0.000229,10.058988,0.4629,0.247,3.91944,0.00000
833.00,3.91885,10.064829,-0.000235,10.058987,0.4632,0.247,3.91885,0.00000
834.00,3.91921,10.064911,-0.000234,10.059027,0.4636,0.247,3.91921,0.00000
835.00,3.91946,10.064988,-0.000232,10.059039,0.4639,0.247,3.91946,0.00000
836.00,3.91852,10.065066,-0.000232,10.059067,0.4643,0.247,3.91852,0.00000
837.00,3.91895,10.065107,-0.000231,10.059046,0.4646,0.248,3.91895,0.00000
838.00,3.91939,10.065083,-0.000230,10.058950,0.4649,0.248,3.91939,0.00000
839.00,3.91925,10.065146,-0.000233,10.058960,0.4653,0.248,3.91925,0.00000
840.00,3.91851,10.065227,-0.000233,10.058984,0.4656,0.248,3.91851,0.00000
841.00,3.91872,10.065248,-0.000236,10.058957,0.4660,0.249,3.91872,0.00000
842.00,3.91866,10.065266,-0.000237,10.059001,0.4664,0.249,3.91866,0.00000
843.00,3.91941,10.065360,-0.000233,10.059043,0.4667,0.249,3.91941,0.00000
844.00,3.91984,10.065400,-0.000234,10.058997,0.4671,0.249,3.91984,0.00000
845.00,3.92030,10.065404,-0.000235,10.058959,0.4674,0.249,3.92030,0.00000
846.00,3.92111,10.065427,-0.000231,10.058972,0.4678,0.249,3.92111,0.00000
847.00,3.92158,10.065600,-0.000230,10.059042,0.4682,0.250,3.92158,0.00000
848.00,3.92063,10.065661,-0.000234,10.059029,0.4685,0.250,3.92063,0.00000
849.00,3.92136,10.065735,-0.000234,10.059080,0.4689,0.250,3.92136,0.00000
@6,1.2000,2.4, 849.312000000005 
850.00,3.92266,10.065836,-0.000231,10.059164,0.4693,0.250,3.92266,0.00000
851.00,3.92258,10.065866,-0.000232,10.059144,0.4697,0.250,3.92258,0.00000
852.00,3.92107,10.065858,-0.000231,10.059056,0.4701,0.250,3.92107,0.00000
853.00,3.91498,10.065950,-0.000229,10.059099,0.4704,0.251,3.91498,0.00000
854.00,3.90044,10.065910,-0.000229,10.059054,0.4708,0.251,3.90044,0.00000
855.00,3.88119,10.065944,-0.000231,10.059045,0.4711,0.251,3.88119,0.00000
856.00,3.86284,10.065986,-0.000233,10.059080,0.4715,0.251,3.86284,0.00000
857.00,3.84816,10.066012,-0.000236,10.059034,0.4718,0.252,3.84816,0.00000
858.00,3.83926,10.066007,-0.000235,10.059014,0.4721,0.252,3.83926,0.00000
859.00,3.83992,10.066075,-0.000235,10.059012,0.4725,0.252,3.83992,0.00000
860.00,3.84772,10.066126,-0.000235,10.058948,0.4727,0.252,3.84772,0.00000
861.00,3.85647,10.066305,-0.000235,10.059019,0.4731,0.252,3.85647,0.00000
862.00,3.86174,10.066374,-0.000237,10.059079,0.4733,0.252,3.86174,0.00000
863.00,3.86571,10.066472,-0.000237,10.059089,0.4736,0.252,3.86571,0.00000
864.00,3.86654,10.066524,-0.000237,10.059045,0.4739,0.252,3.86654,0.00000
865.00,3.86354,10.066582,-0.000235,10.059045,0.4743,0.253,3.86354,0.00000
866.00,3.86062,10.066600,-0.000235,10.058997,0.4746,0.253,3.86062,0.00000
867.00,3.85900,10.066664,-0.000231,10.058992,0.4749,0.253,3.85900,0.00000
868.00,3.85888,10.066706,-0.000231,10.059015,0.4753,0.253,3.85888,0.00000
869.00,3.85927,10.066799,-0.000230,10.059065,0.4756,0.253,3.85927,0.00000
870.00,3.86174,10.066873,-0.000232,10.059112,0.4760,0.253,3.86174,0.00000
871.00,3.86429,10.066901,-0.000232,10.059101,0.4763,0.254,3.86429,0.00000
872.00,3.86830,10.066895,-0.000234,10.059097,0.4766,0.254,3.86830,0.00000
873.00,3.87239,10.066940,-0.000235,10.059075,0.4769,0.254,3.87239,0.00000
874.00,3.87802,10.066972,-0.000239,10.059061,0.4772,0.255,3.87802,0.00000
875.00,3.88282,10.067017,-0.000241,10.059072,0.4775,0.255,3.88282,0.00000
876.00,3.88661,10.067081,-0.000241,10.059108,0.4778,0.255,3.88661,0.00000
877.00,3.88938,10.067193,-0.000242,10.059157,0.4781,0.255,3.88938,0.00000
878.00,3.89218,10.067282,-0.000242,10.059204,0.4783,0.256,3.89218,0.00000
879.00,3.89372,10.067322,-0.000242,10.059179,0.4786,0.256,3.89372,0.00000
880.00,3.89533,10.067409,-0.000241,10.059215,0.4789,0.256,3.89533,0.00000
881.00,3.89714,10.067486,-0.000240,10.059218,0.4792,0.256,3.89714,0.00000
882.00,3.89871,10.067536,-0.000237,10.059173,0.4795,0.256,3.89871,0.00000
883.00,3.89930,10.067517,-0.000237,10.059144,0.4798,0.256,3.89930,0.00000
884.00,3.90050,10.067635,-0.000236,10.059216,0.4802,0.257,3.90050,0.00000
885.00,3.90194,10.067665,-0.000232,10.059209,0.4804,0.257,3.90194,0.00000
886.00,3.90277,10.067747,-0.000229,10.059199,0.4807,0.257,3.90277,0.00000
887.00,3.90400,10.067785,-0.000230,10.059216,0.4810,0.257,3.90400,0.00000
888.00,3.90558,10.067895,-0.000234,10.059230,0.4814,0.257,3.90558,0.00000
889.00,3.90684,10.067982,-0.000234,10.059290,0.4817,0.257,3.90684,0.00000
890.00,3.90758,10.068055,-0.000235,10.059317,0.4820,0.258,3.90758,0.00000
891.00,3.90879,10.067975,-0.000238,10.059210,0.4823,0.258,3.90879,0.00000
892.00,3.90937,10.068138,-0.000236,10.059252,0.4826,0.258,3.90937,0.00000
893.00,3.91056,10.068210,-0.000232,10.059257,0.4829,0.258,3.91056,0.00000
894.00,3.91095,10.068237,-0.000229,10.059192,0.4832,0.258,3.91095,0.00000
895.00,3.91109,10.068269,-0.000228,10.059145,0.4835,0.258,3.91109,0.00000
896.00,3.91179,10.068407,-0.000230,10.059271,0.4838,0.259,3.91179,0.00000
897.00,3.91234,10.068307,-0.000232,10.059205,0.4840,0.259,3.91234,0.00000
898.00,3.91200,10.068308,-0.000234,10.059183,0.4843,0.259,3.91200,0.00000
899.00,3.91235,10.068325,-0.000236,10.059175,0.4846,0.259,3.91235,0.00000
900.00,3.91300,10.068399,-0.000237,10.059171,0.4848,0.260,3.91300,0.00000
901.00,3.91249,10.068490,-0.000236,10.059159,0.4850,0.260,3.91249,0.00000
902.00,3.91257,10.068617,-0.000234,10.059201,0.4853,0.260,3.91257,0.00000
903.00,3.91289,10.068676,-0.000234,10.059186,0.4855,0.260,3.91289,0.00000
904.00,3.91299,10.068803,-0.000232,10.059234,0.4858,0.260,3.91299,0.00000
905.00,3.91259,10.068843,-0.000234,10.059236,0.4860,0.261,3.91259,0.00000
906.00,3.91353,10.068877,-0.000232,10.059206,0.4863,0.261,3.91353,0.00000
907.00,3.91409,10.068930,-0.000234,10.059245,0.4865,0.261,3.91409,0.00000
908.00,3.91411,10.068994,-0.000234,10.059303,0.4868,0.261,3.91411,0.00000
909.00,3.91376,10.068996,-0.000233,10.059288,0.4871,0.261,3.91376,0.00000
910.00,3.91469,10.069069,-0.000235,10.059296,0.4873,0.262,3.91469,0.00000
911.00,3.91419,10.069188,-0.000237,10.059356,0.4876,0.262,3.91419,0.00000
912.00,3.91388,10.069263,-0.000236,10.059348,0.4879,0.262,3.91388,0.00000
913.00,3.91371,10.069315,-0.000236,10.059301,0.4881,0.262,3.91371,0.00000
914.00,3.91392,10.069374,-0.000238,10.059242,0.4884,0.263,3.91392,0.00000
915.00,3.91288,10.069451,-0.000237,10.059269,0.4887,0.263,3.91288,0.00000
916.00,3.91240,10.069439,-0.000235,10.059258,0.4889,0.263,3.91240,0.00000
917.00,3.91204,10.069524,-0.000236,10.059282,0.4892,0.263,3.91204,0.00000
918.00,3.91287,10.069608,-0.000235,10.059321,0.4895,0.263,3.91287,0.00000
919.00,3.91387,10.069621,-0.000235,10.059373,0.4898,0.263,3.91387,0.00000
920.00,3.91481,10.069615,-0.000233,10.059356,0.4901,0.263,3.91481,0.00000
921.00,3.91594,10.069655,-0.000233,10.059356,0.4904,0.264,3.91594,0.00000
922.00,3.91570,10.069639,-0.000232,10.059274,0.4906,0.264,3.91570,0.00000
923.00,3.91555,10.069600,-0.000232,10.059172,0.4909,0.264,3.91555,0.00000
924.00,3.91539,10.069659,-0.000231,10.059124,0.4912,0.264,3.91539,0.00000
925.00,3.91489,10.069784,-0.000233,10.059153,0.4914,0.264,3.91489,0.00000
926.00,3.91457,10.069801,-0.000228,10.059076,0.4916,0.264,3.91457,0.00000
927.00,3.91610,10.069815,-0.000227,10.059084,0.4919,0.265,3.91610,0.00000
928.00,3.91598,10.069935,-0.000227,10.059162,0.4922,0.265,3.91598,0.00000
929.00,3.91593,10.069985,-0.000228,10.059184,0.4924,0.265,3.91593,0.00000
930.00,3.91634,10.069923,-0.000225,10.059089,0.4927,0.265,3.91634,0.00000
931.00,3.91604,10.070045,-0.000228,10.059179,0.4929,0.265,3.91604,0.00000
932.00,3.91531,10.070116,-0.000228,10.059155,0.4932,0.265,3.91531,0.00000
933.00,3.91524,10.070127,-0.000231,10.059134,0.4934,0.266,3.91524,0.00000
934.00,3.91483,10.070216,-0.000228,10.059131,0.4936,0.266,3.91483,0.00000
935.00,3.91497,10.070372,-0.000232,10.059217,0.4939,0.266,3.91497,0.00000
936.00,3.91491,10.070382,-0.000234,10.059155,0.4941,0.266,3.91491,0.00000
937.00,3.91506,10.070482,-0.000236,10.059195,0.4944,0.267,3.91506,0.00000
938.00,3.91498,10.070559,-0.000231,10.059182,0.4947,0.267,3.91498,0.00000
939.00,3.91520,10.070575,-0.000231,10.059162,0.4949,0.267,3.91520,0.00000
940.00,3.91493,10.070560,-0.000227,10.059078,0.4951,0.267,3.91493,0.00000
941.00,3.91534,10.070604,-0.000223,10.059079,0.4954,0.267,3.91534,0.00000
942.00,3.91456,10.070617,-0.000219,10.059042,0.4956,0.267,3.91456,0.00000
943.00,3.91388,10.070698,-0.000221,10.059064,0.4958,0.267,3.91388,0.00000
944.00,3.91304,10.070809,-0.000222,10.059112,0.4960,0.267,3.91304,0.00000
945.00,3.91319,10.070917,-0.000222,10.059156,0.4963,0.267,3.91319,0.00000
946.00,3.91359,10.070987,-0.000226,10.059150,0.4965,0.268,3.91359,0.00000
947.00,3.91460,10.071023,-0.000232,10.059138,0.4967,0.268,3.91460,0.00000
948.00,3.91525,10.071028,-0.000233,10.059087,0.4969,0.268,3.91525,0.00000
949.00,3.91513,10.071074,-0.000233,10.059083,0.4971,0.268,3.91513,0.00000
950.00,3.91472,10.071077,-0.000232,10.059005,0.4973,0.269,3.91472,0.00000
951.00,3.91476,10.071156,-0.000230,10.059017,0.4976,0.269,3.91476,0.00000
952.00,3.91462,10.071262,-0.000227,10.059079,0.4978,0.269,3.91462,0.00000
953.00,3.91446,10.071408,-0.000227,10.059160,0.4980,0.269,3.91446,0.00000
954.00,3.91517,10.071519,-0.000227,10.059223,0.4983,0.269,3.91517,0.00000
955.00,3.91510,10.071645,-0.000226,10.059323,0.4985,0.269,3.91510,0.00000
956.00,3.91429,10.071704,-0.000227,10.059386,0.4987,0.270,3.91429,0.00000
957.00,3.91389,10.071778,-0.000227,10.059432,0.4990,0.270,3.91389,0.00000
958.00,3.91441,10.071768,-0.000226,10.059386,0.4992,0.270,3.91441,0.00000
959.00,3.91500,10.071774,-0.000229,10.059320,0.4995,0.270,3.91500,0.00000
960.00,3.91506,10.071813,-0.000230,10.059326,0.4997,0.271,3.91506,0.00000
961.00,3.91568,10.071932,-0.000225,10.059356,0.5000,0.271,3.91568,0.00000
962.00,3.91616,10.071964,-0.000223,10.059277,0.5003,0.271,3.91616,0.00000
963.00,3.91544,10.072128,-0.000221,10.059351,0.5005,0.271,3.91544,0.00000
964.00,3.91445,10.072160,-0.000218,10.059310,0.5007,0.271,3.91445,0.00000
965.00,3.91461,10.072149,-0.000219,10.059261,0.5010,0.271,3.91461,0.00000
966.00,3.91350,10.072176,-0.000225,10.059237,0.5013,0.271,3.91350,0.00000
967.00,3.91233,10.072290,-0.000228,10.059303,0.5015,0.272,3.91233,0.00000
968.00,3.91255,10.072267,-0.000231,10.059262,0.5018,0.272,3.91255,0.00000
969.00,3.91336,10.072300,-0.000231,10.059288,0.5021,0.272,3.91336,0.00000
970.00,3.91434,10.072342,-0.000232,10.059255,0.5023,0.272,3.91434,0.00000
971.00,3.91595,10.072364,-0.000231,10.059213,0.5026,0.273,3.91595,0.00000
972.00,3.91617,10.072370,-0.000229,10.059148,0.5028,0.273,3.91617,0.00000
973.00,3.91524,10.072448,-0.000226,10.059189,0.5031,0.273,3.91524,0.00000
974.00,3.91460,10.072494,-0.000227,10.059166,0.5033,0.273,3.91460,0.00000
975.00,3.91445,10.072623,-0.000226,10.059203,0.5036,0.273,3.91445,0.00000
976.00,3.91459,10.072707,-0.000224,10.059249,0.5038,0.273,3.91459,0.00000
977.00,3.91572,10.072811,-0.000222,10.059331,0.5040,0.273,3.91572,0.00000
978.00,3.91687,10.072900,-0.000222,10.059321,0.5042,0.274,3.91687,0.00000
979.00,3.91712,10.072979,-0.000225,10.059325,0.5044,0.274,3.91712,0.00000
980.00,3.91617,10.073062,-0.000225,10.059299,0.5047,0.274,3.91617,0.00000
981.00,3.91504,10.073098,-0.000226,10.059189,0.5049,0.274,3.91504,0.00000
982.00,3.91426,10.073092,-0.000230,10.059093,0.5051,0.274,3.91426,0.00000
983.00,3.91421,10.073049,-0.000232,10.058974,0.5054,0.275,3.91421,0.00000
984.00,3.91405,10.073140,-0.000230,10.058968,0.5056,0.275,3.91405,0.00000
985.00,3.91427,10.073199,-0.000229,10.058994,0.5058,0.275,3.91427,0.00000
986.00,3.91457,10.073227,-0.000228,10.059040,0.5060,0.275,3.91457,0.00000
987.00,3.91475,10.073447,-0.000226,10.059226,0.5062,0.275,3.91475,0.00000
988.00,3.91502,10.073573,-0.000224,10.059326,0.5064,0.275,3.91502,0.00000
989.00,3.91554,10.073590,-0.000225,10.059321,0.5066,0.276,3.91554,0.00000
990.00,3.91487,10.073632,-0.000226,10.059340,0.5069,0.276,3.91487,0.00000
991.00,3.91434,10.073680,-0.000231,10.059290,0.5071,0.276,3.91434,0.00000
992.00,3.91476,10.073610,-0.000234,10.059115,0.5073,0.277,3.91476,0.00000
993.00,3.91500,10.073663,-0.000231,10.059070,0.5075,0.277,3.91500,0.00000
994.00,3.91528,10.073667,-0.000230,10.059006,0.5076,0.277,3.91528,0.00000
995.00,3.91695,10.073663,-0.000230,10.058959,0.5078,0.277,3.91695,0.00000
996.00,3.91748,10.073738,-0.000230,10.058970,0.5080,0.277,3.91748,0.00000
997.00,3.91704,10.073775,-0.000232,10.058955,0.5082,0.277,3.91704,0.00000
998.00,3.91607,10.073865,-0.000236,10.058946,0.5083,0.278,3.91607,0.00000
999.00,3.91488,10.074076,-0.000236,10.059077,0.5085,0.278,3.91488,0.00000
1000.00,3.91445,10.074173,-0.000234,10.059068,0.5087,0.278,3.91445,0.00000
@7,1.2000,2.4, 999.309000000001 
1001.00,3.91439,10.074170,-0.000230,10.059003,0.5089,0.278,3.91439,0.00000
1002.00,3.91503,10.074190,-0.000228,10.058993,0.5091,0.278,3.91503,0.00000
1003.00,3.91306,10.074195,-0.000223,10.058982,0.5093,0.278,3.91306,0.00000
1004.00,3.90616,10.074152,-0.000225,10.058941,0.5095,0.278,3.90616,0.00000
1005.00,3.89387,10.074269,-0.000229,10.059056,0.5097,0.279,3.89387,0.00000
1006.00,3.88199,10.074394,-0.000230,10.059168,0.5099,0.279,3.88199,0.00000
1007.00,3.87077,10.074512,-0.000233,10.059200,0.5101,0.279,3.87077,0.00000
1008.00,3.86506,10.074602,-0.000236,10.059236,0.5102,0.280,3.86506,0.00000
1009.00,3.86642,10.074659,-0.000234,10.059231,0.5104,0.280,3.86642,0.00000
1010.00,3.87458,10.074647,-0.000232,10.059170,0.5106,0.280,3.87458,0.00000
1011.00,3.88409,10.074757,-0.000232,10.059202,0.5109,0.280,3.88409,0.00000
1012.00,3.89242,10.074789,-0.000231,10.059183,0.5111,0.280,3.89242,0.00000
1013.00,3.89857,10.074901,-0.000231,10.059239,0.5113,0.280,3.89857,0.00000
1014.00,3.90208,10.074973,-0.000234,10.059245,0.5115,0.281,3.90208,0.00000
1015.00,3.90163,10.075093,-0.000235,10.059248,0.5117,0.281,3.90163,0.00000
1016.00,3.90017,10.075140,-0.000233,10.059215,0.5119,0.281,3.90017,0.00000
1017.00,3.89860,10.075195,-0.000229,10.059265,0.5121,0.281,3.89860,0.00000
1018.00,3.89659,10.075184,-0.000230,10.059232,0.5123,0.281,3.89659,0.00000
1019.00,3.89522,10.075308,-0.000228,10.059279,0.5126,0.281,3.89522,0.00000
1020.00,3.89523,10.075294,-0.000229,10.059241,0.5128,0.281,3.89523,0.00000
1021.00,3.89586,10.075319,-0.000231,10.059286,0.5131,0.282,3.89586,0.00000
1022.00,3.89644,10.075384,-0.000233,10.059314,0.5134,0.282,3.89644,0.00000
1023.00,3.89776,10.075431,-0.000234,10.059280,0.5136,0.282,3.89776,0.00000
1024.00,3.89931,10.075355,-0.000231,10.059235,0.5139,0.282,3.89931,0.00000
1025.00,3.90097,10.075459,-0.000229,10.059307,0.5142,0.283,3.90097,0.00000
1026.00,3.90203,10.075483,-0.000229,10.059240,0.5145,0.283,3.90203,0.00000
1027.00,3.90337,10.075515,-0.000229,10.059185,0.5148,0.283,3.90337,0.00000
1028.00,3.90424,10.075546,-0.000229,10.059186,0.5151,0.283,3.90424,0.00000
1029.00,3.90495,10.075583,-0.000229,10.059110,0.5154,0.283,3.90495,0.00000
1030.00,3.90599,10.075707,-0.000231,10.059140,0.5157,0.284,3.90599,0.00000
1031.00,3.90644,10.075733,-0.000231,10.059167,0.5160,0.284,3.90644,0.00000
1032.00,3.90775,10.075823,-0.000233,10.059232,0.5163,0.284,3.90775,0.00000
1033.00,3.90774,10.075969,-0.000231,10.059330,0.5166,0.284,3.90774,0.00000
1034.00,3.90876,10.076053,-0.000234,10.059378,0.5169,0.285,3.90876,0.00000
1035.00,3.90906,10.075975,-0.000232,10.059289,0.5171,0.285,3.90906,0.00000
1036.00,3.90988,10.076109,-0.000229,10.059305,0.5174,0.285,3.90988,0.00000
1037.00,3.90951,10.076219,-0.000229,10.059352,0.5177,0.285,3.90951,0.00000
1038.00,3.91034,10.076254,-0.000231,10.059336,0.5180,0.285,3.91034,0.00000
1039.00,3.91017,10.076349,-0.000226,10.059354,0.5183,0.285,3.91017,0.00000
1040.00,3.91068,10.076475,-0.000224,10.059394,0.5186,0.285,3.91068,0.00000
1041.00,3.91046,10.076472,-0.000225,10.059326,0.5189,0.286,3.91046,0.00000
1042.00,3.91051,10.076435,-0.000221,10.059234,0.5191,0.286,3.91051,0.00000
1043.00,3.91118,10.076426,-0.000220,10.059188,0.5194,0.286,3.91118,0.00000
1044.00,3.91110,10.076444,-0.000224,10.059150,0.5198,0.286,3.91110,0.00000
1045.00,3.91105,10.076467,-0.000227,10.059100,0.5201,0.286,3.91105,0.00000
1046.00,3.91151,10.076546,-0.000227,10.059113,0.5204,0.287,3.91151,0.00000
1047.00,3.91160,10.076601,-0.000229,10.059088,0.5207,0.287,3.91160,0.00000
1048.00,3.91082,10.076619,-0.000230,10.059025,0.5210,0.287,3.91082,0.00000
1049.00,3.91075,10.076671,-0.000225,10.059028,0.5213,0.287,3.91075,0.00000
1050.00,3.90982,10.076688,-0.000223,10.059065,0.5216,0.287,3.90982,0.00000
1051.00,3.90990,10.076763,-0.000225,10.059061,0.5220,0.287,3.90990,0.00000
1052.00,3.90966,10.076875,-0.000226,10.059116,0.5223,0.288,3.90966,0.00000
1053.00,3.91013,10.076971,-0.000225,10.059139,0.5227,0.288,3.91013,0.00000
1054.00,3.90964,10.077033,-0.000225,10.059132,0.5230,0.288,3.90964,0.00000
1055.00,3.91056,10.077169,-0.000224,10.059166,0.5233,0.288,3.91056,0.00000
1056.00,3.91056,10.077265,-0.000224,10.059250,0.5237,0.288,3.91056,0.00000
1057.00,3.91147,10.077322,-0.000223,10.059241,0.5239,0.288,3.91147,0.00000
1058.00,3.91146,10.077372,-0.000220,10.059283,0.5242,0.288,3.91146,0.00000
1059.00,3.91255,10.077426,-0.000222,10.059302,0.5245,0.289,3.91255,0.00000
1060.00,3.91240,10.077417,-0.000224,10.059240,0.5248,0.289,3.91240,0.00000
1061.00,3.91288,10.077380,-0.000223,10.059159,0.5251,0.289,3.91288,0.00000
1062.00,3.91229,10.077329,-0.000222,10.059069,0.5254,0.289,3.91229,0.00000
1063.00,3.91152,10.077448,-0.000224,10.059098,0.5256,0.290,3.91152,0.00000
1064.00,3.91157,10.077538,-0.000221,10.059074,0.5259,0.290,3.91157,0.00000
1065.00,3.91188,10.077580,-0.000220,10.059029,0.5262,0.290,3.91188,0.00000
1066.00,3.91187,10.077645,-0.000219,10.059040,0.5265,0.290,3.91187,0.00000
1067.00,3.91157,10.077767,-0.000219,10.059083,0.5268,0.290,3.91157,0.00000
1068.00,3.91222,10.077810,-0.000217,10.059054,0.5271,0.290,3.91222,0.00000
1069.00,3.91206,10.077885,-0.000219,10.059086,0.5273,0.290,3.91206,0.00000
1070.00,3.91213,10.077969,-0.000220,10.059126,0.5276,0.291,3.91213,0.00000
1071.00,3.91128,10.078114,-0.000223,10.059140,0.5279,0.291,3.91128,0.00000
1072.00,3.91121,10.078144,-0.000226,10.059083,0.5282,0.291,3.91121,0.00000
1073.00,3.91136,10.078149,-0.000227,10.059041,0.5284,0.291,3.91136,0.00000
1074.00,3.91146,10.078222,-0.000225,10.059085,0.5286,0.291,3.91146,0.00000
1075.00,3.91155,10.078322,-0.000224,10.059162,0.5289,0.292,3.91155,0.00000
1076.00,3.91245,10.078343,-0.000220,10.059153,0.5291,0.292,3.91245,0.00000
1077.00,3.91382,10.078433,-0.000221,10.059216,0.5294,0.292,3.91382,0.00000
1078.00,3.91387,10.078501,-0.000223,10.059203,0.5297,0.292,3.91387,0.00000
1079.00,3.91381,10.078511,-0.000228,10.059187,0.5299,0.292,3.91381,0.00000
1080.00,3.91380,10.078545,-0.000230,10.059145,0.5302,0.293,3.91380,0.00000
1081.00,3.91357,10.078593,-0.000231,10.059145,0.5304,0.293,3.91357,0.00000
1082.00,3.91325,10.078659,-0.000228,10.059146,0.5306,0.293,3.91325,0.00000
1083.00,3.91350,10.078765,-0.000229,10.059187,0.5309,0.293,3.91350,0.00000
1084.00,3.91431,10.078881,-0.000229,10.059210,0.5311,0.293,3.91431,0.00000
1085.00,3.91448,10.078884,-0.000229,10.059160,0.5314,0.294,3.91448,0.00000
1086.00,3.91525,10.078906,-0.000230,10.059166,0.5316,0.294,3.91525,0.00000
1087.00,3.91476,10.078939,-0.000231,10.059196,0.5319,0.294,3.91476,0.00000
1088.00,3.91403,10.078933,-0.000226,10.059174,0.5321,0.294,3.91403,0.00000
1089.00,3.91317,10.078990,-0.000225,10.059204,0.5323,0.294,3.91317,0.00000
1090.00,3.91390,10.079031,-0.000225,10.059220,0.5326,0.294,3.91390,0.00000
1091.00,3.91331,10.079082,-0.000224,10.059218,0.5328,0.295,3.91331,0.00000
1092.00,3.91429,10.079166,-0.000226,10.059226,0.5331,0.295,3.91429,0.00000
1093.00,3.91504,10.079277,-0.000228,10.059257,0.5333,0.295,3.91504,0.00000
1094.00,3.91571,10.079333,-0.000228,10.059258,0.5335,0.295,3.91571,0.00000
1095.00,3.91534,10.079401,-0.000228,10.059293,0.5338,0.295,3.91534,0.00000
1096.00,3.91542,10.079367,-0.000231,10.059241,0.5340,0.296,3.91542,0.00000
1097.00,3.91476,10.079310,-0.000231,10.059163,0.5342,0.296,3.91476,0.00000
1098.00,3.91503,10.079294,-0.000230,10.059170,0.5344,0.296,3.91503,0.00000
1099.00,3.91474,10.079274,-0.000230,10.059156,0.5347,0.296,3.91474,0.00000
1100.00,3.91441,10.079336,-0.000228,10.059101,0.5349,0.296,3.91441,0.00000
1101.00,3.91454,10.079436,-0.000225,10.059140,0.5351,0.296,3.91454,0.00000
1102.00,3.91501,10.079561,-0.000225,10.059163,0.5353,0.297,3.91501,0.00000
1103.00,3.91491,10.079621,-0.000227,10.059155,0.5356,0.297,3.91491,0.00000
1104.00,3.91475,10.079683,-0.000229,10.059144,0.5358,0.297,3.91475,0.00000
1105.00,3.91407,10.079759,-0.000230,10.059206,0.5360,0.297,3.91407,0.00000
1106.00,3.91422,10.079883,-0.000230,10.059222,0.5362,0.298,3.91422,0.00000
1107.00,3.91354,10.079932,-0.000229,10.059214,0.5364,0.298,3.91354,0.00000
1108.00,3.91374,10.080000,-0.000233,10.059226,0.5366,0.298,3.91374,0.00000
1109.00,3.91423,10.080055,-0.000229,10.059189,0.5368,0.298,3.91423,0.00000
1110.00,3.91454,10.080073,-0.000227,10.059156,0.5369,0.298,3.91454,0.00000
1111.00,3.91419,10.080059,-0.000225,10.059160,0.5371,0.298,3.91419,0.00000
1112.00,3.91484,10.080141,-0.000224,10.059210,0.5372,0.299,3.91484,0.00000
1113.00,3.91375,10.080191,-0.000216,10.059152,0.5374,0.298,3.91375,0.00000
1114.00,3.91324,10.080256,-0.000217,10.059138,0.5375,0.299,3.91324,0.00000
1115.00,3.91355,10.080370,-0.000220,10.059194,0.5377,0.299,3.91355,0.00000
1116.00,3.91326,10.080478,-0.000220,10.059227,0.5378,0.299,3.91326,0.00000
1117.00,3.91312,10.080502,-0.000222,10.059218,0.5380,0.299,3.91312,0.00000
1118.00,3.91343,10.080602,-0.000225,10.059293,0.5381,0.300,3.91343,0.00000
1119.00,3.91293,10.080603,-0.000222,10.059270,0.5383,0.300,3.91293,0.00000
1120.00,3.91237,10.080607,-0.000220,10.059228,0.5384,0.300,3.91237,0.00000
1121.00,3.91253,10.080647,-0.000223,10.059219,0.5385,0.300,3.91253,0.00000
1122.00,3.91175,10.080753,-0.000224,10.059264,0.5387,0.300,3.91175,0.00000
1123.00,3.91221,10.080762,-0.000224,10.059217,0.5387,0.301,3.91221,0.00000
1124.00,3.91288,10.080898,-0.000227,10.059302,0.5388,0.301,3.91288,0.00000
1125.00,3.91315,10.080967,-0.000228,10.059337,0.5390,0.301,3.91315,0.00000
1126.00,3.91262,10.080958,-0.000223,10.059275,0.5391,0.301,3.91262,0.00000
1127.00,3.91318,10.080914,-0.000220,10.059233,0.5392,0.301,3.91318,0.00000
1128.00,3.91227,10.080961,-0.000219,10.059234,0.5394,0.301,3.91227,0.00000
1129.00,3.91196,10.081069,-0.000215,10.059321,0.5395,0.301,3.91196,0.00000
1130.00,3.91212,10.081085,-0.000211,10.059267,0.5397,0.301,3.91212,0.00000
1131.00,3.91210,10.081221,-0.000214,10.059337,0.5398,0.302,3.91210,0.00000
1132.00,3.91218,10.081182,-0.000216,10.059237,0.5400,0.302,3.91218,0.00000
1133.00,3.91299,10.081260,-0.000216,10.059272,0.5401,0.302,3.91299,0.00000
1134.00,3.91385,10.081279,-0.000219,10.059215,0.5403,0.302,3.91385,0.00000
1135.00,3.91389,10.081305,-0.000223,10.059223,0.5404,0.303,3.91389,0.00000
1136.00,3.91423,10.081319,-0.000220,10.059187,0.5406,0.303,3.91423,0.00000
1137.00,3.91388,10.081401,-0.000217,10.059208,0.5408,0.303,3.91388,0.00000
1138.00,3.91364,10.081458,-0.000218,10.059228,0.5410,0.303,3.91364,0.00000
1139.00,3.91265,10.081472,-0.000219,10.059159,0.5412,0.303,3.91265,0.00000
1140.00,3.91278,10.081622,-0.000219,10.059190,0.5414,0.303,3.91278,0.00000
1141.00,3.91288,10.081703,-0.000218,10.059223,0.5416,0.303,3.91288,0.00000
1142.00,3.91262,10.081915,-0.000220,10.059341,0.5418,0.304,3.91262,0.00000
1143.00,3.91288,10.081906,-0.000217,10.059245,0.5420,0.304,3.91288,0.00000
1144.00,3.91354,10.081945,-0.000212,10.059277,0.5422,0.304,3.91354,0.00000
1145.00,3.91280,10.081971,-0.000212,10.059248,0.5423,0.304,3.91280,0.00000
1146.00,3.91279,10.082053,-0.000214,10.059265,0.5425,0.304,3.91279,0.00000
1147.00,3.91342,10.082035,-0.000212,10.059203,0.5427,0.304,3.91342,0.00000
1148.00,3.91325,10.082137,-0.000212,10.059272,0.5428,0.304,3.91325,0.00000
1149.00,3.91260,10.082221,-0.000215,10.059273,0.5430,0.305,3.91260,0.00000
1150.00,3.91357,10.082288,-0.000214,10.059267,0.5432,0.305,3.91357,0.00000
@8,1.2000,2.4, 1149.305 
1151.00,3.91338,10.082286,-0.000215,10.059230,0.5434,0.305,3.91338,0.00000
1152.00,3.91291,10.082330,-0.000216,10.059206,0.5436,0.305,3.91291,0.00000
1153.00,3.91079,10.082359,-0.000220,10.059183,0.5438,0.306,3.91079,0.00000
1154.00,3.90487,10.082388,-0.000218,10.059175,0.5440,0.306,3.90487,0.00000
1155.00,3.89522,10.082441,-0.000217,10.059287,0.5442,0.306,3.89522,0.00000
1156.00,3.88579,10.082533,-0.000217,10.059325,0.5444,0.306,3.88579,0.00000
1157.00,3.87832,10.082620,-0.000214,10.059363,0.5447,0.306,3.87832,0.00000
1158.00,3.87455,10.082640,-0.000214,10.059316,0.5449,0.306,3.87455,0.00000
1159.00,3.87758,10.082653,-0.000217,10.059240,0.5451,0.307,3.87758,0.00000
1160.00,3.88587,10.082697,-0.000220,10.059116,0.5453,0.307,3.88587,0.00000
1161.00,3.89557,10.082756,-0.000219,10.059049,0.5456,0.307,3.89557,0.00000
1162.00,3.90376,10.082788,-0.000222,10.059029,0.5458,0.307,3.90376,0.00000
1163.00,3.91024,10.082922,-0.000221,10.059095,0.5461,0.307,3.91024,0.00000
1164.00,3.91310,10.083024,-0.000222,10.059169,0.5463,0.308,3.91310,0.00000
1165.00,3.91348,10.083049,-0.000221,10.059156,0.5466,0.308,3.91348,0.00000
1166.00,3.91257,10.083108,-0.000225,10.059153,0.5468,0.308,3.91257,0.00000
1167.00,3.91087,10.083138,-0.000225,10.059161,0.5471,0.308,3.91087,0.00000
1168.00,3.90892,10.083150,-0.000224,10.059183,0.5473,0.308,3.90892,0.00000
1169.00,3.90712,10.083184,-0.000221,10.059121,0.5475,0.309,3.90712,0.00000
1170.00,3.90582,10.083270,-0.000222,10.059240,0.5477,0.309,3.90582,0.00000
1171.00,3.90500,10.083274,-0.000218,10.059275,0.5479,0.309,3.90500,0.00000
1172.00,3.90475,10.083339,-0.000214,10.059291,0.5481,0.309,3.90475,0.00000
1173.00,3.90444,10.083358,-0.000215,10.059245,0.5483,0.309,3.90444,0.00000
1174.00,3.90566,10.083441,-0.000220,10.059314,0.5485,0.309,3.90566,0.00000
1175.00,3.90693,10.083559,-0.000220,10.059263,0.5488,0.309,3.90693,0.00000
1176.00,3.90785,10.083693,-0.000222,10.059326,0.5490,0.310,3.90785,0.00000
1177.00,3.90777,10.083780,-0.000225,10.059347,0.5492,0.310,3.90777,0.00000
1178.00,3.90821,10.083899,-0.000222,10.059399,0.5494,0.310,3.90821,0.00000
1179.00,3.90822,10.083914,-0.000220,10.059360,0.5496,0.310,3.90822,0.00000
1180.00,3.90780,10.083900,-0.000220,10.059365,0.5498,0.310,3.90780,0.00000
1181.00,3.90744,10.083891,-0.000217,10.059284,0.5500,0.310,3.90744,0.00000
1182.00,3.90822,10.083971,-0.000218,10.059288,0.5502,0.310,3.90822,0.00000
1183.00,3.90815,10.084064,-0.000218,10.059302,0.5504,0.311,3.90815,0.00000
1184.00,3.90815,10.084153,-0.000215,10.059334,0.5506,0.311,3.90815,0.00000
1185.00,3.90834,10.084226,-0.000214,10.059375,0.5508,0.311,3.90834,0.00000
1186.00,3.90808,10.084258,-0.000213,10.059427,0.5510,0.311,3.90808,0.00000
1187.00,3.90808,10.084332,-0.000211,10.059433,0.5512,0.311,3.90808,0.00000
1188.00,3.90900,10.084358,-0.000211,10.059406,0.5514,0.311,3.90900,0.00000
1189.00,3.90934,10.084399,-0.000211,10.059408,0.5516,0.311,3.90934,0.00000
1190.00,3.90932,10.084427,-0.000212,10.059348,0.5518,0.311,3.90932,0.00000
1191.00,3.91005,10.084547,-0.000214,10.059321,0.5520,0.312,3.91005,0.00000
1192.00,3.91013,10.084593,-0.000214,10.059335,0.5522,0.312,3.91013,0.00000
1193.00,3.90988,10.084658,-0.000215,10.059337,0.5524,0.312,3.90988,0.00000
1194.00,3.90923,10.084710,-0.000215,10.059330,0.5526,0.312,3.90923,0.00000
1195.00,3.90832,10.084785,-0.000215,10.059333,0.5528,0.312,3.90832,0.00000
1196.00,3.90808,10.084809,-0.000216,10.059336,0.5530,0.313,3.90808,0.00000
1197.00,3.90789,10.084832,-0.000217,10.059283,0.5532,0.313,3.90789,0.00000
1198.00,3.90737,10.084802,-0.000215,10.059168,0.5535,0.313,3.90737,0.00000
1199.00,3.90772,10.084942,-0.000215,10.059208,0.5537,0.313,3.90772,0.00000
1200.00,3.90878,10.084916,-0.000214,10.059155,0.5539,0.313,3.90878,0.00000
1201.00,3.90885,10.085049,-0.000212,10.059211,0.5541,0.313,3.90885,0.00000
1202.00,3.90881,10.085224,-0.000214,10.059300,0.5543,0.314,3.90881,0.00000
1203.00,3.90940,10.085331,-0.000215,10.059364,0.5545,0.314,3.90940,0.00000
1204.00,3.90966,10.085360,-0.000214,10.059332,0.5546,0.314,3.90966,0.00000
1205.00,3.91054,10.085504,-0.000216,10.059365,0.5548,0.314,3.91054,0.00000
1206.00,3.91070,10.085478,-0.000217,10.059239,0.5549,0.314,3.91070,0.00000
1207.00,3.91103,10.085424,-0.000215,10.059152,0.5551,0.314,3.91103,0.00000
1208.00,3.91126,10.085601,-0.000215,10.059241,0.5552,0.315,3.91126,0.00000
1209.00,3.91140,10.085594,-0.000216,10.059176,0.5554,0.315,3.91140,0.00000
1210.00,3.91031,10.085572,-0.000217,10.059140,0.5555,0.315,3.91031,0.00000
1211.00,3.91091,10.085650,-0.000219,10.059174,0.5556,0.315,3.91091,0.00000
1212.00,3.91098,10.085640,-0.000223,10.059091,0.5557,0.316,3.91098,0.00000
1213.00,3.91054,10.085659,-0.000224,10.059075,0.5559,0.316,3.91054,0.00000
1214.00,3.91060,10.085746,-0.000226,10.059100,0.5560,0.316,3.91060,0.00000
1215.00,3.91141,10.086004,-0.000226,10.059255,0.5562,0.316,3.91141,0.00000
1216.00,3.91131,10.086007,-0.000228,10.059247,0.5563,0.317,3.91131,0.00000
1217.00,3.91152,10.086090,-0.000228,10.059276,0.5565,0.317,3.91152,0.00000
1218.00,3.91191,10.086059,-0.000229,10.059165,0.5566,0.317,3.91191,0.00000
1219.00,3.91114,10.086107,-0.000229,10.059180,0.5568,0.317,3.91114,0.00000
1220.00,3.91004,10.086108,-0.000225,10.059160,0.5569,0.317,3.91004,0.00000
1221.00,3.90971,10.086319,-0.000221,10.059309,0.5571,0.317,3.90971,0.00000
1222.00,3.90976,10.086464,-0.000221,10.059430,0.5573,0.318,3.90976,0.00000
1223.00,3.90965,10.086499,-0.000221,10.059472,0.5574,0.318,3.90965,0.00000
1224.00,3.91063,10.086620,-0.000219,10.059523,0.5576,0.318,3.91063,0.00000
1225.00,3.91104,10.086579,-0.000219,10.059434,0.5577,0.318,3.91104,0.00000
1226.00,3.91106,10.086563,-0.000221,10.059376,0.5579,0.318,3.91106,0.00000
1227.00,3.91027,10.086580,-0.000221,10.059344,0.5581,0.318,3.91027,0.00000
1228.00,3.91048,10.086709,-0.000217,10.059409,0.5583,0.318,3.91048,0.00000
1229.00,3.91029,10.086678,-0.000216,10.059380,0.5584,0.318,3.91029,0.00000
1230.00,3.91076,10.086708,-0.000216,10.059365,0.5586,0.319,3.91076,0.00000
1231.00,3.91115,10.086777,-0.000217,10.059376,0.5588,0.319,3.91115,0.00000
1232.00,3.91216,10.086841,-0.000215,10.059390,0.5590,0.319,3.91216,0.00000
1233.00,3.91213,10.086843,-0.000216,10.059332,0.5591,0.319,3.91213,0.00000
1234.00,3.91246,10.086909,-0.000216,10.059267,0.5593,0.319,3.91246,0.00000
1235.00,3.91285,10.087045,-0.000217,10.059316,0.5594,0.319,3.91285,0.00000
1236.00,3.91255,10.087044,-0.000217,10.059204,0.5595,0.320,3.91255,0.00000
1237.00,3.91207,10.087099,-0.000219,10.059140,0.5597,0.320,3.91207,0.00000
1238.00,3.91159,10.087184,-0.000221,10.059157,0.5598,0.320,3.91159,0.00000
1239.00,3.91107,10.087252,-0.000221,10.059201,0.5600,0.320,3.91107,0.00000
1240.00,3.91067,10.087213,-0.000220,10.059174,0.5601,0.320,3.91067,0.00000
1241.00,3.91085,10.087288,-0.000219,10.059251,0.5603,0.321,3.91085,0.00000
1242.00,3.91049,10.087331,-0.000220,10.059263,0.5604,0.321,3.91049,0.00000
1243.00,3.91075,10.087362,-0.000222,10.059239,0.5605,0.321,3.91075,0.00000
1244.00,3.91043,10.087412,-0.000225,10.059193,0.5606,0.321,3.91043,0.00000
1245.00,3.91148,10.087536,-0.000227,10.059171,0.5608,0.322,3.91148,0.00000
1246.00,3.91245,10.087519,-0.000227,10.059070,0.5609,0.322,3.91245,0.00000
1247.00,3.91310,10.087458,-0.000225,10.058991,0.5610,0.322,3.91310,0.00000
1248.00,3.91375,10.087486,-0.000220,10.058997,0.5611,0.322,3.91375,0.00000
1249.00,3.91429,10.087536,-0.000220,10.059032,0.5612,0.322,3.91429,0.00000
1250.00,3.91306,10.087621,-0.000218,10.059066,0.5614,0.322,3.91306,0.00000
1251.00,3.91238,10.087692,-0.000216,10.059087,0.5615,0.322,3.91238,0.00000
1252.00,3.91212,10.087907,-0.000217,10.059207,0.5617,0.322,3.91212,0.00000
1253.00,3.91131,10.088024,-0.000223,10.059228,0.5619,0.323,3.91131,0.00000
1254.00,3.91114,10.088160,-0.000222,10.059269,0.5620,0.323,3.91114,0.00000
1255.00,3.91124,10.088255,-0.000222,10.059289,0.5622,0.323,3.91124,0.00000
1256.00,3.91066,10.088239,-0.000223,10.059211,0.5624,0.323,3.91066,0.00000
1257.00,3.91060,10.088248,-0.000224,10.059128,0.5625,0.324,3.91060,0.00000
1258.00,3.91078,10.088261,-0.000219,10.059123,0.5627,0.324,3.91078,0.00000
1259.00,3.91125,10.088244,-0.000216,10.059090,0.5629,0.324,3.91125,0.00000
1260.00,3.91130,10.088242,-0.000213,10.059088,0.5631,0.324,3.91130,0.00000
1261.00,3.91155,10.088508,-0.000213,10.059291,0.5633,0.324,3.91155,0.00000
1262.00,3.91160,10.088621,-0.000213,10.059396,0.5635,0.324,3.91160,0.00000
1263.00,3.91184,10.088696,-0.000214,10.059335,0.5636,0.324,3.91184,0.00000
1264.00,3.91118,10.088752,-0.000215,10.059331,0.5638,0.325,3.91118,0.00000
1265.00,3.91046,10.088807,-0.000218,10.059338,0.5640,0.325,3.91046,0.00000
1266.00,3.91034,10.088692,-0.000220,10.059194,0.5641,0.325,3.91034,0.00000
1267.00,3.91021,10.088692,-0.000218,10.059161,0.5643,0.325,3.91021,0.00000
1268.00,3.90982,10.088743,-0.000217,10.059216,0.5645,0.325,3.90982,0.00000
1269.00,3.90952,10.088783,-0.000217,10.059238,0.5647,0.325,3.90952,0.00000
1270.00,3.90997,10.088779,-0.000217,10.059194,0.5649,0.326,3.90997,0.00000
1271.00,3.90985,10.088879,-0.000215,10.059233,0.5651,0.326,3.90985,0.00000
1272.00,3.90964,10.088807,-0.000216,10.059119,0.5653,0.326,3.90964,0.00000
1273.00,3.90921,10.088904,-0.000216,10.059190,0.5655,0.326,3.90921,0.00000
1274.00,3.90894,10.088967,-0.000215,10.059179,0.5657,0.326,3.90894,0.00000
1275.00,3.90872,10.088992,-0.000215,10.059144,0.5658,0.326,3.90872,0.00000
1276.00,3.90872,10.088993,-0.000217,10.059102,0.5660,0.326,3.90872,0.00000
1277.00,3.90924,10.089054,-0.000217,10.059073,0.5662,0.327,3.90924,0.00000
1278.00,3.90983,10.088959,-0.000220,10.058921,0.5664,0.327,3.90983,0.00000
1279.00,3.91005,10.088988,-0.000221,10.058877,0.5665,0.327,3.91005,0.00000
1280.00,3.91013,10.089089,-0.000224,10.058893,0.5667,0.327,3.91013,0.00000
1281.00,3.91023,10.089207,-0.000225,10.058979,0.5669,0.327,3.91023,0.00000
1282.00,3.90996,10.089283,-0.000222,10.059078,0.5671,0.327,3.90996,0.00000
1283.00,3.91018,10.089441,-0.000222,10.059188,0.5674,0.328,3.91018,0.00000
1284.00,3.91068,10.089509,-0.000223,10.059217,0.5676,0.328,3.91068,0.00000
1285.00,3.91044,10.089617,-0.000222,10.059282,0.5678,0.328,3.91044,0.00000
1286.00,3.91012,10.089649,-0.000220,10.059240,0.5680,0.328,3.91012,0.00000
1287.00,3.91054,10.089728,-0.000222,10.059265,0.5682,0.328,3.91054,0.00000
1288.00,3.91028,10.089733,-0.000221,10.059261,0.5684,0.328,3.91028,0.00000
1289.00,3.91006,10.089702,-0.000217,10.059218,0.5686,0.328,3.91006,0.00000
1290.00,3.91081,10.089687,-0.000215,10.059184,0.5688,0.329,3.91081,0.00000
1291.00,3.91039,10.089762,-0.000213,10.059216,0.5691,0.329,3.91039,0.00000
1292.00,3.90916,10.089965,-0.000213,10.059321,0.5693,0.329,3.90916,0.00000
1293.00,3.90849,10.090020,-0.000215,10.059233,0.5696,0.329,3.90849,0.00000
1294.00,3.90869,10.090117,-0.000220,10.059271,0.5698,0.329,3.90869,0.00000
1295.00,3.90843,10.090184,-0.000223,10.059252,0.5701,0.329,3.90843,0.00000
1296.00,3.90906,10.090408,-0.000225,10.059386,0.5703,0.330,3.90906,0.00000
1297.00,3.90993,10.090203,-0.000228,10.059100,0.5705,0.330,3.90993,0.00000
1298.00,3.91159,10.090303,-0.000228,10.059189,0.5708,0.330,3.91159,0.00000
1299.00,3.91096,10.090259,-0.000227,10.059094,0.5710,0.330,3.91096,0.00000
1300.00,3.91050,10.090370,-0.000227,10.059169,0.5712,0.330,3.91050,0.00000
@9,1.2000,2.4, 1299.377 
1301.00,3.90999,10.090383,-0.000225,10.059178,0.5714,0.330,3.90999,0.00000
1302.00,3.90991,10.090541,-0.000223,10.059325,0.5716,0.330,3.90991,0.00000
1303.00,3.90756,10.090571,-0.000222,10.059359,0.5718,0.330,3.90756,0.00000
1304.00,3.90297,10.090675,-0.000221,10.059460,0.5720,0.331,3.90297,0.00000
1305.00,3.89595,10.090579,-0.000223,10.059383,0.5722,0.331,3.89595,0.00000
1306.00,3.88751,10.090461,-0.000228,10.059250,0.5724,0.331,3.88751,0.00000
1307.00,3.88083,10.090579,-0.000231,10.059370,0.5726,0.332,3.88083,0.00000
1308.00,3.87754,10.090650,-0.000232,10.059338,0.5728,0.332,3.87754,0.00000
1309.00,3.87991,10.090794,-0.000235,10.059408,0.5729,0.332,3.87991,0.00000
1310.00,3.88667,10.090950,-0.000233,10.059424,0.5730,0.332,3.88667,0.00000
1311.00,3.89717,10.091064,-0.000229,10.059425,0.5732,0.333,3.89717,0.00000
1312.00,3.90526,10.091036,-0.000228,10.059316,0.5733,0.333,3.90526,0.00000
1313.00,3.91159,10.090996,-0.000227,10.059239,0.5735,0.333,3.91159,0.00000
1314.00,3.91597,10.091093,-0.000224,10.059253,0.5736,0.333,3.91597,0.00000
1315.00,3.91788,10.090951,-0.000224,10.059108,0.5738,0.333,3.91788,0.00000
1316.00,3.91681,10.090963,-0.000227,10.059115,0.5740,0.333,3.91681,0.00000
1317.00,3.91583,10.091202,-0.000227,10.059268,0.5742,0.333,3.91583,0.00000
1318.00,3.91391,10.091206,-0.000228,10.059185,0.5743,0.334,3.91391,0.00000
1319.00,3.91261,10.091247,-0.000228,10.059142,0.5745,0.334,3.91261,0.00000
1320.00,3.91114,10.091479,-0.000227,10.059270,0.5747,0.334,3.91114,0.00000
1321.00,3.91005,10.091575,-0.000225,10.059270,0.5749,0.334,3.91005,0.00000
1322.00,3.90864,10.091403,-0.000223,10.059059,0.5751,0.334,3.90864,0.00000
1323.00,3.90803,10.091572,-0.000223,10.059187,0.5753,0.334,3.90803,0.00000
1324.00,3.90723,10.091602,-0.000225,10.059205,0.5754,0.335,3.90723,0.00000
1325.00,3.90684,10.091647,-0.000226,10.059174,0.5756,0.335,3.90684,0.00000
1326.00,3.90678,10.091637,-0.000225,10.059092,0.5758,0.335,3.90678,0.00000
1327.00,3.90694,10.091791,-0.000228,10.059173,0.5760,0.335,3.90694,0.00000
1328.00,3.90720,10.091827,-0.000230,10.059159,0.5761,0.335,3.90720,0.00000
1329.00,3.90712,10.091839,-0.000230,10.059087,0.5763,0.336,3.90712,0.00000
1330.00,3.90738,10.091891,-0.000229,10.059093,0.5765,0.336,3.90738,0.00000
1331.00,3.90770,10.091943,-0.000229,10.059074,0.5767,0.336,3.90770,0.00000
1332.00,3.90800,10.092004,-0.000223,10.059051,0.5769,0.336,3.90800,0.00000
1333.00,3.90767,10.092091,-0.000222,10.059073,0.5771,0.336,3.90767,0.00000
1334.00,3.90777,10.092126,-0.000222,10.059053,0.5773,0.336,3.90777,0.00000
1335.00,3.90768,10.092120,-0.000222,10.059027,0.5774,0.336,3.90768,0.00000
1336.00,3.90707,10.092169,-0.000224,10.059074,0.5776,0.337,3.90707,0.00000
1337.00,3.90753,10.092255,-0.000230,10.059082,0.5778,0.337,3.90753,0.00000
1338.00,3.90783,10.092263,-0.000230,10.059045,0.5779,0.337,3.90783,0.00000
1339.00,3.90806,10.092360,-0.000231,10.059100,0.5780,0.337,3.90806,0.00000
1340.00,3.90798,10.092514,-0.000228,10.059229,0.5782,0.338,3.90798,0.00000
1341.00,3.90806,10.092555,-0.000227,10.059222,0.5783,0.338,3.90806,0.00000
1342.00,3.90750,10.092530,-0.000225,10.059189,0.5785,0.338,3.90750,0.00000
1343.00,3.90700,10.092638,-0.000224,10.059209,0.5786,0.338,3.90700,0.00000
1344.00,3.90662,10.092682,-0.000224,10.059177,0.5788,0.338,3.90662,0.00000
1345.00,3.90584,10.092711,-0.000227,10.059073,0.5790,0.338,3.90584,0.00000
1346.00,3.90545,10.092795,-0.000227,10.059050,0.5791,0.339,3.90545,0.00000
1347.00,3.90471,10.092868,-0.000227,10.059081,0.5793,0.339,3.90471,0.00000
1348.00,3.90485,10.092920,-0.000226,10.059117,0.5794,0.339,3.90485,0.00000
1349.00,3.90553,10.092973,-0.000226,10.059103,0.5796,0.339,3.90553,0.00000
1350.00,3.90660,10.093023,-0.000226,10.059150,0.5797,0.339,3.90660,0.00000
1351.00,3.90747,10.093105,-0.000226,10.059190,0.5798,0.340,3.90747,0.00000
1352.00,3.90858,10.093178,-0.000228,10.059152,0.5800,0.340,3.90858,0.00000
1353.00,3.90916,10.093219,-0.000231,10.059104,0.5801,0.340,3.90916,0.00000
1354.00,3.90858,10.093307,-0.000228,10.059169,0.5802,0.340,3.90858,0.00000
1355.00,3.90841,10.093367,-0.000227,10.059156,0.5803,0.340,3.90841,0.00000
1356.00,3.90825,10.093429,-0.000225,10.059174,0.5804,0.340,3.90825,0.00000
1357.00,3.90720,10.093437,-0.000224,10.059141,0.5806,0.341,3.90720,0.00000
1358.00,3.90649,10.093501,-0.000220,10.059129,0.5807,0.341,3.90649,0.00000
1359.00,3.90604,10.093480,-0.000222,10.058987,0.5809,0.341,3.90604,0.00000
1360.00,3.90583,10.093526,-0.000223,10.058944,0.5810,0.341,3.90583,0.00000
1361.00,3.90565,10.093513,-0.000225,10.058814,0.5811,0.341,3.90565,0.00000
1362.00,3.90676,10.093605,-0.000223,10.058890,0.5812,0.341,3.90676,0.00000
1363.00,3.90733,10.093639,-0.000225,10.058885,0.5813,0.342,3.90733,0.00000
1364.00,3.90817,10.093695,-0.000223,10.058923,0.5814,0.342,3.90817,0.00000
1365.00,3.90910,10.093760,-0.000225,10.059022,0.5815,0.342,3.90910,0.00000
1366.00,3.90857,10.093860,-0.000224,10.059170,0.5816,0.342,3.90857,0.00000
1367.00,3.90808,10.093879,-0.000222,10.059156,0.5818,0.342,3.90808,0.00000
1368.00,3.90870,10.093948,-0.000221,10.059184,0.5819,0.342,3.90870,0.00000
1369.00,3.90818,10.094025,-0.000218,10.059195,0.5820,0.343,3.90818,0.00000
1370.00,3.90743,10.094030,-0.000214,10.059098,0.5821,0.343,3.90743,0.00000
1371.00,3.90787,10.094058,-0.000211,10.059025,0.5822,0.342,3.90787,0.00000
1372.00,3.90742,10.094160,-0.000213,10.059032,0.5824,0.343,3.90742,0.00000
1373.00,3.90620,10.094215,-0.000215,10.059020,0.5825,0.343,3.90620,0.00000
1374.00,3.90619,10.094311,-0.000216,10.059052,0.5826,0.343,3.90619,0.00000
1375.00,3.90585,10.094343,-0.000220,10.059041,0.5827,0.344,3.90585,0.00000
1376.00,3.90633,10.094354,-0.000224,10.058977,0.5828,0.344,3.90633,0.00000
1377.00,3.90628,10.094353,-0.000225,10.058933,0.5829,0.344,3.90628,0.00000
1378.00,3.90643,10.094379,-0.000223,10.058948,0.5830,0.344,3.90643,0.00000
1379.00,3.90692,10.094377,-0.000226,10.058928,0.5831,0.345,3.90692,0.00000
1380.00,3.90715,10.094426,-0.000223,10.058970,0.5833,0.345,3.90715,0.00000
1381.00,3.90654,10.094564,-0.000222,10.059123,0.5834,0.345,3.90654,0.00000
1382.00,3.90693,10.094689,-0.000218,10.059212,0.5836,0.345,3.90693,0.00000
1383.00,3.90698,10.094744,-0.000218,10.059207,0.5837,0.345,3.90698,0.00000
1384.00,3.90617,10.094818,-0.000215,10.059175,0.5839,0.345,3.90617,0.00000
1385.00,3.90571,10.094923,-0.000217,10.059178,0.5840,0.345,3.90571,0.00000
1386.00,3.90621,10.094975,-0.000215,10.059126,0.5842,0.345,3.90621,0.00000
1387.00,3.90587,10.094972,-0.000216,10.059051,0.5843,0.346,3.90587,0.00000
1388.00,3.90620,10.095113,-0.000217,10.059088,0.5845,0.346,3.90620,0.00000
1389.00,3.90668,10.095199,-0.000219,10.059182,0.5846,0.346,3.90668,0.00000
1390.00,3.90741,10.095193,-0.000217,10.059101,0.5848,0.346,3.90741,0.00000
1391.00,3.90686,10.095253,-0.000218,10.059082,0.5849,0.346,3.90686,0.00000
1392.00,3.90637,10.095413,-0.000214,10.059201,0.5851,0.346,3.90637,0.00000
1393.00,3.90615,10.095419,-0.000215,10.059149,0.5853,0.346,3.90615,0.00000
1394.00,3.90543,10.095468,-0.000216,10.059087,0.5855,0.347,3.90543,0.00000
1395.00,3.90519,10.095434,-0.000216,10.058953,0.5857,0.347,3.90519,0.00000
1396.00,3.90513,10.095524,-0.000217,10.059016,0.5860,0.347,3.90513,0.00000
1397.00,3.90502,10.095610,-0.000220,10.059014,0.5863,0.347,3.90502,0.00000
1398.00,3.90449,10.095340,-0.000220,10.058734,0.5864,0.347,3.90449,0.00000
1399.00,3.90476,10.095279,-0.000222,10.058625,0.5867,0.348,3.90476,0.00000
1400.00,3.90450,10.095507,-0.000222,10.058819,0.5869,0.348,3.90450,0.00000
1401.00,3.90418,10.095437,-0.000222,10.058685,0.5871,0.348,3.90418,0.00000
1402.00,3.90512,10.095411,-0.000225,10.058576,0.5873,0.348,3.90512,0.00000
1403.00,3.90647,10.095712,-0.000221,10.058753,0.5875,0.348,3.90647,0.00000
1404.00,3.90724,10.095727,-0.000217,10.058753,0.5877,0.348,3.90724,0.00000
1405.00,3.90766,10.095694,-0.000218,10.058692,0.5879,0.349,3.90766,0.00000
1406.00,3.90839,10.095919,-0.000217,10.058820,0.5881,0.349,3.90839,0.00000
1407.00,3.90825,10.095795,-0.000215,10.058657,0.5883,0.349,3.90825,0.00000
1408.00,3.90681,10.095676,-0.000219,10.058537,0.5884,0.349,3.90681,0.00000
1409.00,3.90651,10.095842,-0.000220,10.058645,0.5887,0.349,3.90651,0.00000
1410.00,3.90641,10.095887,-0.000221,10.058650,0.5888,0.350,3.90641,0.00000
1411.00,3.90722,10.095676,-0.000224,10.058457,0.5890,0.350,3.90722,0.00000
1412.00,3.90716,10.095938,-0.000223,10.058691,0.5892,0.350,3.90716,0.00000
1413.00,3.90862,10.096195,-0.000221,10.058890,0.5894,0.350,3.90862,0.00000
1414.00,3.90860,10.096074,-0.000222,10.058793,0.5896,0.350,3.90860,0.00000
1415.00,3.90819,10.096039,-0.000220,10.058690,0.5899,0.351,3.90819,0.00000
1416.00,3.90690,10.096210,-0.000221,10.058814,0.5901,0.351,3.90690,0.00000
1417.00,3.90776,10.096265,-0.000222,10.058844,0.5904,0.351,3.90776,0.00000
1418.00,3.90712,10.096275,-0.000222,10.058832,0.5906,0.351,3.90712,0.00000
1419.00,3.90741,10.096547,-0.000222,10.058963,0.5909,0.351,3.90741,0.00000
1420.00,3.90759,10.096680,-0.000218,10.059104,0.5911,0.351,3.90759,0.00000
1421.00,3.90812,10.096719,-0.000214,10.059111,0.5913,0.351,3.90812,0.00000
1422.00,3.90828,10.096802,-0.000215,10.059141,0.5916,0.351,3.90828,0.00000
1423.00,3.90871,10.096826,-0.000217,10.059200,0.5918,0.352,3.90871,0.00000
1424.00,3.90815,10.096769,-0.000218,10.059176,0.5920,0.352,3.90815,0.00000
1425.00,3.90718,10.096905,-0.000219,10.059243,0.5922,0.352,3.90718,0.00000
1426.00,3.90666,10.096979,-0.000221,10.059260,0.5924,0.352,3.90666,0.00000
1427.00,3.90600,10.097109,-0.000218,10.059316,0.5926,0.353,3.90600,0.00000
1428.00,3.90560,10.097074,-0.000217,10.059196,0.5928,0.353,3.90560,0.00000
1429.00,3.90614,10.097167,-0.000216,10.059205,0.5930,0.353,3.90614,0.00000
1430.00,3.90682,10.097344,-0.000217,10.059281,0.5932,0.353,3.90682,0.00000
1431.00,3.90670,10.097384,-0.000216,10.059273,0.5934,0.353,3.90670,0.00000
1432.00,3.90589,10.097306,-0.000216,10.059171,0.5936,0.353,3.90589,0.00000
1433.00,3.90463,10.097697,-0.000216,10.059495,0.5939,0.353,3.90463,0.00000
1434.00,3.90455,10.097713,-0.000212,10.059453,0.5941,0.353,3.90455,0.00000
1435.00,3.90491,10.097645,-0.000211,10.059391,0.5943,0.354,3.90491,0.00000
1436.00,3.90541,10.097715,-0.000213,10.059369,0.5945,0.354,3.90541,0.00000
1437.00,3.90535,10.097515,-0.000216,10.059110,0.5946,0.354,3.90535,0.00000
1438.00,3.90588,10.097538,-0.000213,10.059020,0.5949,0.354,3.90588,0.00000
1439.00,3.90514,10.097718,-0.000213,10.059149,0.5951,0.354,3.90514,0.00000
1440.00,3.90556,10.097890,-0.000215,10.059189,0.5953,0.355,3.90556,0.00000
1441.00,3.90542,10.097982,-0.000213,10.059238,0.5955,0.355,3.90542,0.00000
1442.00,3.90588,10.098066,-0.000213,10.059319,0.5957,0.355,3.90588,0.00000
1443.00,3.90665,10.097968,-0.000215,10.059174,0.5959,0.355,3.90665,0.00000
1444.00,3.90728,10.097817,-0.000216,10.058969,0.5962,0.355,3.90728,0.00000
1445.00,3.90689,10.097939,-0.000215,10.059103,0.5964,0.355,3.90689,0.00000
1446.00,3.90666,10.097887,-0.000215,10.059030,0.5966,0.355,3.90666,0.00000
1447.00,3.90697,10.098311,-0.000214,10.059363,0.5969,0.356,3.90697,0.00000
1448.00,3.90716,10.098485,-0.000217,10.059551,0.5971,0.356,3.90716,0.00000
1449.00,3.90694,10.098707,-0.000220,10.059705,0.5973,0.356,3.90694,0.00000
1450.00,3.90610,10.098379,-0.000219,10.059317,0.5975,0.356,3.90610,0.00000
@10,1.2000,2.4, 1449.372 
1451.00,3.90659,10.098625,-0.000222,10.059519,0.5977,0.357,3.90659,0.00000
1452.00,3.90621,10.098482,-0.000222,10.059306,0.5978,0.357,3.90621,0.00000
1453.00,3.90596,10.098116,-0.000218,10.058862,0.5979,0.357,3.90596,0.00000
1454.00,3.90231,10.097953,-0.000213,10.058655,0.5981,0.357,3.90231,0.00000
1455.00,3.89557,10.098324,-0.000217,10.058970,0.5982,0.357,3.89557,0.00000
1456.00,3.88637,10.098167,-0.000218,10.058757,0.5983,0.357,3.88637,0.00000
1457.00,3.87880,10.098306,-0.000219,10.058797,0.5985,0.357,3.87880,0.00000
1458.00,3.87251,10.098652,-0.000222,10.059041,0.5987,0.358,3.87251,0.00000
1459.00,3.87323,10.099019,-0.000223,10.059334,0.5988,0.358,3.87323,0.00000
1460.00,3.87968,10.098743,-0.000221,10.059025,0.5990,0.358,3.87968,0.00000
1461.00,3.88950,10.098928,-0.000218,10.059125,0.5991,0.358,3.88950,0.00000
1462.00,3.89926,10.098780,-0.000214,10.059056,0.5993,0.358,3.89926,0.00000
1463.00,3.90686,10.098801,-0.000213,10.059086,0.5994,0.359,3.90686,0.00000
1464.00,3.91096,10.098652,-0.000211,10.058890,0.5995,0.359,3.91096,0.00000
1465.00,3.91355,10.098831,-0.000211,10.059036,0.5997,0.359,3.91355,0.00000
1466.00,3.91373,10.098965,-0.000210,10.059094,0.5998,0.359,3.91373,0.00000
1467.00,3.91208,10.099078,-0.000210,10.059079,0.6000,0.359,3.91208,0.00000
1468.00,3.91055,10.099217,-0.000210,10.059113,0.6001,0.359,3.91055,0.00000
1469.00,3.90937,10.099250,-0.000212,10.059117,0.6002,0.360,3.90937,0.00000
1470.00,3.90790,10.099373,-0.000210,10.059141,0.6003,0.360,3.90790,0.00000
1471.00,3.90644,10.099288,-0.000213,10.059037,0.6004,0.360,3.90644,0.00000
1472.00,3.90571,10.099458,-0.000212,10.059123,0.6005,0.360,3.90571,0.00000
1473.00,3.90537,10.099560,-0.000209,10.059166,0.6005,0.360,3.90537,0.00000
1474.00,3.90478,10.099756,-0.000206,10.059288,0.6006,0.360,3.90478,0.00000
1475.00,3.90454,10.099829,-0.000209,10.059286,0.6007,0.360,3.90454,0.00000
1476.00,3.90458,10.099941,-0.000207,10.059360,0.6008,0.360,3.90458,0.00000
1477.00,3.90432,10.099998,-0.000205,10.059371,0.6008,0.360,3.90432,0.00000
1478.00,3.90439,10.099920,-0.000210,10.059302,0.6009,0.361,3.90439,0.00000
1479.00,3.90345,10.099864,-0.000211,10.059236,0.6010,0.361,3.90345,0.00000
1480.00,3.90198,10.099894,-0.000210,10.059246,0.6011,0.361,3.90198,0.00000
1481.00,3.90158,10.099941,-0.000211,10.059236,0.6012,0.361,3.90158,0.00000
1482.00,3.90154,10.099983,-0.000215,10.059271,0.6013,0.361,3.90154,0.00000
1483.00,3.90128,10.100104,-0.000215,10.059306,0.6014,0.362,3.90128,0.00000
1484.00,3.90257,10.100268,-0.000222,10.059380,0.6015,0.362,3.90257,0.00000
1485.00,3.90375,10.100318,-0.000222,10.059347,0.6016,0.362,3.90375,0.00000
1486.00,3.90454,10.100308,-0.000222,10.059278,0.6016,0.363,3.90454,0.00000
1487.00,3.90450,10.100340,-0.000223,10.059163,0.6017,0.363,3.90450,0.00000
1488.00,3.90360,10.100406,-0.000222,10.059122,0.6018,0.363,3.90360,0.00000
1489.00,3.90376,10.100505,-0.000218,10.059120,0.6018,0.363,3.90376,0.00000
1490.00,3.90365,10.100587,-0.000219,10.059152,0.6019,0.363,3.90365,0.00000
1491.00,3.90329,10.100791,-0.000218,10.059229,0.6020,0.363,3.90329,0.00000
1492.00,3.90384,10.100880,-0.000215,10.059321,0.6021,0.363,3.90384,0.00000
1493.00,3.90508,10.100717,-0.000215,10.059162,0.6022,0.363,3.90508,0.00000
1494.00,3.90426,10.100916,-0.000213,10.059319,0.6024,0.364,3.90426,0.00000
1495.00,3.90476,10.101056,-0.000214,10.059392,0.6025,0.364,3.90476,0.00000
1496.00,3.90520,10.101020,-0.000216,10.059299,0.6026,0.364,3.90520,0.00000
1497.00,3.90509,10.100927,-0.000217,10.059141,0.6028,0.364,3.90509,0.00000
1498.00,3.90541,10.100904,-0.000217,10.059063,0.6029,0.364,3.90541,0.00000
1499.00,3.90636,10.100689,-0.000219,10.058806,0.6031,0.365,3.90636,0.00000
1500.00,3.90586,10.100614,-0.000221,10.058653,0.6032,0.365,3.90586,0.00000
1501.00,3.90540,10.101000,-0.000220,10.058957,0.6033,0.365,3.90540,0.00000
1502.00,3.90557,10.101030,-0.000221,10.058953,0.6035,0.365,3.90557,0.00000
1503.00,3.90446,10.101438,-0.000221,10.059272,0.6037,0.365,3.90446,0.00000
1504.00,3.90372,10.101534,-0.000220,10.059314,0.6039,0.366,3.90372,0.00000
1505.00,3.90369,10.101567,-0.000215,10.059311,0.6040,0.366,3.90369,0.00000
1506.00,3.90354,10.101261,-0.000216,10.058988,0.6042,0.366,3.90354,0.00000
1507.00,3.90341,10.101489,-0.000215,10.059136,0.6044,0.366,3.90341,0.00000
1508.00,3.90411,10.101563,-0.000217,10.059175,0.6045,0.366,3.90411,0.00000
1509.00,3.90442,10.101591,-0.000219,10.059174,0.6047,0.366,3.90442,0.00000
1510.00,3.90445,10.101671,-0.000224,10.059225,0.6049,0.367,3.90445,0.00000
1511.00,3.90483,10.101695,-0.000223,10.059224,0.6050,0.367,3.90483,0.00000
1512.00,3.90417,10.101524,-0.000224,10.058997,0.6052,0.367,3.90417,0.00000
1513.00,3.90381,10.101402,-0.000224,10.058775,0.6053,0.367,3.90381,0.00000
1514.00,3.90359,10.101298,-0.000222,10.058563,0.6055,0.367,3.90359,0.00000
1515.00,3.90330,10.101288,-0.000222,10.058503,0.6057,0.367,3.90330,0.00000
1516.00,3.90332,10.101396,-0.000223,10.058576,0.6059,0.368,3.90332,0.00000
1517.00,3.90409,10.101618,-0.000223,10.058745,0.6062,0.368,3.90409,0.00000
1518.00,3.90401,10.101789,-0.000223,10.058912,0.6064,0.368,3.90401,0.00000
1519.00,3.90412,10.101931,-0.000221,10.059063,0.6066,0.368,3.90412,0.00000
1520.00,3.90428,10.102020,-0.000221,10.059095,0.6068,0.368,3.90428,0.00000
1521.00,3.90306,10.102055,-0.000218,10.059104,0.6070,0.368,3.90306,0.00000
1522.00,3.90291,10.102054,-0.000215,10.059075,0.6072,0.368,3.90291,0.00000
1523.00,3.90335,10.102072,-0.000216,10.059057,0.6073,0.369,3.90335,0.00000
1524.00,3.90340,10.102192,-0.000216,10.059070,0.6075,0.369,3.90340,0.00000
1525.00,3.90380,10.102214,-0.000215,10.059023,0.6077,0.369,3.90380,0.00000
1526.00,3.90505,10.102205,-0.000219,10.058931,0.6078,0.369,3.90505,0.00000
1527.00,3.90536,10.102242,-0.000222,10.058878,0.6079,0.369,3.90536,0.00000
1528.00,3.90522,10.102423,-0.000220,10.058927,0.6080,0.370,3.90522,0.00000
1529.00,3.90495,10.102439,-0.000218,10.058928,0.6082,0.370,3.90495,0.00000
1530.00,3.90447,10.102655,-0.000215,10.059091,0.6084,0.370,3.90447,0.00000
1531.00,3.90364,10.102860,-0.000213,10.059232,0.6085,0.370,3.90364,0.00000
1532.00,3.90300,10.102977,-0.000214,10.059322,0.6087,0.370,3.90300,0.00000
1533.00,3.90268,10.102945,-0.000213,10.059254,0.6089,0.370,3.90268,0.00000
1534.00,3.90244,10.103154,-0.000216,10.059360,0.6090,0.370,3.90244,0.00000
1535.00,3.90291,10.103221,-0.000221,10.059365,0.6091,0.371,3.90291,0.00000
1536.00,3.90382,10.103169,-0.000223,10.059236,0.6093,0.371,3.90382,0.00000
1537.00,3.90417,10.103259,-0.000225,10.059258,0.6094,0.371,3.90417,0.00000
1538.00,3.90443,10.103236,-0.000227,10.059207,0.6095,0.372,3.90443,0.00000
1539.00,3.90483,10.103297,-0.000226,10.059193,0.6097,0.372,3.90483,0.00000
1540.00,3.90491,10.103249,-0.000225,10.059086,0.6099,0.372,3.90491,0.00000
1541.00,3.90375,10.103348,-0.000224,10.059173,0.6100,0.372,3.90375,0.00000
1542.00,3.90321,10.103301,-0.000222,10.059069,0.6101,0.372,3.90321,0.00000
1543.00,3.90293,10.103286,-0.000224,10.058970,0.6103,0.372,3.90293,0.00000
1544.00,3.90241,10.103098,-0.000222,10.058774,0.6104,0.373,3.90241,0.00000
1545.00,3.90207,10.103162,-0.000219,10.058828,0.6105,0.373,3.90207,0.00000
1546.00,3.90279,10.103235,-0.000218,10.058818,0.6107,0.373,3.90279,0.00000
1547.00,3.90330,10.103434,-0.000215,10.058967,0.6109,0.373,3.90330,0.00000
1548.00,3.90366,10.103565,-0.000214,10.059071,0.6111,0.373,3.90366,0.00000
1549.00,3.90428,10.103824,-0.000215,10.059288,0.6113,0.373,3.90428,0.00000
1550.00,3.90416,10.103857,-0.000218,10.059260,0.6114,0.374,3.90416,0.00000
1551.00,3.90482,10.103915,-0.000219,10.059306,0.6115,0.374,3.90482,0.00000
1552.00,3.90498,10.103897,-0.000220,10.059261,0.6117,0.374,3.90498,0.00000
1553.00,3.90506,10.103941,-0.000218,10.059269,0.6118,0.374,3.90506,0.00000
1554.00,3.90519,10.103885,-0.000218,10.059182,0.6119,0.374,3.90519,0.00000
1555.00,3.90515,10.103850,-0.000217,10.059101,0.6121,0.374,3.90515,0.00000
1556.00,3.90486,10.103866,-0.000216,10.059026,0.6123,0.374,3.90486,0.00000
1557.00,3.90482,10.103945,-0.000218,10.059003,0.6125,0.375,3.90482,0.00000
1558.00,3.90533,10.104010,-0.000217,10.059022,0.6126,0.375,3.90533,0.00000
1559.00,3.90483,10.104101,-0.000216,10.059056,0.6128,0.375,3.90483,0.00000
1560.00,3.90408,10.104221,-0.000215,10.059161,0.6130,0.375,3.90408,0.00000
1561.00,3.90332,10.104329,-0.000215,10.059254,0.6132,0.375,3.90332,0.00000
1562.00,3.90291,10.104270,-0.000213,10.059126,0.6133,0.375,3.90291,0.00000
1563.00,3.90260,10.104492,-0.000213,10.059228,0.6135,0.375,3.90260,0.00000
1564.00,3.90367,10.104556,-0.000214,10.059161,0.6137,0.375,3.90367,0.00000
1565.00,3.90462,10.104707,-0.000215,10.059177,0.6139,0.375,3.90462,0.00000
1566.00,3.90401,10.104661,-0.000218,10.059066,0.6140,0.376,3.90401,0.00000
1567.00,3.90356,10.104868,-0.000217,10.059220,0.6142,0.376,3.90356,0.00000
1568.00,3.90293,10.104776,-0.000221,10.059150,0.6143,0.376,3.90293,0.00000
1569.00,3.90199,10.104813,-0.000221,10.059222,0.6144,0.376,3.90199,0.00000
1570.00,3.90185,10.104821,-0.000223,10.059187,0.6145,0.377,3.90185,0.00000
1571.00,3.90268,10.104905,-0.000219,10.059185,0.6146,0.377,3.90268,0.00000
1572.00,3.90304,10.104877,-0.000217,10.059161,0.6147,0.377,3.90304,0.00000
1573.00,3.90323,10.104840,-0.000217,10.059076,0.6148,0.377,3.90323,0.00000
1574.00,3.90390,10.104899,-0.000216,10.059060,0.6149,0.377,3.90390,0.00000
1575.00,3.90428,10.104863,-0.000216,10.059010,0.6150,0.377,3.90428,0.00000
1576.00,3.90440,10.104869,-0.000219,10.058995,0.6151,0.377,3.90440,0.00000
1577.00,3.90380,10.104920,-0.000225,10.059004,0.6152,0.378,3.90380,0.00000
1578.00,3.90366,10.105058,-0.000226,10.059061,0.6153,0.378,3.90366,0.00000
1579.00,3.90224,10.105085,-0.000227,10.059068,0.6154,0.378,3.90224,0.00000
1580.00,3.90161,10.105173,-0.000227,10.059144,0.6155,0.379,3.90161,0.00000
1581.00,3.90100,10.105251,-0.000229,10.059202,0.6155,0.379,3.90100,0.00000
1582.00,3.90116,10.105220,-0.000228,10.059119,0.6156,0.379,3.90116,0.00000
1583.00,3.90125,10.105217,-0.000225,10.059115,0.6157,0.379,3.90125,0.00000
1584.00,3.90149,10.105213,-0.000222,10.059019,0.6158,0.379,3.90149,0.00000
1585.00,3.90195,10.105369,-0.000219,10.059082,0.6159,0.379,3.90195,0.00000
1586.00,3.90282,10.105504,-0.000216,10.059107,0.6160,0.379,3.90282,0.00000
1587.00,3.90423,10.105586,-0.000216,10.059105,0.6161,0.379,3.90423,0.00000
1588.00,3.90484,10.105717,-0.000216,10.059121,0.6162,0.379,3.90484,0.00000
1589.00,3.90554,10.105863,-0.000220,10.059213,0.6163,0.380,3.90554,0.00000
1590.00,3.90580,10.105841,-0.000223,10.059099,0.6165,0.380,3.90580,0.00000
1591.00,3.90522,10.105837,-0.000224,10.059043,0.6166,0.380,3.90522,0.00000
1592.00,3.90444,10.105956,-0.000220,10.059092,0.6167,0.380,3.90444,0.00000
1593.00,3.90335,10.105960,-0.000221,10.059058,0.6169,0.380,3.90335,0.00000
1594.00,3.90327,10.106025,-0.000218,10.059083,0.6171,0.381,3.90327,0.00000
1595.00,3.90265,10.106046,-0.000217,10.059112,0.6172,0.381,3.90265,0.00000
1596.00,3.90341,10.106105,-0.000217,10.059119,0.6174,0.381,3.90341,0.00000
1597.00,3.90325,10.106161,-0.000217,10.059172,0.6176,0.381,3.90325,0.00000
1598.00,3.90343,10.106268,-0.000218,10.059235,0.6177,0.381,3.90343,0.00000
1599.00,3.90319,10.106275,-0.000221,10.059209,0.6179,0.382,3.90319,0.00000
1600.00,3.90349,10.106359,-0.000223,10.059205,0.6181,0.382,3.90349,0.00000
@11,1.2000,2.4, 1599.38400000001 
1601.00,3.90303,10.106370,-0.000223,10.059153,0.6182,0.382,3.90303,0.00000
1602.00,3.90228,10.106439,-0.000222,10.059123,0.6184,0.382,3.90228,0.00000
1603.00,3.90182,10.106386,-0.000223,10.058977,0.6186,0.382,3.90182,0.00000
1604.00,3.89914,10.106438,-0.000223,10.058977,0.6188,0.383,3.89914,0.00000
1605.00,3.89258,10.106424,-0.000221,10.058954,0.6190,0.383,3.89258,0.00000
1606.00,3.88544,10.106573,-0.000223,10.059127,0.6192,0.383,3.88544,0.00000
1607.00,3.87998,10.106640,-0.000226,10.059183,0.6193,0.383,3.87998,0.00000
1608.00,3.87660,10.106766,-0.000224,10.059328,0.6195,0.383,3.87660,0.00000
1609.00,3.87774,10.106829,-0.000221,10.059325,0.6197,0.383,3.87774,0.00000
1610.00,3.88412,10.106939,-0.000220,10.059369,0.6199,0.384,3.88412,0.00000
1611.00,3.89309,10.106922,-0.000220,10.059239,0.6201,0.384,3.89309,0.00000
1612.00,3.90216,10.106935,-0.000220,10.059161,0.6203,0.384,3.90216,0.00000
1613.00,3.90948,10.106994,-0.000219,10.059131,0.6205,0.384,3.90948,0.00000
1614.00,3.91375,10.107101,-0.000221,10.059170,0.6207,0.384,3.91375,0.00000
1615.00,3.91595,10.107185,-0.000220,10.059144,0.6209,0.384,3.91595,0.00000
1616.00,3.91569,10.107230,-0.000220,10.059100,0.6211,0.385,3.91569,0.00000
1617.00,3.91371,10.107288,-0.000217,10.059099,0.6213,0.385,3.91371,0.00000
1618.00,3.91069,10.107314,-0.000220,10.059051,0.6216,0.385,3.91069,0.00000
1619.00,3.90844,10.107292,-0.000221,10.058949,0.6218,0.385,3.90844,0.00000
1620.00,3.90584,10.107300,-0.000222,10.058947,0.6220,0.385,3.90584,0.00000
1621.00,3.90354,10.107396,-0.000222,10.059019,0.6222,0.385,3.90354,0.00000
1622.00,3.90241,10.107430,-0.000223,10.058991,0.6224,0.385,3.90241,0.00000
1623.00,3.90191,10.107484,-0.000220,10.059038,0.6226,0.385,3.90191,0.00000
1624.00,3.90197,10.107617,-0.000219,10.059124,0.6228,0.386,3.90197,0.00000
1625.00,3.90258,10.107703,-0.000218,10.059101,0.6230,0.386,3.90258,0.00000
1626.00,3.90362,10.107740,-0.000215,10.059078,0.6232,0.386,3.90362,0.00000
1627.00,3.90398,10.107925,-0.000214,10.059203,0.6234,0.386,3.90398,0.00000
1628.00,3.90379,10.108030,-0.000215,10.059254,0.6236,0.386,3.90379,0.00000
1629.00,3.90265,10.108120,-0.000216,10.059333,0.6238,0.386,3.90265,0.00000
1630.00,3.90227,10.108106,-0.000218,10.059302,0.6241,0.387,3.90227,0.00000
1631.00,3.90192,10.108011,-0.000221,10.059164,0.6243,0.387,3.90192,0.00000
1632.00,3.90231,10.108132,-0.000221,10.059206,0.6245,0.387,3.90231,0.00000
1633.00,3.90265,10.108168,-0.000222,10.059173,0.6247,0.387,3.90265,0.00000
1634.00,3.90307,10.108134,-0.000220,10.059053,0.6249,0.387,3.90307,0.00000
1635.00,3.90330,10.108253,-0.000225,10.059097,0.6251,0.388,3.90330,0.00000
1636.00,3.90344,10.108504,-0.000225,10.059270,0.6253,0.388,3.90344,0.00000
1637.00,3.90349,10.108518,-0.000224,10.059264,0.6255,0.388,3.90349,0.00000
1638.00,3.90375,10.108677,-0.000221,10.059330,0.6257,0.388,3.90375,0.00000
1639.00,3.90395,10.108615,-0.000221,10.059206,0.6259,0.388,3.90395,0.00000
1640.00,3.90321,10.108712,-0.000216,10.059235,0.6261,0.388,3.90321,0.00000
1641.00,3.90277,10.108700,-0.000216,10.059256,0.6263,0.388,3.90277,0.00000
1642.00,3.90222,10.108672,-0.000219,10.059187,0.6265,0.389,3.90222,0.00000
1643.00,3.90102,10.108612,-0.000220,10.059088,0.6267,0.389,3.90102,0.00000
1644.00,3.90026,10.108654,-0.000222,10.059097,0.6269,0.389,3.90026,0.00000
1645.00,3.90062,10.108725,-0.000224,10.059147,0.6271,0.390,3.90062,0.00000
1646.00,3.89978,10.108799,-0.000225,10.059137,0.6273,0.390,3.89978,0.00000
1647.00,3.90030,10.108810,-0.000223,10.059078,0.6274,0.390,3.90030,0.00000
1648.00,3.90144,10.108952,-0.000223,10.059152,0.6276,0.390,3.90144,0.00000
1649.00,3.90146,10.109174,-0.000219,10.059337,0.6278,0.390,3.90146,0.00000
1650.00,3.90121,10.109210,-0.000215,10.059325,0.6279,0.390,3.90121,0.00000
1651.00,3.90138,10.109407,-0.000214,10.059402,0.6281,0.390,3.90138,0.00000
1652.00,3.89990,10.109454,-0.000217,10.059410,0.6282,0.391,3.89990,0.00000
1653.00,3.89960,10.109441,-0.000217,10.059310,0.6283,0.391,3.89960,0.00000
1654.00,3.90041,10.109411,-0.000217,10.059215,0.6285,0.391,3.90041,0.00000
1655.00,3.90050,10.109481,-0.000218,10.059204,0.6286,0.391,3.90050,0.00000
1656.00,3.90098,10.109336,-0.000217,10.059011,0.6288,0.392,3.90098,0.00000
1657.00,3.90165,10.109496,-0.000216,10.059073,0.6290,0.392,3.90165,0.00000
1658.00,3.90128,10.109567,-0.000219,10.059088,0.6291,0.392,3.90128,0.00000
1659.00,3.90070,10.109742,-0.000217,10.059162,0.6293,0.392,3.90070,0.00000
1660.00,3.90105,10.109757,-0.000214,10.059117,0.6295,0.392,3.90105,0.00000
1661.00,3.90128,10.109883,-0.000213,10.059218,0.6296,0.392,3.90128,0.00000
1662.00,3.90155,10.109844,-0.000210,10.059183,0.6298,0.392,3.90155,0.00000
1663.00,3.90155,10.109866,-0.000207,10.059183,0.6299,0.392,3.90155,0.00000
1664.00,3.90143,10.109910,-0.000208,10.059199,0.6301,0.392,3.90143,0.00000
1665.00,3.90028,10.109968,-0.000212,10.059212,0.6303,0.393,3.90028,0.00000
1666.00,3.89888,10.109981,-0.000213,10.059180,0.6304,0.393,3.89888,0.00000
1667.00,3.89804,10.110052,-0.000213,10.059156,0.6306,0.393,3.89804,0.00000
1668.00,3.89827,10.110129,-0.000215,10.059148,0.6307,0.393,3.89827,0.00000
1669.00,3.89800,10.110239,-0.000215,10.059169,0.6309,0.393,3.89800,0.00000
1670.00,3.89810,10.110259,-0.000215,10.059134,0.6310,0.393,3.89810,0.00000
1671.00,3.89870,10.110294,-0.000214,10.059111,0.6311,0.393,3.89870,0.00000
1672.00,3.89854,10.110358,-0.000216,10.059129,0.6313,0.394,3.89854,0.00000
1673.00,3.89874,10.110437,-0.000210,10.059184,0.6314,0.394,3.89874,0.00000
1674.00,3.89978,10.110394,-0.000210,10.059079,0.6315,0.394,3.89978,0.00000
1675.00,3.90064,10.110486,-0.000210,10.059110,0.6317,0.394,3.90064,0.00000
1676.00,3.90196,10.110633,-0.000215,10.059195,0.6318,0.394,3.90196,0.00000
1677.00,3.90282,10.110795,-0.000216,10.059324,0.6319,0.394,3.90282,0.00000
1678.00,3.90262,10.110861,-0.000218,10.059331,0.6321,0.395,3.90262,0.00000
1679.00,3.90232,10.110912,-0.000218,10.059394,0.6322,0.395,3.90232,0.00000
1680.00,3.90228,10.110892,-0.000218,10.059328,0.6323,0.395,3.90228,0.00000
1681.00,3.90162,10.110816,-0.000214,10.059227,0.6325,0.395,3.90162,0.00000
1682.00,3.90113,10.110714,-0.000215,10.059097,0.6327,0.395,3.90113,0.00000
1683.00,3.90082,10.110612,-0.000218,10.059015,0.6328,0.395,3.90082,0.00000
1684.00,3.89944,10.110664,-0.000219,10.059012,0.6329,0.396,3.89944,0.00000
1685.00,3.89898,10.110738,-0.000216,10.059097,0.6331,0.396,3.89898,0.00000
1686.00,3.89939,10.110898,-0.000216,10.059168,0.6332,0.396,3.89939,0.00000
1687.00,3.89961,10.111031,-0.000213,10.059202,0.6334,0.396,3.89961,0.00000
1688.00,3.89909,10.111207,-0.000213,10.059262,0.6335,0.396,3.89909,0.00000
1689.00,3.90048,10.111265,-0.000212,10.059266,0.6336,0.396,3.90048,0.00000
1690.00,3.90085,10.111367,-0.000212,10.059258,0.6338,0.396,3.90085,0.00000
1691.00,3.90049,10.111354,-0.000209,10.059234,0.6339,0.396,3.90049,0.00000
1692.00,3.90082,10.111351,-0.000212,10.059223,0.6341,0.396,3.90082,0.00000
1693.00,3.90202,10.111359,-0.000214,10.059214,0.6342,0.397,3.90202,0.00000
1694.00,3.90219,10.111425,-0.000216,10.059212,0.6343,0.397,3.90219,0.00000
1695.00,3.90276,10.111456,-0.000222,10.059176,0.6345,0.397,3.90276,0.00000
1696.00,3.90215,10.111526,-0.000227,10.059195,0.6346,0.398,3.90215,0.00000
1697.00,3.90222,10.111536,-0.000224,10.059145,0.6347,0.398,3.90222,0.00000
1698.00,3.90236,10.111618,-0.000223,10.059148,0.6349,0.398,3.90236,0.00000
1699.00,3.90201,10.111652,-0.000222,10.059114,0.6350,0.398,3.90201,0.00000
1700.00,3.90178,10.111749,-0.000219,10.059196,0.6351,0.398,3.90178,0.00000
1701.00,3.90275,10.111834,-0.000218,10.059174,0.6353,0.398,3.90275,0.00000
1702.00,3.90228,10.111836,-0.000221,10.059138,0.6354,0.398,3.90228,0.00000
1703.00,3.90238,10.111909,-0.000220,10.059182,0.6355,0.399,3.90238,0.00000
1704.00,3.90262,10.111903,-0.000220,10.059156,0.6356,0.399,3.90262,0.00000
1705.00,3.90286,10.111893,-0.000218,10.059049,0.6357,0.399,3.90286,0.00000
1706.00,3.90202,10.111960,-0.000213,10.059062,0.6358,0.399,3.90202,0.00000
1707.00,3.90160,10.112080,-0.000211,10.059097,0.6360,0.399,3.90160,0.00000
1708.00,3.90063,10.112046,-0.000214,10.058997,0.6362,0.399,3.90063,0.00000
1709.00,3.90019,10.112098,-0.000217,10.058981,0.6363,0.399,3.90019,0.00000
1710.00,3.89887,10.112196,-0.000222,10.059031,0.6365,0.400,3.89887,0.00000
1711.00,3.89899,10.112266,-0.000227,10.059039,0.6367,0.400,3.89899,0.00000
1712.00,3.89905,10.112338,-0.000231,10.059070,0.6369,0.401,3.89905,0.00000
1713.00,3.90006,10.112451,-0.000231,10.059090,0.6370,0.401,3.90006,0.00000
1714.00,3.90047,10.112547,-0.000228,10.059133,0.6372,0.401,3.90047,0.00000
1715.00,3.90143,10.112619,-0.000224,10.059155,0.6373,0.401,3.90143,0.00000
1716.00,3.90202,10.112628,-0.000222,10.059132,0.6375,0.401,3.90202,0.00000
1717.00,3.90239,10.112677,-0.000218,10.059127,0.6376,0.401,3.90239,0.00000
1718.00,3.90162,10.112740,-0.000213,10.059198,0.6377,0.401,3.90162,0.00000
1719.00,3.90126,10.112909,-0.000210,10.059302,0.6379,0.401,3.90126,0.00000
1720.00,3.90108,10.112915,-0.000209,10.059268,0.6380,0.401,3.90108,0.00000
1721.00,3.90091,10.112924,-0.000210,10.059234,0.6381,0.401,3.90091,0.00000
1722.00,3.90136,10.112902,-0.000211,10.059177,0.6383,0.401,3.90136,0.00000
1723.00,3.90112,10.112917,-0.000212,10.059125,0.6384,0.402,3.90112,0.00000
1724.00,3.90118,10.112857,-0.000214,10.058997,0.6386,0.402,3.90118,0.00000
1725.00,3.90207,10.112904,-0.000218,10.059001,0.6387,0.402,3.90207,0.00000
1726.00,3.90218,10.112976,-0.000219,10.059023,0.6388,0.402,3.90218,0.00000
1727.00,3.90146,10.113091,-0.000220,10.059012,0.6390,0.403,3.90146,0.00000
1728.00,3.90292,10.113117,-0.000221,10.058983,0.6391,0.403,3.90292,0.00000
1729.00,3.90372,10.113180,-0.000221,10.058954,0.6392,0.403,3.90372,0.00000
1730.00,3.90252,10.113235,-0.000220,10.058920,0.6394,0.403,3.90252,0.00000
1731.00,3.90111,10.113367,-0.000219,10.058970,0.6395,0.403,3.90111,0.00000
1732.00,3.90106,10.113445,-0.000216,10.059024,0.6396,0.403,3.90106,0.00000
1733.00,3.89930,10.113542,-0.000218,10.059044,0.6397,0.404,3.89930,0.00000
1734.00,3.89915,10.113667,-0.000221,10.059145,0.6399,0.404,3.89915,0.00000
1735.00,3.90000,10.113728,-0.000226,10.059146,0.6400,0.404,3.90000,0.00000
1736.00,3.90138,10.113746,-0.000227,10.059097,0.6401,0.404,3.90138,0.00000
1737.00,3.90195,10.113702,-0.000232,10.059002,0.6402,0.405,3.90195,0.00000
1738.00,3.90206,10.113800,-0.000233,10.059059,0.6403,0.405,3.90206,0.00000
1739.00,3.90074,10.113729,-0.000230,10.059002,0.6404,0.405,3.90074,0.00000
1740.00,3.89973,10.113689,-0.000227,10.058979,0.6405,0.405,3.89973,0.00000
1741.00,3.89848,10.113687,-0.000225,10.058955,0.6406,0.405,3.89848,0.00000
1742.00,3.89851,10.113759,-0.000221,10.059022,0.6407,0.405,3.89851,0.00000
1743.00,3.89944,10.113785,-0.000220,10.058921,0.6408,0.405,3.89944,0.00000
1744.00,3.90130,10.113850,-0.000223,10.058872,0.6410,0.406,3.90130,0.00000
1745.00,3.90152,10.113972,-0.000223,10.058895,0.6411,0.406,3.90152,0.00000
1746.00,3.90169,10.114095,-0.000223,10.058921,0.6412,0.406,3.90169,0.00000
1747.00,3.90152,10.114200,-0.000226,10.058927,0.6413,0.406,3.90152,0.00000
1748.00,3.90113,10.114198,-0.000225,10.058883,0.6414,0.406,3.90113,0.00000
1749.00,3.89964,10.114330,-0.000225,10.058953,0.6416,0.406,3.89964,0.00000
1750.00,3.89984,10.114378,-0.000226,10.058915,0.6417,0.407,3.89984,0.00000
@12,1.2000,2.4, 1749.375 
1751.00,3.90034,10.114474,-0.000223,10.058955,0.6419,0.407,3.90034,0.00000
1752.00,3.90014,10.114567,-0.000222,10.058984,0.6420,0.407,3.90014,0.00000
1753.00,3.89959,10.114578,-0.000222,10.058977,0.6421,0.407,3.89959,0.00000
1754.00,3.89784,10.114637,-0.000220,10.058987,0.6423,0.407,3.89784,0.00000
1755.00,3.89254,10.114670,-0.000221,10.059027,0.6424,0.407,3.89254,0.00000
1756.00,3.88610,10.114600,-0.000225,10.058965,0.6425,0.408,3.88610,0.00000
1757.00,3.87951,10.114601,-0.000227,10.058915,0.6427,0.408,3.87951,0.00000
1758.00,3.87405,10.114682,-0.000227,10.058925,0.6428,0.408,3.87405,0.00000
1759.00,3.87280,10.114686,-0.000227,10.058858,0.6430,0.408,3.87280,0.00000
1760.00,3.87708,10.114777,-0.000226,10.058850,0.6432,0.408,3.87708,0.00000
1761.00,3.88512,10.114880,-0.000225,10.058850,0.6434,0.409,3.88512,0.00000
1762.00,3.89329,10.114992,-0.000224,10.058899,0.6436,0.409,3.89329,0.00000
1763.00,3.90210,10.115105,-0.000223,10.058935,0.6438,0.409,3.90210,0.00000
1764.00,3.90766,10.115189,-0.000225,10.058959,0.6440,0.409,3.90766,0.00000
1765.00,3.91096,10.115226,-0.000225,10.058925,0.6442,0.409,3.91096,0.00000
1766.00,3.91198,10.115282,-0.000226,10.058977,0.6444,0.410,3.91198,0.00000
1767.00,3.91275,10.115289,-0.000225,10.058922,0.6446,0.410,3.91275,0.00000
1768.00,3.91099,10.115344,-0.000228,10.059001,0.6448,0.410,3.91099,0.00000
1769.00,3.90973,10.115376,-0.000230,10.059016,0.6450,0.410,3.90973,0.00000
1770.00,3.90771,10.115487,-0.000230,10.059099,0.6452,0.411,3.90771,0.00000
1771.00,3.90564,10.115548,-0.000231,10.059079,0.6454,0.411,3.90564,0.00000
1772.00,3.90336,10.115628,-0.000231,10.059114,0.6456,0.411,3.90336,0.00000
1773.00,3.90255,10.115723,-0.000228,10.059144,0.6458,0.411,3.90255,0.00000
1774.00,3.90156,10.115772,-0.000227,10.059128,0.6460,0.411,3.90156,0.00000
1775.00,3.90186,10.115774,-0.000225,10.059078,0.6461,0.411,3.90186,0.00000
1776.00,3.90186,10.115845,-0.000224,10.059061,0.6463,0.412,3.90186,0.00000
1777.00,3.90235,10.115854,-0.000223,10.058999,0.6465,0.412,3.90235,0.00000
1778.00,3.90235,10.115924,-0.000225,10.058999,0.6467,0.412,3.90235,0.00000
1779.00,3.90235,10.115980,-0.000222,10.059011,0.6469,0.412,3.90235,0.00000
1780.00,3.90145,10.116082,-0.000220,10.059069,0.6470,0.412,3.90145,0.00000
1781.00,3.90109,10.116168,-0.000220,10.059121,0.6472,0.412,3.90109,0.00000
1782.00,3.90047,10.116294,-0.000220,10.059211,0.6474,0.412,3.90047,0.00000
1783.00,3.90019,10.116338,-0.000216,10.059233,0.6476,0.412,3.90019,0.00000
1784.00,3.90035,10.116366,-0.000217,10.059221,0.6478,0.412,3.90035,0.00000
1785.00,3.90013,10.116368,-0.000217,10.059144,0.6480,0.413,3.90013,0.00000
1786.00,3.89956,10.116299,-0.000215,10.059072,0.6481,0.413,3.89956,0.00000
1787.00,3.89935,10.116289,-0.000217,10.059037,0.6483,0.413,3.89935,0.00000
1788.00,3.89893,10.116351,-0.000220,10.059029,0.6484,0.413,3.89893,0.00000
1789.00,3.89853,10.116425,-0.000222,10.059093,0.6485,0.413,3.89853,0.00000
1790.00,3.89867,10.116442,-0.000224,10.059104,0.6487,0.414,3.89867,0.00000
1791.00,3.89958,10.116464,-0.000224,10.059058,0.6488,0.414,3.89958,0.00000
1792.00,3.90011,10.116456,-0.000226,10.059006,0.6490,0.414,3.90011,0.00000
1793.00,3.90050,10.116415,-0.000226,10.058929,0.6491,0.414,3.90050,0.00000
1794.00,3.90100,10.116433,-0.000225,10.058908,0.6493,0.414,3.90100,0.00000
1795.00,3.90109,10.116454,-0.000222,10.058879,0.6494,0.414,3.90109,0.00000
1796.00,3.89954,10.116547,-0.000225,10.058875,0.6495,0.415,3.89954,0.00000
1797.00,3.89860,10.116619,-0.000221,10.058844,0.6496,0.415,3.89860,0.00000
1798.00,3.89811,10.116735,-0.000221,10.058898,0.6497,0.415,3.89811,0.00000
1799.00,3.89701,10.116857,-0.000221,10.058922,0.6498,0.415,3.89701,0.00000
1800.00,3.89662,10.116997,-0.000225,10.058986,0.6499,0.416,3.89662,0.00000
1801.00,3.89737,10.117066,-0.000223,10.059100,0.6500,0.416,3.89737,0.00000
1802.00,3.89751,10.117054,-0.000223,10.059128,0.6501,0.416,3.89751,0.00000
1803.00,3.89712,10.117031,-0.000223,10.059103,0.6501,0.416,3.89712,0.00000
1804.00,3.89794,10.117066,-0.000221,10.059096,0.6502,0.416,3.89794,0.00000
1805.00,3.89844,10.117076,-0.000217,10.059074,0.6503,0.416,3.89844,0.00000
1806.00,3.89900,10.117105,-0.000219,10.059041,0.6504,0.416,3.89900,0.00000
1807.00,3.89939,10.117275,-0.000220,10.059119,0.6505,0.417,3.89939,0.00000
1808.00,3.90026,10.117374,-0.000217,10.059127,0.6506,0.417,3.90026,0.00000
1809.00,3.90009,10.117378,-0.000217,10.059077,0.6507,0.417,3.90009,0.00000
1810.00,3.89970,10.117406,-0.000218,10.059060,0.6508,0.417,3.89970,0.00000
1811.00,3.89908,10.117476,-0.000213,10.059050,0.6509,0.417,3.89908,0.00000
1812.00,3.89950,10.117534,-0.000215,10.059071,0.6510,0.417,3.89950,0.00000
1813.00,3.89934,10.117573,-0.000218,10.059063,0.6511,0.417,3.89934,0.00000
1814.00,3.89897,10.117676,-0.000216,10.059078,0.6512,0.418,3.89897,0.00000
1815.00,3.89907,10.117727,-0.000216,10.059062,0.6513,0.418,3.89907,0.00000
1816.00,3.89970,10.117840,-0.000218,10.059145,0.6514,0.418,3.89970,0.00000
1817.00,3.89887,10.117868,-0.000215,10.059119,0.6515,0.418,3.89887,0.00000
1818.00,3.89885,10.117896,-0.000212,10.059118,0.6516,0.418,3.89885,0.00000
1819.00,3.89948,10.117911,-0.000211,10.059154,0.6517,0.418,3.89948,0.00000
1820.00,3.89987,10.118021,-0.000210,10.059237,0.6518,0.418,3.89987,0.00000
1821.00,3.90008,10.118082,-0.000208,10.059219,0.6519,0.418,3.90008,0.00000
1822.00,3.90032,10.118120,-0.000208,10.059234,0.6520,0.418,3.90032,0.00000
1823.00,3.89996,10.118121,-0.000211,10.059167,0.6521,0.419,3.89996,0.00000
1824.00,3.89892,10.118182,-0.000212,10.059172,0.6522,0.419,3.89892,0.00000
1825.00,3.89760,10.118191,-0.000212,10.059109,0.6523,0.419,3.89760,0.00000
1826.00,3.89658,10.118122,-0.000216,10.058967,0.6523,0.419,3.89658,0.00000
1827.00,3.89624,10.118182,-0.000214,10.058906,0.6524,0.419,3.89624,0.00000
1828.00,3.89641,10.118290,-0.000214,10.058927,0.6525,0.419,3.89641,0.00000
1829.00,3.89690,10.118502,-0.000216,10.059071,0.6527,0.420,3.89690,0.00000
1830.00,3.89758,10.118444,-0.000213,10.058980,0.6527,0.420,3.89758,0.00000
1831.00,3.89745,10.118372,-0.000213,10.058912,0.6528,0.420,3.89745,0.00000
1832.00,3.89748,10.118272,-0.000217,10.058831,0.6529,0.420,3.89748,0.00000
1833.00,3.89721,10.118318,-0.000217,10.058845,0.6530,0.420,3.89721,0.00000
1834.00,3.89796,10.118146,-0.000215,10.058638,0.6531,0.420,3.89796,0.00000
1835.00,3.89770,10.118265,-0.000219,10.058703,0.6533,0.420,3.89770,0.00000
1836.00,3.89753,10.118401,-0.000222,10.058776,0.6535,0.421,3.89753,0.00000
1837.00,3.89730,10.118542,-0.000221,10.058857,0.6536,0.421,3.89730,0.00000
1838.00,3.89742,10.118568,-0.000222,10.058846,0.6538,0.421,3.89742,0.00000
1839.00,3.89651,10.118581,-0.000221,10.058803,0.6539,0.421,3.89651,0.00000
1840.00,3.89761,10.118780,-0.000220,10.058998,0.6541,0.422,3.89761,0.00000
1841.00,3.89819,10.118842,-0.000215,10.059024,0.6542,0.422,3.89819,0.00000
1842.00,3.89909,10.118942,-0.000215,10.059052,0.6544,0.422,3.89909,0.00000
1843.00,3.89951,10.118974,-0.000214,10.058991,0.6546,0.422,3.89951,0.00000
1844.00,3.89917,10.119048,-0.000214,10.058960,0.6547,0.422,3.89917,0.00000
1845.00,3.89900,10.118948,-0.000216,10.058728,0.6548,0.422,3.89900,0.00000
1846.00,3.89961,10.119116,-0.000218,10.058779,0.6550,0.422,3.89961,0.00000
1847.00,3.89970,10.119181,-0.000215,10.058737,0.6552,0.422,3.89970,0.00000
1848.00,3.89894,10.119332,-0.000215,10.058797,0.6553,0.423,3.89894,0.00000
1849.00,3.89854,10.119409,-0.000214,10.058826,0.6555,0.423,3.89854,0.00000
1850.00,3.89747,10.119369,-0.000211,10.058770,0.6556,0.423,3.89747,0.00000
1851.00,3.89617,10.119062,-0.000214,10.058456,0.6558,0.423,3.89617,0.00000
1852.00,3.89534,10.119164,-0.000217,10.058534,0.6559,0.423,3.89534,0.00000
1853.00,3.89552,10.119135,-0.000218,10.058469,0.6561,0.423,3.89552,0.00000
1854.00,3.89672,10.119269,-0.000221,10.058588,0.6562,0.424,3.89672,0.00000
1855.00,3.89769,10.119266,-0.000224,10.058529,0.6563,0.424,3.89769,0.00000
1856.00,3.89889,10.119918,-0.000222,10.059088,0.6565,0.424,3.89889,0.00000
1857.00,3.89910,10.120181,-0.000220,10.059198,0.6566,0.424,3.89910,0.00000
1858.00,3.89931,10.120330,-0.000219,10.059262,0.6568,0.424,3.89931,0.00000
1859.00,3.89928,10.120441,-0.000218,10.059253,0.6569,0.424,3.89928,0.00000
1860.00,3.89912,10.120923,-0.000219,10.059636,0.6571,0.425,3.89912,0.00000
1861.00,3.89858,10.120748,-0.000220,10.059421,0.6573,0.425,3.89858,0.00000
1862.00,3.89848,10.120692,-0.000220,10.059392,0.6574,0.425,3.89848,0.00000
1863.00,3.89807,10.120572,-0.000220,10.059272,0.6575,0.425,3.89807,0.00000
1864.00,3.89745,10.120624,-0.000221,10.059267,0.6576,0.426,3.89745,0.00000
1865.00,3.89657,10.120317,-0.000217,10.058903,0.6577,0.426,3.89657,0.00000
1866.00,3.89664,10.120180,-0.000216,10.058661,0.6578,0.426,3.89664,0.00000
1867.00,3.89659,10.120145,-0.000216,10.058580,0.6579,0.426,3.89659,0.00000
1868.00,3.89656,10.120341,-0.000217,10.058711,0.6581,0.426,3.89656,0.00000
1869.00,3.89699,10.120360,-0.000214,10.058642,0.6582,0.426,3.89699,0.00000
1870.00,3.89775,10.120634,-0.000216,10.058798,0.6583,0.426,3.89775,0.00000
1871.00,3.89794,10.120876,-0.000216,10.058982,0.6585,0.426,3.89794,0.00000
1872.00,3.89809,10.120954,-0.000217,10.059019,0.6586,0.427,3.89809,0.00000
1873.00,3.89852,10.121103,-0.000216,10.059105,0.6587,0.427,3.89852,0.00000
1874.00,3.89909,10.121069,-0.000217,10.059088,0.6588,0.427,3.89909,0.00000
1875.00,3.89803,10.121218,-0.000215,10.059215,0.6589,0.427,3.89803,0.00000
1876.00,3.89656,10.121226,-0.000216,10.059203,0.6590,0.427,3.89656,0.00000
1877.00,3.89627,10.121085,-0.000217,10.059012,0.6592,0.427,3.89627,0.00000
1878.00,3.89592,10.120984,-0.000216,10.058887,0.6593,0.427,3.89592,0.00000
1879.00,3.89477,10.121056,-0.000217,10.058934,0.6594,0.427,3.89477,0.00000
1880.00,3.89596,10.120871,-0.000221,10.058756,0.6596,0.428,3.89596,0.00000
1881.00,3.89707,10.121072,-0.000219,10.058891,0.6597,0.428,3.89707,0.00000
1882.00,3.89756,10.121175,-0.000221,10.058986,0.6598,0.428,3.89756,0.00000
1883.00,3.89745,10.121294,-0.000224,10.059058,0.6600,0.428,3.89745,0.00000
1884.00,3.89755,10.121298,-0.000224,10.059000,0.6602,0.429,3.89755,0.00000
1885.00,3.89687,10.121476,-0.000219,10.059117,0.6603,0.429,3.89687,0.00000
1886.00,3.89651,10.121428,-0.000219,10.059019,0.6605,0.429,3.89651,0.00000
1887.00,3.89598,10.121640,-0.000215,10.059126,0.6607,0.429,3.89598,0.00000
1888.00,3.89576,10.121575,-0.000214,10.059006,0.6609,0.429,3.89576,0.00000
1889.00,3.89637,10.121749,-0.000216,10.059133,0.6611,0.429,3.89637,0.00000
1890.00,3.89710,10.121764,-0.000221,10.059128,0.6612,0.429,3.89710,0.00000
1891.00,3.89865,10.121812,-0.000222,10.059146,0.6613,0.430,3.89865,0.00000
1892.00,3.89945,10.121789,-0.000223,10.059055,0.6615,0.430,3.89945,0.00000
1893.00,3.90013,10.121977,-0.000222,10.059154,0.6616,0.430,3.90013,0.00000
1894.00,3.89974,10.121978,-0.000220,10.059077,0.6618,0.430,3.89974,0.00000
1895.00,3.89962,10.121803,-0.000217,10.058820,0.6619,0.430,3.89962,0.00000
1896.00,3.89836,10.121846,-0.000215,10.058790,0.6621,0.430,3.89836,0.00000
1897.00,3.89758,10.121709,-0.000213,10.058644,0.6622,0.430,3.89758,0.00000
1898.00,3.89691,10.121720,-0.000215,10.058631,0.6623,0.431,3.89691,0.00000
1899.00,3.89707,10.121732,-0.000215,10.058632,0.6625,0.431,3.89707,0.00000
1900.00,3.89671,10.121901,-0.000213,10.058743,0.6627,0.431,3.89671,0.00000
@13,1.2000,2.4, 1899.386 
1901.00,3.89628,10.122034,-0.000215,10.058822,0.6628,0.431,3.89628,0.00000
1902.00,3.89656,10.122247,-0.000216,10.058927,0.6629,0.431,3.89656,0.00000
1903.00,3.89697,10.122392,-0.000212,10.058955,0.6631,0.431,3.89697,0.00000
1904.00,3.89456,10.122481,-0.000210,10.058928,0.6632,0.431,3.89456,0.00000
1905.00,3.88896,10.122581,-0.000212,10.059001,0.6633,0.432,3.88896,0.00000
1906.00,3.88228,10.122497,-0.000214,10.058929,0.6634,0.432,3.88228,0.00000
1907.00,3.87541,10.122550,-0.000214,10.059020,0.6635,0.432,3.87541,0.00000
1908.00,3.86979,10.122522,-0.000219,10.058983,0.6636,0.432,3.86979,0.00000
1909.00,3.86840,10.122491,-0.000222,10.058901,0.6637,0.433,3.86840,0.00000
1910.00,3.87336,10.122533,-0.000223,10.058852,0.6638,0.433,3.87336,0.00000
1911.00,3.88197,10.122666,-0.000220,10.058829,0.6640,0.433,3.88197,0.00000
1912.00,3.89081,10.122799,-0.000222,10.058768,0.6641,0.433,3.89081,0.00000
1913.00,3.89944,10.122725,-0.000224,10.058614,0.6642,0.433,3.89944,0.00000
1914.00,3.90567,10.123044,-0.000223,10.058813,0.6643,0.434,3.90567,0.00000
1915.00,3.90887,10.123199,-0.000222,10.058885,0.6643,0.434,3.90887,0.00000
1916.00,3.91035,10.123393,-0.000222,10.059056,0.6644,0.434,3.91035,0.00000
1917.00,3.90987,10.123558,-0.000221,10.059251,0.6645,0.434,3.90987,0.00000
1918.00,3.90806,10.123677,-0.000215,10.059335,0.6646,0.434,3.90806,0.00000
1919.00,3.90598,10.123459,-0.000216,10.059161,0.6646,0.434,3.90598,0.00000
1920.00,3.90385,10.123413,-0.000219,10.059121,0.6647,0.434,3.90385,0.00000
1921.00,3.90124,10.123329,-0.000221,10.059010,0.6648,0.435,3.90124,0.00000
1922.00,3.89949,10.123186,-0.000219,10.058820,0.6648,0.435,3.89949,0.00000
1923.00,3.89873,10.123408,-0.000219,10.058987,0.6649,0.435,3.89873,0.00000
1924.00,3.89834,10.123524,-0.000216,10.059000,0.6650,0.435,3.89834,0.00000
1925.00,3.89798,10.123733,-0.000213,10.059112,0.6651,0.435,3.89798,0.00000
1926.00,3.89666,10.123782,-0.000212,10.059070,0.6652,0.435,3.89666,0.00000
1927.00,3.89660,10.123744,-0.000213,10.058991,0.6653,0.435,3.89660,0.00000
1928.00,3.89572,10.123746,-0.000213,10.058960,0.6653,0.435,3.89572,0.00000
1929.00,3.89582,10.123730,-0.000215,10.058927,0.6654,0.436,3.89582,0.00000
1930.00,3.89580,10.123742,-0.000214,10.058893,0.6654,0.436,3.89580,0.00000
1931.00,3.89687,10.123825,-0.000216,10.058914,0.6655,0.436,3.89687,0.00000
1932.00,3.89634,10.124102,-0.000217,10.059075,0.6655,0.436,3.89634,0.00000
1933.00,3.89664,10.124063,-0.000223,10.058963,0.6656,0.437,3.89664,0.00000
1934.00,3.89678,10.124224,-0.000226,10.059027,0.6656,0.437,3.89678,0.00000
1935.00,3.89600,10.124086,-0.000226,10.058845,0.6656,0.437,3.89600,0.00000
1936.00,3.89543,10.124093,-0.000223,10.058801,0.6656,0.437,3.89543,0.00000
1937.00,3.89616,10.123929,-0.000221,10.058630,0.6656,0.437,3.89616,0.00000
1938.00,3.89689,10.123932,-0.000219,10.058577,0.6657,0.437,3.89689,0.00000
1939.00,3.89576,10.123933,-0.000214,10.058587,0.6657,0.437,3.89576,0.00000
1940.00,3.89617,10.124095,-0.000213,10.058707,0.6657,0.437,3.89617,0.00000
1941.00,3.89640,10.124155,-0.000211,10.058723,0.6658,0.437,3.89640,0.00000
1942.00,3.89569,10.124160,-0.000213,10.058694,0.6658,0.438,3.89569,0.00000
1943.00,3.89441,10.124413,-0.000213,10.058871,0.6658,0.438,3.89441,0.00000
1944.00,3.89457,10.124596,-0.000215,10.058953,0.6659,0.438,3.89457,0.00000
1945.00,3.89458,10.124360,-0.000216,10.058626,0.6659,0.438,3.89458,0.00000
1946.00,3.89484,10.124520,-0.000218,10.058742,0.6660,0.439,3.89484,0.00000
1947.00,3.89491,10.124696,-0.000220,10.058860,0.6660,0.439,3.89491,0.00000
1948.00,3.89532,10.124602,-0.000218,10.058708,0.6661,0.439,3.89532,0.00000
1949.00,3.89522,10.124538,-0.000218,10.058593,0.6662,0.439,3.89522,0.00000
1950.00,3.89602,10.124941,-0.000220,10.058922,0.6663,0.439,3.89602,0.00000
1951.00,3.89677,10.124898,-0.000221,10.058804,0.6663,0.440,3.89677,0.00000
1952.00,3.89735,10.125010,-0.000217,10.058809,0.6664,0.440,3.89735,0.00000
1953.00,3.89799,10.125125,-0.000220,10.058889,0.6665,0.440,3.89799,0.00000
1954.00,3.89811,10.125206,-0.000221,10.058946,0.6665,0.440,3.89811,0.00000
1955.00,3.89752,10.125281,-0.000222,10.058993,0.6666,0.440,3.89752,0.00000
1956.00,3.89647,10.125288,-0.000221,10.058927,0.6667,0.440,3.89647,0.00000
1957.00,3.89657,10.125306,-0.000222,10.058907,0.6668,0.441,3.89657,0.00000
1958.00,3.89648,10.125364,-0.000222,10.058908,0.6669,0.441,3.89648,0.00000
1959.00,3.89661,10.125452,-0.000223,10.058963,0.6670,0.441,3.89661,0.00000
1960.00,3.89601,10.125514,-0.000222,10.058954,0.6670,0.441,3.89601,0.00000
1961.00,3.89573,10.125577,-0.000221,10.059030,0.6671,0.441,3.89573,0.00000
1962.00,3.89526,10.125638,-0.000223,10.059045,0.6672,0.441,3.89526,0.00000
1963.00,3.89498,10.125697,-0.000222,10.059080,0.6673,0.442,3.89498,0.00000
1964.00,3.89502,10.125665,-0.000224,10.058994,0.6674,0.442,3.89502,0.00000
1965.00,3.89574,10.125596,-0.000226,10.058951,0.6675,0.442,3.89574,0.00000
1966.00,3.89609,10.125647,-0.000229,10.058936,0.6676,0.442,3.89609,0.00000
1967.00,3.89633,10.125637,-0.000228,10.058891,0.6677,0.442,3.89633,0.00000
1968.00,3.89629,10.125596,-0.000230,10.058845,0.6678,0.443,3.89629,0.00000
1969.00,3.89639,10.125742,-0.000225,10.058917,0.6679,0.443,3.89639,0.00000
1970.00,3.89631,10.125880,-0.000221,10.058972,0.6681,0.443,3.89631,0.00000
1971.00,3.89601,10.125917,-0.000221,10.058947,0.6682,0.443,3.89601,0.00000
1972.00,3.89550,10.126009,-0.000221,10.059009,0.6684,0.443,3.89550,0.00000
1973.00,3.89508,10.126119,-0.000220,10.059040,0.6685,0.443,3.89508,0.00000
1974.00,3.89451,10.126098,-0.000226,10.059004,0.6686,0.443,3.89451,0.00000
1975.00,3.89490,10.126184,-0.000226,10.059033,0.6687,0.444,3.89490,0.00000
1976.00,3.89487,10.126238,-0.000225,10.059054,0.6689,0.444,3.89487,0.00000
1977.00,3.89545,10.126323,-0.000225,10.059044,0.6690,0.444,3.89545,0.00000
1978.00,3.89581,10.126340,-0.000222,10.059030,0.6691,0.444,3.89581,0.00000
1979.00,3.89695,10.126501,-0.000220,10.059108,0.6693,0.444,3.89695,0.00000
1980.00,3.89623,10.126480,-0.000219,10.059045,0.6693,0.444,3.89623,0.00000
1981.00,3.89654,10.126588,-0.000216,10.059122,0.6694,0.444,3.89654,0.00000
1982.00,3.89685,10.126615,-0.000215,10.059085,0.6695,0.444,3.89685,0.00000
1983.00,3.89627,10.126716,-0.000219,10.059080,0.6696,0.445,3.89627,0.00000
1984.00,3.89544,10.126689,-0.000216,10.059016,0.6697,0.445,3.89544,0.00000
1985.00,3.89566,10.126803,-0.000214,10.059063,0.6698,0.445,3.89566,0.00000
1986.00,3.89495,10.126832,-0.000214,10.059025,0.6699,0.445,3.89495,0.00000
1987.00,3.89371,10.126892,-0.000215,10.059059,0.6700,0.445,3.89371,0.00000
1988.00,3.89436,10.126894,-0.000215,10.059072,0.6701,0.445,3.89436,0.00000
1989.00,3.89442,10.126992,-0.000215,10.059092,0.6702,0.446,3.89442,0.00000
1990.00,3.89438,10.126990,-0.000218,10.059067,0.6702,0.446,3.89438,0.00000
1991.00,3.89548,10.127071,-0.000218,10.059125,0.6703,0.446,3.89548,0.00000
1992.00,3.89683,10.127171,-0.000216,10.059192,0.6704,0.446,3.89683,0.00000
1993.00,3.89674,10.127285,-0.000212,10.059204,0.6705,0.446,3.89674,0.00000
1994.00,3.89715,10.127351,-0.000211,10.059194,0.6706,0.446,3.89715,0.00000
1995.00,3.89692,10.127431,-0.000208,10.059175,0.6707,0.446,3.89692,0.00000
1996.00,3.89611,10.127463,-0.000212,10.059134,0.6708,0.446,3.89611,0.00000
1997.00,3.89495,10.127530,-0.000215,10.059124,0.6709,0.447,3.89495,0.00000
1998.00,3.89502,10.127572,-0.000216,10.059118,0.6710,0.447,3.89502,0.00000
1999.00,3.89493,10.127631,-0.000217,10.059160,0.6711,0.447,3.89493,0.00000
2000.00,3.89454,10.127703,-0.000220,10.059180,0.6712,0.447,3.89454,0.00000
2001.00,3.89369,10.127740,-0.000218,10.059119,0.6713,0.448,3.89369,0.00000
2002.00,3.89330,10.127776,-0.000215,10.059054,0.6714,0.448,3.89330,0.00000
2003.00,3.89329,10.127772,-0.000214,10.059055,0.6715,0.448,3.89329,0.00000
2004.00,3.89325,10.127750,-0.000215,10.059014,0.6716,0.448,3.89325,0.00000
2005.00,3.89306,10.127806,-0.000217,10.059027,0.6717,0.448,3.89306,0.00000
2006.00,3.89349,10.127821,-0.000218,10.059020,0.6718,0.448,3.89349,0.00000
2007.00,3.89418,10.127847,-0.000220,10.059041,0.6719,0.449,3.89418,0.00000
2008.00,3.89327,10.127936,-0.000223,10.059061,0.6720,0.449,3.89327,0.00000
2009.00,3.89310,10.128048,-0.000220,10.059115,0.6722,0.449,3.89310,0.00000
2010.00,3.89399,10.128062,-0.000216,10.059147,0.6723,0.449,3.89399,0.00000
2011.00,3.89462,10.128164,-0.000216,10.059234,0.6724,0.449,3.89462,0.00000
2012.00,3.89431,10.128223,-0.000215,10.059270,0.6726,0.449,3.89431,0.00000
2013.00,3.89404,10.128268,-0.000211,10.059273,0.6727,0.449,3.89404,0.00000
2014.00,3.89360,10.128297,-0.000212,10.059222,0.6729,0.449,3.89360,0.00000
2015.00,3.89283,10.128341,-0.000214,10.059193,0.6730,0.450,3.89283,0.00000
2016.00,3.89246,10.128438,-0.000215,10.059220,0.6732,0.450,3.89246,0.00000
2017.00,3.89300,10.128417,-0.000214,10.059139,0.6733,0.450,3.89300,0.00000
2018.00,3.89323,10.128493,-0.000216,10.059131,0.6734,0.450,3.89323,0.00000
2019.00,3.89293,10.128513,-0.000216,10.059143,0.6736,0.450,3.89293,0.00000
2020.00,3.89286,10.128516,-0.000214,10.059076,0.6737,0.450,3.89286,0.00000
2021.00,3.89237,10.128608,-0.000210,10.059121,0.6738,0.450,3.89237,0.00000
2022.00,3.89103,10.128707,-0.000208,10.059172,0.6740,0.450,3.89103,0.00000
2023.00,3.89105,10.128679,-0.000211,10.059075,0.6741,0.451,3.89105,0.00000
2024.00,3.89087,10.128730,-0.000209,10.059078,0.6742,0.451,3.89087,0.00000
2025.00,3.89114,10.128968,-0.000210,10.059302,0.6744,0.451,3.89114,0.00000
2026.00,3.89079,10.129088,-0.000212,10.059374,0.6745,0.451,3.89079,0.00000
2027.00,3.89145,10.129205,-0.000214,10.059426,0.6746,0.451,3.89145,0.00000
2028.00,3.89099,10.129274,-0.000211,10.059449,0.6748,0.452,3.89099,0.00000
2029.00,3.89178,10.129543,-0.000211,10.059624,0.6749,0.452,3.89178,0.00000
2030.00,3.89286,10.129621,-0.000207,10.059596,0.6750,0.452,3.89286,0.00000
2031.00,3.89434,10.129619,-0.000205,10.059497,0.6751,0.452,3.89434,0.00000
2032.00,3.89486,10.129502,-0.000205,10.059373,0.6752,0.452,3.89486,0.00000
2033.00,3.89567,10.129662,-0.000207,10.059485,0.6753,0.452,3.89567,0.00000
2034.00,3.89553,10.129465,-0.000207,10.059251,0.6754,0.452,3.89553,0.00000
2035.00,3.89411,10.129302,-0.000210,10.059068,0.6754,0.452,3.89411,0.00000
2036.00,3.89356,10.129220,-0.000211,10.058993,0.6755,0.453,3.89356,0.00000
2037.00,3.89277,10.129283,-0.000212,10.059007,0.6755,0.453,3.89277,0.00000
2038.00,3.89201,10.129420,-0.000212,10.059099,0.6756,0.453,3.89201,0.00000
2039.00,3.89238,10.129515,-0.000212,10.059164,0.6756,0.453,3.89238,0.00000
2040.00,3.89357,10.129602,-0.000215,10.059179,0.6757,0.453,3.89357,0.00000
2041.00,3.89369,10.129780,-0.000213,10.059218,0.6758,0.453,3.89369,0.00000
2042.00,3.89352,10.129972,-0.000213,10.059295,0.6758,0.453,3.89352,0.00000
2043.00,3.89365,10.129914,-0.000214,10.059176,0.6758,0.454,3.89365,0.00000
2044.00,3.89332,10.129932,-0.000218,10.059099,0.6759,0.454,3.89332,0.00000
2045.00,3.89225,10.129991,-0.000218,10.059063,0.6759,0.454,3.89225,0.00000
2046.00,3.89274,10.130014,-0.000219,10.059046,0.6760,0.454,3.89274,0.00000
2047.00,3.89352,10.130075,-0.000220,10.059081,0.6760,0.455,3.89352,0.00000
2048.00,3.89403,10.130055,-0.000217,10.059003,0.6760,0.455,3.89403,0.00000
2049.00,3.89423,10.130203,-0.000214,10.059102,0.6761,0.455,3.89423,0.00000
2050.00,3.89486,10.130185,-0.000214,10.059083,0.6761,0.455,3.89486,0.00000
@14,1.2000,2.4, 2049.383 
2051.00,3.89363,10.129944,-0.000218,10.058873,0.6761,0.455,3.89363,0.00000
2052.00,3.89263,10.130022,-0.000219,10.058900,0.6761,0.455,3.89263,0.00000
2053.00,3.89369,10.130142,-0.000221,10.058949,0.6761,0.455,3.89369,0.00000
2054.00,3.89285,10.130130,-0.000222,10.058877,0.6761,0.456,3.89285,0.00000
2055.00,3.88705,10.130257,-0.000223,10.058969,0.6762,0.456,3.88705,0.00000
2056.00,3.88084,10.130622,-0.000219,10.059242,0.6762,0.456,3.88084,0.00000
2057.00,3.87564,10.130638,-0.000221,10.059226,0.6763,0.456,3.87564,0.00000
2058.00,3.86987,10.130631,-0.000221,10.059206,0.6764,0.456,3.86987,0.00000
2059.00,3.86743,10.130728,-0.000220,10.059266,0.6765,0.457,3.86743,0.00000
2060.00,3.87233,10.130847,-0.000218,10.059288,0.6765,0.457,3.87233,0.00000
2061.00,3.88031,10.130823,-0.000219,10.059201,0.6767,0.457,3.88031,0.00000
2062.00,3.88870,10.130885,-0.000215,10.059151,0.6768,0.457,3.88870,0.00000
2063.00,3.89643,10.131015,-0.000213,10.059182,0.6769,0.457,3.89643,0.00000
2064.00,3.90269,10.131024,-0.000212,10.059131,0.6770,0.457,3.90269,0.00000
2065.00,3.90623,10.131035,-0.000214,10.059085,0.6771,0.457,3.90623,0.00000
2066.00,3.90752,10.131065,-0.000212,10.059096,0.6772,0.457,3.90752,0.00000
2067.00,3.90743,10.131070,-0.000211,10.059123,0.6773,0.457,3.90743,0.00000
2068.00,3.90557,10.131082,-0.000213,10.059106,0.6774,0.457,3.90557,0.00000
2069.00,3.90326,10.131111,-0.000216,10.059067,0.6775,0.458,3.90326,0.00000
2070.00,3.90075,10.131165,-0.000217,10.059083,0.6776,0.458,3.90075,0.00000
2071.00,3.89954,10.131191,-0.000219,10.059060,0.6777,0.458,3.89954,0.00000
2072.00,3.89797,10.131234,-0.000223,10.058993,0.6778,0.458,3.89797,0.00000
2073.00,3.89747,10.131253,-0.000224,10.058934,0.6779,0.459,3.89747,0.00000
2074.00,3.89642,10.131332,-0.000223,10.058978,0.6781,0.459,3.89642,0.00000
2075.00,3.89515,10.131420,-0.000222,10.058998,0.6782,0.459,3.89515,0.00000
2076.00,3.89327,10.131499,-0.000221,10.058988,0.6783,0.459,3.89327,0.00000
2077.00,3.89233,10.131573,-0.000220,10.059007,0.6784,0.459,3.89233,0.00000
2078.00,3.89179,10.131743,-0.000219,10.059148,0.6785,0.459,3.89179,0.00000
2079.00,3.89201,10.131791,-0.000218,10.059176,0.6786,0.460,3.89201,0.00000
2080.00,3.89296,10.131847,-0.000217,10.059167,0.6788,0.460,3.89296,0.00000
2081.00,3.89303,10.131807,-0.000217,10.059101,0.6789,0.460,3.89303,0.00000
2082.00,3.89268,10.131816,-0.000215,10.059075,0.6790,0.460,3.89268,0.00000
2083.00,3.89258,10.131796,-0.000215,10.059018,0.6791,0.460,3.89258,0.00000
2084.00,3.89243,10.131926,-0.000217,10.059089,0.6793,0.460,3.89243,0.00000
2085.00,3.89279,10.131928,-0.000219,10.059042,0.6794,0.461,3.89279,0.00000
2086.00,3.89321,10.132296,-0.000218,10.059292,0.6795,0.461,3.89321,0.00000
2087.00,3.89360,10.132481,-0.000215,10.059390,0.6797,0.461,3.89360,0.00000
2088.00,3.89374,10.132558,-0.000213,10.059393,0.6798,0.461,3.89374,0.00000
2089.00,3.89393,10.132629,-0.000213,10.059363,0.6799,0.461,3.89393,0.00000
2090.00,3.89361,10.132952,-0.000210,10.059627,0.6800,0.461,3.89361,0.00000
2091.00,3.89340,10.132775,-0.000211,10.059448,0.6801,0.461,3.89340,0.00000
2092.00,3.89377,10.132673,-0.000211,10.059321,0.6802,0.461,3.89377,0.00000
2093.00,3.89318,10.132653,-0.000211,10.059301,0.6803,0.461,3.89318,0.00000
2094.00,3.89161,10.132607,-0.000210,10.059261,0.6804,0.462,3.89161,0.00000
2095.00,3.89049,10.132404,-0.000213,10.059037,0.6805,0.462,3.89049,0.00000
2096.00,3.89074,10.132475,-0.000216,10.059034,0.6806,0.462,3.89074,0.00000
2097.00,3.89086,10.132584,-0.000220,10.059092,0.6807,0.462,3.89086,0.00000
2098.00,3.89104,10.132690,-0.000221,10.059109,0.6808,0.463,3.89104,0.00000
2099.00,3.89260,10.132773,-0.000219,10.059097,0.6810,0.463,3.89260,0.00000
2100.00,3.89348,10.132878,-0.000216,10.059117,0.6811,0.463,3.89348,0.00000
2101.00,3.89300,10.132890,-0.000214,10.059107,0.6812,0.463,3.89300,0.00000
2102.00,3.89211,10.132899,-0.000216,10.059050,0.6813,0.463,3.89211,0.00000
2103.00,3.89211,10.132902,-0.000215,10.059005,0.6814,0.463,3.89211,0.00000
2104.00,3.89258,10.133006,-0.000216,10.059056,0.6816,0.463,3.89258,0.00000
2105.00,3.89276,10.133007,-0.000215,10.059013,0.6817,0.464,3.89276,0.00000
2106.00,3.89281,10.133150,-0.000215,10.059073,0.6818,0.464,3.89281,0.00000
2107.00,3.89316,10.133264,-0.000213,10.059111,0.6820,0.464,3.89316,0.00000
2108.00,3.89267,10.133344,-0.000215,10.059066,0.6821,0.464,3.89267,0.00000
2109.00,3.89206,10.133376,-0.000215,10.059022,0.6823,0.464,3.89206,0.00000
2110.00,3.89141,10.133431,-0.000222,10.059037,0.6824,0.465,3.89141,0.00000
2111.00,3.89128,10.133524,-0.000223,10.059017,0.6825,0.465,3.89128,0.00000
2112.00,3.89076,10.133598,-0.000220,10.059017,0.6827,0.465,3.89076,0.00000
2113.00,3.89129,10.133629,-0.000220,10.059040,0.6828,0.465,3.89129,0.00000
2114.00,3.89063,10.133594,-0.000220,10.058973,0.6830,0.465,3.89063,0.00000
2115.00,3.89096,10.133665,-0.000217,10.058988,0.6831,0.465,3.89096,0.00000
2116.00,3.89171,10.133635,-0.000219,10.058978,0.6833,0.465,3.89171,0.00000
2117.00,3.89198,10.133682,-0.000222,10.058994,0.6834,0.466,3.89198,0.00000
2118.00,3.89219,10.133771,-0.000222,10.059008,0.6835,0.466,3.89219,0.00000
2119.00,3.89320,10.133936,-0.000222,10.059076,0.6836,0.466,3.89320,0.00000
2120.00,3.89332,10.133945,-0.000225,10.059038,0.6837,0.466,3.89332,0.00000
2121.00,3.89297,10.134024,-0.000221,10.059022,0.6839,0.466,3.89297,0.00000
2122.00,3.89259,10.134086,-0.000221,10.059055,0.6840,0.466,3.89259,0.00000
2123.00,3.89196,10.134124,-0.000220,10.059089,0.6841,0.467,3.89196,0.00000
2124.00,3.89139,10.134103,-0.000218,10.059044,0.6842,0.467,3.89139,0.00000
2125.00,3.89085,10.134188,-0.000216,10.059054,0.6843,0.467,3.89085,0.00000
2126.00,3.89112,10.134178,-0.000219,10.059013,0.6844,0.467,3.89112,0.00000
2127.00,3.89138,10.134218,-0.000220,10.058953,0.6846,0.467,3.89138,0.00000
2128.00,3.89162,10.134264,-0.000221,10.058901,0.6847,0.468,3.89162,0.00000
2129.00,3.89070,10.134313,-0.000219,10.058916,0.6848,0.468,3.89070,0.00000
2130.00,3.89100,10.134329,-0.000219,10.058850,0.6849,0.468,3.89100,0.00000
2131.00,3.89043,10.134400,-0.000216,10.058863,0.6850,0.468,3.89043,0.00000
2132.00,3.89161,10.134455,-0.000213,10.058891,0.6852,0.468,3.89161,0.00000
2133.00,3.89179,10.134538,-0.000211,10.058903,0.6853,0.468,3.89179,0.00000
2134.00,3.89274,10.134640,-0.000216,10.058934,0.6854,0.468,3.89274,0.00000
2135.00,3.89284,10.134768,-0.000215,10.059023,0.6855,0.468,3.89284,0.00000
2136.00,3.89272,10.134830,-0.000219,10.059042,0.6856,0.469,3.89272,0.00000
2137.00,3.89168,10.134887,-0.000219,10.059039,0.6858,0.469,3.89168,0.00000
2138.00,3.89101,10.134908,-0.000219,10.059068,0.6859,0.469,3.89101,0.00000
2139.00,3.89119,10.134939,-0.000219,10.059078,0.6860,0.469,3.89119,0.00000
2140.00,3.89175,10.134998,-0.000220,10.059091,0.6860,0.470,3.89175,0.00000
2141.00,3.89257,10.135099,-0.000218,10.059115,0.6861,0.470,3.89257,0.00000
2142.00,3.89213,10.135176,-0.000217,10.059174,0.6861,0.470,3.89213,0.00000
2143.00,3.89272,10.135214,-0.000219,10.059178,0.6862,0.470,3.89272,0.00000
2144.00,3.89189,10.135228,-0.000215,10.059136,0.6862,0.470,3.89189,0.00000
2145.00,3.89112,10.135278,-0.000214,10.059154,0.6863,0.470,3.89112,0.00000
2146.00,3.89108,10.135421,-0.000213,10.059291,0.6863,0.470,3.89108,0.00000
2147.00,3.89231,10.135409,-0.000214,10.059276,0.6863,0.470,3.89231,0.00000
2148.00,3.89200,10.135355,-0.000213,10.059190,0.6864,0.471,3.89200,0.00000
2149.00,3.89217,10.135194,-0.000213,10.059003,0.6864,0.471,3.89217,0.00000
2150.00,3.89220,10.135203,-0.000216,10.058976,0.6864,0.471,3.89220,0.00000
2151.00,3.89189,10.135076,-0.000216,10.058793,0.6864,0.471,3.89189,0.00000
2152.00,3.89230,10.135108,-0.000218,10.058722,0.6865,0.471,3.89230,0.00000
2153.00,3.89304,10.135365,-0.000218,10.058917,0.6866,0.472,3.89304,0.00000
2154.00,3.89272,10.135566,-0.000220,10.059096,0.6866,0.472,3.89272,0.00000
2155.00,3.89236,10.135358,-0.000217,10.058867,0.6867,0.472,3.89236,0.00000
2156.00,3.89152,10.135408,-0.000215,10.058897,0.6867,0.472,3.89152,0.00000
2157.00,3.88999,10.135540,-0.000211,10.059004,0.6868,0.472,3.88999,0.00000
2158.00,3.88869,10.135465,-0.000209,10.058878,0.6868,0.472,3.88869,0.00000
2159.00,3.88886,10.135543,-0.000205,10.058848,0.6869,0.472,3.88886,0.00000
2160.00,3.88884,10.135934,-0.000205,10.059108,0.6870,0.472,3.88884,0.00000
2161.00,3.88946,10.136034,-0.000208,10.059122,0.6870,0.472,3.88946,0.00000
2162.00,3.88905,10.136091,-0.000213,10.059122,0.6871,0.473,3.88905,0.00000
2163.00,3.88956,10.136314,-0.000214,10.059280,0.6872,0.473,3.88956,0.00000
2164.00,3.88951,10.136387,-0.000216,10.059362,0.6872,0.473,3.88951,0.00000
2165.00,3.88976,10.136325,-0.000217,10.059331,0.6872,0.473,3.88976,0.00000
2166.00,3.88921,10.136200,-0.000215,10.059202,0.6873,0.474,3.88921,0.00000
2167.00,3.88985,10.136215,-0.000212,10.059125,0.6873,0.474,3.88985,0.00000
2168.00,3.88967,10.136099,-0.000212,10.058923,0.6873,0.474,3.88967,0.00000
2169.00,3.89026,10.136364,-0.000211,10.059051,0.6874,0.474,3.89026,0.00000
2170.00,3.89055,10.136436,-0.000210,10.058999,0.6874,0.474,3.89055,0.00000
2171.00,3.89116,10.136739,-0.000209,10.059181,0.6874,0.474,3.89116,0.00000
2172.00,3.89152,10.136848,-0.000210,10.059284,0.6875,0.474,3.89152,0.00000
2173.00,3.89212,10.136989,-0.000212,10.059375,0.6875,0.474,3.89212,0.00000
2174.00,3.89190,10.136920,-0.000215,10.059247,0.6875,0.475,3.89190,0.00000
2175.00,3.89184,10.137042,-0.000218,10.059314,0.6875,0.475,3.89184,0.00000
2176.00,3.89178,10.136980,-0.000222,10.059199,0.6875,0.475,3.89178,0.00000
2177.00,3.89167,10.136951,-0.000222,10.059132,0.6876,0.475,3.89167,0.00000
2178.00,3.89161,10.137020,-0.000221,10.059172,0.6876,0.476,3.89161,0.00000
2179.00,3.89061,10.137050,-0.000222,10.059149,0.6877,0.476,3.89061,0.00000
2180.00,3.88984,10.137103,-0.000223,10.059215,0.6877,0.476,3.88984,0.00000
2181.00,3.88919,10.137208,-0.000219,10.059313,0.6878,0.476,3.88919,0.00000
2182.00,3.88900,10.137253,-0.000218,10.059298,0.6879,0.476,3.88900,0.00000
2183.00,3.88935,10.137262,-0.000217,10.059259,0.6879,0.476,3.88935,0.00000
2184.00,3.89028,10.137358,-0.000214,10.059321,0.6880,0.476,3.89028,0.00000
2185.00,3.89024,10.137339,-0.000209,10.059211,0.6882,0.476,3.89024,0.00000
2186.00,3.89066,10.137318,-0.000214,10.059133,0.6882,0.476,3.89066,0.00000
2187.00,3.89084,10.137405,-0.000216,10.059114,0.6883,0.476,3.89084,0.00000
2188.00,3.89064,10.137440,-0.000215,10.059085,0.6884,0.476,3.89064,0.00000
2189.00,3.89037,10.137470,-0.000218,10.059053,0.6885,0.477,3.89037,0.00000
2190.00,3.89117,10.137567,-0.000220,10.059045,0.6886,0.477,3.89117,0.00000
2191.00,3.89123,10.137746,-0.000218,10.059124,0.6887,0.477,3.89123,0.00000
2192.00,3.89061,10.137790,-0.000215,10.059121,0.6888,0.477,3.89061,0.00000
2193.00,3.88961,10.137857,-0.000216,10.059127,0.6889,0.477,3.88961,0.00000
2194.00,3.89004,10.137833,-0.000213,10.059081,0.6890,0.477,3.89004,0.00000
2195.00,3.89005,10.137881,-0.000214,10.059101,0.6891,0.477,3.89005,0.00000
2196.00,3.88983,10.137780,-0.000214,10.058974,0.6891,0.478,3.88983,0.00000
2197.00,3.89009,10.137825,-0.000216,10.058956,0.6892,0.478,3.89009,0.00000
2198.00,3.88987,10.137918,-0.000216,10.059010,0.6893,0.478,3.88987,0.00000
2199.00,3.88921,10.138060,-0.000216,10.059084,0.6894,0.478,3.88921,0.00000
2200.00,3.88879,10.138149,-0.000216,10.059184,0.6895,0.478,3.88879,0.00000
2201.00,3.88928,10.138265,-0.000216,10.059284,0.6897,0.478,3.88928,0.00000
@15,1.2000,2.4, 2199.378 
2202.00,3.88944,10.138354,-0.000216,10.059332,0.6898,0.478,3.88944,0.00000
2203.00,3.89081,10.138449,-0.000219,10.059329,0.6899,0.479,3.89081,0.00000
2204.00,3.88982,10.138514,-0.000221,10.059321,0.6900,0.479,3.88982,0.00000
2205.00,3.88535,10.138493,-0.000221,10.059243,0.6902,0.479,3.88535,0.00000
2206.00,3.87814,10.138464,-0.000219,10.059142,0.6903,0.479,3.87814,0.00000
2207.00,3.87145,10.138547,-0.000219,10.059218,0.6904,0.479,3.87145,0.00000
2208.00,3.86592,10.138497,-0.000217,10.059182,0.6906,0.479,3.86592,0.00000
2209.00,3.86433,10.138522,-0.000216,10.059183,0.6907,0.480,3.86433,0.00000
2210.00,3.86878,10.138595,-0.000218,10.059168,0.6908,0.480,3.86878,0.00000
2211.00,3.87683,10.138763,-0.000219,10.059254,0.6909,0.480,3.87683,0.00000
2212.00,3.88559,10.138745,-0.000221,10.059162,0.6911,0.480,3.88559,0.00000
2213.00,3.89315,10.138876,-0.000220,10.059182,0.6912,0.480,3.89315,0.00000
2214.00,3.89862,10.138922,-0.000222,10.059126,0.6913,0.481,3.89862,0.00000
2215.00,3.90129,10.138954,-0.000226,10.059109,0.6914,0.481,3.90129,0.00000
2216.00,3.90285,10.139023,-0.000226,10.059128,0.6916,0.481,3.90285,0.00000
2217.00,3.90319,10.139083,-0.000224,10.059082,0.6917,0.481,3.90319,0.00000
2218.00,3.90177,10.139060,-0.000225,10.059035,0.6918,0.482,3.90177,0.00000
2219.00,3.90028,10.139079,-0.000226,10.059046,0.6919,0.482,3.90028,0.00000
2220.00,3.89869,10.139114,-0.000222,10.059039,0.6920,0.482,3.89869,0.00000
2221.00,3.89665,10.139142,-0.000221,10.059033,0.6921,0.482,3.89665,0.00000
2222.00,3.89539,10.139147,-0.000220,10.059041,0.6923,0.482,3.89539,0.00000
2223.00,3.89434,10.139212,-0.000221,10.059033,0.6924,0.482,3.89434,0.00000
2224.00,3.89326,10.139220,-0.000217,10.058956,0.6925,0.482,3.89326,0.00000
2225.00,3.89281,10.139286,-0.000216,10.058986,0.6927,0.482,3.89281,0.00000
2226.00,3.89185,10.139339,-0.000219,10.059003,0.6928,0.483,3.89185,0.00000
2227.00,3.89045,10.139390,-0.000222,10.058981,0.6929,0.483,3.89045,0.00000
2228.00,3.88881,10.139413,-0.000220,10.058951,0.6930,0.483,3.88881,0.00000
2229.00,3.88795,10.139499,-0.000220,10.058948,0.6932,0.483,3.88795,0.00000
2230.00,3.88721,10.139601,-0.000220,10.058948,0.6933,0.483,3.88721,0.00000
2231.00,3.88698,10.139690,-0.000217,10.058941,0.6934,0.483,3.88698,0.00000
2232.00,3.88710,10.139754,-0.000215,10.058934,0.6935,0.483,3.88710,0.00000
2233.00,3.88895,10.139804,-0.000212,10.058964,0.6936,0.483,3.88895,0.00000
2234.00,3.88982,10.139867,-0.000210,10.059022,0.6937,0.483,3.88982,0.00000
2235.00,3.89047,10.139877,-0.000213,10.059013,0.6938,0.484,3.89047,0.00000
2236.00,3.89181,10.139870,-0.000216,10.058974,0.6939,0.484,3.89181,0.00000
2237.00,3.89183,10.139882,-0.000215,10.058954,0.6941,0.484,3.89183,0.00000
2238.00,3.89135,10.140029,-0.000222,10.059002,0.6942,0.485,3.89135,0.00000
2239.00,3.89129,10.140109,-0.000224,10.059036,0.6944,0.485,3.89129,0.00000
2240.00,3.88974,10.140285,-0.000223,10.059123,0.6945,0.485,3.88974,0.00000
2241.00,3.88826,10.140339,-0.000219,10.059080,0.6946,0.485,3.88826,0.00000
2242.00,3.88809,10.140516,-0.000222,10.059188,0.6947,0.485,3.88809,0.00000
2243.00,3.88847,10.140510,-0.000220,10.059133,0.6948,0.486,3.88847,0.00000
2244.00,3.88900,10.140578,-0.000218,10.059130,0.6949,0.486,3.88900,0.00000
2245.00,3.89079,10.140542,-0.000216,10.059074,0.6950,0.486,3.89079,0.00000
2246.00,3.89143,10.140602,-0.000218,10.059111,0.6951,0.486,3.89143,0.00000
2247.00,3.89220,10.140557,-0.000215,10.059071,0.6952,0.486,3.89220,0.00000
2248.00,3.89194,10.140593,-0.000214,10.059062,0.6952,0.486,3.89194,0.00000
2249.00,3.89178,10.140570,-0.000215,10.059010,0.6953,0.486,3.89178,0.00000
2250.00,3.89034,10.140555,-0.000217,10.058936,0.6954,0.486,3.89034,0.00000
2251.00,3.88992,10.140619,-0.000216,10.058949,0.6954,0.486,3.88992,0.00000
2252.00,3.88899,10.140634,-0.000218,10.058841,0.6955,0.487,3.88899,0.00000
2253.00,3.88804,10.140761,-0.000221,10.058915,0.6956,0.487,3.88804,0.00000
2254.00,3.88668,10.140873,-0.000224,10.058952,0.6957,0.487,3.88668,0.00000
2255.00,3.88617,10.140995,-0.000225,10.058958,0.6958,0.487,3.88617,0.00000
2256.00,3.88638,10.141020,-0.000224,10.058910,0.6960,0.488,3.88638,0.00000
2257.00,3.88669,10.141143,-0.000221,10.059000,0.6961,0.488,3.88669,0.00000
2258.00,3.88736,10.141133,-0.000220,10.058927,0.6962,0.488,3.88736,0.00000
2259.00,3.88844,10.141219,-0.000218,10.058975,0.6963,0.488,3.88844,0.00000
2260.00,3.88949,10.141268,-0.000217,10.059043,0.6964,0.488,3.88949,0.00000
2261.00,3.88863,10.141383,-0.000219,10.059091,0.6965,0.488,3.88863,0.00000
2262.00,3.88818,10.141470,-0.000223,10.059107,0.6966,0.489,3.88818,0.00000
2263.00,3.88866,10.141541,-0.000224,10.059156,0.6967,0.489,3.88866,0.00000
2264.00,3.88883,10.141602,-0.000225,10.059140,0.6968,0.489,3.88883,0.00000
2265.00,3.88831,10.141720,-0.000228,10.059179,0.6969,0.489,3.88831,0.00000
2266.00,3.88896,10.141757,-0.000227,10.059177,0.6970,0.489,3.88896,0.00000
2267.00,3.88967,10.141845,-0.000224,10.059202,0.6971,0.489,3.88967,0.00000
2268.00,3.88928,10.141877,-0.000221,10.059129,0.6972,0.489,3.88928,0.00000
2269.00,3.88867,10.141853,-0.000221,10.059084,0.6973,0.490,3.88867,0.00000
2270.00,3.88841,10.141837,-0.000219,10.059026,0.6974,0.490,3.88841,0.00000
2271.00,3.88872,10.141882,-0.000217,10.059030,0.6975,0.490,3.88872,0.00000
2272.00,3.88834,10.141887,-0.000219,10.059045,0.6976,0.490,3.88834,0.00000
2273.00,3.88827,10.141905,-0.000214,10.059060,0.6977,0.490,3.88827,0.00000
2274.00,3.88826,10.141910,-0.000213,10.059023,0.6978,0.490,3.88826,0.00000
2275.00,3.88862,10.141987,-0.000212,10.059076,0.6979,0.490,3.88862,0.00000
2276.00,3.88866,10.142024,-0.000212,10.059109,0.6980,0.490,3.88866,0.00000
2277.00,3.88842,10.142150,-0.000211,10.059183,0.6981,0.490,3.88842,0.00000
2278.00,3.88848,10.142340,-0.000218,10.059308,0.6983,0.491,3.88848,0.00000
2279.00,3.88855,10.142490,-0.000216,10.059418,0.6983,0.491,3.88855,0.00000
2280.00,3.88844,10.142570,-0.000213,10.059426,0.6984,0.491,3.88844,0.00000
2281.00,3.88768,10.142553,-0.000214,10.059354,0.6985,0.491,3.88768,0.00000
2282.00,3.88681,10.142462,-0.000215,10.059211,0.6986,0.491,3.88681,0.00000
2283.00,3.88638,10.142521,-0.000208,10.059196,0.6987,0.491,3.88638,0.00000
2284.00,3.88645,10.142473,-0.000208,10.059093,0.6988,0.491,3.88645,0.00000
2285.00,3.88711,10.142492,-0.000213,10.059045,0.6988,0.492,3.88711,0.00000
2286.00,3.88812,10.142593,-0.000213,10.059091,0.6989,0.492,3.88812,0.00000
2287.00,3.88901,10.142726,-0.000216,10.059164,0.6990,0.492,3.88901,0.00000
2288.00,3.88911,10.142638,-0.000216,10.059075,0.6990,0.492,3.88911,0.00000
2289.00,3.88876,10.142741,-0.000213,10.059115,0.6991,0.492,3.88876,0.00000
2290.00,3.88813,10.142799,-0.000210,10.059114,0.6991,0.492,3.88813,0.00000
2291.00,3.88806,10.142825,-0.000209,10.059051,0.6991,0.492,3.88806,0.00000
2292.00,3.88765,10.142878,-0.000208,10.059004,0.6992,0.492,3.88765,0.00000
2293.00,3.88774,10.143022,-0.000213,10.059048,0.6993,0.493,3.88774,0.00000
2294.00,3.88785,10.143108,-0.000219,10.059055,0.6993,0.493,3.88785,0.00000
2295.00,3.88798,10.143001,-0.000223,10.058945,0.6993,0.493,3.88798,0.00000
2296.00,3.88675,10.143140,-0.000223,10.059035,0.6994,0.494,3.88675,0.00000
2297.00,3.88699,10.143197,-0.000222,10.059057,0.6995,0.494,3.88699,0.00000
2298.00,3.88707,10.143245,-0.000219,10.059060,0.6995,0.494,3.88707,0.00000
2299.00,3.88748,10.143311,-0.000215,10.059135,0.6996,0.494,3.88748,0.00000
2300.00,3.88765,10.143501,-0.000215,10.059273,0.6997,0.494,3.88765,0.00000
2301.00,3.88869,10.143475,-0.000213,10.059233,0.6998,0.494,3.88869,0.00000
2302.00,3.88935,10.143582,-0.000216,10.059300,0.6999,0.494,3.88935,0.00000
2303.00,3.88942,10.143618,-0.000218,10.059312,0.7000,0.495,3.88942,0.00000
2304.00,3.88898,10.143717,-0.000220,10.059331,0.7001,0.495,3.88898,0.00000
2305.00,3.88908,10.143806,-0.000218,10.059336,0.7002,0.495,3.88908,0.00000
2306.00,3.88883,10.143812,-0.000217,10.059304,0.7002,0.495,3.88883,0.00000
2307.00,3.88882,10.143761,-0.000214,10.059230,0.7003,0.495,3.88882,0.00000
2308.00,3.88916,10.143776,-0.000212,10.059202,0.7004,0.495,3.88916,0.00000
2309.00,3.88928,10.143743,-0.000213,10.059124,0.7004,0.495,3.88928,0.00000
2310.00,3.88928,10.143755,-0.000216,10.059100,0.7005,0.496,3.88928,0.00000
2311.00,3.88951,10.143898,-0.000219,10.059151,0.7006,0.496,3.88951,0.00000
2312.00,3.88978,10.144017,-0.000223,10.059198,0.7007,0.496,3.88978,0.00000
2313.00,3.88921,10.144074,-0.000225,10.059177,0.7007,0.496,3.88921,0.00000
2314.00,3.88932,10.144176,-0.000227,10.059203,0.7008,0.497,3.88932,0.00000
2315.00,3.88935,10.144229,-0.000224,10.059209,0.7009,0.497,3.88935,0.00000
2316.00,3.88929,10.144235,-0.000226,10.059231,0.7009,0.497,3.88929,0.00000
2317.00,3.88790,10.144302,-0.000225,10.059221,0.7010,0.497,3.88790,0.00000
2318.00,3.88794,10.144372,-0.000225,10.059240,0.7011,0.497,3.88794,0.00000
2319.00,3.88733,10.144368,-0.000219,10.059206,0.7012,0.497,3.88733,0.00000
2320.00,3.88691,10.144379,-0.000217,10.059170,0.7013,0.497,3.88691,0.00000
2321.00,3.88706,10.144501,-0.000215,10.059178,0.7014,0.497,3.88706,0.00000
2322.00,3.88818,10.144535,-0.000214,10.059187,0.7015,0.498,3.88818,0.00000
2323.00,3.88853,10.144487,-0.000216,10.059162,0.7016,0.498,3.88853,0.00000
2324.00,3.88893,10.144514,-0.000220,10.059107,0.7017,0.498,3.88893,0.00000
2325.00,3.88910,10.144593,-0.000220,10.059126,0.7018,0.498,3.88910,0.00000
2326.00,3.88775,10.144630,-0.000222,10.059116,0.7019,0.499,3.88775,0.00000
2327.00,3.88622,10.144640,-0.000222,10.059061,0.7021,0.499,3.88622,0.00000
2328.00,3.88512,10.144771,-0.000221,10.059137,0.7022,0.499,3.88512,0.00000
2329.00,3.88490,10.144844,-0.000218,10.059213,0.7023,0.499,3.88490,0.00000
2330.00,3.88414,10.144897,-0.000220,10.059273,0.7025,0.499,3.88414,0.00000
2331.00,3.88447,10.144921,-0.000222,10.059264,0.7026,0.500,3.88447,0.00000
2332.00,3.88507,10.145010,-0.000220,10.059302,0.7028,0.500,3.88507,0.00000
2333.00,3.88556,10.145064,-0.000220,10.059221,0.7029,0.500,3.88556,0.00000
2334.00,3.88568,10.145106,-0.000222,10.059158,0.7031,0.500,3.88568,0.00000
2335.00,3.88644,10.145073,-0.000220,10.059018,0.7032,0.500,3.88644,0.00000
2336.00,3.88753,10.145095,-0.000217,10.058975,0.7034,0.500,3.88753,0.00000
2337.00,3.88768,10.145109,-0.000219,10.058907,0.7035,0.500,3.88768,0.00000
2338.00,3.88706,10.145123,-0.000222,10.058923,0.7036,0.501,3.88706,0.00000
2339.00,3.88697,10.145136,-0.000222,10.058901,0.7038,0.501,3.88697,0.00000
2340.00,3.88672,10.145267,-0.000220,10.058927,0.7039,0.501,3.88672,0.00000
2341.00,3.88573,10.145247,-0.000221,10.058851,0.7041,0.501,3.88573,0.00000
2342.00,3.88499,10.145252,-0.000219,10.058858,0.7042,0.501,3.88499,0.00000
2343.00,3.88555,10.145392,-0.000215,10.058930,0.7044,0.501,3.88555,0.00000
2344.00,3.88597,10.145421,-0.000215,10.058916,0.7045,0.501,3.88597,0.00000
2345.00,3.88572,10.145455,-0.000218,10.058969,0.7046,0.502,3.88572,0.00000
2346.00,3.88596,10.145568,-0.000220,10.059030,0.7048,0.502,3.88596,0.00000
2347.00,3.88732,10.145665,-0.000221,10.059056,0.7049,0.502,3.88732,0.00000
2348.00,3.88800,10.145588,-0.000219,10.058945,0.7051,0.502,3.88800,0.00000
2349.00,3.88748,10.145666,-0.000219,10.058964,0.7052,0.502,3.88748,0.00000
2350.00,3.88709,10.145662,-0.000218,10.058933,0.7054,0.503,3.88709,0.00000
2351.00,3.88733,10.145772,-0.000217,10.059015,0.7055,0.503,3.88733,0.00000
@16,1.2000,2.4, 2349.358 
2352.00,3.88653,10.145760,-0.000216,10.058966,0.7057,0.503,3.88653,0.00000
2353.00,3.88665,10.145867,-0.000220,10.059047,0.7058,0.503,3.88665,0.00000
2354.00,3.88630,10.145963,-0.000218,10.059138,0.7060,0.503,3.88630,0.00000
2355.00,3.88342,10.146003,-0.000219,10.059158,0.7062,0.503,3.88342,0.00000
2356.00,3.87672,10.146045,-0.000217,10.059170,0.7063,0.503,3.87672,0.00000
2357.00,3.87069,10.146142,-0.000220,10.059273,0.7065,0.504,3.87069,0.00000
2358.00,3.86501,10.146129,-0.000220,10.059221,0.7067,0.504,3.86501,0.00000
2359.00,3.86262,10.146143,-0.000224,10.059164,0.7069,0.504,3.86262,0.00000
2360.00,3.86542,10.146246,-0.000224,10.059129,0.7070,0.504,3.86542,0.00000
2361.00,3.87267,10.146306,-0.000227,10.059090,0.7071,0.505,3.87267,0.00000
2362.00,3.88079,10.146421,-0.000226,10.059061,0.7073,0.505,3.88079,0.00000
2363.00,3.88825,10.146607,-0.000229,10.059093,0.7074,0.505,3.88825,0.00000
2364.00,3.89387,10.146683,-0.000229,10.059122,0.7075,0.505,3.89387,0.00000
2365.00,3.89791,10.146746,-0.000230,10.059188,0.7077,0.505,3.89791,0.00000
2366.00,3.90044,10.146787,-0.000229,10.059194,0.7078,0.506,3.90044,0.00000
2367.00,3.90099,10.146798,-0.000225,10.059179,0.7080,0.506,3.90099,0.00000
2368.00,3.89933,10.146806,-0.000223,10.059169,0.7081,0.506,3.89933,0.00000
2369.00,3.89693,10.146848,-0.000217,10.059138,0.7083,0.506,3.89693,0.00000
2370.00,3.89395,10.146870,-0.000214,10.059048,0.7084,0.506,3.89395,0.00000
2371.00,3.89078,10.146895,-0.000213,10.059000,0.7086,0.506,3.89078,0.00000
2372.00,3.88893,10.146925,-0.000216,10.058996,0.7087,0.506,3.88893,0.00000
2373.00,3.88812,10.146931,-0.000215,10.058966,0.7088,0.506,3.88812,0.00000
2374.00,3.88707,10.147001,-0.000221,10.059010,0.7089,0.507,3.88707,0.00000
2375.00,3.88652,10.147056,-0.000223,10.059044,0.7091,0.507,3.88652,0.00000
2376.00,3.88601,10.147133,-0.000220,10.059058,0.7092,0.507,3.88601,0.00000
2377.00,3.88546,10.147184,-0.000216,10.059064,0.7094,0.507,3.88546,0.00000
2378.00,3.88529,10.147225,-0.000216,10.059064,0.7095,0.507,3.88529,0.00000
2379.00,3.88695,10.147318,-0.000215,10.059077,0.7096,0.507,3.88695,0.00000
2380.00,3.88634,10.147409,-0.000214,10.059106,0.7098,0.507,3.88634,0.00000
2381.00,3.88625,10.147470,-0.000216,10.059136,0.7099,0.507,3.88625,0.00000
2382.00,3.88631,10.147513,-0.000218,10.059096,0.7101,0.508,3.88631,0.00000
2383.00,3.88610,10.147611,-0.000213,10.059120,0.7102,0.508,3.88610,0.00000
2384.00,3.88465,10.147653,-0.000213,10.059085,0.7103,0.508,3.88465,0.00000
2385.00,3.88557,10.147711,-0.000213,10.059082,0.7104,0.508,3.88557,0.00000
2386.00,3.88591,10.147733,-0.000210,10.059040,0.7105,0.508,3.88591,0.00000
2387.00,3.88614,10.147821,-0.000209,10.059074,0.7106,0.508,3.88614,0.00000
2388.00,3.88627,10.147917,-0.000212,10.059152,0.7107,0.508,3.88627,0.00000
2389.00,3.88617,10.147936,-0.000209,10.059167,0.7108,0.508,3.88617,0.00000
2390.00,3.88536,10.147983,-0.000210,10.059147,0.7109,0.509,3.88536,0.00000
2391.00,3.88505,10.148097,-0.000216,10.059203,0.7110,0.509,3.88505,0.00000
2392.00,3.88491,10.148126,-0.000218,10.059185,0.7111,0.509,3.88491,0.00000
2393.00,3.88552,10.148102,-0.000218,10.059072,0.7111,0.510,3.88552,0.00000
2394.00,3.88570,10.148149,-0.000220,10.059030,0.7112,0.510,3.88570,0.00000
2395.00,3.88612,10.148288,-0.000218,10.059127,0.7113,0.510,3.88612,0.00000
2396.00,3.88588,10.148324,-0.000213,10.059126,0.7114,0.510,3.88588,0.00000
2397.00,3.88433,10.148401,-0.000209,10.059190,0.7115,0.510,3.88433,0.00000
2398.00,3.88284,10.148508,-0.000207,10.059262,0.7116,0.510,3.88284,0.00000
2399.00,3.88306,10.148597,-0.000208,10.059272,0.7117,0.510,3.88306,0.00000
2400.00,3.88352,10.148552,-0.000208,10.059134,0.7117,0.510,3.88352,0.00000
2401.00,3.88393,10.148677,-0.000206,10.059194,0.7118,0.510,3.88393,0.00000
2402.00,3.88563,10.148765,-0.000206,10.059160,0.7119,0.510,3.88563,0.00000
2403.00,3.88613,10.148808,-0.000208,10.059114,0.7119,0.510,3.88613,0.00000
2404.00,3.88562,10.148810,-0.000207,10.059104,0.7120,0.511,3.88562,0.00000
2405.00,3.88478,10.148803,-0.000208,10.059117,0.7120,0.511,3.88478,0.00000
2406.00,3.88419,10.148764,-0.000215,10.059032,0.7121,0.511,3.88419,0.00000
2407.00,3.88319,10.148762,-0.000217,10.059015,0.7121,0.511,3.88319,0.00000
2408.00,3.88358,10.148816,-0.000217,10.058981,0.7121,0.512,3.88358,0.00000
2409.00,3.88389,10.148893,-0.000216,10.059014,0.7122,0.512,3.88389,0.00000
2410.00,3.88386,10.148998,-0.000215,10.059004,0.7122,0.512,3.88386,0.00000
2411.00,3.88311,10.149067,-0.000213,10.059006,0.7123,0.512,3.88311,0.00000
2412.00,3.88237,10.149100,-0.000212,10.058990,0.7123,0.512,3.88237,0.00000
2413.00,3.88223,10.149109,-0.000213,10.059015,0.7124,0.512,3.88223,0.00000
2414.00,3.88216,10.149156,-0.000216,10.058951,0.7125,0.512,3.88216,0.00000
2415.00,3.88292,10.149138,-0.000216,10.058943,0.7125,0.513,3.88292,0.00000
2416.00,3.88384,10.149247,-0.000213,10.058989,0.7126,0.513,3.88384,0.00000
2417.00,3.88510,10.149334,-0.000212,10.058982,0.7127,0.513,3.88510,0.00000
2418.00,3.88429,10.149407,-0.000211,10.058959,0.7127,0.513,3.88429,0.00000
2419.00,3.88400,10.149529,-0.000209,10.059055,0.7127,0.513,3.88400,0.00000
2420.00,3.88367,10.149638,-0.000209,10.059084,0.7128,0.513,3.88367,0.00000
2421.00,3.88367,10.149675,-0.000213,10.059099,0.7128,0.513,3.88367,0.00000
2422.00,3.88300,10.149757,-0.000213,10.059153,0.7129,0.513,3.88300,0.00000
2423.00,3.88310,10.149812,-0.000213,10.059182,0.7129,0.514,3.88310,0.00000
2424.00,3.88326,10.149863,-0.000212,10.059178,0.7129,0.514,3.88326,0.00000
2425.00,3.88274,10.149904,-0.000211,10.059179,0.7130,0.514,3.88274,0.00000
2426.00,3.88292,10.149920,-0.000208,10.059103,0.7130,0.514,3.88292,0.00000
2427.00,3.88298,10.149940,-0.000208,10.059122,0.7130,0.514,3.88298,0.00000
2428.00,3.88389,10.150004,-0.000206,10.059133,0.7131,0.514,3.88389,0.00000
2429.00,3.88448,10.149997,-0.000211,10.059109,0.7131,0.514,3.88448,0.00000
2430.00,3.88507,10.150072,-0.000212,10.059135,0.7131,0.515,3.88507,0.00000
2431.00,3.88435,10.150111,-0.000214,10.059159,0.7131,0.515,3.88435,0.00000
2432.00,3.88436,10.150120,-0.000215,10.059099,0.7131,0.515,3.88436,0.00000
2433.00,3.88381,10.150107,-0.000216,10.059046,0.7130,0.515,3.88381,0.00000
2434.00,3.88361,10.150144,-0.000214,10.059009,0.7130,0.515,3.88361,0.00000
2435.00,3.88305,10.150160,-0.000213,10.058975,0.7130,0.515,3.88305,0.00000
2436.00,3.88370,10.150219,-0.000214,10.059016,0.7130,0.515,3.88370,0.00000
2437.00,3.88366,10.150299,-0.000216,10.059065,0.7131,0.516,3.88366,0.00000
2438.00,3.88398,10.150415,-0.000219,10.059150,0.7131,0.516,3.88398,0.00000
2439.00,3.88395,10.150504,-0.000219,10.059181,0.7131,0.516,3.88395,0.00000
2440.00,3.88460,10.150545,-0.000220,10.059133,0.7131,0.516,3.88460,0.00000
2441.00,3.88493,10.150614,-0.000218,10.059089,0.7131,0.516,3.88493,0.00000
2442.00,3.88566,10.150561,-0.000218,10.058990,0.7132,0.517,3.88566,0.00000
2443.00,3.88556,10.150601,-0.000216,10.058948,0.7132,0.517,3.88556,0.00000
2444.00,3.88516,10.150617,-0.000214,10.058930,0.7132,0.517,3.88516,0.00000
2445.00,3.88482,10.150740,-0.000212,10.059022,0.7133,0.517,3.88482,0.00000
2446.00,3.88520,10.150713,-0.000213,10.058967,0.7133,0.517,3.88520,0.00000
2447.00,3.88581,10.150901,-0.000212,10.059097,0.7134,0.517,3.88581,0.00000
2448.00,3.88585,10.150932,-0.000210,10.059096,0.7134,0.517,3.88585,0.00000
2449.00,3.88592,10.151000,-0.000212,10.059099,0.7135,0.517,3.88592,0.00000
2450.00,3.88505,10.151034,-0.000211,10.059097,0.7136,0.517,3.88505,0.00000
2451.00,3.88452,10.151137,-0.000212,10.059162,0.7137,0.517,3.88452,0.00000
2452.00,3.88376,10.151217,-0.000215,10.059167,0.7138,0.518,3.88376,0.00000
2453.00,3.88327,10.151286,-0.000219,10.059189,0.7139,0.518,3.88327,0.00000
2454.00,3.88358,10.151323,-0.000219,10.059229,0.7139,0.518,3.88358,0.00000
2455.00,3.88468,10.151335,-0.000225,10.059208,0.7140,0.519,3.88468,0.00000
2456.00,3.88441,10.151326,-0.000228,10.059142,0.7140,0.519,3.88441,0.00000
2457.00,3.88405,10.151334,-0.000227,10.059101,0.7141,0.519,3.88405,0.00000
2458.00,3.88452,10.151380,-0.000226,10.059078,0.7142,0.519,3.88452,0.00000
2459.00,3.88508,10.151489,-0.000227,10.059077,0.7143,0.520,3.88508,0.00000
2460.00,3.88463,10.151571,-0.000223,10.059091,0.7144,0.520,3.88463,0.00000
2461.00,3.88506,10.151651,-0.000221,10.059122,0.7145,0.520,3.88506,0.00000
2462.00,3.88626,10.151672,-0.000222,10.059069,0.7146,0.520,3.88626,0.00000
2463.00,3.88648,10.151751,-0.000219,10.059075,0.7146,0.520,3.88648,0.00000
2464.00,3.88613,10.151751,-0.000217,10.059038,0.7147,0.520,3.88613,0.00000
2465.00,3.88623,10.151785,-0.000218,10.058987,0.7148,0.520,3.88623,0.00000
2466.00,3.88582,10.151921,-0.000216,10.059052,0.7149,0.520,3.88582,0.00000
2467.00,3.88428,10.152002,-0.000217,10.059094,0.7150,0.520,3.88428,0.00000
2468.00,3.88447,10.152065,-0.000219,10.059066,0.7151,0.521,3.88447,0.00000
2469.00,3.88427,10.152058,-0.000219,10.059032,0.7151,0.521,3.88427,0.00000
2470.00,3.88381,10.152138,-0.000219,10.059092,0.7152,0.521,3.88381,0.00000
2471.00,3.88377,10.152159,-0.000222,10.059065,0.7153,0.521,3.88377,0.00000
2472.00,3.88415,10.152192,-0.000221,10.059048,0.7153,0.521,3.88415,0.00000
2473.00,3.88347,10.152152,-0.000224,10.059001,0.7154,0.522,3.88347,0.00000
2474.00,3.88319,10.152282,-0.000228,10.059009,0.7155,0.522,3.88319,0.00000
2475.00,3.88378,10.152331,-0.000225,10.058984,0.7156,0.522,3.88378,0.00000
2476.00,3.88403,10.152338,-0.000224,10.058968,0.7157,0.522,3.88403,0.00000
2477.00,3.88363,10.152356,-0.000224,10.058952,0.7159,0.522,3.88363,0.00000
2478.00,3.88361,10.152532,-0.000223,10.059123,0.7160,0.522,3.88361,0.00000
2479.00,3.88364,10.152568,-0.000219,10.059191,0.7161,0.522,3.88364,0.00000
2480.00,3.88387,10.152618,-0.000221,10.059238,0.7162,0.523,3.88387,0.00000
2481.00,3.88323,10.152690,-0.000220,10.059222,0.7164,0.523,3.88323,0.00000
2482.00,3.88320,10.152791,-0.000219,10.059260,0.7164,0.523,3.88320,0.00000
2483.00,3.88356,10.152692,-0.000217,10.059092,0.7166,0.523,3.88356,0.00000
2484.00,3.88330,10.152720,-0.000220,10.059021,0.7167,0.523,3.88330,0.00000
2485.00,3.88219,10.152779,-0.000221,10.058996,0.7168,0.524,3.88219,0.00000
2486.00,3.88248,10.152848,-0.000227,10.059015,0.7170,0.524,3.88248,0.00000
2487.00,3.88349,10.152912,-0.000228,10.058973,0.7171,0.524,3.88349,0.00000
2488.00,3.88286,10.153066,-0.000231,10.059025,0.7173,0.525,3.88286,0.00000
2489.00,3.88308,10.153196,-0.000230,10.059094,0.7174,0.525,3.88308,0.00000
2490.00,3.88388,10.153242,-0.000227,10.059055,0.7175,0.525,3.88388,0.00000
2491.00,3.88366,10.153239,-0.000223,10.059032,0.7176,0.525,3.88366,0.00000
2492.00,3.88283,10.153299,-0.000219,10.059066,0.7178,0.525,3.88283,0.00000
2493.00,3.88288,10.153324,-0.000215,10.059075,0.7179,0.525,3.88288,0.00000
2494.00,3.88267,10.153301,-0.000212,10.059000,0.7180,0.525,3.88267,0.00000
2495.00,3.88247,10.153337,-0.000211,10.059026,0.7181,0.525,3.88247,0.00000
2496.00,3.88230,10.153459,-0.000209,10.059094,0.7182,0.525,3.88230,0.00000
2497.00,3.88233,10.153430,-0.000212,10.059019,0.7183,0.525,3.88233,0.00000
2498.00,3.88238,10.153496,-0.000213,10.059035,0.7184,0.525,3.88238,0.00000
2499.00,3.88247,10.153560,-0.000212,10.059079,0.7185,0.526,3.88247,0.00000
2500.00,3.88270,10.153643,-0.000212,10.059095,0.7186,0.526,3.88270,0.00000
2501.00,3.88387,10.153650,-0.000217,10.059052,0.7187,0.526,3.88387,0.00000
@17,1.2000,2.4, 2499.337 
2502.00,3.88441,10.153743,-0.000219,10.059111,0.7188,0.526,3.88441,0.00000
2503.00,3.88474,10.153801,-0.000219,10.059117,0.7189,0.526,3.88474,0.00000
2504.00,3.88440,10.153878,-0.000221,10.059126,0.7190,0.527,3.88440,0.00000
2505.00,3.88063,10.153944,-0.000223,10.059121,0.7191,0.527,3.88063,0.00000
2506.00,3.87338,10.154061,-0.000223,10.059202,0.7192,0.527,3.87338,0.00000
2507.00,3.86673,10.154078,-0.000223,10.059227,0.7193,0.527,3.86673,0.00000
2508.00,3.86147,10.154111,-0.000223,10.059249,0.7194,0.527,3.86147,0.00000
2509.00,3.85880,10.154154,-0.000224,10.059241,0.7195,0.528,3.85880,0.00000
2510.00,3.86175,10.154196,-0.000223,10.059236,0.7196,0.528,3.86175,0.00000
2511.00,3.86844,10.154186,-0.000218,10.059128,0.7196,0.528,3.86844,0.00000
2512.00,3.87537,10.154178,-0.000217,10.058992,0.7197,0.528,3.87537,0.00000
2513.00,3.88269,10.154298,-0.000213,10.059021,0.7198,0.528,3.88269,0.00000
2514.00,3.88846,10.154325,-0.000212,10.059017,0.7198,0.528,3.88846,0.00000
2515.00,3.89122,10.154356,-0.000210,10.059045,0.7199,0.528,3.89122,0.00000
2516.00,3.89360,10.154484,-0.000214,10.059106,0.7200,0.528,3.89360,0.00000
2517.00,3.89485,10.154740,-0.000213,10.059334,0.7201,0.529,3.89485,0.00000
2518.00,3.89384,10.154741,-0.000215,10.059283,0.7201,0.529,3.89384,0.00000
2519.00,3.89196,10.154789,-0.000211,10.059275,0.7201,0.529,3.89196,0.00000
2520.00,3.89039,10.154892,-0.000209,10.059296,0.7201,0.529,3.89039,0.00000
2521.00,3.88868,10.154903,-0.000205,10.059301,0.7201,0.529,3.88868,0.00000
2522.00,3.88720,10.154881,-0.000205,10.059231,0.7202,0.529,3.88720,0.00000
2523.00,3.88565,10.154914,-0.000207,10.059173,0.7202,0.529,3.88565,0.00000
2524.00,3.88481,10.154983,-0.000208,10.059188,0.7202,0.529,3.88481,0.00000
2525.00,3.88454,10.154991,-0.000212,10.059144,0.7202,0.530,3.88454,0.00000
2526.00,3.88381,10.155020,-0.000213,10.059105,0.7202,0.530,3.88381,0.00000
2527.00,3.88227,10.155049,-0.000209,10.059040,0.7202,0.530,3.88227,0.00000
2528.00,3.88245,10.155075,-0.000207,10.059038,0.7202,0.530,3.88245,0.00000
2529.00,3.88246,10.155148,-0.000207,10.059051,0.7202,0.530,3.88246,0.00000
2530.00,3.88235,10.155153,-0.000204,10.059015,0.7202,0.530,3.88235,0.00000
2531.00,3.88224,10.155211,-0.000206,10.059069,0.7203,0.530,3.88224,0.00000
2532.00,3.88314,10.155244,-0.000211,10.059096,0.7203,0.530,3.88314,0.00000
2533.00,3.88300,10.155323,-0.000212,10.059137,0.7203,0.531,3.88300,0.00000
2534.00,3.88271,10.155410,-0.000215,10.059178,0.7203,0.531,3.88271,0.00000
2535.00,3.88210,10.155504,-0.000218,10.059188,0.7203,0.531,3.88210,0.00000
2536.00,3.88184,10.155555,-0.000213,10.059176,0.7203,0.531,3.88184,0.00000
2537.00,3.88180,10.155603,-0.000210,10.059183,0.7203,0.531,3.88180,0.00000
2538.00,3.88147,10.155676,-0.000210,10.059205,0.7203,0.531,3.88147,0.00000
2539.00,3.88150,10.155698,-0.000206,10.059174,0.7203,0.531,3.88150,0.00000
2540.00,3.88208,10.155745,-0.000206,10.059215,0.7202,0.531,3.88208,0.00000
2541.00,3.88247,10.155788,-0.000210,10.059176,0.7202,0.532,3.88247,0.00000
2542.00,3.88242,10.155854,-0.000212,10.059192,0.7202,0.532,3.88242,0.00000
2543.00,3.88270,10.155886,-0.000214,10.059176,0.7202,0.532,3.88270,0.00000
2544.00,3.88270,10.155955,-0.000219,10.059175,0.7202,0.533,3.88270,0.00000
2545.00,3.88292,10.156049,-0.000219,10.059194,0.7202,0.533,3.88292,0.00000
2546.00,3.88231,10.156053,-0.000216,10.059164,0.7202,0.533,3.88231,0.00000
2547.00,3.88217,10.156105,-0.000215,10.059158,0.7202,0.533,3.88217,0.00000
2548.00,3.88270,10.156172,-0.000216,10.059164,0.7202,0.533,3.88270,0.00000
2549.00,3.88336,10.156192,-0.000214,10.059144,0.7201,0.533,3.88336,0.00000
2550.00,3.88271,10.156151,-0.000215,10.059099,0.7201,0.533,3.88271,0.00000
2551.00,3.88254,10.156289,-0.000218,10.059151,0.7201,0.534,3.88254,0.00000
2552.00,3.88268,10.156342,-0.000219,10.059159,0.7201,0.534,3.88268,0.00000
2553.00,3.88233,10.156355,-0.000216,10.059149,0.7201,0.534,3.88233,0.00000
2554.00,3.88120,10.156397,-0.000214,10.059165,0.7201,0.534,3.88120,0.00000
2555.00,3.88115,10.156514,-0.000211,10.059207,0.7201,0.534,3.88115,0.00000
2556.00,3.88065,10.156481,-0.000210,10.059164,0.7201,0.534,3.88065,0.00000
2557.00,3.88026,10.156575,-0.000211,10.059144,0.7201,0.534,3.88026,0.00000
2558.00,3.88040,10.156670,-0.000212,10.059181,0.7201,0.535,3.88040,0.00000
2559.00,3.88089,10.156752,-0.000214,10.059169,0.7201,0.535,3.88089,0.00000
2560.00,3.88090,10.156774,-0.000218,10.059120,0.7201,0.535,3.88090,0.00000
2561.00,3.88220,10.156881,-0.000216,10.059155,0.7201,0.535,3.88220,0.00000
2562.00,3.88248,10.156925,-0.000214,10.059169,0.7201,0.535,3.88248,0.00000
2563.00,3.88283,10.156991,-0.000214,10.059198,0.7201,0.535,3.88283,0.00000
2564.00,3.88250,10.157050,-0.000212,10.059244,0.7202,0.535,3.88250,0.00000
2565.00,3.88293,10.157145,-0.000213,10.059271,0.7203,0.536,3.88293,0.00000
2566.00,3.88198,10.157188,-0.000218,10.059237,0.7204,0.536,3.88198,0.00000
2567.00,3.88091,10.157189,-0.000220,10.059234,0.7204,0.536,3.88091,0.00000
2568.00,3.87908,10.157207,-0.000218,10.059172,0.7205,0.536,3.87908,0.00000
2569.00,3.87911,10.157242,-0.000219,10.059171,0.7206,0.537,3.87911,0.00000
2570.00,3.87884,10.157290,-0.000217,10.059185,0.7206,0.537,3.87884,0.00000
2571.00,3.87911,10.157339,-0.000215,10.059231,0.7207,0.537,3.87911,0.00000
2572.00,3.87970,10.157393,-0.000212,10.059242,0.7208,0.537,3.87970,0.00000
2573.00,3.88081,10.157448,-0.000212,10.059282,0.7209,0.537,3.88081,0.00000
2574.00,3.88151,10.157482,-0.000211,10.059264,0.7209,0.537,3.88151,0.00000
2575.00,3.88150,10.157479,-0.000208,10.059213,0.7210,0.537,3.88150,0.00000
2576.00,3.88161,10.157569,-0.000206,10.059238,0.7211,0.537,3.88161,0.00000
2577.00,3.88240,10.157662,-0.000207,10.059230,0.7212,0.538,3.88240,0.00000
2578.00,3.88181,10.157721,-0.000208,10.059199,0.7213,0.538,3.88181,0.00000
2579.00,3.88125,10.157778,-0.000206,10.059193,0.7213,0.538,3.88125,0.00000
2580.00,3.88125,10.157830,-0.000206,10.059191,0.7214,0.538,3.88125,0.00000
2581.00,3.88073,10.157875,-0.000208,10.059165,0.7215,0.538,3.88073,0.00000
2582.00,3.87984,10.157938,-0.000208,10.059141,0.7215,0.538,3.87984,0.00000
2583.00,3.88069,10.157952,-0.000211,10.059117,0.7215,0.538,3.88069,0.00000
2584.00,3.88042,10.158005,-0.000214,10.059097,0.7216,0.539,3.88042,0.00000
2585.00,3.88061,10.158125,-0.000219,10.059133,0.7216,0.539,3.88061,0.00000
2586.00,3.88093,10.158130,-0.000218,10.059121,0.7217,0.539,3.88093,0.00000
2587.00,3.88147,10.158139,-0.000216,10.059097,0.7217,0.539,3.88147,0.00000
2588.00,3.88084,10.158211,-0.000212,10.059061,0.7218,0.539,3.88084,0.00000
2589.00,3.88077,10.158269,-0.000210,10.059040,0.7219,0.539,3.88077,0.00000
2590.00,3.88008,10.158302,-0.000207,10.059054,0.7220,0.539,3.88008,0.00000
2591.00,3.87938,10.158360,-0.000207,10.059035,0.7220,0.539,3.87938,0.00000
2592.00,3.87899,10.158418,-0.000210,10.059055,0.7221,0.540,3.87899,0.00000
2593.00,3.87926,10.158523,-0.000214,10.059151,0.7222,0.540,3.87926,0.00000
2594.00,3.87921,10.158558,-0.000215,10.059166,0.7222,0.540,3.87921,0.00000
2595.00,3.87929,10.158601,-0.000212,10.059129,0.7223,0.540,3.87929,0.00000
2596.00,3.87989,10.158648,-0.000213,10.059081,0.7223,0.541,3.87989,0.00000
2597.00,3.88045,10.158590,-0.000210,10.058996,0.7224,0.541,3.88045,0.00000
2598.00,3.88098,10.158585,-0.000208,10.058930,0.7224,0.541,3.88098,0.00000
2599.00,3.88119,10.158669,-0.000208,10.058976,0.7225,0.541,3.88119,0.00000
2600.00,3.88088,10.158696,-0.000211,10.058982,0.7226,0.541,3.88088,0.00000
2601.00,3.88097,10.158802,-0.000212,10.059034,0.7227,0.541,3.88097,0.00000
2602.00,3.88131,10.158911,-0.000214,10.059078,0.7227,0.541,3.88131,0.00000
2603.00,3.88162,10.159006,-0.000215,10.059124,0.7228,0.541,3.88162,0.00000
2604.00,3.88190,10.159065,-0.000213,10.059100,0.7228,0.542,3.88190,0.00000
2605.00,3.88195,10.159105,-0.000213,10.059071,0.7229,0.542,3.88195,0.00000
2606.00,3.88219,10.159092,-0.000217,10.059007,0.7230,0.542,3.88219,0.00000
2607.00,3.88159,10.159176,-0.000218,10.059007,0.7231,0.542,3.88159,0.00000
2608.00,3.88002,10.159230,-0.000219,10.058981,0.7231,0.542,3.88002,0.00000
2609.00,3.88017,10.159138,-0.000220,10.058837,0.7232,0.543,3.88017,0.00000
2610.00,3.88095,10.159196,-0.000218,10.058831,0.7233,0.543,3.88095,0.00000
2611.00,3.88066,10.159286,-0.000214,10.058898,0.7234,0.543,3.88066,0.00000
2612.00,3.88031,10.159356,-0.000211,10.058913,0.7235,0.543,3.88031,0.00000
2613.00,3.88064,10.159428,-0.000209,10.058926,0.7236,0.543,3.88064,0.00000
2614.00,3.88032,10.159661,-0.000212,10.059056,0.7237,0.543,3.88032,0.00000
2615.00,3.87983,10.159781,-0.000215,10.059087,0.7238,0.543,3.87983,0.00000
2616.00,3.88026,10.159795,-0.000213,10.059049,0.7239,0.544,3.88026,0.00000
2617.00,3.88062,10.159825,-0.000214,10.059034,0.7240,0.544,3.88062,0.00000
2618.00,3.88187,10.159871,-0.000215,10.059030,0.7241,0.544,3.88187,0.00000
2619.00,3.88140,10.159843,-0.000214,10.058965,0.7242,0.544,3.88140,0.00000
2620.00,3.88071,10.159854,-0.000214,10.058974,0.7243,0.544,3.88071,0.00000
2621.00,3.87952,10.159869,-0.000215,10.058952,0.7243,0.544,3.87952,0.00000
2622.00,3.87888,10.159961,-0.000219,10.058981,0.7244,0.545,3.87888,0.00000
2623.00,3.87865,10.159939,-0.000221,10.058929,0.7245,0.545,3.87865,0.00000
2624.00,3.87919,10.159899,-0.000219,10.058919,0.7245,0.545,3.87919,0.00000
2625.00,3.87979,10.159941,-0.000218,10.058892,0.7245,0.545,3.87979,0.00000
2626.00,3.88109,10.160091,-0.000213,10.058947,0.7246,0.545,3.88109,0.00000
2627.00,3.88225,10.160131,-0.000213,10.058976,0.7247,0.545,3.88225,0.00000
2628.00,3.88228,10.160231,-0.000213,10.059015,0.7247,0.545,3.88228,0.00000
2629.00,3.88255,10.160326,-0.000213,10.059019,0.7247,0.545,3.88255,0.00000
2630.00,3.88213,10.160395,-0.000214,10.059117,0.7247,0.546,3.88213,0.00000
2631.00,3.88119,10.160432,-0.000220,10.059117,0.7248,0.546,3.88119,0.00000
2632.00,3.88003,10.160551,-0.000219,10.059213,0.7248,0.546,3.88003,0.00000
2633.00,3.87886,10.160544,-0.000220,10.059195,0.7248,0.546,3.87886,0.00000
2634.00,3.87805,10.160691,-0.000222,10.059286,0.7249,0.547,3.87805,0.00000
2635.00,3.87854,10.160749,-0.000222,10.059197,0.7249,0.547,3.87854,0.00000
2636.00,3.87905,10.160749,-0.000223,10.059164,0.7249,0.547,3.87905,0.00000
2637.00,3.87905,10.160766,-0.000224,10.059101,0.7249,0.547,3.87905,0.00000
2638.00,3.87971,10.160856,-0.000224,10.059097,0.7250,0.547,3.87971,0.00000
2639.00,3.88039,10.160892,-0.000221,10.059070,0.7250,0.548,3.88039,0.00000
2640.00,3.88065,10.161009,-0.000223,10.059141,0.7250,0.548,3.88065,0.00000
2641.00,3.88197,10.161124,-0.000222,10.059196,0.7251,0.548,3.88197,0.00000
2642.00,3.88350,10.161192,-0.000221,10.059207,0.7251,0.548,3.88350,0.00000
2643.00,3.88282,10.161241,-0.000221,10.059217,0.7251,0.548,3.88282,0.00000
2644.00,3.88173,10.161266,-0.000221,10.059238,0.7251,0.549,3.88173,0.00000
2645.00,3.88110,10.161251,-0.000221,10.059191,0.7250,0.549,3.88110,0.00000
2646.00,3.87924,10.161245,-0.000221,10.059135,0.7250,0.549,3.87924,0.00000
2647.00,3.87724,10.161252,-0.000220,10.059100,0.7250,0.549,3.87724,0.00000
2648.00,3.87730,10.161343,-0.000218,10.059176,0.7250,0.549,3.87730,0.00000
2649.00,3.87782,10.161361,-0.000220,10.059179,0.7250,0.549,3.87782,0.00000
2650.00,3.87836,10.161407,-0.000221,10.059177,0.7249,0.550,3.87836,0.00000
2651.00,3.87886,10.161451,-0.000223,10.059216,0.7249,0.550,3.87886,0.00000
@18,1.2000,2.4, 2649.344 
2652.00,3.87974,10.161537,-0.000222,10.059253,0.7249,0.550,3.87974,0.00000
2653.00,3.88061,10.161530,-0.000223,10.059162,0.7248,0.550,3.88061,0.00000
2654.00,3.88035,10.161664,-0.000218,10.059179,0.7248,0.550,3.88035,0.00000
2655.00,3.87658,10.161651,-0.000213,10.059124,0.7248,0.550,3.87658,0.00000
2656.00,3.86986,10.161720,-0.000209,10.059169,0.7247,0.550,3.86986,0.00000
2657.00,3.86370,10.161657,-0.000211,10.059073,0.7246,0.550,3.86370,0.00000
2658.00,3.85803,10.161763,-0.000213,10.059140,0.7246,0.550,3.85803,0.00000
2659.00,3.85469,10.161687,-0.000217,10.059068,0.7246,0.551,3.85469,0.00000
2660.00,3.85664,10.161772,-0.000222,10.059116,0.7245,0.551,3.85664,0.00000
2661.00,3.86350,10.161815,-0.000224,10.059058,0.7245,0.551,3.86350,0.00000
2662.00,3.87142,10.161976,-0.000219,10.059171,0.7244,0.551,3.87142,0.00000
2663.00,3.87848,10.161989,-0.000214,10.059159,0.7244,0.551,3.87848,0.00000
2664.00,3.88472,10.162125,-0.000213,10.059201,0.7243,0.551,3.88472,0.00000
2665.00,3.88893,10.162194,-0.000211,10.059286,0.7243,0.551,3.88893,0.00000
2666.00,3.89181,10.162228,-0.000212,10.059300,0.7242,0.552,3.89181,0.00000
2667.00,3.89270,10.162234,-0.000214,10.059254,0.7242,0.552,3.89270,0.00000
2668.00,3.89205,10.162333,-0.000216,10.059256,0.7242,0.552,3.89205,0.00000
2669.00,3.89040,10.162405,-0.000220,10.059319,0.7242,0.552,3.89040,0.00000
2670.00,3.88812,10.162374,-0.000217,10.059204,0.7241,0.552,3.88812,0.00000
2671.00,3.88574,10.162408,-0.000213,10.059140,0.7241,0.552,3.88574,0.00000
2672.00,3.88270,10.162361,-0.000211,10.059090,0.7241,0.552,3.88270,0.00000
2673.00,3.88157,10.162352,-0.000207,10.059047,0.7241,0.552,3.88157,0.00000
2674.00,3.88054,10.162316,-0.000202,10.058942,0.7240,0.552,3.88054,0.00000
2675.00,3.88018,10.162454,-0.000202,10.058958,0.7240,0.552,3.88018,0.00000
2676.00,3.87924,10.162574,-0.000203,10.059009,0.7239,0.553,3.87924,0.00000
2677.00,3.87942,10.162709,-0.000203,10.059033,0.7239,0.553,3.87942,0.00000
2678.00,3.87953,10.162770,-0.000204,10.059025,0.7238,0.553,3.87953,0.00000
2679.00,3.87960,10.162926,-0.000203,10.059083,0.7238,0.553,3.87960,0.00000
2680.00,3.88027,10.163016,-0.000206,10.059103,0.7237,0.553,3.88027,0.00000
2681.00,3.88088,10.163062,-0.000206,10.059083,0.7236,0.554,3.88088,0.00000
2682.00,3.88151,10.163135,-0.000208,10.059078,0.7236,0.554,3.88151,0.00000
2683.00,3.88178,10.163181,-0.000213,10.059107,0.7235,0.554,3.88178,0.00000
2684.00,3.88154,10.163116,-0.000211,10.059013,0.7235,0.554,3.88154,0.00000
2685.00,3.88089,10.163101,-0.000210,10.058970,0.7235,0.555,3.88089,0.00000
2686.00,3.88025,10.163111,-0.000209,10.058971,0.7235,0.555,3.88025,0.00000
2687.00,3.87982,10.163169,-0.000208,10.058996,0.7234,0.555,3.87982,0.00000
2688.00,3.87881,10.163205,-0.000204,10.058969,0.7234,0.555,3.87881,0.00000
2689.00,3.87924,10.163293,-0.000204,10.059029,0.7233,0.555,3.87924,0.00000
2690.00,3.87950,10.163328,-0.000204,10.059031,0.7232,0.555,3.87950,0.00000
2691.00,3.88004,10.163383,-0.000202,10.058996,0.7232,0.555,3.88004,0.00000
2692.00,3.87999,10.163398,-0.000202,10.058967,0.7231,0.555,3.87999,0.00000
2693.00,3.88046,10.163462,-0.000201,10.058996,0.7231,0.555,3.88046,0.00000
2694.00,3.88020,10.163563,-0.000203,10.059020,0.7230,0.555,3.88020,0.00000
2695.00,3.87974,10.163671,-0.000204,10.059060,0.7230,0.555,3.87974,0.00000
2696.00,3.87952,10.163764,-0.000208,10.059107,0.7229,0.556,3.87952,0.00000
2697.00,3.87944,10.163889,-0.000211,10.059075,0.7229,0.556,3.87944,0.00000
2698.00,3.87920,10.163974,-0.000214,10.059061,0.7228,0.556,3.87920,0.00000
2699.00,3.88055,10.164050,-0.000217,10.059066,0.7228,0.557,3.88055,0.00000
2700.00,3.88100,10.164135,-0.000216,10.059089,0.7227,0.557,3.88100,0.00000
2701.00,3.88092,10.164241,-0.000214,10.059105,0.7227,0.557,3.88092,0.00000
2702.00,3.88060,10.164292,-0.000216,10.059162,0.7226,0.557,3.88060,0.00000
2703.00,3.87988,10.164332,-0.000218,10.059182,0.7225,0.557,3.87988,0.00000
2704.00,3.87781,10.164363,-0.000214,10.059171,0.7225,0.557,3.87781,0.00000
2705.00,3.87666,10.164415,-0.000218,10.059143,0.7225,0.558,3.87666,0.00000
2706.00,3.87702,10.164360,-0.000219,10.059123,0.7224,0.558,3.87702,0.00000
2707.00,3.87768,10.164363,-0.000218,10.059083,0.7223,0.558,3.87768,0.00000
2708.00,3.87880,10.164408,-0.000218,10.059073,0.7223,0.558,3.87880,0.00000
2709.00,3.87923,10.164449,-0.000219,10.059076,0.7223,0.558,3.87923,0.00000
2710.00,3.87971,10.164432,-0.000216,10.059073,0.7223,0.559,3.87971,0.00000
2711.00,3.87851,10.164572,-0.000213,10.059109,0.7223,0.559,3.87851,0.00000
2712.00,3.87792,10.164667,-0.000210,10.059146,0.7223,0.559,3.87792,0.00000
2713.00,3.87746,10.164724,-0.000207,10.059100,0.7223,0.559,3.87746,0.00000
2714.00,3.87749,10.164803,-0.000209,10.059118,0.7223,0.559,3.87749,0.00000
2715.00,3.87794,10.164917,-0.000212,10.059164,0.7223,0.559,3.87794,0.00000
2716.00,3.87826,10.164929,-0.000214,10.059089,0.7224,0.559,3.87826,0.00000
2717.00,3.87814,10.164944,-0.000213,10.059049,0.7224,0.559,3.87814,0.00000
2718.00,3.87811,10.165029,-0.000213,10.059128,0.7224,0.560,3.87811,0.00000
2719.00,3.87781,10.164992,-0.000213,10.059086,0.7224,0.560,3.87781,0.00000
2720.00,3.87694,10.164964,-0.000210,10.059042,0.7224,0.560,3.87694,0.00000
2721.00,3.87687,10.165031,-0.000211,10.059087,0.7225,0.560,3.87687,0.00000
2722.00,3.87681,10.165095,-0.000214,10.059111,0.7225,0.560,3.87681,0.00000
2723.00,3.87649,10.165175,-0.000216,10.059111,0.7225,0.560,3.87649,0.00000
2724.00,3.87687,10.165258,-0.000213,10.059050,0.7225,0.560,3.87687,0.00000
2725.00,3.87715,10.165365,-0.000212,10.059044,0.7225,0.561,3.87715,0.00000
2726.00,3.87774,10.165398,-0.000212,10.059062,0.7225,0.561,3.87774,0.00000
2727.00,3.87809,10.165436,-0.000210,10.059039,0.7225,0.561,3.87809,0.00000
2728.00,3.87898,10.165412,-0.000210,10.058969,0.7225,0.561,3.87898,0.00000
2729.00,3.87819,10.165566,-0.000213,10.059077,0.7225,0.561,3.87819,0.00000
2730.00,3.87779,10.165625,-0.000214,10.059052,0.7225,0.561,3.87779,0.00000
2731.00,3.87734,10.165749,-0.000215,10.059072,0.7225,0.562,3.87734,0.00000
2732.00,3.87749,10.165802,-0.000217,10.059087,0.7225,0.562,3.87749,0.00000
2733.00,3.87707,10.165845,-0.000214,10.059080,0.7225,0.562,3.87707,0.00000
2734.00,3.87778,10.165769,-0.000209,10.059006,0.7225,0.562,3.87778,0.00000
2735.00,3.87797,10.165757,-0.000209,10.058962,0.7225,0.562,3.87797,0.00000
2736.00,3.87772,10.165691,-0.000207,10.058877,0.7225,0.562,3.87772,0.00000
2737.00,3.87709,10.165732,-0.000204,10.058868,0.7225,0.562,3.87709,0.00000
2738.00,3.87639,10.165821,-0.000205,10.058882,0.7225,0.562,3.87639,0.00000
2739.00,3.87609,10.165879,-0.000204,10.058883,0.7226,0.562,3.87609,0.00000
2740.00,3.87559,10.165922,-0.000203,10.058948,0.7226,0.562,3.87559,0.00000
2741.00,3.87629,10.165970,-0.000204,10.058945,0.7226,0.562,3.87629,0.00000
2742.00,3.87658,10.166047,-0.000207,10.058969,0.7226,0.563,3.87658,0.00000
2743.00,3.87675,10.166117,-0.000209,10.059038,0.7226,0.563,3.87675,0.00000
2744.00,3.87753,10.166213,-0.000208,10.059067,0.7227,0.563,3.87753,0.00000
2745.00,3.87835,10.166316,-0.000212,10.059088,0.7228,0.563,3.87835,0.00000
2746.00,3.87745,10.166419,-0.000210,10.059147,0.7228,0.564,3.87745,0.00000
2747.00,3.87732,10.166499,-0.000207,10.059189,0.7229,0.564,3.87732,0.00000
2748.00,3.87717,10.166533,-0.000208,10.059105,0.7229,0.564,3.87717,0.00000
2749.00,3.87638,10.166544,-0.000211,10.059053,0.7230,0.564,3.87638,0.00000
2750.00,3.87601,10.166612,-0.000207,10.059080,0.7230,0.564,3.87601,0.00000
2751.00,3.87640,10.166682,-0.000213,10.059062,0.7230,0.564,3.87640,0.00000
2752.00,3.87585,10.166627,-0.000217,10.058966,0.7231,0.565,3.87585,0.00000
2753.00,3.87603,10.166691,-0.000217,10.059020,0.7231,0.565,3.87603,0.00000
2754.00,3.87650,10.166842,-0.000219,10.059156,0.7232,0.565,3.87650,0.00000
2755.00,3.87730,10.166838,-0.000224,10.059059,0.7232,0.565,3.87730,0.00000
2756.00,3.87751,10.166891,-0.000219,10.059012,0.7233,0.565,3.87751,0.00000
2757.00,3.87881,10.167016,-0.000217,10.059065,0.7233,0.566,3.87881,0.00000
2758.00,3.87975,10.167102,-0.000216,10.059059,0.7234,0.566,3.87975,0.00000
2759.00,3.87936,10.167131,-0.000216,10.058996,0.7234,0.566,3.87936,0.00000
2760.00,3.87902,10.167275,-0.000213,10.059076,0.7235,0.566,3.87902,0.00000
2761.00,3.87823,10.167325,-0.000211,10.059108,0.7235,0.566,3.87823,0.00000
2762.00,3.87766,10.167305,-0.000209,10.059080,0.7235,0.566,3.87766,0.00000
2763.00,3.87725,10.167346,-0.000206,10.059091,0.7234,0.566,3.87725,0.00000
2764.00,3.87761,10.167371,-0.000203,10.059080,0.7234,0.566,3.87761,0.00000
2765.00,3.87712,10.167427,-0.000203,10.059105,0.7234,0.566,3.87712,0.00000
2766.00,3.87662,10.167447,-0.000207,10.059133,0.7235,0.566,3.87662,0.00000
2767.00,3.87607,10.167564,-0.000209,10.059127,0.7235,0.567,3.87607,0.00000
2768.00,3.87602,10.167570,-0.000215,10.059057,0.7235,0.567,3.87602,0.00000
2769.00,3.87574,10.167614,-0.000217,10.059042,0.7235,0.567,3.87574,0.00000
2770.00,3.87596,10.167615,-0.000220,10.058991,0.7234,0.568,3.87596,0.00000
2771.00,3.87624,10.167697,-0.000220,10.058979,0.7234,0.568,3.87624,0.00000
2772.00,3.87662,10.167782,-0.000219,10.059026,0.7234,0.568,3.87662,0.00000
2773.00,3.87593,10.167843,-0.000218,10.059038,0.7234,0.568,3.87593,0.00000
2774.00,3.87575,10.167909,-0.000218,10.059046,0.7234,0.568,3.87575,0.00000
2775.00,3.87626,10.167936,-0.000215,10.059014,0.7234,0.568,3.87626,0.00000
2776.00,3.87673,10.168012,-0.000213,10.059050,0.7235,0.568,3.87673,0.00000
2777.00,3.87728,10.168027,-0.000213,10.059039,0.7235,0.568,3.87728,0.00000
2778.00,3.87747,10.168077,-0.000210,10.059081,0.7236,0.568,3.87747,0.00000
2779.00,3.87775,10.168123,-0.000209,10.059120,0.7236,0.569,3.87775,0.00000
2780.00,3.87643,10.168177,-0.000210,10.059183,0.7236,0.569,3.87643,0.00000
2781.00,3.87680,10.168127,-0.000211,10.059128,0.7236,0.569,3.87680,0.00000
2782.00,3.87652,10.168208,-0.000210,10.059130,0.7236,0.569,3.87652,0.00000
2783.00,3.87657,10.168292,-0.000211,10.059150,0.7235,0.569,3.87657,0.00000
2784.00,3.87704,10.168317,-0.000210,10.059095,0.7235,0.569,3.87704,0.00000
2785.00,3.87848,10.168381,-0.000206,10.059085,0.7235,0.569,3.87848,0.00000
2786.00,3.87832,10.168514,-0.000202,10.059178,0.7235,0.569,3.87832,0.00000
2787.00,3.87821,10.168527,-0.000201,10.059190,0.7235,0.569,3.87821,0.00000
2788.00,3.87747,10.168591,-0.000202,10.059259,0.7235,0.569,3.87747,0.00000
2789.00,3.87628,10.168710,-0.000202,10.059310,0.7235,0.570,3.87628,0.00000
2790.00,3.87580,10.168747,-0.000205,10.059318,0.7236,0.570,3.87580,0.00000
2791.00,3.87594,10.168760,-0.000208,10.059223,0.7236,0.570,3.87594,0.00000
2792.00,3.87477,10.168844,-0.000208,10.059203,0.7236,0.570,3.87477,0.00000
2793.00,3.87520,10.168847,-0.000206,10.059096,0.7236,0.570,3.87520,0.00000
2794.00,3.87444,10.168827,-0.000207,10.059035,0.7237,0.570,3.87444,0.00000
2795.00,3.87271,10.168822,-0.000210,10.058981,0.7237,0.570,3.87271,0.00000
2796.00,3.87106,10.168850,-0.000209,10.059015,0.7237,0.571,3.87106,0.00000
2797.00,3.87109,10.168887,-0.000208,10.059015,0.7237,0.571,3.87109,0.00000
2798.00,3.87129,10.168936,-0.000206,10.059011,0.7238,0.571,3.87129,0.00000
2799.00,3.87218,10.169013,-0.000206,10.059038,0.7238,0.571,3.87218,0.00000
2800.00,3.87300,10.169090,-0.000205,10.059009,0.7238,0.571,3.87300,0.00000
2801.00,3.87418,10.169149,-0.000208,10.058992,0.7238,0.571,3.87418,0.00000
@19,1.2000,2.4, 2799.345 
2802.00,3.87498,10.169189,-0.000205,10.058975,0.7238,0.571,3.87498,0.00000
2803.00,3.87460,10.169248,-0.000206,10.058971,0.7238,0.572,3.87460,0.00000
2804.00,3.87538,10.169274,-0.000205,10.058921,0.7237,0.572,3.87538,0.00000
2805.00,3.87382,10.169384,-0.000207,10.058996,0.7237,0.572,3.87382,0.00000
2806.00,3.86789,10.169522,-0.000205,10.059068,0.7237,0.572,3.86789,0.00000
2807.00,3.86083,10.169587,-0.000211,10.059130,0.7237,0.572,3.86083,0.00000
2808.00,3.85528,10.169683,-0.000214,10.059188,0.7237,0.573,3.85528,0.00000
2809.00,3.85078,10.169772,-0.000215,10.059245,0.7237,0.573,3.85078,0.00000
2810.00,3.85063,10.169839,-0.000212,10.059243,0.7237,0.573,3.85063,0.00000
2811.00,3.85680,10.169917,-0.000209,10.059255,0.7236,0.573,3.85680,0.00000
2812.00,3.86443,10.170005,-0.000209,10.059230,0.7236,0.573,3.86443,0.00000
2813.00,3.87264,10.170060,-0.000207,10.059212,0.7235,0.573,3.87264,0.00000
2814.00,3.87918,10.170151,-0.000205,10.059256,0.7234,0.573,3.87918,0.00000
2815.00,3.88415,10.170258,-0.000205,10.059298,0.7233,0.573,3.88415,0.00000
2816.00,3.88649,10.170272,-0.000208,10.059245,0.7232,0.573,3.88649,0.00000
2817.00,3.88767,10.170308,-0.000203,10.059223,0.7231,0.573,3.88767,0.00000
2818.00,3.88730,10.170323,-0.000204,10.059229,0.7231,0.574,3.88730,0.00000
2819.00,3.88627,10.170310,-0.000203,10.059136,0.7230,0.574,3.88627,0.00000
2820.00,3.88464,10.170291,-0.000203,10.059125,0.7229,0.574,3.88464,0.00000
2821.00,3.88305,10.170292,-0.000204,10.059132,0.7229,0.574,3.88305,0.00000
2822.00,3.88221,10.170351,-0.000206,10.059182,0.7228,0.574,3.88221,0.00000
2823.00,3.88060,10.170383,-0.000206,10.059143,0.7227,0.574,3.88060,0.00000
2824.00,3.87967,10.170381,-0.000208,10.059127,0.7226,0.574,3.87967,0.00000
2825.00,3.87945,10.170450,-0.000209,10.059143,0.7224,0.575,3.87945,0.00000
2826.00,3.87929,10.170518,-0.000207,10.059132,0.7223,0.575,3.87929,0.00000
2827.00,3.87841,10.170574,-0.000207,10.059075,0.7222,0.575,3.87841,0.00000
2828.00,3.87831,10.170588,-0.000208,10.058998,0.7221,0.575,3.87831,0.00000
2829.00,3.87815,10.170656,-0.000211,10.058970,0.7220,0.575,3.87815,0.00000
2830.00,3.87762,10.170662,-0.000213,10.058872,0.7218,0.575,3.87762,0.00000
2831.00,3.87747,10.170658,-0.000215,10.058814,0.7217,0.576,3.87747,0.00000
2832.00,3.87771,10.170615,-0.000216,10.058769,0.7216,0.576,3.87771,0.00000
2833.00,3.87815,10.170751,-0.000218,10.058887,0.7214,0.576,3.87815,0.00000
2834.00,3.87806,10.170845,-0.000216,10.058951,0.7213,0.576,3.87806,0.00000
2835.00,3.87810,10.170930,-0.000214,10.058953,0.7212,0.576,3.87810,0.00000
2836.00,3.87839,10.171098,-0.000212,10.059010,0.7210,0.576,3.87839,0.00000
2837.00,3.87853,10.171159,-0.000214,10.059001,0.7209,0.577,3.87853,0.00000
2838.00,3.87799,10.171220,-0.000214,10.059013,0.7207,0.577,3.87799,0.00000
2839.00,3.87721,10.171312,-0.000212,10.059052,0.7205,0.577,3.87721,0.00000
2840.00,3.87623,10.171344,-0.000212,10.059077,0.7202,0.577,3.87623,0.00000
2841.00,3.87530,10.171387,-0.000213,10.059091,0.7200,0.577,3.87530,0.00000
2842.00,3.87444,10.171456,-0.000212,10.059109,0.7198,0.577,3.87444,0.00000
2843.00,3.87413,10.171486,-0.000209,10.059081,0.7195,0.578,3.87413,0.00000
2844.00,3.87446,10.171508,-0.000208,10.059022,0.7193,0.578,3.87446,0.00000
2845.00,3.87476,10.171639,-0.000212,10.059077,0.7190,0.578,3.87476,0.00000
2846.00,3.87494,10.171652,-0.000213,10.059080,0.7188,0.578,3.87494,0.00000
2847.00,3.87587,10.171762,-0.000210,10.059157,0.7185,0.578,3.87587,0.00000
2848.00,3.87575,10.171807,-0.000213,10.059195,0.7183,0.578,3.87575,0.00000
2849.00,3.87484,10.171821,-0.000215,10.059221,0.7180,0.579,3.87484,0.00000
2850.00,3.87509,10.171770,-0.000208,10.059164,0.7177,0.579,3.87509,0.00000
2851.00,3.87465,10.171842,-0.000209,10.059191,0.7174,0.579,3.87465,0.00000
2852.00,3.87397,10.171868,-0.000213,10.059145,0.7171,0.579,3.87397,0.00000
2853.00,3.87468,10.171912,-0.000213,10.059097,0.7169,0.579,3.87468,0.00000
2854.00,3.87637,10.172016,-0.000213,10.059125,0.7166,0.579,3.87637,0.00000
2855.00,3.87597,10.172082,-0.000215,10.059130,0.7164,0.580,3.87597,0.00000
2856.00,3.87647,10.172108,-0.000216,10.059059,0.7161,0.580,3.87647,0.00000
2857.00,3.87696,10.172147,-0.000216,10.059078,0.7159,0.580,3.87696,0.00000
2858.00,3.87679,10.172209,-0.000214,10.059074,0.7156,0.580,3.87679,0.00000
2859.00,3.87627,10.172263,-0.000212,10.059065,0.7153,0.580,3.87627,0.00000
2860.00,3.87654,10.172364,-0.000213,10.059110,0.7150,0.580,3.87654,0.00000
2861.00,3.87634,10.172364,-0.000212,10.059109,0.7146,0.580,3.87634,0.00000
2862.00,3.87658,10.172468,-0.000212,10.059142,0.7143,0.580,3.87658,0.00000
2863.00,3.87657,10.172485,-0.000212,10.059117,0.7139,0.581,3.87657,0.00000
2864.00,3.87652,10.172518,-0.000214,10.059061,0.7135,0.581,3.87652,0.00000
2865.00,3.87730,10.172599,-0.000216,10.059060,0.7132,0.581,3.87730,0.00000
2866.00,3.87731,10.172693,-0.000219,10.059057,0.7128,0.581,3.87731,0.00000
