# Supplementary material for: A nucleotide-sensing oligomerization mechanism that controls NrdR-dependent transcription of ribonucleotide reductases
Source: Nat Commun. 2022 May 16;13:2700. doi: 10.1038/s41467-022-30328-1 (PMC9110341; doi:10.1038/s41467-022-30328-1)
Supplement: Supplementary file 10 — Source Data [file 41467_2022_30328_MOESM10_ESM.zip › Source data NrdR/Suppl Fig 12 source data/ITC at 10 degrees (Suppl Fig 12b,c)/R7ATP500toNrdR20deg10.itc]

$ITC
$ 39 
$NOT
$ 10 
$ 150 
$ 1000 
$ 6 
$ 2 
$ADCGainCode:  0 
$False,True,True
$ 0.4 , 0.8 , 120 , 5 
$ 1 , 2 , 180 , 5 
$ 1 , 2 , 180 , 5 
$ 1 , 2 , 180 , 5 
$ 1 , 2 , 180 , 5 
$ 1 , 2 , 180 , 5 
$ 1 , 2 , 180 , 5 
$ 1 , 2 , 180 , 5 
$ 1 , 2 , 180 , 5 
$ 1 , 2 , 180 , 5 
$ 1 , 2 , 180 , 5 
$ 1 , 2 , 180 , 5 
$ 1 , 2 , 180 , 5 
$ 1 , 2 , 180 , 5 
$ 1 , 2 , 180 , 5 
$ 1 , 2 , 180 , 5 
$ 1 , 2 , 180 , 5 
$ 1 , 2 , 180 , 5 
$ 1 , 2 , 180 , 5 
$ 1 , 2 , 180 , 5 
$ 1 , 2 , 180 , 5 
$ 1 , 2 , 180 , 5 
$ 1 , 2 , 180 , 5 
$ 1 , 2 , 180 , 5 
$ 1 , 2 , 180 , 5 
$ 1 , 2 , 180 , 5 
$ 1 , 2 , 180 , 5 
$ 1 , 2 , 180 , 5 
$ 1 , 2 , 180 , 5 
$ 1 , 2 , 180 , 5 
$ 1 , 2 , 180 , 5 
$ 1 , 2 , 180 , 5 
$ 1 , 2 , 180 , 5 
$ 1 , 2 , 180 , 5 
$ 1 , 2 , 180 , 5 
$ 1 , 2 , 180 , 5 
$ 1 , 2 , 180 , 5 
$ 1 , 2 , 180 , 5 
$ 1 , 2 , 180 , 5 
# 0 
# 0.5 
# 0.02 
# 0.2068 
# 10 
# 3.8602 
# 9.74 
?
% ITC200_05.14.976
% 0.2068 
% 3.8602 
%-0.590864 , 29.66499 
% 0.034375 , 29.28716 
% 0.8333333 
% 168160 , 168170 
% 0.25 , 81 
%-0.002934 ,-0.034078 
%-20 , 8 
% 0 , 0 
% 0 
% 128000       127243 
% 43.1 
% 500 , 750 , 1000 , 750 
% 0.04257 ,-0.00249 , 0.000047734 ,-0.000000435026 , 0.00000000201917 
% ITC200 Ver: 1.26.3
@0
5.00,5.10134,10.176201,-0.000269,10.237425,0.5153,0.056,5.10134,0.00000
6.00,5.10014,10.176540,-0.000272,10.237680,0.5162,0.056,5.10014,0.00000
7.00,5.09877,10.176555,-0.000276,10.237636,0.5170,0.057,5.09877,0.00000
8.00,5.09717,10.176641,-0.000277,10.237636,0.5178,0.057,5.09717,0.00000
9.00,5.09617,10.176538,-0.000273,10.237461,0.5187,0.057,5.09617,0.00000
10.00,5.09605,10.176496,-0.000272,10.237319,0.5195,0.058,5.09605,0.00000
11.00,5.09679,10.176257,-0.000266,10.237036,0.5203,0.058,5.09679,0.00000
12.00,5.09735,10.176429,-0.000263,10.237150,0.5211,0.058,5.09735,0.00000
13.00,5.09760,10.176481,-0.000269,10.237133,0.5219,0.058,5.09760,0.00000
14.00,5.09824,10.176695,-0.000271,10.237282,0.5227,0.058,5.09824,0.00000
15.00,5.09853,10.176839,-0.000271,10.237362,0.5235,0.059,5.09853,0.00000
16.00,5.09799,10.176937,-0.000275,10.237374,0.5242,0.059,5.09799,0.00000
17.00,5.09813,10.176935,-0.000275,10.237350,0.5250,0.060,5.09813,0.00000
18.00,5.09824,10.177190,-0.000270,10.237557,0.5258,0.060,5.09824,0.00000
19.00,5.09833,10.177193,-0.000271,10.237510,0.5266,0.060,5.09833,0.00000
20.00,5.09771,10.177333,-0.000272,10.237590,0.5274,0.060,5.09771,0.00000
21.00,5.09864,10.177330,-0.000268,10.237543,0.5282,0.061,5.09864,0.00000
22.00,5.09813,10.177271,-0.000268,10.237429,0.5290,0.061,5.09813,0.00000
23.00,5.09787,10.177169,-0.000268,10.237299,0.5298,0.061,5.09787,0.00000
24.00,5.09697,10.177319,-0.000266,10.237376,0.5306,0.061,5.09697,0.00000
25.00,5.09626,10.177360,-0.000266,10.237351,0.5314,0.061,5.09626,0.00000
26.00,5.09534,10.177662,-0.000268,10.237614,0.5322,0.062,5.09534,0.00000
27.00,5.09598,10.178033,-0.000265,10.237911,0.5330,0.062,5.09598,0.00000
28.00,5.09617,10.178079,-0.000263,10.237827,0.5337,0.062,5.09617,0.00000
29.00,5.09638,10.178101,-0.000261,10.237746,0.5345,0.062,5.09638,0.00000
30.00,5.09648,10.177959,-0.000261,10.237550,0.5352,0.062,5.09648,0.00000
31.00,5.09671,10.178004,-0.000263,10.237518,0.5360,0.063,5.09671,0.00000
32.00,5.09608,10.177793,-0.000266,10.237228,0.5367,0.063,5.09608,0.00000
33.00,5.09591,10.177753,-0.000267,10.237195,0.5375,0.063,5.09591,0.00000
34.00,5.09584,10.177717,-0.000268,10.237205,0.5382,0.064,5.09584,0.00000
35.00,5.09628,10.177917,-0.000261,10.237373,0.5390,0.064,5.09628,0.00000
36.00,5.09613,10.177950,-0.000256,10.237359,0.5397,0.064,5.09613,0.00000
37.00,5.09692,10.177958,-0.000254,10.237355,0.5405,0.064,5.09692,0.00000
38.00,5.09767,10.178101,-0.000255,10.237424,0.5412,0.064,5.09767,0.00000
39.00,5.09758,10.178371,-0.000254,10.237556,0.5420,0.064,5.09758,0.00000
40.00,5.09753,10.178263,-0.000257,10.237454,0.5428,0.065,5.09753,0.00000
41.00,5.09689,10.178311,-0.000259,10.237480,0.5436,0.065,5.09689,0.00000
42.00,5.09612,10.178532,-0.000259,10.237602,0.5444,0.066,5.09612,0.00000
43.00,5.09484,10.178645,-0.000259,10.237682,0.5452,0.066,5.09484,0.00000
44.00,5.09479,10.178770,-0.000259,10.237798,0.5459,0.066,5.09479,0.00000
45.00,5.09437,10.178954,-0.000260,10.237876,0.5467,0.066,5.09437,0.00000
46.00,5.09488,10.179001,-0.000260,10.237802,0.5475,0.067,5.09488,0.00000
47.00,5.09497,10.179046,-0.000259,10.237769,0.5482,0.067,5.09497,0.00000
48.00,5.09555,10.179109,-0.000258,10.237731,0.5490,0.067,5.09555,0.00000
49.00,5.09511,10.179012,-0.000261,10.237516,0.5498,0.067,5.09511,0.00000
50.00,5.09572,10.178943,-0.000263,10.237406,0.5506,0.068,5.09572,0.00000
51.00,5.09552,10.178754,-0.000269,10.237208,0.5514,0.068,5.09552,0.00000
52.00,5.09524,10.178995,-0.000271,10.237334,0.5522,0.069,5.09524,0.00000
53.00,5.09442,10.178898,-0.000271,10.237151,0.5530,0.069,5.09442,0.00000
54.00,5.09457,10.178984,-0.000270,10.237186,0.5538,0.069,5.09457,0.00000
55.00,5.09386,10.179229,-0.000273,10.237268,0.5547,0.070,5.09386,0.00000
56.00,5.09341,10.179543,-0.000269,10.237436,0.5555,0.070,5.09341,0.00000
57.00,5.09312,10.179345,-0.000267,10.237224,0.5564,0.070,5.09312,0.00000
58.00,5.09383,10.179483,-0.000271,10.237309,0.5572,0.070,5.09383,0.00000
59.00,5.09380,10.179603,-0.000270,10.237362,0.5581,0.071,5.09380,0.00000
60.00,5.09419,10.179527,-0.000265,10.237285,0.5589,0.071,5.09419,0.00000
61.00,5.09361,10.179526,-0.000263,10.237306,0.5597,0.071,5.09361,0.00000
62.00,5.09371,10.179532,-0.000265,10.237291,0.5606,0.071,5.09371,0.00000
63.00,5.09291,10.179824,-0.000261,10.237572,0.5614,0.071,5.09291,0.00000
64.00,5.09303,10.179950,-0.000261,10.237668,0.5623,0.072,5.09303,0.00000
65.00,5.09258,10.179989,-0.000262,10.237703,0.5631,0.072,5.09258,0.00000
66.00,5.09337,10.179955,-0.000264,10.237603,0.5639,0.072,5.09337,0.00000
67.00,5.09308,10.180015,-0.000263,10.237640,0.5647,0.073,5.09308,0.00000
68.00,5.09318,10.179913,-0.000262,10.237472,0.5655,0.073,5.09318,0.00000
69.00,5.09243,10.179797,-0.000260,10.237352,0.5663,0.073,5.09243,0.00000
70.00,5.09183,10.179883,-0.000261,10.237376,0.5671,0.073,5.09183,0.00000
71.00,5.09167,10.180116,-0.000261,10.237569,0.5680,0.073,5.09167,0.00000
72.00,5.09208,10.180236,-0.000265,10.237604,0.5688,0.074,5.09208,0.00000
73.00,5.09256,10.180187,-0.000267,10.237524,0.5696,0.074,5.09256,0.00000
74.00,5.09269,10.180216,-0.000267,10.237478,0.5704,0.075,5.09269,0.00000
75.00,5.09209,10.180414,-0.000265,10.237620,0.5712,0.075,5.09209,0.00000
76.00,5.09134,10.180394,-0.000264,10.237511,0.5720,0.075,5.09134,0.00000
77.00,5.09076,10.180487,-0.000258,10.237575,0.5728,0.075,5.09076,0.00000
78.00,5.08995,10.180596,-0.000256,10.237644,0.5736,0.075,5.08995,0.00000
79.00,5.09029,10.180817,-0.000255,10.237786,0.5745,0.075,5.09029,0.00000
80.00,5.09125,10.180899,-0.000258,10.237787,0.5753,0.076,5.09125,0.00000
81.00,5.09151,10.181022,-0.000257,10.237866,0.5760,0.076,5.09151,0.00000
82.00,5.09109,10.181207,-0.000260,10.237971,0.5768,0.076,5.09109,0.00000
83.00,5.09070,10.181372,-0.000259,10.238040,0.5776,0.076,5.09070,0.00000
84.00,5.08928,10.181296,-0.000258,10.237938,0.5784,0.076,5.08928,0.00000
85.00,5.08951,10.181407,-0.000256,10.237994,0.5793,0.077,5.08951,0.00000
86.00,5.08982,10.181345,-0.000254,10.237875,0.5801,0.077,5.08982,0.00000
87.00,5.08995,10.181224,-0.000251,10.237683,0.5809,0.077,5.08995,0.00000
88.00,5.09066,10.181253,-0.000254,10.237663,0.5817,0.077,5.09066,0.00000
89.00,5.09106,10.181354,-0.000260,10.237676,0.5825,0.078,5.09106,0.00000
90.00,5.09067,10.181164,-0.000262,10.237434,0.5833,0.078,5.09067,0.00000
91.00,5.08904,10.181163,-0.000264,10.237392,0.5841,0.079,5.08904,0.00000
92.00,5.08911,10.181223,-0.000266,10.237395,0.5849,0.079,5.08911,0.00000
93.00,5.08912,10.181323,-0.000264,10.237402,0.5857,0.079,5.08912,0.00000
94.00,5.08886,10.181551,-0.000262,10.237554,0.5865,0.079,5.08886,0.00000
95.00,5.08873,10.181769,-0.000258,10.237643,0.5873,0.079,5.08873,0.00000
96.00,5.08945,10.182027,-0.000256,10.237820,0.5880,0.080,5.08945,0.00000
97.00,5.08864,10.182118,-0.000256,10.237824,0.5888,0.080,5.08864,0.00000
98.00,5.08788,10.182128,-0.000253,10.237759,0.5895,0.080,5.08788,0.00000
99.00,5.08741,10.181975,-0.000252,10.237552,0.5903,0.080,5.08741,0.00000
100.00,5.08667,10.181919,-0.000251,10.237493,0.5910,0.080,5.08667,0.00000
101.00,5.08683,10.181920,-0.000251,10.237433,0.5917,0.080,5.08683,0.00000
102.00,5.08750,10.181901,-0.000251,10.237398,0.5924,0.081,5.08750,0.00000
103.00,5.08816,10.181873,-0.000253,10.237377,0.5932,0.081,5.08816,0.00000
104.00,5.08895,10.182029,-0.000251,10.237455,0.5939,0.081,5.08895,0.00000
105.00,5.09033,10.182043,-0.000254,10.237414,0.5946,0.081,5.09033,0.00000
106.00,5.09031,10.182060,-0.000253,10.237384,0.5953,0.082,5.09031,0.00000
107.00,5.09009,10.182218,-0.000249,10.237437,0.5960,0.082,5.09009,0.00000
108.00,5.08936,10.182340,-0.000250,10.237477,0.5968,0.082,5.08936,0.00000
109.00,5.08892,10.182385,-0.000252,10.237475,0.5974,0.082,5.08892,0.00000
110.00,5.08782,10.182552,-0.000253,10.237585,0.5982,0.082,5.08782,0.00000
111.00,5.08773,10.182695,-0.000256,10.237646,0.5988,0.083,5.08773,0.00000
112.00,5.08789,10.182785,-0.000261,10.237705,0.5995,0.083,5.08789,0.00000
113.00,5.08822,10.182800,-0.000265,10.237674,0.6001,0.084,5.08822,0.00000
114.00,5.08760,10.182865,-0.000264,10.237675,0.6008,0.084,5.08760,0.00000
115.00,5.08746,10.182965,-0.000262,10.237687,0.6014,0.084,5.08746,0.00000
116.00,5.08691,10.182896,-0.000260,10.237555,0.6020,0.084,5.08691,0.00000
117.00,5.08686,10.183039,-0.000258,10.237599,0.6027,0.085,5.08686,0.00000
118.00,5.08690,10.183117,-0.000255,10.237556,0.6033,0.085,5.08690,0.00000
119.00,5.08807,10.183132,-0.000255,10.237519,0.6039,0.085,5.08807,0.00000
120.00,5.08875,10.183224,-0.000255,10.237545,0.6045,0.085,5.08875,0.00000
121.00,5.08889,10.183407,-0.000254,10.237675,0.6050,0.086,5.08889,0.00000
122.00,5.08821,10.183351,-0.000257,10.237617,0.6055,0.086,5.08821,0.00000
123.00,5.08759,10.183462,-0.000258,10.237653,0.6061,0.086,5.08759,0.00000
124.00,5.08654,10.183490,-0.000257,10.237595,0.6066,0.086,5.08654,0.00000
125.00,5.08578,10.183486,-0.000256,10.237496,0.6071,0.087,5.08578,0.00000
126.00,5.08563,10.183517,-0.000256,10.237423,0.6077,0.087,5.08563,0.00000
127.00,5.08568,10.183615,-0.000256,10.237383,0.6082,0.087,5.08568,0.00000
128.00,5.08498,10.183600,-0.000258,10.237344,0.6088,0.087,5.08498,0.00000
129.00,5.08481,10.183786,-0.000259,10.237487,0.6093,0.088,5.08481,0.00000
130.00,5.08422,10.183847,-0.000261,10.237483,0.6099,0.088,5.08422,0.00000
131.00,5.08403,10.183882,-0.000261,10.237493,0.6105,0.088,5.08403,0.00000
132.00,5.08422,10.183859,-0.000261,10.237445,0.6110,0.088,5.08422,0.00000
133.00,5.08473,10.184009,-0.000255,10.237536,0.6116,0.089,5.08473,0.00000
134.00,5.08533,10.184040,-0.000252,10.237490,0.6122,0.089,5.08533,0.00000
135.00,5.08620,10.184148,-0.000249,10.237541,0.6128,0.089,5.08620,0.00000
136.00,5.08743,10.184237,-0.000252,10.237530,0.6133,0.089,5.08743,0.00000
137.00,5.08769,10.184346,-0.000251,10.237579,0.6139,0.089,5.08769,0.00000
138.00,5.08767,10.184392,-0.000253,10.237515,0.6144,0.090,5.08767,0.00000
139.00,5.08709,10.184310,-0.000258,10.237358,0.6149,0.090,5.08709,0.00000
140.00,5.08650,10.184453,-0.000259,10.237381,0.6155,0.090,5.08650,0.00000
141.00,5.08542,10.184467,-0.000255,10.237331,0.6160,0.091,5.08542,0.00000
142.00,5.08442,10.184489,-0.000255,10.237274,0.6165,0.091,5.08442,0.00000
143.00,5.08468,10.184511,-0.000252,10.237294,0.6170,0.091,5.08468,0.00000
144.00,5.08569,10.184654,-0.000251,10.237419,0.6175,0.091,5.08569,0.00000
145.00,5.08567,10.184578,-0.000255,10.237377,0.6181,0.091,5.08567,0.00000
146.00,5.08510,10.184652,-0.000257,10.237445,0.6186,0.092,5.08510,0.00000
147.00,5.08544,10.184732,-0.000255,10.237510,0.6192,0.092,5.08544,0.00000
148.00,5.08488,10.184774,-0.000258,10.237447,0.6197,0.092,5.08488,0.00000
149.00,5.08435,10.184876,-0.000257,10.237425,0.6203,0.093,5.08435,0.00000
150.00,5.08439,10.184929,-0.000252,10.237415,0.6208,0.093,5.08439,0.00000
@1,0.4000,0.8, 150.024999999994 
151.00,5.08497,10.185018,-0.000249,10.237439,0.6214,0.093,5.08497,0.00000
152.00,5.08301,10.185102,-0.000250,10.237445,0.6219,0.093,5.08301,0.00000
153.00,5.06760,10.185014,-0.000249,10.237359,0.6224,0.093,5.06760,0.00000
154.00,5.03977,10.185039,-0.000246,10.237334,0.6230,0.093,5.03977,0.00000
155.00,5.00714,10.185122,-0.000249,10.237339,0.6236,0.094,5.00714,0.00000
156.00,4.97216,10.185151,-0.000252,10.237275,0.6241,0.094,4.97216,0.00000
157.00,4.94220,10.185189,-0.000252,10.237262,0.6247,0.094,4.94220,0.00000
158.00,4.93224,10.185393,-0.000254,10.237354,0.6253,0.095,4.93224,0.00000
159.00,4.94028,10.185470,-0.000254,10.237381,0.6259,0.095,4.94028,0.00000
160.00,4.95797,10.185478,-0.000252,10.237317,0.6264,0.095,4.95797,0.00000
161.00,4.97984,10.185567,-0.000252,10.237319,0.6270,0.095,4.97984,0.00000
162.00,5.00019,10.185594,-0.000255,10.237233,0.6275,0.096,5.00019,0.00000
163.00,5.01559,10.185687,-0.000256,10.237308,0.6281,0.096,5.01559,0.00000
164.00,5.02525,10.185655,-0.000257,10.237264,0.6286,0.096,5.02525,0.00000
165.00,5.03084,10.185714,-0.000258,10.237291,0.6292,0.097,5.03084,0.00000
166.00,5.03481,10.185695,-0.000254,10.237279,0.6298,0.097,5.03481,0.00000
167.00,5.03910,10.185807,-0.000250,10.237352,0.6303,0.097,5.03910,0.00000
168.00,5.04384,10.185805,-0.000248,10.237280,0.6309,0.097,5.04384,0.00000
169.00,5.04827,10.185933,-0.000247,10.237322,0.6315,0.097,5.04827,0.00000
170.00,5.05235,10.186029,-0.000248,10.237362,0.6321,0.097,5.05235,0.00000
171.00,5.05572,10.186189,-0.000252,10.237432,0.6327,0.097,5.05572,0.00000
172.00,5.05731,10.186271,-0.000253,10.237484,0.6332,0.097,5.05731,0.00000
173.00,5.05857,10.186423,-0.000254,10.237572,0.6338,0.098,5.05857,0.00000
174.00,5.06018,10.186440,-0.000256,10.237555,0.6343,0.098,5.06018,0.00000
175.00,5.06186,10.186492,-0.000255,10.237562,0.6348,0.098,5.06186,0.00000
176.00,5.06401,10.186581,-0.000253,10.237616,0.6353,0.099,5.06401,0.00000
177.00,5.06658,10.186581,-0.000253,10.237563,0.6358,0.099,5.06658,0.00000
178.00,5.06807,10.186665,-0.000253,10.237588,0.6363,0.099,5.06807,0.00000
179.00,5.06885,10.186650,-0.000251,10.237478,0.6367,0.099,5.06885,0.00000
180.00,5.06936,10.186659,-0.000254,10.237425,0.6372,0.100,5.06936,0.00000
181.00,5.07072,10.186651,-0.000252,10.237392,0.6376,0.100,5.07072,0.00000
182.00,5.07150,10.186676,-0.000253,10.237354,0.6381,0.100,5.07150,0.00000
183.00,5.07205,10.186674,-0.000253,10.237268,0.6386,0.100,5.07205,0.00000
184.00,5.07384,10.186775,-0.000254,10.237360,0.6391,0.100,5.07384,0.00000
185.00,5.07432,10.186884,-0.000250,10.237370,0.6396,0.101,5.07432,0.00000
186.00,5.07488,10.186891,-0.000252,10.237265,0.6401,0.101,5.07488,0.00000
187.00,5.07534,10.186918,-0.000252,10.237285,0.6406,0.101,5.07534,0.00000
188.00,5.07545,10.187001,-0.000253,10.237310,0.6411,0.101,5.07545,0.00000
189.00,5.07478,10.187046,-0.000252,10.237277,0.6417,0.102,5.07478,0.00000
190.00,5.07602,10.187161,-0.000255,10.237336,0.6422,0.102,5.07602,0.00000
191.00,5.07644,10.187239,-0.000255,10.237416,0.6428,0.102,5.07644,0.00000
192.00,5.07678,10.187330,-0.000250,10.237399,0.6433,0.102,5.07678,0.00000
193.00,5.07773,10.187278,-0.000249,10.237304,0.6439,0.102,5.07773,0.00000
194.00,5.07854,10.187406,-0.000247,10.237359,0.6444,0.102,5.07854,0.00000
195.00,5.07849,10.187471,-0.000243,10.237345,0.6450,0.103,5.07849,0.00000
196.00,5.07701,10.187592,-0.000242,10.237327,0.6455,0.103,5.07701,0.00000
197.00,5.07562,10.187703,-0.000246,10.237405,0.6460,0.103,5.07562,0.00000
198.00,5.07459,10.187781,-0.000246,10.237446,0.6466,0.103,5.07459,0.00000
199.00,5.07423,10.187776,-0.000243,10.237366,0.6471,0.103,5.07423,0.00000
200.00,5.07395,10.187741,-0.000246,10.237299,0.6477,0.104,5.07395,0.00000
201.00,5.07466,10.187796,-0.000249,10.237356,0.6482,0.104,5.07466,0.00000
202.00,5.07579,10.187835,-0.000251,10.237314,0.6488,0.104,5.07579,0.00000
203.00,5.07641,10.187919,-0.000254,10.237335,0.6493,0.105,5.07641,0.00000
204.00,5.07597,10.187995,-0.000260,10.237437,0.6499,0.105,5.07597,0.00000
205.00,5.07629,10.188079,-0.000262,10.237496,0.6504,0.105,5.07629,0.00000
206.00,5.07585,10.188114,-0.000261,10.237422,0.6509,0.106,5.07585,0.00000
207.00,5.07536,10.188142,-0.000260,10.237356,0.6513,0.106,5.07536,0.00000
208.00,5.07514,10.188245,-0.000258,10.237382,0.6518,0.106,5.07514,0.00000
209.00,5.07597,10.188318,-0.000252,10.237338,0.6523,0.106,5.07597,0.00000
210.00,5.07649,10.188364,-0.000247,10.237297,0.6528,0.106,5.07649,0.00000
211.00,5.07717,10.188402,-0.000244,10.237299,0.6533,0.106,5.07717,0.00000
212.00,5.07805,10.188490,-0.000244,10.237328,0.6538,0.106,5.07805,0.00000
213.00,5.07849,10.188505,-0.000243,10.237279,0.6542,0.106,5.07849,0.00000
214.00,5.07776,10.188588,-0.000242,10.237248,0.6547,0.106,5.07776,0.00000
215.00,5.07770,10.188598,-0.000244,10.237201,0.6552,0.107,5.07770,0.00000
216.00,5.07814,10.188677,-0.000242,10.237197,0.6557,0.107,5.07814,0.00000
217.00,5.07754,10.188680,-0.000243,10.237179,0.6562,0.107,5.07754,0.00000
218.00,5.07595,10.188742,-0.000244,10.237147,0.6566,0.107,5.07595,0.00000
219.00,5.07636,10.188787,-0.000249,10.237194,0.6571,0.108,5.07636,0.00000
220.00,5.07523,10.188844,-0.000250,10.237201,0.6576,0.108,5.07523,0.00000
221.00,5.07415,10.188837,-0.000257,10.237151,0.6580,0.109,5.07415,0.00000
222.00,5.07436,10.188900,-0.000255,10.237195,0.6585,0.109,5.07436,0.00000
223.00,5.07530,10.188890,-0.000255,10.237216,0.6589,0.109,5.07530,0.00000
224.00,5.07483,10.188901,-0.000254,10.237159,0.6594,0.109,5.07483,0.00000
225.00,5.07549,10.188938,-0.000253,10.237150,0.6599,0.109,5.07549,0.00000
226.00,5.07641,10.188994,-0.000249,10.237127,0.6603,0.109,5.07641,0.00000
227.00,5.07692,10.189111,-0.000250,10.237114,0.6608,0.110,5.07692,0.00000
228.00,5.07718,10.189189,-0.000251,10.237128,0.6613,0.110,5.07718,0.00000
229.00,5.07773,10.189235,-0.000249,10.237143,0.6618,0.110,5.07773,0.00000
230.00,5.07669,10.189323,-0.000246,10.237157,0.6623,0.110,5.07669,0.00000
231.00,5.07585,10.189330,-0.000250,10.237158,0.6628,0.110,5.07585,0.00000
232.00,5.07458,10.189319,-0.000251,10.237108,0.6634,0.111,5.07458,0.00000
233.00,5.07462,10.189390,-0.000251,10.237088,0.6639,0.111,5.07462,0.00000
234.00,5.07373,10.189500,-0.000251,10.237112,0.6644,0.111,5.07373,0.00000
235.00,5.07464,10.189578,-0.000255,10.237128,0.6649,0.112,5.07464,0.00000
236.00,5.07468,10.189705,-0.000252,10.237188,0.6654,0.112,5.07468,0.00000
237.00,5.07461,10.189764,-0.000250,10.237221,0.6659,0.112,5.07461,0.00000
238.00,5.07466,10.189850,-0.000249,10.237294,0.6664,0.112,5.07466,0.00000
239.00,5.07480,10.189889,-0.000252,10.237308,0.6670,0.112,5.07480,0.00000
240.00,5.07519,10.189935,-0.000255,10.237287,0.6675,0.113,5.07519,0.00000
241.00,5.07621,10.190049,-0.000257,10.237337,0.6680,0.113,5.07621,0.00000
242.00,5.07757,10.190227,-0.000258,10.237456,0.6686,0.113,5.07757,0.00000
243.00,5.07657,10.190291,-0.000259,10.237424,0.6691,0.113,5.07657,0.00000
244.00,5.07679,10.190386,-0.000258,10.237432,0.6696,0.114,5.07679,0.00000
245.00,5.07545,10.190490,-0.000254,10.237492,0.6702,0.114,5.07545,0.00000
246.00,5.07387,10.190535,-0.000253,10.237476,0.6707,0.114,5.07387,0.00000
247.00,5.07292,10.190541,-0.000253,10.237402,0.6712,0.114,5.07292,0.00000
248.00,5.07364,10.190569,-0.000253,10.237389,0.6718,0.115,5.07364,0.00000
249.00,5.07417,10.190639,-0.000250,10.237402,0.6723,0.115,5.07417,0.00000
250.00,5.07482,10.190657,-0.000248,10.237350,0.6728,0.115,5.07482,0.00000
251.00,5.07540,10.190724,-0.000246,10.237321,0.6734,0.115,5.07540,0.00000
252.00,5.07578,10.190784,-0.000247,10.237263,0.6739,0.115,5.07578,0.00000
253.00,5.07563,10.190841,-0.000245,10.237236,0.6744,0.115,5.07563,0.00000
254.00,5.07418,10.190826,-0.000246,10.237138,0.6749,0.115,5.07418,0.00000
255.00,5.07411,10.190921,-0.000246,10.237155,0.6754,0.116,5.07411,0.00000
256.00,5.07440,10.191066,-0.000249,10.237179,0.6760,0.116,5.07440,0.00000
257.00,5.07466,10.191120,-0.000246,10.237171,0.6765,0.116,5.07466,0.00000
258.00,5.07452,10.191188,-0.000248,10.237201,0.6770,0.116,5.07452,0.00000
259.00,5.07515,10.191306,-0.000251,10.237279,0.6776,0.117,5.07515,0.00000
260.00,5.07484,10.191394,-0.000250,10.237333,0.6781,0.117,5.07484,0.00000
261.00,5.07434,10.191385,-0.000249,10.237366,0.6786,0.117,5.07434,0.00000
262.00,5.07337,10.191475,-0.000247,10.237448,0.6791,0.117,5.07337,0.00000
263.00,5.07345,10.191580,-0.000246,10.237458,0.6796,0.118,5.07345,0.00000
264.00,5.07315,10.191629,-0.000243,10.237487,0.6802,0.118,5.07315,0.00000
265.00,5.07297,10.191629,-0.000243,10.237412,0.6807,0.118,5.07297,0.00000
266.00,5.07310,10.191684,-0.000243,10.237402,0.6813,0.118,5.07310,0.00000
267.00,5.07344,10.191695,-0.000244,10.237333,0.6818,0.118,5.07344,0.00000
268.00,5.07342,10.191791,-0.000244,10.237408,0.6823,0.118,5.07342,0.00000
269.00,5.07344,10.191826,-0.000248,10.237349,0.6828,0.119,5.07344,0.00000
270.00,5.07348,10.191969,-0.000247,10.237426,0.6834,0.119,5.07348,0.00000
@2,1.0000,2.0, 270.034 
271.00,5.07377,10.191971,-0.000249,10.237417,0.6839,0.119,5.07377,0.00000
272.00,5.07319,10.192119,-0.000249,10.237486,0.6845,0.120,5.07319,0.00000
273.00,5.05765,10.192132,-0.000250,10.237445,0.6850,0.120,5.05765,0.00000
274.00,5.01506,10.192265,-0.000249,10.237499,0.6856,0.120,5.01506,0.00000
275.00,4.95094,10.192345,-0.000248,10.237530,0.6862,0.120,4.95094,0.00000
276.00,4.88258,10.192466,-0.000246,10.237571,0.6868,0.120,4.88258,0.00000
277.00,4.81807,10.192460,-0.000244,10.237547,0.6874,0.121,4.81807,0.00000
278.00,4.77467,10.192497,-0.000243,10.237511,0.6880,0.121,4.77467,0.00000
279.00,4.76677,10.192590,-0.000243,10.237542,0.6885,0.121,4.76677,0.00000
280.00,4.78829,10.192630,-0.000246,10.237553,0.6891,0.121,4.78829,0.00000
281.00,4.81906,10.192686,-0.000246,10.237480,0.6897,0.121,4.81906,0.00000
282.00,4.84993,10.192738,-0.000250,10.237458,0.6903,0.122,4.84993,0.00000
283.00,4.87598,10.192799,-0.000252,10.237466,0.6909,0.122,4.87598,0.00000
284.00,4.89335,10.192760,-0.000252,10.237380,0.6914,0.122,4.89335,0.00000
285.00,4.90044,10.192724,-0.000250,10.237274,0.6920,0.122,4.90044,0.00000
286.00,4.89762,10.192732,-0.000249,10.237236,0.6926,0.123,4.89762,0.00000
287.00,4.88820,10.192752,-0.000247,10.237200,0.6932,0.123,4.88820,0.00000
288.00,4.87681,10.192787,-0.000244,10.237171,0.6937,0.123,4.87681,0.00000
289.00,4.86666,10.192927,-0.000244,10.237260,0.6943,0.123,4.86666,0.00000
290.00,4.86125,10.193108,-0.000243,10.237343,0.6948,0.123,4.86125,0.00000
291.00,4.86283,10.193194,-0.000243,10.237369,0.6954,0.123,4.86283,0.00000
292.00,4.87041,10.193283,-0.000244,10.237412,0.6960,0.124,4.87041,0.00000
293.00,4.88053,10.193393,-0.000246,10.237447,0.6965,0.124,4.88053,0.00000
294.00,4.89298,10.193384,-0.000246,10.237424,0.6971,0.124,4.89298,0.00000
295.00,4.90526,10.193375,-0.000249,10.237406,0.6977,0.125,4.90526,0.00000
296.00,4.91790,10.193481,-0.000252,10.237473,0.6982,0.125,4.91790,0.00000
297.00,4.93076,10.193563,-0.000249,10.237567,0.6988,0.125,4.93076,0.00000
298.00,4.94487,10.193612,-0.000246,10.237564,0.6993,0.125,4.94487,0.00000
299.00,4.95740,10.193646,-0.000247,10.237489,0.6998,0.125,4.95740,0.00000
300.00,4.96865,10.193702,-0.000245,10.237483,0.7003,0.125,4.96865,0.00000
301.00,4.97904,10.193747,-0.000245,10.237480,0.7009,0.125,4.97904,0.00000
302.00,4.98835,10.193825,-0.000249,10.237420,0.7014,0.126,4.98835,0.00000
303.00,4.99507,10.193873,-0.000251,10.237389,0.7019,0.126,4.99507,0.00000
304.00,5.00189,10.193901,-0.000253,10.237365,0.7024,0.126,5.00189,0.00000
305.00,5.00849,10.193937,-0.000256,10.237307,0.7030,0.127,5.00849,0.00000
306.00,5.01401,10.193935,-0.000254,10.237236,0.7035,0.127,5.01401,0.00000
307.00,5.01893,10.193917,-0.000253,10.237188,0.7041,0.127,5.01893,0.00000
308.00,5.02364,10.194023,-0.000254,10.237244,0.7047,0.128,5.02364,0.00000
309.00,5.02806,10.194106,-0.000251,10.237294,0.7052,0.128,5.02806,0.00000
310.00,5.03140,10.194221,-0.000252,10.237345,0.7058,0.128,5.03140,0.00000
311.00,5.03471,10.194294,-0.000251,10.237349,0.7064,0.128,5.03471,0.00000
312.00,5.03674,10.194404,-0.000251,10.237379,0.7070,0.128,5.03674,0.00000
313.00,5.03931,10.194406,-0.000247,10.237354,0.7075,0.128,5.03931,0.00000
314.00,5.04080,10.194514,-0.000248,10.237382,0.7081,0.129,5.04080,0.00000
315.00,5.04316,10.194481,-0.000249,10.237343,0.7086,0.129,5.04316,0.00000
316.00,5.04535,10.194553,-0.000248,10.237387,0.7092,0.129,5.04535,0.00000
317.00,5.04704,10.194580,-0.000246,10.237349,0.7097,0.129,5.04704,0.00000
318.00,5.04850,10.194716,-0.000246,10.237398,0.7103,0.129,5.04850,0.00000
319.00,5.05078,10.194772,-0.000247,10.237371,0.7108,0.130,5.05078,0.00000
320.00,5.05227,10.194855,-0.000242,10.237378,0.7114,0.130,5.05227,0.00000
321.00,5.05228,10.194811,-0.000245,10.237290,0.7119,0.130,5.05228,0.00000
322.00,5.05281,10.194869,-0.000246,10.237308,0.7125,0.130,5.05281,0.00000
323.00,5.05390,10.194762,-0.000247,10.237218,0.7130,0.130,5.05390,0.00000
324.00,5.05355,10.194767,-0.000248,10.237198,0.7135,0.131,5.05355,0.00000
325.00,5.05290,10.194831,-0.000248,10.237229,0.7140,0.131,5.05290,0.00000
326.00,5.05407,10.194973,-0.000249,10.237274,0.7145,0.131,5.05407,0.00000
327.00,5.05536,10.195053,-0.000251,10.237284,0.7151,0.132,5.05536,0.00000
328.00,5.05497,10.195166,-0.000251,10.237267,0.7156,0.132,5.05497,0.00000
329.00,5.05537,10.195261,-0.000248,10.237266,0.7161,0.132,5.05537,0.00000
330.00,5.05648,10.195289,-0.000250,10.237192,0.7166,0.132,5.05648,0.00000
331.00,5.05684,10.195317,-0.000248,10.237186,0.7172,0.132,5.05684,0.00000
332.00,5.05675,10.195375,-0.000245,10.237197,0.7177,0.132,5.05675,0.00000
333.00,5.05758,10.195466,-0.000244,10.237229,0.7182,0.133,5.05758,0.00000
334.00,5.05820,10.195564,-0.000244,10.237261,0.7187,0.133,5.05820,0.00000
335.00,5.05853,10.195669,-0.000240,10.237321,0.7192,0.133,5.05853,0.00000
336.00,5.05807,10.195739,-0.000240,10.237316,0.7198,0.133,5.05807,0.00000
337.00,5.05877,10.195830,-0.000243,10.237306,0.7203,0.133,5.05877,0.00000
338.00,5.05922,10.195872,-0.000241,10.237251,0.7208,0.133,5.05922,0.00000
339.00,5.05888,10.195864,-0.000237,10.237217,0.7213,0.133,5.05888,0.00000
340.00,5.05818,10.195887,-0.000242,10.237211,0.7218,0.134,5.05818,0.00000
341.00,5.05814,10.195927,-0.000244,10.237235,0.7223,0.134,5.05814,0.00000
342.00,5.05785,10.195911,-0.000246,10.237186,0.7228,0.134,5.05785,0.00000
343.00,5.05729,10.195965,-0.000248,10.237229,0.7233,0.135,5.05729,0.00000
344.00,5.05798,10.195951,-0.000252,10.237164,0.7238,0.135,5.05798,0.00000
345.00,5.05935,10.195984,-0.000252,10.237115,0.7243,0.135,5.05935,0.00000
346.00,5.06061,10.196025,-0.000251,10.237042,0.7247,0.135,5.06061,0.00000
347.00,5.06021,10.196099,-0.000248,10.237039,0.7252,0.135,5.06021,0.00000
348.00,5.06018,10.196144,-0.000249,10.237034,0.7257,0.136,5.06018,0.00000
349.00,5.06012,10.196337,-0.000251,10.237128,0.7262,0.136,5.06012,0.00000
350.00,5.05963,10.196415,-0.000254,10.237159,0.7268,0.136,5.05963,0.00000
351.00,5.05848,10.196526,-0.000256,10.237229,0.7272,0.137,5.05848,0.00000
352.00,5.05873,10.196597,-0.000258,10.237255,0.7277,0.137,5.05873,0.00000
353.00,5.05855,10.196680,-0.000260,10.237272,0.7282,0.137,5.05855,0.00000
354.00,5.05836,10.196703,-0.000257,10.237254,0.7287,0.137,5.05836,0.00000
355.00,5.05874,10.196826,-0.000255,10.237307,0.7292,0.137,5.05874,0.00000
356.00,5.05890,10.196877,-0.000251,10.237285,0.7296,0.138,5.05890,0.00000
357.00,5.05936,10.196971,-0.000251,10.237333,0.7301,0.138,5.05936,0.00000
358.00,5.06032,10.197082,-0.000251,10.237362,0.7306,0.138,5.06032,0.00000
359.00,5.06067,10.197149,-0.000249,10.237383,0.7311,0.138,5.06067,0.00000
360.00,5.06045,10.197123,-0.000246,10.237255,0.7315,0.138,5.06045,0.00000
361.00,5.06168,10.197208,-0.000249,10.237241,0.7320,0.138,5.06168,0.00000
362.00,5.06164,10.197213,-0.000246,10.237205,0.7324,0.139,5.06164,0.00000
363.00,5.06092,10.197229,-0.000242,10.237194,0.7328,0.139,5.06092,0.00000
364.00,5.06052,10.197289,-0.000245,10.237213,0.7332,0.139,5.06052,0.00000
365.00,5.06029,10.197368,-0.000247,10.237271,0.7336,0.139,5.06029,0.00000
366.00,5.05894,10.197368,-0.000248,10.237349,0.7340,0.140,5.05894,0.00000
367.00,5.05912,10.197381,-0.000250,10.237283,0.7344,0.140,5.05912,0.00000
368.00,5.05919,10.197410,-0.000252,10.237260,0.7348,0.140,5.05919,0.00000
369.00,5.05915,10.197428,-0.000251,10.237253,0.7352,0.140,5.05915,0.00000
370.00,5.05953,10.197482,-0.000250,10.237235,0.7356,0.141,5.05953,0.00000
371.00,5.06063,10.197601,-0.000246,10.237213,0.7360,0.141,5.06063,0.00000
372.00,5.05963,10.197719,-0.000242,10.237278,0.7363,0.141,5.05963,0.00000
373.00,5.05985,10.197746,-0.000242,10.237238,0.7367,0.141,5.05985,0.00000
374.00,5.05954,10.197835,-0.000245,10.237221,0.7371,0.141,5.05954,0.00000
375.00,5.05870,10.197907,-0.000246,10.237259,0.7374,0.141,5.05870,0.00000
376.00,5.05735,10.197954,-0.000248,10.237230,0.7378,0.142,5.05735,0.00000
377.00,5.05829,10.198003,-0.000250,10.237168,0.7381,0.142,5.05829,0.00000
378.00,5.05895,10.198170,-0.000249,10.237262,0.7385,0.142,5.05895,0.00000
379.00,5.05967,10.198206,-0.000245,10.237245,0.7388,0.142,5.05967,0.00000
380.00,5.06035,10.198270,-0.000247,10.237250,0.7392,0.143,5.06035,0.00000
381.00,5.06148,10.198289,-0.000247,10.237249,0.7396,0.143,5.06148,0.00000
382.00,5.06159,10.198371,-0.000249,10.237360,0.7400,0.143,5.06159,0.00000
383.00,5.06078,10.198387,-0.000251,10.237299,0.7404,0.143,5.06078,0.00000
384.00,5.06035,10.198437,-0.000250,10.237290,0.7408,0.144,5.06035,0.00000
385.00,5.05998,10.198501,-0.000252,10.237314,0.7411,0.144,5.05998,0.00000
386.00,5.05952,10.198602,-0.000253,10.237341,0.7415,0.144,5.05952,0.00000
387.00,5.05895,10.198630,-0.000251,10.237308,0.7418,0.144,5.05895,0.00000
388.00,5.05861,10.198641,-0.000248,10.237285,0.7422,0.144,5.05861,0.00000
389.00,5.05911,10.198626,-0.000249,10.237258,0.7426,0.144,5.05911,0.00000
390.00,5.05904,10.198690,-0.000244,10.237240,0.7429,0.144,5.05904,0.00000
391.00,5.05930,10.198731,-0.000240,10.237204,0.7433,0.144,5.05930,0.00000
392.00,5.05903,10.198821,-0.000241,10.237214,0.7437,0.145,5.05903,0.00000
393.00,5.05919,10.198936,-0.000244,10.237245,0.7441,0.145,5.05919,0.00000
394.00,5.05853,10.199058,-0.000244,10.237274,0.7444,0.145,5.05853,0.00000
395.00,5.05902,10.199083,-0.000245,10.237257,0.7448,0.145,5.05902,0.00000
396.00,5.05870,10.199122,-0.000248,10.237283,0.7452,0.146,5.05870,0.00000
397.00,5.05901,10.199160,-0.000249,10.237246,0.7456,0.146,5.05901,0.00000
398.00,5.05919,10.199230,-0.000249,10.237325,0.7460,0.146,5.05919,0.00000
399.00,5.05959,10.199259,-0.000253,10.237308,0.7463,0.147,5.05959,0.00000
400.00,5.05934,10.199329,-0.000258,10.237294,0.7467,0.147,5.05934,0.00000
401.00,5.05998,10.199445,-0.000255,10.237321,0.7471,0.147,5.05998,0.00000
402.00,5.06027,10.199529,-0.000251,10.237340,0.7475,0.147,5.06027,0.00000
403.00,5.06026,10.199602,-0.000255,10.237322,0.7479,0.148,5.06026,0.00000
404.00,5.06060,10.199640,-0.000253,10.237320,0.7483,0.148,5.06060,0.00000
405.00,5.06162,10.199728,-0.000247,10.237374,0.7486,0.148,5.06162,0.00000
406.00,5.06093,10.199672,-0.000250,10.237284,0.7490,0.148,5.06093,0.00000
407.00,5.06101,10.199762,-0.000250,10.237319,0.7494,0.149,5.06101,0.00000
408.00,5.06137,10.199768,-0.000250,10.237250,0.7498,0.149,5.06137,0.00000
409.00,5.06083,10.199848,-0.000254,10.237269,0.7502,0.149,5.06083,0.00000
410.00,5.05957,10.199867,-0.000258,10.237212,0.7505,0.150,5.05957,0.00000
411.00,5.05945,10.199989,-0.000257,10.237298,0.7510,0.150,5.05945,0.00000
412.00,5.05856,10.199972,-0.000262,10.237240,0.7513,0.150,5.05856,0.00000
413.00,5.05824,10.200039,-0.000259,10.237276,0.7517,0.151,5.05824,0.00000
414.00,5.05838,10.200143,-0.000250,10.237316,0.7521,0.151,5.05838,0.00000
415.00,5.05838,10.200136,-0.000246,10.237284,0.7526,0.151,5.05838,0.00000
416.00,5.05777,10.200176,-0.000248,10.237249,0.7530,0.151,5.05777,0.00000
417.00,5.05772,10.200244,-0.000243,10.237272,0.7534,0.151,5.05772,0.00000
418.00,5.05786,10.200258,-0.000242,10.237258,0.7538,0.151,5.05786,0.00000
419.00,5.05712,10.200338,-0.000243,10.237316,0.7542,0.151,5.05712,0.00000
420.00,5.05712,10.200454,-0.000244,10.237408,0.7547,0.152,5.05712,0.00000
421.00,5.05748,10.200540,-0.000243,10.237461,0.7551,0.152,5.05748,0.00000
422.00,5.05801,10.200510,-0.000240,10.237409,0.7555,0.152,5.05801,0.00000
423.00,5.05733,10.200594,-0.000236,10.237450,0.7560,0.152,5.05733,0.00000
424.00,5.05682,10.200639,-0.000234,10.237407,0.7564,0.152,5.05682,0.00000
425.00,5.05632,10.200705,-0.000233,10.237379,0.7569,0.152,5.05632,0.00000
426.00,5.05584,10.200707,-0.000229,10.237296,0.7573,0.152,5.05584,0.00000
427.00,5.05567,10.200873,-0.000229,10.237413,0.7577,0.152,5.05567,0.00000
428.00,5.05594,10.200939,-0.000235,10.237390,0.7581,0.153,5.05594,0.00000
429.00,5.05657,10.200988,-0.000237,10.237318,0.7586,0.153,5.05657,0.00000
430.00,5.05621,10.201061,-0.000236,10.237276,0.7590,0.153,5.05621,0.00000
431.00,5.05674,10.201153,-0.000239,10.237226,0.7594,0.154,5.05674,0.00000
432.00,5.05664,10.201202,-0.000240,10.237153,0.7599,0.154,5.05664,0.00000
433.00,5.05666,10.201359,-0.000238,10.237179,0.7604,0.154,5.05666,0.00000
434.00,5.05623,10.201442,-0.000237,10.237251,0.7608,0.154,5.05623,0.00000
435.00,5.05586,10.201438,-0.000237,10.237257,0.7613,0.154,5.05586,0.00000
436.00,5.05537,10.201476,-0.000237,10.237284,0.7617,0.154,5.05537,0.00000
437.00,5.05522,10.201505,-0.000236,10.237259,0.7622,0.155,5.05522,0.00000
438.00,5.05510,10.201448,-0.000237,10.237177,0.7627,0.155,5.05510,0.00000
439.00,5.05476,10.201555,-0.000237,10.237189,0.7631,0.155,5.05476,0.00000
440.00,5.05542,10.201617,-0.000237,10.237167,0.7636,0.155,5.05542,0.00000
441.00,5.05479,10.201712,-0.000238,10.237238,0.7640,0.155,5.05479,0.00000
442.00,5.05458,10.201744,-0.000236,10.237223,0.7644,0.155,5.05458,0.00000
443.00,5.05442,10.201817,-0.000236,10.237218,0.7649,0.156,5.05442,0.00000
444.00,5.05470,10.201793,-0.000237,10.237112,0.7653,0.156,5.05470,0.00000
445.00,5.05462,10.201890,-0.000236,10.237117,0.7658,0.156,5.05462,0.00000
446.00,5.05611,10.201929,-0.000233,10.237109,0.7663,0.156,5.05611,0.00000
447.00,5.05625,10.202070,-0.000236,10.237152,0.7668,0.156,5.05625,0.00000
448.00,5.05610,10.202136,-0.000237,10.237213,0.7673,0.157,5.05610,0.00000
449.00,5.05715,10.202221,-0.000239,10.237312,0.7678,0.157,5.05715,0.00000
450.00,5.05743,10.202288,-0.000240,10.237327,0.7682,0.157,5.05743,0.00000
@3,1.0000,2.0, 450.089999999997 
451.00,5.05633,10.202385,-0.000241,10.237317,0.7687,0.158,5.05633,0.00000
452.00,5.05627,10.202479,-0.000236,10.237372,0.7691,0.158,5.05627,0.00000
453.00,5.04795,10.202508,-0.000233,10.237308,0.7696,0.158,5.04795,0.00000
454.00,5.01542,10.202599,-0.000229,10.237320,0.7700,0.158,5.01542,0.00000
455.00,4.96274,10.202713,-0.000226,10.237398,0.7705,0.158,4.96274,0.00000
456.00,4.90298,10.202835,-0.000224,10.237454,0.7709,0.158,4.90298,0.00000
457.00,4.84467,10.202796,-0.000227,10.237365,0.7713,0.158,4.84467,0.00000
458.00,4.79889,10.202905,-0.000227,10.237409,0.7718,0.159,4.79889,0.00000
459.00,4.78252,10.202886,-0.000233,10.237322,0.7722,0.159,4.78252,0.00000
460.00,4.79464,10.202808,-0.000238,10.237206,0.7726,0.159,4.79464,0.00000
461.00,4.81980,10.202772,-0.000241,10.237138,0.7730,0.160,4.81980,0.00000
462.00,4.84589,10.202858,-0.000241,10.237188,0.7734,0.160,4.84589,0.00000
463.00,4.86905,10.202924,-0.000242,10.237220,0.7738,0.160,4.86905,0.00000
464.00,4.88626,10.203045,-0.000238,10.237269,0.7741,0.160,4.88626,0.00000
465.00,4.89344,10.203145,-0.000235,10.237339,0.7745,0.161,4.89344,0.00000
466.00,4.89144,10.203210,-0.000235,10.237355,0.7749,0.161,4.89144,0.00000
467.00,4.88215,10.203295,-0.000233,10.237369,0.7753,0.161,4.88215,0.00000
468.00,4.86928,10.203387,-0.000236,10.237381,0.7757,0.161,4.86928,0.00000
469.00,4.85704,10.203453,-0.000236,10.237453,0.7761,0.161,4.85704,0.00000
470.00,4.84900,10.203533,-0.000236,10.237454,0.7765,0.161,4.84900,0.00000
471.00,4.84740,10.203605,-0.000233,10.237481,0.7768,0.162,4.84740,0.00000
472.00,4.85160,10.203661,-0.000237,10.237490,0.7772,0.162,4.85160,0.00000
473.00,4.85993,10.203674,-0.000233,10.237474,0.7776,0.162,4.85993,0.00000
474.00,4.87050,10.203638,-0.000231,10.237355,0.7780,0.162,4.87050,0.00000
475.00,4.88123,10.203720,-0.000230,10.237360,0.7784,0.162,4.88123,0.00000
476.00,4.89292,10.203823,-0.000235,10.237400,0.7788,0.163,4.89292,0.00000
477.00,4.90604,10.203867,-0.000230,10.237365,0.7792,0.163,4.90604,0.00000
478.00,4.92005,10.203881,-0.000230,10.237327,0.7796,0.163,4.92005,0.00000
479.00,4.93376,10.204040,-0.000228,10.237394,0.7800,0.163,4.93376,0.00000
480.00,4.94574,10.204122,-0.000225,10.237476,0.7804,0.163,4.94574,0.00000
481.00,4.95516,10.204146,-0.000221,10.237410,0.7809,0.163,4.95516,0.00000
482.00,4.96455,10.204252,-0.000224,10.237498,0.7813,0.163,4.96455,0.00000
483.00,4.97255,10.204278,-0.000227,10.237494,0.7817,0.163,4.97255,0.00000
484.00,4.97916,10.204278,-0.000231,10.237407,0.7822,0.164,4.97916,0.00000
485.00,4.98629,10.204364,-0.000231,10.237348,0.7826,0.164,4.98629,0.00000
486.00,4.99343,10.204384,-0.000231,10.237335,0.7830,0.164,4.99343,0.00000
487.00,4.99856,10.204401,-0.000232,10.237240,0.7834,0.165,4.99856,0.00000
488.00,5.00378,10.204580,-0.000232,10.237291,0.7838,0.165,5.00378,0.00000
489.00,5.00810,10.204641,-0.000232,10.237378,0.7842,0.165,5.00810,0.00000
490.00,5.01215,10.204667,-0.000236,10.237353,0.7846,0.165,5.01215,0.00000
491.00,5.01612,10.204762,-0.000237,10.237425,0.7850,0.166,5.01612,0.00000
492.00,5.01962,10.204791,-0.000234,10.237449,0.7855,0.166,5.01962,0.00000
493.00,5.02188,10.204751,-0.000232,10.237386,0.7859,0.166,5.02188,0.00000
494.00,5.02489,10.204846,-0.000232,10.237430,0.7864,0.166,5.02489,0.00000
495.00,5.02736,10.204897,-0.000228,10.237412,0.7868,0.166,5.02736,0.00000
496.00,5.02801,10.204935,-0.000228,10.237379,0.7872,0.166,5.02801,0.00000
497.00,5.02972,10.204961,-0.000228,10.237339,0.7877,0.166,5.02972,0.00000
498.00,5.03117,10.205037,-0.000226,10.237380,0.7881,0.166,5.03117,0.00000
499.00,5.03198,10.205136,-0.000223,10.237371,0.7885,0.166,5.03198,0.00000
500.00,5.03277,10.205180,-0.000226,10.237379,0.7889,0.167,5.03277,0.00000
501.00,5.03513,10.205208,-0.000229,10.237323,0.7894,0.167,5.03513,0.00000
502.00,5.03590,10.205341,-0.000227,10.237405,0.7898,0.167,5.03590,0.00000
503.00,5.03646,10.205417,-0.000227,10.237454,0.7902,0.167,5.03646,0.00000
504.00,5.03709,10.205413,-0.000227,10.237413,0.7906,0.168,5.03709,0.00000
505.00,5.03834,10.205461,-0.000227,10.237432,0.7910,0.168,5.03834,0.00000
506.00,5.03861,10.205548,-0.000224,10.237466,0.7914,0.168,5.03861,0.00000
507.00,5.03882,10.205573,-0.000228,10.237427,0.7918,0.168,5.03882,0.00000
508.00,5.03963,10.205635,-0.000229,10.237387,0.7922,0.168,5.03963,0.00000
509.00,5.04002,10.205673,-0.000231,10.237366,0.7926,0.169,5.04002,0.00000
510.00,5.04053,10.205755,-0.000233,10.237350,0.7930,0.169,5.04053,0.00000
511.00,5.04077,10.205787,-0.000234,10.237301,0.7934,0.169,5.04077,0.00000
512.00,5.04153,10.205775,-0.000234,10.237211,0.7938,0.169,5.04153,0.00000
513.00,5.04255,10.205814,-0.000238,10.237178,0.7942,0.170,5.04255,0.00000
514.00,5.04315,10.205784,-0.000239,10.237056,0.7946,0.170,5.04315,0.00000
515.00,5.04293,10.205780,-0.000237,10.236969,0.7950,0.170,5.04293,0.00000
516.00,5.04308,10.205825,-0.000239,10.236962,0.7953,0.170,5.04308,0.00000
517.00,5.04375,10.205981,-0.000242,10.237054,0.7957,0.171,5.04375,0.00000
518.00,5.04387,10.206098,-0.000240,10.237054,0.7961,0.171,5.04387,0.00000
519.00,5.04426,10.206282,-0.000243,10.237184,0.7965,0.171,5.04426,0.00000
520.00,5.04496,10.206413,-0.000245,10.237261,0.7969,0.172,5.04496,0.00000
521.00,5.04561,10.206542,-0.000244,10.237311,0.7972,0.172,5.04561,0.00000
522.00,5.04614,10.206591,-0.000238,10.237282,0.7976,0.172,5.04614,0.00000
523.00,5.04564,10.206643,-0.000238,10.237314,0.7979,0.172,5.04564,0.00000
524.00,5.04549,10.206712,-0.000235,10.237330,0.7983,0.172,5.04549,0.00000
525.00,5.04496,10.206775,-0.000234,10.237403,0.7986,0.172,5.04496,0.00000
526.00,5.04541,10.206828,-0.000235,10.237433,0.7990,0.173,5.04541,0.00000
527.00,5.04469,10.206822,-0.000241,10.237426,0.7993,0.173,5.04469,0.00000
528.00,5.04499,10.206843,-0.000242,10.237388,0.7996,0.173,5.04499,0.00000
529.00,5.04490,10.206914,-0.000242,10.237393,0.7999,0.174,5.04490,0.00000
530.00,5.04575,10.206932,-0.000240,10.237353,0.8002,0.174,5.04575,0.00000
531.00,5.04528,10.207017,-0.000237,10.237380,0.8005,0.174,5.04528,0.00000
532.00,5.04547,10.207017,-0.000232,10.237360,0.8008,0.174,5.04547,0.00000
533.00,5.04542,10.207045,-0.000228,10.237376,0.8011,0.174,5.04542,0.00000
534.00,5.04566,10.207059,-0.000230,10.237345,0.8015,0.174,5.04566,0.00000
535.00,5.04566,10.207045,-0.000229,10.237258,0.8018,0.174,5.04566,0.00000
536.00,5.04602,10.207018,-0.000228,10.237179,0.8021,0.174,5.04602,0.00000
537.00,5.04591,10.207138,-0.000229,10.237199,0.8024,0.175,5.04591,0.00000
538.00,5.04580,10.207207,-0.000232,10.237182,0.8027,0.175,5.04580,0.00000
539.00,5.04561,10.207233,-0.000227,10.237191,0.8030,0.175,5.04561,0.00000
540.00,5.04497,10.207380,-0.000227,10.237254,0.8033,0.175,5.04497,0.00000
541.00,5.04390,10.207397,-0.000228,10.237244,0.8036,0.175,5.04390,0.00000
542.00,5.04408,10.207434,-0.000228,10.237223,0.8039,0.175,5.04408,0.00000
543.00,5.04436,10.207520,-0.000231,10.237273,0.8042,0.176,5.04436,0.00000
544.00,5.04515,10.207610,-0.000235,10.237295,0.8045,0.176,5.04515,0.00000
545.00,5.04540,10.207674,-0.000237,10.237339,0.8048,0.176,5.04540,0.00000
546.00,5.04657,10.207795,-0.000236,10.237386,0.8052,0.176,5.04657,0.00000
547.00,5.04657,10.207973,-0.000234,10.237463,0.8055,0.177,5.04657,0.00000
548.00,5.04682,10.208075,-0.000230,10.237454,0.8057,0.177,5.04682,0.00000
549.00,5.04638,10.208088,-0.000229,10.237395,0.8060,0.177,5.04638,0.00000
550.00,5.04609,10.208164,-0.000228,10.237424,0.8063,0.177,5.04609,0.00000
551.00,5.04576,10.208287,-0.000229,10.237415,0.8066,0.177,5.04576,0.00000
552.00,5.04581,10.208299,-0.000232,10.237361,0.8069,0.177,5.04581,0.00000
553.00,5.04499,10.208331,-0.000234,10.237360,0.8072,0.178,5.04499,0.00000
554.00,5.04419,10.208503,-0.000233,10.237460,0.8074,0.178,5.04419,0.00000
555.00,5.04398,10.208557,-0.000235,10.237421,0.8077,0.178,5.04398,0.00000
556.00,5.04380,10.208550,-0.000241,10.237417,0.8080,0.179,5.04380,0.00000
557.00,5.04366,10.208594,-0.000240,10.237407,0.8082,0.179,5.04366,0.00000
558.00,5.04426,10.208683,-0.000238,10.237419,0.8085,0.179,5.04426,0.00000
559.00,5.04495,10.208642,-0.000241,10.237339,0.8088,0.179,5.04495,0.00000
560.00,5.04523,10.208715,-0.000242,10.237341,0.8090,0.179,5.04523,0.00000
561.00,5.04526,10.208739,-0.000241,10.237313,0.8093,0.180,5.04526,0.00000
562.00,5.04471,10.208717,-0.000241,10.237288,0.8096,0.180,5.04471,0.00000
563.00,5.04480,10.208605,-0.000241,10.237149,0.8098,0.180,5.04480,0.00000
564.00,5.04476,10.208652,-0.000240,10.237090,0.8101,0.180,5.04476,0.00000
565.00,5.04526,10.208687,-0.000237,10.237050,0.8104,0.180,5.04526,0.00000
566.00,5.04517,10.208757,-0.000228,10.237059,0.8107,0.180,5.04517,0.00000
567.00,5.04618,10.208884,-0.000229,10.237074,0.8110,0.180,5.04618,0.00000
568.00,5.04511,10.209047,-0.000231,10.237172,0.8113,0.181,5.04511,0.00000
569.00,5.04450,10.209119,-0.000230,10.237243,0.8116,0.181,5.04450,0.00000
570.00,5.04420,10.209121,-0.000232,10.237233,0.8119,0.181,5.04420,0.00000
571.00,5.04507,10.209272,-0.000236,10.237309,0.8122,0.182,5.04507,0.00000
572.00,5.04548,10.209371,-0.000235,10.237384,0.8126,0.182,5.04548,0.00000
573.00,5.04719,10.209507,-0.000234,10.237467,0.8129,0.182,5.04719,0.00000
574.00,5.04837,10.209589,-0.000231,10.237444,0.8133,0.182,5.04837,0.00000
575.00,5.04727,10.209606,-0.000230,10.237387,0.8136,0.182,5.04727,0.00000
576.00,5.04572,10.209641,-0.000233,10.237377,0.8139,0.183,5.04572,0.00000
577.00,5.04469,10.209613,-0.000233,10.237293,0.8143,0.183,5.04469,0.00000
578.00,5.04394,10.209618,-0.000236,10.237194,0.8146,0.183,5.04394,0.00000
579.00,5.04351,10.209658,-0.000237,10.237198,0.8149,0.183,5.04351,0.00000
580.00,5.04472,10.209778,-0.000236,10.237310,0.8152,0.184,5.04472,0.00000
581.00,5.04561,10.209727,-0.000233,10.237266,0.8155,0.184,5.04561,0.00000
582.00,5.04584,10.209914,-0.000230,10.237359,0.8158,0.184,5.04584,0.00000
583.00,5.04590,10.209904,-0.000224,10.237368,0.8161,0.184,5.04590,0.00000
584.00,5.04583,10.209963,-0.000224,10.237420,0.8164,0.184,5.04583,0.00000
585.00,5.04529,10.210014,-0.000221,10.237346,0.8166,0.184,5.04529,0.00000
586.00,5.04429,10.210111,-0.000222,10.237337,0.8170,0.184,5.04429,0.00000
587.00,5.04314,10.210069,-0.000224,10.237231,0.8173,0.184,5.04314,0.00000
588.00,5.04271,10.210046,-0.000228,10.237102,0.8176,0.185,5.04271,0.00000
589.00,5.04313,10.210083,-0.000229,10.237066,0.8179,0.185,5.04313,0.00000
590.00,5.04368,10.210113,-0.000234,10.237027,0.8182,0.185,5.04368,0.00000
591.00,5.04444,10.210204,-0.000236,10.237029,0.8186,0.186,5.04444,0.00000
592.00,5.04482,10.210213,-0.000236,10.237017,0.8189,0.186,5.04482,0.00000
593.00,5.04445,10.210240,-0.000237,10.237000,0.8192,0.186,5.04445,0.00000
594.00,5.04426,10.210275,-0.000239,10.236919,0.8195,0.186,5.04426,0.00000
595.00,5.04463,10.210367,-0.000237,10.236964,0.8198,0.186,5.04463,0.00000
596.00,5.04492,10.210384,-0.000238,10.236893,0.8202,0.187,5.04492,0.00000
597.00,5.04564,10.210471,-0.000237,10.236910,0.8205,0.187,5.04564,0.00000
598.00,5.04689,10.210675,-0.000234,10.237060,0.8209,0.187,5.04689,0.00000
599.00,5.04678,10.210772,-0.000230,10.237081,0.8212,0.187,5.04678,0.00000
600.00,5.04579,10.210775,-0.000230,10.237077,0.8216,0.187,5.04579,0.00000
601.00,5.04524,10.210718,-0.000228,10.237002,0.8220,0.187,5.04524,0.00000
602.00,5.04527,10.210801,-0.000229,10.237016,0.8223,0.187,5.04527,0.00000
603.00,5.04410,10.210930,-0.000228,10.237066,0.8227,0.188,5.04410,0.00000
604.00,5.04309,10.210935,-0.000228,10.237036,0.8231,0.188,5.04309,0.00000
605.00,5.04332,10.211092,-0.000229,10.237092,0.8235,0.188,5.04332,0.00000
606.00,5.04350,10.211260,-0.000227,10.237206,0.8239,0.188,5.04350,0.00000
607.00,5.04279,10.211276,-0.000228,10.237158,0.8243,0.188,5.04279,0.00000
608.00,5.04303,10.211253,-0.000230,10.237107,0.8247,0.189,5.04303,0.00000
609.00,5.04355,10.211333,-0.000233,10.237171,0.8251,0.189,5.04355,0.00000
610.00,5.04351,10.211301,-0.000232,10.237118,0.8255,0.189,5.04351,0.00000
611.00,5.04282,10.211339,-0.000235,10.237094,0.8259,0.189,5.04282,0.00000
612.00,5.04312,10.211413,-0.000235,10.237101,0.8263,0.190,5.04312,0.00000
613.00,5.04366,10.211489,-0.000237,10.237071,0.8268,0.190,5.04366,0.00000
614.00,5.04464,10.211555,-0.000237,10.237059,0.8272,0.190,5.04464,0.00000
615.00,5.04422,10.211609,-0.000241,10.236993,0.8276,0.190,5.04422,0.00000
616.00,5.04463,10.211689,-0.000243,10.237010,0.8280,0.191,5.04463,0.00000
617.00,5.04473,10.211784,-0.000245,10.237028,0.8285,0.191,5.04473,0.00000
618.00,5.04403,10.211819,-0.000242,10.237040,0.8289,0.191,5.04403,0.00000
619.00,5.04294,10.211851,-0.000239,10.237000,0.8293,0.191,5.04294,0.00000
620.00,5.04272,10.211907,-0.000234,10.237024,0.8296,0.191,5.04272,0.00000
621.00,5.04247,10.212035,-0.000230,10.237085,0.8300,0.191,5.04247,0.00000
622.00,5.04204,10.212010,-0.000226,10.237046,0.8303,0.191,5.04204,0.00000
623.00,5.04254,10.212031,-0.000227,10.237052,0.8307,0.191,5.04254,0.00000
624.00,5.04266,10.212142,-0.000229,10.237113,0.8311,0.192,5.04266,0.00000
625.00,5.04272,10.212188,-0.000230,10.237112,0.8315,0.192,5.04272,0.00000
626.00,5.04244,10.212187,-0.000231,10.237057,0.8319,0.192,5.04244,0.00000
627.00,5.04202,10.212398,-0.000231,10.237250,0.8322,0.193,5.04202,0.00000
628.00,5.04218,10.212517,-0.000231,10.237232,0.8326,0.193,5.04218,0.00000
629.00,5.04232,10.212478,-0.000232,10.237157,0.8330,0.193,5.04232,0.00000
630.00,5.04292,10.212668,-0.000230,10.237291,0.8334,0.193,5.04292,0.00000
@4,1.0000,2.0, 630.085999999996 
631.00,5.04396,10.212768,-0.000231,10.237337,0.8338,0.193,5.04396,0.00000
632.00,5.04498,10.212752,-0.000232,10.237195,0.8342,0.194,5.04498,0.00000
633.00,5.03669,10.212733,-0.000231,10.237227,0.8345,0.194,5.03669,0.00000
634.00,5.00816,10.212928,-0.000231,10.237352,0.8349,0.194,5.00816,0.00000
635.00,4.96127,10.212919,-0.000232,10.237333,0.8353,0.194,4.96127,0.00000
636.00,4.90859,10.212996,-0.000232,10.237380,0.8356,0.194,4.90859,0.00000
637.00,4.85740,10.213120,-0.000233,10.237462,0.8360,0.195,4.85740,0.00000
638.00,4.81871,10.213345,-0.000234,10.237601,0.8364,0.195,4.81871,0.00000
639.00,4.80528,10.213417,-0.000234,10.237617,0.8368,0.195,4.80528,0.00000
640.00,4.81567,10.213522,-0.000236,10.237536,0.8372,0.196,4.81567,0.00000
641.00,4.83649,10.213562,-0.000234,10.237432,0.8376,0.196,4.83649,0.00000
642.00,4.85772,10.213561,-0.000235,10.237323,0.8379,0.196,4.85772,0.00000
643.00,4.87595,10.213539,-0.000234,10.237221,0.8383,0.196,4.87595,0.00000
644.00,4.88877,10.213506,-0.000230,10.237130,0.8387,0.196,4.88877,0.00000
645.00,4.89452,10.213477,-0.000229,10.237119,0.8391,0.196,4.89452,0.00000
646.00,4.89112,10.213452,-0.000229,10.237135,0.8394,0.196,4.89112,0.00000
647.00,4.88224,10.213477,-0.000228,10.237211,0.8398,0.197,4.88224,0.00000
648.00,4.86949,10.213561,-0.000229,10.237249,0.8402,0.197,4.86949,0.00000
649.00,4.85768,10.213606,-0.000230,10.237288,0.8405,0.197,4.85768,0.00000
650.00,4.84874,10.213740,-0.000227,10.237346,0.8409,0.197,4.84874,0.00000
651.00,4.84517,10.213845,-0.000227,10.237379,0.8412,0.197,4.84517,0.00000
652.00,4.84810,10.213924,-0.000225,10.237366,0.8416,0.197,4.84810,0.00000
653.00,4.85562,10.213929,-0.000225,10.237304,0.8420,0.197,4.85562,0.00000
654.00,4.86494,10.214040,-0.000225,10.237317,0.8424,0.198,4.86494,0.00000
655.00,4.87628,10.214107,-0.000229,10.237329,0.8427,0.198,4.87628,0.00000
656.00,4.88889,10.214242,-0.000228,10.237410,0.8431,0.198,4.88889,0.00000
657.00,4.89979,10.214298,-0.000226,10.237412,0.8435,0.198,4.89979,0.00000
658.00,4.91084,10.214356,-0.000222,10.237432,0.8439,0.198,4.91084,0.00000
659.00,4.92055,10.214400,-0.000223,10.237397,0.8443,0.198,4.92055,0.00000
660.00,4.92979,10.214355,-0.000220,10.237328,0.8447,0.199,4.92979,0.00000
661.00,4.93830,10.214310,-0.000225,10.237193,0.8450,0.199,4.93830,0.00000
662.00,4.94713,10.214370,-0.000226,10.237188,0.8454,0.199,4.94713,0.00000
663.00,4.95475,10.214444,-0.000229,10.237195,0.8458,0.199,4.95475,0.00000
664.00,4.96360,10.214504,-0.000229,10.237185,0.8462,0.200,4.96360,0.00000
665.00,4.97078,10.214578,-0.000227,10.237178,0.8466,0.200,4.97078,0.00000
666.00,4.97656,10.214724,-0.000224,10.237296,0.8470,0.200,4.97656,0.00000
667.00,4.98157,10.214779,-0.000223,10.237256,0.8474,0.200,4.98157,0.00000
668.00,4.98691,10.214846,-0.000222,10.237237,0.8479,0.200,4.98691,0.00000
669.00,4.99192,10.214937,-0.000218,10.237328,0.8483,0.200,4.99192,0.00000
670.00,4.99552,10.214873,-0.000217,10.237216,0.8487,0.200,4.99552,0.00000
671.00,5.00022,10.214842,-0.000216,10.237163,0.8491,0.200,5.00022,0.00000
672.00,5.00441,10.214864,-0.000215,10.237165,0.8495,0.200,5.00441,0.00000
673.00,5.00754,10.214886,-0.000214,10.237152,0.8499,0.200,5.00754,0.00000
674.00,5.00879,10.214867,-0.000219,10.237070,0.8503,0.201,5.00879,0.00000
675.00,5.01118,10.215057,-0.000221,10.237258,0.8507,0.201,5.01118,0.00000
676.00,5.01219,10.215078,-0.000220,10.237223,0.8511,0.201,5.01219,0.00000
677.00,5.01409,10.215072,-0.000222,10.237236,0.8516,0.201,5.01409,0.00000
678.00,5.01561,10.215091,-0.000226,10.237245,0.8520,0.202,5.01561,0.00000
679.00,5.01807,10.215238,-0.000225,10.237317,0.8524,0.202,5.01807,0.00000
680.00,5.01969,10.215262,-0.000226,10.237268,0.8529,0.202,5.01969,0.00000
681.00,5.02118,10.215394,-0.000231,10.237314,0.8533,0.202,5.02118,0.00000
682.00,5.02215,10.215548,-0.000232,10.237378,0.8537,0.203,5.02215,0.00000
683.00,5.02286,10.215481,-0.000231,10.237292,0.8541,0.203,5.02286,0.00000
684.00,5.02354,10.215513,-0.000231,10.237373,0.8545,0.203,5.02354,0.00000
685.00,5.02429,10.215563,-0.000231,10.237404,0.8549,0.203,5.02429,0.00000
686.00,5.02569,10.215637,-0.000229,10.237458,0.8553,0.203,5.02569,0.00000
687.00,5.02648,10.215652,-0.000228,10.237446,0.8556,0.204,5.02648,0.00000
688.00,5.02734,10.215835,-0.000226,10.237527,0.8560,0.204,5.02734,0.00000
689.00,5.02723,10.215792,-0.000228,10.237344,0.8564,0.204,5.02723,0.00000
690.00,5.02761,10.215900,-0.000228,10.237407,0.8568,0.204,5.02761,0.00000
691.00,5.02866,10.215871,-0.000228,10.237327,0.8572,0.204,5.02866,0.00000
692.00,5.02898,10.215921,-0.000228,10.237300,0.8576,0.205,5.02898,0.00000
693.00,5.02902,10.216009,-0.000230,10.237367,0.8580,0.205,5.02902,0.00000
694.00,5.02995,10.216139,-0.000229,10.237491,0.8584,0.205,5.02995,0.00000
695.00,5.03020,10.216153,-0.000231,10.237451,0.8589,0.205,5.03020,0.00000
696.00,5.02936,10.216205,-0.000232,10.237460,0.8593,0.205,5.02936,0.00000
697.00,5.02985,10.216392,-0.000233,10.237572,0.8597,0.206,5.02985,0.00000
698.00,5.03093,10.216430,-0.000231,10.237528,0.8601,0.206,5.03093,0.00000
699.00,5.03120,10.216382,-0.000229,10.237424,0.8605,0.206,5.03120,0.00000
700.00,5.03177,10.216392,-0.000229,10.237336,0.8609,0.206,5.03177,0.00000
701.00,5.03253,10.216476,-0.000229,10.237340,0.8613,0.206,5.03253,0.00000
702.00,5.03259,10.216454,-0.000228,10.237337,0.8617,0.206,5.03259,0.00000
703.00,5.03300,10.216583,-0.000230,10.237434,0.8621,0.207,5.03300,0.00000
704.00,5.03321,10.216730,-0.000230,10.237512,0.8625,0.207,5.03321,0.00000
705.00,5.03271,10.216786,-0.000230,10.237527,0.8629,0.207,5.03271,0.00000
706.00,5.03214,10.216936,-0.000230,10.237613,0.8634,0.207,5.03214,0.00000
707.00,5.03228,10.217016,-0.000233,10.237567,0.8638,0.208,5.03228,0.00000
708.00,5.03158,10.216907,-0.000234,10.237399,0.8642,0.208,5.03158,0.00000
709.00,5.03247,10.216892,-0.000234,10.237295,0.8646,0.208,5.03247,0.00000
710.00,5.03313,10.217037,-0.000234,10.237401,0.8650,0.208,5.03313,0.00000
711.00,5.03295,10.216988,-0.000234,10.237327,0.8653,0.208,5.03295,0.00000
712.00,5.03294,10.216906,-0.000231,10.237205,0.8657,0.208,5.03294,0.00000
713.00,5.03322,10.217091,-0.000232,10.237324,0.8661,0.208,5.03322,0.00000
714.00,5.03237,10.217199,-0.000237,10.237472,0.8664,0.209,5.03237,0.00000
715.00,5.03183,10.217174,-0.000239,10.237400,0.8668,0.209,5.03183,0.00000
716.00,5.03203,10.217278,-0.000239,10.237432,0.8672,0.209,5.03203,0.00000
717.00,5.03222,10.217326,-0.000244,10.237433,0.8675,0.210,5.03222,0.00000
718.00,5.03230,10.217261,-0.000241,10.237299,0.8678,0.210,5.03230,0.00000
719.00,5.03157,10.217312,-0.000235,10.237203,0.8682,0.210,5.03157,0.00000
720.00,5.03095,10.217419,-0.000234,10.237213,0.8685,0.210,5.03095,0.00000
721.00,5.03097,10.217329,-0.000235,10.237121,0.8688,0.210,5.03097,0.00000
722.00,5.03071,10.217447,-0.000230,10.237175,0.8691,0.210,5.03071,0.00000
723.00,5.03063,10.217743,-0.000232,10.237390,0.8694,0.210,5.03063,0.00000
724.00,5.03076,10.217792,-0.000237,10.237402,0.8696,0.211,5.03076,0.00000
725.00,5.03144,10.217742,-0.000236,10.237353,0.8698,0.211,5.03144,0.00000
726.00,5.03181,10.217832,-0.000238,10.237354,0.8701,0.211,5.03181,0.00000
727.00,5.03148,10.217839,-0.000236,10.237304,0.8703,0.212,5.03148,0.00000
728.00,5.03127,10.217715,-0.000235,10.237196,0.8705,0.212,5.03127,0.00000
729.00,5.03221,10.217827,-0.000231,10.237309,0.8708,0.212,5.03221,0.00000
730.00,5.03249,10.217992,-0.000231,10.237369,0.8710,0.212,5.03249,0.00000
731.00,5.03297,10.218093,-0.000228,10.237401,0.8712,0.212,5.03297,0.00000
732.00,5.03276,10.218131,-0.000232,10.237368,0.8715,0.212,5.03276,0.00000
733.00,5.03255,10.218129,-0.000230,10.237277,0.8717,0.212,5.03255,0.00000
734.00,5.03169,10.218119,-0.000230,10.237163,0.8719,0.213,5.03169,0.00000
735.00,5.03131,10.218146,-0.000228,10.237143,0.8722,0.213,5.03131,0.00000
736.00,5.03010,10.218108,-0.000232,10.237106,0.8725,0.213,5.03010,0.00000
737.00,5.03055,10.218275,-0.000231,10.237256,0.8727,0.213,5.03055,0.00000
738.00,5.03103,10.218401,-0.000234,10.237302,0.8730,0.213,5.03103,0.00000
739.00,5.03100,10.218484,-0.000237,10.237292,0.8733,0.214,5.03100,0.00000
740.00,5.03092,10.218602,-0.000236,10.237358,0.8736,0.214,5.03092,0.00000
741.00,5.03131,10.218740,-0.000233,10.237411,0.8739,0.214,5.03131,0.00000
742.00,5.03161,10.218753,-0.000231,10.237352,0.8742,0.214,5.03161,0.00000
743.00,5.03192,10.218787,-0.000230,10.237357,0.8745,0.214,5.03192,0.00000
744.00,5.03218,10.218796,-0.000230,10.237337,0.8747,0.215,5.03218,0.00000
745.00,5.03306,10.218853,-0.000232,10.237332,0.8750,0.215,5.03306,0.00000
746.00,5.03245,10.218995,-0.000234,10.237413,0.8753,0.215,5.03245,0.00000
747.00,5.03232,10.219040,-0.000236,10.237383,0.8756,0.215,5.03232,0.00000
748.00,5.03296,10.219015,-0.000238,10.237311,0.8759,0.216,5.03296,0.00000
749.00,5.03273,10.219159,-0.000236,10.237370,0.8762,0.216,5.03273,0.00000
750.00,5.03157,10.219134,-0.000234,10.237272,0.8765,0.216,5.03157,0.00000
751.00,5.03210,10.219051,-0.000231,10.237131,0.8767,0.216,5.03210,0.00000
752.00,5.03174,10.219128,-0.000228,10.237175,0.8770,0.216,5.03174,0.00000
753.00,5.03101,10.219313,-0.000224,10.237272,0.8774,0.216,5.03101,0.00000
754.00,5.03201,10.219384,-0.000224,10.237314,0.8777,0.216,5.03201,0.00000
755.00,5.03304,10.219379,-0.000229,10.237256,0.8780,0.217,5.03304,0.00000
756.00,5.03318,10.219546,-0.000231,10.237339,0.8783,0.217,5.03318,0.00000
757.00,5.03258,10.219640,-0.000233,10.237380,0.8786,0.217,5.03258,0.00000
758.00,5.03223,10.219720,-0.000236,10.237377,0.8789,0.217,5.03223,0.00000
759.00,5.03150,10.219708,-0.000235,10.237311,0.8791,0.218,5.03150,0.00000
760.00,5.03105,10.219783,-0.000234,10.237347,0.8794,0.218,5.03105,0.00000
761.00,5.03068,10.219799,-0.000237,10.237276,0.8797,0.218,5.03068,0.00000
762.00,5.03098,10.219857,-0.000236,10.237229,0.8800,0.218,5.03098,0.00000
763.00,5.03081,10.219889,-0.000232,10.237185,0.8803,0.219,5.03081,0.00000
764.00,5.03052,10.219912,-0.000233,10.237133,0.8807,0.219,5.03052,0.00000
765.00,5.03063,10.219895,-0.000234,10.237068,0.8809,0.219,5.03063,0.00000
766.00,5.03146,10.219954,-0.000234,10.237130,0.8812,0.219,5.03146,0.00000
767.00,5.03208,10.219993,-0.000235,10.237149,0.8816,0.219,5.03208,0.00000
768.00,5.03298,10.220073,-0.000238,10.237197,0.8819,0.220,5.03298,0.00000
769.00,5.03344,10.220156,-0.000242,10.237190,0.8822,0.220,5.03344,0.00000
770.00,5.03435,10.220370,-0.000242,10.237295,0.8825,0.220,5.03435,0.00000
771.00,5.03379,10.220516,-0.000239,10.237324,0.8829,0.220,5.03379,0.00000
772.00,5.03294,10.220577,-0.000239,10.237305,0.8832,0.221,5.03294,0.00000
773.00,5.03191,10.220603,-0.000238,10.237258,0.8835,0.221,5.03191,0.00000
774.00,5.03127,10.220676,-0.000238,10.237300,0.8839,0.221,5.03127,0.00000
775.00,5.02957,10.220778,-0.000236,10.237386,0.8842,0.221,5.02957,0.00000
776.00,5.02959,10.220810,-0.000234,10.237428,0.8846,0.221,5.02959,0.00000
777.00,5.03031,10.220894,-0.000234,10.237449,0.8849,0.221,5.03031,0.00000
778.00,5.03061,10.220967,-0.000233,10.237483,0.8853,0.222,5.03061,0.00000
779.00,5.03076,10.220946,-0.000230,10.237424,0.8857,0.222,5.03076,0.00000
780.00,5.03077,10.221009,-0.000230,10.237399,0.8860,0.222,5.03077,0.00000
781.00,5.03056,10.220977,-0.000229,10.237267,0.8864,0.222,5.03056,0.00000
782.00,5.03031,10.221015,-0.000229,10.237270,0.8868,0.222,5.03031,0.00000
783.00,5.03031,10.221012,-0.000230,10.237215,0.8872,0.222,5.03031,0.00000
784.00,5.03060,10.221122,-0.000229,10.237249,0.8876,0.223,5.03060,0.00000
785.00,5.03023,10.221123,-0.000227,10.237213,0.8880,0.223,5.03023,0.00000
786.00,5.03001,10.221238,-0.000229,10.237291,0.8884,0.223,5.03001,0.00000
787.00,5.03015,10.221362,-0.000229,10.237385,0.8888,0.223,5.03015,0.00000
788.00,5.03005,10.221477,-0.000227,10.237451,0.8892,0.223,5.03005,0.00000
789.00,5.02976,10.221445,-0.000228,10.237387,0.8896,0.224,5.02976,0.00000
790.00,5.03098,10.221611,-0.000228,10.237439,0.8900,0.224,5.03098,0.00000
791.00,5.03140,10.221612,-0.000225,10.237354,0.8903,0.224,5.03140,0.00000
792.00,5.03122,10.221588,-0.000223,10.237206,0.8907,0.224,5.03122,0.00000
793.00,5.03014,10.221659,-0.000224,10.237191,0.8911,0.224,5.03014,0.00000
794.00,5.02943,10.221840,-0.000224,10.237286,0.8915,0.224,5.02943,0.00000
795.00,5.02887,10.221831,-0.000225,10.237307,0.8919,0.225,5.02887,0.00000
796.00,5.02910,10.221885,-0.000227,10.237349,0.8922,0.225,5.02910,0.00000
797.00,5.02860,10.221977,-0.000229,10.237412,0.8926,0.225,5.02860,0.00000
798.00,5.02884,10.222102,-0.000227,10.237494,0.8930,0.225,5.02884,0.00000
799.00,5.02874,10.222080,-0.000229,10.237423,0.8934,0.226,5.02874,0.00000
800.00,5.02786,10.222016,-0.000226,10.237312,0.8937,0.226,5.02786,0.00000
801.00,5.02727,10.222143,-0.000228,10.237352,0.8941,0.226,5.02727,0.00000
802.00,5.02704,10.222156,-0.000229,10.237321,0.8945,0.226,5.02704,0.00000
803.00,5.02760,10.222139,-0.000228,10.237341,0.8948,0.226,5.02760,0.00000
804.00,5.02777,10.222187,-0.000224,10.237329,0.8952,0.227,5.02777,0.00000
805.00,5.02803,10.222344,-0.000224,10.237440,0.8955,0.227,5.02803,0.00000
806.00,5.02741,10.222432,-0.000220,10.237452,0.8959,0.227,5.02741,0.00000
807.00,5.02810,10.222474,-0.000220,10.237445,0.8962,0.227,5.02810,0.00000
808.00,5.02797,10.222572,-0.000220,10.237425,0.8965,0.227,5.02797,0.00000
809.00,5.02864,10.222643,-0.000221,10.237469,0.8968,0.227,5.02864,0.00000
810.00,5.02846,10.222713,-0.000222,10.237427,0.8971,0.227,5.02846,0.00000
@5,1.0000,2.0, 810.061999999998 
811.00,5.02870,10.222685,-0.000222,10.237366,0.8974,0.227,5.02870,0.00000
812.00,5.02800,10.222743,-0.000217,10.237373,0.8977,0.227,5.02800,0.00000
813.00,5.02465,10.222678,-0.000216,10.237233,0.8980,0.227,5.02465,0.00000
814.00,5.00661,10.222840,-0.000217,10.237320,0.8982,0.228,5.00661,0.00000
815.00,4.97272,10.222912,-0.000217,10.237348,0.8985,0.228,4.97272,0.00000
816.00,4.93087,10.223040,-0.000221,10.237444,0.8987,0.228,4.93087,0.00000
817.00,4.88841,10.223182,-0.000228,10.237548,0.8989,0.229,4.88841,0.00000
818.00,4.85201,10.223303,-0.000232,10.237642,0.8991,0.229,4.85201,0.00000
819.00,4.83379,10.223382,-0.000233,10.237715,0.8994,0.229,4.83379,0.00000
820.00,4.83703,10.223357,-0.000231,10.237669,0.8996,0.229,4.83703,0.00000
821.00,4.85146,10.223380,-0.000228,10.237701,0.8998,0.230,4.85146,0.00000
822.00,4.86866,10.223309,-0.000225,10.237534,0.9000,0.230,4.86866,0.00000
823.00,4.88454,10.223321,-0.000224,10.237527,0.9003,0.230,4.88454,0.00000
824.00,4.89637,10.223332,-0.000223,10.237470,0.9005,0.230,4.89637,0.00000
825.00,4.90212,10.223475,-0.000223,10.237497,0.9007,0.230,4.90212,0.00000
826.00,4.90091,10.223493,-0.000224,10.237388,0.9009,0.230,4.90091,0.00000
827.00,4.89456,10.223630,-0.000226,10.237447,0.9011,0.230,4.89456,0.00000
828.00,4.88338,10.223714,-0.000224,10.237425,0.9014,0.231,4.88338,0.00000
829.00,4.87229,10.223808,-0.000228,10.237409,0.9016,0.231,4.87229,0.00000
830.00,4.86335,10.223798,-0.000231,10.237354,0.9019,0.231,4.86335,0.00000
831.00,4.85877,10.223913,-0.000232,10.237369,0.9021,0.232,4.85877,0.00000
832.00,4.85985,10.224075,-0.000231,10.237488,0.9023,0.232,4.85985,0.00000
833.00,4.86508,10.224078,-0.000234,10.237438,0.9025,0.232,4.86508,0.00000
834.00,4.87224,10.224088,-0.000233,10.237412,0.9027,0.232,4.87224,0.00000
835.00,4.87966,10.224230,-0.000231,10.237507,0.9029,0.233,4.87966,0.00000
836.00,4.88879,10.224290,-0.000230,10.237534,0.9031,0.233,4.88879,0.00000
837.00,4.89723,10.224155,-0.000227,10.237347,0.9033,0.233,4.89723,0.00000
838.00,4.90611,10.224274,-0.000221,10.237397,0.9036,0.233,4.90611,0.00000
839.00,4.91534,10.224306,-0.000219,10.237360,0.9038,0.233,4.91534,0.00000
840.00,4.92444,10.224298,-0.000219,10.237228,0.9040,0.233,4.92444,0.00000
841.00,4.93236,10.224299,-0.000219,10.237176,0.9042,0.233,4.93236,0.00000
842.00,4.93955,10.224434,-0.000221,10.237273,0.9045,0.233,4.93955,0.00000
843.00,4.94674,10.224551,-0.000221,10.237346,0.9047,0.233,4.94674,0.00000
844.00,4.95297,10.224679,-0.000224,10.237389,0.9050,0.234,4.95297,0.00000
845.00,4.95909,10.224755,-0.000224,10.237491,0.9053,0.234,4.95909,0.00000
846.00,4.96457,10.224818,-0.000223,10.237508,0.9055,0.234,4.96457,0.00000
847.00,4.96992,10.224916,-0.000222,10.237506,0.9057,0.234,4.96992,0.00000
848.00,4.97401,10.224952,-0.000224,10.237441,0.9060,0.234,4.97401,0.00000
849.00,4.97876,10.224990,-0.000223,10.237439,0.9062,0.234,4.97876,0.00000
850.00,4.98266,10.225015,-0.000219,10.237410,0.9064,0.235,4.98266,0.00000
851.00,4.98650,10.225047,-0.000219,10.237331,0.9067,0.235,4.98650,0.00000
852.00,4.98956,10.225077,-0.000224,10.237299,0.9069,0.235,4.98956,0.00000
853.00,4.99245,10.225166,-0.000223,10.237323,0.9072,0.235,4.99245,0.00000
854.00,4.99399,10.225223,-0.000218,10.237358,0.9074,0.235,4.99399,0.00000
855.00,4.99626,10.225305,-0.000218,10.237327,0.9077,0.236,4.99626,0.00000
856.00,4.99827,10.225431,-0.000215,10.237438,0.9080,0.236,4.99827,0.00000
857.00,5.00022,10.225481,-0.000210,10.237472,0.9082,0.236,5.00022,0.00000
858.00,5.00205,10.225514,-0.000212,10.237448,0.9084,0.236,5.00205,0.00000
859.00,5.00291,10.225555,-0.000214,10.237466,0.9086,0.236,5.00291,0.00000
860.00,5.00434,10.225667,-0.000219,10.237564,0.9088,0.236,5.00434,0.00000
861.00,5.00539,10.225679,-0.000222,10.237564,0.9090,0.237,5.00539,0.00000
862.00,5.00636,10.225753,-0.000222,10.237553,0.9092,0.237,5.00636,0.00000
863.00,5.00752,10.225871,-0.000221,10.237615,0.9094,0.237,5.00752,0.00000
864.00,5.01009,10.225939,-0.000222,10.237560,0.9095,0.237,5.01009,0.00000
865.00,5.01230,10.225918,-0.000218,10.237503,0.9097,0.237,5.01230,0.00000
866.00,5.01426,10.226028,-0.000215,10.237507,0.9098,0.237,5.01426,0.00000
867.00,5.01604,10.226005,-0.000215,10.237469,0.9100,0.238,5.01604,0.00000
868.00,5.01648,10.225980,-0.000214,10.237429,0.9101,0.238,5.01648,0.00000
869.00,5.01645,10.225971,-0.000215,10.237353,0.9103,0.238,5.01645,0.00000
870.00,5.01554,10.226074,-0.000217,10.237377,0.9105,0.238,5.01554,0.00000
871.00,5.01531,10.226130,-0.000222,10.237415,0.9107,0.239,5.01531,0.00000
872.00,5.01529,10.226233,-0.000228,10.237428,0.9109,0.239,5.01529,0.00000
873.00,5.01656,10.226294,-0.000231,10.237405,0.9110,0.239,5.01656,0.00000
874.00,5.01760,10.226374,-0.000230,10.237470,0.9112,0.240,5.01760,0.00000
875.00,5.01826,10.226433,-0.000229,10.237417,0.9113,0.240,5.01826,0.00000
876.00,5.01895,10.226541,-0.000229,10.237406,0.9114,0.240,5.01895,0.00000
877.00,5.01922,10.226636,-0.000223,10.237435,0.9116,0.240,5.01922,0.00000
878.00,5.01839,10.226733,-0.000222,10.237464,0.9118,0.240,5.01839,0.00000
879.00,5.01794,10.226715,-0.000223,10.237377,0.9120,0.240,5.01794,0.00000
880.00,5.01878,10.226693,-0.000222,10.237326,0.9121,0.240,5.01878,0.00000
881.00,5.01803,10.226634,-0.000224,10.237250,0.9123,0.240,5.01803,0.00000
882.00,5.01737,10.226715,-0.000227,10.237264,0.9124,0.241,5.01737,0.00000
883.00,5.01846,10.226698,-0.000227,10.237196,0.9126,0.241,5.01846,0.00000
884.00,5.01954,10.226801,-0.000228,10.237272,0.9128,0.241,5.01954,0.00000
885.00,5.01886,10.226888,-0.000231,10.237310,0.9129,0.241,5.01886,0.00000
886.00,5.01960,10.226946,-0.000226,10.237328,0.9131,0.241,5.01960,0.00000
887.00,5.02036,10.226930,-0.000225,10.237318,0.9133,0.241,5.02036,0.00000
888.00,5.01979,10.226934,-0.000225,10.237339,0.9135,0.242,5.01979,0.00000
889.00,5.01868,10.226991,-0.000224,10.237295,0.9137,0.242,5.01868,0.00000
890.00,5.01916,10.226970,-0.000226,10.237247,0.9139,0.242,5.01916,0.00000
891.00,5.01843,10.226965,-0.000230,10.237193,0.9141,0.243,5.01843,0.00000
892.00,5.01795,10.226922,-0.000229,10.237096,0.9143,0.243,5.01795,0.00000
893.00,5.01812,10.227009,-0.000229,10.237102,0.9145,0.243,5.01812,0.00000
894.00,5.01892,10.227111,-0.000227,10.237174,0.9147,0.243,5.01892,0.00000
895.00,5.01893,10.227239,-0.000224,10.237187,0.9149,0.243,5.01893,0.00000
896.00,5.01941,10.227321,-0.000224,10.237190,0.9152,0.243,5.01941,0.00000
897.00,5.01926,10.227463,-0.000222,10.237227,0.9155,0.244,5.01926,0.00000
898.00,5.01927,10.227511,-0.000219,10.237177,0.9157,0.244,5.01927,0.00000
899.00,5.01896,10.227535,-0.000218,10.237139,0.9159,0.244,5.01896,0.00000
900.00,5.01884,10.227579,-0.000218,10.237170,0.9161,0.244,5.01884,0.00000
901.00,5.01842,10.227698,-0.000213,10.237197,0.9163,0.244,5.01842,0.00000
902.00,5.01836,10.227781,-0.000215,10.237222,0.9165,0.244,5.01836,0.00000
903.00,5.01798,10.227810,-0.000215,10.237205,0.9167,0.244,5.01798,0.00000
904.00,5.01754,10.227861,-0.000219,10.237217,0.9170,0.245,5.01754,0.00000
905.00,5.01786,10.227941,-0.000220,10.237248,0.9172,0.245,5.01786,0.00000
906.00,5.01752,10.227992,-0.000223,10.237265,0.9174,0.245,5.01752,0.00000
907.00,5.01814,10.228023,-0.000219,10.237252,0.9176,0.245,5.01814,0.00000
908.00,5.01909,10.228081,-0.000222,10.237270,0.9178,0.245,5.01909,0.00000
909.00,5.01947,10.228117,-0.000219,10.237228,0.9179,0.246,5.01947,0.00000
910.00,5.01928,10.228110,-0.000216,10.237190,0.9181,0.246,5.01928,0.00000
911.00,5.02005,10.228097,-0.000217,10.237150,0.9182,0.246,5.02005,0.00000
912.00,5.02008,10.228207,-0.000221,10.237247,0.9184,0.246,5.02008,0.00000
913.00,5.02007,10.228249,-0.000220,10.237223,0.9185,0.246,5.02007,0.00000
914.00,5.02006,10.228300,-0.000223,10.237215,0.9187,0.246,5.02006,0.00000
915.00,5.02018,10.228398,-0.000226,10.237210,0.9188,0.247,5.02018,0.00000
916.00,5.02047,10.228562,-0.000228,10.237299,0.9190,0.247,5.02047,0.00000
917.00,5.02006,10.228539,-0.000230,10.237209,0.9191,0.248,5.02006,0.00000
918.00,5.02020,10.228581,-0.000229,10.237216,0.9192,0.248,5.02020,0.00000
919.00,5.02130,10.228667,-0.000226,10.237242,0.9194,0.248,5.02130,0.00000
920.00,5.02110,10.228735,-0.000224,10.237257,0.9196,0.248,5.02110,0.00000
921.00,5.02121,10.228695,-0.000224,10.237167,0.9197,0.248,5.02121,0.00000
922.00,5.02169,10.228856,-0.000226,10.237234,0.9199,0.248,5.02169,0.00000
923.00,5.02173,10.229024,-0.000228,10.237305,0.9201,0.248,5.02173,0.00000
924.00,5.02054,10.229056,-0.000228,10.237272,0.9203,0.249,5.02054,0.00000
925.00,5.02052,10.229180,-0.000227,10.237313,0.9205,0.249,5.02052,0.00000
926.00,5.02081,10.229275,-0.000225,10.237343,0.9207,0.249,5.02081,0.00000
927.00,5.02109,10.229301,-0.000222,10.237344,0.9208,0.249,5.02109,0.00000
928.00,5.02103,10.229280,-0.000221,10.237288,0.9210,0.249,5.02103,0.00000
929.00,5.02158,10.229333,-0.000221,10.237299,0.9211,0.249,5.02158,0.00000
930.00,5.02146,10.229317,-0.000223,10.237257,0.9212,0.249,5.02146,0.00000
931.00,5.02098,10.229342,-0.000225,10.237244,0.9214,0.250,5.02098,0.00000
932.00,5.02069,10.229324,-0.000224,10.237163,0.9215,0.250,5.02069,0.00000
933.00,5.02010,10.229462,-0.000220,10.237241,0.9217,0.250,5.02010,0.00000
934.00,5.01994,10.229544,-0.000220,10.237277,0.9218,0.250,5.01994,0.00000
935.00,5.01972,10.229587,-0.000218,10.237249,0.9220,0.250,5.01972,0.00000
936.00,5.01963,10.229684,-0.000216,10.237235,0.9221,0.250,5.01963,0.00000
937.00,5.01887,10.229769,-0.000219,10.237253,0.9223,0.250,5.01887,0.00000
938.00,5.01877,10.229780,-0.000223,10.237210,0.9224,0.251,5.01877,0.00000
939.00,5.01848,10.229873,-0.000223,10.237230,0.9226,0.251,5.01848,0.00000
940.00,5.01853,10.229948,-0.000225,10.237263,0.9227,0.251,5.01853,0.00000
941.00,5.01850,10.230021,-0.000226,10.237312,0.9229,0.251,5.01850,0.00000
942.00,5.01975,10.230052,-0.000221,10.237284,0.9230,0.251,5.01975,0.00000
943.00,5.02019,10.230094,-0.000220,10.237282,0.9231,0.251,5.02019,0.00000
944.00,5.01998,10.230125,-0.000223,10.237285,0.9232,0.252,5.01998,0.00000
945.00,5.02005,10.230200,-0.000221,10.237325,0.9234,0.252,5.02005,0.00000
946.00,5.01978,10.230208,-0.000218,10.237300,0.9235,0.252,5.01978,0.00000
947.00,5.01899,10.230265,-0.000220,10.237330,0.9236,0.252,5.01899,0.00000
948.00,5.01861,10.230357,-0.000220,10.237355,0.9238,0.252,5.01861,0.00000
949.00,5.01948,10.230398,-0.000215,10.237317,0.9239,0.252,5.01948,0.00000
950.00,5.02035,10.230424,-0.000217,10.237320,0.9240,0.252,5.02035,0.00000
951.00,5.02121,10.230432,-0.000219,10.237271,0.9241,0.253,5.02121,0.00000
952.00,5.02091,10.230493,-0.000220,10.237265,0.9242,0.253,5.02091,0.00000
953.00,5.02046,10.230471,-0.000221,10.237226,0.9244,0.253,5.02046,0.00000
954.00,5.02014,10.230543,-0.000221,10.237254,0.9245,0.253,5.02014,0.00000
955.00,5.01958,10.230593,-0.000219,10.237260,0.9247,0.253,5.01958,0.00000
956.00,5.01923,10.230738,-0.000216,10.237336,0.9249,0.253,5.01923,0.00000
957.00,5.01939,10.230865,-0.000214,10.237419,0.9251,0.253,5.01939,0.00000
958.00,5.01945,10.230965,-0.000215,10.237468,0.9252,0.254,5.01945,0.00000
959.00,5.01830,10.230988,-0.000217,10.237425,0.9254,0.254,5.01830,0.00000
960.00,5.01756,10.231032,-0.000220,10.237360,0.9256,0.254,5.01756,0.00000
961.00,5.01695,10.231103,-0.000222,10.237403,0.9258,0.254,5.01695,0.00000
962.00,5.01634,10.231108,-0.000223,10.237337,0.9259,0.255,5.01634,0.00000
963.00,5.01643,10.231137,-0.000223,10.237310,0.9261,0.255,5.01643,0.00000
964.00,5.01683,10.231234,-0.000223,10.237377,0.9263,0.255,5.01683,0.00000
965.00,5.01710,10.231292,-0.000222,10.237389,0.9265,0.255,5.01710,0.00000
966.00,5.01734,10.231364,-0.000222,10.237374,0.9267,0.255,5.01734,0.00000
967.00,5.01813,10.231431,-0.000222,10.237418,0.9269,0.255,5.01813,0.00000
968.00,5.01852,10.231544,-0.000220,10.237433,0.9270,0.256,5.01852,0.00000
969.00,5.01882,10.231599,-0.000220,10.237426,0.9272,0.256,5.01882,0.00000
970.00,5.01885,10.231778,-0.000217,10.237572,0.9274,0.256,5.01885,0.00000
971.00,5.01954,10.231798,-0.000217,10.237570,0.9276,0.256,5.01954,0.00000
972.00,5.02075,10.231857,-0.000215,10.237513,0.9278,0.256,5.02075,0.00000
973.00,5.02079,10.231876,-0.000217,10.237480,0.9280,0.256,5.02079,0.00000
974.00,5.02053,10.231930,-0.000220,10.237485,0.9282,0.256,5.02053,0.00000
975.00,5.02057,10.231936,-0.000220,10.237394,0.9284,0.257,5.02057,0.00000
976.00,5.01989,10.231949,-0.000222,10.237287,0.9286,0.257,5.01989,0.00000
977.00,5.01890,10.231982,-0.000222,10.237259,0.9288,0.257,5.01890,0.00000
978.00,5.01885,10.232047,-0.000222,10.237219,0.9290,0.257,5.01885,0.00000
979.00,5.01921,10.232083,-0.000219,10.237155,0.9292,0.257,5.01921,0.00000
980.00,5.01939,10.232115,-0.000220,10.237153,0.9293,0.258,5.01939,0.00000
981.00,5.01908,10.232194,-0.000219,10.237233,0.9295,0.258,5.01908,0.00000
982.00,5.01826,10.232229,-0.000220,10.237229,0.9297,0.258,5.01826,0.00000
983.00,5.01756,10.232295,-0.000215,10.237329,0.9299,0.258,5.01756,0.00000
984.00,5.01634,10.232332,-0.000216,10.237334,0.9301,0.258,5.01634,0.00000
985.00,5.01629,10.232357,-0.000219,10.237320,0.9303,0.258,5.01629,0.00000
986.00,5.01673,10.232409,-0.000221,10.237289,0.9305,0.258,5.01673,0.00000
987.00,5.01748,10.232450,-0.000226,10.237328,0.9307,0.259,5.01748,0.00000
988.00,5.01750,10.232406,-0.000230,10.237237,0.9308,0.259,5.01750,0.00000
989.00,5.01891,10.232480,-0.000231,10.237265,0.9310,0.259,5.01891,0.00000
990.00,5.01860,10.232521,-0.000230,10.237237,0.9312,0.259,5.01860,0.00000
@6,1.0000,2.0, 990.023999999998 
991.00,5.01822,10.232619,-0.000229,10.237311,0.9313,0.260,5.01822,0.00000
992.00,5.01830,10.232692,-0.000224,10.237274,0.9315,0.260,5.01830,0.00000
993.00,5.01600,10.232804,-0.000226,10.237276,0.9316,0.260,5.01600,0.00000
994.00,5.00093,10.232924,-0.000226,10.237269,0.9318,0.260,5.00093,0.00000
995.00,4.97299,10.232921,-0.000227,10.237245,0.9319,0.260,4.97299,0.00000
996.00,4.93904,10.232990,-0.000228,10.237264,0.9321,0.261,4.93904,0.00000
997.00,4.90600,10.233082,-0.000226,10.237305,0.9322,0.261,4.90600,0.00000
998.00,4.87795,10.233279,-0.000227,10.237417,0.9324,0.261,4.87795,0.00000
999.00,4.86451,10.233325,-0.000223,10.237442,0.9325,0.261,4.86451,0.00000
1000.00,4.86802,10.233455,-0.000223,10.237524,0.9326,0.261,4.86802,0.00000
1001.00,4.88003,10.233462,-0.000226,10.237422,0.9327,0.261,4.88003,0.00000
1002.00,4.89227,10.233543,-0.000231,10.237431,0.9328,0.262,4.89227,0.00000
1003.00,4.90319,10.233535,-0.000225,10.237410,0.9328,0.262,4.90319,0.00000
1004.00,4.91171,10.233544,-0.000226,10.237404,0.9329,0.262,4.91171,0.00000
1005.00,4.91577,10.233643,-0.000227,10.237427,0.9330,0.262,4.91577,0.00000
1006.00,4.91480,10.233703,-0.000224,10.237477,0.9331,0.262,4.91480,0.00000
1007.00,4.90949,10.233721,-0.000221,10.237529,0.9331,0.262,4.90949,0.00000
1008.00,4.90060,10.233689,-0.000224,10.237507,0.9332,0.263,4.90060,0.00000
1009.00,4.89137,10.233773,-0.000227,10.237576,0.9333,0.263,4.89137,0.00000
1010.00,4.88459,10.233726,-0.000226,10.237484,0.9333,0.263,4.88459,0.00000
1011.00,4.88152,10.233711,-0.000227,10.237451,0.9333,0.263,4.88152,0.00000
1012.00,4.88243,10.233784,-0.000228,10.237378,0.9334,0.264,4.88243,0.00000
1013.00,4.88682,10.233878,-0.000227,10.237383,0.9334,0.264,4.88682,0.00000
1014.00,4.89324,10.233938,-0.000225,10.237396,0.9335,0.264,4.89324,0.00000
1015.00,4.89818,10.234045,-0.000224,10.237448,0.9335,0.264,4.89818,0.00000
1016.00,4.90349,10.234165,-0.000219,10.237457,0.9336,0.264,4.90349,0.00000
1017.00,4.90854,10.234243,-0.000215,10.237514,0.9336,0.264,4.90854,0.00000
1018.00,4.91445,10.234320,-0.000214,10.237556,0.9337,0.264,4.91445,0.00000
1019.00,4.91948,10.234291,-0.000213,10.237443,0.9337,0.264,4.91948,0.00000
1020.00,4.92619,10.234359,-0.000211,10.237452,0.9337,0.264,4.92619,0.00000
1021.00,4.93264,10.234437,-0.000210,10.237522,0.9338,0.265,4.93264,0.00000
1022.00,4.93858,10.234381,-0.000212,10.237432,0.9338,0.265,4.93858,0.00000
1023.00,4.94395,10.234402,-0.000213,10.237378,0.9338,0.265,4.94395,0.00000
1024.00,4.94928,10.234498,-0.000214,10.237434,0.9338,0.265,4.94928,0.00000
1025.00,4.95375,10.234605,-0.000213,10.237438,0.9338,0.265,4.95375,0.00000
1026.00,4.95755,10.234639,-0.000213,10.237367,0.9338,0.266,4.95755,0.00000
1027.00,4.96114,10.234784,-0.000213,10.237396,0.9338,0.266,4.96114,0.00000
1028.00,4.96550,10.234812,-0.000213,10.237356,0.9338,0.266,4.96550,0.00000
1029.00,4.96978,10.234884,-0.000210,10.237314,0.9337,0.266,4.96978,0.00000
1030.00,4.97375,10.234871,-0.000211,10.237268,0.9337,0.266,4.97375,0.00000
1031.00,4.97731,10.235002,-0.000214,10.237311,0.9337,0.266,4.97731,0.00000
1032.00,4.98105,10.235014,-0.000217,10.237280,0.9337,0.267,4.98105,0.00000
1033.00,4.98349,10.235191,-0.000218,10.237322,0.9337,0.267,4.98349,0.00000
1034.00,4.98571,10.235298,-0.000217,10.237349,0.9337,0.267,4.98571,0.00000
1035.00,4.98766,10.235358,-0.000216,10.237318,0.9337,0.267,4.98766,0.00000
1036.00,4.98931,10.235323,-0.000216,10.237270,0.9337,0.267,4.98931,0.00000
1037.00,4.99054,10.235374,-0.000215,10.237251,0.9337,0.268,4.99054,0.00000
1038.00,4.99287,10.235419,-0.000211,10.237259,0.9337,0.268,4.99287,0.00000
1039.00,4.99418,10.235426,-0.000212,10.237200,0.9337,0.268,4.99418,0.00000
1040.00,4.99483,10.235568,-0.000219,10.237295,0.9337,0.268,4.99483,0.00000
1041.00,4.99579,10.235671,-0.000216,10.237300,0.9338,0.268,4.99579,0.00000
1042.00,4.99770,10.235792,-0.000218,10.237327,0.9338,0.269,4.99770,0.00000
1043.00,4.99833,10.235807,-0.000221,10.237295,0.9339,0.269,4.99833,0.00000
1044.00,4.99942,10.235895,-0.000223,10.237335,0.9340,0.269,4.99942,0.00000
1045.00,5.00108,10.235820,-0.000215,10.237263,0.9340,0.269,5.00108,0.00000
1046.00,5.00284,10.235951,-0.000215,10.237360,0.9341,0.269,5.00284,0.00000
1047.00,5.00259,10.235981,-0.000215,10.237416,0.9342,0.269,5.00259,0.00000
1048.00,5.00236,10.236050,-0.000214,10.237499,0.9342,0.269,5.00236,0.00000
1049.00,5.00274,10.236039,-0.000214,10.237442,0.9343,0.270,5.00274,0.00000
1050.00,5.00251,10.236159,-0.000219,10.237420,0.9343,0.270,5.00251,0.00000
1051.00,5.00187,10.236102,-0.000219,10.237274,0.9343,0.270,5.00187,0.00000
1052.00,5.00306,10.236092,-0.000217,10.237157,0.9344,0.270,5.00306,0.00000
1053.00,5.00420,10.236058,-0.000218,10.237024,0.9345,0.271,5.00420,0.00000
1054.00,5.00389,10.236294,-0.000217,10.237156,0.9345,0.271,5.00389,0.00000
1055.00,5.00512,10.236353,-0.000217,10.237147,0.9346,0.271,5.00512,0.00000
1056.00,5.00609,10.236480,-0.000217,10.237184,0.9347,0.271,5.00609,0.00000
1057.00,5.00606,10.236634,-0.000215,10.237302,0.9348,0.271,5.00606,0.00000
1058.00,5.00558,10.236805,-0.000214,10.237364,0.9348,0.271,5.00558,0.00000
1059.00,5.00640,10.236703,-0.000215,10.237242,0.9349,0.271,5.00640,0.00000
1060.00,5.00575,10.236851,-0.000213,10.237348,0.9349,0.272,5.00575,0.00000
1061.00,5.00578,10.236883,-0.000215,10.237371,0.9350,0.272,5.00578,0.00000
1062.00,5.00627,10.236913,-0.000217,10.237359,0.9351,0.272,5.00627,0.00000
1063.00,5.00707,10.236888,-0.000217,10.237307,0.9351,0.272,5.00707,0.00000
1064.00,5.00702,10.236972,-0.000213,10.237356,0.9352,0.272,5.00702,0.00000
1065.00,5.00737,10.236971,-0.000212,10.237292,0.9353,0.272,5.00737,0.00000
1066.00,5.00746,10.237081,-0.000206,10.237375,0.9354,0.272,5.00746,0.00000
1067.00,5.00726,10.237067,-0.000204,10.237327,0.9354,0.272,5.00726,0.00000
1068.00,5.00734,10.237152,-0.000201,10.237358,0.9355,0.272,5.00734,0.00000
1069.00,5.00720,10.237297,-0.000206,10.237398,0.9356,0.273,5.00720,0.00000
1070.00,5.00755,10.237353,-0.000209,10.237395,0.9357,0.273,5.00755,0.00000
1071.00,5.00793,10.237372,-0.000208,10.237285,0.9358,0.273,5.00793,0.00000
1072.00,5.00805,10.237520,-0.000210,10.237329,0.9358,0.273,5.00805,0.00000
1073.00,5.00835,10.237632,-0.000213,10.237372,0.9359,0.274,5.00835,0.00000
1074.00,5.00817,10.237660,-0.000213,10.237378,0.9360,0.274,5.00817,0.00000
1075.00,5.00801,10.237691,-0.000216,10.237429,0.9361,0.274,5.00801,0.00000
1076.00,5.00819,10.237758,-0.000219,10.237489,0.9362,0.274,5.00819,0.00000
1077.00,5.00826,10.237759,-0.000220,10.237426,0.9363,0.275,5.00826,0.00000
1078.00,5.00848,10.237868,-0.000220,10.237500,0.9364,0.275,5.00848,0.00000
1079.00,5.01008,10.237929,-0.000215,10.237524,0.9366,0.275,5.01008,0.00000
1080.00,5.01036,10.238028,-0.000211,10.237566,0.9367,0.275,5.01036,0.00000
1081.00,5.01003,10.238068,-0.000209,10.237539,0.9368,0.275,5.01003,0.00000
1082.00,5.00951,10.238034,-0.000207,10.237507,0.9369,0.275,5.00951,0.00000
1083.00,5.00877,10.238105,-0.000204,10.237550,0.9370,0.275,5.00877,0.00000
1084.00,5.00793,10.238126,-0.000205,10.237526,0.9371,0.275,5.00793,0.00000
1085.00,5.00796,10.238125,-0.000204,10.237421,0.9372,0.275,5.00796,0.00000
1086.00,5.00801,10.238135,-0.000205,10.237417,0.9373,0.275,5.00801,0.00000
1087.00,5.00868,10.238295,-0.000207,10.237525,0.9374,0.275,5.00868,0.00000
1088.00,5.00930,10.238240,-0.000208,10.237370,0.9375,0.276,5.00930,0.00000
1089.00,5.00931,10.238242,-0.000210,10.237331,0.9376,0.276,5.00931,0.00000
1090.00,5.00924,10.238277,-0.000214,10.237333,0.9377,0.276,5.00924,0.00000
1091.00,5.00900,10.238254,-0.000215,10.237297,0.9377,0.276,5.00900,0.00000
1092.00,5.00965,10.238380,-0.000213,10.237360,0.9378,0.276,5.00965,0.00000
1093.00,5.01036,10.238405,-0.000216,10.237392,0.9379,0.277,5.01036,0.00000
1094.00,5.01039,10.238304,-0.000218,10.237234,0.9380,0.277,5.01039,0.00000
1095.00,5.00992,10.238203,-0.000218,10.237125,0.9381,0.277,5.00992,0.00000
1096.00,5.00962,10.238345,-0.000218,10.237157,0.9382,0.277,5.00962,0.00000
1097.00,5.00887,10.238237,-0.000222,10.237025,0.9382,0.278,5.00887,0.00000
1098.00,5.00840,10.238334,-0.000220,10.237044,0.9383,0.278,5.00840,0.00000
1099.00,5.00871,10.238482,-0.000219,10.237125,0.9384,0.278,5.00871,0.00000
1100.00,5.00942,10.238803,-0.000220,10.237364,0.9386,0.278,5.00942,0.00000
1101.00,5.01058,10.238762,-0.000221,10.237281,0.9387,0.278,5.01058,0.00000
1102.00,5.01031,10.238928,-0.000221,10.237337,0.9389,0.278,5.01031,0.00000
1103.00,5.00957,10.238944,-0.000224,10.237297,0.9390,0.279,5.00957,0.00000
1104.00,5.00996,10.239010,-0.000224,10.237278,0.9392,0.279,5.00996,0.00000
1105.00,5.00952,10.238874,-0.000222,10.237106,0.9393,0.279,5.00952,0.00000
1106.00,5.00861,10.238983,-0.000221,10.237138,0.9394,0.279,5.00861,0.00000
1107.00,5.00916,10.239057,-0.000218,10.237183,0.9395,0.279,5.00916,0.00000
1108.00,5.01006,10.239028,-0.000215,10.237107,0.9396,0.279,5.01006,0.00000
1109.00,5.00950,10.239128,-0.000215,10.237177,0.9397,0.279,5.00950,0.00000
1110.00,5.00984,10.239243,-0.000214,10.237236,0.9398,0.280,5.00984,0.00000
1111.00,5.01004,10.239341,-0.000215,10.237323,0.9399,0.280,5.01004,0.00000
1112.00,5.01003,10.239319,-0.000212,10.237228,0.9399,0.280,5.01003,0.00000
1113.00,5.00962,10.239428,-0.000214,10.237330,0.9400,0.280,5.00962,0.00000
1114.00,5.00971,10.239522,-0.000214,10.237380,0.9401,0.280,5.00971,0.00000
1115.00,5.00978,10.239587,-0.000214,10.237390,0.9402,0.280,5.00978,0.00000
1116.00,5.01011,10.239566,-0.000215,10.237290,0.9403,0.281,5.01011,0.00000
1117.00,5.01035,10.239592,-0.000216,10.237278,0.9404,0.281,5.01035,0.00000
1118.00,5.01062,10.239681,-0.000215,10.237305,0.9405,0.281,5.01062,0.00000
1119.00,5.01060,10.239492,-0.000217,10.237083,0.9405,0.281,5.01060,0.00000
1120.00,5.01024,10.239435,-0.000218,10.236957,0.9405,0.281,5.01024,0.00000
1121.00,5.00974,10.239611,-0.000217,10.237050,0.9406,0.281,5.00974,0.00000
1122.00,5.00907,10.239639,-0.000219,10.237064,0.9406,0.281,5.00907,0.00000
1123.00,5.00883,10.239678,-0.000218,10.237032,0.9406,0.282,5.00883,0.00000
1124.00,5.00918,10.239911,-0.000220,10.237167,0.9407,0.282,5.00918,0.00000
1125.00,5.00971,10.240104,-0.000221,10.237297,0.9407,0.282,5.00971,0.00000
1126.00,5.01027,10.240082,-0.000227,10.237264,0.9408,0.283,5.01027,0.00000
1127.00,5.01014,10.240222,-0.000226,10.237323,0.9408,0.283,5.01014,0.00000
1128.00,5.00949,10.240226,-0.000231,10.237260,0.9408,0.283,5.00949,0.00000
1129.00,5.00870,10.240244,-0.000229,10.237220,0.9408,0.283,5.00870,0.00000
1130.00,5.00800,10.240346,-0.000231,10.237234,0.9409,0.284,5.00800,0.00000
1131.00,5.00863,10.240378,-0.000228,10.237161,0.9409,0.284,5.00863,0.00000
1132.00,5.00954,10.240466,-0.000230,10.237176,0.9409,0.284,5.00954,0.00000
1133.00,5.01036,10.240701,-0.000226,10.237318,0.9409,0.284,5.01036,0.00000
1134.00,5.01094,10.240867,-0.000223,10.237454,0.9409,0.284,5.01094,0.00000
1135.00,5.01170,10.240797,-0.000220,10.237353,0.9409,0.284,5.01170,0.00000
1136.00,5.01134,10.240847,-0.000219,10.237397,0.9409,0.284,5.01134,0.00000
1137.00,5.01149,10.240887,-0.000218,10.237391,0.9409,0.284,5.01149,0.00000
1138.00,5.01290,10.240832,-0.000218,10.237306,0.9409,0.284,5.01290,0.00000
1139.00,5.01284,10.240872,-0.000219,10.237294,0.9408,0.285,5.01284,0.00000
1140.00,5.01173,10.240895,-0.000220,10.237263,0.9408,0.285,5.01173,0.00000
1141.00,5.01165,10.240989,-0.000220,10.237282,0.9408,0.285,5.01165,0.00000
1142.00,5.01115,10.241177,-0.000221,10.237391,0.9408,0.285,5.01115,0.00000
1143.00,5.00938,10.241225,-0.000222,10.237389,0.9408,0.285,5.00938,0.00000
1144.00,5.00927,10.241309,-0.000224,10.237433,0.9408,0.286,5.00927,0.00000
1145.00,5.00940,10.241476,-0.000220,10.237575,0.9407,0.286,5.00940,0.00000
1146.00,5.00927,10.241580,-0.000216,10.237668,0.9407,0.286,5.00927,0.00000
1147.00,5.00940,10.241473,-0.000215,10.237524,0.9407,0.286,5.00940,0.00000
1148.00,5.00928,10.241551,-0.000216,10.237525,0.9406,0.286,5.00928,0.00000
1149.00,5.00943,10.241612,-0.000217,10.237496,0.9406,0.286,5.00943,0.00000
1150.00,5.00984,10.241653,-0.000220,10.237443,0.9405,0.286,5.00984,0.00000
1151.00,5.00920,10.241643,-0.000226,10.237324,0.9405,0.287,5.00920,0.00000
1152.00,5.00863,10.241766,-0.000224,10.237340,0.9404,0.287,5.00863,0.00000
1153.00,5.00880,10.241870,-0.000224,10.237364,0.9404,0.287,5.00880,0.00000
1154.00,5.00916,10.241792,-0.000225,10.237241,0.9403,0.287,5.00916,0.00000
1155.00,5.00873,10.241877,-0.000226,10.237280,0.9402,0.288,5.00873,0.00000
1156.00,5.00888,10.241919,-0.000223,10.237267,0.9402,0.288,5.00888,0.00000
1157.00,5.00892,10.241960,-0.000223,10.237324,0.9401,0.288,5.00892,0.00000
1158.00,5.00805,10.241830,-0.000220,10.237242,0.9401,0.288,5.00805,0.00000
1159.00,5.00662,10.241962,-0.000212,10.237317,0.9400,0.288,5.00662,0.00000
1160.00,5.00692,10.241988,-0.000212,10.237316,0.9399,0.288,5.00692,0.00000
1161.00,5.00739,10.242107,-0.000209,10.237406,0.9399,0.288,5.00739,0.00000
1162.00,5.00818,10.242100,-0.000208,10.237317,0.9399,0.288,5.00818,0.00000
1163.00,5.00923,10.242205,-0.000208,10.237341,0.9398,0.288,5.00923,0.00000
1164.00,5.00987,10.242272,-0.000214,10.237378,0.9398,0.289,5.00987,0.00000
1165.00,5.00933,10.242276,-0.000212,10.237331,0.9398,0.289,5.00933,0.00000
1166.00,5.00840,10.242304,-0.000213,10.237346,0.9398,0.289,5.00840,0.00000
1167.00,5.00831,10.242373,-0.000214,10.237367,0.9397,0.289,5.00831,0.00000
1168.00,5.00850,10.242473,-0.000212,10.237354,0.9397,0.289,5.00850,0.00000
1169.00,5.00859,10.242478,-0.000210,10.237292,0.9396,0.289,5.00859,0.00000
1170.00,5.00956,10.242525,-0.000210,10.237309,0.9396,0.289,5.00956,0.00000
@7,1.0000,2.0, 1170.005 
1171.00,5.00957,10.242567,-0.000208,10.237277,0.9396,0.289,5.00957,0.00000
1172.00,5.00892,10.242647,-0.000209,10.237305,0.9395,0.290,5.00892,0.00000
1173.00,5.00790,10.242719,-0.000208,10.237364,0.9395,0.290,5.00790,0.00000
1174.00,4.99969,10.242862,-0.000211,10.237439,0.9395,0.290,4.99969,0.00000
1175.00,4.97899,10.242994,-0.000212,10.237508,0.9395,0.290,4.97899,0.00000
1176.00,4.95354,10.243115,-0.000218,10.237550,0.9395,0.291,4.95354,0.00000
1177.00,4.92648,10.243114,-0.000221,10.237521,0.9395,0.291,4.92648,0.00000
1178.00,4.90166,10.243109,-0.000223,10.237469,0.9395,0.291,4.90166,0.00000
1179.00,4.88696,10.243076,-0.000221,10.237365,0.9395,0.291,4.88696,0.00000
1180.00,4.88831,10.243141,-0.000217,10.237318,0.9395,0.291,4.88831,0.00000
1181.00,4.89672,10.243123,-0.000210,10.237270,0.9395,0.291,4.89672,0.00000
1182.00,4.90862,10.243203,-0.000207,10.237267,0.9394,0.291,4.90862,0.00000
1183.00,4.91972,10.243292,-0.000208,10.237280,0.9394,0.291,4.91972,0.00000
1184.00,4.92785,10.243416,-0.000207,10.237393,0.9394,0.291,4.92785,0.00000
1185.00,4.93112,10.243477,-0.000211,10.237408,0.9395,0.292,4.93112,0.00000
1186.00,4.93154,10.243536,-0.000212,10.237388,0.9394,0.292,4.93154,0.00000
1187.00,4.92837,10.243603,-0.000214,10.237381,0.9395,0.292,4.92837,0.00000
1188.00,4.92263,10.243650,-0.000211,10.237370,0.9395,0.292,4.92263,0.00000
1189.00,4.91655,10.243681,-0.000212,10.237301,0.9395,0.292,4.91655,0.00000
1190.00,4.91167,10.243651,-0.000214,10.237199,0.9395,0.293,4.91167,0.00000
1191.00,4.90913,10.243692,-0.000220,10.237167,0.9395,0.293,4.90913,0.00000
1192.00,4.90756,10.243688,-0.000218,10.237139,0.9395,0.293,4.90756,0.00000
1193.00,4.90844,10.243771,-0.000221,10.237161,0.9395,0.293,4.90844,0.00000
1194.00,4.91167,10.243804,-0.000222,10.237161,0.9395,0.294,4.91167,0.00000
1195.00,4.91519,10.243890,-0.000222,10.237223,0.9395,0.294,4.91519,0.00000
1196.00,4.91766,10.243955,-0.000219,10.237251,0.9396,0.294,4.91766,0.00000
1197.00,4.92128,10.244169,-0.000220,10.237360,0.9395,0.294,4.92128,0.00000
1198.00,4.92521,10.244251,-0.000218,10.237360,0.9395,0.294,4.92521,0.00000
1199.00,4.92892,10.244381,-0.000218,10.237392,0.9395,0.294,4.92892,0.00000
1200.00,4.93264,10.244487,-0.000216,10.237416,0.9396,0.295,4.93264,0.00000
1201.00,4.93615,10.244581,-0.000216,10.237410,0.9396,0.295,4.93615,0.00000
1202.00,4.94019,10.244548,-0.000217,10.237384,0.9396,0.295,4.94019,0.00000
1203.00,4.94367,10.244574,-0.000219,10.237443,0.9396,0.295,4.94367,0.00000
1204.00,4.94651,10.244494,-0.000220,10.237343,0.9396,0.295,4.94651,0.00000
1205.00,4.95010,10.244616,-0.000221,10.237421,0.9396,0.296,4.95010,0.00000
1206.00,4.95438,10.244689,-0.000221,10.237458,0.9396,0.296,4.95438,0.00000
1207.00,4.95806,10.244693,-0.000218,10.237379,0.9396,0.296,4.95806,0.00000
1208.00,4.96192,10.244741,-0.000216,10.237341,0.9396,0.296,4.96192,0.00000
1209.00,4.96602,10.244808,-0.000218,10.237410,0.9396,0.296,4.96602,0.00000
1210.00,4.96932,10.244899,-0.000215,10.237427,0.9396,0.296,4.96932,0.00000
1211.00,4.97257,10.244927,-0.000215,10.237405,0.9396,0.296,4.97257,0.00000
1212.00,4.97516,10.244992,-0.000217,10.237438,0.9396,0.297,4.97516,0.00000
1213.00,4.97636,10.245012,-0.000216,10.237406,0.9396,0.297,4.97636,0.00000
1214.00,4.97722,10.245153,-0.000214,10.237452,0.9396,0.297,4.97722,0.00000
1215.00,4.97818,10.245015,-0.000213,10.237334,0.9396,0.297,4.97818,0.00000
1216.00,4.97930,10.245044,-0.000212,10.237385,0.9396,0.297,4.97930,0.00000
1217.00,4.98024,10.245127,-0.000208,10.237380,0.9396,0.297,4.98024,0.00000
1218.00,4.98176,10.245190,-0.000209,10.237373,0.9396,0.297,4.98176,0.00000
1219.00,4.98288,10.245150,-0.000212,10.237340,0.9396,0.297,4.98288,0.00000
1220.00,4.98324,10.245217,-0.000214,10.237356,0.9396,0.297,4.98324,0.00000
1221.00,4.98432,10.245273,-0.000215,10.237353,0.9396,0.298,4.98432,0.00000
1222.00,4.98523,10.245242,-0.000219,10.237329,0.9396,0.298,4.98523,0.00000
1223.00,4.98651,10.245312,-0.000219,10.237390,0.9396,0.298,4.98651,0.00000
1224.00,4.98770,10.245415,-0.000217,10.237385,0.9396,0.298,4.98770,0.00000
1225.00,4.98957,10.245532,-0.000217,10.237422,0.9396,0.298,4.98957,0.00000
1226.00,4.98984,10.245599,-0.000219,10.237411,0.9396,0.299,4.98984,0.00000
1227.00,4.99077,10.245745,-0.000217,10.237490,0.9396,0.299,4.99077,0.00000
1228.00,4.99100,10.245790,-0.000215,10.237475,0.9396,0.299,4.99100,0.00000
1229.00,4.99130,10.245849,-0.000214,10.237457,0.9396,0.299,4.99130,0.00000
1230.00,4.99176,10.245839,-0.000211,10.237412,0.9396,0.299,4.99176,0.00000
1231.00,4.99308,10.245864,-0.000209,10.237365,0.9395,0.299,4.99308,0.00000
1232.00,4.99327,10.245921,-0.000209,10.237339,0.9395,0.299,4.99327,0.00000
1233.00,4.99419,10.245994,-0.000211,10.237310,0.9395,0.299,4.99419,0.00000
1234.00,4.99536,10.246030,-0.000211,10.237308,0.9395,0.300,4.99536,0.00000
1235.00,4.99459,10.246161,-0.000213,10.237373,0.9395,0.300,4.99459,0.00000
1236.00,4.99349,10.246290,-0.000214,10.237404,0.9394,0.300,4.99349,0.00000
1237.00,4.99415,10.246373,-0.000213,10.237411,0.9394,0.300,4.99415,0.00000
1238.00,4.99441,10.246481,-0.000213,10.237487,0.9394,0.300,4.99441,0.00000
1239.00,4.99441,10.246563,-0.000214,10.237486,0.9394,0.301,4.99441,0.00000
1240.00,4.99561,10.246524,-0.000215,10.237384,0.9393,0.301,4.99561,0.00000
1241.00,4.99660,10.246533,-0.000215,10.237396,0.9393,0.301,4.99660,0.00000
1242.00,4.99667,10.246550,-0.000213,10.237430,0.9393,0.301,4.99667,0.00000
1243.00,4.99669,10.246578,-0.000213,10.237389,0.9392,0.301,4.99669,0.00000
1244.00,4.99654,10.246642,-0.000213,10.237442,0.9392,0.301,4.99654,0.00000
1245.00,4.99654,10.246731,-0.000211,10.237491,0.9392,0.301,4.99654,0.00000
1246.00,4.99670,10.246796,-0.000211,10.237486,0.9392,0.302,4.99670,0.00000
1247.00,4.99688,10.246866,-0.000213,10.237441,0.9391,0.302,4.99688,0.00000
1248.00,4.99664,10.246865,-0.000212,10.237383,0.9391,0.302,4.99664,0.00000
1249.00,4.99691,10.246877,-0.000210,10.237368,0.9391,0.302,4.99691,0.00000
1250.00,4.99697,10.246964,-0.000210,10.237409,0.9390,0.302,4.99697,0.00000
1251.00,4.99813,10.247012,-0.000210,10.237504,0.9390,0.302,4.99813,0.00000
1252.00,4.99872,10.247010,-0.000209,10.237492,0.9390,0.302,4.99872,0.00000
1253.00,4.99895,10.247096,-0.000210,10.237553,0.9389,0.303,4.99895,0.00000
1254.00,4.99834,10.247178,-0.000208,10.237572,0.9389,0.303,4.99834,0.00000
1255.00,4.99850,10.247249,-0.000206,10.237564,0.9388,0.303,4.99850,0.00000
1256.00,4.99756,10.247302,-0.000207,10.237443,0.9387,0.303,4.99756,0.00000
1257.00,4.99738,10.247362,-0.000210,10.237415,0.9387,0.303,4.99738,0.00000
1258.00,4.99738,10.247416,-0.000210,10.237373,0.9386,0.303,4.99738,0.00000
1259.00,4.99841,10.247482,-0.000215,10.237382,0.9385,0.304,4.99841,0.00000
1260.00,4.99902,10.247526,-0.000216,10.237354,0.9385,0.304,4.99902,0.00000
1261.00,4.99957,10.247596,-0.000214,10.237387,0.9384,0.304,4.99957,0.00000
1262.00,4.99983,10.247648,-0.000212,10.237390,0.9384,0.304,4.99983,0.00000
1263.00,5.00106,10.247715,-0.000212,10.237396,0.9383,0.304,5.00106,0.00000
1264.00,5.00190,10.247786,-0.000209,10.237387,0.9383,0.304,5.00190,0.00000
1265.00,5.00166,10.247783,-0.000207,10.237363,0.9383,0.304,5.00166,0.00000
1266.00,5.00167,10.247796,-0.000207,10.237341,0.9383,0.304,5.00167,0.00000
1267.00,5.00164,10.247965,-0.000208,10.237442,0.9383,0.305,5.00164,0.00000
1268.00,5.00090,10.247973,-0.000211,10.237456,0.9383,0.305,5.00090,0.00000
1269.00,4.99984,10.247959,-0.000210,10.237389,0.9382,0.305,4.99984,0.00000
1270.00,4.99990,10.248013,-0.000212,10.237399,0.9382,0.305,4.99990,0.00000
1271.00,4.99918,10.248121,-0.000215,10.237412,0.9382,0.306,4.99918,0.00000
1272.00,4.99841,10.248149,-0.000215,10.237342,0.9382,0.306,4.99841,0.00000
1273.00,4.99781,10.248158,-0.000215,10.237210,0.9382,0.306,4.99781,0.00000
1274.00,4.99781,10.248186,-0.000214,10.237193,0.9383,0.306,4.99781,0.00000
1275.00,4.99837,10.248247,-0.000215,10.237159,0.9383,0.306,4.99837,0.00000
1276.00,4.99912,10.248204,-0.000213,10.237096,0.9383,0.306,4.99912,0.00000
1277.00,5.00041,10.248158,-0.000212,10.237090,0.9382,0.307,5.00041,0.00000
1278.00,5.00142,10.248299,-0.000210,10.237268,0.9382,0.307,5.00142,0.00000
1279.00,5.00154,10.248356,-0.000213,10.237255,0.9382,0.307,5.00154,0.00000
1280.00,5.00147,10.248327,-0.000212,10.237149,0.9382,0.307,5.00147,0.00000
1281.00,5.00110,10.248348,-0.000212,10.237126,0.9382,0.307,5.00110,0.00000
1282.00,5.00112,10.248439,-0.000213,10.237110,0.9383,0.307,5.00112,0.00000
1283.00,5.00110,10.248519,-0.000213,10.237102,0.9383,0.308,5.00110,0.00000
1284.00,5.00135,10.248624,-0.000213,10.237170,0.9383,0.308,5.00135,0.00000
1285.00,5.00096,10.248797,-0.000214,10.237343,0.9383,0.308,5.00096,0.00000
1286.00,5.00150,10.248917,-0.000213,10.237414,0.9384,0.308,5.00150,0.00000
1287.00,5.00068,10.248986,-0.000211,10.237445,0.9384,0.308,5.00068,0.00000
1288.00,5.00072,10.248996,-0.000212,10.237418,0.9383,0.308,5.00072,0.00000
1289.00,5.00045,10.249019,-0.000209,10.237394,0.9384,0.308,5.00045,0.00000
1290.00,5.00073,10.249038,-0.000207,10.237327,0.9384,0.308,5.00073,0.00000
1291.00,5.00067,10.249202,-0.000211,10.237394,0.9384,0.309,5.00067,0.00000
1292.00,5.00159,10.249259,-0.000213,10.237462,0.9385,0.309,5.00159,0.00000
1293.00,5.00147,10.249334,-0.000212,10.237443,0.9385,0.309,5.00147,0.00000
1294.00,5.00080,10.249456,-0.000212,10.237446,0.9386,0.309,5.00080,0.00000
1295.00,4.99936,10.249566,-0.000213,10.237492,0.9386,0.309,4.99936,0.00000
1296.00,4.99958,10.249606,-0.000212,10.237501,0.9387,0.310,4.99958,0.00000
1297.00,4.99899,10.249707,-0.000216,10.237444,0.9387,0.310,4.99899,0.00000
1298.00,4.99902,10.249767,-0.000217,10.237456,0.9387,0.310,4.99902,0.00000
1299.00,5.00001,10.249813,-0.000219,10.237466,0.9388,0.311,5.00001,0.00000
1300.00,5.00055,10.249913,-0.000219,10.237502,0.9389,0.311,5.00055,0.00000
1301.00,5.00058,10.249880,-0.000217,10.237422,0.9389,0.311,5.00058,0.00000
1302.00,5.00077,10.249894,-0.000212,10.237437,0.9390,0.311,5.00077,0.00000
1303.00,5.00052,10.249934,-0.000210,10.237472,0.9391,0.311,5.00052,0.00000
1304.00,5.00004,10.249958,-0.000211,10.237483,0.9391,0.311,5.00004,0.00000
1305.00,5.00081,10.249974,-0.000211,10.237507,0.9392,0.311,5.00081,0.00000
1306.00,5.00049,10.250100,-0.000215,10.237573,0.9393,0.311,5.00049,0.00000
1307.00,5.00048,10.250138,-0.000215,10.237544,0.9393,0.312,5.00048,0.00000
1308.00,5.00103,10.250233,-0.000215,10.237523,0.9394,0.312,5.00103,0.00000
1309.00,5.00138,10.250323,-0.000216,10.237538,0.9395,0.312,5.00138,0.00000
1310.00,5.00107,10.250357,-0.000215,10.237481,0.9396,0.312,5.00107,0.00000
1311.00,5.00056,10.250458,-0.000210,10.237497,0.9397,0.312,5.00056,0.00000
1312.00,5.00036,10.250481,-0.000209,10.237461,0.9397,0.312,5.00036,0.00000
1313.00,4.99999,10.250544,-0.000208,10.237471,0.9398,0.312,4.99999,0.00000
1314.00,4.99980,10.250593,-0.000206,10.237433,0.9399,0.313,4.99980,0.00000
1315.00,4.99911,10.250655,-0.000204,10.237377,0.9400,0.313,4.99911,0.00000
1316.00,4.99824,10.250610,-0.000206,10.237297,0.9401,0.313,4.99824,0.00000
1317.00,4.99748,10.250677,-0.000205,10.237295,0.9402,0.313,4.99748,0.00000
1318.00,4.99628,10.250759,-0.000206,10.237275,0.9402,0.313,4.99628,0.00000
1319.00,4.99600,10.250818,-0.000208,10.237294,0.9403,0.314,4.99600,0.00000
1320.00,4.99717,10.250911,-0.000213,10.237384,0.9403,0.314,4.99717,0.00000
1321.00,4.99889,10.251016,-0.000212,10.237465,0.9404,0.314,4.99889,0.00000
1322.00,4.99935,10.251092,-0.000212,10.237483,0.9405,0.314,4.99935,0.00000
1323.00,5.00023,10.251110,-0.000210,10.237485,0.9406,0.314,5.00023,0.00000
1324.00,5.00001,10.251158,-0.000209,10.237455,0.9407,0.314,5.00001,0.00000
1325.00,4.99986,10.251179,-0.000205,10.237423,0.9407,0.314,4.99986,0.00000
1326.00,4.99921,10.251189,-0.000207,10.237343,0.9408,0.314,4.99921,0.00000
1327.00,4.99912,10.251301,-0.000206,10.237413,0.9409,0.315,4.99912,0.00000
1328.00,4.99887,10.251369,-0.000206,10.237473,0.9409,0.315,4.99887,0.00000
1329.00,4.99939,10.251381,-0.000204,10.237491,0.9410,0.315,4.99939,0.00000
1330.00,4.99879,10.251472,-0.000206,10.237508,0.9411,0.315,4.99879,0.00000
1331.00,4.99910,10.251462,-0.000207,10.237446,0.9411,0.315,4.99910,0.00000
1332.00,4.99970,10.251489,-0.000209,10.237389,0.9412,0.315,4.99970,0.00000
1333.00,5.00084,10.251513,-0.000212,10.237332,0.9412,0.316,5.00084,0.00000
1334.00,5.00122,10.251523,-0.000216,10.237286,0.9413,0.316,5.00122,0.00000
1335.00,5.00189,10.251510,-0.000215,10.237224,0.9413,0.316,5.00189,0.00000
1336.00,5.00129,10.251645,-0.000217,10.237257,0.9414,0.316,5.00129,0.00000
1337.00,4.99998,10.251642,-0.000217,10.237192,0.9414,0.316,4.99998,0.00000
1338.00,4.99845,10.251653,-0.000219,10.237167,0.9414,0.317,4.99845,0.00000
1339.00,4.99789,10.251816,-0.000218,10.237263,0.9414,0.317,4.99789,0.00000
1340.00,4.99727,10.251926,-0.000219,10.237274,0.9415,0.317,4.99727,0.00000
1341.00,4.99754,10.252011,-0.000218,10.237323,0.9415,0.317,4.99754,0.00000
1342.00,4.99864,10.252100,-0.000220,10.237380,0.9416,0.317,4.99864,0.00000
1343.00,4.99941,10.252179,-0.000221,10.237358,0.9416,0.318,4.99941,0.00000
1344.00,4.99905,10.252198,-0.000222,10.237275,0.9417,0.318,4.99905,0.00000
1345.00,4.99884,10.252241,-0.000220,10.237273,0.9417,0.318,4.99884,0.00000
1346.00,4.99883,10.252249,-0.000221,10.237238,0.9418,0.318,4.99883,0.00000
1347.00,4.99838,10.252331,-0.000220,10.237258,0.9418,0.318,4.99838,0.00000
1348.00,4.99886,10.252403,-0.000216,10.237265,0.9419,0.318,4.99886,0.00000
1349.00,4.99972,10.252515,-0.000213,10.237316,0.9419,0.318,4.99972,0.00000
1350.00,4.99928,10.252562,-0.000216,10.237347,0.9420,0.319,4.99928,0.00000
1351.00,4.99914,10.252690,-0.000218,10.237355,0.9421,0.319,4.99914,0.00000
@8,1.0000,2.0, 1350.065 
1352.00,4.99915,10.252801,-0.000220,10.237372,0.9421,0.319,4.99915,0.00000
1353.00,4.99828,10.252905,-0.000221,10.237429,0.9422,0.319,4.99828,0.00000
1354.00,4.99273,10.252913,-0.000220,10.237410,0.9422,0.320,4.99273,0.00000
1355.00,4.97923,10.252950,-0.000218,10.237458,0.9423,0.320,4.97923,0.00000
1356.00,4.95973,10.252989,-0.000215,10.237521,0.9423,0.320,4.95973,0.00000
1357.00,4.93967,10.252978,-0.000212,10.237496,0.9423,0.320,4.93967,0.00000
1358.00,4.92113,10.252974,-0.000213,10.237454,0.9424,0.320,4.92113,0.00000
1359.00,4.90958,10.252980,-0.000216,10.237451,0.9424,0.320,4.90958,0.00000
1360.00,4.90971,10.253093,-0.000217,10.237441,0.9424,0.320,4.90971,0.00000
1361.00,4.91687,10.253033,-0.000218,10.237289,0.9424,0.321,4.91687,0.00000
1362.00,4.92599,10.253047,-0.000220,10.237225,0.9424,0.321,4.92599,0.00000
1363.00,4.93415,10.253060,-0.000222,10.237184,0.9424,0.321,4.93415,0.00000
1364.00,4.94052,10.253148,-0.000221,10.237197,0.9424,0.321,4.94052,0.00000
1365.00,4.94435,10.253087,-0.000220,10.237114,0.9424,0.322,4.94435,0.00000
1366.00,4.94597,10.253170,-0.000219,10.237213,0.9424,0.322,4.94597,0.00000
1367.00,4.94391,10.253218,-0.000216,10.237271,0.9424,0.322,4.94391,0.00000
1368.00,4.94088,10.253301,-0.000213,10.237323,0.9424,0.322,4.94088,0.00000
1369.00,4.93640,10.253383,-0.000213,10.237368,0.9424,0.322,4.93640,0.00000
1370.00,4.93226,10.253429,-0.000215,10.237336,0.9424,0.322,4.93226,0.00000
1371.00,4.92781,10.253518,-0.000215,10.237329,0.9423,0.322,4.92781,0.00000
1372.00,4.92544,10.253620,-0.000220,10.237315,0.9423,0.323,4.92544,0.00000
1373.00,4.92437,10.253679,-0.000216,10.237286,0.9423,0.323,4.92437,0.00000
1374.00,4.92416,10.253684,-0.000218,10.237197,0.9422,0.323,4.92416,0.00000
1375.00,4.92428,10.253808,-0.000212,10.237275,0.9422,0.323,4.92428,0.00000
1376.00,4.92532,10.253863,-0.000212,10.237317,0.9421,0.323,4.92532,0.00000
1377.00,4.92734,10.253877,-0.000208,10.237302,0.9421,0.323,4.92734,0.00000
1378.00,4.92979,10.253919,-0.000211,10.237285,0.9420,0.323,4.92979,0.00000
1379.00,4.93343,10.254006,-0.000208,10.237357,0.9419,0.323,4.93343,0.00000
1380.00,4.93665,10.254037,-0.000211,10.237318,0.9419,0.324,4.93665,0.00000
1381.00,4.94018,10.254080,-0.000212,10.237264,0.9419,0.324,4.94018,0.00000
1382.00,4.94294,10.254119,-0.000213,10.237284,0.9418,0.324,4.94294,0.00000
1383.00,4.94512,10.254128,-0.000215,10.237290,0.9418,0.324,4.94512,0.00000
1384.00,4.94776,10.254150,-0.000214,10.237270,0.9418,0.324,4.94776,0.00000
1385.00,4.95035,10.254163,-0.000211,10.237251,0.9418,0.324,4.95035,0.00000
1386.00,4.95333,10.254244,-0.000208,10.237282,0.9417,0.325,4.95333,0.00000
1387.00,4.95648,10.254360,-0.000205,10.237352,0.9417,0.325,4.95648,0.00000
1388.00,4.95935,10.254454,-0.000203,10.237369,0.9417,0.325,4.95935,0.00000
1389.00,4.96158,10.254516,-0.000202,10.237348,0.9416,0.325,4.96158,0.00000
1390.00,4.96395,10.254542,-0.000200,10.237354,0.9416,0.325,4.96395,0.00000
1391.00,4.96601,10.254477,-0.000203,10.237246,0.9415,0.325,4.96601,0.00000
1392.00,4.96782,10.254428,-0.000206,10.237102,0.9414,0.325,4.96782,0.00000
1393.00,4.96971,10.254461,-0.000204,10.237093,0.9413,0.325,4.96971,0.00000
1394.00,4.97101,10.254495,-0.000208,10.237099,0.9412,0.326,4.97101,0.00000
1395.00,4.97072,10.254589,-0.000211,10.237134,0.9412,0.326,4.97072,0.00000
1396.00,4.97081,10.254651,-0.000206,10.237202,0.9412,0.326,4.97081,0.00000
1397.00,4.97207,10.254753,-0.000206,10.237254,0.9411,0.326,4.97207,0.00000
1398.00,4.97285,10.254780,-0.000207,10.237200,0.9411,0.326,4.97285,0.00000
1399.00,4.97410,10.254892,-0.000205,10.237235,0.9411,0.326,4.97410,0.00000
1400.00,4.97569,10.254942,-0.000205,10.237227,0.9411,0.326,4.97569,0.00000
1401.00,4.97663,10.255090,-0.000210,10.237203,0.9411,0.326,4.97663,0.00000
1402.00,4.97709,10.255124,-0.000211,10.237167,0.9411,0.327,4.97709,0.00000
1403.00,4.97768,10.255337,-0.000212,10.237297,0.9411,0.327,4.97768,0.00000
1404.00,4.97902,10.255407,-0.000214,10.237253,0.9410,0.327,4.97902,0.00000
1405.00,4.98051,10.255495,-0.000215,10.237214,0.9410,0.327,4.98051,0.00000
1406.00,4.98155,10.255579,-0.000216,10.237254,0.9409,0.328,4.98155,0.00000
1407.00,4.98292,10.255716,-0.000216,10.237333,0.9408,0.328,4.98292,0.00000
1408.00,4.98367,10.255648,-0.000215,10.237270,0.9407,0.328,4.98367,0.00000
1409.00,4.98323,10.255664,-0.000217,10.237282,0.9407,0.328,4.98323,0.00000
1410.00,4.98343,10.255672,-0.000216,10.237290,0.9407,0.328,4.98343,0.00000
1411.00,4.98513,10.255656,-0.000212,10.237272,0.9406,0.328,4.98513,0.00000
1412.00,4.98570,10.255642,-0.000209,10.237212,0.9406,0.328,4.98570,0.00000
1413.00,4.98675,10.255659,-0.000208,10.237194,0.9406,0.328,4.98675,0.00000
1414.00,4.98746,10.255628,-0.000208,10.237121,0.9405,0.328,4.98746,0.00000
1415.00,4.98830,10.255722,-0.000209,10.237114,0.9405,0.328,4.98830,0.00000
1416.00,4.98749,10.255815,-0.000209,10.237107,0.9404,0.329,4.98749,0.00000
1417.00,4.98605,10.255888,-0.000212,10.237169,0.9404,0.329,4.98605,0.00000
1418.00,4.98536,10.256023,-0.000215,10.237186,0.9404,0.329,4.98536,0.00000
1419.00,4.98558,10.256076,-0.000217,10.237183,0.9403,0.329,4.98558,0.00000
1420.00,4.98548,10.256123,-0.000219,10.237242,0.9403,0.330,4.98548,0.00000
1421.00,4.98605,10.256141,-0.000223,10.237268,0.9403,0.330,4.98605,0.00000
1422.00,4.98783,10.256183,-0.000220,10.237258,0.9403,0.330,4.98783,0.00000
1423.00,4.98860,10.256220,-0.000218,10.237272,0.9403,0.330,4.98860,0.00000
1424.00,4.98836,10.256335,-0.000215,10.237376,0.9403,0.330,4.98836,0.00000
1425.00,4.98865,10.256385,-0.000213,10.237353,0.9402,0.330,4.98865,0.00000
1426.00,4.98894,10.256485,-0.000213,10.237359,0.9402,0.331,4.98894,0.00000
1427.00,4.98869,10.256588,-0.000213,10.237373,0.9402,0.331,4.98869,0.00000
1428.00,4.98899,10.256718,-0.000214,10.237415,0.9402,0.331,4.98899,0.00000
1429.00,4.98914,10.256758,-0.000215,10.237318,0.9402,0.331,4.98914,0.00000
1430.00,4.98835,10.256794,-0.000216,10.237300,0.9402,0.331,4.98835,0.00000
1431.00,4.98780,10.256809,-0.000212,10.237297,0.9402,0.331,4.98780,0.00000
1432.00,4.98764,10.256845,-0.000214,10.237339,0.9402,0.332,4.98764,0.00000
1433.00,4.98714,10.256780,-0.000211,10.237240,0.9402,0.332,4.98714,0.00000
1434.00,4.98807,10.256883,-0.000210,10.237285,0.9402,0.332,4.98807,0.00000
1435.00,4.98856,10.256976,-0.000208,10.237305,0.9402,0.332,4.98856,0.00000
1436.00,4.98936,10.257016,-0.000208,10.237255,0.9403,0.332,4.98936,0.00000
1437.00,4.98941,10.257015,-0.000205,10.237127,0.9403,0.332,4.98941,0.00000
1438.00,4.98947,10.257079,-0.000206,10.237142,0.9403,0.332,4.98947,0.00000
1439.00,4.98916,10.257041,-0.000208,10.237102,0.9403,0.332,4.98916,0.00000
1440.00,4.99053,10.257094,-0.000211,10.237093,0.9404,0.333,4.99053,0.00000
1441.00,4.99015,10.257249,-0.000211,10.237172,0.9404,0.333,4.99015,0.00000
1442.00,4.99055,10.257315,-0.000216,10.237243,0.9404,0.333,4.99055,0.00000
1443.00,4.99115,10.257384,-0.000219,10.237264,0.9405,0.333,4.99115,0.00000
1444.00,4.98954,10.257591,-0.000217,10.237366,0.9405,0.333,4.98954,0.00000
1445.00,4.98797,10.257682,-0.000215,10.237425,0.9406,0.334,4.98797,0.00000
1446.00,4.98761,10.257689,-0.000218,10.237376,0.9406,0.334,4.98761,0.00000
1447.00,4.98657,10.257790,-0.000215,10.237346,0.9407,0.334,4.98657,0.00000
1448.00,4.98673,10.257894,-0.000213,10.237365,0.9407,0.334,4.98673,0.00000
1449.00,4.98882,10.257899,-0.000212,10.237304,0.9408,0.334,4.98882,0.00000
1450.00,4.99002,10.257945,-0.000214,10.237237,0.9408,0.334,4.99002,0.00000
1451.00,4.99042,10.258027,-0.000211,10.237241,0.9409,0.334,4.99042,0.00000
1452.00,4.99100,10.258063,-0.000210,10.237229,0.9409,0.334,4.99100,0.00000
1453.00,4.99032,10.258126,-0.000211,10.237255,0.9410,0.335,4.99032,0.00000
1454.00,4.98944,10.258203,-0.000213,10.237246,0.9410,0.335,4.98944,0.00000
1455.00,4.98928,10.258174,-0.000213,10.237200,0.9411,0.335,4.98928,0.00000
1456.00,4.98993,10.258200,-0.000209,10.237204,0.9411,0.335,4.98993,0.00000
1457.00,4.99085,10.258278,-0.000210,10.237222,0.9412,0.335,4.99085,0.00000
1458.00,4.99125,10.258287,-0.000210,10.237149,0.9412,0.335,4.99125,0.00000
1459.00,4.99114,10.258260,-0.000210,10.237100,0.9412,0.335,4.99114,0.00000
1460.00,4.99118,10.258406,-0.000214,10.237171,0.9413,0.336,4.99118,0.00000
1461.00,4.99092,10.258390,-0.000222,10.237132,0.9413,0.336,4.99092,0.00000
1462.00,4.99028,10.258376,-0.000222,10.237104,0.9413,0.336,4.99028,0.00000
1463.00,4.99100,10.258433,-0.000224,10.237114,0.9414,0.337,4.99100,0.00000
1464.00,4.99144,10.258494,-0.000223,10.237141,0.9414,0.337,4.99144,0.00000
1465.00,4.99075,10.258456,-0.000218,10.237104,0.9414,0.337,4.99075,0.00000
1466.00,4.99001,10.258543,-0.000219,10.237126,0.9414,0.337,4.99001,0.00000
1467.00,4.99080,10.258655,-0.000218,10.237192,0.9414,0.337,4.99080,0.00000
1468.00,4.99075,10.258706,-0.000216,10.237221,0.9414,0.337,4.99075,0.00000
1469.00,4.99098,10.258840,-0.000219,10.237296,0.9414,0.338,4.99098,0.00000
1470.00,4.99119,10.258913,-0.000220,10.237258,0.9414,0.338,4.99119,0.00000
1471.00,4.99171,10.258976,-0.000215,10.237216,0.9414,0.338,4.99171,0.00000
1472.00,4.99100,10.259102,-0.000213,10.237250,0.9414,0.338,4.99100,0.00000
1473.00,4.99044,10.259151,-0.000213,10.237237,0.9414,0.338,4.99044,0.00000
1474.00,4.99040,10.259147,-0.000210,10.237201,0.9413,0.338,4.99040,0.00000
1475.00,4.99069,10.259225,-0.000208,10.237247,0.9413,0.338,4.99069,0.00000
1476.00,4.99049,10.259251,-0.000208,10.237279,0.9413,0.338,4.99049,0.00000
1477.00,4.99030,10.259198,-0.000207,10.237177,0.9412,0.338,4.99030,0.00000
1478.00,4.99001,10.259323,-0.000209,10.237204,0.9412,0.339,4.99001,0.00000
1479.00,4.98976,10.259360,-0.000207,10.237235,0.9412,0.339,4.98976,0.00000
1480.00,4.98939,10.259514,-0.000208,10.237377,0.9412,0.339,4.98939,0.00000
1481.00,4.98933,10.259645,-0.000211,10.237444,0.9411,0.339,4.98933,0.00000
1482.00,4.98908,10.259710,-0.000211,10.237462,0.9411,0.339,4.98908,0.00000
1483.00,4.98845,10.259739,-0.000210,10.237455,0.9410,0.339,4.98845,0.00000
1484.00,4.98903,10.259858,-0.000211,10.237440,0.9410,0.339,4.98903,0.00000
1485.00,4.98968,10.259861,-0.000209,10.237339,0.9409,0.340,4.98968,0.00000
1486.00,4.98959,10.259905,-0.000210,10.237335,0.9409,0.340,4.98959,0.00000
1487.00,4.98988,10.259985,-0.000213,10.237360,0.9408,0.340,4.98988,0.00000
1488.00,4.99064,10.259973,-0.000212,10.237312,0.9408,0.340,4.99064,0.00000
1489.00,4.98974,10.259918,-0.000210,10.237201,0.9407,0.340,4.98974,0.00000
1490.00,4.98945,10.259942,-0.000210,10.237222,0.9407,0.340,4.98945,0.00000
1491.00,4.98955,10.259967,-0.000208,10.237175,0.9406,0.340,4.98955,0.00000
1492.00,4.98988,10.259969,-0.000207,10.237166,0.9406,0.341,4.98988,0.00000
1493.00,4.99016,10.260047,-0.000208,10.237188,0.9405,0.341,4.99016,0.00000
1494.00,4.99028,10.260198,-0.000207,10.237280,0.9405,0.341,4.99028,0.00000
1495.00,4.99008,10.260275,-0.000208,10.237220,0.9404,0.341,4.99008,0.00000
1496.00,4.99009,10.260385,-0.000208,10.237255,0.9404,0.341,4.99009,0.00000
1497.00,4.98940,10.260430,-0.000207,10.237175,0.9403,0.341,4.98940,0.00000
1498.00,4.98910,10.260521,-0.000206,10.237166,0.9402,0.341,4.98910,0.00000
1499.00,4.98946,10.260584,-0.000208,10.237201,0.9402,0.342,4.98946,0.00000
1500.00,4.99005,10.260600,-0.000208,10.237198,0.9401,0.342,4.99005,0.00000
1501.00,4.99063,10.260618,-0.000208,10.237150,0.9400,0.342,4.99063,0.00000
1502.00,4.99161,10.260761,-0.000210,10.237242,0.9399,0.342,4.99161,0.00000
1503.00,4.99156,10.260750,-0.000210,10.237193,0.9397,0.342,4.99156,0.00000
1504.00,4.99174,10.260792,-0.000211,10.237153,0.9396,0.342,4.99174,0.00000
1505.00,4.99218,10.260868,-0.000206,10.237152,0.9395,0.342,4.99218,0.00000
1506.00,4.99198,10.260930,-0.000203,10.237181,0.9394,0.342,4.99198,0.00000
1507.00,4.99200,10.260921,-0.000199,10.237152,0.9392,0.342,4.99200,0.00000
1508.00,4.99225,10.261044,-0.000203,10.237248,0.9391,0.342,4.99225,0.00000
1509.00,4.99248,10.261110,-0.000201,10.237284,0.9390,0.343,4.99248,0.00000
1510.00,4.99231,10.261157,-0.000206,10.237301,0.9389,0.343,4.99231,0.00000
1511.00,4.99239,10.261230,-0.000207,10.237290,0.9387,0.343,4.99239,0.00000
1512.00,4.99151,10.261244,-0.000208,10.237248,0.9386,0.343,4.99151,0.00000
1513.00,4.99107,10.261364,-0.000205,10.237282,0.9385,0.343,4.99107,0.00000
1514.00,4.99037,10.261356,-0.000208,10.237169,0.9384,0.344,4.99037,0.00000
1515.00,4.99051,10.261329,-0.000209,10.237108,0.9383,0.344,4.99051,0.00000
1516.00,4.99056,10.261418,-0.000212,10.237150,0.9382,0.344,4.99056,0.00000
1517.00,4.99185,10.261490,-0.000215,10.237161,0.9381,0.344,4.99185,0.00000
1518.00,4.99345,10.261411,-0.000216,10.237025,0.9380,0.345,4.99345,0.00000
1519.00,4.99379,10.261479,-0.000215,10.237077,0.9379,0.345,4.99379,0.00000
1520.00,4.99348,10.261684,-0.000212,10.237165,0.9378,0.345,4.99348,0.00000
1521.00,4.99410,10.261640,-0.000214,10.237034,0.9377,0.345,4.99410,0.00000
1522.00,4.99404,10.261732,-0.000218,10.237045,0.9376,0.345,4.99404,0.00000
1523.00,4.99347,10.261745,-0.000216,10.237039,0.9376,0.345,4.99347,0.00000
1524.00,4.99286,10.261794,-0.000215,10.237018,0.9375,0.346,4.99286,0.00000
1525.00,4.99286,10.261760,-0.000216,10.236903,0.9375,0.346,4.99286,0.00000
1526.00,4.99224,10.261861,-0.000218,10.237003,0.9375,0.346,4.99224,0.00000
1527.00,4.99236,10.261926,-0.000213,10.236972,0.9374,0.346,4.99236,0.00000
1528.00,4.99217,10.261958,-0.000214,10.236967,0.9374,0.346,4.99217,0.00000
1529.00,4.99305,10.262015,-0.000216,10.236960,0.9374,0.347,4.99305,0.00000
1530.00,4.99276,10.262104,-0.000218,10.237042,0.9374,0.347,4.99276,0.00000
1531.00,4.99271,10.262155,-0.000214,10.236998,0.9373,0.347,4.99271,0.00000
@9,1.0000,2.0, 1530.056 
1532.00,4.99193,10.262203,-0.000215,10.237014,0.9373,0.347,4.99193,0.00000
1533.00,4.99233,10.262347,-0.000213,10.237063,0.9373,0.347,4.99233,0.00000
1534.00,4.98794,10.262334,-0.000210,10.237056,0.9373,0.347,4.98794,0.00000
1535.00,4.97646,10.262407,-0.000207,10.237096,0.9373,0.347,4.97646,0.00000
1536.00,4.96014,10.262394,-0.000206,10.237109,0.9373,0.347,4.96014,0.00000
1537.00,4.94428,10.262383,-0.000208,10.237134,0.9373,0.347,4.94428,0.00000
1538.00,4.92946,10.262486,-0.000213,10.237230,0.9374,0.348,4.92946,0.00000
1539.00,4.92161,10.262612,-0.000216,10.237255,0.9374,0.348,4.92161,0.00000
1540.00,4.92336,10.262574,-0.000216,10.237171,0.9374,0.348,4.92336,0.00000
1541.00,4.93170,10.262603,-0.000218,10.237140,0.9374,0.349,4.93170,0.00000
1542.00,4.94090,10.262701,-0.000217,10.237121,0.9375,0.349,4.94090,0.00000
1543.00,4.94753,10.262717,-0.000215,10.237083,0.9375,0.349,4.94753,0.00000
1544.00,4.95257,10.262764,-0.000212,10.237112,0.9375,0.349,4.95257,0.00000
1545.00,4.95462,10.262807,-0.000213,10.237144,0.9376,0.349,4.95462,0.00000
1546.00,4.95458,10.262880,-0.000213,10.237168,0.9376,0.349,4.95458,0.00000
1547.00,4.95247,10.262940,-0.000210,10.237213,0.9377,0.349,4.95247,0.00000
1548.00,4.95023,10.262924,-0.000212,10.237083,0.9377,0.349,4.95023,0.00000
1549.00,4.94701,10.262915,-0.000213,10.237016,0.9377,0.350,4.94701,0.00000
1550.00,4.94458,10.263025,-0.000212,10.237020,0.9378,0.350,4.94458,0.00000
1551.00,4.94201,10.263181,-0.000214,10.237027,0.9379,0.350,4.94201,0.00000
1552.00,4.93993,10.263243,-0.000213,10.237010,0.9379,0.350,4.93993,0.00000
1553.00,4.93918,10.263350,-0.000209,10.237098,0.9380,0.350,4.93918,0.00000
1554.00,4.93953,10.263522,-0.000208,10.237162,0.9381,0.350,4.93953,0.00000
1555.00,4.93938,10.263564,-0.000209,10.237099,0.9381,0.351,4.93938,0.00000
1556.00,4.93960,10.263523,-0.000205,10.237042,0.9382,0.351,4.93960,0.00000
1557.00,4.94070,10.263667,-0.000206,10.237099,0.9382,0.351,4.94070,0.00000
1558.00,4.94206,10.263788,-0.000207,10.237148,0.9383,0.351,4.94206,0.00000
1559.00,4.94371,10.263835,-0.000208,10.237178,0.9383,0.351,4.94371,0.00000
1560.00,4.94539,10.263916,-0.000209,10.237239,0.9383,0.351,4.94539,0.00000
1561.00,4.94743,10.264003,-0.000209,10.237297,0.9384,0.352,4.94743,0.00000
1562.00,4.94956,10.263932,-0.000211,10.237229,0.9384,0.352,4.94956,0.00000
1563.00,4.95062,10.263994,-0.000211,10.237262,0.9384,0.352,4.95062,0.00000
1564.00,4.95114,10.263982,-0.000208,10.237250,0.9384,0.352,4.95114,0.00000
1565.00,4.95257,10.264020,-0.000206,10.237277,0.9385,0.352,4.95257,0.00000
1566.00,4.95459,10.264114,-0.000207,10.237256,0.9385,0.352,4.95459,0.00000
1567.00,4.95637,10.264054,-0.000205,10.237133,0.9385,0.352,4.95637,0.00000
1568.00,4.95853,10.264123,-0.000205,10.237156,0.9385,0.352,4.95853,0.00000
1569.00,4.96014,10.264283,-0.000208,10.237210,0.9385,0.353,4.96014,0.00000
1570.00,4.96192,10.264236,-0.000206,10.237152,0.9385,0.353,4.96192,0.00000
1571.00,4.96291,10.264318,-0.000203,10.237244,0.9385,0.353,4.96291,0.00000
1572.00,4.96433,10.264496,-0.000204,10.237393,0.9386,0.353,4.96433,0.00000
1573.00,4.96592,10.264372,-0.000204,10.237267,0.9386,0.353,4.96592,0.00000
1574.00,4.96800,10.264352,-0.000205,10.237204,0.9386,0.353,4.96800,0.00000
1575.00,4.96948,10.264549,-0.000204,10.237349,0.9387,0.353,4.96948,0.00000
1576.00,4.97106,10.264517,-0.000204,10.237292,0.9388,0.353,4.97106,0.00000
1577.00,4.97155,10.264639,-0.000203,10.237337,0.9388,0.354,4.97155,0.00000
1578.00,4.97212,10.264795,-0.000200,10.237379,0.9388,0.354,4.97212,0.00000
1579.00,4.97254,10.264869,-0.000196,10.237421,0.9388,0.354,4.97254,0.00000
1580.00,4.97307,10.264965,-0.000198,10.237406,0.9388,0.354,4.97307,0.00000
1581.00,4.97264,10.264998,-0.000201,10.237352,0.9388,0.354,4.97264,0.00000
1582.00,4.97342,10.264907,-0.000202,10.237220,0.9388,0.354,4.97342,0.00000
1583.00,4.97429,10.265166,-0.000199,10.237371,0.9388,0.354,4.97429,0.00000
1584.00,4.97510,10.265220,-0.000200,10.237353,0.9388,0.354,4.97510,0.00000
1585.00,4.97582,10.265276,-0.000203,10.237309,0.9388,0.355,4.97582,0.00000
1586.00,4.97684,10.265250,-0.000204,10.237271,0.9387,0.355,4.97684,0.00000
1587.00,4.97799,10.265482,-0.000205,10.237432,0.9387,0.355,4.97799,0.00000
1588.00,4.97789,10.265332,-0.000211,10.237319,0.9387,0.356,4.97789,0.00000
1589.00,4.97686,10.265358,-0.000214,10.237325,0.9386,0.356,4.97686,0.00000
1590.00,4.97722,10.265308,-0.000212,10.237279,0.9386,0.356,4.97722,0.00000
1591.00,4.97746,10.265507,-0.000210,10.237409,0.9385,0.356,4.97746,0.00000
1592.00,4.97727,10.265480,-0.000207,10.237333,0.9385,0.356,4.97727,0.00000
1593.00,4.97756,10.265504,-0.000202,10.237281,0.9384,0.356,4.97756,0.00000
1594.00,4.97889,10.265564,-0.000199,10.237279,0.9384,0.356,4.97889,0.00000
1595.00,4.97963,10.265667,-0.000199,10.237281,0.9383,0.356,4.97963,0.00000
1596.00,4.98109,10.265570,-0.000197,10.237148,0.9382,0.356,4.98109,0.00000
1597.00,4.98058,10.265691,-0.000197,10.237257,0.9382,0.356,4.98058,0.00000
1598.00,4.98097,10.265766,-0.000199,10.237276,0.9382,0.356,4.98097,0.00000
1599.00,4.98102,10.265830,-0.000200,10.237234,0.9382,0.357,4.98102,0.00000
1600.00,4.98052,10.265828,-0.000203,10.237223,0.9381,0.357,4.98052,0.00000
1601.00,4.97993,10.265942,-0.000204,10.237235,0.9381,0.357,4.97993,0.00000
1602.00,4.98057,10.265803,-0.000207,10.237021,0.9380,0.357,4.98057,0.00000
1603.00,4.98013,10.265832,-0.000209,10.236993,0.9380,0.358,4.98013,0.00000
1604.00,4.97990,10.265933,-0.000212,10.237064,0.9380,0.358,4.97990,0.00000
1605.00,4.98048,10.266011,-0.000211,10.237053,0.9379,0.358,4.98048,0.00000
1606.00,4.98116,10.266132,-0.000212,10.237102,0.9379,0.358,4.98116,0.00000
1607.00,4.98148,10.266341,-0.000211,10.237220,0.9379,0.358,4.98148,0.00000
1608.00,4.98243,10.266452,-0.000212,10.237244,0.9378,0.358,4.98243,0.00000
1609.00,4.98312,10.266336,-0.000214,10.237082,0.9377,0.359,4.98312,0.00000
1610.00,4.98329,10.266442,-0.000216,10.237177,0.9377,0.359,4.98329,0.00000
1611.00,4.98272,10.266453,-0.000216,10.237196,0.9377,0.359,4.98272,0.00000
1612.00,4.98278,10.266538,-0.000215,10.237205,0.9376,0.359,4.98278,0.00000
1613.00,4.98227,10.266532,-0.000216,10.237142,0.9376,0.360,4.98227,0.00000
1614.00,4.98238,10.266646,-0.000214,10.237223,0.9376,0.360,4.98238,0.00000
1615.00,4.98260,10.266607,-0.000212,10.237110,0.9376,0.360,4.98260,0.00000
1616.00,4.98270,10.266664,-0.000214,10.237065,0.9375,0.360,4.98270,0.00000
1617.00,4.98247,10.266769,-0.000215,10.237145,0.9375,0.360,4.98247,0.00000
1618.00,4.98264,10.266898,-0.000212,10.237216,0.9374,0.360,4.98264,0.00000
1619.00,4.98330,10.266814,-0.000213,10.237068,0.9374,0.360,4.98330,0.00000
1620.00,4.98204,10.266791,-0.000215,10.237004,0.9373,0.361,4.98204,0.00000
1621.00,4.98225,10.266930,-0.000215,10.237097,0.9372,0.361,4.98225,0.00000
1622.00,4.98237,10.266889,-0.000214,10.237004,0.9371,0.361,4.98237,0.00000
1623.00,4.98301,10.266883,-0.000212,10.236983,0.9370,0.361,4.98301,0.00000
1624.00,4.98222,10.266991,-0.000210,10.237021,0.9370,0.361,4.98222,0.00000
1625.00,4.98241,10.267080,-0.000210,10.237026,0.9369,0.361,4.98241,0.00000
1626.00,4.98236,10.266938,-0.000207,10.236843,0.9368,0.361,4.98236,0.00000
1627.00,4.98261,10.266939,-0.000209,10.236841,0.9367,0.361,4.98261,0.00000
1628.00,4.98276,10.267100,-0.000213,10.236897,0.9367,0.362,4.98276,0.00000
1629.00,4.98280,10.267241,-0.000215,10.236965,0.9366,0.362,4.98280,0.00000
1630.00,4.98354,10.267237,-0.000214,10.236929,0.9366,0.362,4.98354,0.00000
1631.00,4.98364,10.267505,-0.000213,10.237138,0.9365,0.362,4.98364,0.00000
1632.00,4.98324,10.267642,-0.000211,10.237168,0.9364,0.363,4.98324,0.00000
1633.00,4.98266,10.267595,-0.000212,10.237110,0.9364,0.363,4.98266,0.00000
1634.00,4.98294,10.267755,-0.000209,10.237237,0.9363,0.363,4.98294,0.00000
1635.00,4.98282,10.267997,-0.000210,10.237407,0.9362,0.363,4.98282,0.00000
1636.00,4.98232,10.267985,-0.000213,10.237311,0.9361,0.363,4.98232,0.00000
1637.00,4.98226,10.268165,-0.000212,10.237376,0.9361,0.363,4.98226,0.00000
1638.00,4.98309,10.268405,-0.000212,10.237487,0.9360,0.363,4.98309,0.00000
1639.00,4.98345,10.268332,-0.000215,10.237319,0.9360,0.364,4.98345,0.00000
1640.00,4.98334,10.268441,-0.000215,10.237347,0.9359,0.364,4.98334,0.00000
1641.00,4.98377,10.268420,-0.000213,10.237328,0.9358,0.364,4.98377,0.00000
1642.00,4.98301,10.268231,-0.000211,10.237179,0.9358,0.364,4.98301,0.00000
1643.00,4.98197,10.268086,-0.000210,10.237087,0.9357,0.364,4.98197,0.00000
1644.00,4.98221,10.268146,-0.000207,10.237136,0.9356,0.364,4.98221,0.00000
1645.00,4.98219,10.268143,-0.000204,10.237105,0.9356,0.364,4.98219,0.00000
1646.00,4.98175,10.268350,-0.000202,10.237180,0.9355,0.364,4.98175,0.00000
1647.00,4.98243,10.268445,-0.000205,10.237161,0.9355,0.364,4.98243,0.00000
1648.00,4.98317,10.268514,-0.000204,10.237162,0.9354,0.364,4.98317,0.00000
1649.00,4.98306,10.268637,-0.000205,10.237198,0.9354,0.365,4.98306,0.00000
1650.00,4.98345,10.268732,-0.000203,10.237179,0.9353,0.365,4.98345,0.00000
1651.00,4.98350,10.268831,-0.000205,10.237247,0.9353,0.365,4.98350,0.00000
1652.00,4.98395,10.268966,-0.000203,10.237325,0.9352,0.365,4.98395,0.00000
1653.00,4.98369,10.269058,-0.000203,10.237337,0.9352,0.365,4.98369,0.00000
1654.00,4.98338,10.269079,-0.000204,10.237341,0.9351,0.365,4.98338,0.00000
1655.00,4.98389,10.269019,-0.000209,10.237287,0.9351,0.366,4.98389,0.00000
1656.00,4.98471,10.268867,-0.000209,10.237175,0.9350,0.366,4.98471,0.00000
1657.00,4.98532,10.268912,-0.000209,10.237258,0.9350,0.366,4.98532,0.00000
1658.00,4.98589,10.268936,-0.000212,10.237255,0.9350,0.366,4.98589,0.00000
1659.00,4.98522,10.268915,-0.000212,10.237157,0.9349,0.366,4.98522,0.00000
1660.00,4.98466,10.269083,-0.000211,10.237256,0.9349,0.366,4.98466,0.00000
1661.00,4.98403,10.269130,-0.000211,10.237210,0.9349,0.367,4.98403,0.00000
1662.00,4.98426,10.269117,-0.000212,10.237128,0.9349,0.367,4.98426,0.00000
1663.00,4.98442,10.269142,-0.000211,10.237112,0.9349,0.367,4.98442,0.00000
1664.00,4.98481,10.269297,-0.000210,10.237193,0.9349,0.367,4.98481,0.00000
1665.00,4.98427,10.269236,-0.000209,10.237093,0.9349,0.367,4.98427,0.00000
1666.00,4.98473,10.269354,-0.000212,10.237092,0.9349,0.367,4.98473,0.00000
1667.00,4.98396,10.269446,-0.000209,10.237034,0.9349,0.368,4.98396,0.00000
1668.00,4.98276,10.269501,-0.000208,10.236988,0.9349,0.368,4.98276,0.00000
1669.00,4.98289,10.269550,-0.000206,10.237010,0.9349,0.368,4.98289,0.00000
1670.00,4.98274,10.269523,-0.000205,10.236940,0.9349,0.368,4.98274,0.00000
1671.00,4.98240,10.269650,-0.000202,10.237066,0.9349,0.368,4.98240,0.00000
1672.00,4.98270,10.269638,-0.000205,10.237082,0.9349,0.368,4.98270,0.00000
1673.00,4.98345,10.269675,-0.000203,10.237115,0.9349,0.368,4.98345,0.00000
1674.00,4.98352,10.269679,-0.000204,10.237093,0.9349,0.368,4.98352,0.00000
1675.00,4.98455,10.269938,-0.000204,10.237232,0.9350,0.368,4.98455,0.00000
1676.00,4.98489,10.269762,-0.000203,10.236988,0.9350,0.369,4.98489,0.00000
1677.00,4.98508,10.269960,-0.000201,10.237089,0.9351,0.369,4.98508,0.00000
1678.00,4.98538,10.269997,-0.000207,10.237027,0.9351,0.369,4.98538,0.00000
1679.00,4.98515,10.270058,-0.000209,10.237044,0.9351,0.369,4.98515,0.00000
1680.00,4.98481,10.269846,-0.000212,10.236897,0.9352,0.369,4.98481,0.00000
1681.00,4.98485,10.269962,-0.000215,10.236960,0.9352,0.370,4.98485,0.00000
1682.00,4.98430,10.269781,-0.000218,10.236781,0.9353,0.370,4.98430,0.00000
1683.00,4.98354,10.269819,-0.000215,10.236773,0.9354,0.370,4.98354,0.00000
1684.00,4.98363,10.269863,-0.000214,10.236682,0.9355,0.370,4.98363,0.00000
1685.00,4.98385,10.270047,-0.000214,10.236745,0.9356,0.370,4.98385,0.00000
1686.00,4.98457,10.270278,-0.000212,10.236876,0.9357,0.371,4.98457,0.00000
1687.00,4.98480,10.270375,-0.000214,10.236913,0.9358,0.371,4.98480,0.00000
1688.00,4.98427,10.270563,-0.000210,10.237003,0.9359,0.371,4.98427,0.00000
1689.00,4.98405,10.270655,-0.000208,10.237094,0.9360,0.371,4.98405,0.00000
1690.00,4.98415,10.270749,-0.000208,10.237134,0.9361,0.371,4.98415,0.00000
1691.00,4.98341,10.270694,-0.000211,10.237045,0.9362,0.371,4.98341,0.00000
1692.00,4.98325,10.270844,-0.000210,10.237126,0.9363,0.371,4.98325,0.00000
1693.00,4.98400,10.270764,-0.000212,10.237022,0.9364,0.372,4.98400,0.00000
1694.00,4.98402,10.270890,-0.000214,10.237028,0.9365,0.372,4.98402,0.00000
1695.00,4.98294,10.270962,-0.000215,10.237081,0.9366,0.372,4.98294,0.00000
1696.00,4.98226,10.271106,-0.000213,10.237177,0.9367,0.372,4.98226,0.00000
1697.00,4.98285,10.271079,-0.000215,10.237092,0.9368,0.372,4.98285,0.00000
1698.00,4.98277,10.271260,-0.000216,10.237228,0.9369,0.373,4.98277,0.00000
1699.00,4.98286,10.271176,-0.000214,10.237158,0.9369,0.373,4.98286,0.00000
1700.00,4.98322,10.271210,-0.000211,10.237102,0.9370,0.373,4.98322,0.00000
1701.00,4.98277,10.271146,-0.000209,10.237000,0.9371,0.373,4.98277,0.00000
1702.00,4.98092,10.271356,-0.000204,10.237138,0.9371,0.373,4.98092,0.00000
1703.00,4.98098,10.271379,-0.000203,10.237142,0.9372,0.373,4.98098,0.00000
1704.00,4.98074,10.271504,-0.000203,10.237193,0.9373,0.373,4.98074,0.00000
1705.00,4.98028,10.271429,-0.000206,10.237100,0.9373,0.373,4.98028,0.00000
1706.00,4.98079,10.271638,-0.000208,10.237233,0.9374,0.373,4.98079,0.00000
1707.00,4.98256,10.271621,-0.000210,10.237165,0.9374,0.374,4.98256,0.00000
1708.00,4.98293,10.271633,-0.000210,10.237078,0.9374,0.374,4.98293,0.00000
1709.00,4.98319,10.271669,-0.000212,10.237090,0.9374,0.374,4.98319,0.00000
1710.00,4.98354,10.271883,-0.000207,10.237220,0.9374,0.374,4.98354,0.00000
1711.00,4.98409,10.271758,-0.000204,10.237119,0.9374,0.374,4.98409,0.00000
@10,1.0000,2.0, 1710.018 
1712.00,4.98419,10.271782,-0.000202,10.237107,0.9374,0.374,4.98419,0.00000
1713.00,4.98413,10.271908,-0.000202,10.237187,0.9374,0.374,4.98413,0.00000
1714.00,4.98215,10.271966,-0.000195,10.237205,0.9374,0.374,4.98215,0.00000
1715.00,4.97358,10.271924,-0.000198,10.237158,0.9374,0.374,4.97358,0.00000
1716.00,4.96085,10.272115,-0.000200,10.237285,0.9374,0.374,4.96085,0.00000
1717.00,4.94751,10.272073,-0.000204,10.237218,0.9374,0.374,4.94751,0.00000
1718.00,4.93664,10.272079,-0.000207,10.237196,0.9374,0.375,4.93664,0.00000
1719.00,4.93016,10.272108,-0.000213,10.237141,0.9374,0.375,4.93016,0.00000
1720.00,4.93272,10.272165,-0.000212,10.237084,0.9374,0.375,4.93272,0.00000
1721.00,4.94010,10.272087,-0.000212,10.236959,0.9374,0.375,4.94010,0.00000
1722.00,4.94903,10.272280,-0.000211,10.237011,0.9373,0.376,4.94903,0.00000
1723.00,4.95572,10.272300,-0.000209,10.236949,0.9373,0.376,4.95572,0.00000
1724.00,4.96052,10.272320,-0.000206,10.236925,0.9373,0.376,4.96052,0.00000
1725.00,4.96292,10.272440,-0.000210,10.237030,0.9373,0.376,4.96292,0.00000
1726.00,4.96286,10.272625,-0.000209,10.237105,0.9372,0.376,4.96286,0.00000
1727.00,4.96078,10.272628,-0.000211,10.237124,0.9372,0.376,4.96078,0.00000
1728.00,4.95814,10.272713,-0.000215,10.237217,0.9372,0.377,4.95814,0.00000
1729.00,4.95555,10.272813,-0.000218,10.237291,0.9371,0.377,4.95555,0.00000
1730.00,4.95280,10.272805,-0.000219,10.237280,0.9370,0.377,4.95280,0.00000
1731.00,4.95127,10.272857,-0.000221,10.237302,0.9369,0.377,4.95127,0.00000
1732.00,4.95006,10.272947,-0.000218,10.237365,0.9369,0.377,4.95006,0.00000
1733.00,4.94924,10.272951,-0.000215,10.237328,0.9368,0.377,4.94924,0.00000
1734.00,4.94869,10.273052,-0.000213,10.237335,0.9367,0.377,4.94869,0.00000
1735.00,4.94883,10.273159,-0.000208,10.237376,0.9366,0.377,4.94883,0.00000
1736.00,4.94998,10.273178,-0.000206,10.237363,0.9365,0.377,4.94998,0.00000
1737.00,4.95023,10.273246,-0.000210,10.237305,0.9363,0.377,4.95023,0.00000
1738.00,4.95131,10.273404,-0.000213,10.237378,0.9362,0.378,4.95131,0.00000
1739.00,4.95234,10.273448,-0.000216,10.237380,0.9361,0.378,4.95234,0.00000
1740.00,4.95291,10.273502,-0.000221,10.237354,0.9360,0.379,4.95291,0.00000
1741.00,4.95313,10.273555,-0.000222,10.237308,0.9359,0.379,4.95313,0.00000
1742.00,4.95488,10.273581,-0.000220,10.237266,0.9358,0.379,4.95488,0.00000
1743.00,4.95606,10.273609,-0.000220,10.237223,0.9357,0.379,4.95606,0.00000
1744.00,4.95704,10.273655,-0.000219,10.237168,0.9356,0.380,4.95704,0.00000
1745.00,4.95839,10.273738,-0.000214,10.237131,0.9355,0.380,4.95839,0.00000
1746.00,4.96002,10.273827,-0.000213,10.237127,0.9354,0.380,4.96002,0.00000
1747.00,4.96172,10.273868,-0.000213,10.237128,0.9353,0.380,4.96172,0.00000
1748.00,4.96285,10.273852,-0.000212,10.237040,0.9352,0.380,4.96285,0.00000
1749.00,4.96418,10.273935,-0.000208,10.237068,0.9351,0.380,4.96418,0.00000
1750.00,4.96575,10.273952,-0.000210,10.237017,0.9350,0.380,4.96575,0.00000
1751.00,4.96696,10.273966,-0.000210,10.236989,0.9349,0.380,4.96696,0.00000
1752.00,4.96771,10.274095,-0.000209,10.237055,0.9348,0.380,4.96771,0.00000
1753.00,4.96849,10.274206,-0.000209,10.237138,0.9347,0.381,4.96849,0.00000
1754.00,4.96925,10.274284,-0.000210,10.237182,0.9346,0.381,4.96925,0.00000
1755.00,4.96990,10.274324,-0.000209,10.237238,0.9345,0.381,4.96990,0.00000
1756.00,4.96973,10.274343,-0.000210,10.237266,0.9345,0.381,4.96973,0.00000
1757.00,4.97018,10.274359,-0.000207,10.237224,0.9344,0.381,4.97018,0.00000
1758.00,4.97048,10.274433,-0.000205,10.237219,0.9343,0.381,4.97048,0.00000
1759.00,4.97116,10.274505,-0.000205,10.237216,0.9343,0.381,4.97116,0.00000
1760.00,4.97185,10.274529,-0.000204,10.237196,0.9342,0.381,4.97185,0.00000
1761.00,4.97241,10.274597,-0.000203,10.237211,0.9341,0.381,4.97241,0.00000
1762.00,4.97253,10.274609,-0.000205,10.237254,0.9340,0.382,4.97253,0.00000
1763.00,4.97323,10.274604,-0.000204,10.237197,0.9340,0.382,4.97323,0.00000
1764.00,4.97271,10.274633,-0.000202,10.237211,0.9339,0.382,4.97271,0.00000
1765.00,4.97237,10.274648,-0.000203,10.237199,0.9338,0.382,4.97237,0.00000
1766.00,4.97199,10.274691,-0.000203,10.237197,0.9337,0.382,4.97199,0.00000
1767.00,4.97230,10.274731,-0.000202,10.237142,0.9336,0.382,4.97230,0.00000
1768.00,4.97237,10.274797,-0.000203,10.237187,0.9335,0.382,4.97237,0.00000
1769.00,4.97340,10.274800,-0.000205,10.237165,0.9334,0.383,4.97340,0.00000
1770.00,4.97406,10.274962,-0.000201,10.237171,0.9334,0.383,4.97406,0.00000
1771.00,4.97468,10.275073,-0.000200,10.237161,0.9333,0.383,4.97468,0.00000
1772.00,4.97455,10.275092,-0.000203,10.237136,0.9332,0.383,4.97455,0.00000
1773.00,4.97542,10.275153,-0.000204,10.237145,0.9331,0.383,4.97542,0.00000
1774.00,4.97510,10.275145,-0.000204,10.237047,0.9330,0.383,4.97510,0.00000
1775.00,4.97532,10.275147,-0.000210,10.237043,0.9330,0.384,4.97532,0.00000
1776.00,4.97538,10.275162,-0.000212,10.237018,0.9329,0.384,4.97538,0.00000
1777.00,4.97555,10.275296,-0.000211,10.237055,0.9328,0.384,4.97555,0.00000
1778.00,4.97493,10.275277,-0.000211,10.236977,0.9327,0.384,4.97493,0.00000
1779.00,4.97627,10.275414,-0.000209,10.237071,0.9326,0.384,4.97627,0.00000
1780.00,4.97701,10.275571,-0.000205,10.237095,0.9326,0.384,4.97701,0.00000
1781.00,4.97779,10.275653,-0.000203,10.237124,0.9325,0.384,4.97779,0.00000
1782.00,4.97835,10.275636,-0.000206,10.237126,0.9324,0.385,4.97835,0.00000
1783.00,4.97898,10.275649,-0.000210,10.237095,0.9324,0.385,4.97898,0.00000
1784.00,4.97828,10.275603,-0.000212,10.236969,0.9323,0.385,4.97828,0.00000
1785.00,4.97760,10.275516,-0.000214,10.236932,0.9323,0.385,4.97760,0.00000
1786.00,4.97822,10.275505,-0.000215,10.236881,0.9322,0.385,4.97822,0.00000
1787.00,4.97763,10.275573,-0.000213,10.236853,0.9321,0.386,4.97763,0.00000
1788.00,4.97717,10.275650,-0.000213,10.236879,0.9321,0.386,4.97717,0.00000
1789.00,4.97670,10.275816,-0.000215,10.236999,0.9320,0.386,4.97670,0.00000
1790.00,4.97655,10.275930,-0.000215,10.237064,0.9320,0.386,4.97655,0.00000
1791.00,4.97658,10.276036,-0.000216,10.237127,0.9319,0.386,4.97658,0.00000
1792.00,4.97734,10.276114,-0.000216,10.237145,0.9318,0.387,4.97734,0.00000
1793.00,4.97746,10.276294,-0.000214,10.237208,0.9318,0.387,4.97746,0.00000
1794.00,4.97755,10.276368,-0.000213,10.237226,0.9317,0.387,4.97755,0.00000
1795.00,4.97779,10.276407,-0.000214,10.237199,0.9317,0.387,4.97779,0.00000
1796.00,4.97747,10.276444,-0.000215,10.237180,0.9316,0.387,4.97747,0.00000
1797.00,4.97721,10.276425,-0.000212,10.237172,0.9315,0.387,4.97721,0.00000
1798.00,4.97783,10.276418,-0.000212,10.237212,0.9315,0.388,4.97783,0.00000
1799.00,4.97920,10.276316,-0.000211,10.237116,0.9314,0.388,4.97920,0.00000
1800.00,4.97890,10.276332,-0.000210,10.237128,0.9314,0.388,4.97890,0.00000
1801.00,4.97889,10.276462,-0.000209,10.237210,0.9313,0.388,4.97889,0.00000
1802.00,4.97968,10.276636,-0.000213,10.237269,0.9312,0.388,4.97968,0.00000
1803.00,4.98048,10.276697,-0.000213,10.237224,0.9311,0.388,4.98048,0.00000
1804.00,4.98082,10.276851,-0.000212,10.237260,0.9310,0.388,4.98082,0.00000
1805.00,4.98145,10.276910,-0.000211,10.237209,0.9310,0.388,4.98145,0.00000
1806.00,4.98014,10.276903,-0.000211,10.237169,0.9309,0.389,4.98014,0.00000
1807.00,4.97862,10.276919,-0.000208,10.237107,0.9308,0.389,4.97862,0.00000
1808.00,4.97745,10.277008,-0.000213,10.237152,0.9308,0.389,4.97745,0.00000
1809.00,4.97697,10.277130,-0.000217,10.237241,0.9307,0.389,4.97697,0.00000
1810.00,4.97682,10.277199,-0.000216,10.237295,0.9307,0.390,4.97682,0.00000
1811.00,4.97746,10.277233,-0.000213,10.237242,0.9306,0.390,4.97746,0.00000
1812.00,4.97865,10.277348,-0.000217,10.237297,0.9306,0.390,4.97865,0.00000
1813.00,4.97865,10.277318,-0.000212,10.237212,0.9305,0.390,4.97865,0.00000
1814.00,4.97889,10.277331,-0.000207,10.237197,0.9304,0.390,4.97889,0.00000
1815.00,4.97897,10.277379,-0.000208,10.237196,0.9304,0.390,4.97897,0.00000
1816.00,4.97847,10.277402,-0.000209,10.237204,0.9303,0.390,4.97847,0.00000
1817.00,4.97793,10.277380,-0.000208,10.237186,0.9303,0.390,4.97793,0.00000
1818.00,4.97835,10.277502,-0.000211,10.237216,0.9303,0.390,4.97835,0.00000
1819.00,4.97815,10.277521,-0.000212,10.237146,0.9302,0.391,4.97815,0.00000
1820.00,4.97798,10.277638,-0.000211,10.237170,0.9302,0.391,4.97798,0.00000
1821.00,4.97956,10.277686,-0.000210,10.237132,0.9301,0.391,4.97956,0.00000
1822.00,4.98006,10.277786,-0.000209,10.237101,0.9301,0.391,4.98006,0.00000
1823.00,4.98071,10.277761,-0.000205,10.237061,0.9301,0.391,4.98071,0.00000
1824.00,4.98065,10.277795,-0.000203,10.237053,0.9301,0.391,4.98065,0.00000
1825.00,4.98042,10.277871,-0.000205,10.237032,0.9300,0.392,4.98042,0.00000
1826.00,4.97977,10.277973,-0.000206,10.237069,0.9300,0.392,4.97977,0.00000
1827.00,4.97964,10.278001,-0.000205,10.237070,0.9300,0.392,4.97964,0.00000
1828.00,4.97856,10.278078,-0.000206,10.237057,0.9300,0.392,4.97856,0.00000
1829.00,4.97805,10.278196,-0.000207,10.237040,0.9300,0.393,4.97805,0.00000
1830.00,4.97903,10.278173,-0.000208,10.236963,0.9300,0.393,4.97903,0.00000
1831.00,4.97883,10.278233,-0.000206,10.236967,0.9300,0.393,4.97883,0.00000
1832.00,4.97866,10.278277,-0.000205,10.236991,0.9300,0.393,4.97866,0.00000
1833.00,4.97950,10.278397,-0.000204,10.237030,0.9299,0.393,4.97950,0.00000
1834.00,4.97887,10.278355,-0.000203,10.237018,0.9299,0.393,4.97887,0.00000
1835.00,4.97748,10.278462,-0.000200,10.237062,0.9299,0.393,4.97748,0.00000
1836.00,4.97662,10.278451,-0.000202,10.237017,0.9299,0.393,4.97662,0.00000
1837.00,4.97633,10.278521,-0.000202,10.237051,0.9299,0.393,4.97633,0.00000
1838.00,4.97609,10.278491,-0.000202,10.236959,0.9299,0.393,4.97609,0.00000
1839.00,4.97688,10.278663,-0.000204,10.237080,0.9299,0.394,4.97688,0.00000
1840.00,4.97719,10.278696,-0.000207,10.237072,0.9299,0.394,4.97719,0.00000
1841.00,4.97891,10.278810,-0.000208,10.237107,0.9299,0.394,4.97891,0.00000
1842.00,4.97901,10.278774,-0.000210,10.237007,0.9299,0.394,4.97901,0.00000
1843.00,4.97827,10.278814,-0.000212,10.237066,0.9299,0.394,4.97827,0.00000
1844.00,4.97806,10.278784,-0.000213,10.236965,0.9300,0.395,4.97806,0.00000
1845.00,4.97856,10.278839,-0.000212,10.237005,0.9300,0.395,4.97856,0.00000
1846.00,4.97826,10.278847,-0.000211,10.237008,0.9300,0.395,4.97826,0.00000
1847.00,4.97860,10.279024,-0.000210,10.237097,0.9301,0.395,4.97860,0.00000
1848.00,4.97913,10.279087,-0.000207,10.237136,0.9301,0.395,4.97913,0.00000
1849.00,4.97846,10.279189,-0.000204,10.237203,0.9301,0.395,4.97846,0.00000
1850.00,4.97815,10.279260,-0.000205,10.237198,0.9301,0.395,4.97815,0.00000
1851.00,4.97781,10.279359,-0.000204,10.237281,0.9301,0.395,4.97781,0.00000
1852.00,4.97797,10.279394,-0.000202,10.237327,0.9300,0.395,4.97797,0.00000
1853.00,4.97838,10.279472,-0.000204,10.237384,0.9300,0.395,4.97838,0.00000
1854.00,4.97869,10.279506,-0.000204,10.237396,0.9300,0.396,4.97869,0.00000
1855.00,4.97867,10.279522,-0.000203,10.237406,0.9299,0.396,4.97867,0.00000
1856.00,4.97885,10.279635,-0.000202,10.237414,0.9299,0.396,4.97885,0.00000
1857.00,4.97863,10.279638,-0.000203,10.237331,0.9298,0.396,4.97863,0.00000
1858.00,4.97857,10.279736,-0.000202,10.237278,0.9298,0.396,4.97857,0.00000
1859.00,4.97855,10.279797,-0.000202,10.237235,0.9297,0.396,4.97855,0.00000
1860.00,4.97838,10.279827,-0.000202,10.237211,0.9297,0.396,4.97838,0.00000
1861.00,4.97791,10.279831,-0.000206,10.237177,0.9296,0.397,4.97791,0.00000
1862.00,4.97779,10.279945,-0.000206,10.237253,0.9295,0.397,4.97779,0.00000
1863.00,4.97770,10.279948,-0.000207,10.237229,0.9295,0.397,4.97770,0.00000
1864.00,4.97809,10.280080,-0.000208,10.237360,0.9294,0.397,4.97809,0.00000
1865.00,4.97847,10.280162,-0.000206,10.237397,0.9293,0.397,4.97847,0.00000
1866.00,4.97840,10.280195,-0.000202,10.237380,0.9292,0.397,4.97840,0.00000
1867.00,4.97791,10.280202,-0.000204,10.237315,0.9291,0.397,4.97791,0.00000
1868.00,4.97757,10.280275,-0.000204,10.237338,0.9290,0.398,4.97757,0.00000
1869.00,4.97819,10.280257,-0.000203,10.237251,0.9290,0.398,4.97819,0.00000
1870.00,4.97826,10.280305,-0.000205,10.237221,0.9289,0.398,4.97826,0.00000
1871.00,4.97827,10.280317,-0.000206,10.237155,0.9288,0.398,4.97827,0.00000
1872.00,4.97817,10.280373,-0.000204,10.237153,0.9287,0.398,4.97817,0.00000
1873.00,4.97782,10.280435,-0.000203,10.237154,0.9286,0.398,4.97782,0.00000
1874.00,4.97710,10.280529,-0.000200,10.237156,0.9285,0.398,4.97710,0.00000
1875.00,4.97723,10.280553,-0.000200,10.237088,0.9284,0.398,4.97723,0.00000
1876.00,4.97823,10.280657,-0.000199,10.237119,0.9283,0.398,4.97823,0.00000
1877.00,4.97873,10.280774,-0.000200,10.237125,0.9282,0.399,4.97873,0.00000
1878.00,4.97926,10.280840,-0.000202,10.237114,0.9281,0.399,4.97926,0.00000
1879.00,4.97919,10.280851,-0.000205,10.237053,0.9280,0.399,4.97919,0.00000
1880.00,4.97855,10.280924,-0.000206,10.237100,0.9279,0.399,4.97855,0.00000
1881.00,4.97723,10.281051,-0.000206,10.237172,0.9278,0.399,4.97723,0.00000
1882.00,4.97756,10.281085,-0.000208,10.237164,0.9277,0.400,4.97756,0.00000
1883.00,4.97793,10.281194,-0.000207,10.237207,0.9276,0.400,4.97793,0.00000
1884.00,4.97857,10.281268,-0.000206,10.237263,0.9275,0.400,4.97857,0.00000
1885.00,4.97890,10.281332,-0.000204,10.237269,0.9274,0.400,4.97890,0.00000
1886.00,4.97949,10.281297,-0.000203,10.237198,0.9273,0.400,4.97949,0.00000
1887.00,4.97966,10.281303,-0.000200,10.237175,0.9272,0.400,4.97966,0.00000
1888.00,4.97899,10.281333,-0.000197,10.237167,0.9271,0.400,4.97899,0.00000
1889.00,4.97858,10.281431,-0.000197,10.237187,0.9270,0.400,4.97858,0.00000
1890.00,4.97901,10.281565,-0.000197,10.237251,0.9270,0.400,4.97901,0.00000
1891.00,4.97878,10.281694,-0.000197,10.237317,0.9269,0.400,4.97878,0.00000
@11,1.0000,2.0, 1890.09 
1892.00,4.97806,10.281750,-0.000198,10.237307,0.9268,0.401,4.97806,0.00000
1893.00,4.97886,10.281743,-0.000198,10.237281,0.9267,0.401,4.97886,0.00000
1894.00,4.97754,10.281685,-0.000199,10.237168,0.9266,0.401,4.97754,0.00000
1895.00,4.97048,10.281609,-0.000201,10.237086,0.9264,0.401,4.97048,0.00000
1896.00,4.96083,10.281604,-0.000203,10.237088,0.9263,0.401,4.96083,0.00000
1897.00,4.95159,10.281706,-0.000205,10.237174,0.9262,0.401,4.95159,0.00000
1898.00,4.94239,10.281833,-0.000209,10.237218,0.9260,0.402,4.94239,0.00000
1899.00,4.93685,10.281960,-0.000207,10.237284,0.9259,0.402,4.93685,0.00000
1900.00,4.93914,10.282050,-0.000210,10.237255,0.9258,0.402,4.93914,0.00000
1901.00,4.94553,10.282144,-0.000212,10.237220,0.9257,0.402,4.94553,0.00000
1902.00,4.95327,10.282205,-0.000214,10.237158,0.9256,0.403,4.95327,0.00000
1903.00,4.95987,10.282237,-0.000214,10.237152,0.9255,0.403,4.95987,0.00000
1904.00,4.96444,10.282257,-0.000215,10.237128,0.9254,0.403,4.96444,0.00000
1905.00,4.96559,10.282319,-0.000210,10.237166,0.9253,0.403,4.96559,0.00000
1906.00,4.96658,10.282326,-0.000210,10.237066,0.9252,0.403,4.96658,0.00000
1907.00,4.96638,10.282393,-0.000209,10.237088,0.9251,0.403,4.96638,0.00000
1908.00,4.96573,10.282405,-0.000209,10.237028,0.9251,0.403,4.96573,0.00000
1909.00,4.96411,10.282493,-0.000210,10.237058,0.9250,0.403,4.96411,0.00000
1910.00,4.96329,10.282548,-0.000210,10.237069,0.9250,0.403,4.96329,0.00000
1911.00,4.96193,10.282613,-0.000208,10.237103,0.9249,0.403,4.96193,0.00000
1912.00,4.96022,10.282671,-0.000206,10.237087,0.9249,0.403,4.96022,0.00000
1913.00,4.95871,10.282793,-0.000208,10.237139,0.9248,0.404,4.95871,0.00000
1914.00,4.95854,10.282751,-0.000211,10.237057,0.9247,0.404,4.95854,0.00000
1915.00,4.95759,10.282790,-0.000215,10.237004,0.9247,0.404,4.95759,0.00000
1916.00,4.95699,10.282848,-0.000218,10.237044,0.9246,0.405,4.95699,0.00000
1917.00,4.95652,10.282853,-0.000222,10.237025,0.9245,0.405,4.95652,0.00000
1918.00,4.95707,10.282910,-0.000221,10.237021,0.9244,0.405,4.95707,0.00000
1919.00,4.95767,10.282967,-0.000218,10.236995,0.9244,0.405,4.95767,0.00000
1920.00,4.95939,10.283028,-0.000219,10.236999,0.9243,0.405,4.95939,0.00000
1921.00,4.96075,10.283069,-0.000220,10.236964,0.9243,0.406,4.96075,0.00000
1922.00,4.96179,10.283152,-0.000221,10.236975,0.9243,0.406,4.96179,0.00000
1923.00,4.96289,10.283149,-0.000220,10.236892,0.9242,0.406,4.96289,0.00000
1924.00,4.96347,10.283295,-0.000224,10.236964,0.9242,0.406,4.96347,0.00000
1925.00,4.96359,10.283369,-0.000223,10.237012,0.9241,0.406,4.96359,0.00000
1926.00,4.96399,10.283442,-0.000222,10.237020,0.9241,0.407,4.96399,0.00000
1927.00,4.96497,10.283501,-0.000223,10.237065,0.9240,0.407,4.96497,0.00000
1928.00,4.96590,10.283503,-0.000223,10.237039,0.9240,0.407,4.96590,0.00000
1929.00,4.96642,10.283492,-0.000220,10.237030,0.9240,0.407,4.96642,0.00000
1930.00,4.96732,10.283502,-0.000221,10.236940,0.9240,0.407,4.96732,0.00000
1931.00,4.96770,10.283500,-0.000217,10.236933,0.9240,0.407,4.96770,0.00000
1932.00,4.96863,10.283461,-0.000210,10.236879,0.9240,0.407,4.96863,0.00000
1933.00,4.96871,10.283588,-0.000211,10.236975,0.9239,0.407,4.96871,0.00000
1934.00,4.96956,10.283632,-0.000213,10.236972,0.9239,0.407,4.96956,0.00000
1935.00,4.96977,10.283736,-0.000211,10.237043,0.9239,0.408,4.96977,0.00000
1936.00,4.97071,10.283809,-0.000211,10.237023,0.9239,0.408,4.97071,0.00000
1937.00,4.97052,10.283899,-0.000214,10.236959,0.9239,0.408,4.97052,0.00000
1938.00,4.97005,10.283845,-0.000213,10.236868,0.9239,0.408,4.97005,0.00000
1939.00,4.96986,10.283902,-0.000214,10.236887,0.9240,0.408,4.96986,0.00000
1940.00,4.97035,10.283925,-0.000216,10.236881,0.9240,0.408,4.97035,0.00000
1941.00,4.97029,10.283947,-0.000215,10.236873,0.9240,0.409,4.97029,0.00000
1942.00,4.97087,10.283993,-0.000216,10.236926,0.9240,0.409,4.97087,0.00000
1943.00,4.97124,10.284135,-0.000216,10.237006,0.9241,0.409,4.97124,0.00000
1944.00,4.97179,10.284151,-0.000214,10.236955,0.9241,0.409,4.97179,0.00000
1945.00,4.97210,10.284193,-0.000213,10.236942,0.9241,0.409,4.97210,0.00000
1946.00,4.97189,10.284323,-0.000216,10.236944,0.9241,0.409,4.97189,0.00000
1947.00,4.97127,10.284379,-0.000215,10.236950,0.9242,0.410,4.97127,0.00000
1948.00,4.97177,10.284410,-0.000216,10.236946,0.9242,0.410,4.97177,0.00000
1949.00,4.97213,10.284445,-0.000212,10.236950,0.9242,0.410,4.97213,0.00000
1950.00,4.97205,10.284510,-0.000208,10.236980,0.9242,0.410,4.97205,0.00000
1951.00,4.97258,10.284498,-0.000206,10.236981,0.9243,0.410,4.97258,0.00000
1952.00,4.97304,10.284567,-0.000208,10.236969,0.9243,0.410,4.97304,0.00000
1953.00,4.97189,10.284599,-0.000206,10.236908,0.9243,0.410,4.97189,0.00000
1954.00,4.97160,10.284728,-0.000211,10.236901,0.9244,0.410,4.97160,0.00000
1955.00,4.97232,10.284795,-0.000218,10.236861,0.9244,0.411,4.97232,0.00000
1956.00,4.97225,10.284817,-0.000218,10.236865,0.9245,0.411,4.97225,0.00000
1957.00,4.97289,10.284826,-0.000211,10.236887,0.9245,0.411,4.97289,0.00000
1958.00,4.97460,10.284935,-0.000209,10.236960,0.9246,0.411,4.97460,0.00000
1959.00,4.97439,10.284983,-0.000204,10.237036,0.9246,0.411,4.97439,0.00000
1960.00,4.97357,10.284977,-0.000199,10.237061,0.9247,0.411,4.97357,0.00000
1961.00,4.97362,10.285084,-0.000197,10.237114,0.9248,0.411,4.97362,0.00000
1962.00,4.97377,10.285191,-0.000200,10.237144,0.9248,0.411,4.97377,0.00000
1963.00,4.97348,10.285184,-0.000202,10.237080,0.9249,0.411,4.97348,0.00000
1964.00,4.97413,10.285261,-0.000202,10.237082,0.9249,0.411,4.97413,0.00000
1965.00,4.97398,10.285376,-0.000203,10.237106,0.9250,0.412,4.97398,0.00000
1966.00,4.97469,10.285397,-0.000206,10.237042,0.9250,0.412,4.97469,0.00000
1967.00,4.97412,10.285407,-0.000207,10.236984,0.9251,0.412,4.97412,0.00000
1968.00,4.97421,10.285474,-0.000206,10.236996,0.9251,0.412,4.97421,0.00000
1969.00,4.97388,10.285539,-0.000209,10.236991,0.9252,0.412,4.97388,0.00000
1970.00,4.97417,10.285607,-0.000210,10.237018,0.9253,0.413,4.97417,0.00000
1971.00,4.97338,10.285797,-0.000209,10.237128,0.9253,0.413,4.97338,0.00000
1972.00,4.97284,10.285898,-0.000209,10.237170,0.9254,0.413,4.97284,0.00000
1973.00,4.97266,10.286040,-0.000209,10.237246,0.9255,0.413,4.97266,0.00000
1974.00,4.97203,10.286100,-0.000205,10.237298,0.9255,0.413,4.97203,0.00000
1975.00,4.97157,10.286193,-0.000204,10.237332,0.9255,0.413,4.97157,0.00000
1976.00,4.97222,10.286044,-0.000203,10.237190,0.9256,0.413,4.97222,0.00000
1977.00,4.97305,10.286043,-0.000204,10.237144,0.9256,0.413,4.97305,0.00000
1978.00,4.97259,10.286030,-0.000207,10.237083,0.9256,0.413,4.97259,0.00000
1979.00,4.97389,10.286027,-0.000208,10.236945,0.9256,0.414,4.97389,0.00000
1980.00,4.97486,10.286073,-0.000209,10.236891,0.9256,0.414,4.97486,0.00000
1981.00,4.97518,10.286234,-0.000210,10.237008,0.9256,0.414,4.97518,0.00000
1982.00,4.97543,10.286374,-0.000208,10.237093,0.9256,0.414,4.97543,0.00000
1983.00,4.97515,10.286404,-0.000206,10.237068,0.9256,0.414,4.97515,0.00000
1984.00,4.97462,10.286476,-0.000207,10.237143,0.9256,0.414,4.97462,0.00000
1985.00,4.97389,10.286403,-0.000205,10.237059,0.9256,0.414,4.97389,0.00000
1986.00,4.97327,10.286448,-0.000209,10.237018,0.9255,0.415,4.97327,0.00000
1987.00,4.97303,10.286493,-0.000212,10.236992,0.9255,0.415,4.97303,0.00000
1988.00,4.97335,10.286525,-0.000210,10.236991,0.9254,0.415,4.97335,0.00000
1989.00,4.97221,10.286565,-0.000210,10.236974,0.9254,0.415,4.97221,0.00000
1990.00,4.97251,10.286662,-0.000211,10.236999,0.9253,0.415,4.97251,0.00000
1991.00,4.97214,10.286744,-0.000207,10.236973,0.9253,0.415,4.97214,0.00000
1992.00,4.97203,10.286726,-0.000205,10.236877,0.9252,0.415,4.97203,0.00000
1993.00,4.97306,10.286811,-0.000206,10.236922,0.9252,0.415,4.97306,0.00000
1994.00,4.97456,10.286912,-0.000205,10.236925,0.9251,0.416,4.97456,0.00000
1995.00,4.97471,10.287040,-0.000206,10.236972,0.9250,0.416,4.97471,0.00000
1996.00,4.97495,10.287069,-0.000207,10.236962,0.9250,0.416,4.97495,0.00000
1997.00,4.97511,10.287193,-0.000211,10.237046,0.9249,0.416,4.97511,0.00000
1998.00,4.97501,10.287275,-0.000213,10.237047,0.9249,0.416,4.97501,0.00000
1999.00,4.97511,10.287312,-0.000216,10.237018,0.9248,0.417,4.97511,0.00000
2000.00,4.97549,10.287335,-0.000214,10.236952,0.9248,0.417,4.97549,0.00000
2001.00,4.97574,10.287413,-0.000213,10.237012,0.9247,0.417,4.97574,0.00000
2002.00,4.97559,10.287375,-0.000211,10.236978,0.9247,0.417,4.97559,0.00000
2003.00,4.97499,10.287490,-0.000209,10.237051,0.9246,0.417,4.97499,0.00000
2004.00,4.97475,10.287528,-0.000209,10.237079,0.9246,0.417,4.97475,0.00000
2005.00,4.97444,10.287581,-0.000211,10.237111,0.9245,0.418,4.97444,0.00000
2006.00,4.97497,10.287677,-0.000214,10.237156,0.9244,0.418,4.97497,0.00000
2007.00,4.97504,10.287826,-0.000213,10.237214,0.9244,0.418,4.97504,0.00000
2008.00,4.97506,10.287840,-0.000211,10.237080,0.9243,0.418,4.97506,0.00000
2009.00,4.97489,10.287956,-0.000211,10.237089,0.9242,0.418,4.97489,0.00000
2010.00,4.97451,10.287977,-0.000210,10.237098,0.9241,0.418,4.97451,0.00000
2011.00,4.97390,10.287922,-0.000206,10.237034,0.9240,0.418,4.97390,0.00000
2012.00,4.97420,10.287885,-0.000206,10.236954,0.9240,0.418,4.97420,0.00000
2013.00,4.97414,10.287856,-0.000211,10.236925,0.9239,0.419,4.97414,0.00000
2014.00,4.97413,10.287845,-0.000209,10.236927,0.9238,0.419,4.97413,0.00000
2015.00,4.97494,10.287931,-0.000210,10.236976,0.9238,0.419,4.97494,0.00000
2016.00,4.97509,10.288029,-0.000211,10.236976,0.9237,0.419,4.97509,0.00000
2017.00,4.97457,10.288062,-0.000214,10.236960,0.9237,0.420,4.97457,0.00000
2018.00,4.97490,10.288199,-0.000212,10.237092,0.9237,0.420,4.97490,0.00000
2019.00,4.97429,10.288257,-0.000212,10.237106,0.9236,0.420,4.97429,0.00000
2020.00,4.97381,10.288277,-0.000212,10.237037,0.9236,0.420,4.97381,0.00000
2021.00,4.97363,10.288371,-0.000214,10.237086,0.9235,0.420,4.97363,0.00000
2022.00,4.97433,10.288407,-0.000212,10.237075,0.9235,0.420,4.97433,0.00000
2023.00,4.97521,10.288419,-0.000209,10.236976,0.9234,0.420,4.97521,0.00000
2024.00,4.97533,10.288459,-0.000212,10.236930,0.9234,0.420,4.97533,0.00000
2025.00,4.97456,10.288527,-0.000213,10.236953,0.9233,0.421,4.97456,0.00000
2026.00,4.97456,10.288472,-0.000213,10.236851,0.9232,0.421,4.97456,0.00000
2027.00,4.97456,10.288704,-0.000213,10.236984,0.9232,0.421,4.97456,0.00000
2028.00,4.97401,10.288730,-0.000213,10.236987,0.9231,0.421,4.97401,0.00000
2029.00,4.97378,10.288784,-0.000213,10.236969,0.9231,0.421,4.97378,0.00000
2030.00,4.97477,10.288796,-0.000208,10.236942,0.9230,0.421,4.97477,0.00000
2031.00,4.97530,10.288905,-0.000209,10.236999,0.9230,0.422,4.97530,0.00000
2032.00,4.97450,10.288805,-0.000210,10.236879,0.9229,0.422,4.97450,0.00000
2033.00,4.97416,10.288874,-0.000208,10.236868,0.9229,0.422,4.97416,0.00000
2034.00,4.97493,10.288962,-0.000206,10.236894,0.9229,0.422,4.97493,0.00000
2035.00,4.97478,10.289031,-0.000209,10.236886,0.9229,0.422,4.97478,0.00000
2036.00,4.97438,10.289030,-0.000209,10.236813,0.9229,0.422,4.97438,0.00000
2037.00,4.97451,10.289150,-0.000211,10.236810,0.9229,0.423,4.97451,0.00000
2038.00,4.97362,10.289254,-0.000213,10.236859,0.9229,0.423,4.97362,0.00000
2039.00,4.97340,10.289294,-0.000215,10.236844,0.9229,0.423,4.97340,0.00000
2040.00,4.97333,10.289401,-0.000214,10.236869,0.9229,0.423,4.97333,0.00000
2041.00,4.97327,10.289580,-0.000215,10.236942,0.9229,0.423,4.97327,0.00000
2042.00,4.97285,10.289571,-0.000214,10.236959,0.9229,0.424,4.97285,0.00000
2043.00,4.97278,10.289563,-0.000212,10.236917,0.9228,0.424,4.97278,0.00000
2044.00,4.97240,10.289534,-0.000209,10.236865,0.9228,0.424,4.97240,0.00000
2045.00,4.97170,10.289515,-0.000207,10.236844,0.9228,0.424,4.97170,0.00000
2046.00,4.97186,10.289477,-0.000204,10.236830,0.9228,0.424,4.97186,0.00000
2047.00,4.97281,10.289587,-0.000203,10.236865,0.9228,0.424,4.97281,0.00000
2048.00,4.97435,10.289680,-0.000204,10.236954,0.9228,0.424,4.97435,0.00000
2049.00,4.97437,10.289767,-0.000206,10.237023,0.9228,0.424,4.97437,0.00000
2050.00,4.97466,10.289881,-0.000211,10.237100,0.9228,0.425,4.97466,0.00000
2051.00,4.97456,10.289955,-0.000211,10.237096,0.9228,0.425,4.97456,0.00000
2052.00,4.97394,10.289979,-0.000210,10.237093,0.9228,0.425,4.97394,0.00000
2053.00,4.97368,10.289990,-0.000210,10.237033,0.9228,0.425,4.97368,0.00000
2054.00,4.97410,10.290070,-0.000207,10.237027,0.9228,0.425,4.97410,0.00000
2055.00,4.97454,10.290128,-0.000202,10.236993,0.9228,0.425,4.97454,0.00000
2056.00,4.97449,10.290183,-0.000203,10.236961,0.9228,0.425,4.97449,0.00000
2057.00,4.97410,10.290253,-0.000204,10.236939,0.9228,0.425,4.97410,0.00000
2058.00,4.97367,10.290376,-0.000206,10.236983,0.9228,0.426,4.97367,0.00000
2059.00,4.97355,10.290380,-0.000208,10.236942,0.9227,0.426,4.97355,0.00000
2060.00,4.97376,10.290412,-0.000212,10.236903,0.9227,0.426,4.97376,0.00000
2061.00,4.97434,10.290414,-0.000209,10.236923,0.9227,0.426,4.97434,0.00000
2062.00,4.97509,10.290416,-0.000208,10.236922,0.9227,0.426,4.97509,0.00000
2063.00,4.97447,10.290377,-0.000207,10.236905,0.9227,0.426,4.97447,0.00000
2064.00,4.97430,10.290461,-0.000204,10.236934,0.9227,0.426,4.97430,0.00000
2065.00,4.97402,10.290553,-0.000201,10.237003,0.9227,0.426,4.97402,0.00000
2066.00,4.97368,10.290687,-0.000202,10.237046,0.9227,0.426,4.97368,0.00000
2067.00,4.97241,10.290825,-0.000203,10.237101,0.9227,0.427,4.97241,0.00000
2068.00,4.97195,10.290923,-0.000206,10.237097,0.9226,0.427,4.97195,0.00000
2069.00,4.97213,10.290968,-0.000207,10.237090,0.9226,0.427,4.97213,0.00000
2070.00,4.97223,10.291015,-0.000209,10.237043,0.9226,0.427,4.97223,0.00000
2071.00,4.97210,10.291074,-0.000210,10.237003,0.9225,0.428,4.97210,0.00000
@12,1.0000,2.0, 2070.067 
2072.00,4.97313,10.291174,-0.000208,10.236995,0.9225,0.428,4.97313,0.00000
2073.00,4.97456,10.291279,-0.000205,10.237012,0.9226,0.428,4.97456,0.00000
2074.00,4.97454,10.291427,-0.000204,10.237094,0.9225,0.428,4.97454,0.00000
2075.00,4.96991,10.291428,-0.000202,10.237153,0.9225,0.428,4.96991,0.00000
2076.00,4.96109,10.291430,-0.000206,10.237239,0.9225,0.428,4.96109,0.00000
2077.00,4.95227,10.291386,-0.000208,10.237260,0.9224,0.428,4.95227,0.00000
2078.00,4.94479,10.291389,-0.000211,10.237255,0.9223,0.429,4.94479,0.00000
2079.00,4.93924,10.291440,-0.000212,10.237229,0.9223,0.429,4.93924,0.00000
2080.00,4.93940,10.291538,-0.000212,10.237204,0.9222,0.429,4.93940,0.00000
2081.00,4.94607,10.291663,-0.000207,10.237174,0.9222,0.429,4.94607,0.00000
2082.00,4.95363,10.291816,-0.000209,10.237206,0.9222,0.429,4.95363,0.00000
2083.00,4.95993,10.291866,-0.000207,10.237189,0.9221,0.429,4.95993,0.00000
2084.00,4.96511,10.291816,-0.000208,10.237123,0.9220,0.429,4.96511,0.00000
2085.00,4.96847,10.291863,-0.000210,10.237080,0.9220,0.429,4.96847,0.00000
2086.00,4.96964,10.291919,-0.000214,10.237119,0.9220,0.430,4.96964,0.00000
2087.00,4.96901,10.291906,-0.000211,10.237051,0.9219,0.430,4.96901,0.00000
2088.00,4.96795,10.291968,-0.000212,10.237037,0.9219,0.430,4.96795,0.00000
2089.00,4.96584,10.292092,-0.000212,10.237062,0.9218,0.430,4.96584,0.00000
2090.00,4.96428,10.292169,-0.000212,10.237119,0.9217,0.430,4.96428,0.00000
2091.00,4.96219,10.292195,-0.000212,10.237117,0.9216,0.431,4.96219,0.00000
2092.00,4.96077,10.292191,-0.000210,10.237093,0.9215,0.431,4.96077,0.00000
2093.00,4.95968,10.292281,-0.000206,10.237142,0.9214,0.431,4.95968,0.00000
2094.00,4.95924,10.292333,-0.000203,10.237195,0.9213,0.431,4.95924,0.00000
2095.00,4.95928,10.292395,-0.000201,10.237216,0.9212,0.431,4.95928,0.00000
2096.00,4.95976,10.292396,-0.000200,10.237084,0.9211,0.431,4.95976,0.00000
2097.00,4.96002,10.292470,-0.000202,10.237070,0.9210,0.431,4.96002,0.00000
2098.00,4.96059,10.292535,-0.000205,10.237050,0.9209,0.431,4.96059,0.00000
2099.00,4.96118,10.292652,-0.000208,10.237088,0.9208,0.432,4.96118,0.00000
2100.00,4.96076,10.292741,-0.000209,10.237087,0.9207,0.432,4.96076,0.00000
2101.00,4.96031,10.292894,-0.000207,10.237230,0.9206,0.432,4.96031,0.00000
2102.00,4.96077,10.292940,-0.000208,10.237294,0.9205,0.432,4.96077,0.00000
2103.00,4.96062,10.292893,-0.000208,10.237310,0.9204,0.432,4.96062,0.00000
2104.00,4.96064,10.292893,-0.000204,10.237287,0.9203,0.432,4.96064,0.00000
2105.00,4.96206,10.292910,-0.000202,10.237253,0.9202,0.432,4.96206,0.00000
2106.00,4.96286,10.292907,-0.000201,10.237187,0.9201,0.432,4.96286,0.00000
2107.00,4.96333,10.293018,-0.000201,10.237155,0.9199,0.432,4.96333,0.00000
2108.00,4.96415,10.293080,-0.000204,10.237077,0.9198,0.433,4.96415,0.00000
2109.00,4.96591,10.293066,-0.000207,10.237013,0.9197,0.433,4.96591,0.00000
2110.00,4.96620,10.293064,-0.000210,10.236980,0.9196,0.433,4.96620,0.00000
2111.00,4.96684,10.293111,-0.000211,10.236944,0.9195,0.434,4.96684,0.00000
2112.00,4.96741,10.293161,-0.000212,10.237002,0.9194,0.434,4.96741,0.00000
2113.00,4.96744,10.293284,-0.000212,10.237085,0.9194,0.434,4.96744,0.00000
2114.00,4.96728,10.293316,-0.000211,10.237009,0.9193,0.434,4.96728,0.00000
2115.00,4.96675,10.293370,-0.000211,10.237041,0.9192,0.434,4.96675,0.00000
2116.00,4.96693,10.293328,-0.000212,10.237002,0.9191,0.434,4.96693,0.00000
2117.00,4.96770,10.293331,-0.000209,10.236955,0.9190,0.434,4.96770,0.00000
2118.00,4.96863,10.293301,-0.000208,10.236864,0.9189,0.435,4.96863,0.00000
2119.00,4.96874,10.293418,-0.000208,10.236966,0.9188,0.435,4.96874,0.00000
2120.00,4.96910,10.293482,-0.000206,10.236986,0.9187,0.435,4.96910,0.00000
2121.00,4.96867,10.293644,-0.000205,10.237067,0.9186,0.435,4.96867,0.00000
2122.00,4.96838,10.293706,-0.000205,10.237042,0.9185,0.435,4.96838,0.00000
2123.00,4.96792,10.293809,-0.000206,10.237091,0.9184,0.435,4.96792,0.00000
2124.00,4.96734,10.293777,-0.000207,10.237038,0.9183,0.436,4.96734,0.00000
2125.00,4.96738,10.293821,-0.000210,10.237011,0.9183,0.436,4.96738,0.00000
2126.00,4.96746,10.293840,-0.000214,10.236970,0.9182,0.436,4.96746,0.00000
2127.00,4.96732,10.293906,-0.000214,10.236976,0.9181,0.436,4.96732,0.00000
2128.00,4.96737,10.294012,-0.000213,10.237008,0.9181,0.436,4.96737,0.00000
2129.00,4.96755,10.294092,-0.000213,10.236986,0.9180,0.437,4.96755,0.00000
2130.00,4.96764,10.294196,-0.000214,10.237006,0.9180,0.437,4.96764,0.00000
2131.00,4.96864,10.294367,-0.000209,10.237143,0.9179,0.437,4.96864,0.00000
2132.00,4.96859,10.294362,-0.000208,10.237079,0.9179,0.437,4.96859,0.00000
2133.00,4.96823,10.294337,-0.000207,10.236998,0.9179,0.437,4.96823,0.00000
2134.00,4.96882,10.294434,-0.000205,10.237054,0.9179,0.437,4.96882,0.00000
2135.00,4.96972,10.294460,-0.000203,10.237016,0.9178,0.437,4.96972,0.00000
2136.00,4.96933,10.294404,-0.000203,10.236896,0.9178,0.437,4.96933,0.00000
2137.00,4.96910,10.294535,-0.000207,10.236979,0.9178,0.437,4.96910,0.00000
2138.00,4.96972,10.294591,-0.000207,10.237052,0.9177,0.438,4.96972,0.00000
2139.00,4.96973,10.294670,-0.000207,10.237089,0.9177,0.438,4.96973,0.00000
2140.00,4.96974,10.294678,-0.000206,10.237111,0.9176,0.438,4.96974,0.00000
2141.00,4.96987,10.294769,-0.000208,10.237185,0.9176,0.438,4.96987,0.00000
2142.00,4.97014,10.294766,-0.000206,10.237169,0.9175,0.438,4.97014,0.00000
2143.00,4.96964,10.294870,-0.000209,10.237163,0.9175,0.438,4.96964,0.00000
2144.00,4.96924,10.294865,-0.000210,10.237092,0.9174,0.439,4.96924,0.00000
2145.00,4.96905,10.295007,-0.000208,10.237096,0.9174,0.439,4.96905,0.00000
2146.00,4.96887,10.294962,-0.000205,10.236995,0.9173,0.439,4.96887,0.00000
2147.00,4.96876,10.294988,-0.000205,10.236940,0.9172,0.439,4.96876,0.00000
2148.00,4.96916,10.295022,-0.000205,10.236896,0.9172,0.439,4.96916,0.00000
2149.00,4.96854,10.295089,-0.000207,10.236893,0.9171,0.439,4.96854,0.00000
2150.00,4.96836,10.295064,-0.000208,10.236830,0.9170,0.439,4.96836,0.00000
2151.00,4.96850,10.295219,-0.000213,10.236851,0.9169,0.440,4.96850,0.00000
2152.00,4.96895,10.295312,-0.000215,10.236881,0.9169,0.440,4.96895,0.00000
2153.00,4.96813,10.295413,-0.000213,10.236995,0.9168,0.440,4.96813,0.00000
2154.00,4.96892,10.295553,-0.000210,10.237065,0.9167,0.440,4.96892,0.00000
2155.00,4.96875,10.295640,-0.000212,10.237112,0.9166,0.440,4.96875,0.00000
2156.00,4.96928,10.295660,-0.000207,10.237156,0.9166,0.440,4.96928,0.00000
2157.00,4.96929,10.295777,-0.000207,10.237242,0.9165,0.440,4.96929,0.00000
2158.00,4.96945,10.295766,-0.000208,10.237191,0.9164,0.440,4.96945,0.00000
2159.00,4.96979,10.295731,-0.000211,10.237140,0.9164,0.441,4.96979,0.00000
2160.00,4.96989,10.295837,-0.000208,10.237190,0.9163,0.441,4.96989,0.00000
2161.00,4.96989,10.295862,-0.000210,10.237115,0.9162,0.441,4.96989,0.00000
2162.00,4.96973,10.295832,-0.000208,10.237054,0.9161,0.441,4.96973,0.00000
2163.00,4.97100,10.295878,-0.000201,10.237007,0.9160,0.441,4.97100,0.00000
2164.00,4.97081,10.295947,-0.000196,10.237056,0.9159,0.441,4.97081,0.00000
2165.00,4.97148,10.295887,-0.000200,10.236924,0.9158,0.441,4.97148,0.00000
2166.00,4.97137,10.295968,-0.000201,10.236959,0.9156,0.441,4.97137,0.00000
2167.00,4.97138,10.296104,-0.000204,10.237019,0.9155,0.441,4.97138,0.00000
2168.00,4.97074,10.296174,-0.000209,10.236995,0.9154,0.442,4.97074,0.00000
2169.00,4.97069,10.296252,-0.000215,10.236988,0.9154,0.442,4.97069,0.00000
2170.00,4.96974,10.296310,-0.000216,10.237009,0.9153,0.442,4.96974,0.00000
2171.00,4.96970,10.296342,-0.000216,10.237025,0.9152,0.442,4.96970,0.00000
2172.00,4.96965,10.296333,-0.000214,10.236973,0.9151,0.443,4.96965,0.00000
2173.00,4.96967,10.296356,-0.000213,10.236931,0.9150,0.443,4.96967,0.00000
2174.00,4.96987,10.296370,-0.000212,10.236870,0.9149,0.443,4.96987,0.00000
2175.00,4.97063,10.296498,-0.000209,10.236930,0.9148,0.443,4.97063,0.00000
2176.00,4.96989,10.296516,-0.000213,10.236868,0.9147,0.443,4.96989,0.00000
2177.00,4.97040,10.296590,-0.000215,10.236834,0.9146,0.443,4.97040,0.00000
2178.00,4.97099,10.296706,-0.000216,10.236926,0.9145,0.444,4.97099,0.00000
2179.00,4.97042,10.296753,-0.000216,10.236912,0.9143,0.444,4.97042,0.00000
2180.00,4.96973,10.296710,-0.000216,10.236810,0.9142,0.444,4.96973,0.00000
2181.00,4.97051,10.296792,-0.000215,10.236827,0.9141,0.444,4.97051,0.00000
2182.00,4.97102,10.296837,-0.000213,10.236801,0.9140,0.444,4.97102,0.00000
2183.00,4.97098,10.296790,-0.000214,10.236709,0.9139,0.444,4.97098,0.00000
2184.00,4.97199,10.296865,-0.000213,10.236766,0.9138,0.444,4.97199,0.00000
2185.00,4.97194,10.296914,-0.000215,10.236804,0.9137,0.445,4.97194,0.00000
2186.00,4.97201,10.296993,-0.000216,10.236819,0.9135,0.445,4.97201,0.00000
2187.00,4.97099,10.296948,-0.000218,10.236816,0.9134,0.445,4.97099,0.00000
2188.00,4.97093,10.297085,-0.000214,10.236951,0.9133,0.445,4.97093,0.00000
2189.00,4.97109,10.297067,-0.000215,10.236903,0.9131,0.445,4.97109,0.00000
2190.00,4.97146,10.297144,-0.000215,10.236947,0.9130,0.445,4.97146,0.00000
2191.00,4.97056,10.297092,-0.000212,10.236928,0.9129,0.445,4.97056,0.00000
2192.00,4.97011,10.297299,-0.000211,10.237059,0.9128,0.445,4.97011,0.00000
2193.00,4.96974,10.297269,-0.000212,10.236964,0.9126,0.445,4.96974,0.00000
2194.00,4.96917,10.297328,-0.000212,10.236987,0.9125,0.445,4.96917,0.00000
2195.00,4.96885,10.297385,-0.000214,10.237010,0.9124,0.446,4.96885,0.00000
2196.00,4.96917,10.297548,-0.000213,10.237054,0.9123,0.446,4.96917,0.00000
2197.00,4.96950,10.297482,-0.000213,10.236933,0.9122,0.446,4.96950,0.00000
2198.00,4.96892,10.297601,-0.000214,10.236971,0.9121,0.446,4.96892,0.00000
2199.00,4.96849,10.297623,-0.000217,10.236957,0.9120,0.446,4.96849,0.00000
2200.00,4.96909,10.297690,-0.000214,10.236954,0.9119,0.447,4.96909,0.00000
2201.00,4.96953,10.297721,-0.000217,10.236983,0.9118,0.447,4.96953,0.00000
2202.00,4.97002,10.297782,-0.000219,10.237000,0.9117,0.447,4.97002,0.00000
2203.00,4.97089,10.297779,-0.000219,10.237009,0.9116,0.447,4.97089,0.00000
2204.00,4.97023,10.297829,-0.000217,10.236994,0.9115,0.447,4.97023,0.00000
2205.00,4.96987,10.297787,-0.000221,10.236907,0.9114,0.448,4.96987,0.00000
2206.00,4.97059,10.297812,-0.000224,10.236824,0.9112,0.448,4.97059,0.00000
2207.00,4.97108,10.297877,-0.000225,10.236852,0.9111,0.448,4.97108,0.00000
2208.00,4.97089,10.297967,-0.000226,10.236870,0.9110,0.448,4.97089,0.00000
2209.00,4.97156,10.298083,-0.000227,10.236938,0.9109,0.449,4.97156,0.00000
2210.00,4.97212,10.298211,-0.000222,10.237002,0.9108,0.449,4.97212,0.00000
2211.00,4.97127,10.298315,-0.000221,10.237072,0.9108,0.449,4.97127,0.00000
2212.00,4.97060,10.298363,-0.000219,10.237051,0.9107,0.449,4.97060,0.00000
2213.00,4.97118,10.298431,-0.000217,10.237018,0.9106,0.449,4.97118,0.00000
2214.00,4.97123,10.298483,-0.000217,10.236952,0.9105,0.449,4.97123,0.00000
2215.00,4.96929,10.298526,-0.000220,10.236972,0.9104,0.449,4.96929,0.00000
2216.00,4.96803,10.298457,-0.000220,10.236859,0.9103,0.450,4.96803,0.00000
2217.00,4.96848,10.298546,-0.000220,10.236834,0.9102,0.450,4.96848,0.00000
2218.00,4.96812,10.298576,-0.000218,10.236849,0.9101,0.450,4.96812,0.00000
2219.00,4.96820,10.298596,-0.000214,10.236841,0.9100,0.450,4.96820,0.00000
2220.00,4.96922,10.298661,-0.000214,10.236839,0.9099,0.450,4.96922,0.00000
2221.00,4.97022,10.298828,-0.000211,10.236978,0.9098,0.450,4.97022,0.00000
2222.00,4.96960,10.298847,-0.000208,10.237022,0.9098,0.450,4.96960,0.00000
2223.00,4.96885,10.298873,-0.000210,10.237002,0.9097,0.450,4.96885,0.00000
2224.00,4.96982,10.298993,-0.000213,10.237090,0.9096,0.450,4.96982,0.00000
2225.00,4.97041,10.299103,-0.000209,10.237096,0.9095,0.450,4.97041,0.00000
2226.00,4.97091,10.299106,-0.000207,10.237035,0.9094,0.450,4.97091,0.00000
2227.00,4.97074,10.299166,-0.000209,10.236997,0.9093,0.451,4.97074,0.00000
2228.00,4.97092,10.299284,-0.000211,10.237018,0.9092,0.451,4.97092,0.00000
2229.00,4.96963,10.299376,-0.000210,10.237030,0.9091,0.451,4.96963,0.00000
2230.00,4.96933,10.299435,-0.000208,10.237068,0.9090,0.451,4.96933,0.00000
2231.00,4.96869,10.299425,-0.000205,10.236971,0.9090,0.451,4.96869,0.00000
2232.00,4.96942,10.299503,-0.000204,10.237013,0.9089,0.451,4.96942,0.00000
2233.00,4.96939,10.299510,-0.000203,10.236959,0.9088,0.451,4.96939,0.00000
2234.00,4.96945,10.299487,-0.000204,10.236907,0.9087,0.451,4.96945,0.00000
2235.00,4.97009,10.299582,-0.000205,10.236955,0.9086,0.451,4.97009,0.00000
2236.00,4.97047,10.299734,-0.000209,10.237086,0.9086,0.452,4.97047,0.00000
2237.00,4.97027,10.299790,-0.000212,10.237083,0.9085,0.452,4.97027,0.00000
2238.00,4.97047,10.299871,-0.000213,10.237094,0.9085,0.452,4.97047,0.00000
2239.00,4.97074,10.299939,-0.000218,10.237060,0.9084,0.453,4.97074,0.00000
2240.00,4.97001,10.299922,-0.000220,10.236911,0.9083,0.453,4.97001,0.00000
2241.00,4.96990,10.299958,-0.000219,10.236822,0.9082,0.453,4.96990,0.00000
2242.00,4.96944,10.299996,-0.000215,10.236741,0.9082,0.453,4.96944,0.00000
2243.00,4.96922,10.300090,-0.000212,10.236761,0.9081,0.453,4.96922,0.00000
2244.00,4.96852,10.300145,-0.000209,10.236755,0.9080,0.453,4.96852,0.00000
2245.00,4.96745,10.300123,-0.000210,10.236732,0.9079,0.453,4.96745,0.00000
2246.00,4.96649,10.300198,-0.000212,10.236807,0.9078,0.453,4.96649,0.00000
2247.00,4.96609,10.300315,-0.000214,10.236927,0.9077,0.454,4.96609,0.00000
2248.00,4.96679,10.300252,-0.000214,10.236872,0.9076,0.454,4.96679,0.00000
2249.00,4.96792,10.300273,-0.000213,10.236870,0.9075,0.454,4.96792,0.00000
2250.00,4.96935,10.300416,-0.000211,10.236990,0.9074,0.454,4.96935,0.00000
2251.00,4.97033,10.300486,-0.000213,10.237027,0.9073,0.454,4.97033,0.00000
@13,1.0000,2.0, 2250.047 
2252.00,4.97046,10.300490,-0.000210,10.236966,0.9072,0.454,4.97046,0.00000
2253.00,4.96988,10.300560,-0.000208,10.236981,0.9071,0.454,4.96988,0.00000
2254.00,4.96901,10.300660,-0.000208,10.237017,0.9071,0.454,4.96901,0.00000
2255.00,4.96497,10.300725,-0.000208,10.237062,0.9070,0.455,4.96497,0.00000
2256.00,4.95787,10.300708,-0.000210,10.237037,0.9069,0.455,4.95787,0.00000
2257.00,4.95042,10.300760,-0.000214,10.237141,0.9068,0.455,4.95042,0.00000
2258.00,4.94467,10.300849,-0.000216,10.237150,0.9067,0.455,4.94467,0.00000
2259.00,4.94182,10.300975,-0.000218,10.237233,0.9067,0.456,4.94182,0.00000
2260.00,4.94304,10.301043,-0.000215,10.237149,0.9066,0.456,4.94304,0.00000
2261.00,4.94849,10.301123,-0.000210,10.237124,0.9066,0.456,4.94849,0.00000
2262.00,4.95597,10.301196,-0.000211,10.237050,0.9065,0.456,4.95597,0.00000
2263.00,4.96115,10.301303,-0.000214,10.237079,0.9065,0.456,4.96115,0.00000
2264.00,4.96428,10.301258,-0.000215,10.237002,0.9065,0.456,4.96428,0.00000
2265.00,4.96640,10.301303,-0.000218,10.237031,0.9064,0.457,4.96640,0.00000
2266.00,4.96823,10.301402,-0.000221,10.237081,0.9064,0.457,4.96823,0.00000
2267.00,4.96832,10.301525,-0.000213,10.237160,0.9063,0.457,4.96832,0.00000
2268.00,4.96741,10.301550,-0.000207,10.237193,0.9063,0.456,4.96741,0.00000
2269.00,4.96636,10.301560,-0.000208,10.237125,0.9062,0.456,4.96636,0.00000
2270.00,4.96518,10.301603,-0.000206,10.237092,0.9062,0.456,4.96518,0.00000
2271.00,4.96285,10.301631,-0.000207,10.237065,0.9061,0.457,4.96285,0.00000
2272.00,4.96132,10.301634,-0.000209,10.237020,0.9061,0.457,4.96132,0.00000
2273.00,4.96095,10.301727,-0.000209,10.237080,0.9060,0.457,4.96095,0.00000
2274.00,4.95901,10.301842,-0.000205,10.237194,0.9060,0.457,4.95901,0.00000
2275.00,4.95774,10.301870,-0.000206,10.237160,0.9059,0.457,4.95774,0.00000
2276.00,4.95792,10.301932,-0.000205,10.237112,0.9059,0.457,4.95792,0.00000
2277.00,4.95855,10.301937,-0.000209,10.237044,0.9058,0.458,4.95855,0.00000
2278.00,4.95807,10.301957,-0.000213,10.236979,0.9058,0.458,4.95807,0.00000
2279.00,4.95948,10.301970,-0.000216,10.236913,0.9057,0.458,4.95948,0.00000
2280.00,4.96022,10.302001,-0.000214,10.236961,0.9057,0.458,4.96022,0.00000
2281.00,4.96009,10.301967,-0.000211,10.236990,0.9056,0.458,4.96009,0.00000
2282.00,4.96029,10.302060,-0.000214,10.237065,0.9056,0.459,4.96029,0.00000
2283.00,4.96200,10.302151,-0.000213,10.237095,0.9055,0.459,4.96200,0.00000
2284.00,4.96234,10.302255,-0.000214,10.237132,0.9055,0.459,4.96234,0.00000
2285.00,4.96311,10.302342,-0.000215,10.237136,0.9054,0.459,4.96311,0.00000
2286.00,4.96455,10.302483,-0.000215,10.237137,0.9053,0.459,4.96455,0.00000
2287.00,4.96448,10.302507,-0.000211,10.237115,0.9052,0.459,4.96448,0.00000
2288.00,4.96327,10.302546,-0.000212,10.237108,0.9051,0.459,4.96327,0.00000
2289.00,4.96305,10.302555,-0.000212,10.237037,0.9050,0.460,4.96305,0.00000
2290.00,4.96348,10.302627,-0.000212,10.237019,0.9049,0.460,4.96348,0.00000
2291.00,4.96304,10.302665,-0.000210,10.237022,0.9049,0.460,4.96304,0.00000
2292.00,4.96424,10.302795,-0.000211,10.237029,0.9048,0.460,4.96424,0.00000
2293.00,4.96586,10.302813,-0.000210,10.237000,0.9047,0.460,4.96586,0.00000
2294.00,4.96624,10.302910,-0.000207,10.237089,0.9046,0.460,4.96624,0.00000
2295.00,4.96535,10.302909,-0.000208,10.237090,0.9045,0.460,4.96535,0.00000
2296.00,4.96435,10.302969,-0.000210,10.237094,0.9044,0.460,4.96435,0.00000
2297.00,4.96351,10.302962,-0.000208,10.237092,0.9043,0.461,4.96351,0.00000
2298.00,4.96311,10.303008,-0.000210,10.237069,0.9042,0.461,4.96311,0.00000
2299.00,4.96344,10.303131,-0.000212,10.237058,0.9041,0.461,4.96344,0.00000
2300.00,4.96389,10.303263,-0.000213,10.237057,0.9040,0.461,4.96389,0.00000
2301.00,4.96466,10.303321,-0.000213,10.237066,0.9039,0.461,4.96466,0.00000
2302.00,4.96470,10.303369,-0.000213,10.237057,0.9038,0.461,4.96470,0.00000
2303.00,4.96532,10.303409,-0.000210,10.237071,0.9036,0.462,4.96532,0.00000
2304.00,4.96559,10.303391,-0.000213,10.237041,0.9035,0.462,4.96559,0.00000
2305.00,4.96587,10.303377,-0.000212,10.237035,0.9033,0.462,4.96587,0.00000
2306.00,4.96633,10.303415,-0.000213,10.236986,0.9032,0.462,4.96633,0.00000
2307.00,4.96627,10.303427,-0.000215,10.236889,0.9031,0.462,4.96627,0.00000
2308.00,4.96591,10.303456,-0.000215,10.236796,0.9030,0.462,4.96591,0.00000
2309.00,4.96617,10.303439,-0.000208,10.236730,0.9028,0.462,4.96617,0.00000
2310.00,4.96665,10.303454,-0.000212,10.236691,0.9027,0.463,4.96665,0.00000
2311.00,4.96693,10.303505,-0.000209,10.236707,0.9025,0.463,4.96693,0.00000
2312.00,4.96650,10.303550,-0.000207,10.236706,0.9024,0.463,4.96650,0.00000
2313.00,4.96614,10.303616,-0.000208,10.236731,0.9023,0.463,4.96614,0.00000
2314.00,4.96485,10.303709,-0.000208,10.236743,0.9022,0.463,4.96485,0.00000
2315.00,4.96439,10.303831,-0.000203,10.236785,0.9021,0.463,4.96439,0.00000
2316.00,4.96427,10.303937,-0.000205,10.236871,0.9020,0.463,4.96427,0.00000
2317.00,4.96517,10.303984,-0.000207,10.236902,0.9019,0.463,4.96517,0.00000
2318.00,4.96540,10.304036,-0.000204,10.236930,0.9018,0.463,4.96540,0.00000
2319.00,4.96603,10.304079,-0.000209,10.236969,0.9016,0.464,4.96603,0.00000
2320.00,4.96625,10.304124,-0.000209,10.236971,0.9015,0.464,4.96625,0.00000
2321.00,4.96625,10.304116,-0.000210,10.236935,0.9014,0.464,4.96625,0.00000
2322.00,4.96569,10.304147,-0.000211,10.236899,0.9012,0.464,4.96569,0.00000
2323.00,4.96635,10.304197,-0.000214,10.236915,0.9011,0.465,4.96635,0.00000
2324.00,4.96701,10.304265,-0.000210,10.236894,0.9010,0.465,4.96701,0.00000
2325.00,4.96727,10.304355,-0.000216,10.236917,0.9009,0.465,4.96727,0.00000
2326.00,4.96731,10.304324,-0.000218,10.236800,0.9007,0.465,4.96731,0.00000
2327.00,4.96800,10.304434,-0.000214,10.236837,0.9006,0.465,4.96800,0.00000
2328.00,4.96804,10.304559,-0.000213,10.236907,0.9005,0.466,4.96804,0.00000
2329.00,4.96833,10.304547,-0.000214,10.236871,0.9004,0.466,4.96833,0.00000
2330.00,4.96816,10.304531,-0.000211,10.236858,0.9002,0.466,4.96816,0.00000
2331.00,4.96817,10.304623,-0.000204,10.236899,0.9001,0.466,4.96817,0.00000
2332.00,4.96775,10.304674,-0.000202,10.236969,0.8999,0.465,4.96775,0.00000
2333.00,4.96677,10.304612,-0.000202,10.236899,0.8998,0.466,4.96677,0.00000
2334.00,4.96564,10.304677,-0.000205,10.236909,0.8997,0.466,4.96564,0.00000
2335.00,4.96552,10.304772,-0.000203,10.236881,0.8996,0.466,4.96552,0.00000
2336.00,4.96505,10.304887,-0.000207,10.236856,0.8995,0.466,4.96505,0.00000
2337.00,4.96533,10.304910,-0.000209,10.236778,0.8994,0.466,4.96533,0.00000
2338.00,4.96634,10.305013,-0.000212,10.236766,0.8992,0.467,4.96634,0.00000
2339.00,4.96747,10.305116,-0.000211,10.236789,0.8992,0.467,4.96747,0.00000
2340.00,4.96771,10.305165,-0.000212,10.236830,0.8991,0.467,4.96771,0.00000
2341.00,4.96801,10.305164,-0.000212,10.236815,0.8990,0.467,4.96801,0.00000
2342.00,4.96738,10.305221,-0.000212,10.236813,0.8989,0.467,4.96738,0.00000
2343.00,4.96639,10.305289,-0.000211,10.236839,0.8988,0.467,4.96639,0.00000
2344.00,4.96599,10.305362,-0.000211,10.236892,0.8987,0.468,4.96599,0.00000
2345.00,4.96658,10.305343,-0.000213,10.236808,0.8986,0.468,4.96658,0.00000
2346.00,4.96656,10.305410,-0.000215,10.236855,0.8985,0.468,4.96656,0.00000
2347.00,4.96648,10.305459,-0.000217,10.236891,0.8984,0.468,4.96648,0.00000
2348.00,4.96610,10.305445,-0.000216,10.236787,0.8983,0.468,4.96610,0.00000
2349.00,4.96542,10.305492,-0.000218,10.236759,0.8982,0.469,4.96542,0.00000
2350.00,4.96462,10.305554,-0.000218,10.236727,0.8982,0.469,4.96462,0.00000
2351.00,4.96420,10.305595,-0.000218,10.236700,0.8981,0.469,4.96420,0.00000
2352.00,4.96448,10.305666,-0.000217,10.236648,0.8981,0.469,4.96448,0.00000
2353.00,4.96576,10.305777,-0.000219,10.236712,0.8980,0.469,4.96576,0.00000
2354.00,4.96640,10.305857,-0.000218,10.236732,0.8979,0.470,4.96640,0.00000
2355.00,4.96628,10.305936,-0.000215,10.236785,0.8978,0.470,4.96628,0.00000
2356.00,4.96703,10.306043,-0.000210,10.236815,0.8977,0.470,4.96703,0.00000
2357.00,4.96742,10.306116,-0.000208,10.236843,0.8976,0.470,4.96742,0.00000
2358.00,4.96687,10.306162,-0.000209,10.236833,0.8976,0.470,4.96687,0.00000
2359.00,4.96697,10.306209,-0.000206,10.236821,0.8975,0.470,4.96697,0.00000
2360.00,4.96757,10.306320,-0.000211,10.236878,0.8974,0.470,4.96757,0.00000
2361.00,4.96715,10.306384,-0.000213,10.236882,0.8973,0.470,4.96715,0.00000
2362.00,4.96646,10.306446,-0.000214,10.236946,0.8973,0.471,4.96646,0.00000
2363.00,4.96608,10.306505,-0.000215,10.237008,0.8972,0.471,4.96608,0.00000
2364.00,4.96576,10.306498,-0.000212,10.237011,0.8972,0.471,4.96576,0.00000
2365.00,4.96516,10.306580,-0.000210,10.237057,0.8971,0.471,4.96516,0.00000
2366.00,4.96534,10.306635,-0.000209,10.237053,0.8970,0.471,4.96534,0.00000
2367.00,4.96556,10.306651,-0.000208,10.237011,0.8970,0.471,4.96556,0.00000
2368.00,4.96514,10.306704,-0.000205,10.237000,0.8969,0.471,4.96514,0.00000
2369.00,4.96418,10.306761,-0.000206,10.236966,0.8969,0.471,4.96418,0.00000
2370.00,4.96430,10.306785,-0.000206,10.236952,0.8968,0.471,4.96430,0.00000
2371.00,4.96483,10.306861,-0.000206,10.237035,0.8967,0.471,4.96483,0.00000
2372.00,4.96516,10.306951,-0.000206,10.237044,0.8967,0.471,4.96516,0.00000
2373.00,4.96529,10.307026,-0.000207,10.237076,0.8966,0.472,4.96529,0.00000
2374.00,4.96689,10.307092,-0.000210,10.237129,0.8965,0.472,4.96689,0.00000
2375.00,4.96637,10.307189,-0.000208,10.237174,0.8965,0.472,4.96637,0.00000
2376.00,4.96553,10.307192,-0.000206,10.237098,0.8964,0.472,4.96553,0.00000
2377.00,4.96463,10.307236,-0.000207,10.237087,0.8964,0.472,4.96463,0.00000
2378.00,4.96460,10.307398,-0.000207,10.237130,0.8963,0.472,4.96460,0.00000
2379.00,4.96424,10.307517,-0.000207,10.237151,0.8962,0.472,4.96424,0.00000
2380.00,4.96484,10.307538,-0.000205,10.237091,0.8961,0.472,4.96484,0.00000
2381.00,4.96524,10.307624,-0.000210,10.237112,0.8961,0.473,4.96524,0.00000
2382.00,4.96597,10.307662,-0.000210,10.237098,0.8960,0.473,4.96597,0.00000
2383.00,4.96626,10.307646,-0.000212,10.237051,0.8959,0.473,4.96626,0.00000
2384.00,4.96538,10.307627,-0.000212,10.236990,0.8959,0.473,4.96538,0.00000
2385.00,4.96486,10.307592,-0.000213,10.236935,0.8958,0.473,4.96486,0.00000
2386.00,4.96513,10.307533,-0.000212,10.236859,0.8957,0.474,4.96513,0.00000
2387.00,4.96554,10.307617,-0.000211,10.236926,0.8956,0.474,4.96554,0.00000
2388.00,4.96588,10.307627,-0.000207,10.236931,0.8955,0.474,4.96588,0.00000
2389.00,4.96649,10.307712,-0.000206,10.237008,0.8954,0.474,4.96649,0.00000
2390.00,4.96715,10.307736,-0.000208,10.236985,0.8953,0.474,4.96715,0.00000
2391.00,4.96637,10.307879,-0.000209,10.237126,0.8953,0.474,4.96637,0.00000
2392.00,4.96542,10.307934,-0.000212,10.237111,0.8952,0.475,4.96542,0.00000
2393.00,4.96574,10.307984,-0.000213,10.237070,0.8951,0.475,4.96574,0.00000
2394.00,4.96591,10.308098,-0.000215,10.237088,0.8950,0.475,4.96591,0.00000
2395.00,4.96543,10.308153,-0.000213,10.237081,0.8949,0.475,4.96543,0.00000
2396.00,4.96509,10.308192,-0.000212,10.237062,0.8948,0.475,4.96509,0.00000
2397.00,4.96537,10.308156,-0.000210,10.237024,0.8947,0.475,4.96537,0.00000
2398.00,4.96467,10.308258,-0.000210,10.237076,0.8946,0.475,4.96467,0.00000
2399.00,4.96403,10.308241,-0.000208,10.236993,0.8945,0.476,4.96403,0.00000
2400.00,4.96308,10.308319,-0.000209,10.237048,0.8944,0.476,4.96308,0.00000
2401.00,4.96346,10.308289,-0.000208,10.236948,0.8942,0.476,4.96346,0.00000
2402.00,4.96355,10.308412,-0.000206,10.236941,0.8942,0.476,4.96355,0.00000
2403.00,4.96334,10.308409,-0.000207,10.236912,0.8940,0.476,4.96334,0.00000
2404.00,4.96309,10.308468,-0.000206,10.236940,0.8939,0.476,4.96309,0.00000
2405.00,4.96409,10.308509,-0.000205,10.236920,0.8938,0.476,4.96409,0.00000
2406.00,4.96473,10.308660,-0.000205,10.237012,0.8938,0.476,4.96473,0.00000
2407.00,4.96510,10.308696,-0.000205,10.237042,0.8937,0.476,4.96510,0.00000
2408.00,4.96597,10.308661,-0.000205,10.236989,0.8936,0.477,4.96597,0.00000
2409.00,4.96672,10.308752,-0.000206,10.237046,0.8935,0.477,4.96672,0.00000
2410.00,4.96731,10.308788,-0.000208,10.237000,0.8933,0.477,4.96731,0.00000
2411.00,4.96660,10.308799,-0.000209,10.236936,0.8932,0.477,4.96660,0.00000
2412.00,4.96604,10.308959,-0.000211,10.236992,0.8931,0.477,4.96604,0.00000
2413.00,4.96663,10.309163,-0.000212,10.237071,0.8930,0.477,4.96663,0.00000
2414.00,4.96723,10.309125,-0.000212,10.237007,0.8928,0.477,4.96723,0.00000
2415.00,4.96698,10.309279,-0.000209,10.237090,0.8927,0.477,4.96698,0.00000
2416.00,4.96691,10.309363,-0.000208,10.237084,0.8926,0.478,4.96691,0.00000
2417.00,4.96655,10.309269,-0.000209,10.236933,0.8925,0.478,4.96655,0.00000
2418.00,4.96455,10.309255,-0.000209,10.236940,0.8923,0.478,4.96455,0.00000
2419.00,4.96333,10.309288,-0.000209,10.236935,0.8922,0.478,4.96333,0.00000
2420.00,4.96291,10.309270,-0.000209,10.236930,0.8921,0.478,4.96291,0.00000
2421.00,4.96406,10.309315,-0.000210,10.236967,0.8920,0.478,4.96406,0.00000
2422.00,4.96499,10.309429,-0.000209,10.237055,0.8918,0.478,4.96499,0.00000
2423.00,4.96582,10.309423,-0.000207,10.236960,0.8917,0.479,4.96582,0.00000
2424.00,4.96595,10.309506,-0.000207,10.236936,0.8916,0.479,4.96595,0.00000
2425.00,4.96658,10.309567,-0.000210,10.236892,0.8914,0.479,4.96658,0.00000
2426.00,4.96658,10.309662,-0.000208,10.236940,0.8913,0.479,4.96658,0.00000
2427.00,4.96621,10.309723,-0.000206,10.236972,0.8912,0.479,4.96621,0.00000
2428.00,4.96657,10.309840,-0.000206,10.237059,0.8911,0.479,4.96657,0.00000
2429.00,4.96615,10.309914,-0.000205,10.237117,0.8910,0.479,4.96615,0.00000
2430.00,4.96510,10.309939,-0.000205,10.237132,0.8909,0.480,4.96510,0.00000
2431.00,4.96433,10.309952,-0.000207,10.237107,0.8907,0.480,4.96433,0.00000
@14,1.0000,2.0, 2430.00799999999 
2432.00,4.96480,10.309991,-0.000209,10.237083,0.8906,0.480,4.96480,0.00000
2433.00,4.96457,10.309965,-0.000213,10.237005,0.8905,0.480,4.96457,0.00000
2434.00,4.96517,10.309945,-0.000211,10.236899,0.8904,0.480,4.96517,0.00000
2435.00,4.96348,10.310029,-0.000204,10.236959,0.8903,0.480,4.96348,0.00000
2436.00,4.95687,10.310024,-0.000204,10.236939,0.8903,0.480,4.95687,0.00000
2437.00,4.94994,10.310049,-0.000203,10.236928,0.8902,0.480,4.94994,0.00000
2438.00,4.94463,10.310160,-0.000202,10.236996,0.8902,0.481,4.94463,0.00000
2439.00,4.94125,10.310271,-0.000206,10.237028,0.8902,0.481,4.94125,0.00000
2440.00,4.94157,10.310315,-0.000215,10.236965,0.8901,0.481,4.94157,0.00000
2441.00,4.94823,10.310371,-0.000215,10.236900,0.8900,0.481,4.94823,0.00000
2442.00,4.95561,10.310381,-0.000217,10.236813,0.8900,0.482,4.95561,0.00000
2443.00,4.96042,10.310470,-0.000217,10.236783,0.8899,0.482,4.96042,0.00000
2444.00,4.96439,10.310531,-0.000214,10.236826,0.8898,0.482,4.96439,0.00000
2445.00,4.96689,10.310625,-0.000211,10.236812,0.8898,0.482,4.96689,0.00000
2446.00,4.96712,10.310712,-0.000212,10.236836,0.8898,0.482,4.96712,0.00000
2447.00,4.96623,10.310839,-0.000211,10.236940,0.8897,0.482,4.96623,0.00000
2448.00,4.96602,10.310867,-0.000211,10.236975,0.8897,0.482,4.96602,0.00000
2449.00,4.96466,10.311037,-0.000212,10.237096,0.8897,0.482,4.96466,0.00000
2450.00,4.96317,10.311100,-0.000210,10.237166,0.8896,0.482,4.96317,0.00000
2451.00,4.96109,10.311148,-0.000210,10.237215,0.8896,0.483,4.96109,0.00000
2452.00,4.95899,10.311175,-0.000205,10.237221,0.8896,0.483,4.95899,0.00000
2453.00,4.95804,10.311348,-0.000204,10.237323,0.8896,0.483,4.95804,0.00000
2454.00,4.95727,10.311291,-0.000204,10.237218,0.8896,0.483,4.95727,0.00000
2455.00,4.95728,10.311230,-0.000206,10.237086,0.8896,0.483,4.95728,0.00000
2456.00,4.95832,10.311255,-0.000204,10.237009,0.8895,0.483,4.95832,0.00000
2457.00,4.95887,10.311295,-0.000210,10.237007,0.8895,0.483,4.95887,0.00000
2458.00,4.95885,10.311230,-0.000212,10.236893,0.8895,0.483,4.95885,0.00000
2459.00,4.95895,10.311257,-0.000214,10.236851,0.8895,0.484,4.95895,0.00000
2460.00,4.95866,10.311326,-0.000216,10.236897,0.8895,0.484,4.95866,0.00000
2461.00,4.95853,10.311306,-0.000218,10.236842,0.8895,0.484,4.95853,0.00000
2462.00,4.95917,10.311356,-0.000219,10.236824,0.8895,0.484,4.95917,0.00000
2463.00,4.96028,10.311417,-0.000217,10.236839,0.8895,0.484,4.96028,0.00000
2464.00,4.96101,10.311477,-0.000218,10.236864,0.8895,0.485,4.96101,0.00000
2465.00,4.96137,10.311604,-0.000216,10.236929,0.8895,0.485,4.96137,0.00000
2466.00,4.96123,10.311781,-0.000215,10.237066,0.8895,0.485,4.96123,0.00000
2467.00,4.96117,10.311792,-0.000213,10.237053,0.8895,0.485,4.96117,0.00000
2468.00,4.96108,10.311853,-0.000216,10.237019,0.8895,0.485,4.96108,0.00000
2469.00,4.96099,10.311922,-0.000213,10.237000,0.8895,0.485,4.96099,0.00000
2470.00,4.96052,10.311954,-0.000215,10.236958,0.8894,0.486,4.96052,0.00000
2471.00,4.96082,10.312040,-0.000214,10.236945,0.8894,0.486,4.96082,0.00000
2472.00,4.96068,10.312164,-0.000213,10.236981,0.8894,0.486,4.96068,0.00000
2473.00,4.95971,10.312132,-0.000211,10.236988,0.8894,0.486,4.95971,0.00000
2474.00,4.95955,10.312188,-0.000210,10.237030,0.8894,0.486,4.95955,0.00000
2475.00,4.95992,10.312218,-0.000211,10.237046,0.8894,0.486,4.95992,0.00000
2476.00,4.96126,10.312185,-0.000215,10.237038,0.8894,0.486,4.96126,0.00000
2477.00,4.96186,10.312262,-0.000216,10.237050,0.8894,0.487,4.96186,0.00000
2478.00,4.96271,10.312337,-0.000215,10.236992,0.8894,0.487,4.96271,0.00000
2479.00,4.96334,10.312302,-0.000216,10.236925,0.8893,0.487,4.96334,0.00000
2480.00,4.96357,10.312347,-0.000218,10.236900,0.8893,0.487,4.96357,0.00000
2481.00,4.96207,10.312413,-0.000216,10.236907,0.8893,0.487,4.96207,0.00000
2482.00,4.96244,10.312374,-0.000215,10.236824,0.8893,0.487,4.96244,0.00000
2483.00,4.96190,10.312363,-0.000214,10.236779,0.8893,0.487,4.96190,0.00000
2484.00,4.96131,10.312525,-0.000211,10.236854,0.8893,0.487,4.96131,0.00000
2485.00,4.96152,10.312608,-0.000206,10.236894,0.8892,0.487,4.96152,0.00000
2486.00,4.96116,10.312586,-0.000205,10.236840,0.8892,0.487,4.96116,0.00000
2487.00,4.96058,10.312696,-0.000205,10.236887,0.8892,0.488,4.96058,0.00000
2488.00,4.96089,10.312782,-0.000206,10.236940,0.8892,0.488,4.96089,0.00000
2489.00,4.96083,10.312798,-0.000212,10.236885,0.8891,0.488,4.96083,0.00000
2490.00,4.96075,10.312761,-0.000214,10.236735,0.8891,0.489,4.96075,0.00000
2491.00,4.96145,10.312861,-0.000216,10.236681,0.8890,0.489,4.96145,0.00000
2492.00,4.96130,10.312837,-0.000214,10.236563,0.8890,0.489,4.96130,0.00000
2493.00,4.96164,10.312926,-0.000218,10.236603,0.8890,0.489,4.96164,0.00000
2494.00,4.96138,10.312961,-0.000217,10.236592,0.8889,0.489,4.96138,0.00000
2495.00,4.96062,10.313048,-0.000215,10.236667,0.8889,0.489,4.96062,0.00000
2496.00,4.96002,10.313153,-0.000215,10.236764,0.8888,0.490,4.96002,0.00000
2497.00,4.95974,10.313256,-0.000218,10.236838,0.8888,0.490,4.95974,0.00000
2498.00,4.95973,10.313332,-0.000216,10.236833,0.8887,0.490,4.95973,0.00000
2499.00,4.96041,10.313365,-0.000213,10.236818,0.8886,0.490,4.96041,0.00000
2500.00,4.96136,10.313433,-0.000213,10.236864,0.8886,0.490,4.96136,0.00000
2501.00,4.96181,10.313478,-0.000214,10.236846,0.8885,0.490,4.96181,0.00000
2502.00,4.96217,10.313564,-0.000211,10.236886,0.8884,0.490,4.96217,0.00000
2503.00,4.96157,10.313618,-0.000213,10.236910,0.8884,0.490,4.96157,0.00000
2504.00,4.96141,10.313739,-0.000214,10.237021,0.8883,0.491,4.96141,0.00000
2505.00,4.96050,10.313858,-0.000218,10.237069,0.8882,0.491,4.96050,0.00000
2506.00,4.96013,10.313938,-0.000218,10.237044,0.8881,0.491,4.96013,0.00000
2507.00,4.96073,10.313992,-0.000219,10.237048,0.8880,0.491,4.96073,0.00000
2508.00,4.96092,10.314068,-0.000217,10.237029,0.8879,0.492,4.96092,0.00000
2509.00,4.96054,10.314039,-0.000218,10.236915,0.8878,0.492,4.96054,0.00000
2510.00,4.96083,10.314085,-0.000216,10.236888,0.8877,0.492,4.96083,0.00000
2511.00,4.96148,10.314095,-0.000217,10.236890,0.8877,0.492,4.96148,0.00000
2512.00,4.96096,10.314131,-0.000217,10.236824,0.8876,0.492,4.96096,0.00000
2513.00,4.96086,10.314158,-0.000217,10.236831,0.8874,0.492,4.96086,0.00000
2514.00,4.96120,10.314285,-0.000216,10.236867,0.8873,0.492,4.96120,0.00000
2515.00,4.96119,10.314281,-0.000213,10.236814,0.8872,0.492,4.96119,0.00000
2516.00,4.95996,10.314342,-0.000209,10.236833,0.8871,0.492,4.95996,0.00000
2517.00,4.96016,10.314413,-0.000210,10.236877,0.8870,0.493,4.96016,0.00000
2518.00,4.96090,10.314491,-0.000210,10.236843,0.8869,0.493,4.96090,0.00000
2519.00,4.96152,10.314532,-0.000211,10.236857,0.8867,0.493,4.96152,0.00000
2520.00,4.96147,10.314592,-0.000208,10.236913,0.8866,0.493,4.96147,0.00000
2521.00,4.96178,10.314656,-0.000208,10.236924,0.8865,0.493,4.96178,0.00000
2522.00,4.96090,10.314742,-0.000205,10.236940,0.8864,0.493,4.96090,0.00000
2523.00,4.95988,10.314764,-0.000202,10.236936,0.8862,0.493,4.95988,0.00000
2524.00,4.95867,10.314881,-0.000199,10.237024,0.8861,0.493,4.95867,0.00000
2525.00,4.95876,10.315009,-0.000205,10.237018,0.8860,0.493,4.95876,0.00000
2526.00,4.95999,10.315050,-0.000205,10.236994,0.8859,0.494,4.95999,0.00000
2527.00,4.96024,10.315065,-0.000206,10.236990,0.8857,0.494,4.96024,0.00000
2528.00,4.96066,10.315023,-0.000208,10.236949,0.8856,0.494,4.96066,0.00000
2529.00,4.96128,10.314992,-0.000207,10.236856,0.8855,0.494,4.96128,0.00000
2530.00,4.96163,10.314984,-0.000205,10.236841,0.8853,0.494,4.96163,0.00000
2531.00,4.96099,10.315127,-0.000205,10.236941,0.8852,0.494,4.96099,0.00000
2532.00,4.96095,10.315161,-0.000205,10.236874,0.8851,0.495,4.96095,0.00000
2533.00,4.95997,10.315385,-0.000205,10.236974,0.8850,0.495,4.95997,0.00000
2534.00,4.96012,10.315389,-0.000203,10.236898,0.8848,0.495,4.96012,0.00000
2535.00,4.96080,10.315440,-0.000200,10.236889,0.8847,0.495,4.96080,0.00000
2536.00,4.96115,10.315376,-0.000202,10.236759,0.8846,0.495,4.96115,0.00000
2537.00,4.96175,10.315495,-0.000201,10.236856,0.8844,0.495,4.96175,0.00000
2538.00,4.96308,10.315430,-0.000203,10.236792,0.8843,0.495,4.96308,0.00000
2539.00,4.96291,10.315600,-0.000205,10.236835,0.8842,0.496,4.96291,0.00000
2540.00,4.96251,10.315662,-0.000208,10.236831,0.8841,0.496,4.96251,0.00000
2541.00,4.96249,10.315707,-0.000207,10.236828,0.8840,0.496,4.96249,0.00000
2542.00,4.96211,10.315682,-0.000207,10.236816,0.8839,0.496,4.96211,0.00000
2543.00,4.96223,10.315841,-0.000207,10.236877,0.8838,0.496,4.96223,0.00000
2544.00,4.96262,10.315830,-0.000209,10.236869,0.8837,0.497,4.96262,0.00000
2545.00,4.96246,10.315826,-0.000210,10.236814,0.8836,0.497,4.96246,0.00000
2546.00,4.96220,10.315911,-0.000210,10.236804,0.8835,0.497,4.96220,0.00000
2547.00,4.96251,10.315993,-0.000210,10.236784,0.8833,0.497,4.96251,0.00000
2548.00,4.96201,10.316065,-0.000209,10.236777,0.8832,0.497,4.96201,0.00000
2549.00,4.96181,10.316146,-0.000209,10.236843,0.8831,0.497,4.96181,0.00000
2550.00,4.96097,10.316321,-0.000211,10.236977,0.8830,0.497,4.96097,0.00000
2551.00,4.96035,10.316389,-0.000214,10.237028,0.8829,0.498,4.96035,0.00000
2552.00,4.95974,10.316438,-0.000216,10.237026,0.8828,0.498,4.95974,0.00000
2553.00,4.95963,10.316462,-0.000214,10.237056,0.8827,0.498,4.95963,0.00000
2554.00,4.95972,10.316533,-0.000210,10.237085,0.8826,0.498,4.95972,0.00000
2555.00,4.96021,10.316513,-0.000205,10.237036,0.8825,0.498,4.96021,0.00000
2556.00,4.96036,10.316635,-0.000202,10.237101,0.8824,0.498,4.96036,0.00000
2557.00,4.96074,10.316752,-0.000198,10.237202,0.8824,0.498,4.96074,0.00000
2558.00,4.96054,10.316788,-0.000199,10.237176,0.8823,0.498,4.96054,0.00000
2559.00,4.96053,10.316841,-0.000199,10.237154,0.8822,0.498,4.96053,0.00000
2560.00,4.96077,10.316935,-0.000200,10.237169,0.8822,0.498,4.96077,0.00000
2561.00,4.96149,10.316895,-0.000203,10.237104,0.8821,0.498,4.96149,0.00000
2562.00,4.96150,10.316862,-0.000207,10.236981,0.8821,0.499,4.96150,0.00000
2563.00,4.96191,10.317005,-0.000209,10.237042,0.8820,0.499,4.96191,0.00000
2564.00,4.96150,10.317058,-0.000211,10.237024,0.8820,0.499,4.96150,0.00000
2565.00,4.96153,10.317138,-0.000213,10.237022,0.8819,0.500,4.96153,0.00000
2566.00,4.96131,10.317209,-0.000212,10.237036,0.8819,0.500,4.96131,0.00000
2567.00,4.96090,10.317288,-0.000206,10.237045,0.8818,0.500,4.96090,0.00000
2568.00,4.96117,10.317264,-0.000206,10.236984,0.8818,0.500,4.96117,0.00000
2569.00,4.96098,10.317340,-0.000207,10.237008,0.8818,0.500,4.96098,0.00000
2570.00,4.96019,10.317323,-0.000206,10.236988,0.8818,0.500,4.96019,0.00000
2571.00,4.95949,10.317339,-0.000204,10.236984,0.8818,0.500,4.95949,0.00000
2572.00,4.96037,10.317355,-0.000207,10.237002,0.8818,0.500,4.96037,0.00000
2573.00,4.96007,10.317376,-0.000207,10.236976,0.8817,0.500,4.96007,0.00000
2574.00,4.96024,10.317383,-0.000207,10.236997,0.8817,0.501,4.96024,0.00000
2575.00,4.96086,10.317507,-0.000206,10.237092,0.8817,0.501,4.96086,0.00000
2576.00,4.96093,10.317644,-0.000205,10.237150,0.8816,0.501,4.96093,0.00000
2577.00,4.96065,10.317730,-0.000202,10.237162,0.8816,0.501,4.96065,0.00000
2578.00,4.96041,10.317879,-0.000203,10.237244,0.8816,0.501,4.96041,0.00000
2579.00,4.96021,10.317946,-0.000202,10.237210,0.8816,0.501,4.96021,0.00000
2580.00,4.95959,10.317916,-0.000203,10.237046,0.8815,0.501,4.95959,0.00000
2581.00,4.95954,10.317934,-0.000204,10.237003,0.8815,0.501,4.95954,0.00000
2582.00,4.95936,10.317943,-0.000205,10.236972,0.8815,0.501,4.95936,0.00000
2583.00,4.95929,10.317967,-0.000204,10.236972,0.8814,0.501,4.95929,0.00000
2584.00,4.95902,10.318040,-0.000202,10.237036,0.8814,0.502,4.95902,0.00000
2585.00,4.95890,10.318089,-0.000200,10.237119,0.8814,0.502,4.95890,0.00000
2586.00,4.95908,10.318173,-0.000201,10.237116,0.8814,0.502,4.95908,0.00000
2587.00,4.95931,10.318344,-0.000199,10.237240,0.8813,0.502,4.95931,0.00000
2588.00,4.95922,10.318340,-0.000198,10.237176,0.8813,0.502,4.95922,0.00000
2589.00,4.95943,10.318286,-0.000200,10.237076,0.8813,0.502,4.95943,0.00000
2590.00,4.96015,10.318337,-0.000201,10.237034,0.8813,0.502,4.96015,0.00000
2591.00,4.96024,10.318304,-0.000199,10.237032,0.8812,0.502,4.96024,0.00000
2592.00,4.96093,10.318265,-0.000200,10.236917,0.8812,0.503,4.96093,0.00000
2593.00,4.96134,10.318309,-0.000202,10.236908,0.8812,0.503,4.96134,0.00000
2594.00,4.96215,10.318441,-0.000204,10.236939,0.8811,0.503,4.96215,0.00000
2595.00,4.96187,10.318526,-0.000203,10.236990,0.8811,0.503,4.96187,0.00000
2596.00,4.96154,10.318663,-0.000207,10.237044,0.8811,0.503,4.96154,0.00000
2597.00,4.95992,10.318818,-0.000209,10.237131,0.8811,0.504,4.95992,0.00000
2598.00,4.95998,10.318905,-0.000207,10.237156,0.8811,0.504,4.95998,0.00000
2599.00,4.95900,10.318977,-0.000204,10.237176,0.8811,0.504,4.95900,0.00000
2600.00,4.95958,10.319092,-0.000202,10.237214,0.8811,0.504,4.95958,0.00000
2601.00,4.96114,10.319197,-0.000200,10.237268,0.8810,0.504,4.96114,0.00000
2602.00,4.96198,10.319198,-0.000199,10.237196,0.8810,0.504,4.96198,0.00000
2603.00,4.96152,10.319239,-0.000202,10.237199,0.8809,0.504,4.96152,0.00000
2604.00,4.96230,10.319328,-0.000202,10.237200,0.8809,0.504,4.96230,0.00000
2605.00,4.96229,10.319382,-0.000204,10.237166,0.8808,0.504,4.96229,0.00000
2606.00,4.96097,10.319299,-0.000204,10.237054,0.8808,0.504,4.96097,0.00000
2607.00,4.96039,10.319354,-0.000206,10.237110,0.8808,0.505,4.96039,0.00000
2608.00,4.96019,10.319467,-0.000205,10.237138,0.8808,0.505,4.96019,0.00000
2609.00,4.95917,10.319454,-0.000208,10.237095,0.8807,0.505,4.95917,0.00000
2610.00,4.95860,10.319454,-0.000208,10.237059,0.8807,0.505,4.95860,0.00000
2611.00,4.95817,10.319583,-0.000208,10.237093,0.8806,0.505,4.95817,0.00000
2612.00,4.95855,10.319627,-0.000207,10.237075,0.8806,0.505,4.95855,0.00000
@15,1.0000,2.0, 2610.003 
2613.00,4.95892,10.319706,-0.000208,10.237115,0.8805,0.506,4.95892,0.00000
2614.00,4.95946,10.319775,-0.000208,10.237121,0.8804,0.506,4.95946,0.00000
2615.00,4.95677,10.319866,-0.000209,10.237168,0.8804,0.506,4.95677,0.00000
2616.00,4.95052,10.319893,-0.000214,10.237121,0.8804,0.506,4.95052,0.00000
2617.00,4.94415,10.319903,-0.000214,10.237054,0.8803,0.507,4.94415,0.00000
2618.00,4.93886,10.319875,-0.000215,10.236999,0.8803,0.507,4.93886,0.00000
2619.00,4.93546,10.319947,-0.000214,10.236984,0.8802,0.507,4.93546,0.00000
2620.00,4.93636,10.319954,-0.000213,10.236919,0.8801,0.507,4.93636,0.00000
2621.00,4.94341,10.320044,-0.000209,10.236907,0.8801,0.507,4.94341,0.00000
2622.00,4.95089,10.320230,-0.000210,10.236973,0.8800,0.507,4.95089,0.00000
2623.00,4.95794,10.320311,-0.000213,10.236888,0.8799,0.508,4.95794,0.00000
2624.00,4.96251,10.320322,-0.000214,10.236878,0.8798,0.508,4.96251,0.00000
2625.00,4.96483,10.320394,-0.000211,10.236910,0.8797,0.508,4.96483,0.00000
2626.00,4.96457,10.320457,-0.000209,10.236938,0.8796,0.508,4.96457,0.00000
2627.00,4.96305,10.320479,-0.000207,10.236917,0.8795,0.508,4.96305,0.00000
2628.00,4.96106,10.320562,-0.000202,10.236974,0.8794,0.508,4.96106,0.00000
2629.00,4.95981,10.320700,-0.000201,10.237014,0.8793,0.508,4.95981,0.00000
2630.00,4.95904,10.320891,-0.000202,10.237160,0.8792,0.508,4.95904,0.00000
2631.00,4.95809,10.320950,-0.000202,10.237176,0.8791,0.508,4.95809,0.00000
2632.00,4.95671,10.320996,-0.000201,10.237223,0.8790,0.508,4.95671,0.00000
2633.00,4.95580,10.321004,-0.000204,10.237229,0.8790,0.509,4.95580,0.00000
2634.00,4.95538,10.321115,-0.000207,10.237296,0.8789,0.509,4.95538,0.00000
2635.00,4.95498,10.321105,-0.000208,10.237206,0.8788,0.509,4.95498,0.00000
2636.00,4.95460,10.321182,-0.000209,10.237233,0.8787,0.509,4.95460,0.00000
2637.00,4.95489,10.321263,-0.000208,10.237213,0.8786,0.509,4.95489,0.00000
2638.00,4.95585,10.321364,-0.000206,10.237229,0.8785,0.510,4.95585,0.00000
2639.00,4.95629,10.321328,-0.000205,10.237141,0.8784,0.510,4.95629,0.00000
2640.00,4.95630,10.321365,-0.000205,10.237119,0.8783,0.510,4.95630,0.00000
2641.00,4.95659,10.321379,-0.000205,10.237087,0.8782,0.510,4.95659,0.00000
2642.00,4.95675,10.321294,-0.000206,10.236995,0.8781,0.510,4.95675,0.00000
2643.00,4.95574,10.321332,-0.000206,10.237019,0.8780,0.510,4.95574,0.00000
2644.00,4.95439,10.321282,-0.000205,10.236968,0.8779,0.510,4.95439,0.00000
2645.00,4.95403,10.321342,-0.000204,10.236997,0.8778,0.511,4.95403,0.00000
2646.00,4.95404,10.321408,-0.000202,10.237038,0.8777,0.511,4.95404,0.00000
2647.00,4.95436,10.321534,-0.000203,10.237115,0.8776,0.511,4.95436,0.00000
2648.00,4.95549,10.321533,-0.000204,10.237089,0.8776,0.511,4.95549,0.00000
2649.00,4.95657,10.321631,-0.000204,10.237128,0.8775,0.511,4.95657,0.00000
2650.00,4.95682,10.321573,-0.000205,10.236994,0.8774,0.511,4.95682,0.00000
2651.00,4.95770,10.321560,-0.000208,10.236889,0.8773,0.511,4.95770,0.00000
2652.00,4.95769,10.321604,-0.000208,10.236839,0.8772,0.511,4.95769,0.00000
2653.00,4.95700,10.321727,-0.000208,10.236884,0.8772,0.512,4.95700,0.00000
2654.00,4.95723,10.321827,-0.000208,10.236927,0.8771,0.512,4.95723,0.00000
2655.00,4.95765,10.321961,-0.000208,10.237017,0.8771,0.512,4.95765,0.00000
2656.00,4.95658,10.322066,-0.000206,10.237105,0.8770,0.512,4.95658,0.00000
2657.00,4.95622,10.322148,-0.000206,10.237194,0.8769,0.512,4.95622,0.00000
2658.00,4.95581,10.322154,-0.000207,10.237118,0.8768,0.512,4.95581,0.00000
2659.00,4.95574,10.322228,-0.000208,10.237117,0.8767,0.513,4.95574,0.00000
2660.00,4.95548,10.322341,-0.000208,10.237123,0.8767,0.513,4.95548,0.00000
2661.00,4.95597,10.322429,-0.000207,10.237145,0.8766,0.513,4.95597,0.00000
2662.00,4.95664,10.322539,-0.000207,10.237164,0.8765,0.513,4.95664,0.00000
2663.00,4.95657,10.322575,-0.000204,10.237212,0.8764,0.513,4.95657,0.00000
2664.00,4.95622,10.322555,-0.000202,10.237174,0.8763,0.513,4.95622,0.00000
2665.00,4.95634,10.322478,-0.000202,10.237100,0.8762,0.513,4.95634,0.00000
2666.00,4.95650,10.322537,-0.000206,10.237064,0.8761,0.513,4.95650,0.00000
2667.00,4.95605,10.322518,-0.000206,10.237010,0.8760,0.514,4.95605,0.00000
2668.00,4.95642,10.322564,-0.000206,10.237000,0.8760,0.514,4.95642,0.00000
2669.00,4.95636,10.322658,-0.000206,10.237029,0.8759,0.514,4.95636,0.00000
2670.00,4.95724,10.322717,-0.000204,10.237032,0.8758,0.514,4.95724,0.00000
2671.00,4.95736,10.322708,-0.000202,10.236981,0.8757,0.514,4.95736,0.00000
2672.00,4.95791,10.322722,-0.000202,10.236963,0.8756,0.514,4.95791,0.00000
2673.00,4.95832,10.322820,-0.000204,10.237006,0.8755,0.514,4.95832,0.00000
2674.00,4.95832,10.322901,-0.000207,10.237056,0.8754,0.514,4.95832,0.00000
2675.00,4.95733,10.322951,-0.000209,10.237068,0.8754,0.515,4.95733,0.00000
2676.00,4.95722,10.322989,-0.000212,10.237133,0.8753,0.515,4.95722,0.00000
2677.00,4.95667,10.323044,-0.000215,10.237122,0.8752,0.515,4.95667,0.00000
2678.00,4.95653,10.323021,-0.000214,10.237048,0.8751,0.515,4.95653,0.00000
2679.00,4.95670,10.323112,-0.000213,10.237044,0.8750,0.516,4.95670,0.00000
2680.00,4.95697,10.323223,-0.000211,10.237080,0.8750,0.516,4.95697,0.00000
2681.00,4.95641,10.323290,-0.000207,10.237081,0.8749,0.516,4.95641,0.00000
2682.00,4.95651,10.323368,-0.000204,10.237127,0.8749,0.516,4.95651,0.00000
2683.00,4.95640,10.323512,-0.000203,10.237160,0.8748,0.516,4.95640,0.00000
2684.00,4.95635,10.323535,-0.000199,10.237175,0.8748,0.516,4.95635,0.00000
2685.00,4.95602,10.323553,-0.000203,10.237170,0.8747,0.516,4.95602,0.00000
2686.00,4.95675,10.323626,-0.000206,10.237160,0.8747,0.516,4.95675,0.00000
2687.00,4.95752,10.323662,-0.000205,10.237097,0.8746,0.516,4.95752,0.00000
2688.00,4.95801,10.323634,-0.000203,10.237059,0.8746,0.516,4.95801,0.00000
2689.00,4.95822,10.323611,-0.000204,10.236933,0.8746,0.517,4.95822,0.00000
2690.00,4.95833,10.323680,-0.000199,10.236955,0.8745,0.516,4.95833,0.00000
2691.00,4.95837,10.323657,-0.000197,10.236933,0.8745,0.517,4.95837,0.00000
2692.00,4.95775,10.323671,-0.000199,10.236916,0.8745,0.517,4.95775,0.00000
2693.00,4.95670,10.323703,-0.000202,10.236892,0.8745,0.517,4.95670,0.00000
2694.00,4.95621,10.323749,-0.000203,10.236952,0.8745,0.517,4.95621,0.00000
2695.00,4.95620,10.323824,-0.000207,10.236986,0.8744,0.518,4.95620,0.00000
2696.00,4.95581,10.323946,-0.000209,10.237045,0.8744,0.518,4.95581,0.00000
2697.00,4.95567,10.324025,-0.000210,10.237080,0.8744,0.518,4.95567,0.00000
2698.00,4.95520,10.324126,-0.000209,10.237087,0.8744,0.518,4.95520,0.00000
2699.00,4.95573,10.324182,-0.000208,10.237070,0.8744,0.518,4.95573,0.00000
2700.00,4.95587,10.324231,-0.000207,10.237091,0.8744,0.518,4.95587,0.00000
2701.00,4.95623,10.324245,-0.000204,10.237011,0.8744,0.518,4.95623,0.00000
2702.00,4.95602,10.324270,-0.000203,10.236990,0.8744,0.518,4.95602,0.00000
2703.00,4.95754,10.324314,-0.000204,10.236987,0.8745,0.519,4.95754,0.00000
2704.00,4.95729,10.324357,-0.000206,10.236989,0.8745,0.519,4.95729,0.00000
2705.00,4.95707,10.324349,-0.000206,10.236892,0.8744,0.519,4.95707,0.00000
2706.00,4.95691,10.324491,-0.000208,10.237001,0.8744,0.519,4.95691,0.00000
2707.00,4.95811,10.324590,-0.000209,10.237081,0.8744,0.519,4.95811,0.00000
2708.00,4.95753,10.324589,-0.000207,10.237108,0.8744,0.520,4.95753,0.00000
2709.00,4.95677,10.324689,-0.000206,10.237147,0.8743,0.520,4.95677,0.00000
2710.00,4.95651,10.324699,-0.000208,10.237148,0.8743,0.520,4.95651,0.00000
2711.00,4.95497,10.324680,-0.000209,10.237096,0.8743,0.520,4.95497,0.00000
2712.00,4.95354,10.324657,-0.000208,10.236987,0.8743,0.520,4.95354,0.00000
2713.00,4.95373,10.324688,-0.000213,10.236871,0.8742,0.521,4.95373,0.00000
2714.00,4.95444,10.324701,-0.000215,10.236807,0.8742,0.521,4.95444,0.00000
2715.00,4.95482,10.324836,-0.000212,10.236838,0.8741,0.521,4.95482,0.00000
2716.00,4.95634,10.324894,-0.000209,10.236823,0.8741,0.521,4.95634,0.00000
2717.00,4.95705,10.324944,-0.000211,10.236802,0.8741,0.521,4.95705,0.00000
2718.00,4.95680,10.325054,-0.000210,10.236854,0.8740,0.521,4.95680,0.00000
2719.00,4.95670,10.325171,-0.000208,10.236902,0.8740,0.521,4.95670,0.00000
2720.00,4.95689,10.325206,-0.000211,10.236863,0.8740,0.521,4.95689,0.00000
2721.00,4.95684,10.325245,-0.000214,10.236858,0.8739,0.522,4.95684,0.00000
2722.00,4.95689,10.325338,-0.000213,10.236934,0.8739,0.522,4.95689,0.00000
2723.00,4.95677,10.325440,-0.000213,10.237041,0.8738,0.522,4.95677,0.00000
2724.00,4.95658,10.325463,-0.000214,10.237019,0.8738,0.522,4.95658,0.00000
2725.00,4.95602,10.325521,-0.000211,10.237063,0.8737,0.522,4.95602,0.00000
2726.00,4.95526,10.325578,-0.000208,10.237038,0.8737,0.522,4.95526,0.00000
2727.00,4.95461,10.325676,-0.000207,10.237043,0.8736,0.522,4.95461,0.00000
2728.00,4.95534,10.325639,-0.000204,10.236975,0.8736,0.522,4.95534,0.00000
2729.00,4.95584,10.325707,-0.000200,10.237053,0.8736,0.522,4.95584,0.00000
2730.00,4.95650,10.325772,-0.000199,10.237068,0.8735,0.522,4.95650,0.00000
2731.00,4.95805,10.325856,-0.000200,10.237108,0.8735,0.522,4.95805,0.00000
2732.00,4.95884,10.325832,-0.000202,10.237046,0.8735,0.523,4.95884,0.00000
2733.00,4.95845,10.325903,-0.000204,10.237067,0.8734,0.523,4.95845,0.00000
2734.00,4.95753,10.325901,-0.000206,10.237029,0.8734,0.523,4.95753,0.00000
2735.00,4.95562,10.325952,-0.000207,10.237012,0.8734,0.523,4.95562,0.00000
2736.00,4.95373,10.325972,-0.000208,10.237031,0.8734,0.523,4.95373,0.00000
2737.00,4.95350,10.326094,-0.000207,10.237127,0.8734,0.523,4.95350,0.00000
2738.00,4.95393,10.326155,-0.000205,10.237176,0.8733,0.524,4.95393,0.00000
2739.00,4.95392,10.326240,-0.000209,10.237192,0.8733,0.524,4.95392,0.00000
2740.00,4.95485,10.326280,-0.000211,10.237222,0.8732,0.524,4.95485,0.00000
2741.00,4.95580,10.326299,-0.000213,10.237151,0.8732,0.524,4.95580,0.00000
2742.00,4.95572,10.326343,-0.000213,10.237126,0.8731,0.525,4.95572,0.00000
2743.00,4.95552,10.326392,-0.000211,10.237115,0.8731,0.525,4.95552,0.00000
2744.00,4.95607,10.326471,-0.000211,10.237100,0.8731,0.525,4.95607,0.00000
2745.00,4.95652,10.326527,-0.000214,10.237108,0.8731,0.525,4.95652,0.00000
2746.00,4.95622,10.326621,-0.000215,10.237179,0.8731,0.525,4.95622,0.00000
2747.00,4.95635,10.326629,-0.000218,10.237143,0.8731,0.526,4.95635,0.00000
2748.00,4.95639,10.326734,-0.000219,10.237144,0.8730,0.526,4.95639,0.00000
2749.00,4.95628,10.326736,-0.000217,10.237132,0.8730,0.526,4.95628,0.00000
2750.00,4.95600,10.326746,-0.000214,10.237087,0.8730,0.526,4.95600,0.00000
2751.00,4.95555,10.326780,-0.000210,10.237061,0.8729,0.526,4.95555,0.00000
2752.00,4.95526,10.326863,-0.000209,10.237152,0.8729,0.526,4.95526,0.00000
2753.00,4.95475,10.326900,-0.000211,10.237115,0.8729,0.526,4.95475,0.00000
2754.00,4.95488,10.326973,-0.000211,10.237095,0.8728,0.527,4.95488,0.00000
2755.00,4.95494,10.326977,-0.000208,10.237055,0.8728,0.527,4.95494,0.00000
2756.00,4.95520,10.327064,-0.000208,10.237117,0.8727,0.527,4.95520,0.00000
2757.00,4.95483,10.327109,-0.000207,10.237095,0.8727,0.527,4.95483,0.00000
2758.00,4.95438,10.327245,-0.000205,10.237170,0.8726,0.527,4.95438,0.00000
2759.00,4.95344,10.327273,-0.000205,10.237188,0.8725,0.527,4.95344,0.00000
2760.00,4.95283,10.327384,-0.000207,10.237223,0.8725,0.527,4.95283,0.00000
2761.00,4.95361,10.327376,-0.000206,10.237144,0.8724,0.527,4.95361,0.00000
2762.00,4.95404,10.327400,-0.000204,10.237120,0.8723,0.527,4.95404,0.00000
2763.00,4.95389,10.327357,-0.000204,10.237058,0.8722,0.528,4.95389,0.00000
2764.00,4.95362,10.327343,-0.000203,10.237043,0.8722,0.528,4.95362,0.00000
2765.00,4.95296,10.327373,-0.000202,10.237082,0.8721,0.528,4.95296,0.00000
2766.00,4.95188,10.327399,-0.000202,10.237086,0.8720,0.528,4.95188,0.00000
2767.00,4.95125,10.327376,-0.000202,10.237015,0.8719,0.528,4.95125,0.00000
2768.00,4.95188,10.327424,-0.000203,10.236991,0.8717,0.528,4.95188,0.00000
2769.00,4.95354,10.327564,-0.000204,10.237017,0.8716,0.528,4.95354,0.00000
2770.00,4.95481,10.327643,-0.000204,10.237012,0.8715,0.528,4.95481,0.00000
2771.00,4.95517,10.327824,-0.000207,10.237114,0.8714,0.529,4.95517,0.00000
2772.00,4.95500,10.327985,-0.000210,10.237170,0.8713,0.529,4.95500,0.00000
2773.00,4.95435,10.327986,-0.000211,10.237165,0.8712,0.529,4.95435,0.00000
2774.00,4.95291,10.328081,-0.000209,10.237191,0.8711,0.529,4.95291,0.00000
2775.00,4.95233,10.328125,-0.000208,10.237198,0.8710,0.529,4.95233,0.00000
2776.00,4.95287,10.328077,-0.000205,10.237089,0.8709,0.529,4.95287,0.00000
2777.00,4.95259,10.328101,-0.000205,10.237057,0.8708,0.530,4.95259,0.00000
2778.00,4.95262,10.328199,-0.000204,10.237065,0.8707,0.530,4.95262,0.00000
2779.00,4.95278,10.328232,-0.000204,10.237072,0.8707,0.530,4.95278,0.00000
2780.00,4.95335,10.328309,-0.000204,10.237021,0.8706,0.530,4.95335,0.00000
2781.00,4.95318,10.328368,-0.000204,10.237018,0.8706,0.530,4.95318,0.00000
2782.00,4.95427,10.328554,-0.000201,10.237172,0.8705,0.530,4.95427,0.00000
2783.00,4.95425,10.328591,-0.000198,10.237146,0.8704,0.530,4.95425,0.00000
2784.00,4.95458,10.328579,-0.000195,10.237062,0.8703,0.530,4.95458,0.00000
2785.00,4.95484,10.328661,-0.000202,10.237098,0.8702,0.530,4.95484,0.00000
2786.00,4.95460,10.328666,-0.000205,10.237050,0.8701,0.531,4.95460,0.00000
2787.00,4.95401,10.328636,-0.000205,10.236944,0.8701,0.531,4.95401,0.00000
2788.00,4.95457,10.328728,-0.000209,10.236986,0.8700,0.531,4.95457,0.00000
2789.00,4.95373,10.328765,-0.000212,10.236974,0.8699,0.531,4.95373,0.00000
2790.00,4.95301,10.328848,-0.000207,10.236988,0.8699,0.531,4.95301,0.00000
2791.00,4.95261,10.328928,-0.000208,10.237028,0.8698,0.531,4.95261,0.00000
2792.00,4.95301,10.328882,-0.000211,10.236954,0.8698,0.532,4.95301,0.00000
@16,1.0000,2.0, 2790.089 
2793.00,4.95358,10.328933,-0.000211,10.236978,0.8697,0.532,4.95358,0.00000
2794.00,4.95534,10.329012,-0.000209,10.237004,0.8696,0.532,4.95534,0.00000
2795.00,4.95465,10.328962,-0.000211,10.236940,0.8695,0.532,4.95465,0.00000
2796.00,4.95010,10.328998,-0.000208,10.236947,0.8695,0.532,4.95010,0.00000
2797.00,4.94481,10.329075,-0.000207,10.237004,0.8694,0.532,4.94481,0.00000
2798.00,4.93894,10.329127,-0.000206,10.237027,0.8693,0.532,4.93894,0.00000
2799.00,4.93517,10.329158,-0.000211,10.237016,0.8693,0.532,4.93517,0.00000
2800.00,4.93526,10.329190,-0.000212,10.237024,0.8692,0.533,4.93526,0.00000
2801.00,4.94061,10.329274,-0.000215,10.237058,0.8691,0.533,4.94061,0.00000
2802.00,4.94712,10.329329,-0.000216,10.237040,0.8690,0.533,4.94712,0.00000
2803.00,4.95310,10.329286,-0.000221,10.236949,0.8689,0.533,4.95310,0.00000
2804.00,4.95738,10.329418,-0.000220,10.236991,0.8689,0.534,4.95738,0.00000
2805.00,4.95983,10.329446,-0.000221,10.236935,0.8688,0.534,4.95983,0.00000
2806.00,4.96036,10.329495,-0.000219,10.236865,0.8688,0.534,4.96036,0.00000
2807.00,4.95890,10.329609,-0.000220,10.236860,0.8688,0.534,4.95890,0.00000
2808.00,4.95818,10.329688,-0.000220,10.236852,0.8687,0.534,4.95818,0.00000
2809.00,4.95670,10.329686,-0.000219,10.236847,0.8687,0.534,4.95670,0.00000
2810.00,4.95499,10.329883,-0.000220,10.237002,0.8686,0.535,4.95499,0.00000
2811.00,4.95382,10.329936,-0.000223,10.237032,0.8685,0.535,4.95382,0.00000
2812.00,4.95339,10.329921,-0.000225,10.237015,0.8685,0.535,4.95339,0.00000
2813.00,4.95211,10.330032,-0.000221,10.237077,0.8685,0.535,4.95211,0.00000
2814.00,4.95095,10.330094,-0.000223,10.237077,0.8684,0.535,4.95095,0.00000
2815.00,4.94984,10.330045,-0.000223,10.237013,0.8684,0.536,4.94984,0.00000
2816.00,4.94896,10.330061,-0.000219,10.237015,0.8683,0.536,4.94896,0.00000
2817.00,4.94986,10.330168,-0.000217,10.237058,0.8683,0.536,4.94986,0.00000
2818.00,4.95020,10.330300,-0.000218,10.237125,0.8683,0.536,4.95020,0.00000
2819.00,4.95070,10.330340,-0.000216,10.237124,0.8682,0.536,4.95070,0.00000
2820.00,4.95127,10.330365,-0.000212,10.237119,0.8682,0.536,4.95127,0.00000
2821.00,4.95106,10.330502,-0.000213,10.237171,0.8682,0.536,4.95106,0.00000
2822.00,4.95085,10.330574,-0.000212,10.237213,0.8681,0.536,4.95085,0.00000
2823.00,4.95101,10.330530,-0.000209,10.237195,0.8681,0.536,4.95101,0.00000
2824.00,4.95156,10.330564,-0.000206,10.237156,0.8680,0.536,4.95156,0.00000
2825.00,4.95229,10.330665,-0.000207,10.237156,0.8679,0.536,4.95229,0.00000
2826.00,4.95314,10.330728,-0.000208,10.237168,0.8679,0.537,4.95314,0.00000
2827.00,4.95227,10.330693,-0.000209,10.237102,0.8678,0.537,4.95227,0.00000
2828.00,4.95278,10.330710,-0.000213,10.237041,0.8677,0.537,4.95278,0.00000
2829.00,4.95298,10.330841,-0.000215,10.237150,0.8676,0.537,4.95298,0.00000
2830.00,4.95257,10.330928,-0.000218,10.237188,0.8675,0.538,4.95257,0.00000
2831.00,4.95271,10.330924,-0.000218,10.237183,0.8675,0.538,4.95271,0.00000
2832.00,4.95283,10.331099,-0.000219,10.237254,0.8674,0.538,4.95283,0.00000
2833.00,4.95249,10.331247,-0.000216,10.237297,0.8674,0.538,4.95249,0.00000
2834.00,4.95209,10.331258,-0.000216,10.237190,0.8673,0.538,4.95209,0.00000
2835.00,4.95163,10.331229,-0.000214,10.237087,0.8673,0.538,4.95163,0.00000
2836.00,4.95131,10.331287,-0.000215,10.237015,0.8672,0.538,4.95131,0.00000
2837.00,4.95075,10.331235,-0.000216,10.236917,0.8672,0.538,4.95075,0.00000
2838.00,4.95015,10.331375,-0.000216,10.236994,0.8671,0.539,4.95015,0.00000
2839.00,4.94919,10.331495,-0.000217,10.237077,0.8671,0.539,4.94919,0.00000
2840.00,4.94941,10.331659,-0.000217,10.237226,0.8671,0.539,4.94941,0.00000
2841.00,4.94920,10.331662,-0.000215,10.237202,0.8670,0.539,4.94920,0.00000
2842.00,4.95002,10.331752,-0.000211,10.237277,0.8669,0.539,4.95002,0.00000
2843.00,4.95001,10.331660,-0.000212,10.237212,0.8669,0.539,4.95001,0.00000
2844.00,4.95064,10.331644,-0.000212,10.237145,0.8668,0.539,4.95064,0.00000
2845.00,4.95101,10.331689,-0.000212,10.237098,0.8667,0.539,4.95101,0.00000
2846.00,4.95098,10.331764,-0.000215,10.237087,0.8667,0.540,4.95098,0.00000
2847.00,4.95069,10.331808,-0.000217,10.237038,0.8666,0.540,4.95069,0.00000
2848.00,4.95132,10.331907,-0.000220,10.237027,0.8665,0.540,4.95132,0.00000
2849.00,4.95166,10.331992,-0.000221,10.237069,0.8664,0.541,4.95166,0.00000
2850.00,4.95092,10.331983,-0.000219,10.237048,0.8663,0.541,4.95092,0.00000
2851.00,4.95087,10.332064,-0.000216,10.237087,0.8662,0.541,4.95087,0.00000
2852.00,4.95108,10.332138,-0.000214,10.237151,0.8662,0.541,4.95108,0.00000
2853.00,4.95146,10.332121,-0.000208,10.237082,0.8661,0.541,4.95146,0.00000
2854.00,4.95112,10.332107,-0.000205,10.237052,0.8660,0.541,4.95112,0.00000
2855.00,4.95161,10.332208,-0.000208,10.237086,0.8659,0.541,4.95161,0.00000
2856.00,4.95155,10.332306,-0.000209,10.237142,0.8658,0.541,4.95155,0.00000
2857.00,4.95110,10.332308,-0.000208,10.237053,0.8657,0.541,4.95110,0.00000
2858.00,4.95010,10.332405,-0.000208,10.237110,0.8656,0.542,4.95010,0.00000
2859.00,4.94987,10.332529,-0.000209,10.237176,0.8655,0.542,4.94987,0.00000
2860.00,4.94908,10.332620,-0.000208,10.237214,0.8655,0.542,4.94908,0.00000
2861.00,4.94901,10.332638,-0.000206,10.237184,0.8654,0.542,4.94901,0.00000
2862.00,4.94931,10.332705,-0.000206,10.237206,0.8653,0.542,4.94931,0.00000
2863.00,4.95003,10.332734,-0.000207,10.237214,0.8652,0.542,4.95003,0.00000
2864.00,4.95059,10.332733,-0.000206,10.237147,0.8651,0.542,4.95059,0.00000
2865.00,4.95147,10.332697,-0.000205,10.237028,0.8650,0.543,4.95147,0.00000
2866.00,4.95145,10.332729,-0.000204,10.237008,0.8649,0.543,4.95145,0.00000
2867.00,4.95091,10.332853,-0.000204,10.237072,0.8648,0.543,4.95091,0.00000
2868.00,4.95001,10.332855,-0.000201,10.237030,0.8647,0.543,4.95001,0.00000
2869.00,4.94966,10.332915,-0.000201,10.237060,0.8647,0.543,4.94966,0.00000
2870.00,4.94974,10.333002,-0.000199,10.237141,0.8646,0.543,4.94974,0.00000
2871.00,4.94984,10.333069,-0.000201,10.237136,0.8645,0.543,4.94984,0.00000
2872.00,4.95018,10.333103,-0.000200,10.237115,0.8644,0.543,4.95018,0.00000
2873.00,4.95002,10.333143,-0.000201,10.237058,0.8643,0.543,4.95002,0.00000
2874.00,4.94977,10.333240,-0.000201,10.237068,0.8642,0.544,4.94977,0.00000
2875.00,4.95009,10.333316,-0.000203,10.237054,0.8641,0.544,4.95009,0.00000
2876.00,4.95038,10.333449,-0.000201,10.237173,0.8640,0.544,4.95038,0.00000
2877.00,4.95061,10.333548,-0.000204,10.237217,0.8639,0.544,4.95061,0.00000
2878.00,4.95147,10.333697,-0.000204,10.237328,0.8638,0.544,4.95147,0.00000
2879.00,4.95169,10.333748,-0.000205,10.237357,0.8637,0.544,4.95169,0.00000
2880.00,4.95140,10.333771,-0.000206,10.237352,0.8635,0.545,4.95140,0.00000
2881.00,4.95013,10.333771,-0.000205,10.237327,0.8634,0.545,4.95013,0.00000
2882.00,4.94923,10.333697,-0.000203,10.237241,0.8633,0.545,4.94923,0.00000
2883.00,4.94892,10.333704,-0.000200,10.237188,0.8631,0.545,4.94892,0.00000
2884.00,4.94837,10.333730,-0.000200,10.237138,0.8630,0.545,4.94837,0.00000
2885.00,4.94744,10.333802,-0.000199,10.237144,0.8628,0.545,4.94744,0.00000
2886.00,4.94832,10.333852,-0.000201,10.237125,0.8627,0.545,4.94832,0.00000
2887.00,4.94840,10.333902,-0.000201,10.237202,0.8625,0.545,4.94840,0.00000
2888.00,4.94867,10.333996,-0.000202,10.237276,0.8624,0.546,4.94867,0.00000
2889.00,4.94934,10.334074,-0.000201,10.237327,0.8623,0.546,4.94934,0.00000
2890.00,4.94978,10.334108,-0.000199,10.237253,0.8622,0.546,4.94978,0.00000
2891.00,4.95037,10.334184,-0.000199,10.237244,0.8621,0.546,4.95037,0.00000
2892.00,4.95070,10.334317,-0.000198,10.237217,0.8619,0.546,4.95070,0.00000
2893.00,4.95039,10.334390,-0.000199,10.237220,0.8618,0.546,4.95039,0.00000
2894.00,4.95074,10.334424,-0.000202,10.237214,0.8617,0.547,4.95074,0.00000
2895.00,4.95145,10.334465,-0.000201,10.237272,0.8616,0.547,4.95145,0.00000
2896.00,4.95165,10.334479,-0.000201,10.237205,0.8614,0.547,4.95165,0.00000
2897.00,4.95234,10.334503,-0.000205,10.237219,0.8613,0.547,4.95234,0.00000
2898.00,4.95268,10.334528,-0.000205,10.237185,0.8612,0.547,4.95268,0.00000
2899.00,4.95214,10.334599,-0.000204,10.237185,0.8611,0.548,4.95214,0.00000
2900.00,4.95180,10.334617,-0.000205,10.237128,0.8610,0.548,4.95180,0.00000
2901.00,4.95171,10.334704,-0.000205,10.237167,0.8610,0.548,4.95171,0.00000
2902.00,4.95195,10.334784,-0.000200,10.237166,0.8609,0.548,4.95195,0.00000
2903.00,4.95219,10.334853,-0.000202,10.237173,0.8608,0.548,4.95219,0.00000
2904.00,4.95222,10.334896,-0.000203,10.237167,0.8607,0.548,4.95222,0.00000
2905.00,4.95180,10.335031,-0.000204,10.237261,0.8606,0.549,4.95180,0.00000
2906.00,4.95124,10.335148,-0.000204,10.237328,0.8605,0.549,4.95124,0.00000
2907.00,4.95146,10.335225,-0.000205,10.237301,0.8604,0.549,4.95146,0.00000
2908.00,4.95164,10.335325,-0.000201,10.237314,0.8604,0.549,4.95164,0.00000
2909.00,4.95085,10.335417,-0.000195,10.237296,0.8603,0.549,4.95085,0.00000
2910.00,4.95078,10.335439,-0.000194,10.237235,0.8602,0.549,4.95078,0.00000
2911.00,4.94993,10.335437,-0.000197,10.237170,0.8601,0.549,4.94993,0.00000
2912.00,4.94883,10.335498,-0.000196,10.237193,0.8601,0.549,4.94883,0.00000
2913.00,4.94814,10.335542,-0.000200,10.237221,0.8601,0.549,4.94814,0.00000
2914.00,4.94973,10.335550,-0.000202,10.237174,0.8600,0.550,4.94973,0.00000
2915.00,4.95014,10.335663,-0.000204,10.237217,0.8600,0.550,4.95014,0.00000
2916.00,4.95123,10.335728,-0.000202,10.237229,0.8599,0.550,4.95123,0.00000
2917.00,4.95101,10.335776,-0.000205,10.237206,0.8599,0.550,4.95101,0.00000
2918.00,4.95121,10.335788,-0.000200,10.237155,0.8598,0.550,4.95121,0.00000
2919.00,4.95029,10.335839,-0.000197,10.237182,0.8597,0.550,4.95029,0.00000
2920.00,4.95057,10.335876,-0.000194,10.237172,0.8597,0.550,4.95057,0.00000
2921.00,4.95044,10.335915,-0.000193,10.237173,0.8596,0.550,4.95044,0.00000
2922.00,4.95048,10.335925,-0.000193,10.237116,0.8596,0.550,4.95048,0.00000
2923.00,4.94985,10.335972,-0.000195,10.237099,0.8595,0.550,4.94985,0.00000
2924.00,4.94956,10.336041,-0.000197,10.237142,0.8595,0.551,4.94956,0.00000
2925.00,4.94900,10.336018,-0.000198,10.237108,0.8595,0.551,4.94900,0.00000
2926.00,4.94854,10.336003,-0.000197,10.237079,0.8595,0.551,4.94854,0.00000
2927.00,4.94895,10.336076,-0.000196,10.237159,0.8594,0.551,4.94895,0.00000
2928.00,4.95008,10.336166,-0.000195,10.237188,0.8594,0.551,4.95008,0.00000
2929.00,4.94997,10.336249,-0.000198,10.237198,0.8594,0.551,4.94997,0.00000
2930.00,4.94962,10.336369,-0.000200,10.237218,0.8594,0.552,4.94962,0.00000
2931.00,4.94941,10.336490,-0.000198,10.237223,0.8594,0.552,4.94941,0.00000
2932.00,4.94943,10.336538,-0.000198,10.237167,0.8593,0.552,4.94943,0.00000
2933.00,4.94892,10.336550,-0.000200,10.237096,0.8593,0.552,4.94892,0.00000
2934.00,4.94936,10.336581,-0.000198,10.237043,0.8593,0.552,4.94936,0.00000
2935.00,4.94935,10.336603,-0.000198,10.237049,0.8594,0.552,4.94935,0.00000
2936.00,4.94983,10.336674,-0.000200,10.237112,0.8594,0.552,4.94983,0.00000
2937.00,4.94925,10.336729,-0.000198,10.237168,0.8594,0.553,4.94925,0.00000
2938.00,4.94928,10.336769,-0.000197,10.237232,0.8594,0.553,4.94928,0.00000
2939.00,4.94898,10.336791,-0.000200,10.237254,0.8594,0.553,4.94898,0.00000
2940.00,4.94924,10.336824,-0.000200,10.237282,0.8594,0.553,4.94924,0.00000
2941.00,4.94931,10.336747,-0.000199,10.237175,0.8594,0.553,4.94931,0.00000
2942.00,4.95019,10.336687,-0.000200,10.237131,0.8594,0.553,4.95019,0.00000
2943.00,4.95033,10.336774,-0.000199,10.237157,0.8594,0.553,4.95033,0.00000
2944.00,4.95069,10.336912,-0.000194,10.237216,0.8595,0.553,4.95069,0.00000
2945.00,4.95107,10.336964,-0.000195,10.237223,0.8595,0.553,4.95107,0.00000
2946.00,4.95090,10.337114,-0.000196,10.237337,0.8595,0.554,4.95090,0.00000
2947.00,4.94992,10.337237,-0.000199,10.237395,0.8596,0.554,4.94992,0.00000
2948.00,4.94840,10.337275,-0.000201,10.237335,0.8596,0.554,4.94840,0.00000
2949.00,4.94721,10.337265,-0.000203,10.237267,0.8597,0.554,4.94721,0.00000
2950.00,4.94672,10.337324,-0.000203,10.237255,0.8597,0.555,4.94672,0.00000
2951.00,4.94697,10.337321,-0.000205,10.237174,0.8597,0.555,4.94697,0.00000
2952.00,4.94723,10.337371,-0.000203,10.237127,0.8598,0.555,4.94723,0.00000
2953.00,4.94705,10.337365,-0.000203,10.237134,0.8598,0.555,4.94705,0.00000
2954.00,4.94745,10.337389,-0.000203,10.237140,0.8599,0.555,4.94745,0.00000
2955.00,4.94693,10.337438,-0.000203,10.237097,0.8600,0.555,4.94693,0.00000
2956.00,4.94652,10.337528,-0.000200,10.237097,0.8600,0.555,4.94652,0.00000
2957.00,4.94716,10.337639,-0.000199,10.237092,0.8601,0.555,4.94716,0.00000
2958.00,4.94854,10.337694,-0.000199,10.237034,0.8601,0.555,4.94854,0.00000
2959.00,4.94904,10.337776,-0.000201,10.237038,0.8602,0.556,4.94904,0.00000
2960.00,4.94969,10.337892,-0.000204,10.237107,0.8602,0.556,4.94969,0.00000
2961.00,4.94876,10.337922,-0.000202,10.237084,0.8603,0.556,4.94876,0.00000
2962.00,4.94777,10.337966,-0.000200,10.237106,0.8603,0.556,4.94777,0.00000
2963.00,4.94663,10.338068,-0.000198,10.237171,0.8604,0.556,4.94663,0.00000
2964.00,4.94630,10.338131,-0.000194,10.237201,0.8605,0.556,4.94630,0.00000
2965.00,4.94563,10.338089,-0.000193,10.237110,0.8606,0.556,4.94563,0.00000
2966.00,4.94629,10.338170,-0.000193,10.237162,0.8606,0.556,4.94629,0.00000
2967.00,4.94595,10.338192,-0.000197,10.237154,0.8607,0.557,4.94595,0.00000
2968.00,4.94608,10.338176,-0.000200,10.237109,0.8607,0.557,4.94608,0.00000
2969.00,4.94752,10.338218,-0.000200,10.237081,0.8607,0.557,4.94752,0.00000
2970.00,4.94866,10.338380,-0.000198,10.237201,0.8608,0.557,4.94866,0.00000
2971.00,4.94825,10.338390,-0.000199,10.237165,0.8608,0.557,4.94825,0.00000
2972.00,4.94844,10.338484,-0.000198,10.237193,0.8609,0.557,4.94844,0.00000
@17,1.0000,2.0, 2970.054 
2973.00,4.94870,10.338604,-0.000200,10.237228,0.8609,0.558,4.94870,0.00000
2974.00,4.94803,10.338608,-0.000200,10.237158,0.8610,0.558,4.94803,0.00000
2975.00,4.94650,10.338571,-0.000200,10.237083,0.8610,0.558,4.94650,0.00000
2976.00,4.94205,10.338655,-0.000203,10.237091,0.8611,0.558,4.94205,0.00000
2977.00,4.93684,10.338637,-0.000205,10.237064,0.8611,0.558,4.93684,0.00000
2978.00,4.93247,10.338627,-0.000204,10.237085,0.8612,0.559,4.93247,0.00000
2979.00,4.92879,10.338711,-0.000206,10.237151,0.8612,0.559,4.92879,0.00000
2980.00,4.92814,10.338774,-0.000207,10.237131,0.8612,0.559,4.92814,0.00000
2981.00,4.93285,10.338778,-0.000206,10.237126,0.8612,0.559,4.93285,0.00000
2982.00,4.93936,10.338811,-0.000205,10.237128,0.8612,0.559,4.93936,0.00000
2983.00,4.94558,10.338839,-0.000202,10.237045,0.8611,0.559,4.94558,0.00000
2984.00,4.94986,10.338912,-0.000202,10.237055,0.8611,0.560,4.94986,0.00000
2985.00,4.95264,10.338983,-0.000201,10.237101,0.8611,0.560,4.95264,0.00000
2986.00,4.95454,10.339128,-0.000202,10.237114,0.8610,0.560,4.95454,0.00000
2987.00,4.95477,10.339280,-0.000202,10.237163,0.8610,0.560,4.95477,0.00000
2988.00,4.95381,10.339433,-0.000206,10.237266,0.8610,0.560,4.95381,0.00000
2989.00,4.95278,10.339519,-0.000204,10.237330,0.8610,0.560,4.95278,0.00000
2990.00,4.95119,10.339500,-0.000204,10.237292,0.8609,0.560,4.95119,0.00000
2991.00,4.94936,10.339435,-0.000203,10.237255,0.8609,0.561,4.94936,0.00000
2992.00,4.94809,10.339429,-0.000202,10.237244,0.8609,0.561,4.94809,0.00000
2993.00,4.94793,10.339452,-0.000200,10.237225,0.8608,0.561,4.94793,0.00000
2994.00,4.94706,10.339422,-0.000198,10.237106,0.8608,0.561,4.94706,0.00000
2995.00,4.94652,10.339495,-0.000200,10.237119,0.8607,0.561,4.94652,0.00000
2996.00,4.94550,10.339594,-0.000199,10.237203,0.8607,0.561,4.94550,0.00000
2997.00,4.94474,10.339596,-0.000198,10.237138,0.8606,0.561,4.94474,0.00000
2998.00,4.94347,10.339621,-0.000197,10.237098,0.8606,0.561,4.94347,0.00000
2999.00,4.94401,10.339666,-0.000198,10.237133,0.8605,0.561,4.94401,0.00000
3000.00,4.94390,10.339690,-0.000196,10.237063,0.8604,0.561,4.94390,0.00000
3001.00,4.94450,10.339777,-0.000198,10.237052,0.8604,0.562,4.94450,0.00000
3002.00,4.94513,10.339889,-0.000198,10.237106,0.8603,0.562,4.94513,0.00000
3003.00,4.94599,10.339888,-0.000200,10.237112,0.8602,0.562,4.94599,0.00000
3004.00,4.94614,10.339943,-0.000201,10.237108,0.8602,0.562,4.94614,0.00000
3005.00,4.94663,10.340060,-0.000200,10.237173,0.8601,0.562,4.94663,0.00000
3006.00,4.94692,10.340048,-0.000201,10.237145,0.8601,0.562,4.94692,0.00000
3007.00,4.94648,10.340055,-0.000204,10.237137,0.8600,0.563,4.94648,0.00000
3008.00,4.94601,10.340156,-0.000206,10.237169,0.8600,0.563,4.94601,0.00000
3009.00,4.94558,10.340238,-0.000206,10.237180,0.8599,0.563,4.94558,0.00000
3010.00,4.94549,10.340204,-0.000204,10.237133,0.8599,0.563,4.94549,0.00000
3011.00,4.94484,10.340301,-0.000200,10.237131,0.8598,0.563,4.94484,0.00000
3012.00,4.94447,10.340402,-0.000200,10.237150,0.8597,0.563,4.94447,0.00000
3013.00,4.94420,10.340446,-0.000198,10.237147,0.8597,0.563,4.94420,0.00000
3014.00,4.94469,10.340451,-0.000200,10.237113,0.8596,0.564,4.94469,0.00000
3015.00,4.94424,10.340551,-0.000200,10.237122,0.8596,0.564,4.94424,0.00000
3016.00,4.94423,10.340594,-0.000202,10.237112,0.8595,0.564,4.94423,0.00000
3017.00,4.94495,10.340651,-0.000198,10.237114,0.8595,0.564,4.94495,0.00000
3018.00,4.94605,10.340695,-0.000196,10.237111,0.8594,0.564,4.94605,0.00000
3019.00,4.94594,10.340784,-0.000193,10.237187,0.8594,0.564,4.94594,0.00000
3020.00,4.94631,10.340756,-0.000196,10.237179,0.8594,0.564,4.94631,0.00000
3021.00,4.94637,10.340782,-0.000198,10.237206,0.8593,0.564,4.94637,0.00000
3022.00,4.94535,10.340766,-0.000200,10.237146,0.8593,0.565,4.94535,0.00000
3023.00,4.94416,10.340837,-0.000198,10.237123,0.8592,0.565,4.94416,0.00000
3024.00,4.94408,10.340857,-0.000197,10.237049,0.8592,0.565,4.94408,0.00000
3025.00,4.94469,10.341010,-0.000197,10.237095,0.8592,0.565,4.94469,0.00000
3026.00,4.94508,10.341096,-0.000194,10.237145,0.8591,0.565,4.94508,0.00000
3027.00,4.94538,10.341192,-0.000193,10.237200,0.8591,0.565,4.94538,0.00000
3028.00,4.94492,10.341210,-0.000195,10.237188,0.8591,0.565,4.94492,0.00000
3029.00,4.94441,10.341299,-0.000198,10.237240,0.8591,0.565,4.94441,0.00000
3030.00,4.94320,10.341317,-0.000197,10.237249,0.8590,0.566,4.94320,0.00000
3031.00,4.94318,10.341383,-0.000199,10.237234,0.8590,0.566,4.94318,0.00000
3032.00,4.94353,10.341434,-0.000199,10.237220,0.8590,0.566,4.94353,0.00000
3033.00,4.94448,10.341553,-0.000200,10.237263,0.8590,0.566,4.94448,0.00000
3034.00,4.94408,10.341547,-0.000199,10.237170,0.8589,0.566,4.94408,0.00000
3035.00,4.94428,10.341638,-0.000199,10.237132,0.8589,0.566,4.94428,0.00000
3036.00,4.94462,10.341684,-0.000199,10.237069,0.8588,0.566,4.94462,0.00000
3037.00,4.94578,10.341750,-0.000201,10.237064,0.8588,0.567,4.94578,0.00000
3038.00,4.94519,10.341726,-0.000199,10.237015,0.8588,0.567,4.94519,0.00000
3039.00,4.94625,10.341804,-0.000203,10.237066,0.8587,0.567,4.94625,0.00000
3040.00,4.94696,10.341869,-0.000206,10.237115,0.8587,0.567,4.94696,0.00000
3041.00,4.94645,10.341843,-0.000204,10.237096,0.8587,0.567,4.94645,0.00000
3042.00,4.94605,10.341878,-0.000205,10.237102,0.8587,0.568,4.94605,0.00000
3043.00,4.94628,10.341924,-0.000206,10.237084,0.8587,0.568,4.94628,0.00000
3044.00,4.94500,10.341993,-0.000203,10.237093,0.8587,0.568,4.94500,0.00000
3045.00,4.94429,10.342037,-0.000200,10.237068,0.8587,0.568,4.94429,0.00000
3046.00,4.94436,10.342157,-0.000202,10.237125,0.8587,0.568,4.94436,0.00000
3047.00,4.94349,10.342211,-0.000200,10.237101,0.8587,0.568,4.94349,0.00000
3048.00,4.94337,10.342339,-0.000205,10.237170,0.8587,0.568,4.94337,0.00000
3049.00,4.94442,10.342439,-0.000207,10.237197,0.8587,0.569,4.94442,0.00000
3050.00,4.94485,10.342552,-0.000208,10.237244,0.8588,0.569,4.94485,0.00000
3051.00,4.94511,10.342577,-0.000206,10.237179,0.8588,0.569,4.94511,0.00000
3052.00,4.94499,10.342656,-0.000207,10.237177,0.8588,0.569,4.94499,0.00000
3053.00,4.94427,10.342733,-0.000203,10.237167,0.8589,0.569,4.94427,0.00000
3054.00,4.94366,10.342812,-0.000200,10.237220,0.8589,0.569,4.94366,0.00000
3055.00,4.94407,10.342801,-0.000201,10.237186,0.8589,0.569,4.94407,0.00000
3056.00,4.94380,10.342911,-0.000202,10.237220,0.8589,0.569,4.94380,0.00000
3057.00,4.94370,10.342983,-0.000204,10.237215,0.8589,0.570,4.94370,0.00000
3058.00,4.94397,10.342970,-0.000203,10.237162,0.8589,0.570,4.94397,0.00000
3059.00,4.94473,10.342997,-0.000203,10.237105,0.8589,0.570,4.94473,0.00000
3060.00,4.94460,10.343046,-0.000201,10.237101,0.8589,0.570,4.94460,0.00000
3061.00,4.94479,10.343060,-0.000203,10.237130,0.8589,0.570,4.94479,0.00000
3062.00,4.94564,10.343120,-0.000204,10.237190,0.8589,0.570,4.94564,0.00000
3063.00,4.94634,10.343242,-0.000206,10.237285,0.8589,0.571,4.94634,0.00000
3064.00,4.94534,10.343280,-0.000207,10.237288,0.8590,0.571,4.94534,0.00000
3065.00,4.94535,10.343299,-0.000209,10.237256,0.8590,0.571,4.94535,0.00000
3066.00,4.94528,10.343384,-0.000208,10.237190,0.8591,0.571,4.94528,0.00000
3067.00,4.94470,10.343422,-0.000209,10.237101,0.8591,0.571,4.94470,0.00000
3068.00,4.94517,10.343434,-0.000211,10.237037,0.8591,0.572,4.94517,0.00000
3069.00,4.94619,10.343476,-0.000212,10.236961,0.8591,0.572,4.94619,0.00000
3070.00,4.94617,10.343593,-0.000215,10.236984,0.8592,0.572,4.94617,0.00000
3071.00,4.94642,10.343683,-0.000216,10.237078,0.8592,0.573,4.94642,0.00000
3072.00,4.94649,10.343728,-0.000215,10.237119,0.8592,0.573,4.94649,0.00000
3073.00,4.94638,10.343795,-0.000212,10.237136,0.8592,0.573,4.94638,0.00000
3074.00,4.94525,10.343846,-0.000214,10.237214,0.8592,0.573,4.94525,0.00000
3075.00,4.94428,10.343867,-0.000211,10.237199,0.8593,0.573,4.94428,0.00000
3076.00,4.94296,10.343851,-0.000210,10.237127,0.8593,0.573,4.94296,0.00000
3077.00,4.94282,10.343883,-0.000206,10.237122,0.8593,0.573,4.94282,0.00000
3078.00,4.94252,10.343905,-0.000203,10.237099,0.8594,0.573,4.94252,0.00000
3079.00,4.94257,10.343908,-0.000203,10.237035,0.8594,0.573,4.94257,0.00000
3080.00,4.94273,10.343958,-0.000202,10.237033,0.8594,0.573,4.94273,0.00000
3081.00,4.94351,10.343947,-0.000198,10.237052,0.8594,0.573,4.94351,0.00000
3082.00,4.94300,10.343940,-0.000197,10.237039,0.8594,0.573,4.94300,0.00000
3083.00,4.94222,10.344035,-0.000200,10.237080,0.8594,0.574,4.94222,0.00000
3084.00,4.94205,10.344146,-0.000197,10.237139,0.8595,0.574,4.94205,0.00000
3085.00,4.94182,10.344191,-0.000197,10.237122,0.8595,0.574,4.94182,0.00000
3086.00,4.94195,10.344305,-0.000199,10.237115,0.8594,0.574,4.94195,0.00000
3087.00,4.94269,10.344401,-0.000200,10.237172,0.8594,0.574,4.94269,0.00000
3088.00,4.94336,10.344351,-0.000202,10.237091,0.8594,0.574,4.94336,0.00000
3089.00,4.94386,10.344350,-0.000203,10.237029,0.8594,0.575,4.94386,0.00000
3090.00,4.94416,10.344426,-0.000203,10.237062,0.8594,0.575,4.94416,0.00000
3091.00,4.94365,10.344490,-0.000206,10.237085,0.8594,0.575,4.94365,0.00000
3092.00,4.94332,10.344611,-0.000207,10.237076,0.8594,0.575,4.94332,0.00000
3093.00,4.94277,10.344701,-0.000205,10.237020,0.8594,0.575,4.94277,0.00000
3094.00,4.94244,10.344876,-0.000206,10.237076,0.8594,0.576,4.94244,0.00000
3095.00,4.94236,10.344918,-0.000204,10.237062,0.8594,0.576,4.94236,0.00000
3096.00,4.94255,10.345019,-0.000202,10.237076,0.8594,0.576,4.94255,0.00000
3097.00,4.94156,10.344946,-0.000204,10.236954,0.8594,0.576,4.94156,0.00000
3098.00,4.94202,10.345018,-0.000207,10.237032,0.8594,0.576,4.94202,0.00000
3099.00,4.94210,10.344951,-0.000207,10.236941,0.8594,0.576,4.94210,0.00000
3100.00,4.94151,10.344991,-0.000206,10.236931,0.8594,0.576,4.94151,0.00000
3101.00,4.94129,10.344950,-0.000201,10.236887,0.8595,0.576,4.94129,0.00000
3102.00,4.94224,10.345009,-0.000198,10.236967,0.8595,0.576,4.94224,0.00000
3103.00,4.94189,10.345057,-0.000194,10.236972,0.8595,0.576,4.94189,0.00000
3104.00,4.94312,10.345155,-0.000194,10.237050,0.8594,0.576,4.94312,0.00000
3105.00,4.94366,10.345171,-0.000195,10.237043,0.8594,0.576,4.94366,0.00000
3106.00,4.94349,10.345241,-0.000200,10.237019,0.8594,0.577,4.94349,0.00000
3107.00,4.94321,10.345382,-0.000205,10.237049,0.8595,0.577,4.94321,0.00000
3108.00,4.94305,10.345432,-0.000209,10.237060,0.8595,0.577,4.94305,0.00000
3109.00,4.94238,10.345450,-0.000208,10.237056,0.8595,0.578,4.94238,0.00000
3110.00,4.94238,10.345549,-0.000212,10.237079,0.8595,0.578,4.94238,0.00000
3111.00,4.94227,10.345656,-0.000210,10.237140,0.8595,0.578,4.94227,0.00000
3112.00,4.94255,10.345709,-0.000208,10.237137,0.8595,0.578,4.94255,0.00000
3113.00,4.94244,10.345766,-0.000205,10.237144,0.8595,0.578,4.94244,0.00000
3114.00,4.94248,10.345830,-0.000203,10.237158,0.8595,0.578,4.94248,0.00000
3115.00,4.94298,10.345838,-0.000200,10.237136,0.8595,0.578,4.94298,0.00000
3116.00,4.94389,10.345856,-0.000196,10.237102,0.8595,0.578,4.94389,0.00000
3117.00,4.94420,10.345820,-0.000194,10.237006,0.8596,0.578,4.94420,0.00000
3118.00,4.94466,10.345843,-0.000194,10.236988,0.8596,0.578,4.94466,0.00000
3119.00,4.94386,10.345841,-0.000197,10.236917,0.8596,0.578,4.94386,0.00000
3120.00,4.94372,10.345862,-0.000199,10.236880,0.8596,0.579,4.94372,0.00000
3121.00,4.94312,10.345869,-0.000204,10.236815,0.8597,0.579,4.94312,0.00000
3122.00,4.94251,10.345915,-0.000207,10.236808,0.8597,0.579,4.94251,0.00000
3123.00,4.94177,10.346005,-0.000208,10.236805,0.8598,0.579,4.94177,0.00000
3124.00,4.94199,10.346082,-0.000209,10.236863,0.8598,0.580,4.94199,0.00000
3125.00,4.94185,10.346214,-0.000213,10.236918,0.8598,0.580,4.94185,0.00000
3126.00,4.94169,10.346328,-0.000215,10.236975,0.8599,0.580,4.94169,0.00000
3127.00,4.94158,10.346380,-0.000213,10.236991,0.8599,0.580,4.94158,0.00000
3128.00,4.94248,10.346469,-0.000214,10.237075,0.8599,0.581,4.94248,0.00000
3129.00,4.94231,10.346559,-0.000215,10.237085,0.8599,0.581,4.94231,0.00000
3130.00,4.94213,10.346607,-0.000213,10.237096,0.8600,0.581,4.94213,0.00000
3131.00,4.94236,10.346611,-0.000208,10.237114,0.8600,0.581,4.94236,0.00000
3132.00,4.94236,10.346681,-0.000212,10.237183,0.8600,0.581,4.94236,0.00000
3133.00,4.94198,10.346630,-0.000210,10.237076,0.8601,0.581,4.94198,0.00000
3134.00,4.94247,10.346610,-0.000207,10.237041,0.8601,0.581,4.94247,0.00000
3135.00,4.94233,10.346636,-0.000206,10.237067,0.8601,0.581,4.94233,0.00000
3136.00,4.94246,10.346760,-0.000208,10.237132,0.8601,0.581,4.94246,0.00000
3137.00,4.94257,10.346815,-0.000207,10.237118,0.8601,0.581,4.94257,0.00000
3138.00,4.94215,10.346904,-0.000207,10.237141,0.8601,0.581,4.94215,0.00000
3139.00,4.94177,10.346997,-0.000208,10.237169,0.8600,0.582,4.94177,0.00000
3140.00,4.94270,10.347047,-0.000210,10.237164,0.8600,0.582,4.94270,0.00000
3141.00,4.94247,10.347055,-0.000210,10.237117,0.8600,0.582,4.94247,0.00000
3142.00,4.94233,10.347125,-0.000212,10.237115,0.8600,0.582,4.94233,0.00000
3143.00,4.94242,10.347213,-0.000216,10.237160,0.8599,0.583,4.94242,0.00000
3144.00,4.94202,10.347235,-0.000214,10.237161,0.8599,0.583,4.94202,0.00000
3145.00,4.94037,10.347340,-0.000211,10.237170,0.8599,0.583,4.94037,0.00000
3146.00,4.94031,10.347383,-0.000210,10.237121,0.8599,0.583,4.94031,0.00000
3147.00,4.94003,10.347473,-0.000209,10.237142,0.8599,0.583,4.94003,0.00000
3148.00,4.93980,10.347531,-0.000203,10.237194,0.8599,0.583,4.93980,0.00000
3149.00,4.94039,10.347645,-0.000206,10.237207,0.8598,0.583,4.94039,0.00000
3150.00,4.94161,10.347704,-0.000211,10.237216,0.8598,0.583,4.94161,0.00000
3151.00,4.94173,10.347777,-0.000210,10.237276,0.8598,0.584,4.94173,0.00000
3152.00,4.94237,10.347818,-0.000207,10.237270,0.8597,0.584,4.94237,0.00000
@18,1.0000,2.0, 3150.032 
3153.00,4.94317,10.347884,-0.000208,10.237206,0.8597,0.584,4.94317,0.00000
3154.00,4.94349,10.347904,-0.000210,10.237154,0.8597,0.584,4.94349,0.00000
3155.00,4.94216,10.347857,-0.000207,10.237064,0.8597,0.584,4.94216,0.00000
3156.00,4.93749,10.347863,-0.000206,10.237020,0.8596,0.584,4.93749,0.00000
3157.00,4.93075,10.347910,-0.000211,10.237053,0.8596,0.584,4.93075,0.00000
3158.00,4.92568,10.347955,-0.000216,10.237086,0.8596,0.585,4.92568,0.00000
3159.00,4.92290,10.348032,-0.000215,10.237134,0.8595,0.585,4.92290,0.00000
3160.00,4.92316,10.348167,-0.000216,10.237220,0.8595,0.585,4.92316,0.00000
3161.00,4.92809,10.348269,-0.000219,10.237207,0.8594,0.585,4.92809,0.00000
3162.00,4.93582,10.348364,-0.000217,10.237168,0.8593,0.585,4.93582,0.00000
3163.00,4.94060,10.348380,-0.000211,10.237057,0.8592,0.585,4.94060,0.00000
3164.00,4.94361,10.348433,-0.000207,10.237006,0.8591,0.585,4.94361,0.00000
3165.00,4.94508,10.348472,-0.000203,10.236943,0.8590,0.585,4.94508,0.00000
3166.00,4.94680,10.348536,-0.000201,10.236987,0.8589,0.585,4.94680,0.00000
3167.00,4.94616,10.348583,-0.000202,10.236998,0.8589,0.585,4.94616,0.00000
3168.00,4.94695,10.348656,-0.000205,10.237018,0.8588,0.586,4.94695,0.00000
3169.00,4.94659,10.348752,-0.000207,10.237130,0.8587,0.586,4.94659,0.00000
3170.00,4.94605,10.348877,-0.000209,10.237250,0.8586,0.586,4.94605,0.00000
3171.00,4.94459,10.348954,-0.000210,10.237297,0.8584,0.586,4.94459,0.00000
3172.00,4.94386,10.348990,-0.000208,10.237323,0.8583,0.586,4.94386,0.00000
3173.00,4.94288,10.349009,-0.000208,10.237365,0.8582,0.587,4.94288,0.00000
3174.00,4.94176,10.348944,-0.000210,10.237192,0.8581,0.587,4.94176,0.00000
3175.00,4.94095,10.348955,-0.000213,10.237165,0.8580,0.587,4.94095,0.00000
3176.00,4.93965,10.349002,-0.000214,10.237158,0.8579,0.587,4.93965,0.00000
3177.00,4.93942,10.349086,-0.000213,10.237180,0.8578,0.587,4.93942,0.00000
3178.00,4.93941,10.349144,-0.000214,10.237193,0.8577,0.588,4.93941,0.00000
3179.00,4.94056,10.349250,-0.000214,10.237307,0.8576,0.588,4.94056,0.00000
3180.00,4.94038,10.349247,-0.000209,10.237264,0.8574,0.588,4.94038,0.00000
3181.00,4.94024,10.349369,-0.000207,10.237297,0.8573,0.588,4.94024,0.00000
3182.00,4.94019,10.349397,-0.000211,10.237248,0.8572,0.588,4.94019,0.00000
3183.00,4.93966,10.349482,-0.000214,10.237249,0.8571,0.588,4.93966,0.00000
3184.00,4.93874,10.349597,-0.000214,10.237292,0.8569,0.588,4.93874,0.00000
3185.00,4.93901,10.349677,-0.000216,10.237251,0.8567,0.589,4.93901,0.00000
3186.00,4.93929,10.349655,-0.000214,10.237185,0.8566,0.589,4.93929,0.00000
3187.00,4.93981,10.349733,-0.000213,10.237220,0.8564,0.589,4.93981,0.00000
3188.00,4.93920,10.349803,-0.000211,10.237223,0.8563,0.589,4.93920,0.00000
3189.00,4.93916,10.349818,-0.000209,10.237152,0.8561,0.589,4.93916,0.00000
3190.00,4.93871,10.349821,-0.000212,10.237167,0.8560,0.589,4.93871,0.00000
3191.00,4.93877,10.349795,-0.000215,10.237146,0.8559,0.590,4.93877,0.00000
3192.00,4.93856,10.349790,-0.000213,10.237118,0.8558,0.590,4.93856,0.00000
3193.00,4.93826,10.349823,-0.000213,10.237110,0.8557,0.590,4.93826,0.00000
3194.00,4.93870,10.349847,-0.000212,10.237120,0.8555,0.590,4.93870,0.00000
3195.00,4.93954,10.349928,-0.000208,10.237129,0.8554,0.590,4.93954,0.00000
3196.00,4.93935,10.349959,-0.000207,10.237098,0.8553,0.590,4.93935,0.00000
3197.00,4.93947,10.349977,-0.000209,10.237042,0.8551,0.590,4.93947,0.00000
3198.00,4.94060,10.349947,-0.000208,10.236946,0.8550,0.590,4.94060,0.00000
3199.00,4.93959,10.349991,-0.000207,10.236930,0.8549,0.590,4.93959,0.00000
3200.00,4.93921,10.350093,-0.000210,10.236963,0.8547,0.591,4.93921,0.00000
3201.00,4.94011,10.350203,-0.000213,10.237009,0.8546,0.591,4.94011,0.00000
3202.00,4.94021,10.350229,-0.000215,10.237033,0.8545,0.591,4.94021,0.00000
3203.00,4.94046,10.350327,-0.000216,10.237119,0.8543,0.592,4.94046,0.00000
3204.00,4.94114,10.350340,-0.000219,10.237091,0.8542,0.592,4.94114,0.00000
3205.00,4.94092,10.350331,-0.000220,10.237016,0.8540,0.592,4.94092,0.00000
3206.00,4.94025,10.350340,-0.000216,10.236949,0.8539,0.592,4.94025,0.00000
3207.00,4.94035,10.350470,-0.000214,10.236966,0.8537,0.592,4.94035,0.00000
3208.00,4.94016,10.350537,-0.000214,10.236931,0.8536,0.592,4.94016,0.00000
3209.00,4.93986,10.350584,-0.000209,10.236891,0.8535,0.592,4.93986,0.00000
3210.00,4.93888,10.350659,-0.000206,10.236970,0.8534,0.593,4.93888,0.00000
3211.00,4.93874,10.350737,-0.000206,10.237026,0.8532,0.593,4.93874,0.00000
3212.00,4.93856,10.350728,-0.000205,10.236997,0.8531,0.593,4.93856,0.00000
3213.00,4.93880,10.350809,-0.000203,10.237066,0.8529,0.593,4.93880,0.00000
3214.00,4.93952,10.350946,-0.000204,10.237179,0.8528,0.593,4.93952,0.00000
3215.00,4.94008,10.351007,-0.000205,10.237152,0.8526,0.593,4.94008,0.00000
3216.00,4.93992,10.351050,-0.000208,10.237158,0.8525,0.594,4.93992,0.00000
3217.00,4.93987,10.351177,-0.000207,10.237194,0.8523,0.594,4.93987,0.00000
3218.00,4.93937,10.351148,-0.000207,10.237099,0.8522,0.594,4.93937,0.00000
3219.00,4.93955,10.351204,-0.000207,10.237106,0.8520,0.594,4.93955,0.00000
3220.00,4.93957,10.351260,-0.000208,10.237082,0.8519,0.594,4.93957,0.00000
3221.00,4.93928,10.351315,-0.000207,10.237054,0.8518,0.594,4.93928,0.00000
3222.00,4.93859,10.351285,-0.000209,10.237042,0.8516,0.594,4.93859,0.00000
3223.00,4.93841,10.351329,-0.000211,10.237074,0.8514,0.595,4.93841,0.00000
3224.00,4.93717,10.351326,-0.000211,10.237011,0.8513,0.595,4.93717,0.00000
3225.00,4.93757,10.351336,-0.000209,10.236982,0.8511,0.595,4.93757,0.00000
3226.00,4.93837,10.351414,-0.000206,10.237014,0.8510,0.595,4.93837,0.00000
3227.00,4.93908,10.351487,-0.000205,10.237017,0.8509,0.595,4.93908,0.00000
3228.00,4.93885,10.351615,-0.000203,10.237050,0.8508,0.595,4.93885,0.00000
3229.00,4.93919,10.351677,-0.000204,10.237078,0.8507,0.595,4.93919,0.00000
3230.00,4.93945,10.351746,-0.000205,10.237147,0.8505,0.596,4.93945,0.00000
3231.00,4.93900,10.351785,-0.000205,10.237128,0.8504,0.596,4.93900,0.00000
3232.00,4.93857,10.351845,-0.000205,10.237129,0.8503,0.596,4.93857,0.00000
3233.00,4.93909,10.351906,-0.000208,10.237127,0.8501,0.596,4.93909,0.00000
3234.00,4.93953,10.351960,-0.000206,10.237125,0.8500,0.596,4.93953,0.00000
3235.00,4.93933,10.352034,-0.000204,10.237129,0.8499,0.596,4.93933,0.00000
3236.00,4.93987,10.352146,-0.000201,10.237203,0.8498,0.596,4.93987,0.00000
3237.00,4.94004,10.352232,-0.000200,10.237230,0.8497,0.596,4.94004,0.00000
3238.00,4.93929,10.352276,-0.000193,10.237268,0.8496,0.596,4.93929,0.00000
3239.00,4.93858,10.352348,-0.000191,10.237274,0.8495,0.596,4.93858,0.00000
3240.00,4.93784,10.352335,-0.000192,10.237221,0.8494,0.596,4.93784,0.00000
3241.00,4.93759,10.352275,-0.000196,10.237119,0.8493,0.596,4.93759,0.00000
3242.00,4.93671,10.352269,-0.000195,10.237077,0.8492,0.596,4.93671,0.00000
3243.00,4.93736,10.352295,-0.000194,10.237080,0.8491,0.597,4.93736,0.00000
3244.00,4.93757,10.352260,-0.000196,10.237016,0.8490,0.597,4.93757,0.00000
3245.00,4.93756,10.352314,-0.000199,10.237020,0.8489,0.597,4.93756,0.00000
3246.00,4.93709,10.352387,-0.000199,10.237021,0.8488,0.597,4.93709,0.00000
3247.00,4.93807,10.352514,-0.000201,10.237062,0.8487,0.597,4.93807,0.00000
3248.00,4.93794,10.352516,-0.000203,10.237023,0.8486,0.598,4.93794,0.00000
3249.00,4.93841,10.352656,-0.000201,10.237124,0.8485,0.598,4.93841,0.00000
3250.00,4.93882,10.352699,-0.000202,10.237129,0.8484,0.598,4.93882,0.00000
3251.00,4.93977,10.352760,-0.000202,10.237147,0.8483,0.598,4.93977,0.00000
3252.00,4.93947,10.352750,-0.000204,10.237127,0.8482,0.598,4.93947,0.00000
3253.00,4.93962,10.352853,-0.000205,10.237128,0.8480,0.598,4.93962,0.00000
3254.00,4.93887,10.352895,-0.000209,10.237088,0.8479,0.599,4.93887,0.00000
3255.00,4.93923,10.352952,-0.000208,10.237055,0.8478,0.599,4.93923,0.00000
3256.00,4.93902,10.352988,-0.000208,10.237024,0.8477,0.599,4.93902,0.00000
3257.00,4.93981,10.353096,-0.000212,10.237022,0.8477,0.599,4.93981,0.00000
3258.00,4.93997,10.353165,-0.000212,10.237033,0.8476,0.599,4.93997,0.00000
3259.00,4.94004,10.353243,-0.000214,10.237037,0.8475,0.600,4.94004,0.00000
3260.00,4.93977,10.353302,-0.000213,10.237071,0.8474,0.600,4.93977,0.00000
3261.00,4.93932,10.353354,-0.000208,10.237081,0.8473,0.600,4.93932,0.00000
3262.00,4.93844,10.353399,-0.000206,10.237120,0.8472,0.600,4.93844,0.00000
3263.00,4.93817,10.353457,-0.000205,10.237133,0.8471,0.600,4.93817,0.00000
3264.00,4.93819,10.353475,-0.000200,10.237089,0.8470,0.600,4.93819,0.00000
3265.00,4.93771,10.353539,-0.000199,10.237056,0.8470,0.600,4.93771,0.00000
3266.00,4.93762,10.353556,-0.000204,10.237023,0.8469,0.600,4.93762,0.00000
3267.00,4.93793,10.353625,-0.000203,10.237007,0.8468,0.600,4.93793,0.00000
3268.00,4.93719,10.353704,-0.000206,10.237013,0.8466,0.600,4.93719,0.00000
3269.00,4.93755,10.353745,-0.000207,10.236996,0.8465,0.601,4.93755,0.00000
3270.00,4.93747,10.353795,-0.000207,10.237006,0.8464,0.601,4.93747,0.00000
3271.00,4.93749,10.353925,-0.000206,10.237077,0.8463,0.601,4.93749,0.00000
3272.00,4.93717,10.353977,-0.000206,10.237084,0.8461,0.601,4.93717,0.00000
3273.00,4.93825,10.354043,-0.000203,10.237105,0.8460,0.601,4.93825,0.00000
3274.00,4.93902,10.354100,-0.000202,10.237120,0.8459,0.601,4.93902,0.00000
3275.00,4.94004,10.354200,-0.000203,10.237187,0.8458,0.601,4.94004,0.00000
3276.00,4.93988,10.354234,-0.000203,10.237157,0.8457,0.602,4.93988,0.00000
3277.00,4.93953,10.354256,-0.000203,10.237169,0.8456,0.602,4.93953,0.00000
3278.00,4.93825,10.354243,-0.000203,10.237131,0.8455,0.602,4.93825,0.00000
3279.00,4.93621,10.354300,-0.000206,10.237140,0.8454,0.602,4.93621,0.00000
3280.00,4.93561,10.354293,-0.000207,10.237125,0.8453,0.602,4.93561,0.00000
3281.00,4.93602,10.354357,-0.000206,10.237194,0.8452,0.602,4.93602,0.00000
3282.00,4.93675,10.354376,-0.000208,10.237182,0.8450,0.603,4.93675,0.00000
3283.00,4.93794,10.354401,-0.000209,10.237148,0.8449,0.603,4.93794,0.00000
3284.00,4.93938,10.354417,-0.000208,10.237189,0.8448,0.603,4.93938,0.00000
3285.00,4.93928,10.354489,-0.000207,10.237204,0.8447,0.603,4.93928,0.00000
3286.00,4.93880,10.354494,-0.000212,10.237164,0.8446,0.603,4.93880,0.00000
3287.00,4.93861,10.354579,-0.000210,10.237203,0.8444,0.603,4.93861,0.00000
3288.00,4.93810,10.354690,-0.000204,10.237282,0.8443,0.603,4.93810,0.00000
3289.00,4.93678,10.354786,-0.000201,10.237265,0.8442,0.603,4.93678,0.00000
3290.00,4.93673,10.354799,-0.000199,10.237222,0.8440,0.603,4.93673,0.00000
3291.00,4.93769,10.354880,-0.000193,10.237202,0.8439,0.603,4.93769,0.00000
3292.00,4.93776,10.354892,-0.000194,10.237145,0.8438,0.603,4.93776,0.00000
3293.00,4.93769,10.354877,-0.000199,10.237080,0.8437,0.604,4.93769,0.00000
3294.00,4.93822,10.354894,-0.000204,10.237057,0.8436,0.604,4.93822,0.00000
3295.00,4.93743,10.354952,-0.000202,10.237055,0.8434,0.604,4.93743,0.00000
3296.00,4.93546,10.354965,-0.000202,10.237067,0.8433,0.604,4.93546,0.00000
3297.00,4.93430,10.355057,-0.000200,10.237067,0.8432,0.604,4.93430,0.00000
3298.00,4.93414,10.355123,-0.000198,10.237081,0.8430,0.604,4.93414,0.00000
3299.00,4.93494,10.355202,-0.000200,10.237159,0.8429,0.605,4.93494,0.00000
3300.00,4.93556,10.355276,-0.000203,10.237188,0.8428,0.605,4.93556,0.00000
3301.00,4.93650,10.355408,-0.000205,10.237232,0.8427,0.605,4.93650,0.00000
3302.00,4.93811,10.355435,-0.000204,10.237226,0.8426,0.605,4.93811,0.00000
3303.00,4.93814,10.355457,-0.000206,10.237188,0.8425,0.605,4.93814,0.00000
3304.00,4.93729,10.355490,-0.000202,10.237111,0.8424,0.605,4.93729,0.00000
3305.00,4.93778,10.355477,-0.000201,10.237068,0.8423,0.605,4.93778,0.00000
3306.00,4.93767,10.355485,-0.000199,10.237035,0.8422,0.605,4.93767,0.00000
3307.00,4.93635,10.355532,-0.000200,10.237064,0.8421,0.605,4.93635,0.00000
3308.00,4.93710,10.355655,-0.000201,10.237098,0.8420,0.606,4.93710,0.00000
3309.00,4.93783,10.355702,-0.000201,10.237101,0.8420,0.606,4.93783,0.00000
3310.00,4.93811,10.355865,-0.000201,10.237138,0.8419,0.606,4.93811,0.00000
3311.00,4.93895,10.355936,-0.000202,10.237180,0.8418,0.606,4.93895,0.00000
3312.00,4.93968,10.356024,-0.000205,10.237137,0.8417,0.606,4.93968,0.00000
3313.00,4.93913,10.356047,-0.000201,10.237128,0.8416,0.606,4.93913,0.00000
3314.00,4.93841,10.356063,-0.000201,10.237082,0.8414,0.606,4.93841,0.00000
3315.00,4.93783,10.356072,-0.000207,10.237077,0.8413,0.607,4.93783,0.00000
3316.00,4.93664,10.356125,-0.000210,10.237049,0.8412,0.607,4.93664,0.00000
3317.00,4.93616,10.356132,-0.000211,10.237035,0.8411,0.607,4.93616,0.00000
3318.00,4.93612,10.356139,-0.000213,10.236966,0.8410,0.607,4.93612,0.00000
3319.00,4.93724,10.356305,-0.000217,10.237066,0.8409,0.608,4.93724,0.00000
3320.00,4.93738,10.356364,-0.000214,10.237035,0.8408,0.608,4.93738,0.00000
3321.00,4.93855,10.356455,-0.000213,10.237050,0.8408,0.608,4.93855,0.00000
3322.00,4.93938,10.356515,-0.000212,10.237112,0.8407,0.608,4.93938,0.00000
3323.00,4.93991,10.356630,-0.000215,10.237196,0.8407,0.608,4.93991,0.00000
3324.00,4.93970,10.356571,-0.000212,10.237101,0.8406,0.608,4.93970,0.00000
3325.00,4.94000,10.356617,-0.000211,10.237069,0.8405,0.609,4.94000,0.00000
3326.00,4.93925,10.356664,-0.000212,10.237084,0.8404,0.609,4.93925,0.00000
3327.00,4.93797,10.356719,-0.000214,10.236983,0.8403,0.609,4.93797,0.00000
3328.00,4.93722,10.356811,-0.000215,10.236987,0.8403,0.609,4.93722,0.00000
3329.00,4.93668,10.356925,-0.000217,10.237035,0.8402,0.609,4.93668,0.00000
3330.00,4.93659,10.357032,-0.000217,10.237087,0.8402,0.610,4.93659,0.00000
3331.00,4.93706,10.356954,-0.000219,10.236981,0.8401,0.610,4.93706,0.00000
3332.00,4.93729,10.357023,-0.000215,10.237066,0.8400,0.610,4.93729,0.00000
@19,1.0000,2.0, 3330.088 
3333.00,4.93810,10.357058,-0.000212,10.237064,0.8400,0.610,4.93810,0.00000
3334.00,4.93856,10.357091,-0.000210,10.237034,0.8399,0.610,4.93856,0.00000
3335.00,4.93913,10.357099,-0.000210,10.237007,0.8399,0.610,4.93913,0.00000
3336.00,4.93570,10.357253,-0.000209,10.237077,0.8398,0.610,4.93570,0.00000
3337.00,4.93120,10.357255,-0.000215,10.237061,0.8398,0.611,4.93120,0.00000
3338.00,4.92587,10.357316,-0.000219,10.237091,0.8398,0.611,4.92587,0.00000
3339.00,4.92240,10.357340,-0.000221,10.237141,0.8397,0.611,4.92240,0.00000
3340.00,4.91974,10.357360,-0.000221,10.237150,0.8397,0.611,4.91974,0.00000
3341.00,4.92242,10.357379,-0.000223,10.237090,0.8396,0.612,4.92242,0.00000
3342.00,4.92850,10.357499,-0.000218,10.237096,0.8396,0.612,4.92850,0.00000
3343.00,4.93486,10.357505,-0.000218,10.237031,0.8396,0.612,4.93486,0.00000
3344.00,4.93891,10.357618,-0.000217,10.237052,0.8395,0.612,4.93891,0.00000
3345.00,4.94200,10.357730,-0.000219,10.237095,0.8395,0.612,4.94200,0.00000
3346.00,4.94346,10.357784,-0.000216,10.237181,0.8394,0.612,4.94346,0.00000
3347.00,4.94294,10.357799,-0.000216,10.237159,0.8394,0.613,4.94294,0.00000
3348.00,4.94170,10.357871,-0.000213,10.237221,0.8394,0.613,4.94170,0.00000
3349.00,4.94089,10.357934,-0.000210,10.237271,0.8395,0.613,4.94089,0.00000
3350.00,4.93964,10.357985,-0.000205,10.237296,0.8395,0.613,4.93964,0.00000
3351.00,4.93876,10.358062,-0.000206,10.237294,0.8395,0.613,4.93876,0.00000
3352.00,4.93776,10.358130,-0.000207,10.237351,0.8396,0.613,4.93776,0.00000
3353.00,4.93719,10.358226,-0.000206,10.237410,0.8396,0.613,4.93719,0.00000
3354.00,4.93658,10.358233,-0.000205,10.237355,0.8395,0.613,4.93658,0.00000
3355.00,4.93595,10.358297,-0.000205,10.237357,0.8395,0.613,4.93595,0.00000
3356.00,4.93585,10.358351,-0.000205,10.237323,0.8396,0.613,4.93585,0.00000
3357.00,4.93661,10.358479,-0.000200,10.237345,0.8396,0.613,4.93661,0.00000
3358.00,4.93683,10.358511,-0.000201,10.237302,0.8396,0.613,4.93683,0.00000
3359.00,4.93666,10.358539,-0.000201,10.237273,0.8397,0.614,4.93666,0.00000
3360.00,4.93639,10.358559,-0.000201,10.237259,0.8397,0.614,4.93639,0.00000
3361.00,4.93608,10.358606,-0.000200,10.237271,0.8397,0.614,4.93608,0.00000
3362.00,4.93443,10.358639,-0.000202,10.237263,0.8398,0.614,4.93443,0.00000
3363.00,4.93375,10.358641,-0.000201,10.237234,0.8398,0.614,4.93375,0.00000
3364.00,4.93303,10.358758,-0.000200,10.237257,0.8398,0.614,4.93303,0.00000
3365.00,4.93294,10.358821,-0.000202,10.237260,0.8399,0.614,4.93294,0.00000
3366.00,4.93314,10.358830,-0.000199,10.237204,0.8399,0.614,4.93314,0.00000
3367.00,4.93359,10.358795,-0.000197,10.237152,0.8400,0.614,4.93359,0.00000
3368.00,4.93379,10.358922,-0.000197,10.237190,0.8400,0.614,4.93379,0.00000
3369.00,4.93411,10.358921,-0.000196,10.237220,0.8400,0.615,4.93411,0.00000
3370.00,4.93488,10.358971,-0.000196,10.237227,0.8401,0.615,4.93488,0.00000
3371.00,4.93381,10.359085,-0.000199,10.237308,0.8401,0.615,4.93381,0.00000
3372.00,4.93389,10.359207,-0.000202,10.237405,0.8402,0.615,4.93389,0.00000
3373.00,4.93308,10.359217,-0.000198,10.237408,0.8402,0.615,4.93308,0.00000
3374.00,4.93311,10.359274,-0.000196,10.237341,0.8403,0.615,4.93311,0.00000
3375.00,4.93235,10.359308,-0.000195,10.237314,0.8403,0.615,4.93235,0.00000
3376.00,4.93245,10.359356,-0.000192,10.237319,0.8403,0.615,4.93245,0.00000
3377.00,4.93187,10.359397,-0.000188,10.237276,0.8404,0.615,4.93187,0.00000
3378.00,4.93239,10.359479,-0.000191,10.237248,0.8404,0.615,4.93239,0.00000
3379.00,4.93261,10.359571,-0.000197,10.237268,0.8404,0.616,4.93261,0.00000
3380.00,4.93286,10.359643,-0.000198,10.237237,0.8405,0.616,4.93286,0.00000
3381.00,4.93354,10.359711,-0.000202,10.237224,0.8405,0.616,4.93354,0.00000
3382.00,4.93481,10.359724,-0.000202,10.237176,0.8405,0.616,4.93481,0.00000
3383.00,4.93540,10.359712,-0.000202,10.237149,0.8405,0.617,4.93540,0.00000
3384.00,4.93532,10.359730,-0.000198,10.237202,0.8406,0.616,4.93532,0.00000
3385.00,4.93559,10.359772,-0.000198,10.237266,0.8406,0.617,4.93559,0.00000
3386.00,4.93483,10.359768,-0.000197,10.237318,0.8406,0.617,4.93483,0.00000
3387.00,4.93395,10.359837,-0.000202,10.237313,0.8406,0.617,4.93395,0.00000
3388.00,4.93291,10.359916,-0.000205,10.237344,0.8406,0.617,4.93291,0.00000
3389.00,4.93233,10.359984,-0.000207,10.237309,0.8406,0.618,4.93233,0.00000
3390.00,4.93190,10.360058,-0.000206,10.237285,0.8406,0.618,4.93190,0.00000
3391.00,4.93231,10.360138,-0.000210,10.237211,0.8406,0.618,4.93231,0.00000
3392.00,4.93271,10.360153,-0.000207,10.237218,0.8406,0.618,4.93271,0.00000
3393.00,4.93344,10.360233,-0.000204,10.237193,0.8407,0.618,4.93344,0.00000
3394.00,4.93382,10.360293,-0.000204,10.237233,0.8407,0.618,4.93382,0.00000
3395.00,4.93395,10.360326,-0.000206,10.237214,0.8407,0.618,4.93395,0.00000
3396.00,4.93496,10.360339,-0.000203,10.237186,0.8407,0.618,4.93496,0.00000
3397.00,4.93505,10.360401,-0.000201,10.237161,0.8407,0.618,4.93505,0.00000
3398.00,4.93513,10.360439,-0.000202,10.237146,0.8407,0.619,4.93513,0.00000
3399.00,4.93460,10.360527,-0.000203,10.237098,0.8407,0.619,4.93460,0.00000
3400.00,4.93445,10.360621,-0.000206,10.237134,0.8407,0.619,4.93445,0.00000
3401.00,4.93264,10.360683,-0.000207,10.237092,0.8407,0.619,4.93264,0.00000
3402.00,4.93206,10.360774,-0.000211,10.237067,0.8407,0.619,4.93206,0.00000
3403.00,4.93097,10.360846,-0.000212,10.237101,0.8407,0.620,4.93097,0.00000
3404.00,4.93175,10.360888,-0.000211,10.237103,0.8408,0.620,4.93175,0.00000
3405.00,4.93168,10.360961,-0.000210,10.237119,0.8408,0.620,4.93168,0.00000
3406.00,4.93249,10.361100,-0.000211,10.237206,0.8408,0.620,4.93249,0.00000
3407.00,4.93321,10.361131,-0.000211,10.237260,0.8408,0.620,4.93321,0.00000
3408.00,4.93435,10.361140,-0.000210,10.237227,0.8408,0.620,4.93435,0.00000
3409.00,4.93471,10.361213,-0.000207,10.237256,0.8407,0.621,4.93471,0.00000
3410.00,4.93513,10.361238,-0.000205,10.237246,0.8407,0.621,4.93513,0.00000
3411.00,4.93465,10.361200,-0.000203,10.237214,0.8407,0.621,4.93465,0.00000
3412.00,4.93342,10.361271,-0.000203,10.237198,0.8406,0.621,4.93342,0.00000
3413.00,4.93229,10.361367,-0.000202,10.237246,0.8405,0.621,4.93229,0.00000
3414.00,4.93170,10.361402,-0.000204,10.237238,0.8405,0.621,4.93170,0.00000
3415.00,4.93141,10.361441,-0.000205,10.237245,0.8404,0.621,4.93141,0.00000
3416.00,4.93179,10.361538,-0.000203,10.237302,0.8404,0.621,4.93179,0.00000
3417.00,4.93212,10.361620,-0.000203,10.237427,0.8403,0.621,4.93212,0.00000
3418.00,4.93260,10.361648,-0.000202,10.237412,0.8403,0.621,4.93260,0.00000
3419.00,4.93257,10.361639,-0.000203,10.237379,0.8402,0.622,4.93257,0.00000
3420.00,4.93268,10.361660,-0.000204,10.237367,0.8401,0.622,4.93268,0.00000
3421.00,4.93172,10.361724,-0.000207,10.237366,0.8400,0.622,4.93172,0.00000
3422.00,4.93186,10.361685,-0.000206,10.237274,0.8399,0.622,4.93186,0.00000
3423.00,4.93260,10.361664,-0.000210,10.237246,0.8398,0.623,4.93260,0.00000
3424.00,4.93297,10.361708,-0.000208,10.237240,0.8397,0.623,4.93297,0.00000
3425.00,4.93227,10.361760,-0.000204,10.237224,0.8396,0.623,4.93227,0.00000
3426.00,4.93326,10.361774,-0.000200,10.237224,0.8395,0.623,4.93326,0.00000
3427.00,4.93370,10.361876,-0.000202,10.237252,0.8395,0.623,4.93370,0.00000
3428.00,4.93300,10.362019,-0.000200,10.237314,0.8394,0.623,4.93300,0.00000
3429.00,4.93246,10.362088,-0.000206,10.237322,0.8394,0.623,4.93246,0.00000
3430.00,4.93300,10.362177,-0.000209,10.237351,0.8393,0.624,4.93300,0.00000
3431.00,4.93286,10.362242,-0.000210,10.237284,0.8393,0.624,4.93286,0.00000
3432.00,4.93254,10.362244,-0.000208,10.237237,0.8392,0.624,4.93254,0.00000
3433.00,4.93218,10.362219,-0.000208,10.237158,0.8391,0.624,4.93218,0.00000
3434.00,4.93184,10.362240,-0.000203,10.237154,0.8391,0.624,4.93184,0.00000
3435.00,4.93244,10.362237,-0.000201,10.237125,0.8390,0.624,4.93244,0.00000
3436.00,4.93252,10.362251,-0.000204,10.237156,0.8389,0.624,4.93252,0.00000
3437.00,4.93251,10.362381,-0.000206,10.237183,0.8389,0.624,4.93251,0.00000
3438.00,4.93220,10.362470,-0.000207,10.237232,0.8388,0.625,4.93220,0.00000
3439.00,4.93252,10.362556,-0.000208,10.237235,0.8387,0.625,4.93252,0.00000
3440.00,4.93195,10.362608,-0.000210,10.237252,0.8387,0.625,4.93195,0.00000
3441.00,4.93180,10.362622,-0.000209,10.237243,0.8386,0.625,4.93180,0.00000
3442.00,4.93151,10.362629,-0.000207,10.237241,0.8386,0.625,4.93151,0.00000
3443.00,4.93177,10.362662,-0.000204,10.237174,0.8386,0.625,4.93177,0.00000
3444.00,4.93163,10.362723,-0.000203,10.237230,0.8385,0.625,4.93163,0.00000
3445.00,4.93116,10.362854,-0.000203,10.237258,0.8385,0.625,4.93116,0.00000
3446.00,4.93091,10.362991,-0.000206,10.237295,0.8384,0.626,4.93091,0.00000
3447.00,4.93054,10.363064,-0.000206,10.237245,0.8383,0.626,4.93054,0.00000
3448.00,4.93067,10.363135,-0.000210,10.237262,0.8383,0.626,4.93067,0.00000
3449.00,4.93133,10.363201,-0.000211,10.237216,0.8382,0.627,4.93133,0.00000
3450.00,4.93264,10.363193,-0.000211,10.237167,0.8382,0.627,4.93264,0.00000
3451.00,4.93330,10.363195,-0.000207,10.237162,0.8381,0.627,4.93330,0.00000
3452.00,4.93398,10.363242,-0.000207,10.237235,0.8381,0.627,4.93398,0.00000
3453.00,4.93387,10.363265,-0.000204,10.237249,0.8380,0.627,4.93387,0.00000
3454.00,4.93308,10.363334,-0.000202,10.237282,0.8380,0.627,4.93308,0.00000
3455.00,4.93158,10.363440,-0.000199,10.237287,0.8379,0.627,4.93158,0.00000
3456.00,4.93102,10.363546,-0.000200,10.237253,0.8379,0.627,4.93102,0.00000
3457.00,4.93043,10.363603,-0.000199,10.237258,0.8378,0.627,4.93043,0.00000
3458.00,4.93066,10.363696,-0.000200,10.237295,0.8378,0.628,4.93066,0.00000
3459.00,4.93107,10.363741,-0.000199,10.237261,0.8378,0.628,4.93107,0.00000
3460.00,4.93110,10.363730,-0.000202,10.237264,0.8378,0.628,4.93110,0.00000
3461.00,4.93049,10.363729,-0.000205,10.237260,0.8377,0.628,4.93049,0.00000
3462.00,4.93112,10.363719,-0.000207,10.237167,0.8377,0.628,4.93112,0.00000
3463.00,4.93109,10.363806,-0.000208,10.237188,0.8377,0.629,4.93109,0.00000
3464.00,4.93116,10.363868,-0.000208,10.237202,0.8376,0.629,4.93116,0.00000
3465.00,4.93142,10.363928,-0.000204,10.237160,0.8375,0.629,4.93142,0.00000
3466.00,4.93164,10.364048,-0.000200,10.237232,0.8375,0.629,4.93164,0.00000
3467.00,4.93039,10.364080,-0.000192,10.237256,0.8375,0.629,4.93039,0.00000
3468.00,4.93004,10.364088,-0.000191,10.237197,0.8374,0.629,4.93004,0.00000
3469.00,4.93036,10.364068,-0.000192,10.237145,0.8374,0.629,4.93036,0.00000
3470.00,4.92991,10.364034,-0.000191,10.237127,0.8373,0.629,4.92991,0.00000
3471.00,4.93027,10.364057,-0.000193,10.237117,0.8373,0.629,4.93027,0.00000
3472.00,4.93119,10.364131,-0.000199,10.237148,0.8373,0.629,4.93119,0.00000
3473.00,4.93103,10.364178,-0.000200,10.237178,0.8373,0.630,4.93103,0.00000
3474.00,4.92988,10.364290,-0.000201,10.237276,0.8373,0.630,4.92988,0.00000
3475.00,4.92946,10.364435,-0.000205,10.237396,0.8372,0.630,4.92946,0.00000
3476.00,4.92915,10.364443,-0.000201,10.237308,0.8372,0.630,4.92915,0.00000
3477.00,4.92983,10.364606,-0.000202,10.237356,0.8372,0.630,4.92983,0.00000
3478.00,4.93055,10.364661,-0.000202,10.237351,0.8372,0.630,4.93055,0.00000
3479.00,4.93137,10.364639,-0.000202,10.237274,0.8372,0.630,4.93137,0.00000
3480.00,4.93193,10.364657,-0.000200,10.237240,0.8373,0.630,4.93193,0.00000
3481.00,4.93254,10.364743,-0.000201,10.237316,0.8373,0.630,4.93254,0.00000
3482.00,4.93174,10.364676,-0.000200,10.237232,0.8372,0.631,4.93174,0.00000
3483.00,4.93130,10.364695,-0.000203,10.237206,0.8372,0.631,4.93130,0.00000
3484.00,4.93127,10.364751,-0.000202,10.237191,0.8372,0.631,4.93127,0.00000
3485.00,4.93182,10.364764,-0.000204,10.237105,0.8372,0.631,4.93182,0.00000
3486.00,4.93151,10.364737,-0.000206,10.237056,0.8372,0.631,4.93151,0.00000
3487.00,4.93071,10.364823,-0.000206,10.237088,0.8372,0.632,4.93071,0.00000
3488.00,4.93069,10.364880,-0.000203,10.237077,0.8372,0.632,4.93069,0.00000
3489.00,4.92992,10.365002,-0.000201,10.237166,0.8372,0.632,4.92992,0.00000
3490.00,4.92958,10.365166,-0.000201,10.237232,0.8373,0.632,4.92958,0.00000
3491.00,4.92983,10.365321,-0.000204,10.237254,0.8373,0.632,4.92983,0.00000
3492.00,4.93082,10.365403,-0.000207,10.237234,0.8373,0.632,4.93082,0.00000
3493.00,4.93101,10.365488,-0.000209,10.237326,0.8373,0.632,4.93101,0.00000
3494.00,4.93165,10.365528,-0.000210,10.237305,0.8373,0.633,4.93165,0.00000
3495.00,4.93168,10.365514,-0.000207,10.237283,0.8373,0.633,4.93168,0.00000
3496.00,4.93117,10.365543,-0.000202,10.237286,0.8373,0.633,4.93117,0.00000
3497.00,4.93087,10.365549,-0.000198,10.237302,0.8373,0.633,4.93087,0.00000
3498.00,4.93020,10.365625,-0.000197,10.237316,0.8373,0.633,4.93020,0.00000
3499.00,4.93039,10.365627,-0.000197,10.237264,0.8373,0.633,4.93039,0.00000
3500.00,4.93056,10.365640,-0.000202,10.237249,0.8374,0.633,4.93056,0.00000
3501.00,4.93145,10.365646,-0.000202,10.237195,0.8374,0.633,4.93145,0.00000
3502.00,4.93210,10.365727,-0.000201,10.237215,0.8374,0.633,4.93210,0.00000
3503.00,4.93225,10.365753,-0.000202,10.237173,0.8374,0.634,4.93225,0.00000
3504.00,4.93108,10.365830,-0.000204,10.237260,0.8374,0.634,4.93108,0.00000
3505.00,4.93063,10.365902,-0.000202,10.237258,0.8374,0.634,4.93063,0.00000
3506.00,4.92996,10.365990,-0.000201,10.237334,0.8374,0.634,4.92996,0.00000
3507.00,4.92902,10.365967,-0.000203,10.237298,0.8374,0.634,4.92902,0.00000
3508.00,4.92909,10.366021,-0.000201,10.237325,0.8374,0.634,4.92909,0.00000
3509.00,4.92914,10.366053,-0.000200,10.237278,0.8374,0.634,4.92914,0.00000
3510.00,4.92874,10.366149,-0.000200,10.237322,0.8374,0.634,4.92874,0.00000
3511.00,4.92895,10.366205,-0.000201,10.237347,0.8374,0.635,4.92895,0.00000
3512.00,4.92989,10.366273,-0.000201,10.237368,0.8374,0.635,4.92989,0.00000
@20,1.0000,2.0, 3510.085 
3513.00,4.93072,10.366289,-0.000204,10.237306,0.8375,0.635,4.93072,0.00000
3514.00,4.93127,10.366371,-0.000204,10.237370,0.8375,0.635,4.93127,0.00000
3515.00,4.93140,10.366361,-0.000202,10.237325,0.8375,0.635,4.93140,0.00000
3516.00,4.92843,10.366375,-0.000203,10.237270,0.8375,0.635,4.92843,0.00000
3517.00,4.92179,10.366495,-0.000202,10.237313,0.8375,0.636,4.92179,0.00000
3518.00,4.91553,10.366571,-0.000200,10.237323,0.8374,0.636,4.91553,0.00000
3519.00,4.91234,10.366628,-0.000199,10.237260,0.8374,0.636,4.91234,0.00000
3520.00,4.91151,10.366667,-0.000201,10.237265,0.8374,0.636,4.91151,0.00000
3521.00,4.91541,10.366712,-0.000201,10.237241,0.8374,0.636,4.91541,0.00000
3522.00,4.92286,10.366804,-0.000202,10.237251,0.8373,0.636,4.92286,0.00000
3523.00,4.92953,10.366862,-0.000204,10.237262,0.8373,0.636,4.92953,0.00000
3524.00,4.93390,10.366892,-0.000208,10.237293,0.8373,0.637,4.93390,0.00000
3525.00,4.93633,10.367023,-0.000209,10.237365,0.8373,0.637,4.93633,0.00000
3526.00,4.93623,10.367104,-0.000208,10.237370,0.8373,0.637,4.93623,0.00000
3527.00,4.93576,10.367120,-0.000207,10.237317,0.8373,0.637,4.93576,0.00000
3528.00,4.93565,10.367150,-0.000206,10.237288,0.8372,0.637,4.93565,0.00000
3529.00,4.93460,10.367150,-0.000206,10.237227,0.8371,0.637,4.93460,0.00000
3530.00,4.93345,10.367150,-0.000207,10.237181,0.8371,0.638,4.93345,0.00000
3531.00,4.93262,10.367154,-0.000210,10.237137,0.8370,0.638,4.93262,0.00000
3532.00,4.93191,10.367195,-0.000212,10.237154,0.8370,0.638,4.93191,0.00000
3533.00,4.93100,10.367264,-0.000207,10.237246,0.8369,0.638,4.93100,0.00000
3534.00,4.93082,10.367355,-0.000201,10.237240,0.8368,0.638,4.93082,0.00000
3535.00,4.93068,10.367409,-0.000201,10.237218,0.8368,0.638,4.93068,0.00000
3536.00,4.93014,10.367448,-0.000196,10.237221,0.8367,0.638,4.93014,0.00000
3537.00,4.92959,10.367520,-0.000195,10.237244,0.8367,0.638,4.92959,0.00000
3538.00,4.92973,10.367500,-0.000198,10.237128,0.8367,0.638,4.92973,0.00000
3539.00,4.92926,10.367521,-0.000197,10.237090,0.8366,0.638,4.92926,0.00000
3540.00,4.92870,10.367549,-0.000198,10.237083,0.8366,0.638,4.92870,0.00000
3541.00,4.92862,10.367569,-0.000202,10.237073,0.8366,0.639,4.92862,0.00000
3542.00,4.92849,10.367531,-0.000203,10.237009,0.8366,0.639,4.92849,0.00000
3543.00,4.92764,10.367622,-0.000204,10.237045,0.8365,0.639,4.92764,0.00000
3544.00,4.92729,10.367678,-0.000209,10.237061,0.8365,0.639,4.92729,0.00000
3545.00,4.92812,10.367727,-0.000209,10.237028,0.8365,0.640,4.92812,0.00000
3546.00,4.92775,10.367844,-0.000206,10.237080,0.8365,0.640,4.92775,0.00000
3547.00,4.92733,10.367899,-0.000205,10.237043,0.8365,0.640,4.92733,0.00000
3548.00,4.92771,10.368003,-0.000204,10.237074,0.8365,0.640,4.92771,0.00000
3549.00,4.92875,10.368046,-0.000204,10.237063,0.8365,0.640,4.92875,0.00000
3550.00,4.92832,10.368137,-0.000202,10.237106,0.8364,0.640,4.92832,0.00000
3551.00,4.92877,10.368156,-0.000205,10.237042,0.8364,0.640,4.92877,0.00000
3552.00,4.92911,10.368236,-0.000206,10.237036,0.8364,0.640,4.92911,0.00000
3553.00,4.92889,10.368201,-0.000210,10.236942,0.8363,0.641,4.92889,0.00000
3554.00,4.92899,10.368265,-0.000213,10.236940,0.8362,0.641,4.92899,0.00000
3555.00,4.92949,10.368268,-0.000216,10.236868,0.8362,0.641,4.92949,0.00000
3556.00,4.92944,10.368327,-0.000213,10.236862,0.8362,0.641,4.92944,0.00000
3557.00,4.92912,10.368302,-0.000214,10.236845,0.8361,0.642,4.92912,0.00000
3558.00,4.92933,10.368416,-0.000214,10.236944,0.8361,0.642,4.92933,0.00000
3559.00,4.92855,10.368490,-0.000212,10.237021,0.8360,0.642,4.92855,0.00000
3560.00,4.92808,10.368555,-0.000212,10.237091,0.8360,0.642,4.92808,0.00000
3561.00,4.92791,10.368584,-0.000216,10.237122,0.8359,0.642,4.92791,0.00000
3562.00,4.92914,10.368710,-0.000215,10.237203,0.8358,0.643,4.92914,0.00000
3563.00,4.92916,10.368736,-0.000213,10.237156,0.8358,0.643,4.92916,0.00000
3564.00,4.92848,10.368772,-0.000210,10.237161,0.8357,0.643,4.92848,0.00000
3565.00,4.92792,10.368817,-0.000206,10.237108,0.8357,0.643,4.92792,0.00000
3566.00,4.92758,10.368907,-0.000204,10.237155,0.8356,0.643,4.92758,0.00000
3567.00,4.92616,10.368970,-0.000208,10.237119,0.8356,0.643,4.92616,0.00000
3568.00,4.92541,10.369036,-0.000209,10.237145,0.8356,0.643,4.92541,0.00000
3569.00,4.92578,10.369099,-0.000212,10.237137,0.8355,0.643,4.92578,0.00000
3570.00,4.92586,10.369125,-0.000218,10.237196,0.8355,0.644,4.92586,0.00000
3571.00,4.92593,10.369161,-0.000218,10.237175,0.8355,0.644,4.92593,0.00000
3572.00,4.92614,10.369135,-0.000220,10.237136,0.8355,0.644,4.92614,0.00000
3573.00,4.92643,10.369169,-0.000216,10.237108,0.8355,0.644,4.92643,0.00000
3574.00,4.92701,10.369194,-0.000218,10.237064,0.8355,0.644,4.92701,0.00000
3575.00,4.92719,10.369311,-0.000214,10.237064,0.8354,0.644,4.92719,0.00000
3576.00,4.92809,10.369351,-0.000213,10.237019,0.8354,0.645,4.92809,0.00000
3577.00,4.92805,10.369393,-0.000212,10.237074,0.8354,0.645,4.92805,0.00000
3578.00,4.92862,10.369410,-0.000218,10.237063,0.8354,0.645,4.92862,0.00000
3579.00,4.92865,10.369454,-0.000213,10.237024,0.8353,0.645,4.92865,0.00000
3580.00,4.92888,10.369467,-0.000215,10.236983,0.8353,0.645,4.92888,0.00000
3581.00,4.92807,10.369521,-0.000214,10.237012,0.8352,0.646,4.92807,0.00000
3582.00,4.92813,10.369634,-0.000208,10.237012,0.8352,0.645,4.92813,0.00000
3583.00,4.92811,10.369668,-0.000206,10.236978,0.8352,0.645,4.92811,0.00000
3584.00,4.92767,10.369762,-0.000209,10.237105,0.8352,0.646,4.92767,0.00000
3585.00,4.92687,10.369798,-0.000210,10.237107,0.8351,0.646,4.92687,0.00000
3586.00,4.92694,10.369880,-0.000208,10.237125,0.8351,0.646,4.92694,0.00000
3587.00,4.92735,10.369893,-0.000208,10.237113,0.8351,0.646,4.92735,0.00000
3588.00,4.92713,10.370017,-0.000205,10.237154,0.8350,0.646,4.92713,0.00000
3589.00,4.92650,10.370001,-0.000203,10.237017,0.8350,0.646,4.92650,0.00000
3590.00,4.92684,10.370097,-0.000200,10.237028,0.8350,0.646,4.92684,0.00000
3591.00,4.92661,10.370171,-0.000203,10.237031,0.8350,0.646,4.92661,0.00000
3592.00,4.92665,10.370279,-0.000207,10.237043,0.8350,0.647,4.92665,0.00000
3593.00,4.92695,10.370295,-0.000209,10.237059,0.8350,0.647,4.92695,0.00000
3594.00,4.92726,10.370394,-0.000211,10.237142,0.8350,0.647,4.92726,0.00000
3595.00,4.92708,10.370408,-0.000214,10.237127,0.8350,0.647,4.92708,0.00000
3596.00,4.92738,10.370527,-0.000211,10.237215,0.8350,0.648,4.92738,0.00000
3597.00,4.92670,10.370556,-0.000212,10.237205,0.8351,0.648,4.92670,0.00000
3598.00,4.92568,10.370644,-0.000212,10.237222,0.8351,0.648,4.92568,0.00000
3599.00,4.92597,10.370635,-0.000206,10.237139,0.8351,0.648,4.92597,0.00000
3600.00,4.92640,10.370730,-0.000203,10.237188,0.8351,0.648,4.92640,0.00000
3601.00,4.92636,10.370701,-0.000205,10.237075,0.8351,0.648,4.92636,0.00000
3602.00,4.92660,10.370750,-0.000203,10.237044,0.8351,0.648,4.92660,0.00000
3603.00,4.92606,10.370829,-0.000202,10.237005,0.8352,0.648,4.92606,0.00000
3604.00,4.92604,10.370972,-0.000207,10.237101,0.8352,0.648,4.92604,0.00000
3605.00,4.92621,10.371078,-0.000208,10.237117,0.8353,0.649,4.92621,0.00000
3606.00,4.92622,10.371131,-0.000206,10.237177,0.8353,0.649,4.92622,0.00000
3607.00,4.92598,10.371209,-0.000204,10.237237,0.8353,0.649,4.92598,0.00000
3608.00,4.92649,10.371247,-0.000204,10.237291,0.8354,0.649,4.92649,0.00000
3609.00,4.92649,10.371259,-0.000200,10.237242,0.8354,0.649,4.92649,0.00000
3610.00,4.92632,10.371241,-0.000203,10.237202,0.8354,0.649,4.92632,0.00000
3611.00,4.92636,10.371300,-0.000205,10.237142,0.8355,0.649,4.92636,0.00000
3612.00,4.92576,10.371317,-0.000207,10.237079,0.8355,0.650,4.92576,0.00000
3613.00,4.92634,10.371352,-0.000205,10.237040,0.8356,0.650,4.92634,0.00000
3614.00,4.92604,10.371422,-0.000208,10.237062,0.8356,0.650,4.92604,0.00000
3615.00,4.92522,10.371522,-0.000206,10.237119,0.8357,0.650,4.92522,0.00000
3616.00,4.92518,10.371556,-0.000204,10.237161,0.8357,0.650,4.92518,0.00000
3617.00,4.92584,10.371628,-0.000204,10.237211,0.8357,0.650,4.92584,0.00000
3618.00,4.92522,10.371658,-0.000203,10.237210,0.8358,0.650,4.92522,0.00000
3619.00,4.92529,10.371693,-0.000200,10.237191,0.8358,0.650,4.92529,0.00000
3620.00,4.92489,10.371715,-0.000202,10.237170,0.8358,0.650,4.92489,0.00000
3621.00,4.92404,10.371768,-0.000202,10.237190,0.8358,0.651,4.92404,0.00000
3622.00,4.92344,10.371877,-0.000199,10.237239,0.8359,0.651,4.92344,0.00000
3623.00,4.92335,10.371926,-0.000202,10.237286,0.8359,0.651,4.92335,0.00000
3624.00,4.92347,10.372013,-0.000202,10.237353,0.8359,0.651,4.92347,0.00000
3625.00,4.92422,10.372077,-0.000198,10.237399,0.8359,0.651,4.92422,0.00000
3626.00,4.92452,10.372126,-0.000201,10.237425,0.8359,0.651,4.92452,0.00000
3627.00,4.92559,10.372102,-0.000199,10.237386,0.8360,0.651,4.92559,0.00000
3628.00,4.92642,10.372208,-0.000197,10.237423,0.8360,0.651,4.92642,0.00000
3629.00,4.92590,10.372270,-0.000198,10.237384,0.8360,0.652,4.92590,0.00000
3630.00,4.92578,10.372297,-0.000198,10.237315,0.8360,0.652,4.92578,0.00000
3631.00,4.92526,10.372373,-0.000195,10.237312,0.8360,0.652,4.92526,0.00000
3632.00,4.92375,10.372431,-0.000202,10.237277,0.8360,0.652,4.92375,0.00000
3633.00,4.92300,10.372405,-0.000202,10.237210,0.8360,0.652,4.92300,0.00000
3634.00,4.92277,10.372439,-0.000204,10.237149,0.8360,0.653,4.92277,0.00000
3635.00,4.92350,10.372567,-0.000205,10.237214,0.8360,0.653,4.92350,0.00000
3636.00,4.92457,10.372625,-0.000202,10.237168,0.8360,0.653,4.92457,0.00000
3637.00,4.92478,10.372710,-0.000199,10.237208,0.8360,0.653,4.92478,0.00000
3638.00,4.92488,10.372826,-0.000198,10.237203,0.8360,0.653,4.92488,0.00000
3639.00,4.92542,10.372867,-0.000195,10.237249,0.8360,0.653,4.92542,0.00000
3640.00,4.92421,10.372847,-0.000195,10.237201,0.8359,0.653,4.92421,0.00000
3641.00,4.92270,10.372879,-0.000197,10.237217,0.8360,0.653,4.92270,0.00000
3642.00,4.92241,10.372857,-0.000198,10.237183,0.8359,0.653,4.92241,0.00000
3643.00,4.92238,10.372854,-0.000198,10.237159,0.8359,0.654,4.92238,0.00000
3644.00,4.92262,10.372913,-0.000195,10.237163,0.8359,0.654,4.92262,0.00000
3645.00,4.92322,10.372965,-0.000195,10.237177,0.8359,0.654,4.92322,0.00000
3646.00,4.92414,10.373065,-0.000196,10.237207,0.8359,0.654,4.92414,0.00000
3647.00,4.92523,10.373145,-0.000196,10.237202,0.8359,0.654,4.92523,0.00000
3648.00,4.92530,10.373220,-0.000197,10.237240,0.8359,0.654,4.92530,0.00000
3649.00,4.92526,10.373258,-0.000202,10.237239,0.8359,0.654,4.92526,0.00000
3650.00,4.92533,10.373306,-0.000202,10.237249,0.8358,0.655,4.92533,0.00000
3651.00,4.92569,10.373301,-0.000202,10.237219,0.8358,0.655,4.92569,0.00000
3652.00,4.92548,10.373370,-0.000200,10.237209,0.8358,0.655,4.92548,0.00000
3653.00,4.92594,10.373426,-0.000199,10.237191,0.8357,0.655,4.92594,0.00000
3654.00,4.92513,10.373450,-0.000200,10.237183,0.8357,0.655,4.92513,0.00000
3655.00,4.92432,10.373485,-0.000202,10.237152,0.8356,0.655,4.92432,0.00000
3656.00,4.92329,10.373552,-0.000207,10.237156,0.8356,0.656,4.92329,0.00000
3657.00,4.92255,10.373606,-0.000210,10.237220,0.8355,0.656,4.92255,0.00000
3658.00,4.92152,10.373670,-0.000212,10.237257,0.8354,0.656,4.92152,0.00000
3659.00,4.92256,10.373790,-0.000211,10.237305,0.8353,0.656,4.92256,0.00000
3660.00,4.92349,10.373874,-0.000211,10.237359,0.8352,0.657,4.92349,0.00000
3661.00,4.92378,10.373885,-0.000205,10.237322,0.8352,0.656,4.92378,0.00000
3662.00,4.92448,10.373983,-0.000204,10.237315,0.8351,0.657,4.92448,0.00000
3663.00,4.92497,10.374000,-0.000203,10.237270,0.8350,0.657,4.92497,0.00000
3664.00,4.92450,10.373967,-0.000201,10.237199,0.8349,0.657,4.92450,0.00000
3665.00,4.92410,10.373972,-0.000200,10.237136,0.8348,0.657,4.92410,0.00000
3666.00,4.92343,10.374013,-0.000203,10.237135,0.8348,0.657,4.92343,0.00000
3667.00,4.92344,10.374023,-0.000200,10.237117,0.8347,0.657,4.92344,0.00000
3668.00,4.92377,10.374066,-0.000201,10.237108,0.8346,0.657,4.92377,0.00000
3669.00,4.92364,10.374131,-0.000203,10.237125,0.8346,0.658,4.92364,0.00000
3670.00,4.92337,10.374177,-0.000204,10.237122,0.8345,0.658,4.92337,0.00000
3671.00,4.92434,10.374222,-0.000203,10.237114,0.8344,0.658,4.92434,0.00000
3672.00,4.92399,10.374261,-0.000207,10.237068,0.8344,0.658,4.92399,0.00000
3673.00,4.92357,10.374319,-0.000207,10.237032,0.8343,0.658,4.92357,0.00000
3674.00,4.92386,10.374402,-0.000206,10.237030,0.8343,0.658,4.92386,0.00000
3675.00,4.92413,10.374459,-0.000203,10.237032,0.8343,0.658,4.92413,0.00000
3676.00,4.92399,10.374508,-0.000201,10.237047,0.8342,0.658,4.92399,0.00000
3677.00,4.92402,10.374551,-0.000198,10.237056,0.8342,0.658,4.92402,0.00000
3678.00,4.92389,10.374607,-0.000198,10.237121,0.8341,0.658,4.92389,0.00000
3679.00,4.92364,10.374660,-0.000200,10.237095,0.8341,0.659,4.92364,0.00000
3680.00,4.92327,10.374704,-0.000203,10.237060,0.8340,0.659,4.92327,0.00000
3681.00,4.92288,10.374860,-0.000205,10.237146,0.8340,0.659,4.92288,0.00000
3682.00,4.92296,10.374896,-0.000209,10.237162,0.8340,0.660,4.92296,0.00000
3683.00,4.92283,10.374925,-0.000209,10.237096,0.8340,0.660,4.92283,0.00000
3684.00,4.92269,10.375028,-0.000206,10.237127,0.8340,0.660,4.92269,0.00000
3685.00,4.92302,10.375087,-0.000205,10.237077,0.8340,0.660,4.92302,0.00000
3686.00,4.92343,10.375051,-0.000206,10.236967,0.8340,0.660,4.92343,0.00000
3687.00,4.92356,10.375137,-0.000204,10.236972,0.8340,0.660,4.92356,0.00000
3688.00,4.92414,10.375181,-0.000202,10.236959,0.8340,0.660,4.92414,0.00000
3689.00,4.92429,10.375142,-0.000202,10.236942,0.8340,0.660,4.92429,0.00000
3690.00,4.92450,10.375222,-0.000203,10.236987,0.8340,0.661,4.92450,0.00000
3691.00,4.92459,10.375363,-0.000204,10.237040,0.8340,0.661,4.92459,0.00000
3692.00,4.92443,10.375471,-0.000207,10.237046,0.8340,0.661,4.92443,0.00000
@21,1.0000,2.0, 3690.06099999999 
3693.00,4.92414,10.375555,-0.000209,10.237066,0.8341,0.661,4.92414,0.00000
3694.00,4.92361,10.375632,-0.000210,10.237047,0.8341,0.662,4.92361,0.00000
3695.00,4.92357,10.375705,-0.000208,10.237085,0.8341,0.662,4.92357,0.00000
3696.00,4.92196,10.375752,-0.000205,10.237113,0.8342,0.662,4.92196,0.00000
3697.00,4.91770,10.375745,-0.000205,10.237098,0.8342,0.662,4.91770,0.00000
3698.00,4.91248,10.375801,-0.000207,10.237115,0.8343,0.662,4.91248,0.00000
3699.00,4.90968,10.375918,-0.000210,10.237180,0.8344,0.662,4.90968,0.00000
3700.00,4.90749,10.375879,-0.000213,10.237115,0.8345,0.663,4.90749,0.00000
3701.00,4.90830,10.375882,-0.000216,10.237024,0.8346,0.663,4.90830,0.00000
3702.00,4.91310,10.375927,-0.000216,10.236966,0.8347,0.663,4.91310,0.00000
3703.00,4.91881,10.375964,-0.000213,10.236916,0.8348,0.663,4.91881,0.00000
3704.00,4.92349,10.375989,-0.000209,10.236877,0.8349,0.663,4.92349,0.00000
3705.00,4.92701,10.376072,-0.000210,10.236882,0.8350,0.663,4.92701,0.00000
3706.00,4.92869,10.376123,-0.000209,10.236911,0.8351,0.663,4.92869,0.00000
3707.00,4.92885,10.376207,-0.000209,10.236940,0.8352,0.664,4.92885,0.00000
3708.00,4.92924,10.376331,-0.000209,10.237013,0.8353,0.664,4.92924,0.00000
3709.00,4.92889,10.376390,-0.000210,10.237020,0.8354,0.664,4.92889,0.00000
3710.00,4.92750,10.376486,-0.000207,10.237060,0.8355,0.664,4.92750,0.00000
3711.00,4.92705,10.376555,-0.000206,10.237047,0.8356,0.664,4.92705,0.00000
3712.00,4.92649,10.376641,-0.000203,10.237117,0.8358,0.664,4.92649,0.00000
3713.00,4.92615,10.376609,-0.000203,10.237126,0.8359,0.665,4.92615,0.00000
3714.00,4.92472,10.376629,-0.000205,10.237099,0.8359,0.665,4.92472,0.00000
3715.00,4.92435,10.376665,-0.000204,10.237085,0.8360,0.665,4.92435,0.00000
3716.00,4.92283,10.376716,-0.000203,10.237102,0.8361,0.665,4.92283,0.00000
3717.00,4.92213,10.376676,-0.000201,10.237022,0.8362,0.665,4.92213,0.00000
3718.00,4.92088,10.376764,-0.000198,10.237004,0.8364,0.665,4.92088,0.00000
3719.00,4.92093,10.376868,-0.000196,10.237063,0.8365,0.665,4.92093,0.00000
3720.00,4.92122,10.376964,-0.000196,10.237096,0.8366,0.665,4.92122,0.00000
3721.00,4.92245,10.376989,-0.000197,10.237107,0.8367,0.665,4.92245,0.00000
3722.00,4.92258,10.377073,-0.000196,10.237184,0.8368,0.665,4.92258,0.00000
3723.00,4.92136,10.377080,-0.000199,10.237159,0.8369,0.666,4.92136,0.00000
3724.00,4.92021,10.377100,-0.000200,10.237147,0.8370,0.666,4.92021,0.00000
3725.00,4.91976,10.377097,-0.000200,10.237096,0.8371,0.666,4.91976,0.00000
3726.00,4.91916,10.377213,-0.000199,10.237160,0.8372,0.666,4.91916,0.00000
3727.00,4.91894,10.377229,-0.000203,10.237118,0.8373,0.666,4.91894,0.00000
3728.00,4.91973,10.377298,-0.000203,10.237108,0.8374,0.666,4.91973,0.00000
3729.00,4.92109,10.377321,-0.000205,10.237125,0.8375,0.667,4.92109,0.00000
3730.00,4.92114,10.377391,-0.000208,10.237197,0.8376,0.667,4.92114,0.00000
3731.00,4.92121,10.377425,-0.000209,10.237166,0.8376,0.667,4.92121,0.00000
3732.00,4.92182,10.377549,-0.000209,10.237232,0.8377,0.667,4.92182,0.00000
3733.00,4.92262,10.377566,-0.000211,10.237216,0.8378,0.668,4.92262,0.00000
3734.00,4.92221,10.377606,-0.000207,10.237187,0.8378,0.668,4.92221,0.00000
3735.00,4.92219,10.377624,-0.000203,10.237148,0.8379,0.668,4.92219,0.00000
3736.00,4.92177,10.377634,-0.000200,10.237110,0.8379,0.668,4.92177,0.00000
3737.00,4.92093,10.377681,-0.000197,10.237078,0.8380,0.668,4.92093,0.00000
3738.00,4.91999,10.377816,-0.000197,10.237151,0.8380,0.668,4.91999,0.00000
3739.00,4.91940,10.377839,-0.000200,10.237090,0.8381,0.668,4.91940,0.00000
3740.00,4.91903,10.377858,-0.000201,10.237081,0.8382,0.668,4.91903,0.00000
3741.00,4.91909,10.377939,-0.000201,10.237106,0.8382,0.668,4.91909,0.00000
3742.00,4.91960,10.377939,-0.000202,10.237043,0.8383,0.668,4.91960,0.00000
3743.00,4.91947,10.377962,-0.000199,10.237013,0.8383,0.668,4.91947,0.00000
3744.00,4.91934,10.378091,-0.000197,10.237119,0.8383,0.668,4.91934,0.00000
3745.00,4.91981,10.378172,-0.000200,10.237125,0.8384,0.669,4.91981,0.00000
3746.00,4.91971,10.378152,-0.000201,10.237084,0.8384,0.669,4.91971,0.00000
3747.00,4.92045,10.378174,-0.000203,10.237108,0.8385,0.669,4.92045,0.00000
3748.00,4.92143,10.378151,-0.000203,10.237090,0.8385,0.669,4.92143,0.00000
3749.00,4.92183,10.378137,-0.000205,10.237040,0.8386,0.669,4.92183,0.00000
3750.00,4.92137,10.378213,-0.000205,10.237113,0.8386,0.670,4.92137,0.00000
3751.00,4.92137,10.378308,-0.000206,10.237160,0.8386,0.670,4.92137,0.00000
3752.00,4.92052,10.378372,-0.000205,10.237165,0.8386,0.670,4.92052,0.00000
3753.00,4.91934,10.378452,-0.000205,10.237207,0.8386,0.670,4.91934,0.00000
3754.00,4.91851,10.378543,-0.000205,10.237232,0.8386,0.670,4.91851,0.00000
3755.00,4.91756,10.378617,-0.000204,10.237174,0.8386,0.670,4.91756,0.00000
3756.00,4.91653,10.378617,-0.000205,10.237170,0.8386,0.670,4.91653,0.00000
3757.00,4.91632,10.378642,-0.000203,10.237142,0.8387,0.671,4.91632,0.00000
3758.00,4.91697,10.378658,-0.000201,10.237103,0.8386,0.671,4.91697,0.00000
3759.00,4.91742,10.378681,-0.000202,10.237094,0.8386,0.671,4.91742,0.00000
3760.00,4.91702,10.378736,-0.000201,10.237097,0.8386,0.671,4.91702,0.00000
3761.00,4.91760,10.378855,-0.000197,10.237122,0.8386,0.671,4.91760,0.00000
3762.00,4.91749,10.378953,-0.000198,10.237153,0.8386,0.671,4.91749,0.00000
3763.00,4.91744,10.379047,-0.000197,10.237159,0.8386,0.671,4.91744,0.00000
3764.00,4.91750,10.379061,-0.000195,10.237129,0.8386,0.671,4.91750,0.00000
3765.00,4.91921,10.379042,-0.000191,10.237150,0.8387,0.671,4.91921,0.00000
3766.00,4.91978,10.379004,-0.000192,10.237056,0.8386,0.671,4.91978,0.00000
3767.00,4.91939,10.379047,-0.000191,10.237103,0.8386,0.671,4.91939,0.00000
3768.00,4.91913,10.379171,-0.000195,10.237191,0.8386,0.672,4.91913,0.00000
3769.00,4.91884,10.379282,-0.000197,10.237202,0.8386,0.672,4.91884,0.00000
3770.00,4.91841,10.379310,-0.000202,10.237155,0.8386,0.672,4.91841,0.00000
3771.00,4.91796,10.379452,-0.000203,10.237227,0.8386,0.672,4.91796,0.00000
3772.00,4.91886,10.379493,-0.000203,10.237175,0.8386,0.673,4.91886,0.00000
3773.00,4.91970,10.379477,-0.000203,10.237144,0.8386,0.673,4.91970,0.00000
3774.00,4.92043,10.379488,-0.000202,10.237180,0.8386,0.673,4.92043,0.00000
3775.00,4.92033,10.379584,-0.000200,10.237205,0.8386,0.673,4.92033,0.00000
3776.00,4.92017,10.379579,-0.000200,10.237198,0.8385,0.673,4.92017,0.00000
3777.00,4.91974,10.379672,-0.000199,10.237262,0.8385,0.673,4.91974,0.00000
3778.00,4.91880,10.379662,-0.000198,10.237187,0.8385,0.673,4.91880,0.00000
3779.00,4.91818,10.379706,-0.000199,10.237148,0.8385,0.673,4.91818,0.00000
3780.00,4.91816,10.379749,-0.000198,10.237135,0.8385,0.673,4.91816,0.00000
3781.00,4.91801,10.379780,-0.000201,10.237078,0.8385,0.674,4.91801,0.00000
3782.00,4.91784,10.379833,-0.000202,10.237033,0.8385,0.674,4.91784,0.00000
3783.00,4.91811,10.379923,-0.000202,10.237093,0.8385,0.674,4.91811,0.00000
3784.00,4.91897,10.380034,-0.000199,10.237134,0.8385,0.674,4.91897,0.00000
3785.00,4.91920,10.380117,-0.000198,10.237192,0.8385,0.674,4.91920,0.00000
3786.00,4.91956,10.380201,-0.000194,10.237211,0.8385,0.674,4.91956,0.00000
3787.00,4.92035,10.380222,-0.000193,10.237167,0.8385,0.674,4.92035,0.00000
3788.00,4.92062,10.380343,-0.000194,10.237201,0.8385,0.674,4.92062,0.00000
3789.00,4.91971,10.380396,-0.000197,10.237184,0.8386,0.674,4.91971,0.00000
3790.00,4.92002,10.380436,-0.000197,10.237162,0.8386,0.674,4.92002,0.00000
3791.00,4.92084,10.380483,-0.000203,10.237190,0.8386,0.675,4.92084,0.00000
3792.00,4.92003,10.380579,-0.000207,10.237267,0.8386,0.675,4.92003,0.00000
3793.00,4.91978,10.380541,-0.000208,10.237196,0.8386,0.675,4.91978,0.00000
3794.00,4.92002,10.380569,-0.000207,10.237221,0.8386,0.675,4.92002,0.00000
3795.00,4.91932,10.380565,-0.000213,10.237188,0.8386,0.676,4.91932,0.00000
3796.00,4.91859,10.380612,-0.000214,10.237154,0.8386,0.676,4.91859,0.00000
3797.00,4.91869,10.380615,-0.000214,10.237080,0.8386,0.676,4.91869,0.00000
3798.00,4.91904,10.380704,-0.000218,10.237085,0.8386,0.676,4.91904,0.00000
3799.00,4.91911,10.380767,-0.000218,10.237071,0.8387,0.677,4.91911,0.00000
3800.00,4.91957,10.380821,-0.000215,10.237045,0.8387,0.677,4.91957,0.00000
3801.00,4.91994,10.380852,-0.000209,10.237068,0.8387,0.677,4.91994,0.00000
3802.00,4.92072,10.380962,-0.000208,10.237157,0.8387,0.677,4.92072,0.00000
3803.00,4.92013,10.381050,-0.000203,10.237210,0.8387,0.677,4.92013,0.00000
3804.00,4.91960,10.381057,-0.000202,10.237181,0.8388,0.677,4.91960,0.00000
3805.00,4.91860,10.381159,-0.000202,10.237268,0.8388,0.677,4.91860,0.00000
3806.00,4.91796,10.381192,-0.000204,10.237262,0.8389,0.677,4.91796,0.00000
3807.00,4.91651,10.381190,-0.000203,10.237230,0.8389,0.677,4.91651,0.00000
3808.00,4.91670,10.381224,-0.000205,10.237191,0.8389,0.677,4.91670,0.00000
3809.00,4.91754,10.381309,-0.000206,10.237187,0.8390,0.678,4.91754,0.00000
3810.00,4.91828,10.381332,-0.000209,10.237177,0.8391,0.678,4.91828,0.00000
3811.00,4.91825,10.381380,-0.000208,10.237169,0.8391,0.678,4.91825,0.00000
3812.00,4.91818,10.381386,-0.000209,10.237096,0.8391,0.678,4.91818,0.00000
3813.00,4.91815,10.381384,-0.000208,10.237101,0.8392,0.678,4.91815,0.00000
3814.00,4.91838,10.381390,-0.000211,10.237105,0.8392,0.679,4.91838,0.00000
3815.00,4.91767,10.381394,-0.000208,10.237050,0.8392,0.679,4.91767,0.00000
3816.00,4.91745,10.381452,-0.000211,10.237080,0.8392,0.679,4.91745,0.00000
3817.00,4.91759,10.381524,-0.000211,10.237137,0.8393,0.679,4.91759,0.00000
3818.00,4.91727,10.381581,-0.000215,10.237124,0.8392,0.679,4.91727,0.00000
3819.00,4.91609,10.381677,-0.000213,10.237121,0.8393,0.680,4.91609,0.00000
3820.00,4.91588,10.381794,-0.000213,10.237170,0.8393,0.680,4.91588,0.00000
3821.00,4.91552,10.381875,-0.000209,10.237139,0.8393,0.680,4.91552,0.00000
3822.00,4.91592,10.381989,-0.000207,10.237135,0.8393,0.680,4.91592,0.00000
3823.00,4.91585,10.382056,-0.000206,10.237107,0.8393,0.680,4.91585,0.00000
3824.00,4.91587,10.382096,-0.000204,10.237094,0.8393,0.680,4.91587,0.00000
3825.00,4.91593,10.382164,-0.000205,10.237071,0.8393,0.680,4.91593,0.00000
3826.00,4.91651,10.382264,-0.000208,10.237079,0.8393,0.680,4.91651,0.00000
3827.00,4.91620,10.382289,-0.000207,10.237096,0.8393,0.681,4.91620,0.00000
3828.00,4.91590,10.382361,-0.000206,10.237141,0.8393,0.681,4.91590,0.00000
3829.00,4.91609,10.382380,-0.000205,10.237125,0.8393,0.681,4.91609,0.00000
3830.00,4.91718,10.382387,-0.000207,10.237083,0.8393,0.681,4.91718,0.00000
3831.00,4.91736,10.382392,-0.000206,10.237103,0.8393,0.681,4.91736,0.00000
3832.00,4.91721,10.382403,-0.000205,10.237057,0.8393,0.681,4.91721,0.00000
3833.00,4.91651,10.382416,-0.000206,10.237013,0.8393,0.681,4.91651,0.00000
3834.00,4.91611,10.382480,-0.000210,10.237021,0.8393,0.682,4.91611,0.00000
3835.00,4.91521,10.382451,-0.000208,10.236968,0.8393,0.682,4.91521,0.00000
3836.00,4.91516,10.382498,-0.000208,10.236933,0.8393,0.682,4.91516,0.00000
3837.00,4.91555,10.382497,-0.000208,10.236922,0.8393,0.682,4.91555,0.00000
3838.00,4.91676,10.382520,-0.000209,10.236902,0.8394,0.682,4.91676,0.00000
3839.00,4.91756,10.382548,-0.000208,10.236929,0.8394,0.682,4.91756,0.00000
3840.00,4.91804,10.382678,-0.000206,10.236969,0.8395,0.682,4.91804,0.00000
3841.00,4.91714,10.382678,-0.000206,10.236994,0.8395,0.683,4.91714,0.00000
3842.00,4.91647,10.382736,-0.000206,10.237019,0.8395,0.683,4.91647,0.00000
3843.00,4.91627,10.382778,-0.000201,10.237020,0.8396,0.683,4.91627,0.00000
3844.00,4.91563,10.382837,-0.000199,10.237019,0.8396,0.683,4.91563,0.00000
3845.00,4.91564,10.382833,-0.000198,10.237026,0.8396,0.683,4.91564,0.00000
3846.00,4.91626,10.382870,-0.000197,10.236993,0.8397,0.683,4.91626,0.00000
3847.00,4.91683,10.382907,-0.000202,10.236983,0.8397,0.683,4.91683,0.00000
3848.00,4.91658,10.382964,-0.000207,10.237057,0.8398,0.684,4.91658,0.00000
3849.00,4.91666,10.383040,-0.000206,10.237128,0.8398,0.684,4.91666,0.00000
3850.00,4.91597,10.383099,-0.000208,10.237102,0.8399,0.684,4.91597,0.00000
3851.00,4.91557,10.383206,-0.000213,10.237164,0.8399,0.684,4.91557,0.00000
3852.00,4.91489,10.383277,-0.000211,10.237196,0.8400,0.684,4.91489,0.00000
3853.00,4.91580,10.383316,-0.000208,10.237133,0.8400,0.684,4.91580,0.00000
3854.00,4.91597,10.383349,-0.000208,10.237035,0.8401,0.685,4.91597,0.00000
3855.00,4.91610,10.383444,-0.000207,10.237107,0.8401,0.685,4.91610,0.00000
3856.00,4.91603,10.383485,-0.000203,10.237027,0.8401,0.685,4.91603,0.00000
3857.00,4.91616,10.383610,-0.000203,10.237027,0.8402,0.685,4.91616,0.00000
3858.00,4.91484,10.383653,-0.000202,10.236990,0.8402,0.685,4.91484,0.00000
3859.00,4.91431,10.383705,-0.000203,10.237008,0.8402,0.685,4.91431,0.00000
3860.00,4.91441,10.383767,-0.000205,10.236964,0.8403,0.685,4.91441,0.00000
3861.00,4.91407,10.383858,-0.000204,10.237004,0.8403,0.685,4.91407,0.00000
3862.00,4.91409,10.383874,-0.000203,10.237008,0.8403,0.685,4.91409,0.00000
3863.00,4.91456,10.384046,-0.000205,10.237138,0.8404,0.686,4.91456,0.00000
3864.00,4.91458,10.384124,-0.000208,10.237189,0.8404,0.686,4.91458,0.00000
3865.00,4.91413,10.384209,-0.000208,10.237281,0.8405,0.686,4.91413,0.00000
3866.00,4.91451,10.384237,-0.000207,10.237290,0.8405,0.686,4.91451,0.00000
3867.00,4.91498,10.384327,-0.000207,10.237278,0.8406,0.686,4.91498,0.00000
3868.00,4.91523,10.384315,-0.000206,10.237197,0.8406,0.686,4.91523,0.00000
3869.00,4.91560,10.384342,-0.000205,10.237156,0.8407,0.686,4.91560,0.00000
3870.00,4.91652,10.384347,-0.000205,10.237090,0.8407,0.687,4.91652,0.00000
3871.00,4.91674,10.384379,-0.000207,10.237052,0.8408,0.687,4.91674,0.00000
3872.00,4.91708,10.384412,-0.000206,10.237067,0.8408,0.687,4.91708,0.00000
3873.00,4.91705,10.384510,-0.000207,10.237088,0.8409,0.687,4.91705,0.00000
@22,1.0000,2.0, 3870.009 
3874.00,4.91714,10.384579,-0.000209,10.237059,0.8409,0.687,4.91714,0.00000
3875.00,4.91703,10.384636,-0.000211,10.237049,0.8409,0.687,4.91703,0.00000
3876.00,4.91434,10.384706,-0.000213,10.237071,0.8410,0.688,4.91434,0.00000
3877.00,4.90805,10.384766,-0.000218,10.237139,0.8410,0.688,4.90805,0.00000
3878.00,4.90328,10.384789,-0.000219,10.237156,0.8411,0.688,4.90328,0.00000
3879.00,4.89997,10.384867,-0.000218,10.237228,0.8411,0.689,4.89997,0.00000
3880.00,4.89737,10.384942,-0.000218,10.237264,0.8411,0.689,4.89737,0.00000
3881.00,4.89973,10.384969,-0.000215,10.237219,0.8411,0.689,4.89973,0.00000
3882.00,4.90676,10.384982,-0.000211,10.237091,0.8412,0.689,4.90676,0.00000
3883.00,4.91300,10.385016,-0.000212,10.237011,0.8412,0.689,4.91300,0.00000
3884.00,4.91717,10.385035,-0.000213,10.236965,0.8412,0.689,4.91717,0.00000
3885.00,4.92029,10.385068,-0.000213,10.236939,0.8412,0.689,4.92029,0.00000
3886.00,4.92149,10.385189,-0.000216,10.237011,0.8413,0.690,4.92149,0.00000
3887.00,4.92045,10.385325,-0.000218,10.237112,0.8413,0.690,4.92045,0.00000
3888.00,4.91952,10.385403,-0.000215,10.237159,0.8413,0.690,4.91952,0.00000
3889.00,4.91929,10.385413,-0.000214,10.237147,0.8413,0.690,4.91929,0.00000
3890.00,4.91899,10.385451,-0.000213,10.237176,0.8414,0.690,4.91899,0.00000
3891.00,4.91833,10.385482,-0.000213,10.237155,0.8414,0.690,4.91833,0.00000
3892.00,4.91794,10.385501,-0.000210,10.237124,0.8414,0.690,4.91794,0.00000
3893.00,4.91705,10.385560,-0.000211,10.237201,0.8414,0.690,4.91705,0.00000
3894.00,4.91639,10.385619,-0.000212,10.237181,0.8414,0.691,4.91639,0.00000
3895.00,4.91603,10.385722,-0.000210,10.237196,0.8414,0.691,4.91603,0.00000
3896.00,4.91562,10.385772,-0.000207,10.237223,0.8414,0.691,4.91562,0.00000
3897.00,4.91569,10.385839,-0.000209,10.237219,0.8415,0.691,4.91569,0.00000
3898.00,4.91589,10.385861,-0.000208,10.237146,0.8415,0.691,4.91589,0.00000
3899.00,4.91566,10.385927,-0.000208,10.237216,0.8415,0.691,4.91566,0.00000
3900.00,4.91519,10.385961,-0.000211,10.237231,0.8415,0.691,4.91519,0.00000
3901.00,4.91495,10.386018,-0.000213,10.237233,0.8415,0.692,4.91495,0.00000
3902.00,4.91471,10.386029,-0.000210,10.237203,0.8415,0.692,4.91471,0.00000
3903.00,4.91472,10.386059,-0.000207,10.237158,0.8415,0.692,4.91472,0.00000
3904.00,4.91457,10.386163,-0.000204,10.237110,0.8415,0.692,4.91457,0.00000
3905.00,4.91347,10.386198,-0.000203,10.237138,0.8415,0.692,4.91347,0.00000
3906.00,4.91314,10.386270,-0.000203,10.237149,0.8415,0.692,4.91314,0.00000
3907.00,4.91270,10.386339,-0.000203,10.237185,0.8415,0.692,4.91270,0.00000
3908.00,4.91198,10.386396,-0.000205,10.237247,0.8415,0.692,4.91198,0.00000
3909.00,4.91195,10.386407,-0.000204,10.237245,0.8414,0.692,4.91195,0.00000
3910.00,4.91304,10.386480,-0.000201,10.237158,0.8414,0.692,4.91304,0.00000
3911.00,4.91349,10.386489,-0.000199,10.237082,0.8414,0.693,4.91349,0.00000
3912.00,4.91442,10.386494,-0.000201,10.237043,0.8414,0.693,4.91442,0.00000
3913.00,4.91466,10.386531,-0.000201,10.237003,0.8414,0.693,4.91466,0.00000
3914.00,4.91429,10.386583,-0.000200,10.237054,0.8414,0.693,4.91429,0.00000
3915.00,4.91333,10.386574,-0.000203,10.237067,0.8414,0.693,4.91333,0.00000
3916.00,4.91308,10.386646,-0.000202,10.237126,0.8414,0.693,4.91308,0.00000
3917.00,4.91213,10.386764,-0.000200,10.237155,0.8415,0.693,4.91213,0.00000
3918.00,4.91276,10.386829,-0.000200,10.237168,0.8415,0.693,4.91276,0.00000
3919.00,4.91303,10.386858,-0.000201,10.237133,0.8415,0.694,4.91303,0.00000
3920.00,4.91363,10.386966,-0.000197,10.237161,0.8416,0.694,4.91363,0.00000
3921.00,4.91352,10.387009,-0.000200,10.237140,0.8416,0.694,4.91352,0.00000
3922.00,4.91370,10.387021,-0.000202,10.237103,0.8416,0.694,4.91370,0.00000
3923.00,4.91340,10.387089,-0.000200,10.237087,0.8416,0.694,4.91340,0.00000
3924.00,4.91292,10.387174,-0.000200,10.237125,0.8417,0.694,4.91292,0.00000
3925.00,4.91261,10.387203,-0.000205,10.237112,0.8417,0.695,4.91261,0.00000
3926.00,4.91239,10.387245,-0.000205,10.237173,0.8417,0.695,4.91239,0.00000
3927.00,4.91223,10.387330,-0.000204,10.237225,0.8417,0.695,4.91223,0.00000
3928.00,4.91254,10.387396,-0.000205,10.237262,0.8418,0.695,4.91254,0.00000
3929.00,4.91265,10.387490,-0.000206,10.237275,0.8418,0.695,4.91265,0.00000
3930.00,4.91286,10.387511,-0.000204,10.237279,0.8418,0.695,4.91286,0.00000
3931.00,4.91279,10.387557,-0.000203,10.237217,0.8418,0.695,4.91279,0.00000
3932.00,4.91202,10.387610,-0.000203,10.237187,0.8418,0.695,4.91202,0.00000
3933.00,4.91082,10.387635,-0.000204,10.237184,0.8418,0.696,4.91082,0.00000
3934.00,4.91045,10.387585,-0.000206,10.237059,0.8419,0.696,4.91045,0.00000
3935.00,4.90980,10.387633,-0.000205,10.237035,0.8419,0.696,4.90980,0.00000
3936.00,4.91017,10.387715,-0.000206,10.237093,0.8419,0.696,4.91017,0.00000
3937.00,4.91071,10.387738,-0.000207,10.237118,0.8419,0.696,4.91071,0.00000
3938.00,4.91099,10.387822,-0.000203,10.237144,0.8420,0.696,4.91099,0.00000
3939.00,4.91156,10.387955,-0.000203,10.237196,0.8420,0.696,4.91156,0.00000
3940.00,4.91202,10.388071,-0.000204,10.237226,0.8420,0.697,4.91202,0.00000
3941.00,4.91187,10.388047,-0.000206,10.237096,0.8421,0.697,4.91187,0.00000
3942.00,4.91215,10.388073,-0.000207,10.237018,0.8421,0.697,4.91215,0.00000
3943.00,4.91234,10.388060,-0.000210,10.236967,0.8421,0.697,4.91234,0.00000
3944.00,4.91221,10.388094,-0.000211,10.236997,0.8421,0.697,4.91221,0.00000
3945.00,4.91223,10.388176,-0.000210,10.237019,0.8421,0.697,4.91223,0.00000
3946.00,4.91255,10.388290,-0.000207,10.237144,0.8421,0.697,4.91255,0.00000
3947.00,4.91182,10.388413,-0.000207,10.237199,0.8421,0.698,4.91182,0.00000
3948.00,4.91130,10.388548,-0.000209,10.237219,0.8422,0.698,4.91130,0.00000
3949.00,4.91093,10.388561,-0.000209,10.237190,0.8422,0.698,4.91093,0.00000
3950.00,4.91052,10.388586,-0.000209,10.237226,0.8422,0.698,4.91052,0.00000
3951.00,4.90992,10.388654,-0.000211,10.237205,0.8423,0.698,4.90992,0.00000
3952.00,4.91026,10.388646,-0.000207,10.237198,0.8423,0.698,4.91026,0.00000
3953.00,4.91068,10.388676,-0.000207,10.237223,0.8423,0.698,4.91068,0.00000
3954.00,4.91112,10.388706,-0.000209,10.237231,0.8423,0.699,4.91112,0.00000
3955.00,4.91176,10.388704,-0.000210,10.237152,0.8423,0.699,4.91176,0.00000
3956.00,4.91221,10.388699,-0.000210,10.237110,0.8422,0.699,4.91221,0.00000
3957.00,4.91260,10.388723,-0.000214,10.237093,0.8422,0.699,4.91260,0.00000
3958.00,4.91292,10.388767,-0.000214,10.237115,0.8422,0.700,4.91292,0.00000
3959.00,4.91279,10.388868,-0.000210,10.237149,0.8422,0.700,4.91279,0.00000
3960.00,4.91274,10.388936,-0.000208,10.237121,0.8422,0.700,4.91274,0.00000
3961.00,4.91248,10.389016,-0.000205,10.237163,0.8422,0.700,4.91248,0.00000
3962.00,4.91280,10.389079,-0.000205,10.237187,0.8422,0.700,4.91280,0.00000
3963.00,4.91230,10.389041,-0.000206,10.237063,0.8422,0.700,4.91230,0.00000
3964.00,4.91213,10.389086,-0.000209,10.237046,0.8422,0.700,4.91213,0.00000
3965.00,4.91093,10.389177,-0.000210,10.237157,0.8422,0.700,4.91093,0.00000
3966.00,4.91077,10.389267,-0.000214,10.237223,0.8422,0.701,4.91077,0.00000
3967.00,4.91019,10.389355,-0.000214,10.237266,0.8421,0.701,4.91019,0.00000
3968.00,4.91069,10.389486,-0.000212,10.237354,0.8422,0.701,4.91069,0.00000
3969.00,4.91094,10.389525,-0.000212,10.237360,0.8421,0.701,4.91094,0.00000
3970.00,4.91181,10.389539,-0.000211,10.237247,0.8421,0.701,4.91181,0.00000
3971.00,4.91181,10.389537,-0.000211,10.237150,0.8421,0.701,4.91181,0.00000
3972.00,4.91165,10.389587,-0.000210,10.237152,0.8422,0.702,4.91165,0.00000
3973.00,4.91124,10.389676,-0.000209,10.237192,0.8422,0.702,4.91124,0.00000
3974.00,4.91106,10.389755,-0.000209,10.237192,0.8422,0.702,4.91106,0.00000
3975.00,4.91167,10.389736,-0.000210,10.237186,0.8422,0.702,4.91167,0.00000
3976.00,4.91174,10.389785,-0.000206,10.237176,0.8422,0.702,4.91174,0.00000
3977.00,4.91221,10.389811,-0.000203,10.237165,0.8422,0.702,4.91221,0.00000
3978.00,4.91166,10.389845,-0.000203,10.237166,0.8422,0.702,4.91166,0.00000
3979.00,4.91181,10.389825,-0.000202,10.237105,0.8422,0.702,4.91181,0.00000
3980.00,4.91128,10.389919,-0.000202,10.237127,0.8423,0.703,4.91128,0.00000
3981.00,4.91070,10.389979,-0.000202,10.237172,0.8423,0.703,4.91070,0.00000
3982.00,4.90975,10.390027,-0.000204,10.237113,0.8424,0.703,4.90975,0.00000
3983.00,4.90976,10.390022,-0.000205,10.237062,0.8424,0.703,4.90976,0.00000
3984.00,4.90924,10.390139,-0.000205,10.237142,0.8425,0.703,4.90924,0.00000
3985.00,4.90901,10.390203,-0.000203,10.237135,0.8425,0.703,4.90901,0.00000
3986.00,4.90902,10.390263,-0.000206,10.237105,0.8425,0.704,4.90902,0.00000
3987.00,4.90884,10.390305,-0.000210,10.237100,0.8425,0.704,4.90884,0.00000
3988.00,4.90876,10.390429,-0.000208,10.237178,0.8425,0.704,4.90876,0.00000
3989.00,4.90949,10.390469,-0.000208,10.237188,0.8425,0.704,4.90949,0.00000
3990.00,4.90971,10.390533,-0.000211,10.237179,0.8425,0.705,4.90971,0.00000
3991.00,4.90994,10.390528,-0.000210,10.237211,0.8425,0.705,4.90994,0.00000
3992.00,4.91048,10.390606,-0.000205,10.237271,0.8425,0.705,4.91048,0.00000
3993.00,4.91021,10.390633,-0.000204,10.237250,0.8425,0.705,4.91021,0.00000
3994.00,4.90919,10.390665,-0.000205,10.237256,0.8425,0.705,4.90919,0.00000
3995.00,4.90847,10.390683,-0.000205,10.237269,0.8425,0.705,4.90847,0.00000
3996.00,4.90849,10.390757,-0.000202,10.237212,0.8425,0.705,4.90849,0.00000
3997.00,4.90806,10.390807,-0.000203,10.237209,0.8426,0.705,4.90806,0.00000
3998.00,4.90820,10.390834,-0.000200,10.237189,0.8426,0.705,4.90820,0.00000
3999.00,4.90783,10.390947,-0.000196,10.237238,0.8426,0.705,4.90783,0.00000
4000.00,4.90814,10.391004,-0.000196,10.237254,0.8426,0.705,4.90814,0.00000
4001.00,4.90850,10.391066,-0.000198,10.237291,0.8427,0.705,4.90850,0.00000
4002.00,4.90961,10.391069,-0.000194,10.237288,0.8426,0.705,4.90961,0.00000
4003.00,4.91008,10.391165,-0.000198,10.237312,0.8426,0.706,4.91008,0.00000
4004.00,4.91088,10.391140,-0.000199,10.237222,0.8426,0.706,4.91088,0.00000
4005.00,4.91121,10.391240,-0.000195,10.237319,0.8426,0.706,4.91121,0.00000
4006.00,4.91100,10.391306,-0.000194,10.237301,0.8426,0.706,4.91100,0.00000
4007.00,4.91009,10.391384,-0.000195,10.237291,0.8426,0.706,4.91009,0.00000
4008.00,4.90951,10.391442,-0.000196,10.237282,0.8426,0.706,4.90951,0.00000
4009.00,4.91029,10.391499,-0.000195,10.237283,0.8426,0.706,4.91029,0.00000
4010.00,4.91078,10.391491,-0.000199,10.237220,0.8425,0.706,4.91078,0.00000
4011.00,4.91076,10.391508,-0.000201,10.237245,0.8425,0.707,4.91076,0.00000
4012.00,4.91162,10.391559,-0.000201,10.237214,0.8425,0.707,4.91162,0.00000
4013.00,4.91177,10.391575,-0.000204,10.237164,0.8425,0.707,4.91177,0.00000
4014.00,4.91120,10.391585,-0.000206,10.237130,0.8425,0.707,4.91120,0.00000
4015.00,4.91013,10.391687,-0.000205,10.237149,0.8425,0.707,4.91013,0.00000
4016.00,4.90969,10.391729,-0.000207,10.237142,0.8425,0.708,4.90969,0.00000
4017.00,4.90966,10.391759,-0.000210,10.237113,0.8425,0.708,4.90966,0.00000
4018.00,4.91073,10.391764,-0.000207,10.237119,0.8424,0.708,4.91073,0.00000
4019.00,4.91132,10.391908,-0.000206,10.237179,0.8424,0.708,4.91132,0.00000
4020.00,4.91143,10.391904,-0.000207,10.237125,0.8424,0.708,4.91143,0.00000
4021.00,4.91193,10.391942,-0.000204,10.237112,0.8424,0.708,4.91193,0.00000
4022.00,4.91147,10.392012,-0.000205,10.237196,0.8424,0.708,4.91147,0.00000
4023.00,4.91078,10.392092,-0.000204,10.237227,0.8424,0.709,4.91078,0.00000
4024.00,4.90973,10.392078,-0.000205,10.237154,0.8424,0.709,4.90973,0.00000
4025.00,4.91095,10.392144,-0.000206,10.237150,0.8424,0.709,4.91095,0.00000
4026.00,4.91040,10.392236,-0.000205,10.237165,0.8424,0.709,4.91040,0.00000
4027.00,4.91001,10.392273,-0.000205,10.237117,0.8424,0.709,4.91001,0.00000
4028.00,4.90986,10.392281,-0.000206,10.237068,0.8423,0.709,4.90986,0.00000
4029.00,4.90969,10.392307,-0.000204,10.237086,0.8423,0.710,4.90969,0.00000
4030.00,4.90825,10.392416,-0.000203,10.237130,0.8423,0.710,4.90825,0.00000
4031.00,4.90903,10.392467,-0.000201,10.237125,0.8422,0.710,4.90903,0.00000
4032.00,4.90973,10.392531,-0.000200,10.237148,0.8422,0.710,4.90973,0.00000
4033.00,4.90982,10.392603,-0.000202,10.237171,0.8422,0.710,4.90982,0.00000
4034.00,4.91010,10.392711,-0.000203,10.237196,0.8422,0.710,4.91010,0.00000
4035.00,4.91056,10.392747,-0.000205,10.237169,0.8422,0.711,4.91056,0.00000
4036.00,4.90981,10.392836,-0.000210,10.237150,0.8422,0.711,4.90981,0.00000
4037.00,4.90866,10.392941,-0.000211,10.237181,0.8422,0.711,4.90866,0.00000
4038.00,4.90823,10.393044,-0.000210,10.237226,0.8422,0.711,4.90823,0.00000
4039.00,4.90796,10.393087,-0.000208,10.237245,0.8422,0.711,4.90796,0.00000
4040.00,4.90781,10.393179,-0.000205,10.237305,0.8422,0.711,4.90781,0.00000
4041.00,4.90725,10.393207,-0.000203,10.237322,0.8421,0.711,4.90725,0.00000
4042.00,4.90823,10.393210,-0.000204,10.237327,0.8421,0.712,4.90823,0.00000
4043.00,4.90866,10.393230,-0.000205,10.237298,0.8421,0.712,4.90866,0.00000
4044.00,4.90857,10.393319,-0.000208,10.237292,0.8420,0.712,4.90857,0.00000
4045.00,4.90832,10.393306,-0.000211,10.237256,0.8420,0.712,4.90832,0.00000
4046.00,4.90899,10.393342,-0.000209,10.237267,0.8419,0.712,4.90899,0.00000
4047.00,4.90872,10.393358,-0.000209,10.237252,0.8418,0.713,4.90872,0.00000
4048.00,4.90837,10.393450,-0.000207,10.237287,0.8417,0.713,4.90837,0.00000
4049.00,4.90823,10.393515,-0.000204,10.237300,0.8417,0.713,4.90823,0.00000
4050.00,4.90855,10.393571,-0.000201,10.237284,0.8416,0.713,4.90855,0.00000
4051.00,4.90756,10.393599,-0.000203,10.237268,0.8415,0.713,4.90756,0.00000
4052.00,4.90642,10.393690,-0.000201,10.237290,0.8414,0.713,4.90642,0.00000
4053.00,4.90619,10.393700,-0.000200,10.237275,0.8412,0.713,4.90619,0.00000
@23,1.0000,2.0, 4050.00399999999 
4054.00,4.90630,10.393679,-0.000198,10.237289,0.8411,0.713,4.90630,0.00000
4055.00,4.90629,10.393739,-0.000195,10.237275,0.8410,0.713,4.90629,0.00000
4056.00,4.90620,10.393819,-0.000191,10.237259,0.8409,0.713,4.90620,0.00000
4057.00,4.90282,10.393893,-0.000191,10.237280,0.8408,0.713,4.90282,0.00000
4058.00,4.89740,10.393970,-0.000191,10.237280,0.8407,0.713,4.89740,0.00000
4059.00,4.89333,10.394040,-0.000193,10.237252,0.8406,0.713,4.89333,0.00000
4060.00,4.89122,10.394075,-0.000197,10.237258,0.8404,0.714,4.89122,0.00000
4061.00,4.89118,10.394123,-0.000204,10.237289,0.8403,0.714,4.89118,0.00000
4062.00,4.89558,10.394147,-0.000206,10.237215,0.8402,0.714,4.89558,0.00000
4063.00,4.90284,10.394173,-0.000208,10.237199,0.8401,0.715,4.90284,0.00000
4064.00,4.90822,10.394223,-0.000208,10.237171,0.8400,0.715,4.90822,0.00000
4065.00,4.91143,10.394246,-0.000211,10.237155,0.8398,0.715,4.91143,0.00000
4066.00,4.91454,10.394272,-0.000210,10.237175,0.8397,0.715,4.91454,0.00000
4067.00,4.91615,10.394311,-0.000208,10.237201,0.8396,0.715,4.91615,0.00000
4068.00,4.91544,10.394347,-0.000209,10.237156,0.8394,0.716,4.91544,0.00000
4069.00,4.91441,10.394417,-0.000212,10.237206,0.8393,0.716,4.91441,0.00000
4070.00,4.91386,10.394496,-0.000210,10.237212,0.8392,0.716,4.91386,0.00000
4071.00,4.91199,10.394574,-0.000209,10.237186,0.8390,0.716,4.91199,0.00000
4072.00,4.91079,10.394668,-0.000208,10.237232,0.8389,0.716,4.91079,0.00000
4073.00,4.91018,10.394721,-0.000206,10.237310,0.8387,0.716,4.91018,0.00000
4074.00,4.91054,10.394762,-0.000206,10.237334,0.8386,0.716,4.91054,0.00000
4075.00,4.91051,10.394730,-0.000207,10.237307,0.8385,0.717,4.91051,0.00000
4076.00,4.90988,10.394750,-0.000208,10.237266,0.8384,0.717,4.90988,0.00000
4077.00,4.90957,10.394698,-0.000212,10.237128,0.8383,0.717,4.90957,0.00000
4078.00,4.90957,10.394767,-0.000212,10.237113,0.8382,0.717,4.90957,0.00000
4079.00,4.90885,10.394808,-0.000205,10.237060,0.8381,0.717,4.90885,0.00000
4080.00,4.90848,10.394871,-0.000200,10.236999,0.8379,0.717,4.90848,0.00000
4081.00,4.90867,10.394878,-0.000199,10.237004,0.8378,0.717,4.90867,0.00000
4082.00,4.90852,10.394896,-0.000197,10.237045,0.8377,0.717,4.90852,0.00000
4083.00,4.90770,10.394902,-0.000195,10.237001,0.8376,0.717,4.90770,0.00000
4084.00,4.90755,10.394895,-0.000196,10.236969,0.8375,0.717,4.90755,0.00000
4085.00,4.90635,10.394963,-0.000199,10.237051,0.8374,0.718,4.90635,0.00000
4086.00,4.90590,10.395055,-0.000197,10.237085,0.8373,0.718,4.90590,0.00000
4087.00,4.90581,10.395216,-0.000197,10.237133,0.8373,0.718,4.90581,0.00000
4088.00,4.90586,10.395284,-0.000198,10.237093,0.8372,0.718,4.90586,0.00000
4089.00,4.90605,10.395403,-0.000201,10.237153,0.8371,0.718,4.90605,0.00000
4090.00,4.90649,10.395495,-0.000201,10.237135,0.8370,0.718,4.90649,0.00000
4091.00,4.90662,10.395549,-0.000202,10.237110,0.8369,0.718,4.90662,0.00000
4092.00,4.90690,10.395551,-0.000201,10.237067,0.8369,0.719,4.90690,0.00000
4093.00,4.90687,10.395585,-0.000201,10.237084,0.8368,0.719,4.90687,0.00000
4094.00,4.90665,10.395653,-0.000202,10.237103,0.8367,0.719,4.90665,0.00000
4095.00,4.90657,10.395675,-0.000200,10.237139,0.8366,0.719,4.90657,0.00000
4096.00,4.90679,10.395743,-0.000199,10.237200,0.8365,0.719,4.90679,0.00000
4097.00,4.90672,10.395804,-0.000201,10.237238,0.8365,0.719,4.90672,0.00000
4098.00,4.90752,10.395832,-0.000200,10.237288,0.8364,0.719,4.90752,0.00000
4099.00,4.90834,10.395804,-0.000199,10.237238,0.8363,0.719,4.90834,0.00000
4100.00,4.90884,10.395859,-0.000203,10.237188,0.8363,0.720,4.90884,0.00000
4101.00,4.90907,10.395877,-0.000202,10.237138,0.8362,0.720,4.90907,0.00000
4102.00,4.90918,10.395898,-0.000202,10.237091,0.8361,0.720,4.90918,0.00000
4103.00,4.90851,10.395994,-0.000204,10.237081,0.8360,0.720,4.90851,0.00000
4104.00,4.90810,10.396064,-0.000203,10.237115,0.8360,0.720,4.90810,0.00000
4105.00,4.90845,10.396077,-0.000201,10.237141,0.8359,0.720,4.90845,0.00000
4106.00,4.90881,10.396129,-0.000204,10.237171,0.8359,0.720,4.90881,0.00000
4107.00,4.90810,10.396170,-0.000203,10.237153,0.8358,0.721,4.90810,0.00000
4108.00,4.90791,10.396150,-0.000203,10.237087,0.8357,0.721,4.90791,0.00000
4109.00,4.90787,10.396200,-0.000206,10.237047,0.8356,0.721,4.90787,0.00000
4110.00,4.90688,10.396247,-0.000205,10.237028,0.8355,0.721,4.90688,0.00000
4111.00,4.90577,10.396326,-0.000204,10.237012,0.8355,0.721,4.90577,0.00000
4112.00,4.90588,10.396415,-0.000205,10.237041,0.8354,0.721,4.90588,0.00000
4113.00,4.90609,10.396513,-0.000205,10.237076,0.8353,0.721,4.90609,0.00000
4114.00,4.90587,10.396561,-0.000205,10.237089,0.8352,0.722,4.90587,0.00000
4115.00,4.90639,10.396609,-0.000208,10.237079,0.8351,0.722,4.90639,0.00000
4116.00,4.90721,10.396623,-0.000211,10.237068,0.8351,0.722,4.90721,0.00000
4117.00,4.90723,10.396611,-0.000212,10.237033,0.8350,0.722,4.90723,0.00000
4118.00,4.90782,10.396659,-0.000215,10.236996,0.8349,0.723,4.90782,0.00000
4119.00,4.90838,10.396729,-0.000214,10.236968,0.8348,0.723,4.90838,0.00000
4120.00,4.90869,10.396801,-0.000210,10.237015,0.8347,0.723,4.90869,0.00000
4121.00,4.90892,10.396852,-0.000207,10.237024,0.8346,0.723,4.90892,0.00000
4122.00,4.90925,10.396987,-0.000208,10.237059,0.8345,0.723,4.90925,0.00000
4123.00,4.90900,10.397112,-0.000205,10.237127,0.8344,0.723,4.90900,0.00000
4124.00,4.90895,10.397180,-0.000205,10.237201,0.8343,0.723,4.90895,0.00000
4125.00,4.90821,10.397278,-0.000207,10.237193,0.8342,0.723,4.90821,0.00000
4126.00,4.90723,10.397402,-0.000208,10.237199,0.8341,0.724,4.90723,0.00000
4127.00,4.90613,10.397425,-0.000202,10.237176,0.8340,0.724,4.90613,0.00000
4128.00,4.90566,10.397368,-0.000198,10.237136,0.8339,0.724,4.90566,0.00000
4129.00,4.90540,10.397374,-0.000196,10.237113,0.8338,0.724,4.90540,0.00000
4130.00,4.90611,10.397397,-0.000193,10.237109,0.8337,0.724,4.90611,0.00000
4131.00,4.90625,10.397444,-0.000193,10.237143,0.8336,0.724,4.90625,0.00000
4132.00,4.90690,10.397533,-0.000198,10.237188,0.8335,0.724,4.90690,0.00000
4133.00,4.90727,10.397676,-0.000202,10.237243,0.8334,0.724,4.90727,0.00000
4134.00,4.90578,10.397805,-0.000204,10.237221,0.8334,0.725,4.90578,0.00000
4135.00,4.90405,10.397861,-0.000206,10.237228,0.8333,0.725,4.90405,0.00000
4136.00,4.90296,10.397869,-0.000204,10.237234,0.8332,0.725,4.90296,0.00000
4137.00,4.90296,10.397918,-0.000203,10.237215,0.8331,0.725,4.90296,0.00000
4138.00,4.90255,10.397934,-0.000201,10.237182,0.8330,0.725,4.90255,0.00000
4139.00,4.90309,10.397934,-0.000198,10.237171,0.8330,0.725,4.90309,0.00000
4140.00,4.90408,10.397945,-0.000195,10.237166,0.8329,0.725,4.90408,0.00000
4141.00,4.90595,10.398010,-0.000196,10.237099,0.8329,0.725,4.90595,0.00000
4142.00,4.90556,10.398037,-0.000193,10.237066,0.8328,0.725,4.90556,0.00000
4143.00,4.90514,10.398066,-0.000193,10.237041,0.8328,0.725,4.90514,0.00000
4144.00,4.90534,10.398148,-0.000195,10.237101,0.8327,0.725,4.90534,0.00000
4145.00,4.90477,10.398266,-0.000202,10.237108,0.8327,0.726,4.90477,0.00000
4146.00,4.90392,10.398273,-0.000202,10.237072,0.8326,0.726,4.90392,0.00000
4147.00,4.90457,10.398283,-0.000200,10.237073,0.8326,0.726,4.90457,0.00000
4148.00,4.90468,10.398312,-0.000202,10.237030,0.8326,0.726,4.90468,0.00000
4149.00,4.90522,10.398351,-0.000205,10.236956,0.8325,0.726,4.90522,0.00000
4150.00,4.90542,10.398296,-0.000203,10.236884,0.8325,0.726,4.90542,0.00000
4151.00,4.90542,10.398382,-0.000204,10.236931,0.8325,0.727,4.90542,0.00000
4152.00,4.90523,10.398438,-0.000207,10.236988,0.8325,0.727,4.90523,0.00000
4153.00,4.90553,10.398531,-0.000208,10.237065,0.8324,0.727,4.90553,0.00000
4154.00,4.90520,10.398560,-0.000205,10.237078,0.8324,0.727,4.90520,0.00000
4155.00,4.90486,10.398710,-0.000204,10.237181,0.8324,0.727,4.90486,0.00000
4156.00,4.90436,10.398759,-0.000205,10.237213,0.8324,0.727,4.90436,0.00000
4157.00,4.90416,10.398837,-0.000208,10.237179,0.8324,0.728,4.90416,0.00000
4158.00,4.90437,10.398870,-0.000206,10.237154,0.8324,0.728,4.90437,0.00000
4159.00,4.90456,10.398922,-0.000208,10.237180,0.8324,0.728,4.90456,0.00000
4160.00,4.90535,10.398913,-0.000206,10.237114,0.8324,0.728,4.90535,0.00000
4161.00,4.90595,10.398955,-0.000203,10.237091,0.8324,0.728,4.90595,0.00000
4162.00,4.90574,10.398978,-0.000201,10.237084,0.8323,0.728,4.90574,0.00000
4163.00,4.90519,10.399036,-0.000200,10.237045,0.8323,0.728,4.90519,0.00000
4164.00,4.90489,10.399100,-0.000202,10.237035,0.8323,0.728,4.90489,0.00000
4165.00,4.90488,10.399168,-0.000205,10.237046,0.8323,0.729,4.90488,0.00000
4166.00,4.90454,10.399179,-0.000208,10.237043,0.8323,0.729,4.90454,0.00000
4167.00,4.90448,10.399236,-0.000208,10.237061,0.8323,0.729,4.90448,0.00000
4168.00,4.90524,10.399296,-0.000209,10.237116,0.8323,0.729,4.90524,0.00000
4169.00,4.90507,10.399350,-0.000203,10.237115,0.8323,0.729,4.90507,0.00000
4170.00,4.90470,10.399417,-0.000203,10.237132,0.8323,0.729,4.90470,0.00000
4171.00,4.90541,10.399512,-0.000203,10.237123,0.8323,0.729,4.90541,0.00000
4172.00,4.90586,10.399578,-0.000203,10.237108,0.8323,0.729,4.90586,0.00000
4173.00,4.90563,10.399621,-0.000204,10.237121,0.8322,0.730,4.90563,0.00000
4174.00,4.90536,10.399719,-0.000208,10.237184,0.8322,0.730,4.90536,0.00000
4175.00,4.90549,10.399810,-0.000205,10.237234,0.8322,0.730,4.90549,0.00000
4176.00,4.90480,10.399812,-0.000201,10.237175,0.8321,0.730,4.90480,0.00000
4177.00,4.90433,10.399878,-0.000203,10.237184,0.8321,0.730,4.90433,0.00000
4178.00,4.90380,10.399947,-0.000201,10.237200,0.8320,0.730,4.90380,0.00000
4179.00,4.90381,10.399908,-0.000201,10.237108,0.8320,0.730,4.90381,0.00000
4180.00,4.90365,10.399963,-0.000202,10.237045,0.8320,0.730,4.90365,0.00000
4181.00,4.90393,10.400076,-0.000206,10.237078,0.8319,0.731,4.90393,0.00000
4182.00,4.90340,10.400161,-0.000206,10.237095,0.8319,0.731,4.90340,0.00000
4183.00,4.90365,10.400173,-0.000207,10.237051,0.8318,0.731,4.90365,0.00000
4184.00,4.90369,10.400283,-0.000209,10.237119,0.8318,0.731,4.90369,0.00000
4185.00,4.90382,10.400332,-0.000209,10.237150,0.8318,0.731,4.90382,0.00000
4186.00,4.90340,10.400408,-0.000211,10.237193,0.8317,0.732,4.90340,0.00000
4187.00,4.90345,10.400419,-0.000210,10.237155,0.8317,0.732,4.90345,0.00000
4188.00,4.90318,10.400475,-0.000211,10.237170,0.8316,0.732,4.90318,0.00000
4189.00,4.90327,10.400514,-0.000209,10.237134,0.8316,0.732,4.90327,0.00000
4190.00,4.90417,10.400544,-0.000209,10.237148,0.8315,0.732,4.90417,0.00000
4191.00,4.90494,10.400551,-0.000207,10.237152,0.8315,0.732,4.90494,0.00000
4192.00,4.90571,10.400612,-0.000205,10.237183,0.8315,0.732,4.90571,0.00000
4193.00,4.90572,10.400674,-0.000204,10.237176,0.8314,0.732,4.90572,0.00000
4194.00,4.90584,10.400669,-0.000205,10.237121,0.8314,0.733,4.90584,0.00000
4195.00,4.90535,10.400718,-0.000208,10.237070,0.8313,0.733,4.90535,0.00000
4196.00,4.90559,10.400755,-0.000207,10.237038,0.8312,0.733,4.90559,0.00000
4197.00,4.90613,10.400775,-0.000206,10.237017,0.8311,0.733,4.90613,0.00000
4198.00,4.90502,10.400865,-0.000206,10.237033,0.8310,0.733,4.90502,0.00000
4199.00,4.90477,10.400950,-0.000204,10.237056,0.8309,0.733,4.90477,0.00000
4200.00,4.90428,10.400953,-0.000202,10.237062,0.8308,0.733,4.90428,0.00000
4201.00,4.90253,10.401003,-0.000204,10.237098,0.8307,0.734,4.90253,0.00000
4202.00,4.90139,10.401106,-0.000205,10.237172,0.8306,0.734,4.90139,0.00000
4203.00,4.90366,10.401119,-0.000206,10.237157,0.8305,0.734,4.90366,0.00000
4204.00,4.90375,10.401177,-0.000204,10.237232,0.8304,0.734,4.90375,0.00000
4205.00,4.90301,10.401240,-0.000201,10.237225,0.8303,0.734,4.90301,0.00000
4206.00,4.90317,10.401344,-0.000200,10.237193,0.8302,0.734,4.90317,0.00000
4207.00,4.90252,10.401331,-0.000200,10.237114,0.8301,0.734,4.90252,0.00000
4208.00,4.90113,10.401407,-0.000200,10.237186,0.8300,0.734,4.90113,0.00000
4209.00,4.90169,10.401474,-0.000206,10.237152,0.8299,0.735,4.90169,0.00000
4210.00,4.90296,10.401548,-0.000210,10.237197,0.8297,0.735,4.90296,0.00000
4211.00,4.90362,10.401592,-0.000205,10.237252,0.8296,0.735,4.90362,0.00000
4212.00,4.90498,10.401690,-0.000200,10.237290,0.8294,0.735,4.90498,0.00000
4213.00,4.90480,10.401697,-0.000200,10.237258,0.8293,0.735,4.90480,0.00000
4214.00,4.90373,10.401706,-0.000196,10.237259,0.8291,0.735,4.90373,0.00000
4215.00,4.90287,10.401733,-0.000198,10.237239,0.8290,0.735,4.90287,0.00000
4216.00,4.90272,10.401751,-0.000203,10.237173,0.8289,0.735,4.90272,0.00000
4217.00,4.90152,10.401777,-0.000206,10.237142,0.8287,0.736,4.90152,0.00000
4218.00,4.90180,10.401845,-0.000205,10.237118,0.8286,0.736,4.90180,0.00000
4219.00,4.90266,10.401913,-0.000203,10.237125,0.8285,0.736,4.90266,0.00000
4220.00,4.90312,10.401952,-0.000203,10.237115,0.8283,0.736,4.90312,0.00000
4221.00,4.90358,10.401987,-0.000205,10.237085,0.8282,0.736,4.90358,0.00000
4222.00,4.90451,10.402081,-0.000207,10.237097,0.8280,0.736,4.90451,0.00000
4223.00,4.90417,10.402145,-0.000210,10.237098,0.8278,0.737,4.90417,0.00000
4224.00,4.90325,10.402198,-0.000212,10.237044,0.8277,0.737,4.90325,0.00000
4225.00,4.90222,10.402230,-0.000209,10.236994,0.8275,0.737,4.90222,0.00000
4226.00,4.90076,10.402257,-0.000209,10.236995,0.8274,0.737,4.90076,0.00000
4227.00,4.89970,10.402259,-0.000209,10.237013,0.8272,0.737,4.89970,0.00000
4228.00,4.90026,10.402306,-0.000207,10.236987,0.8271,0.737,4.90026,0.00000
4229.00,4.90072,10.402324,-0.000204,10.236999,0.8269,0.737,4.90072,0.00000
4230.00,4.90114,10.402389,-0.000202,10.236984,0.8268,0.737,4.90114,0.00000
4231.00,4.90199,10.402449,-0.000201,10.236978,0.8266,0.737,4.90199,0.00000
4232.00,4.90218,10.402523,-0.000204,10.236963,0.8264,0.738,4.90218,0.00000
4233.00,4.90243,10.402523,-0.000206,10.236945,0.8263,0.738,4.90243,0.00000
@24,1.0000,2.0, 4230.071 
4234.00,4.90290,10.402587,-0.000208,10.236957,0.8261,0.738,4.90290,0.00000
4235.00,4.90472,10.402641,-0.000210,10.236993,0.8260,0.739,4.90472,0.00000
4236.00,4.90400,10.402753,-0.000209,10.237042,0.8258,0.739,4.90400,0.00000
4237.00,4.90020,10.402841,-0.000205,10.237019,0.8257,0.739,4.90020,0.00000
4238.00,4.89517,10.402915,-0.000203,10.237014,0.8256,0.739,4.89517,0.00000
4239.00,4.89095,10.402992,-0.000202,10.237022,0.8254,0.739,4.89095,0.00000
4240.00,4.88739,10.403108,-0.000205,10.237035,0.8253,0.739,4.88739,0.00000
4241.00,4.88790,10.403123,-0.000209,10.237008,0.8252,0.739,4.88790,0.00000
4242.00,4.89273,10.403150,-0.000212,10.237043,0.8250,0.740,4.89273,0.00000
4243.00,4.89872,10.403245,-0.000216,10.237032,0.8249,0.740,4.89872,0.00000
4244.00,4.90422,10.403297,-0.000215,10.236975,0.8248,0.740,4.90422,0.00000
4245.00,4.90749,10.403352,-0.000212,10.237006,0.8246,0.740,4.90749,0.00000
4246.00,4.90917,10.403427,-0.000207,10.237025,0.8245,0.740,4.90917,0.00000
4247.00,4.91018,10.403472,-0.000204,10.236987,0.8244,0.740,4.91018,0.00000
4248.00,4.90984,10.403514,-0.000197,10.237009,0.8243,0.740,4.90984,0.00000
4249.00,4.90982,10.403585,-0.000196,10.237075,0.8242,0.740,4.90982,0.00000
4250.00,4.90934,10.403566,-0.000198,10.236977,0.8241,0.740,4.90934,0.00000
4251.00,4.90822,10.403597,-0.000201,10.236908,0.8240,0.740,4.90822,0.00000
4252.00,4.90710,10.403630,-0.000202,10.236891,0.8239,0.740,4.90710,0.00000
4253.00,4.90637,10.403671,-0.000207,10.236884,0.8238,0.741,4.90637,0.00000
4254.00,4.90474,10.403729,-0.000210,10.236807,0.8236,0.741,4.90474,0.00000
4255.00,4.90431,10.403827,-0.000208,10.236847,0.8235,0.741,4.90431,0.00000
4256.00,4.90515,10.403887,-0.000205,10.236880,0.8234,0.741,4.90515,0.00000
4257.00,4.90587,10.403928,-0.000202,10.236873,0.8233,0.741,4.90587,0.00000
4258.00,4.90557,10.404007,-0.000198,10.236881,0.8232,0.741,4.90557,0.00000
4259.00,4.90514,10.404030,-0.000197,10.236884,0.8231,0.741,4.90514,0.00000
4260.00,4.90442,10.404089,-0.000198,10.236889,0.8231,0.741,4.90442,0.00000
4261.00,4.90373,10.404119,-0.000197,10.236869,0.8229,0.741,4.90373,0.00000
4262.00,4.90279,10.404199,-0.000199,10.236878,0.8228,0.742,4.90279,0.00000
4263.00,4.90280,10.404165,-0.000200,10.236779,0.8227,0.742,4.90280,0.00000
4264.00,4.90331,10.404236,-0.000200,10.236784,0.8226,0.742,4.90331,0.00000
4265.00,4.90358,10.404278,-0.000200,10.236775,0.8225,0.742,4.90358,0.00000
4266.00,4.90302,10.404391,-0.000202,10.236862,0.8224,0.742,4.90302,0.00000
4267.00,4.90203,10.404476,-0.000203,10.236898,0.8223,0.742,4.90203,0.00000
4268.00,4.90067,10.404589,-0.000201,10.236987,0.8222,0.742,4.90067,0.00000
4269.00,4.90009,10.404596,-0.000199,10.236986,0.8221,0.742,4.90009,0.00000
4270.00,4.90060,10.404598,-0.000197,10.236972,0.8220,0.743,4.90060,0.00000
4271.00,4.90133,10.404666,-0.000196,10.236960,0.8220,0.743,4.90133,0.00000
4272.00,4.90191,10.404643,-0.000196,10.236887,0.8218,0.743,4.90191,0.00000
4273.00,4.90314,10.404727,-0.000198,10.236907,0.8217,0.743,4.90314,0.00000
4274.00,4.90322,10.404791,-0.000200,10.236989,0.8216,0.743,4.90322,0.00000
4275.00,4.90265,10.404959,-0.000202,10.237070,0.8215,0.743,4.90265,0.00000
4276.00,4.90237,10.404994,-0.000205,10.237072,0.8214,0.744,4.90237,0.00000
4277.00,4.90202,10.405101,-0.000203,10.237162,0.8213,0.744,4.90202,0.00000
4278.00,4.90242,10.405109,-0.000201,10.237195,0.8212,0.744,4.90242,0.00000
4279.00,4.90284,10.405131,-0.000201,10.237134,0.8211,0.744,4.90284,0.00000
4280.00,4.90255,10.405121,-0.000201,10.237100,0.8210,0.744,4.90255,0.00000
4281.00,4.90166,10.405185,-0.000200,10.237149,0.8208,0.744,4.90166,0.00000
4282.00,4.90183,10.405246,-0.000200,10.237141,0.8207,0.744,4.90183,0.00000
4283.00,4.90087,10.405297,-0.000201,10.237104,0.8206,0.744,4.90087,0.00000
4284.00,4.90105,10.405402,-0.000200,10.237120,0.8205,0.745,4.90105,0.00000
4285.00,4.90131,10.405414,-0.000199,10.237128,0.8204,0.745,4.90131,0.00000
4286.00,4.90147,10.405426,-0.000199,10.237065,0.8203,0.745,4.90147,0.00000
4287.00,4.90134,10.405360,-0.000199,10.236985,0.8202,0.745,4.90134,0.00000
4288.00,4.90159,10.405421,-0.000200,10.237022,0.8200,0.745,4.90159,0.00000
4289.00,4.90163,10.405419,-0.000200,10.237017,0.8199,0.745,4.90163,0.00000
4290.00,4.90168,10.405492,-0.000199,10.236975,0.8198,0.745,4.90168,0.00000
4291.00,4.90189,10.405451,-0.000203,10.236892,0.8197,0.746,4.90189,0.00000
4292.00,4.90188,10.405540,-0.000200,10.236959,0.8195,0.746,4.90188,0.00000
4293.00,4.90148,10.405540,-0.000198,10.236907,0.8194,0.746,4.90148,0.00000
4294.00,4.90137,10.405624,-0.000197,10.236904,0.8193,0.746,4.90137,0.00000
4295.00,4.90082,10.405629,-0.000197,10.236927,0.8191,0.746,4.90082,0.00000
4296.00,4.90140,10.405720,-0.000195,10.236996,0.8190,0.746,4.90140,0.00000
4297.00,4.90212,10.405776,-0.000199,10.236989,0.8188,0.746,4.90212,0.00000
4298.00,4.90243,10.405820,-0.000202,10.237004,0.8187,0.747,4.90243,0.00000
4299.00,4.90196,10.405818,-0.000201,10.236974,0.8185,0.747,4.90196,0.00000
4300.00,4.90218,10.405878,-0.000201,10.236973,0.8184,0.747,4.90218,0.00000
4301.00,4.90210,10.405942,-0.000196,10.236998,0.8183,0.747,4.90210,0.00000
4302.00,4.90148,10.405990,-0.000196,10.236971,0.8182,0.747,4.90148,0.00000
4303.00,4.90166,10.406103,-0.000193,10.236973,0.8181,0.747,4.90166,0.00000
4304.00,4.90161,10.406125,-0.000196,10.236985,0.8181,0.747,4.90161,0.00000
4305.00,4.90166,10.406135,-0.000199,10.236965,0.8180,0.747,4.90166,0.00000
4306.00,4.90093,10.406192,-0.000201,10.236984,0.8179,0.747,4.90093,0.00000
4307.00,4.90084,10.406239,-0.000200,10.237041,0.8178,0.747,4.90084,0.00000
4308.00,4.90067,10.406276,-0.000204,10.237022,0.8177,0.748,4.90067,0.00000
4309.00,4.90079,10.406382,-0.000203,10.237073,0.8176,0.748,4.90079,0.00000
4310.00,4.90104,10.406441,-0.000201,10.237061,0.8176,0.748,4.90104,0.00000
4311.00,4.90141,10.406452,-0.000203,10.236994,0.8175,0.748,4.90141,0.00000
4312.00,4.90154,10.406556,-0.000202,10.237011,0.8174,0.748,4.90154,0.00000
4313.00,4.90138,10.406580,-0.000203,10.237006,0.8174,0.748,4.90138,0.00000
4314.00,4.90158,10.406675,-0.000204,10.236988,0.8173,0.748,4.90158,0.00000
4315.00,4.90130,10.406784,-0.000202,10.237033,0.8172,0.748,4.90130,0.00000
4316.00,4.90070,10.406920,-0.000203,10.237144,0.8172,0.749,4.90070,0.00000
4317.00,4.90038,10.406931,-0.000204,10.237119,0.8172,0.749,4.90038,0.00000
4318.00,4.90089,10.406986,-0.000204,10.237167,0.8171,0.749,4.90089,0.00000
4319.00,4.90062,10.407004,-0.000205,10.237209,0.8171,0.749,4.90062,0.00000
4320.00,4.90121,10.407010,-0.000208,10.237181,0.8170,0.749,4.90121,0.00000
4321.00,4.90158,10.406934,-0.000211,10.237073,0.8169,0.750,4.90158,0.00000
4322.00,4.90198,10.406977,-0.000211,10.237061,0.8169,0.750,4.90198,0.00000
4323.00,4.90170,10.407035,-0.000205,10.237033,0.8168,0.750,4.90170,0.00000
4324.00,4.90226,10.407105,-0.000204,10.237052,0.8167,0.750,4.90226,0.00000
4325.00,4.90156,10.407207,-0.000205,10.237092,0.8167,0.750,4.90156,0.00000
4326.00,4.90188,10.407290,-0.000203,10.237056,0.8166,0.750,4.90188,0.00000
4327.00,4.90166,10.407316,-0.000203,10.237004,0.8166,0.750,4.90166,0.00000
4328.00,4.90200,10.407361,-0.000209,10.236965,0.8166,0.750,4.90200,0.00000
4329.00,4.90135,10.407400,-0.000212,10.236893,0.8165,0.751,4.90135,0.00000
4330.00,4.90122,10.407452,-0.000214,10.236881,0.8165,0.751,4.90122,0.00000
4331.00,4.90019,10.407549,-0.000214,10.236944,0.8165,0.751,4.90019,0.00000
4332.00,4.90005,10.407625,-0.000214,10.237001,0.8164,0.751,4.90005,0.00000
4333.00,4.89898,10.407705,-0.000212,10.237058,0.8164,0.751,4.89898,0.00000
4334.00,4.89874,10.407736,-0.000208,10.237043,0.8164,0.751,4.89874,0.00000
4335.00,4.89894,10.407775,-0.000208,10.237039,0.8163,0.751,4.89894,0.00000
4336.00,4.90037,10.407833,-0.000206,10.236994,0.8163,0.751,4.90037,0.00000
4337.00,4.90015,10.407875,-0.000207,10.236983,0.8163,0.752,4.90015,0.00000
4338.00,4.90006,10.407900,-0.000210,10.236960,0.8163,0.752,4.90006,0.00000
4339.00,4.89934,10.407920,-0.000214,10.236962,0.8163,0.752,4.89934,0.00000
4340.00,4.89848,10.407940,-0.000213,10.236933,0.8162,0.752,4.89848,0.00000
4341.00,4.89722,10.407957,-0.000212,10.236925,0.8162,0.752,4.89722,0.00000
4342.00,4.89811,10.408040,-0.000213,10.236937,0.8162,0.752,4.89811,0.00000
4343.00,4.89893,10.408062,-0.000212,10.236920,0.8161,0.753,4.89893,0.00000
4344.00,4.89923,10.408175,-0.000208,10.236938,0.8161,0.752,4.89923,0.00000
4345.00,4.89928,10.408245,-0.000210,10.236969,0.8161,0.753,4.89928,0.00000
4346.00,4.89806,10.408263,-0.000213,10.236993,0.8160,0.753,4.89806,0.00000
4347.00,4.89696,10.408303,-0.000210,10.236996,0.8160,0.753,4.89696,0.00000
4348.00,4.89653,10.408337,-0.000209,10.236963,0.8159,0.753,4.89653,0.00000
4349.00,4.89708,10.408342,-0.000210,10.236921,0.8158,0.753,4.89708,0.00000
4350.00,4.89844,10.408398,-0.000206,10.236891,0.8158,0.753,4.89844,0.00000
4351.00,4.90071,10.408497,-0.000205,10.236887,0.8157,0.753,4.90071,0.00000
4352.00,4.90129,10.408545,-0.000206,10.236881,0.8157,0.754,4.90129,0.00000
4353.00,4.90143,10.408670,-0.000205,10.236966,0.8156,0.754,4.90143,0.00000
4354.00,4.90087,10.408733,-0.000206,10.237018,0.8156,0.754,4.90087,0.00000
4355.00,4.90015,10.408784,-0.000206,10.237007,0.8156,0.754,4.90015,0.00000
4356.00,4.89930,10.408845,-0.000208,10.237033,0.8155,0.754,4.89930,0.00000
4357.00,4.89869,10.408868,-0.000212,10.236955,0.8155,0.754,4.89869,0.00000
4358.00,4.89760,10.408891,-0.000215,10.236890,0.8154,0.755,4.89760,0.00000
4359.00,4.89766,10.408932,-0.000219,10.236866,0.8154,0.755,4.89766,0.00000
4360.00,4.89791,10.408926,-0.000219,10.236830,0.8153,0.755,4.89791,0.00000
4361.00,4.89832,10.408960,-0.000215,10.236813,0.8153,0.755,4.89832,0.00000
4362.00,4.89946,10.409004,-0.000213,10.236845,0.8153,0.755,4.89946,0.00000
4363.00,4.90084,10.409019,-0.000213,10.236840,0.8152,0.755,4.90084,0.00000
4364.00,4.90105,10.409057,-0.000211,10.236851,0.8152,0.755,4.90105,0.00000
4365.00,4.90017,10.409135,-0.000210,10.236880,0.8151,0.755,4.90017,0.00000
4366.00,4.89946,10.409131,-0.000209,10.236806,0.8150,0.756,4.89946,0.00000
4367.00,4.89870,10.409161,-0.000209,10.236807,0.8150,0.756,4.89870,0.00000
4368.00,4.89829,10.409217,-0.000204,10.236786,0.8149,0.756,4.89829,0.00000
4369.00,4.89914,10.409282,-0.000200,10.236717,0.8149,0.755,4.89914,0.00000
4370.00,4.90025,10.409314,-0.000203,10.236689,0.8149,0.756,4.90025,0.00000
4371.00,4.90070,10.409372,-0.000208,10.236706,0.8148,0.756,4.90070,0.00000
4372.00,4.90060,10.409456,-0.000208,10.236740,0.8149,0.756,4.90060,0.00000
4373.00,4.90083,10.409484,-0.000212,10.236747,0.8148,0.757,4.90083,0.00000
4374.00,4.90081,10.409498,-0.000214,10.236803,0.8148,0.757,4.90081,0.00000
4375.00,4.90059,10.409544,-0.000215,10.236838,0.8148,0.757,4.90059,0.00000
4376.00,4.90032,10.409629,-0.000217,10.236902,0.8148,0.757,4.90032,0.00000
4377.00,4.90067,10.409644,-0.000221,10.236897,0.8149,0.758,4.90067,0.00000
4378.00,4.90058,10.409682,-0.000219,10.236921,0.8149,0.758,4.90058,0.00000
4379.00,4.89978,10.409729,-0.000219,10.236897,0.8149,0.758,4.89978,0.00000
4380.00,4.89891,10.409818,-0.000216,10.236937,0.8149,0.758,4.89891,0.00000
4381.00,4.89876,10.409800,-0.000210,10.236865,0.8149,0.758,4.89876,0.00000
4382.00,4.89882,10.409885,-0.000209,10.236861,0.8149,0.758,4.89882,0.00000
4383.00,4.89853,10.409926,-0.000210,10.236820,0.8149,0.758,4.89853,0.00000
4384.00,4.89879,10.410007,-0.000211,10.236836,0.8149,0.758,4.89879,0.00000
4385.00,4.90085,10.410015,-0.000211,10.236743,0.8150,0.758,4.90085,0.00000
4386.00,4.90192,10.410104,-0.000214,10.236800,0.8150,0.759,4.90192,0.00000
4387.00,4.90200,10.410129,-0.000213,10.236782,0.8150,0.759,4.90200,0.00000
4388.00,4.90151,10.410212,-0.000215,10.236833,0.8150,0.759,4.90151,0.00000
4389.00,4.90077,10.410163,-0.000215,10.236763,0.8150,0.759,4.90077,0.00000
4390.00,4.89861,10.410259,-0.000217,10.236866,0.8150,0.759,4.89861,0.00000
4391.00,4.89716,10.410303,-0.000217,10.236864,0.8150,0.759,4.89716,0.00000
4392.00,4.89681,10.410342,-0.000217,10.236853,0.8150,0.760,4.89681,0.00000
4393.00,4.89738,10.410419,-0.000216,10.236826,0.8150,0.760,4.89738,0.00000
4394.00,4.89796,10.410523,-0.000215,10.236833,0.8150,0.760,4.89796,0.00000
4395.00,4.89855,10.410547,-0.000215,10.236792,0.8150,0.760,4.89855,0.00000
4396.00,4.89897,10.410604,-0.000216,10.236772,0.8150,0.760,4.89897,0.00000
4397.00,4.89840,10.410687,-0.000217,10.236758,0.8150,0.760,4.89840,0.00000
4398.00,4.89787,10.410735,-0.000216,10.236804,0.8150,0.760,4.89787,0.00000
4399.00,4.89707,10.410783,-0.000218,10.236878,0.8150,0.761,4.89707,0.00000
4400.00,4.89717,10.410826,-0.000214,10.236889,0.8150,0.761,4.89717,0.00000
4401.00,4.89656,10.410846,-0.000212,10.236891,0.8150,0.761,4.89656,0.00000
4402.00,4.89661,10.410872,-0.000213,10.236886,0.8150,0.761,4.89661,0.00000
4403.00,4.89713,10.410884,-0.000214,10.236887,0.8150,0.761,4.89713,0.00000
4404.00,4.89757,10.410942,-0.000212,10.236875,0.8150,0.761,4.89757,0.00000
4405.00,4.89697,10.411014,-0.000216,10.236877,0.8149,0.761,4.89697,0.00000
4406.00,4.89740,10.411087,-0.000216,10.236871,0.8149,0.762,4.89740,0.00000
4407.00,4.89735,10.411158,-0.000213,10.236910,0.8149,0.762,4.89735,0.00000
4408.00,4.89762,10.411185,-0.000212,10.236872,0.8148,0.762,4.89762,0.00000
4409.00,4.89814,10.411284,-0.000212,10.236858,0.8148,0.762,4.89814,0.00000
4410.00,4.89888,10.411300,-0.000209,10.236870,0.8148,0.762,4.89888,0.00000
4411.00,4.89910,10.411364,-0.000212,10.236859,0.8148,0.762,4.89910,0.00000
4412.00,4.89899,10.411437,-0.000213,10.236868,0.8147,0.762,4.89899,0.00000
4413.00,4.89803,10.411520,-0.000213,10.236854,0.8147,0.763,4.89803,0.00000
@25,1.0000,2.0, 4410.052 
4414.00,4.89713,10.411563,-0.000212,10.236871,0.8147,0.763,4.89713,0.00000
4415.00,4.89749,10.411649,-0.000212,10.236880,0.8146,0.763,4.89749,0.00000
4416.00,4.89731,10.411706,-0.000207,10.236963,0.8146,0.763,4.89731,0.00000
4417.00,4.89434,10.411755,-0.000207,10.237016,0.8146,0.763,4.89434,0.00000
4418.00,4.88968,10.411841,-0.000212,10.237115,0.8146,0.763,4.88968,0.00000
4419.00,4.88586,10.411848,-0.000213,10.237096,0.8146,0.763,4.88586,0.00000
4420.00,4.88245,10.411941,-0.000212,10.237115,0.8146,0.764,4.88245,0.00000
4421.00,4.88187,10.411987,-0.000214,10.237041,0.8145,0.764,4.88187,0.00000
4422.00,4.88530,10.411998,-0.000215,10.236938,0.8145,0.764,4.88530,0.00000
4423.00,4.89128,10.412025,-0.000212,10.236865,0.8144,0.764,4.89128,0.00000
4424.00,4.89729,10.412111,-0.000211,10.236878,0.8144,0.764,4.89729,0.00000
4425.00,4.90173,10.412069,-0.000213,10.236842,0.8144,0.764,4.90173,0.00000
4426.00,4.90465,10.412123,-0.000209,10.236845,0.8143,0.764,4.90465,0.00000
4427.00,4.90596,10.412221,-0.000209,10.236946,0.8143,0.764,4.90596,0.00000
4428.00,4.90649,10.412327,-0.000208,10.236970,0.8143,0.764,4.90649,0.00000
4429.00,4.90580,10.412372,-0.000209,10.236962,0.8142,0.765,4.90580,0.00000
4430.00,4.90399,10.412458,-0.000207,10.236959,0.8142,0.765,4.90399,0.00000
4431.00,4.90199,10.412514,-0.000213,10.236988,0.8141,0.765,4.90199,0.00000
4432.00,4.90050,10.412521,-0.000213,10.236904,0.8141,0.765,4.90050,0.00000
4433.00,4.89980,10.412546,-0.000216,10.236898,0.8141,0.765,4.89980,0.00000
4434.00,4.89981,10.412586,-0.000217,10.236890,0.8140,0.766,4.89981,0.00000
4435.00,4.90022,10.412650,-0.000218,10.236928,0.8140,0.766,4.90022,0.00000
4436.00,4.90025,10.412722,-0.000218,10.236966,0.8139,0.766,4.90025,0.00000
4437.00,4.90048,10.412750,-0.000218,10.236987,0.8139,0.766,4.90048,0.00000
4438.00,4.89980,10.412733,-0.000217,10.236905,0.8138,0.766,4.89980,0.00000
4439.00,4.89897,10.412818,-0.000214,10.236931,0.8137,0.766,4.89897,0.00000
4440.00,4.89848,10.412907,-0.000214,10.236941,0.8137,0.766,4.89848,0.00000
4441.00,4.89796,10.412966,-0.000214,10.236960,0.8136,0.767,4.89796,0.00000
4442.00,4.89755,10.413053,-0.000212,10.236938,0.8136,0.767,4.89755,0.00000
4443.00,4.89688,10.413120,-0.000209,10.237002,0.8135,0.767,4.89688,0.00000
4444.00,4.89637,10.413116,-0.000207,10.236973,0.8134,0.767,4.89637,0.00000
4445.00,4.89599,10.413137,-0.000209,10.236933,0.8134,0.767,4.89599,0.00000
4446.00,4.89628,10.413147,-0.000206,10.236844,0.8134,0.767,4.89628,0.00000
4447.00,4.89595,10.413247,-0.000204,10.236891,0.8133,0.767,4.89595,0.00000
4448.00,4.89640,10.413377,-0.000204,10.236898,0.8132,0.767,4.89640,0.00000
4449.00,4.89618,10.413529,-0.000205,10.236934,0.8131,0.767,4.89618,0.00000
4450.00,4.89601,10.413578,-0.000202,10.236915,0.8130,0.768,4.89601,0.00000
4451.00,4.89526,10.413639,-0.000201,10.236930,0.8129,0.768,4.89526,0.00000
4452.00,4.89520,10.413682,-0.000202,10.236912,0.8129,0.768,4.89520,0.00000
4453.00,4.89487,10.413741,-0.000204,10.236965,0.8128,0.768,4.89487,0.00000
4454.00,4.89523,10.413802,-0.000208,10.237041,0.8128,0.768,4.89523,0.00000
4455.00,4.89513,10.413870,-0.000211,10.237085,0.8127,0.769,4.89513,0.00000
4456.00,4.89534,10.414011,-0.000215,10.237166,0.8127,0.769,4.89534,0.00000
4457.00,4.89583,10.414055,-0.000216,10.237182,0.8126,0.769,4.89583,0.00000
4458.00,4.89625,10.414075,-0.000214,10.237154,0.8125,0.769,4.89625,0.00000
4459.00,4.89603,10.414076,-0.000209,10.237112,0.8124,0.769,4.89603,0.00000
4460.00,4.89601,10.414113,-0.000205,10.237091,0.8123,0.769,4.89601,0.00000
4461.00,4.89554,10.414118,-0.000205,10.237028,0.8123,0.769,4.89554,0.00000
4462.00,4.89457,10.414230,-0.000209,10.237038,0.8122,0.770,4.89457,0.00000
4463.00,4.89399,10.414319,-0.000211,10.237084,0.8121,0.770,4.89399,0.00000
4464.00,4.89377,10.414380,-0.000209,10.237068,0.8121,0.770,4.89377,0.00000
4465.00,4.89342,10.414437,-0.000208,10.237066,0.8120,0.770,4.89342,0.00000
4466.00,4.89396,10.414539,-0.000204,10.237132,0.8120,0.770,4.89396,0.00000
4467.00,4.89383,10.414552,-0.000202,10.237115,0.8120,0.770,4.89383,0.00000
4468.00,4.89429,10.414590,-0.000200,10.237060,0.8119,0.770,4.89429,0.00000
4469.00,4.89455,10.414635,-0.000201,10.237022,0.8119,0.770,4.89455,0.00000
4470.00,4.89514,10.414666,-0.000201,10.236968,0.8119,0.770,4.89514,0.00000
4471.00,4.89499,10.414655,-0.000202,10.236892,0.8118,0.770,4.89499,0.00000
4472.00,4.89586,10.414679,-0.000204,10.236909,0.8118,0.771,4.89586,0.00000
4473.00,4.89484,10.414647,-0.000205,10.236847,0.8118,0.771,4.89484,0.00000
4474.00,4.89391,10.414673,-0.000206,10.236841,0.8117,0.771,4.89391,0.00000
4475.00,4.89335,10.414687,-0.000206,10.236806,0.8117,0.771,4.89335,0.00000
4476.00,4.89328,10.414701,-0.000206,10.236806,0.8117,0.771,4.89328,0.00000
4477.00,4.89362,10.414755,-0.000203,10.236765,0.8117,0.771,4.89362,0.00000
4478.00,4.89466,10.414832,-0.000202,10.236777,0.8117,0.771,4.89466,0.00000
4479.00,4.89532,10.414865,-0.000201,10.236743,0.8116,0.771,4.89532,0.00000
4480.00,4.89597,10.414955,-0.000203,10.236827,0.8117,0.772,4.89597,0.00000
4481.00,4.89542,10.414992,-0.000202,10.236865,0.8116,0.772,4.89542,0.00000
4482.00,4.89428,10.415044,-0.000201,10.236909,0.8117,0.772,4.89428,0.00000
4483.00,4.89318,10.415121,-0.000202,10.236922,0.8116,0.772,4.89318,0.00000
4484.00,4.89279,10.415212,-0.000204,10.236984,0.8116,0.772,4.89279,0.00000
4485.00,4.89289,10.415235,-0.000205,10.236948,0.8116,0.772,4.89289,0.00000
4486.00,4.89359,10.415329,-0.000205,10.236878,0.8115,0.772,4.89359,0.00000
4487.00,4.89427,10.415367,-0.000203,10.236847,0.8115,0.773,4.89427,0.00000
4488.00,4.89566,10.415385,-0.000205,10.236866,0.8115,0.773,4.89566,0.00000
4489.00,4.89695,10.415421,-0.000206,10.236893,0.8115,0.773,4.89695,0.00000
4490.00,4.89662,10.415547,-0.000209,10.236960,0.8115,0.773,4.89662,0.00000
4491.00,4.89627,10.415643,-0.000209,10.237035,0.8115,0.773,4.89627,0.00000
4492.00,4.89554,10.415716,-0.000213,10.237083,0.8116,0.774,4.89554,0.00000
4493.00,4.89427,10.415793,-0.000211,10.237112,0.8116,0.774,4.89427,0.00000
4494.00,4.89366,10.415822,-0.000205,10.237079,0.8116,0.774,4.89366,0.00000
4495.00,4.89344,10.415792,-0.000201,10.237036,0.8116,0.774,4.89344,0.00000
4496.00,4.89273,10.415810,-0.000201,10.237057,0.8116,0.774,4.89273,0.00000
4497.00,4.89374,10.415777,-0.000198,10.236964,0.8116,0.774,4.89374,0.00000
4498.00,4.89474,10.415820,-0.000198,10.236929,0.8116,0.774,4.89474,0.00000
4499.00,4.89370,10.415878,-0.000203,10.236896,0.8116,0.774,4.89370,0.00000
4500.00,4.89363,10.415938,-0.000207,10.236869,0.8117,0.774,4.89363,0.00000
4501.00,4.89450,10.415924,-0.000208,10.236800,0.8117,0.775,4.89450,0.00000
4502.00,4.89370,10.415981,-0.000209,10.236836,0.8117,0.775,4.89370,0.00000
4503.00,4.89326,10.415977,-0.000210,10.236806,0.8117,0.775,4.89326,0.00000
4504.00,4.89386,10.416024,-0.000208,10.236866,0.8118,0.775,4.89386,0.00000
4505.00,4.89407,10.416033,-0.000208,10.236870,0.8118,0.775,4.89407,0.00000
4506.00,4.89453,10.416124,-0.000208,10.236885,0.8118,0.775,4.89453,0.00000
4507.00,4.89505,10.416142,-0.000210,10.236836,0.8118,0.775,4.89505,0.00000
4508.00,4.89555,10.416247,-0.000212,10.236895,0.8119,0.776,4.89555,0.00000
4509.00,4.89566,10.416268,-0.000214,10.236866,0.8119,0.776,4.89566,0.00000
4510.00,4.89535,10.416383,-0.000213,10.236927,0.8119,0.776,4.89535,0.00000
4511.00,4.89422,10.416370,-0.000215,10.236862,0.8120,0.776,4.89422,0.00000
4512.00,4.89373,10.416429,-0.000218,10.236867,0.8120,0.776,4.89373,0.00000
4513.00,4.89285,10.416431,-0.000217,10.236811,0.8121,0.777,4.89285,0.00000
4514.00,4.89239,10.416501,-0.000217,10.236797,0.8121,0.777,4.89239,0.00000
4515.00,4.89303,10.416485,-0.000217,10.236749,0.8122,0.777,4.89303,0.00000
4516.00,4.89371,10.416535,-0.000215,10.236788,0.8122,0.777,4.89371,0.00000
4517.00,4.89351,10.416653,-0.000213,10.236865,0.8123,0.777,4.89351,0.00000
4518.00,4.89312,10.416766,-0.000213,10.236910,0.8123,0.777,4.89312,0.00000
4519.00,4.89358,10.416814,-0.000212,10.236930,0.8124,0.777,4.89358,0.00000
4520.00,4.89304,10.416921,-0.000211,10.236960,0.8124,0.778,4.89304,0.00000
4521.00,4.89325,10.417025,-0.000215,10.236984,0.8125,0.778,4.89325,0.00000
4522.00,4.89318,10.417083,-0.000213,10.236966,0.8125,0.778,4.89318,0.00000
4523.00,4.89352,10.417161,-0.000213,10.237010,0.8126,0.778,4.89352,0.00000
4524.00,4.89318,10.417259,-0.000213,10.237058,0.8126,0.778,4.89318,0.00000
4525.00,4.89256,10.417290,-0.000211,10.237017,0.8127,0.778,4.89256,0.00000
4526.00,4.89172,10.417351,-0.000210,10.237019,0.8127,0.778,4.89172,0.00000
4527.00,4.89149,10.417410,-0.000209,10.237024,0.8128,0.779,4.89149,0.00000
4528.00,4.89186,10.417403,-0.000207,10.236954,0.8128,0.779,4.89186,0.00000
4529.00,4.89224,10.417455,-0.000205,10.236917,0.8129,0.779,4.89224,0.00000
4530.00,4.89211,10.417544,-0.000205,10.236939,0.8129,0.779,4.89211,0.00000
4531.00,4.89230,10.417625,-0.000203,10.236999,0.8130,0.779,4.89230,0.00000
4532.00,4.89262,10.417600,-0.000202,10.236968,0.8130,0.779,4.89262,0.00000
4533.00,4.89189,10.417600,-0.000200,10.236963,0.8131,0.779,4.89189,0.00000
4534.00,4.89179,10.417627,-0.000202,10.236995,0.8131,0.779,4.89179,0.00000
4535.00,4.89218,10.417589,-0.000199,10.236975,0.8131,0.779,4.89218,0.00000
4536.00,4.89227,10.417613,-0.000201,10.236941,0.8132,0.779,4.89227,0.00000
4537.00,4.89168,10.417661,-0.000204,10.236940,0.8132,0.779,4.89168,0.00000
4538.00,4.89242,10.417785,-0.000207,10.236957,0.8133,0.780,4.89242,0.00000
4539.00,4.89188,10.417840,-0.000207,10.236947,0.8133,0.780,4.89188,0.00000
4540.00,4.89271,10.417919,-0.000209,10.236973,0.8134,0.780,4.89271,0.00000
4541.00,4.89262,10.417916,-0.000208,10.236928,0.8134,0.780,4.89262,0.00000
4542.00,4.89309,10.417986,-0.000207,10.236952,0.8134,0.780,4.89309,0.00000
4543.00,4.89284,10.417983,-0.000207,10.236927,0.8135,0.780,4.89284,0.00000
4544.00,4.89321,10.418009,-0.000207,10.236863,0.8135,0.780,4.89321,0.00000
4545.00,4.89294,10.418107,-0.000210,10.236878,0.8135,0.781,4.89294,0.00000
4546.00,4.89321,10.418269,-0.000211,10.236948,0.8135,0.781,4.89321,0.00000
4547.00,4.89374,10.418371,-0.000213,10.236969,0.8136,0.781,4.89374,0.00000
4548.00,4.89350,10.418484,-0.000215,10.237038,0.8136,0.781,4.89350,0.00000
4549.00,4.89320,10.418499,-0.000215,10.237029,0.8136,0.782,4.89320,0.00000
4550.00,4.89251,10.418575,-0.000213,10.237048,0.8136,0.782,4.89251,0.00000
4551.00,4.89215,10.418557,-0.000211,10.236996,0.8135,0.782,4.89215,0.00000
4552.00,4.89221,10.418606,-0.000211,10.236979,0.8135,0.782,4.89221,0.00000
4553.00,4.89265,10.418628,-0.000211,10.236935,0.8135,0.782,4.89265,0.00000
4554.00,4.89244,10.418682,-0.000208,10.236958,0.8135,0.782,4.89244,0.00000
4555.00,4.89233,10.418719,-0.000208,10.236939,0.8134,0.782,4.89233,0.00000
4556.00,4.89308,10.418804,-0.000210,10.236924,0.8134,0.782,4.89308,0.00000
4557.00,4.89248,10.418878,-0.000211,10.236955,0.8133,0.783,4.89248,0.00000
4558.00,4.89125,10.418940,-0.000206,10.236988,0.8133,0.783,4.89125,0.00000
4559.00,4.89055,10.419019,-0.000209,10.236986,0.8132,0.783,4.89055,0.00000
4560.00,4.89121,10.419071,-0.000211,10.236958,0.8131,0.783,4.89121,0.00000
4561.00,4.89065,10.419086,-0.000209,10.236996,0.8131,0.783,4.89065,0.00000
4562.00,4.89064,10.419134,-0.000207,10.236985,0.8130,0.784,4.89064,0.00000
4563.00,4.89102,10.419220,-0.000211,10.237002,0.8129,0.784,4.89102,0.00000
4564.00,4.89202,10.419292,-0.000207,10.237072,0.8129,0.784,4.89202,0.00000
4565.00,4.89149,10.419324,-0.000205,10.237076,0.8128,0.784,4.89149,0.00000
4566.00,4.89196,10.419384,-0.000206,10.237014,0.8127,0.784,4.89196,0.00000
4567.00,4.89203,10.419470,-0.000208,10.237061,0.8126,0.784,4.89203,0.00000
4568.00,4.89321,10.419594,-0.000202,10.237135,0.8126,0.784,4.89321,0.00000
4569.00,4.89300,10.419655,-0.000202,10.237105,0.8126,0.784,4.89300,0.00000
4570.00,4.89316,10.419738,-0.000202,10.237096,0.8125,0.784,4.89316,0.00000
4571.00,4.89280,10.419785,-0.000202,10.237118,0.8125,0.784,4.89280,0.00000
4572.00,4.89247,10.419718,-0.000200,10.237000,0.8124,0.784,4.89247,0.00000
4573.00,4.89135,10.419645,-0.000203,10.236888,0.8124,0.785,4.89135,0.00000
4574.00,4.89047,10.419726,-0.000204,10.236896,0.8123,0.785,4.89047,0.00000
4575.00,4.88997,10.419761,-0.000205,10.236940,0.8122,0.785,4.88997,0.00000
4576.00,4.88948,10.419832,-0.000205,10.236992,0.8121,0.785,4.88948,0.00000
4577.00,4.88964,10.419920,-0.000206,10.237017,0.8120,0.785,4.88964,0.00000
4578.00,4.88976,10.419876,-0.000205,10.236917,0.8119,0.785,4.88976,0.00000
4579.00,4.89040,10.419846,-0.000205,10.236835,0.8118,0.786,4.89040,0.00000
4580.00,4.89100,10.419870,-0.000207,10.236792,0.8118,0.786,4.89100,0.00000
4581.00,4.89169,10.419925,-0.000208,10.236803,0.8117,0.786,4.89169,0.00000
4582.00,4.89122,10.419964,-0.000208,10.236800,0.8116,0.786,4.89122,0.00000
4583.00,4.89125,10.420130,-0.000209,10.236889,0.8116,0.786,4.89125,0.00000
4584.00,4.89237,10.420187,-0.000210,10.236935,0.8115,0.787,4.89237,0.00000
4585.00,4.89199,10.420240,-0.000207,10.236933,0.8114,0.787,4.89199,0.00000
4586.00,4.89036,10.420259,-0.000207,10.236828,0.8114,0.787,4.89036,0.00000
4587.00,4.88997,10.420367,-0.000209,10.236867,0.8113,0.787,4.88997,0.00000
4588.00,4.88977,10.420377,-0.000207,10.236848,0.8113,0.787,4.88977,0.00000
4589.00,4.88841,10.420398,-0.000202,10.236826,0.8112,0.787,4.88841,0.00000
4590.00,4.88836,10.420461,-0.000200,10.236867,0.8111,0.787,4.88836,0.00000
4591.00,4.88946,10.420510,-0.000196,10.236971,0.8110,0.787,4.88946,0.00000
4592.00,4.88995,10.420525,-0.000194,10.236958,0.8109,0.787,4.88995,0.00000
4593.00,4.89050,10.420639,-0.000197,10.237011,0.8109,0.787,4.89050,0.00000
@26,1.0000,2.0, 4590.015 
4594.00,4.89101,10.420805,-0.000203,10.237075,0.8108,0.788,4.89101,0.00000
4595.00,4.89180,10.420950,-0.000205,10.237103,0.8108,0.788,4.89180,0.00000
4596.00,4.89129,10.421020,-0.000203,10.237081,0.8107,0.788,4.89129,0.00000
4597.00,4.88809,10.421143,-0.000200,10.237163,0.8107,0.788,4.88809,0.00000
4598.00,4.88296,10.421213,-0.000199,10.237197,0.8107,0.788,4.88296,0.00000
4599.00,4.87886,10.421252,-0.000200,10.237230,0.8107,0.788,4.87886,0.00000
4600.00,4.87599,10.421268,-0.000203,10.237239,0.8107,0.789,4.87599,0.00000
4601.00,4.87551,10.421315,-0.000206,10.237251,0.8107,0.789,4.87551,0.00000
4602.00,4.87937,10.421316,-0.000211,10.237198,0.8106,0.789,4.87937,0.00000
4603.00,4.88489,10.421359,-0.000213,10.237169,0.8106,0.790,4.88489,0.00000
4604.00,4.89014,10.421327,-0.000208,10.237046,0.8105,0.790,4.89014,0.00000
4605.00,4.89389,10.421351,-0.000205,10.237012,0.8104,0.790,4.89389,0.00000
4606.00,4.89663,10.421414,-0.000206,10.236990,0.8104,0.790,4.89663,0.00000
4607.00,4.89846,10.421401,-0.000205,10.236976,0.8104,0.790,4.89846,0.00000
4608.00,4.89926,10.421350,-0.000203,10.236941,0.8104,0.790,4.89926,0.00000
4609.00,4.89861,10.421442,-0.000206,10.237033,0.8104,0.790,4.89861,0.00000
4610.00,4.89736,10.421480,-0.000207,10.237072,0.8104,0.790,4.89736,0.00000
4611.00,4.89565,10.421523,-0.000208,10.237145,0.8104,0.791,4.89565,0.00000
4612.00,4.89379,10.421685,-0.000208,10.237180,0.8104,0.791,4.89379,0.00000
4613.00,4.89243,10.421710,-0.000206,10.237142,0.8104,0.791,4.89243,0.00000
4614.00,4.89155,10.421734,-0.000201,10.237095,0.8104,0.791,4.89155,0.00000
4615.00,4.89193,10.421691,-0.000200,10.236955,0.8104,0.791,4.89193,0.00000
4616.00,4.89220,10.421669,-0.000198,10.236832,0.8103,0.791,4.89220,0.00000
4617.00,4.89253,10.421642,-0.000195,10.236741,0.8103,0.791,4.89253,0.00000
4618.00,4.89312,10.421852,-0.000195,10.236831,0.8103,0.791,4.89312,0.00000
4619.00,4.89321,10.421954,-0.000196,10.236842,0.8103,0.791,4.89321,0.00000
4620.00,4.89259,10.422080,-0.000191,10.236952,0.8103,0.791,4.89259,0.00000
4621.00,4.89187,10.422224,-0.000189,10.237040,0.8103,0.791,4.89187,0.00000
4622.00,4.89075,10.422270,-0.000191,10.237099,0.8104,0.791,4.89075,0.00000
4623.00,4.88913,10.422259,-0.000191,10.237044,0.8104,0.791,4.88913,0.00000
4624.00,4.88848,10.422220,-0.000192,10.237029,0.8103,0.791,4.88848,0.00000
4625.00,4.88831,10.422235,-0.000195,10.236978,0.8103,0.792,4.88831,0.00000
4626.00,4.88864,10.422243,-0.000197,10.236934,0.8103,0.792,4.88864,0.00000
4627.00,4.88888,10.422278,-0.000195,10.236894,0.8103,0.792,4.88888,0.00000
4628.00,4.88916,10.422324,-0.000196,10.236915,0.8103,0.792,4.88916,0.00000
4629.00,4.88966,10.422425,-0.000200,10.237003,0.8103,0.792,4.88966,0.00000
4630.00,4.88988,10.422480,-0.000203,10.237007,0.8103,0.793,4.88988,0.00000
4631.00,4.88892,10.422579,-0.000200,10.237068,0.8103,0.793,4.88892,0.00000
4632.00,4.88903,10.422622,-0.000202,10.237103,0.8103,0.793,4.88903,0.00000
4633.00,4.88920,10.422678,-0.000197,10.237150,0.8103,0.793,4.88920,0.00000
4634.00,4.88857,10.422735,-0.000191,10.237125,0.8104,0.793,4.88857,0.00000
4635.00,4.88774,10.422832,-0.000191,10.237202,0.8104,0.793,4.88774,0.00000
4636.00,4.88881,10.422839,-0.000193,10.237204,0.8104,0.793,4.88881,0.00000
4637.00,4.88858,10.422904,-0.000191,10.237164,0.8105,0.793,4.88858,0.00000
4638.00,4.88827,10.422898,-0.000193,10.237098,0.8105,0.793,4.88827,0.00000
4639.00,4.88801,10.422916,-0.000195,10.237039,0.8105,0.793,4.88801,0.00000
4640.00,4.88810,10.422995,-0.000194,10.237082,0.8106,0.793,4.88810,0.00000
4641.00,4.88762,10.423017,-0.000195,10.237076,0.8106,0.794,4.88762,0.00000
4642.00,4.88734,10.423034,-0.000199,10.237113,0.8107,0.794,4.88734,0.00000
4643.00,4.88742,10.423126,-0.000201,10.237118,0.8107,0.794,4.88742,0.00000
4644.00,4.88787,10.423209,-0.000200,10.237111,0.8107,0.794,4.88787,0.00000
4645.00,4.88816,10.423200,-0.000201,10.237031,0.8107,0.794,4.88816,0.00000
4646.00,4.88789,10.423260,-0.000206,10.236989,0.8107,0.795,4.88789,0.00000
4647.00,4.88758,10.423298,-0.000207,10.236971,0.8107,0.795,4.88758,0.00000
4648.00,4.88810,10.423279,-0.000208,10.236959,0.8107,0.795,4.88810,0.00000
4649.00,4.88902,10.423240,-0.000210,10.236962,0.8107,0.795,4.88902,0.00000
4650.00,4.88897,10.423276,-0.000209,10.236946,0.8108,0.795,4.88897,0.00000
4651.00,4.88826,10.423326,-0.000208,10.236913,0.8108,0.796,4.88826,0.00000
4652.00,4.88864,10.423414,-0.000204,10.236916,0.8108,0.796,4.88864,0.00000
4653.00,4.88848,10.423516,-0.000204,10.236945,0.8108,0.796,4.88848,0.00000
4654.00,4.88802,10.423601,-0.000207,10.236950,0.8109,0.796,4.88802,0.00000
4655.00,4.88753,10.423623,-0.000208,10.236939,0.8109,0.796,4.88753,0.00000
4656.00,4.88895,10.423577,-0.000209,10.236884,0.8109,0.796,4.88895,0.00000
4657.00,4.88894,10.423617,-0.000214,10.236886,0.8110,0.797,4.88894,0.00000
4658.00,4.88825,10.423601,-0.000215,10.236847,0.8110,0.797,4.88825,0.00000
4659.00,4.88773,10.423654,-0.000212,10.236879,0.8110,0.797,4.88773,0.00000
4660.00,4.88823,10.423704,-0.000211,10.236861,0.8110,0.797,4.88823,0.00000
4661.00,4.88784,10.423784,-0.000213,10.236883,0.8110,0.797,4.88784,0.00000
4662.00,4.88816,10.423874,-0.000210,10.236932,0.8110,0.798,4.88816,0.00000
4663.00,4.88887,10.423941,-0.000210,10.236952,0.8110,0.798,4.88887,0.00000
4664.00,4.88906,10.423999,-0.000210,10.236910,0.8110,0.798,4.88906,0.00000
4665.00,4.88868,10.424068,-0.000210,10.236950,0.8110,0.798,4.88868,0.00000
4666.00,4.88751,10.424233,-0.000206,10.237028,0.8110,0.798,4.88751,0.00000
4667.00,4.88698,10.424267,-0.000206,10.236998,0.8110,0.798,4.88698,0.00000
4668.00,4.88621,10.424346,-0.000205,10.237000,0.8110,0.798,4.88621,0.00000
4669.00,4.88619,10.424391,-0.000206,10.237070,0.8110,0.799,4.88619,0.00000
4670.00,4.88649,10.424404,-0.000205,10.237023,0.8110,0.799,4.88649,0.00000
4671.00,4.88713,10.424367,-0.000204,10.237024,0.8109,0.799,4.88713,0.00000
4672.00,4.88736,10.424395,-0.000205,10.236986,0.8109,0.799,4.88736,0.00000
4673.00,4.88722,10.424491,-0.000205,10.237006,0.8108,0.799,4.88722,0.00000
4674.00,4.88746,10.424518,-0.000204,10.236922,0.8108,0.799,4.88746,0.00000
4675.00,4.88682,10.424644,-0.000203,10.236996,0.8107,0.799,4.88682,0.00000
4676.00,4.88694,10.424672,-0.000204,10.236928,0.8107,0.799,4.88694,0.00000
4677.00,4.88699,10.424680,-0.000201,10.236952,0.8107,0.799,4.88699,0.00000
4678.00,4.88685,10.424706,-0.000201,10.236991,0.8106,0.799,4.88685,0.00000
4679.00,4.88645,10.424775,-0.000199,10.237045,0.8106,0.799,4.88645,0.00000
4680.00,4.88670,10.424680,-0.000201,10.236919,0.8105,0.800,4.88670,0.00000
4681.00,4.88625,10.424804,-0.000201,10.237015,0.8105,0.800,4.88625,0.00000
4682.00,4.88573,10.424891,-0.000200,10.237005,0.8104,0.800,4.88573,0.00000
4683.00,4.88555,10.424853,-0.000200,10.236878,0.8104,0.800,4.88555,0.00000
4684.00,4.88541,10.424930,-0.000202,10.236894,0.8103,0.800,4.88541,0.00000
4685.00,4.88495,10.425074,-0.000205,10.236975,0.8103,0.801,4.88495,0.00000
4686.00,4.88532,10.425061,-0.000203,10.236894,0.8102,0.801,4.88532,0.00000
4687.00,4.88603,10.425132,-0.000202,10.236920,0.8102,0.801,4.88603,0.00000
4688.00,4.88716,10.425235,-0.000203,10.236989,0.8101,0.801,4.88716,0.00000
4689.00,4.88714,10.425250,-0.000201,10.236965,0.8100,0.801,4.88714,0.00000
4690.00,4.88751,10.425292,-0.000198,10.236984,0.8098,0.801,4.88751,0.00000
4691.00,4.88694,10.425354,-0.000200,10.237011,0.8098,0.801,4.88694,0.00000
4692.00,4.88655,10.425378,-0.000199,10.237008,0.8096,0.801,4.88655,0.00000
4693.00,4.88548,10.425444,-0.000198,10.236988,0.8095,0.801,4.88548,0.00000
4694.00,4.88559,10.425524,-0.000200,10.236978,0.8094,0.801,4.88559,0.00000
4695.00,4.88563,10.425601,-0.000202,10.236990,0.8093,0.802,4.88563,0.00000
4696.00,4.88644,10.425591,-0.000203,10.236932,0.8092,0.802,4.88644,0.00000
4697.00,4.88685,10.425605,-0.000205,10.236870,0.8091,0.802,4.88685,0.00000
4698.00,4.88765,10.425702,-0.000205,10.236961,0.8090,0.802,4.88765,0.00000
4699.00,4.88794,10.425766,-0.000208,10.236987,0.8090,0.803,4.88794,0.00000
4700.00,4.88828,10.425819,-0.000206,10.236940,0.8089,0.803,4.88828,0.00000
4701.00,4.88724,10.425992,-0.000204,10.237043,0.8088,0.803,4.88724,0.00000
4702.00,4.88685,10.426069,-0.000203,10.237081,0.8087,0.803,4.88685,0.00000
4703.00,4.88702,10.426043,-0.000208,10.237029,0.8087,0.803,4.88702,0.00000
4704.00,4.88766,10.426124,-0.000204,10.237045,0.8086,0.803,4.88766,0.00000
4705.00,4.88743,10.426128,-0.000204,10.237047,0.8085,0.803,4.88743,0.00000
4706.00,4.88779,10.426095,-0.000206,10.236976,0.8084,0.803,4.88779,0.00000
4707.00,4.88786,10.426173,-0.000208,10.236971,0.8083,0.804,4.88786,0.00000
4708.00,4.88742,10.426150,-0.000211,10.236893,0.8082,0.804,4.88742,0.00000
4709.00,4.88684,10.426138,-0.000211,10.236831,0.8081,0.804,4.88684,0.00000
4710.00,4.88646,10.426240,-0.000210,10.236849,0.8081,0.804,4.88646,0.00000
4711.00,4.88632,10.426308,-0.000213,10.236827,0.8080,0.804,4.88632,0.00000
4712.00,4.88639,10.426366,-0.000216,10.236826,0.8079,0.805,4.88639,0.00000
4713.00,4.88663,10.426525,-0.000214,10.236933,0.8078,0.805,4.88663,0.00000
4714.00,4.88618,10.426489,-0.000216,10.236923,0.8077,0.805,4.88618,0.00000
4715.00,4.88722,10.426538,-0.000216,10.236911,0.8076,0.805,4.88722,0.00000
4716.00,4.88737,10.426632,-0.000211,10.236972,0.8075,0.805,4.88737,0.00000
4717.00,4.88724,10.426730,-0.000205,10.237011,0.8074,0.805,4.88724,0.00000
4718.00,4.88719,10.426763,-0.000203,10.236949,0.8073,0.805,4.88719,0.00000
4719.00,4.88708,10.426913,-0.000203,10.236971,0.8073,0.805,4.88708,0.00000
4720.00,4.88577,10.426966,-0.000203,10.237015,0.8072,0.805,4.88577,0.00000
4721.00,4.88617,10.426920,-0.000204,10.236960,0.8071,0.805,4.88617,0.00000
4722.00,4.88579,10.426885,-0.000205,10.236978,0.8070,0.805,4.88579,0.00000
4723.00,4.88537,10.426928,-0.000207,10.236993,0.8070,0.806,4.88537,0.00000
4724.00,4.88567,10.426892,-0.000207,10.236964,0.8069,0.806,4.88567,0.00000
4725.00,4.88685,10.426835,-0.000208,10.236840,0.8068,0.806,4.88685,0.00000
4726.00,4.88667,10.426863,-0.000211,10.236846,0.8067,0.806,4.88667,0.00000
4727.00,4.88697,10.426983,-0.000212,10.236867,0.8066,0.806,4.88697,0.00000
4728.00,4.88715,10.427075,-0.000210,10.236881,0.8065,0.807,4.88715,0.00000
4729.00,4.88615,10.427242,-0.000210,10.236873,0.8064,0.807,4.88615,0.00000
4730.00,4.88503,10.427338,-0.000214,10.236922,0.8063,0.807,4.88503,0.00000
4731.00,4.88497,10.427429,-0.000209,10.236892,0.8062,0.807,4.88497,0.00000
4732.00,4.88461,10.427429,-0.000205,10.236840,0.8061,0.807,4.88461,0.00000
4733.00,4.88483,10.427425,-0.000205,10.236847,0.8060,0.807,4.88483,0.00000
4734.00,4.88581,10.427505,-0.000209,10.236937,0.8059,0.807,4.88581,0.00000
4735.00,4.88644,10.427590,-0.000203,10.236994,0.8058,0.807,4.88644,0.00000
4736.00,4.88650,10.427612,-0.000204,10.236999,0.8058,0.808,4.88650,0.00000
4737.00,4.88641,10.427686,-0.000205,10.237031,0.8057,0.808,4.88641,0.00000
4738.00,4.88482,10.427810,-0.000203,10.237072,0.8056,0.808,4.88482,0.00000
4739.00,4.88417,10.427765,-0.000201,10.236960,0.8056,0.808,4.88417,0.00000
4740.00,4.88348,10.427791,-0.000202,10.236936,0.8055,0.808,4.88348,0.00000
4741.00,4.88370,10.427921,-0.000203,10.236999,0.8054,0.808,4.88370,0.00000
4742.00,4.88442,10.427881,-0.000204,10.236895,0.8054,0.808,4.88442,0.00000
4743.00,4.88525,10.427866,-0.000206,10.236816,0.8053,0.808,4.88525,0.00000
4744.00,4.88587,10.427989,-0.000204,10.236923,0.8053,0.809,4.88587,0.00000
4745.00,4.88606,10.428120,-0.000204,10.236979,0.8052,0.809,4.88606,0.00000
4746.00,4.88571,10.428194,-0.000204,10.236991,0.8052,0.809,4.88571,0.00000
4747.00,4.88522,10.428348,-0.000203,10.237077,0.8051,0.809,4.88522,0.00000
4748.00,4.88517,10.428424,-0.000202,10.237112,0.8050,0.809,4.88517,0.00000
4749.00,4.88455,10.428484,-0.000201,10.237107,0.8049,0.809,4.88455,0.00000
4750.00,4.88485,10.428507,-0.000204,10.237092,0.8048,0.809,4.88485,0.00000
4751.00,4.88406,10.428517,-0.000205,10.237069,0.8048,0.809,4.88406,0.00000
4752.00,4.88422,10.428496,-0.000207,10.237016,0.8047,0.810,4.88422,0.00000
4753.00,4.88501,10.428511,-0.000208,10.237018,0.8046,0.810,4.88501,0.00000
4754.00,4.88581,10.428410,-0.000208,10.236936,0.8045,0.810,4.88581,0.00000
4755.00,4.88522,10.428414,-0.000207,10.236874,0.8045,0.810,4.88522,0.00000
4756.00,4.88558,10.428508,-0.000202,10.236946,0.8044,0.810,4.88558,0.00000
4757.00,4.88575,10.428572,-0.000200,10.236958,0.8044,0.810,4.88575,0.00000
4758.00,4.88466,10.428707,-0.000199,10.237000,0.8043,0.810,4.88466,0.00000
4759.00,4.88388,10.428860,-0.000197,10.237036,0.8043,0.810,4.88388,0.00000
4760.00,4.88383,10.428910,-0.000197,10.237098,0.8042,0.810,4.88383,0.00000
4761.00,4.88352,10.428948,-0.000198,10.237085,0.8041,0.810,4.88352,0.00000
4762.00,4.88255,10.429023,-0.000197,10.237102,0.8041,0.810,4.88255,0.00000
4763.00,4.88324,10.428980,-0.000202,10.236996,0.8040,0.811,4.88324,0.00000
4764.00,4.88380,10.429015,-0.000205,10.236970,0.8040,0.811,4.88380,0.00000
4765.00,4.88472,10.429093,-0.000204,10.236966,0.8039,0.811,4.88472,0.00000
4766.00,4.88509,10.429079,-0.000204,10.236868,0.8039,0.811,4.88509,0.00000
4767.00,4.88542,10.429089,-0.000205,10.236860,0.8039,0.812,4.88542,0.00000
4768.00,4.88523,10.429174,-0.000203,10.236948,0.8038,0.812,4.88523,0.00000
4769.00,4.88474,10.429237,-0.000204,10.237006,0.8038,0.812,4.88474,0.00000
4770.00,4.88378,10.429312,-0.000206,10.237057,0.8038,0.812,4.88378,0.00000
4771.00,4.88378,10.429355,-0.000209,10.237059,0.8037,0.812,4.88378,0.00000
4772.00,4.88327,10.429404,-0.000211,10.237098,0.8037,0.813,4.88327,0.00000
4773.00,4.88349,10.429430,-0.000213,10.237085,0.8037,0.813,4.88349,0.00000
@27,1.0000,2.0, 4770.087 
4774.00,4.88332,10.429432,-0.000215,10.237042,0.8037,0.813,4.88332,0.00000
4775.00,4.88363,10.429422,-0.000215,10.236989,0.8036,0.813,4.88363,0.00000
4776.00,4.88382,10.429579,-0.000214,10.237117,0.8036,0.813,4.88382,0.00000
4777.00,4.88198,10.429702,-0.000212,10.237176,0.8036,0.813,4.88198,0.00000
4778.00,4.87731,10.429756,-0.000210,10.237211,0.8036,0.814,4.87731,0.00000
4779.00,4.87316,10.429808,-0.000208,10.237225,0.8036,0.814,4.87316,0.00000
4780.00,4.87105,10.429828,-0.000205,10.237150,0.8036,0.814,4.87105,0.00000
4781.00,4.87026,10.429837,-0.000204,10.237077,0.8035,0.814,4.87026,0.00000
4782.00,4.87412,10.429828,-0.000208,10.236997,0.8035,0.814,4.87412,0.00000
4783.00,4.88009,10.429859,-0.000210,10.236943,0.8035,0.814,4.88009,0.00000
4784.00,4.88644,10.429960,-0.000209,10.236960,0.8035,0.815,4.88644,0.00000
4785.00,4.88974,10.430079,-0.000210,10.237051,0.8035,0.815,4.88974,0.00000
4786.00,4.89181,10.430095,-0.000210,10.237052,0.8035,0.815,4.89181,0.00000
4787.00,4.89156,10.430176,-0.000201,10.237059,0.8035,0.815,4.89156,0.00000
4788.00,4.89075,10.430215,-0.000195,10.236992,0.8034,0.814,4.89075,0.00000
4789.00,4.88940,10.430294,-0.000194,10.236980,0.8034,0.814,4.88940,0.00000
4790.00,4.88925,10.430370,-0.000195,10.236973,0.8034,0.814,4.88925,0.00000
4791.00,4.88840,10.430478,-0.000193,10.236936,0.8034,0.814,4.88840,0.00000
4792.00,4.88763,10.430439,-0.000200,10.236864,0.8034,0.815,4.88763,0.00000
4793.00,4.88620,10.430565,-0.000202,10.236947,0.8034,0.815,4.88620,0.00000
4794.00,4.88520,10.430596,-0.000205,10.236976,0.8034,0.815,4.88520,0.00000
4795.00,4.88433,10.430642,-0.000202,10.236967,0.8035,0.815,4.88433,0.00000
4796.00,4.88370,10.430647,-0.000204,10.236963,0.8035,0.815,4.88370,0.00000
4797.00,4.88319,10.430835,-0.000202,10.237104,0.8035,0.815,4.88319,0.00000
4798.00,4.88373,10.430806,-0.000200,10.237065,0.8035,0.815,4.88373,0.00000
4799.00,4.88423,10.430824,-0.000197,10.237055,0.8035,0.815,4.88423,0.00000
4800.00,4.88447,10.430791,-0.000196,10.236982,0.8034,0.816,4.88447,0.00000
4801.00,4.88471,10.430875,-0.000198,10.237078,0.8034,0.816,4.88471,0.00000
4802.00,4.88449,10.430822,-0.000199,10.236977,0.8034,0.816,4.88449,0.00000
4803.00,4.88408,10.430823,-0.000205,10.236904,0.8034,0.816,4.88408,0.00000
4804.00,4.88407,10.430899,-0.000208,10.236893,0.8033,0.817,4.88407,0.00000
4805.00,4.88355,10.431005,-0.000214,10.236950,0.8033,0.817,4.88355,0.00000
4806.00,4.88378,10.431054,-0.000214,10.236927,0.8033,0.817,4.88378,0.00000
4807.00,4.88467,10.431143,-0.000217,10.236960,0.8032,0.817,4.88467,0.00000
4808.00,4.88608,10.431260,-0.000218,10.237033,0.8031,0.818,4.88608,0.00000
4809.00,4.88631,10.431285,-0.000220,10.237041,0.8031,0.818,4.88631,0.00000
4810.00,4.88655,10.431268,-0.000220,10.237005,0.8030,0.818,4.88655,0.00000
4811.00,4.88580,10.431267,-0.000221,10.236963,0.8029,0.818,4.88580,0.00000
4812.00,4.88491,10.431333,-0.000216,10.236991,0.8028,0.818,4.88491,0.00000
4813.00,4.88412,10.431368,-0.000214,10.236951,0.8027,0.818,4.88412,0.00000
4814.00,4.88427,10.431453,-0.000212,10.236989,0.8026,0.818,4.88427,0.00000
4815.00,4.88450,10.431581,-0.000211,10.237005,0.8025,0.819,4.88450,0.00000
4816.00,4.88494,10.431704,-0.000210,10.237071,0.8023,0.819,4.88494,0.00000
4817.00,4.88521,10.431730,-0.000210,10.236970,0.8022,0.819,4.88521,0.00000
4818.00,4.88457,10.431823,-0.000212,10.237008,0.8021,0.819,4.88457,0.00000
4819.00,4.88347,10.431849,-0.000211,10.236911,0.8020,0.819,4.88347,0.00000
4820.00,4.88229,10.431917,-0.000208,10.236943,0.8019,0.819,4.88229,0.00000
4821.00,4.88227,10.431962,-0.000208,10.236899,0.8017,0.819,4.88227,0.00000
4822.00,4.88190,10.431977,-0.000208,10.236937,0.8016,0.820,4.88190,0.00000
4823.00,4.88224,10.432012,-0.000205,10.236927,0.8015,0.820,4.88224,0.00000
4824.00,4.88259,10.432068,-0.000202,10.236973,0.8014,0.819,4.88259,0.00000
4825.00,4.88293,10.432078,-0.000201,10.236942,0.8013,0.819,4.88293,0.00000
4826.00,4.88314,10.432127,-0.000202,10.236959,0.8012,0.819,4.88314,0.00000
4827.00,4.88285,10.432322,-0.000204,10.237050,0.8011,0.820,4.88285,0.00000
4828.00,4.88218,10.432454,-0.000207,10.237101,0.8010,0.820,4.88218,0.00000
4829.00,4.88125,10.432470,-0.000211,10.237072,0.8009,0.820,4.88125,0.00000
4830.00,4.88138,10.432532,-0.000212,10.237089,0.8008,0.820,4.88138,0.00000
4831.00,4.88046,10.432570,-0.000212,10.237104,0.8007,0.821,4.88046,0.00000
4832.00,4.88128,10.432591,-0.000207,10.237097,0.8006,0.821,4.88128,0.00000
4833.00,4.88130,10.432595,-0.000205,10.237101,0.8005,0.821,4.88130,0.00000
4834.00,4.88152,10.432671,-0.000200,10.237148,0.8004,0.821,4.88152,0.00000
4835.00,4.88102,10.432750,-0.000198,10.237162,0.8003,0.821,4.88102,0.00000
4836.00,4.88104,10.432820,-0.000196,10.237154,0.8003,0.821,4.88104,0.00000
4837.00,4.88001,10.432713,-0.000199,10.237044,0.8002,0.821,4.88001,0.00000
4838.00,4.88087,10.432789,-0.000201,10.237122,0.8001,0.821,4.88087,0.00000
4839.00,4.88072,10.432836,-0.000205,10.237145,0.8000,0.821,4.88072,0.00000
4840.00,4.88127,10.432869,-0.000205,10.237154,0.8000,0.822,4.88127,0.00000
4841.00,4.88177,10.432890,-0.000204,10.237159,0.7999,0.822,4.88177,0.00000
4842.00,4.88227,10.433054,-0.000205,10.237223,0.7998,0.822,4.88227,0.00000
4843.00,4.88174,10.433095,-0.000203,10.237167,0.7997,0.822,4.88174,0.00000
4844.00,4.88244,10.433183,-0.000202,10.237180,0.7996,0.822,4.88244,0.00000
4845.00,4.88184,10.433203,-0.000203,10.237201,0.7995,0.822,4.88184,0.00000
4846.00,4.88107,10.433227,-0.000206,10.237171,0.7994,0.822,4.88107,0.00000
4847.00,4.88028,10.433287,-0.000203,10.237167,0.7993,0.822,4.88028,0.00000
4848.00,4.88024,10.433273,-0.000204,10.237102,0.7992,0.823,4.88024,0.00000
4849.00,4.88016,10.433339,-0.000206,10.237133,0.7991,0.823,4.88016,0.00000
4850.00,4.88073,10.433353,-0.000204,10.237042,0.7990,0.823,4.88073,0.00000
4851.00,4.88122,10.433418,-0.000204,10.237068,0.7989,0.823,4.88122,0.00000
4852.00,4.88239,10.433407,-0.000208,10.237055,0.7988,0.823,4.88239,0.00000
4853.00,4.88284,10.433472,-0.000210,10.237064,0.7988,0.823,4.88284,0.00000
4854.00,4.88369,10.433426,-0.000206,10.236916,0.7987,0.824,4.88369,0.00000
4855.00,4.88399,10.433457,-0.000207,10.236953,0.7986,0.824,4.88399,0.00000
4856.00,4.88365,10.433557,-0.000204,10.236958,0.7986,0.824,4.88365,0.00000
4857.00,4.88332,10.433612,-0.000199,10.236964,0.7985,0.824,4.88332,0.00000
4858.00,4.88338,10.433663,-0.000197,10.237005,0.7985,0.824,4.88338,0.00000
4859.00,4.88297,10.433728,-0.000200,10.237026,0.7984,0.824,4.88297,0.00000
4860.00,4.88255,10.433857,-0.000200,10.237038,0.7984,0.824,4.88255,0.00000
4861.00,4.88242,10.433842,-0.000200,10.236995,0.7983,0.824,4.88242,0.00000
4862.00,4.88153,10.433804,-0.000202,10.236882,0.7982,0.824,4.88153,0.00000
4863.00,4.88163,10.433927,-0.000199,10.236872,0.7982,0.824,4.88163,0.00000
4864.00,4.88142,10.434099,-0.000197,10.236964,0.7981,0.824,4.88142,0.00000
4865.00,4.88081,10.434191,-0.000196,10.237016,0.7980,0.824,4.88081,0.00000
4866.00,4.88092,10.434286,-0.000200,10.237030,0.7980,0.825,4.88092,0.00000
4867.00,4.88133,10.434527,-0.000201,10.237192,0.7979,0.825,4.88133,0.00000
4868.00,4.88064,10.434540,-0.000202,10.237225,0.7978,0.825,4.88064,0.00000
4869.00,4.88130,10.434489,-0.000201,10.237183,0.7978,0.825,4.88130,0.00000
4870.00,4.88195,10.434510,-0.000200,10.237184,0.7977,0.825,4.88195,0.00000
4871.00,4.88208,10.434527,-0.000201,10.237168,0.7976,0.826,4.88208,0.00000
4872.00,4.88275,10.434454,-0.000202,10.237074,0.7976,0.826,4.88275,0.00000
4873.00,4.88349,10.434475,-0.000204,10.237030,0.7975,0.826,4.88349,0.00000
4874.00,4.88254,10.434558,-0.000206,10.237017,0.7974,0.826,4.88254,0.00000
4875.00,4.88248,10.434541,-0.000206,10.236947,0.7973,0.826,4.88248,0.00000
4876.00,4.88264,10.434569,-0.000204,10.236941,0.7972,0.826,4.88264,0.00000
4877.00,4.88181,10.434727,-0.000201,10.237016,0.7971,0.826,4.88181,0.00000
4878.00,4.88113,10.434830,-0.000200,10.237024,0.7970,0.826,4.88113,0.00000
4879.00,4.88110,10.434924,-0.000204,10.237078,0.7969,0.827,4.88110,0.00000
4880.00,4.88108,10.435039,-0.000207,10.237103,0.7967,0.827,4.88108,0.00000
4881.00,4.88155,10.435126,-0.000210,10.237113,0.7965,0.827,4.88155,0.00000
4882.00,4.88203,10.435106,-0.000214,10.237023,0.7963,0.827,4.88203,0.00000
4883.00,4.88171,10.435160,-0.000214,10.237018,0.7961,0.828,4.88171,0.00000
4884.00,4.88202,10.435196,-0.000211,10.236988,0.7959,0.828,4.88202,0.00000
4885.00,4.88205,10.435236,-0.000209,10.236956,0.7957,0.828,4.88205,0.00000
4886.00,4.88155,10.435256,-0.000209,10.236892,0.7955,0.828,4.88155,0.00000
4887.00,4.88297,10.435289,-0.000207,10.236944,0.7953,0.828,4.88297,0.00000
4888.00,4.88673,10.435325,-0.000205,10.236968,0.7951,0.828,4.88673,0.00000
4889.00,4.88946,10.435256,-0.000207,10.236874,0.7948,0.828,4.88946,0.00000
4890.00,4.89232,10.435222,-0.000208,10.236850,0.7945,0.829,4.89232,0.00000
4891.00,4.89417,10.435292,-0.000208,10.236896,0.7943,0.829,4.89417,0.00000
4892.00,4.89390,10.435370,-0.000207,10.236910,0.7940,0.829,4.89390,0.00000
4893.00,4.89158,10.435346,-0.000208,10.236788,0.7937,0.829,4.89158,0.00000
4894.00,4.88974,10.435472,-0.000207,10.236845,0.7935,0.829,4.88974,0.00000
4895.00,4.88774,10.435532,-0.000207,10.236822,0.7932,0.829,4.88774,0.00000
4896.00,4.88632,10.435586,-0.000206,10.236842,0.7929,0.830,4.88632,0.00000
4897.00,4.88553,10.435649,-0.000205,10.236869,0.7926,0.830,4.88553,0.00000
4898.00,4.88461,10.435713,-0.000205,10.236941,0.7923,0.830,4.88461,0.00000
4899.00,4.88345,10.435707,-0.000204,10.236930,0.7921,0.830,4.88345,0.00000
4900.00,4.88223,10.435853,-0.000205,10.237026,0.7918,0.830,4.88223,0.00000
4901.00,4.88140,10.435873,-0.000199,10.237047,0.7915,0.830,4.88140,0.00000
4902.00,4.88051,10.435878,-0.000197,10.237007,0.7912,0.830,4.88051,0.00000
4903.00,4.87992,10.435954,-0.000199,10.237057,0.7909,0.830,4.87992,0.00000
4904.00,4.88023,10.436094,-0.000195,10.237157,0.7906,0.830,4.88023,0.00000
4905.00,4.88100,10.436110,-0.000193,10.237166,0.7903,0.830,4.88100,0.00000
4906.00,4.88163,10.436206,-0.000196,10.237231,0.7900,0.830,4.88163,0.00000
4907.00,4.88152,10.436210,-0.000200,10.237231,0.7897,0.831,4.88152,0.00000
4908.00,4.88129,10.436273,-0.000196,10.237273,0.7894,0.831,4.88129,0.00000
4909.00,4.88040,10.436300,-0.000198,10.237272,0.7891,0.831,4.88040,0.00000
4910.00,4.87955,10.436307,-0.000198,10.237287,0.7888,0.831,4.87955,0.00000
4911.00,4.87871,10.436292,-0.000196,10.237195,0.7885,0.831,4.87871,0.00000
4912.00,4.87946,10.436361,-0.000195,10.237208,0.7883,0.831,4.87946,0.00000
4913.00,4.88105,10.436332,-0.000193,10.237129,0.7879,0.831,4.88105,0.00000
4914.00,4.88253,10.436346,-0.000192,10.237090,0.7876,0.831,4.88253,0.00000
4915.00,4.88305,10.436370,-0.000191,10.236982,0.7873,0.831,4.88305,0.00000
4916.00,4.88351,10.436429,-0.000191,10.236982,0.7870,0.831,4.88351,0.00000
4917.00,4.88280,10.436483,-0.000193,10.236965,0.7867,0.831,4.88280,0.00000
4918.00,4.88146,10.436616,-0.000200,10.237010,0.7864,0.832,4.88146,0.00000
4919.00,4.88105,10.436673,-0.000202,10.237040,0.7861,0.832,4.88105,0.00000
4920.00,4.88084,10.436694,-0.000201,10.237037,0.7858,0.832,4.88084,0.00000
4921.00,4.88060,10.436705,-0.000205,10.236998,0.7854,0.832,4.88060,0.00000
4922.00,4.88067,10.436833,-0.000203,10.237029,0.7852,0.833,4.88067,0.00000
4923.00,4.88102,10.436824,-0.000198,10.236998,0.7849,0.832,4.88102,0.00000
4924.00,4.88021,10.436892,-0.000196,10.236949,0.7846,0.833,4.88021,0.00000
4925.00,4.87949,10.437029,-0.000198,10.237055,0.7843,0.833,4.87949,0.00000
4926.00,4.87934,10.437044,-0.000196,10.237033,0.7840,0.833,4.87934,0.00000
4927.00,4.87975,10.437042,-0.000197,10.237041,0.7837,0.833,4.87975,0.00000
4928.00,4.87967,10.437074,-0.000198,10.236993,0.7835,0.833,4.87967,0.00000
4929.00,4.88044,10.437102,-0.000201,10.237017,0.7832,0.833,4.88044,0.00000
4930.00,4.88182,10.437096,-0.000201,10.236968,0.7830,0.833,4.88182,0.00000
4931.00,4.88227,10.437156,-0.000201,10.236973,0.7827,0.834,4.88227,0.00000
4932.00,4.88217,10.437268,-0.000202,10.237011,0.7825,0.834,4.88217,0.00000
4933.00,4.88256,10.437364,-0.000201,10.237097,0.7823,0.834,4.88256,0.00000
4934.00,4.88259,10.437320,-0.000199,10.237015,0.7821,0.834,4.88259,0.00000
4935.00,4.88236,10.437475,-0.000200,10.237095,0.7819,0.834,4.88236,0.00000
4936.00,4.88257,10.437562,-0.000201,10.237172,0.7817,0.834,4.88257,0.00000
4937.00,4.88278,10.437516,-0.000201,10.237081,0.7814,0.834,4.88278,0.00000
4938.00,4.88256,10.437506,-0.000204,10.237017,0.7812,0.835,4.88256,0.00000
4939.00,4.88191,10.437557,-0.000205,10.237021,0.7810,0.835,4.88191,0.00000
4940.00,4.88109,10.437379,-0.000203,10.236859,0.7807,0.835,4.88109,0.00000
4941.00,4.88114,10.437389,-0.000201,10.236827,0.7805,0.835,4.88114,0.00000
4942.00,4.88124,10.437446,-0.000198,10.236841,0.7803,0.835,4.88124,0.00000
4943.00,4.88160,10.437442,-0.000193,10.236771,0.7801,0.835,4.88160,0.00000
4944.00,4.88243,10.437551,-0.000191,10.236845,0.7799,0.835,4.88243,0.00000
4945.00,4.88266,10.437632,-0.000193,10.236822,0.7797,0.835,4.88266,0.00000
4946.00,4.88248,10.437722,-0.000195,10.236880,0.7795,0.835,4.88248,0.00000
4947.00,4.88315,10.437667,-0.000199,10.236826,0.7792,0.836,4.88315,0.00000
4948.00,4.88314,10.437686,-0.000202,10.236853,0.7790,0.836,4.88314,0.00000
4949.00,4.88263,10.437673,-0.000202,10.236821,0.7789,0.836,4.88263,0.00000
4950.00,4.88275,10.437738,-0.000200,10.236886,0.7787,0.836,4.88275,0.00000
4951.00,4.88225,10.437794,-0.000197,10.236887,0.7785,0.836,4.88225,0.00000
4952.00,4.88082,10.437949,-0.000192,10.236975,0.7783,0.836,4.88082,0.00000
4953.00,4.87992,10.438058,-0.000190,10.237039,0.7781,0.836,4.87992,0.00000
@28,1.0000,2.0, 4950.064 
