# Supplementary material for: A nucleotide-sensing oligomerization mechanism that controls NrdR-dependent transcription of ribonucleotide reductases
Source: Nat Commun. 2022 May 16;13:2700. doi: 10.1038/s41467-022-30328-1 (PMC9110341; doi:10.1038/s41467-022-30328-1)
Supplement: Supplementary file 10 — Source Data [file 41467_2022_30328_MOESM10_ESM.zip › Source data NrdR/Suppl Fig 12 source data/ITC at 20 degrees (Suppl Fig 12a,c)/dAMP to NrdR/R37dAMP200toNrdR20deg20.itc]

$ITC
$ 18 
$NOT
$ 20 
$ 60 
$ 1000 
$ 5 
$ 2 
$ADCGainCode:  0 
$False,True,True
$ 0.6 , 1.2 , 120 , 5 
$ 2.2 , 4.4 , 200 , 5 
$ 2.2 , 4.4 , 200 , 5 
$ 2.2 , 4.4 , 200 , 5 
$ 2.2 , 4.4 , 200 , 5 
$ 2.2 , 4.4 , 200 , 5 
$ 2.2 , 4.4 , 200 , 5 
$ 2.2 , 4.4 , 200 , 5 
$ 2.2 , 4.4 , 200 , 5 
$ 2.2 , 4.4 , 200 , 5 
$ 2.2 , 4.4 , 200 , 5 
$ 2.2 , 4.4 , 200 , 5 
$ 2.2 , 4.4 , 200 , 5 
$ 2.2 , 4.4 , 200 , 5 
$ 2.2 , 4.4 , 200 , 5 
$ 2.2 , 4.4 , 200 , 5 
$ 2.2 , 4.4 , 200 , 5 
$ 2.2 , 4.4 , 200 , 5 
# 0 
# 0.2 
# 0.02 
# 0.2068 
# 20 
# 3.8602 
# 9.74 
?
% ITC200_05.14.976
% 0.2068 
% 3.8602 
%-0.590864 , 29.66499 
% 0.034375 , 29.28716 
% 0.8333333 
% 168160 , 168170 
% 0.25 , 81 
%-0.002934 ,-0.034078 
%-20 , 8 
% 0 , 0 
% 0 
% 128000       127243 
% 43.1 
% 500 , 750 , 1000 , 750 
% 0.04257 ,-0.00249 , 0.000047734 ,-0.000000435026 , 0.00000000201917 
% ITC200 Ver: 1.26.3
@0
5.00,4.49693,20.060934,-0.000200,20.064298,0.4284,0.196,4.49693,0.00000
6.00,4.49713,20.060947,-0.000199,20.064276,0.4291,0.196,4.49713,0.00000
7.00,4.49610,20.061041,-0.000200,20.064338,0.4299,0.196,4.49610,0.00000
8.00,4.49596,20.061052,-0.000201,20.064376,0.4306,0.196,4.49596,0.00000
9.00,4.49644,20.061070,-0.000198,20.064335,0.4314,0.196,4.49644,0.00000
10.00,4.49600,20.061138,-0.000198,20.064349,0.4321,0.196,4.49600,0.00000
11.00,4.49558,20.061164,-0.000197,20.064385,0.4328,0.196,4.49558,0.00000
12.00,4.49578,20.061196,-0.000196,20.064411,0.4336,0.196,4.49578,0.00000
13.00,4.49538,20.061189,-0.000196,20.064347,0.4343,0.197,4.49538,0.00000
14.00,4.49496,20.061240,-0.000199,20.064363,0.4350,0.197,4.49496,0.00000
15.00,4.49503,20.061211,-0.000198,20.064334,0.4357,0.197,4.49503,0.00000
16.00,4.49474,20.061223,-0.000196,20.064322,0.4363,0.197,4.49474,0.00000
17.00,4.49466,20.061227,-0.000199,20.064236,0.4370,0.197,4.49466,0.00000
18.00,4.49377,20.061225,-0.000199,20.064235,0.4377,0.197,4.49377,0.00000
19.00,4.49334,20.061229,-0.000202,20.064239,0.4385,0.198,4.49334,0.00000
20.00,4.49383,20.061254,-0.000200,20.064242,0.4392,0.198,4.49383,0.00000
21.00,4.49470,20.061283,-0.000201,20.064248,0.4399,0.198,4.49470,0.00000
22.00,4.49579,20.061273,-0.000198,20.064299,0.4407,0.198,4.49579,0.00000
23.00,4.49679,20.061391,-0.000195,20.064380,0.4414,0.198,4.49679,0.00000
24.00,4.49708,20.061512,-0.000192,20.064432,0.4422,0.198,4.49708,0.00000
25.00,4.49684,20.061528,-0.000197,20.064400,0.4429,0.198,4.49684,0.00000
26.00,4.49569,20.061540,-0.000196,20.064360,0.4437,0.198,4.49569,0.00000
27.00,4.49493,20.061596,-0.000197,20.064365,0.4444,0.199,4.49493,0.00000
28.00,4.49436,20.061516,-0.000197,20.064328,0.4452,0.199,4.49436,0.00000
29.00,4.49436,20.061441,-0.000200,20.064287,0.4460,0.199,4.49436,0.00000
30.00,4.49356,20.061476,-0.000199,20.064318,0.4468,0.199,4.49356,0.00000
31.00,4.49389,20.061441,-0.000199,20.064290,0.4475,0.199,4.49389,0.00000
32.00,4.49385,20.061495,-0.000197,20.064306,0.4483,0.199,4.49385,0.00000
33.00,4.49381,20.061551,-0.000195,20.064287,0.4491,0.199,4.49381,0.00000
34.00,4.49347,20.061509,-0.000192,20.064216,0.4499,0.199,4.49347,0.00000
35.00,4.49360,20.061498,-0.000191,20.064217,0.4506,0.199,4.49360,0.00000
36.00,4.49301,20.061644,-0.000190,20.064316,0.4514,0.200,4.49301,0.00000
37.00,4.49286,20.061668,-0.000191,20.064311,0.4522,0.200,4.49286,0.00000
38.00,4.49303,20.061638,-0.000195,20.064299,0.4529,0.200,4.49303,0.00000
39.00,4.49292,20.061744,-0.000196,20.064371,0.4537,0.200,4.49292,0.00000
40.00,4.49297,20.061787,-0.000198,20.064387,0.4545,0.200,4.49297,0.00000
41.00,4.49336,20.061659,-0.000196,20.064255,0.4552,0.200,4.49336,0.00000
42.00,4.49259,20.061677,-0.000197,20.064237,0.4560,0.200,4.49259,0.00000
43.00,4.49179,20.061749,-0.000199,20.064276,0.4568,0.201,4.49179,0.00000
44.00,4.49154,20.061727,-0.000197,20.064234,0.4575,0.201,4.49154,0.00000
45.00,4.49119,20.061724,-0.000195,20.064185,0.4583,0.201,4.49119,0.00000
46.00,4.49083,20.061864,-0.000197,20.064280,0.4591,0.201,4.49083,0.00000
47.00,4.49126,20.061786,-0.000194,20.064221,0.4599,0.201,4.49126,0.00000
48.00,4.49164,20.061817,-0.000191,20.064208,0.4607,0.201,4.49164,0.00000
49.00,4.49115,20.061848,-0.000192,20.064202,0.4615,0.201,4.49115,0.00000
50.00,4.49132,20.061948,-0.000189,20.064306,0.4623,0.201,4.49132,0.00000
51.00,4.49139,20.061919,-0.000192,20.064272,0.4631,0.202,4.49139,0.00000
52.00,4.49120,20.062032,-0.000196,20.064275,0.4638,0.202,4.49120,0.00000
53.00,4.49112,20.062089,-0.000198,20.064305,0.4646,0.202,4.49112,0.00000
54.00,4.49142,20.062164,-0.000199,20.064325,0.4654,0.202,4.49142,0.00000
55.00,4.49204,20.062184,-0.000200,20.064269,0.4661,0.202,4.49204,0.00000
56.00,4.49255,20.062237,-0.000199,20.064315,0.4669,0.203,4.49255,0.00000
57.00,4.49298,20.062219,-0.000196,20.064346,0.4676,0.203,4.49298,0.00000
58.00,4.49230,20.062237,-0.000193,20.064366,0.4684,0.203,4.49230,0.00000
59.00,4.49255,20.062233,-0.000191,20.064419,0.4691,0.203,4.49255,0.00000
60.00,4.49116,20.062214,-0.000192,20.064433,0.4699,0.203,4.49116,0.00000
@1,0.6000,1.2, 60.0220000000045 
61.00,4.48973,20.062191,-0.000191,20.064364,0.4706,0.203,4.48973,0.00000
62.00,4.48745,20.062242,-0.000194,20.064377,0.4713,0.203,4.48745,0.00000
63.00,4.48128,20.062194,-0.000198,20.064304,0.4720,0.203,4.48128,0.00000
64.00,4.47095,20.062230,-0.000200,20.064297,0.4727,0.204,4.47095,0.00000
65.00,4.45944,20.062196,-0.000200,20.064231,0.4734,0.204,4.45944,0.00000
66.00,4.44776,20.062288,-0.000199,20.064332,0.4741,0.204,4.44776,0.00000
67.00,4.43782,20.062253,-0.000198,20.064290,0.4748,0.204,4.43782,0.00000
68.00,4.43299,20.062292,-0.000198,20.064317,0.4755,0.204,4.43299,0.00000
69.00,4.43256,20.062258,-0.000197,20.064258,0.4762,0.204,4.43256,0.00000
70.00,4.43572,20.062287,-0.000200,20.064211,0.4769,0.204,4.43572,0.00000
71.00,4.44033,20.062313,-0.000202,20.064124,0.4776,0.205,4.44033,0.00000
72.00,4.44554,20.062401,-0.000200,20.064183,0.4783,0.205,4.44554,0.00000
73.00,4.45157,20.062498,-0.000197,20.064177,0.4791,0.205,4.45157,0.00000
74.00,4.45670,20.062497,-0.000197,20.064092,0.4798,0.205,4.45670,0.00000
75.00,4.46030,20.062572,-0.000193,20.064178,0.4805,0.205,4.46030,0.00000
76.00,4.46243,20.062570,-0.000195,20.064168,0.4812,0.205,4.46243,0.00000
77.00,4.46403,20.062590,-0.000199,20.064154,0.4820,0.205,4.46403,0.00000
78.00,4.46478,20.062540,-0.000201,20.064155,0.4827,0.206,4.46478,0.00000
79.00,4.46509,20.062646,-0.000203,20.064286,0.4835,0.206,4.46509,0.00000
80.00,4.46549,20.062669,-0.000204,20.064259,0.4842,0.206,4.46549,0.00000
81.00,4.46676,20.062683,-0.000203,20.064259,0.4850,0.206,4.46676,0.00000
82.00,4.46636,20.062675,-0.000199,20.064212,0.4857,0.206,4.46636,0.00000
83.00,4.46680,20.062711,-0.000199,20.064191,0.4865,0.206,4.46680,0.00000
84.00,4.46794,20.062779,-0.000197,20.064214,0.4872,0.206,4.46794,0.00000
85.00,4.46878,20.062828,-0.000198,20.064235,0.4880,0.207,4.46878,0.00000
86.00,4.46892,20.062911,-0.000194,20.064296,0.4887,0.207,4.46892,0.00000
87.00,4.47054,20.062939,-0.000194,20.064329,0.4895,0.207,4.47054,0.00000
88.00,4.47127,20.062921,-0.000192,20.064326,0.4902,0.207,4.47127,0.00000
89.00,4.47141,20.062855,-0.000192,20.064240,0.4909,0.207,4.47141,0.00000
90.00,4.47201,20.062895,-0.000193,20.064268,0.4916,0.207,4.47201,0.00000
91.00,4.47363,20.062874,-0.000193,20.064280,0.4924,0.207,4.47363,0.00000
92.00,4.47426,20.062862,-0.000193,20.064244,0.4931,0.207,4.47426,0.00000
93.00,4.47498,20.062881,-0.000194,20.064241,0.4938,0.207,4.47498,0.00000
94.00,4.47519,20.062863,-0.000197,20.064245,0.4946,0.208,4.47519,0.00000
95.00,4.47478,20.062854,-0.000196,20.064233,0.4953,0.208,4.47478,0.00000
96.00,4.47317,20.062873,-0.000197,20.064230,0.4960,0.208,4.47317,0.00000
97.00,4.47373,20.062875,-0.000199,20.064230,0.4967,0.208,4.47373,0.00000
98.00,4.47394,20.062906,-0.000199,20.064247,0.4974,0.208,4.47394,0.00000
99.00,4.47550,20.062908,-0.000196,20.064183,0.4982,0.208,4.47550,0.00000
100.00,4.47707,20.062949,-0.000200,20.064205,0.4989,0.208,4.47707,0.00000
101.00,4.47995,20.062939,-0.000198,20.064161,0.4996,0.208,4.47995,0.00000
102.00,4.48024,20.062900,-0.000195,20.064083,0.5003,0.208,4.48024,0.00000
103.00,4.48068,20.062961,-0.000193,20.064098,0.5010,0.208,4.48068,0.00000
104.00,4.48026,20.063008,-0.000197,20.064135,0.5017,0.209,4.48026,0.00000
105.00,4.47979,20.062974,-0.000196,20.064106,0.5023,0.209,4.47979,0.00000
106.00,4.47857,20.063027,-0.000198,20.064143,0.5029,0.209,4.47857,0.00000
107.00,4.47843,20.063147,-0.000205,20.064221,0.5036,0.209,4.47843,0.00000
108.00,4.47845,20.063196,-0.000207,20.064284,0.5042,0.210,4.47845,0.00000
109.00,4.47804,20.063232,-0.000203,20.064285,0.5048,0.210,4.47804,0.00000
110.00,4.47860,20.063240,-0.000199,20.064267,0.5055,0.210,4.47860,0.00000
111.00,4.47967,20.063194,-0.000198,20.064226,0.5061,0.210,4.47967,0.00000
112.00,4.47936,20.063202,-0.000194,20.064253,0.5067,0.210,4.47936,0.00000
113.00,4.48017,20.063163,-0.000196,20.064182,0.5073,0.210,4.48017,0.00000
114.00,4.48189,20.063143,-0.000198,20.064204,0.5079,0.210,4.48189,0.00000
115.00,4.48171,20.063227,-0.000199,20.064235,0.5085,0.210,4.48171,0.00000
116.00,4.48154,20.063293,-0.000197,20.064179,0.5091,0.210,4.48154,0.00000
117.00,4.48236,20.063334,-0.000194,20.064150,0.5097,0.211,4.48236,0.00000
118.00,4.48151,20.063405,-0.000192,20.064119,0.5103,0.211,4.48151,0.00000
119.00,4.48134,20.063534,-0.000192,20.064137,0.5110,0.211,4.48134,0.00000
120.00,4.48200,20.063578,-0.000190,20.064174,0.5116,0.211,4.48200,0.00000
121.00,4.48139,20.063583,-0.000193,20.064188,0.5123,0.211,4.48139,0.00000
122.00,4.48038,20.063547,-0.000193,20.064159,0.5129,0.211,4.48038,0.00000
123.00,4.47933,20.063557,-0.000193,20.064173,0.5136,0.211,4.47933,0.00000
124.00,4.47718,20.063533,-0.000192,20.064166,0.5142,0.211,4.47718,0.00000
125.00,4.47667,20.063513,-0.000193,20.064125,0.5149,0.211,4.47667,0.00000
126.00,4.47739,20.063692,-0.000190,20.064297,0.5156,0.211,4.47739,0.00000
127.00,4.47844,20.063749,-0.000190,20.064360,0.5162,0.212,4.47844,0.00000
128.00,4.47997,20.063740,-0.000189,20.064377,0.5169,0.212,4.47997,0.00000
129.00,4.48097,20.063722,-0.000190,20.064358,0.5176,0.212,4.48097,0.00000
130.00,4.48051,20.063755,-0.000193,20.064364,0.5183,0.212,4.48051,0.00000
131.00,4.47940,20.063665,-0.000196,20.064255,0.5189,0.212,4.47940,0.00000
132.00,4.47904,20.063700,-0.000196,20.064225,0.5196,0.213,4.47904,0.00000
133.00,4.47827,20.063732,-0.000196,20.064217,0.5203,0.213,4.47827,0.00000
134.00,4.47786,20.063742,-0.000195,20.064204,0.5210,0.213,4.47786,0.00000
135.00,4.47823,20.063725,-0.000189,20.064156,0.5216,0.213,4.47823,0.00000
136.00,4.47921,20.063738,-0.000187,20.064137,0.5223,0.213,4.47921,0.00000
137.00,4.47897,20.063785,-0.000189,20.064127,0.5230,0.213,4.47897,0.00000
138.00,4.47909,20.063861,-0.000188,20.064158,0.5237,0.213,4.47909,0.00000
139.00,4.48009,20.063950,-0.000189,20.064205,0.5243,0.213,4.48009,0.00000
140.00,4.48017,20.063964,-0.000191,20.064172,0.5250,0.213,4.48017,0.00000
141.00,4.47903,20.064025,-0.000192,20.064155,0.5257,0.213,4.47903,0.00000
142.00,4.47837,20.064067,-0.000188,20.064217,0.5264,0.213,4.47837,0.00000
143.00,4.47922,20.064036,-0.000187,20.064206,0.5270,0.214,4.47922,0.00000
144.00,4.47936,20.064035,-0.000185,20.064209,0.5277,0.214,4.47936,0.00000
145.00,4.47988,20.064103,-0.000186,20.064252,0.5284,0.214,4.47988,0.00000
146.00,4.48115,20.064088,-0.000185,20.064227,0.5290,0.214,4.48115,0.00000
147.00,4.48221,20.064009,-0.000191,20.064113,0.5297,0.214,4.48221,0.00000
148.00,4.48103,20.064082,-0.000193,20.064086,0.5304,0.214,4.48103,0.00000
149.00,4.48104,20.064111,-0.000193,20.064090,0.5310,0.214,4.48104,0.00000
150.00,4.48075,20.064105,-0.000195,20.064071,0.5317,0.215,4.48075,0.00000
151.00,4.48001,20.064152,-0.000197,20.064085,0.5323,0.215,4.48001,0.00000
152.00,4.48017,20.064219,-0.000192,20.064117,0.5329,0.215,4.48017,0.00000
153.00,4.48192,20.064241,-0.000192,20.064109,0.5335,0.215,4.48192,0.00000
154.00,4.48240,20.064225,-0.000193,20.064023,0.5342,0.215,4.48240,0.00000
155.00,4.48251,20.064281,-0.000195,20.064080,0.5348,0.215,4.48251,0.00000
156.00,4.48213,20.064274,-0.000193,20.064099,0.5354,0.215,4.48213,0.00000
157.00,4.48155,20.064328,-0.000196,20.064132,0.5360,0.216,4.48155,0.00000
158.00,4.48004,20.064331,-0.000195,20.064164,0.5367,0.216,4.48004,0.00000
159.00,4.47957,20.064400,-0.000193,20.064224,0.5373,0.216,4.47957,0.00000
160.00,4.47957,20.064441,-0.000187,20.064213,0.5379,0.216,4.47957,0.00000
161.00,4.48072,20.064468,-0.000188,20.064244,0.5384,0.216,4.48072,0.00000
162.00,4.48114,20.064484,-0.000185,20.064249,0.5390,0.216,4.48114,0.00000
163.00,4.48161,20.064498,-0.000186,20.064251,0.5395,0.216,4.48161,0.00000
164.00,4.48057,20.064522,-0.000189,20.064258,0.5401,0.216,4.48057,0.00000
165.00,4.47926,20.064520,-0.000191,20.064279,0.5407,0.216,4.47926,0.00000
166.00,4.47793,20.064526,-0.000193,20.064255,0.5413,0.217,4.47793,0.00000
167.00,4.47709,20.064518,-0.000195,20.064217,0.5419,0.217,4.47709,0.00000
168.00,4.47663,20.064592,-0.000195,20.064261,0.5424,0.217,4.47663,0.00000
169.00,4.47810,20.064585,-0.000198,20.064291,0.5430,0.217,4.47810,0.00000
170.00,4.47903,20.064587,-0.000198,20.064252,0.5435,0.217,4.47903,0.00000
171.00,4.48001,20.064644,-0.000196,20.064267,0.5440,0.217,4.48001,0.00000
172.00,4.48053,20.064717,-0.000196,20.064334,0.5446,0.218,4.48053,0.00000
173.00,4.48115,20.064723,-0.000194,20.064308,0.5451,0.218,4.48115,0.00000
174.00,4.48066,20.064774,-0.000190,20.064303,0.5456,0.218,4.48066,0.00000
175.00,4.48081,20.064813,-0.000189,20.064301,0.5462,0.218,4.48081,0.00000
176.00,4.47951,20.064788,-0.000191,20.064307,0.5467,0.218,4.47951,0.00000
177.00,4.47802,20.064759,-0.000193,20.064283,0.5472,0.218,4.47802,0.00000
178.00,4.47702,20.064766,-0.000194,20.064282,0.5478,0.218,4.47702,0.00000
179.00,4.47675,20.064727,-0.000195,20.064172,0.5484,0.219,4.47675,0.00000
180.00,4.47648,20.064782,-0.000194,20.064230,0.5490,0.219,4.47648,0.00000
@2,2.2000,4.4, 180.017 
181.00,4.47734,20.064824,-0.000194,20.064215,0.5495,0.219,4.47734,0.00000
182.00,4.47709,20.064922,-0.000191,20.064276,0.5501,0.219,4.47709,0.00000
183.00,4.47052,20.064962,-0.000190,20.064225,0.5507,0.219,4.47052,0.00000
184.00,4.45591,20.064972,-0.000190,20.064284,0.5512,0.219,4.45591,0.00000
185.00,4.43202,20.064991,-0.000191,20.064287,0.5517,0.219,4.43202,0.00000
186.00,4.39820,20.065043,-0.000193,20.064287,0.5523,0.219,4.39820,0.00000
187.00,4.36043,20.064990,-0.000200,20.064196,0.5528,0.220,4.36043,0.00000
188.00,4.32597,20.065043,-0.000202,20.064248,0.5533,0.220,4.32597,0.00000
189.00,4.30028,20.065106,-0.000197,20.064235,0.5539,0.220,4.30028,0.00000
190.00,4.28645,20.065092,-0.000197,20.064179,0.5544,0.220,4.28645,0.00000
191.00,4.28611,20.065079,-0.000194,20.064150,0.5549,0.220,4.28611,0.00000
192.00,4.29600,20.065159,-0.000191,20.064208,0.5554,0.220,4.29600,0.00000
193.00,4.31002,20.065081,-0.000193,20.064158,0.5559,0.220,4.31002,0.00000
194.00,4.32445,20.065158,-0.000197,20.064212,0.5564,0.220,4.32445,0.00000
195.00,4.33910,20.065200,-0.000198,20.064244,0.5568,0.221,4.33910,0.00000
196.00,4.35190,20.065201,-0.000199,20.064284,0.5573,0.221,4.35190,0.00000
197.00,4.36085,20.065212,-0.000196,20.064323,0.5578,0.221,4.36085,0.00000
198.00,4.36928,20.065337,-0.000190,20.064442,0.5583,0.221,4.36928,0.00000
199.00,4.37637,20.065422,-0.000188,20.064502,0.5588,0.221,4.37637,0.00000
200.00,4.38072,20.065460,-0.000182,20.064508,0.5593,0.221,4.38072,0.00000
201.00,4.38383,20.065524,-0.000179,20.064525,0.5598,0.220,4.38383,0.00000
202.00,4.38636,20.065511,-0.000180,20.064423,0.5603,0.220,4.38636,0.00000
203.00,4.38783,20.065558,-0.000181,20.064411,0.5609,0.221,4.38783,0.00000
204.00,4.38891,20.065485,-0.000178,20.064352,0.5614,0.220,4.38891,0.00000
205.00,4.39103,20.065438,-0.000181,20.064277,0.5619,0.221,4.39103,0.00000
206.00,4.39172,20.065516,-0.000185,20.064297,0.5624,0.221,4.39172,0.00000
207.00,4.39354,20.065566,-0.000189,20.064345,0.5630,0.221,4.39354,0.00000
208.00,4.39607,20.065555,-0.000191,20.064301,0.5635,0.221,4.39607,0.00000
209.00,4.39867,20.065595,-0.000197,20.064294,0.5640,0.222,4.39867,0.00000
210.00,4.40084,20.065625,-0.000200,20.064363,0.5645,0.222,4.40084,0.00000
211.00,4.40506,20.065659,-0.000204,20.064373,0.5650,0.222,4.40506,0.00000
212.00,4.40764,20.065706,-0.000199,20.064408,0.5655,0.222,4.40764,0.00000
213.00,4.40894,20.065645,-0.000200,20.064315,0.5661,0.223,4.40894,0.00000
214.00,4.41132,20.065663,-0.000202,20.064324,0.5666,0.223,4.41132,0.00000
215.00,4.41392,20.065752,-0.000202,20.064332,0.5672,0.223,4.41392,0.00000
216.00,4.41650,20.065701,-0.000199,20.064301,0.5677,0.223,4.41650,0.00000
217.00,4.41955,20.065711,-0.000198,20.064271,0.5682,0.223,4.41955,0.00000
218.00,4.42285,20.065782,-0.000195,20.064381,0.5688,0.223,4.42285,0.00000
219.00,4.42547,20.065757,-0.000194,20.064361,0.5693,0.223,4.42547,0.00000
220.00,4.42713,20.065743,-0.000192,20.064395,0.5698,0.223,4.42713,0.00000
221.00,4.42786,20.065789,-0.000190,20.064402,0.5703,0.223,4.42786,0.00000
222.00,4.42869,20.065800,-0.000193,20.064412,0.5708,0.224,4.42869,0.00000
223.00,4.42941,20.065798,-0.000195,20.064405,0.5713,0.224,4.42941,0.00000
224.00,4.43128,20.065834,-0.000193,20.064415,0.5719,0.224,4.43128,0.00000
225.00,4.43300,20.065896,-0.000194,20.064412,0.5724,0.224,4.43300,0.00000
226.00,4.43585,20.065847,-0.000193,20.064361,0.5730,0.224,4.43585,0.00000
227.00,4.43877,20.065818,-0.000192,20.064320,0.5736,0.224,4.43877,0.00000
228.00,4.44119,20.065803,-0.000191,20.064265,0.5741,0.224,4.44119,0.00000
229.00,4.44250,20.065798,-0.000192,20.064208,0.5747,0.224,4.44250,0.00000
230.00,4.44455,20.065800,-0.000191,20.064138,0.5752,0.224,4.44455,0.00000
231.00,4.44477,20.065852,-0.000193,20.064127,0.5758,0.224,4.44477,0.00000
232.00,4.44449,20.065893,-0.000192,20.064099,0.5763,0.224,4.44449,0.00000
233.00,4.44556,20.065966,-0.000192,20.064085,0.5769,0.225,4.44556,0.00000
234.00,4.44628,20.066027,-0.000189,20.064131,0.5774,0.225,4.44628,0.00000
235.00,4.44673,20.065991,-0.000191,20.064110,0.5780,0.225,4.44673,0.00000
236.00,4.44811,20.066013,-0.000189,20.064126,0.5785,0.225,4.44811,0.00000
237.00,4.44920,20.066052,-0.000191,20.064108,0.5791,0.225,4.44920,0.00000
238.00,4.44947,20.066080,-0.000193,20.064129,0.5797,0.225,4.44947,0.00000
239.00,4.45019,20.066194,-0.000196,20.064180,0.5802,0.226,4.45019,0.00000
240.00,4.45105,20.066215,-0.000195,20.064164,0.5808,0.226,4.45105,0.00000
241.00,4.45208,20.066266,-0.000197,20.064183,0.5814,0.226,4.45208,0.00000
242.00,4.45349,20.066282,-0.000197,20.064202,0.5819,0.226,4.45349,0.00000
243.00,4.45475,20.066290,-0.000198,20.064146,0.5825,0.226,4.45475,0.00000
244.00,4.45505,20.066142,-0.000194,20.064026,0.5830,0.226,4.45505,0.00000
245.00,4.45496,20.066163,-0.000191,20.064053,0.5836,0.226,4.45496,0.00000
246.00,4.45531,20.066218,-0.000185,20.064072,0.5842,0.226,4.45531,0.00000
247.00,4.45568,20.066205,-0.000182,20.064067,0.5848,0.226,4.45568,0.00000
248.00,4.45562,20.066278,-0.000179,20.064141,0.5854,0.226,4.45562,0.00000
249.00,4.45678,20.066366,-0.000185,20.064185,0.5860,0.226,4.45678,0.00000
250.00,4.45767,20.066394,-0.000188,20.064160,0.5865,0.226,4.45767,0.00000
251.00,4.45739,20.066320,-0.000192,20.064063,0.5871,0.227,4.45739,0.00000
252.00,4.45692,20.066401,-0.000195,20.064098,0.5877,0.227,4.45692,0.00000
253.00,4.45817,20.066427,-0.000195,20.064107,0.5883,0.227,4.45817,0.00000
254.00,4.45808,20.066504,-0.000192,20.064139,0.5889,0.227,4.45808,0.00000
255.00,4.45836,20.066610,-0.000192,20.064219,0.5895,0.227,4.45836,0.00000
256.00,4.45846,20.066727,-0.000193,20.064280,0.5900,0.227,4.45846,0.00000
257.00,4.45901,20.066756,-0.000191,20.064279,0.5906,0.227,4.45901,0.00000
258.00,4.45891,20.066748,-0.000190,20.064230,0.5912,0.228,4.45891,0.00000
259.00,4.45967,20.066746,-0.000190,20.064198,0.5917,0.228,4.45967,0.00000
260.00,4.45986,20.066840,-0.000189,20.064219,0.5923,0.228,4.45986,0.00000
261.00,4.46064,20.066888,-0.000187,20.064273,0.5928,0.228,4.46064,0.00000
262.00,4.46137,20.066969,-0.000187,20.064320,0.5934,0.228,4.46137,0.00000
263.00,4.46159,20.066978,-0.000183,20.064334,0.5939,0.228,4.46159,0.00000
264.00,4.46115,20.067000,-0.000184,20.064312,0.5944,0.228,4.46115,0.00000
265.00,4.46176,20.066919,-0.000180,20.064264,0.5950,0.228,4.46176,0.00000
266.00,4.46224,20.066894,-0.000178,20.064207,0.5955,0.228,4.46224,0.00000
267.00,4.46257,20.066876,-0.000176,20.064155,0.5961,0.228,4.46257,0.00000
268.00,4.46193,20.066939,-0.000181,20.064166,0.5966,0.228,4.46193,0.00000
269.00,4.46192,20.066984,-0.000182,20.064204,0.5972,0.228,4.46192,0.00000
270.00,4.46168,20.066945,-0.000185,20.064098,0.5977,0.228,4.46168,0.00000
271.00,4.46172,20.066967,-0.000190,20.064128,0.5983,0.229,4.46172,0.00000
272.00,4.46159,20.066958,-0.000194,20.064152,0.5988,0.229,4.46159,0.00000
273.00,4.46257,20.066996,-0.000189,20.064221,0.5994,0.229,4.46257,0.00000
274.00,4.46277,20.067039,-0.000187,20.064254,0.5999,0.229,4.46277,0.00000
275.00,4.46309,20.067113,-0.000190,20.064356,0.6004,0.229,4.46309,0.00000
276.00,4.46330,20.067147,-0.000189,20.064366,0.6009,0.229,4.46330,0.00000
277.00,4.46296,20.067170,-0.000188,20.064354,0.6014,0.229,4.46296,0.00000
278.00,4.46345,20.067138,-0.000190,20.064284,0.6019,0.229,4.46345,0.00000
279.00,4.46370,20.067126,-0.000192,20.064285,0.6025,0.230,4.46370,0.00000
280.00,4.46327,20.067145,-0.000187,20.064255,0.6030,0.230,4.46327,0.00000
281.00,4.46390,20.067151,-0.000187,20.064271,0.6035,0.230,4.46390,0.00000
282.00,4.46475,20.067191,-0.000186,20.064299,0.6040,0.230,4.46475,0.00000
283.00,4.46460,20.067248,-0.000187,20.064343,0.6046,0.230,4.46460,0.00000
284.00,4.46528,20.067275,-0.000183,20.064349,0.6051,0.230,4.46528,0.00000
285.00,4.46562,20.067299,-0.000184,20.064412,0.6055,0.230,4.46562,0.00000
286.00,4.46522,20.067273,-0.000182,20.064356,0.6060,0.230,4.46522,0.00000
287.00,4.46483,20.067231,-0.000183,20.064316,0.6065,0.230,4.46483,0.00000
288.00,4.46481,20.067250,-0.000182,20.064319,0.6070,0.230,4.46481,0.00000
289.00,4.46408,20.067302,-0.000182,20.064323,0.6075,0.230,4.46408,0.00000
290.00,4.46421,20.067360,-0.000182,20.064301,0.6079,0.230,4.46421,0.00000
291.00,4.46391,20.067442,-0.000184,20.064378,0.6084,0.231,4.46391,0.00000
292.00,4.46410,20.067556,-0.000185,20.064473,0.6089,0.231,4.46410,0.00000
293.00,4.46420,20.067549,-0.000187,20.064441,0.6094,0.231,4.46420,0.00000
294.00,4.46466,20.067492,-0.000190,20.064415,0.6099,0.231,4.46466,0.00000
295.00,4.46520,20.067508,-0.000189,20.064441,0.6104,0.231,4.46520,0.00000
296.00,4.46561,20.067545,-0.000188,20.064424,0.6109,0.231,4.46561,0.00000
297.00,4.46637,20.067545,-0.000189,20.064382,0.6113,0.231,4.46637,0.00000
298.00,4.46621,20.067534,-0.000188,20.064356,0.6118,0.231,4.46621,0.00000
299.00,4.46485,20.067538,-0.000187,20.064307,0.6122,0.232,4.46485,0.00000
300.00,4.46433,20.067472,-0.000190,20.064213,0.6127,0.232,4.46433,0.00000
301.00,4.46365,20.067433,-0.000191,20.064176,0.6131,0.232,4.46365,0.00000
302.00,4.46292,20.067437,-0.000191,20.064156,0.6135,0.232,4.46292,0.00000
303.00,4.46285,20.067436,-0.000194,20.064103,0.6139,0.232,4.46285,0.00000
304.00,4.46382,20.067467,-0.000195,20.064105,0.6143,0.232,4.46382,0.00000
305.00,4.46284,20.067482,-0.000194,20.064093,0.6148,0.232,4.46284,0.00000
306.00,4.46261,20.067500,-0.000196,20.064070,0.6152,0.233,4.46261,0.00000
307.00,4.46216,20.067476,-0.000194,20.064031,0.6156,0.233,4.46216,0.00000
308.00,4.46156,20.067569,-0.000192,20.064111,0.6160,0.233,4.46156,0.00000
309.00,4.46140,20.067604,-0.000190,20.064176,0.6165,0.233,4.46140,0.00000
310.00,4.46274,20.067592,-0.000189,20.064186,0.6169,0.233,4.46274,0.00000
311.00,4.46424,20.067615,-0.000187,20.064231,0.6174,0.233,4.46424,0.00000
312.00,4.46500,20.067636,-0.000184,20.064245,0.6178,0.233,4.46500,0.00000
313.00,4.46652,20.067565,-0.000182,20.064196,0.6183,0.233,4.46652,0.00000
314.00,4.46700,20.067541,-0.000184,20.064140,0.6187,0.233,4.46700,0.00000
315.00,4.46663,20.067601,-0.000181,20.064193,0.6191,0.233,4.46663,0.00000
316.00,4.46478,20.067604,-0.000183,20.064129,0.6196,0.233,4.46478,0.00000
317.00,4.46352,20.067663,-0.000186,20.064102,0.6200,0.234,4.46352,0.00000
318.00,4.46223,20.067691,-0.000185,20.064100,0.6204,0.234,4.46223,0.00000
319.00,4.46170,20.067728,-0.000183,20.064138,0.6209,0.234,4.46170,0.00000
320.00,4.46128,20.067784,-0.000185,20.064112,0.6214,0.234,4.46128,0.00000
321.00,4.46219,20.067795,-0.000180,20.064135,0.6218,0.234,4.46219,0.00000
322.00,4.46265,20.067764,-0.000179,20.064194,0.6223,0.234,4.46265,0.00000
323.00,4.46369,20.067829,-0.000180,20.064261,0.6228,0.234,4.46369,0.00000
324.00,4.46398,20.067894,-0.000180,20.064306,0.6233,0.234,4.46398,0.00000
325.00,4.46473,20.067970,-0.000181,20.064354,0.6238,0.234,4.46473,0.00000
326.00,4.46470,20.068007,-0.000184,20.064379,0.6243,0.234,4.46470,0.00000
327.00,4.46543,20.068085,-0.000183,20.064414,0.6248,0.234,4.46543,0.00000
328.00,4.46452,20.068153,-0.000181,20.064424,0.6253,0.234,4.46452,0.00000
329.00,4.46416,20.068162,-0.000182,20.064376,0.6258,0.235,4.46416,0.00000
330.00,4.46323,20.068189,-0.000181,20.064408,0.6263,0.235,4.46323,0.00000
331.00,4.46277,20.068220,-0.000181,20.064456,0.6267,0.235,4.46277,0.00000
332.00,4.46298,20.068225,-0.000182,20.064434,0.6272,0.235,4.46298,0.00000
333.00,4.46321,20.068229,-0.000183,20.064421,0.6277,0.235,4.46321,0.00000
334.00,4.46392,20.068283,-0.000182,20.064471,0.6282,0.235,4.46392,0.00000
335.00,4.46400,20.068244,-0.000183,20.064451,0.6287,0.236,4.46400,0.00000
336.00,4.46358,20.068302,-0.000180,20.064421,0.6291,0.236,4.46358,0.00000
337.00,4.46264,20.068369,-0.000179,20.064427,0.6296,0.235,4.46264,0.00000
338.00,4.46222,20.068370,-0.000177,20.064385,0.6301,0.236,4.46222,0.00000
339.00,4.46132,20.068330,-0.000177,20.064331,0.6305,0.236,4.46132,0.00000
340.00,4.46131,20.068377,-0.000175,20.064354,0.6309,0.236,4.46131,0.00000
341.00,4.46190,20.068326,-0.000178,20.064285,0.6314,0.236,4.46190,0.00000
342.00,4.46168,20.068331,-0.000178,20.064307,0.6318,0.236,4.46168,0.00000
343.00,4.46190,20.068351,-0.000179,20.064329,0.6323,0.236,4.46190,0.00000
344.00,4.46173,20.068423,-0.000181,20.064354,0.6327,0.236,4.46173,0.00000
345.00,4.46169,20.068442,-0.000181,20.064270,0.6332,0.236,4.46169,0.00000
346.00,4.46180,20.068558,-0.000181,20.064352,0.6336,0.236,4.46180,0.00000
347.00,4.46273,20.068607,-0.000183,20.064338,0.6341,0.236,4.46273,0.00000
348.00,4.46351,20.068678,-0.000182,20.064389,0.6345,0.237,4.46351,0.00000
349.00,4.46390,20.068741,-0.000179,20.064470,0.6349,0.236,4.46390,0.00000
350.00,4.46474,20.068736,-0.000181,20.064445,0.6354,0.237,4.46474,0.00000
351.00,4.46489,20.068726,-0.000178,20.064411,0.6358,0.237,4.46489,0.00000
352.00,4.46337,20.068715,-0.000176,20.064398,0.6362,0.237,4.46337,0.00000
353.00,4.46195,20.068715,-0.000175,20.064312,0.6366,0.237,4.46195,0.00000
354.00,4.46215,20.068727,-0.000179,20.064231,0.6370,0.237,4.46215,0.00000
355.00,4.46239,20.068786,-0.000178,20.064300,0.6375,0.237,4.46239,0.00000
356.00,4.46148,20.068846,-0.000178,20.064334,0.6379,0.237,4.46148,0.00000
357.00,4.46221,20.068835,-0.000181,20.064316,0.6383,0.237,4.46221,0.00000
358.00,4.46288,20.068790,-0.000183,20.064321,0.6388,0.238,4.46288,0.00000
359.00,4.46203,20.068827,-0.000181,20.064346,0.6392,0.238,4.46203,0.00000
360.00,4.46038,20.068866,-0.000184,20.064363,0.6397,0.238,4.46038,0.00000
361.00,4.46014,20.068913,-0.000188,20.064359,0.6401,0.238,4.46014,0.00000
362.00,4.46022,20.068946,-0.000185,20.064292,0.6405,0.238,4.46022,0.00000
363.00,4.45953,20.068971,-0.000185,20.064316,0.6410,0.238,4.45953,0.00000
364.00,4.46049,20.068940,-0.000186,20.064255,0.6414,0.238,4.46049,0.00000
365.00,4.46176,20.068912,-0.000185,20.064215,0.6418,0.238,4.46176,0.00000
366.00,4.46251,20.068860,-0.000183,20.064177,0.6422,0.238,4.46251,0.00000
367.00,4.46270,20.068930,-0.000183,20.064294,0.6426,0.238,4.46270,0.00000
368.00,4.46311,20.069003,-0.000181,20.064287,0.6430,0.238,4.46311,0.00000
369.00,4.46284,20.069084,-0.000182,20.064307,0.6434,0.239,4.46284,0.00000
370.00,4.46227,20.069111,-0.000183,20.064289,0.6438,0.239,4.46227,0.00000
371.00,4.46224,20.069144,-0.000183,20.064257,0.6442,0.239,4.46224,0.00000
372.00,4.46198,20.069200,-0.000184,20.064237,0.6446,0.239,4.46198,0.00000
373.00,4.46249,20.069272,-0.000188,20.064287,0.6450,0.239,4.46249,0.00000
374.00,4.46321,20.069309,-0.000188,20.064314,0.6454,0.239,4.46321,0.00000
375.00,4.46243,20.069385,-0.000188,20.064371,0.6457,0.240,4.46243,0.00000
376.00,4.46152,20.069408,-0.000186,20.064378,0.6461,0.240,4.46152,0.00000
377.00,4.46073,20.069329,-0.000186,20.064275,0.6465,0.240,4.46073,0.00000
378.00,4.45946,20.069311,-0.000185,20.064233,0.6469,0.240,4.45946,0.00000
379.00,4.45733,20.069297,-0.000185,20.064227,0.6473,0.240,4.45733,0.00000
380.00,4.45775,20.069250,-0.000186,20.064147,0.6477,0.240,4.45775,0.00000
@3,2.2000,4.4, 380.103999999999 
381.00,4.45882,20.069227,-0.000189,20.064110,0.6480,0.240,4.45882,0.00000
382.00,4.45937,20.069244,-0.000189,20.064123,0.6484,0.240,4.45937,0.00000
383.00,4.45508,20.069264,-0.000187,20.064139,0.6488,0.240,4.45508,0.00000
384.00,4.44374,20.069265,-0.000187,20.064100,0.6491,0.240,4.44374,0.00000
385.00,4.42225,20.069360,-0.000187,20.064202,0.6495,0.240,4.42225,0.00000
386.00,4.39214,20.069349,-0.000187,20.064225,0.6498,0.241,4.39214,0.00000
387.00,4.35702,20.069387,-0.000187,20.064230,0.6502,0.241,4.35702,0.00000
388.00,4.32565,20.069377,-0.000192,20.064208,0.6505,0.241,4.32565,0.00000
389.00,4.30153,20.069386,-0.000190,20.064225,0.6508,0.241,4.30153,0.00000
390.00,4.28865,20.069309,-0.000188,20.064099,0.6512,0.241,4.28865,0.00000
391.00,4.28754,20.069432,-0.000186,20.064143,0.6516,0.241,4.28754,0.00000
392.00,4.29480,20.069496,-0.000190,20.064202,0.6520,0.241,4.29480,0.00000
393.00,4.30585,20.069555,-0.000187,20.064247,0.6524,0.241,4.30585,0.00000
394.00,4.32012,20.069529,-0.000184,20.064263,0.6527,0.241,4.32012,0.00000
395.00,4.33489,20.069560,-0.000186,20.064305,0.6531,0.241,4.33489,0.00000
396.00,4.34754,20.069546,-0.000188,20.064318,0.6534,0.242,4.34754,0.00000
397.00,4.35755,20.069584,-0.000188,20.064327,0.6538,0.242,4.35755,0.00000
398.00,4.36561,20.069623,-0.000189,20.064299,0.6541,0.242,4.36561,0.00000
399.00,4.37122,20.069743,-0.000193,20.064365,0.6545,0.242,4.37122,0.00000
400.00,4.37472,20.069754,-0.000194,20.064341,0.6548,0.242,4.37472,0.00000
401.00,4.37687,20.069840,-0.000193,20.064368,0.6551,0.243,4.37687,0.00000
402.00,4.37899,20.069849,-0.000190,20.064367,0.6555,0.242,4.37899,0.00000
403.00,4.37990,20.069808,-0.000186,20.064328,0.6558,0.242,4.37990,0.00000
404.00,4.38160,20.069796,-0.000185,20.064230,0.6561,0.242,4.38160,0.00000
405.00,4.38261,20.069935,-0.000181,20.064344,0.6565,0.242,4.38261,0.00000
406.00,4.38403,20.069910,-0.000181,20.064281,0.6568,0.242,4.38403,0.00000
407.00,4.38505,20.069937,-0.000183,20.064291,0.6571,0.242,4.38505,0.00000
408.00,4.38718,20.070016,-0.000182,20.064382,0.6575,0.242,4.38718,0.00000
409.00,4.38826,20.070021,-0.000181,20.064405,0.6578,0.242,4.38826,0.00000
410.00,4.39021,20.069993,-0.000184,20.064311,0.6581,0.243,4.39021,0.00000
411.00,4.39236,20.069954,-0.000183,20.064315,0.6585,0.243,4.39236,0.00000
412.00,4.39614,20.070005,-0.000185,20.064381,0.6588,0.243,4.39614,0.00000
413.00,4.39875,20.069959,-0.000190,20.064296,0.6592,0.243,4.39875,0.00000
414.00,4.40170,20.069961,-0.000193,20.064288,0.6595,0.244,4.40170,0.00000
415.00,4.40455,20.069997,-0.000189,20.064408,0.6599,0.244,4.40455,0.00000
416.00,4.40712,20.070053,-0.000189,20.064412,0.6603,0.244,4.40712,0.00000
417.00,4.40746,20.070010,-0.000187,20.064376,0.6607,0.244,4.40746,0.00000
418.00,4.41004,20.070057,-0.000184,20.064399,0.6610,0.243,4.41004,0.00000
419.00,4.41158,20.070068,-0.000184,20.064385,0.6614,0.243,4.41158,0.00000
420.00,4.41377,20.070037,-0.000186,20.064329,0.6618,0.244,4.41377,0.00000
421.00,4.41500,20.070107,-0.000186,20.064403,0.6622,0.244,4.41500,0.00000
422.00,4.41722,20.070157,-0.000183,20.064390,0.6625,0.244,4.41722,0.00000
423.00,4.41779,20.070139,-0.000184,20.064378,0.6629,0.244,4.41779,0.00000
424.00,4.41911,20.070187,-0.000184,20.064400,0.6632,0.244,4.41911,0.00000
425.00,4.42002,20.070287,-0.000187,20.064405,0.6635,0.244,4.42002,0.00000
426.00,4.42171,20.070300,-0.000187,20.064347,0.6638,0.244,4.42171,0.00000
427.00,4.42348,20.070223,-0.000191,20.064259,0.6641,0.245,4.42348,0.00000
428.00,4.42493,20.070269,-0.000192,20.064264,0.6644,0.245,4.42493,0.00000
429.00,4.42579,20.070303,-0.000192,20.064269,0.6647,0.245,4.42579,0.00000
430.00,4.42666,20.070241,-0.000190,20.064249,0.6650,0.245,4.42666,0.00000
431.00,4.42812,20.070225,-0.000191,20.064276,0.6653,0.245,4.42812,0.00000
432.00,4.42901,20.070320,-0.000189,20.064359,0.6656,0.245,4.42901,0.00000
433.00,4.43034,20.070323,-0.000187,20.064357,0.6659,0.245,4.43034,0.00000
434.00,4.43193,20.070305,-0.000187,20.064344,0.6662,0.245,4.43193,0.00000
435.00,4.43271,20.070388,-0.000188,20.064384,0.6665,0.245,4.43271,0.00000
436.00,4.43197,20.070406,-0.000187,20.064373,0.6668,0.245,4.43197,0.00000
437.00,4.43257,20.070417,-0.000188,20.064374,0.6671,0.245,4.43257,0.00000
438.00,4.43338,20.070534,-0.000187,20.064448,0.6674,0.245,4.43338,0.00000
439.00,4.43352,20.070601,-0.000184,20.064456,0.6677,0.245,4.43352,0.00000
440.00,4.43402,20.070571,-0.000183,20.064382,0.6680,0.245,4.43402,0.00000
441.00,4.43538,20.070542,-0.000187,20.064331,0.6683,0.246,4.43538,0.00000
442.00,4.43540,20.070535,-0.000186,20.064284,0.6686,0.246,4.43540,0.00000
443.00,4.43583,20.070497,-0.000188,20.064213,0.6689,0.246,4.43583,0.00000
444.00,4.43711,20.070541,-0.000192,20.064266,0.6691,0.246,4.43711,0.00000
445.00,4.43758,20.070556,-0.000191,20.064295,0.6694,0.246,4.43758,0.00000
446.00,4.43848,20.070669,-0.000186,20.064329,0.6698,0.246,4.43848,0.00000
447.00,4.43950,20.070707,-0.000183,20.064305,0.6701,0.246,4.43950,0.00000
448.00,4.44023,20.070720,-0.000187,20.064284,0.6704,0.246,4.44023,0.00000
449.00,4.43958,20.070745,-0.000187,20.064237,0.6708,0.246,4.43958,0.00000
450.00,4.43999,20.070772,-0.000184,20.064207,0.6711,0.246,4.43999,0.00000
451.00,4.44038,20.070768,-0.000186,20.064217,0.6715,0.247,4.44038,0.00000
452.00,4.44078,20.070821,-0.000188,20.064244,0.6718,0.247,4.44078,0.00000
453.00,4.44100,20.070875,-0.000188,20.064279,0.6722,0.247,4.44100,0.00000
454.00,4.44193,20.070874,-0.000188,20.064319,0.6726,0.247,4.44193,0.00000
455.00,4.44298,20.070869,-0.000196,20.064287,0.6729,0.248,4.44298,0.00000
456.00,4.44372,20.070916,-0.000196,20.064273,0.6733,0.248,4.44372,0.00000
457.00,4.44371,20.071020,-0.000195,20.064338,0.6736,0.248,4.44371,0.00000
458.00,4.44396,20.071001,-0.000192,20.064336,0.6740,0.248,4.44396,0.00000
459.00,4.44468,20.071054,-0.000190,20.064370,0.6744,0.248,4.44468,0.00000
460.00,4.44440,20.071084,-0.000185,20.064393,0.6747,0.248,4.44440,0.00000
461.00,4.44407,20.071127,-0.000185,20.064425,0.6751,0.248,4.44407,0.00000
462.00,4.44491,20.071056,-0.000183,20.064338,0.6755,0.248,4.44491,0.00000
463.00,4.44485,20.071088,-0.000183,20.064283,0.6759,0.248,4.44485,0.00000
464.00,4.44460,20.071096,-0.000183,20.064235,0.6763,0.248,4.44460,0.00000
465.00,4.44474,20.071167,-0.000183,20.064279,0.6766,0.248,4.44474,0.00000
466.00,4.44420,20.071150,-0.000183,20.064261,0.6770,0.248,4.44420,0.00000
467.00,4.44283,20.071163,-0.000186,20.064262,0.6773,0.248,4.44283,0.00000
468.00,4.44255,20.071183,-0.000185,20.064278,0.6777,0.248,4.44255,0.00000
469.00,4.44307,20.071158,-0.000185,20.064207,0.6780,0.249,4.44307,0.00000
470.00,4.44345,20.071156,-0.000185,20.064194,0.6784,0.249,4.44345,0.00000
471.00,4.44487,20.071219,-0.000183,20.064254,0.6787,0.249,4.44487,0.00000
472.00,4.44648,20.071221,-0.000185,20.064237,0.6791,0.249,4.44648,0.00000
473.00,4.44759,20.071286,-0.000184,20.064289,0.6794,0.249,4.44759,0.00000
474.00,4.44751,20.071309,-0.000185,20.064306,0.6797,0.249,4.44751,0.00000
475.00,4.44770,20.071395,-0.000188,20.064329,0.6800,0.249,4.44770,0.00000
476.00,4.44733,20.071345,-0.000187,20.064219,0.6804,0.249,4.44733,0.00000
477.00,4.44729,20.071387,-0.000187,20.064191,0.6807,0.250,4.44729,0.00000
478.00,4.44719,20.071321,-0.000188,20.064073,0.6810,0.250,4.44719,0.00000
479.00,4.44735,20.071325,-0.000188,20.064044,0.6813,0.250,4.44735,0.00000
480.00,4.44692,20.071318,-0.000184,20.064046,0.6816,0.250,4.44692,0.00000
481.00,4.44654,20.071403,-0.000182,20.064128,0.6819,0.250,4.44654,0.00000
482.00,4.44596,20.071413,-0.000178,20.064184,0.6822,0.250,4.44596,0.00000
483.00,4.44571,20.071530,-0.000178,20.064308,0.6825,0.250,4.44571,0.00000
484.00,4.44624,20.071541,-0.000176,20.064290,0.6829,0.250,4.44624,0.00000
485.00,4.44706,20.071529,-0.000176,20.064192,0.6832,0.250,4.44706,0.00000
486.00,4.44734,20.071510,-0.000179,20.064094,0.6835,0.250,4.44734,0.00000
487.00,4.44849,20.071553,-0.000182,20.064075,0.6839,0.250,4.44849,0.00000
488.00,4.44839,20.071536,-0.000184,20.064042,0.6842,0.250,4.44839,0.00000
489.00,4.44756,20.071642,-0.000185,20.064104,0.6845,0.250,4.44756,0.00000
490.00,4.44713,20.071646,-0.000183,20.064145,0.6849,0.250,4.44713,0.00000
491.00,4.44692,20.071661,-0.000182,20.064195,0.6852,0.250,4.44692,0.00000
492.00,4.44632,20.071681,-0.000183,20.064228,0.6855,0.250,4.44632,0.00000
493.00,4.44649,20.071660,-0.000180,20.064175,0.6859,0.250,4.44649,0.00000
494.00,4.44662,20.071679,-0.000180,20.064154,0.6862,0.251,4.44662,0.00000
495.00,4.44706,20.071692,-0.000180,20.064153,0.6865,0.251,4.44706,0.00000
496.00,4.44754,20.071712,-0.000182,20.064148,0.6869,0.251,4.44754,0.00000
497.00,4.44775,20.071694,-0.000181,20.064083,0.6872,0.251,4.44775,0.00000
498.00,4.44744,20.071764,-0.000184,20.064152,0.6875,0.251,4.44744,0.00000
499.00,4.44833,20.071762,-0.000184,20.064165,0.6878,0.251,4.44833,0.00000
500.00,4.44733,20.071794,-0.000185,20.064166,0.6881,0.251,4.44733,0.00000
501.00,4.44627,20.071803,-0.000185,20.064168,0.6884,0.252,4.44627,0.00000
502.00,4.44607,20.071843,-0.000184,20.064252,0.6888,0.252,4.44607,0.00000
503.00,4.44579,20.071826,-0.000185,20.064229,0.6891,0.252,4.44579,0.00000
504.00,4.44550,20.071799,-0.000184,20.064220,0.6895,0.252,4.44550,0.00000
505.00,4.44656,20.071867,-0.000185,20.064275,0.6898,0.252,4.44656,0.00000
506.00,4.44778,20.071880,-0.000185,20.064239,0.6901,0.252,4.44778,0.00000
507.00,4.44827,20.071865,-0.000185,20.064193,0.6904,0.252,4.44827,0.00000
508.00,4.44848,20.071900,-0.000183,20.064166,0.6908,0.252,4.44848,0.00000
509.00,4.44801,20.071965,-0.000184,20.064180,0.6911,0.252,4.44801,0.00000
510.00,4.44744,20.071898,-0.000184,20.064044,0.6914,0.252,4.44744,0.00000
511.00,4.44739,20.071938,-0.000182,20.064063,0.6918,0.252,4.44739,0.00000
512.00,4.44708,20.072024,-0.000179,20.064085,0.6921,0.252,4.44708,0.00000
513.00,4.44743,20.072005,-0.000180,20.064035,0.6924,0.252,4.44743,0.00000
514.00,4.44735,20.072010,-0.000181,20.063984,0.6928,0.252,4.44735,0.00000
515.00,4.44759,20.072058,-0.000183,20.064030,0.6931,0.253,4.44759,0.00000
516.00,4.44689,20.072078,-0.000181,20.064036,0.6934,0.253,4.44689,0.00000
517.00,4.44649,20.072069,-0.000181,20.063997,0.6937,0.253,4.44649,0.00000
518.00,4.44574,20.072072,-0.000183,20.064042,0.6940,0.253,4.44574,0.00000
519.00,4.44575,20.072093,-0.000185,20.064073,0.6943,0.253,4.44575,0.00000
520.00,4.44643,20.072112,-0.000185,20.064078,0.6946,0.253,4.44643,0.00000
521.00,4.44770,20.072094,-0.000190,20.064041,0.6949,0.253,4.44770,0.00000
522.00,4.44836,20.072152,-0.000192,20.064070,0.6952,0.254,4.44836,0.00000
523.00,4.44961,20.072206,-0.000189,20.064086,0.6956,0.254,4.44961,0.00000
524.00,4.44934,20.072216,-0.000187,20.064120,0.6959,0.254,4.44934,0.00000
525.00,4.44774,20.072295,-0.000184,20.064201,0.6962,0.254,4.44774,0.00000
526.00,4.44598,20.072394,-0.000180,20.064266,0.6965,0.253,4.44598,0.00000
527.00,4.44539,20.072406,-0.000182,20.064268,0.6968,0.254,4.44539,0.00000
528.00,4.44485,20.072425,-0.000181,20.064260,0.6971,0.254,4.44485,0.00000
529.00,4.44478,20.072436,-0.000179,20.064209,0.6974,0.254,4.44478,0.00000
530.00,4.44618,20.072419,-0.000179,20.064156,0.6977,0.254,4.44618,0.00000
531.00,4.44723,20.072349,-0.000179,20.064112,0.6980,0.254,4.44723,0.00000
532.00,4.44760,20.072345,-0.000178,20.064094,0.6983,0.254,4.44760,0.00000
533.00,4.44796,20.072370,-0.000179,20.064083,0.6986,0.254,4.44796,0.00000
534.00,4.44873,20.072386,-0.000180,20.064076,0.6989,0.254,4.44873,0.00000
535.00,4.44803,20.072444,-0.000179,20.064144,0.6992,0.254,4.44803,0.00000
536.00,4.44844,20.072616,-0.000181,20.064234,0.6995,0.254,4.44844,0.00000
537.00,4.44825,20.072681,-0.000183,20.064285,0.6998,0.255,4.44825,0.00000
538.00,4.44743,20.072706,-0.000180,20.064335,0.7000,0.255,4.44743,0.00000
539.00,4.44632,20.072722,-0.000179,20.064355,0.7003,0.255,4.44632,0.00000
540.00,4.44634,20.072692,-0.000181,20.064291,0.7006,0.255,4.44634,0.00000
541.00,4.44568,20.072607,-0.000179,20.064211,0.7009,0.255,4.44568,0.00000
542.00,4.44490,20.072579,-0.000176,20.064203,0.7012,0.255,4.44490,0.00000
543.00,4.44471,20.072563,-0.000178,20.064141,0.7015,0.255,4.44471,0.00000
544.00,4.44581,20.072616,-0.000180,20.064192,0.7018,0.255,4.44581,0.00000
545.00,4.44557,20.072740,-0.000181,20.064250,0.7021,0.255,4.44557,0.00000
546.00,4.44497,20.072801,-0.000183,20.064304,0.7024,0.255,4.44497,0.00000
547.00,4.44573,20.072837,-0.000185,20.064321,0.7027,0.256,4.44573,0.00000
548.00,4.44581,20.072935,-0.000186,20.064393,0.7031,0.256,4.44581,0.00000
549.00,4.44545,20.072968,-0.000184,20.064397,0.7034,0.256,4.44545,0.00000
550.00,4.44588,20.072879,-0.000181,20.064315,0.7037,0.256,4.44588,0.00000
551.00,4.44685,20.072866,-0.000181,20.064286,0.7040,0.256,4.44685,0.00000
552.00,4.44647,20.072878,-0.000176,20.064217,0.7043,0.256,4.44647,0.00000
553.00,4.44689,20.072893,-0.000175,20.064239,0.7046,0.256,4.44689,0.00000
554.00,4.44732,20.072916,-0.000177,20.064222,0.7049,0.256,4.44732,0.00000
555.00,4.44713,20.072965,-0.000178,20.064244,0.7052,0.256,4.44713,0.00000
556.00,4.44632,20.072945,-0.000177,20.064198,0.7055,0.256,4.44632,0.00000
557.00,4.44601,20.073025,-0.000182,20.064273,0.7058,0.256,4.44601,0.00000
558.00,4.44484,20.073050,-0.000180,20.064234,0.7061,0.256,4.44484,0.00000
559.00,4.44336,20.073016,-0.000180,20.064208,0.7064,0.257,4.44336,0.00000
560.00,4.44344,20.072971,-0.000177,20.064176,0.7067,0.257,4.44344,0.00000
561.00,4.44359,20.073077,-0.000177,20.064252,0.7070,0.257,4.44359,0.00000
562.00,4.44393,20.073007,-0.000179,20.064146,0.7073,0.257,4.44393,0.00000
563.00,4.44507,20.072975,-0.000179,20.064095,0.7076,0.257,4.44507,0.00000
564.00,4.44600,20.072984,-0.000178,20.064089,0.7079,0.257,4.44600,0.00000
565.00,4.44530,20.073110,-0.000179,20.064172,0.7082,0.257,4.44530,0.00000
566.00,4.44514,20.073069,-0.000182,20.064144,0.7085,0.257,4.44514,0.00000
567.00,4.44507,20.073061,-0.000179,20.064168,0.7088,0.257,4.44507,0.00000
568.00,4.44488,20.073146,-0.000180,20.064212,0.7091,0.257,4.44488,0.00000
569.00,4.44483,20.073224,-0.000181,20.064196,0.7094,0.257,4.44483,0.00000
570.00,4.44564,20.073182,-0.000180,20.064103,0.7097,0.257,4.44564,0.00000
571.00,4.44632,20.073251,-0.000180,20.064092,0.7099,0.257,4.44632,0.00000
572.00,4.44669,20.073405,-0.000183,20.064170,0.7102,0.257,4.44669,0.00000
573.00,4.44594,20.073372,-0.000184,20.064162,0.7105,0.258,4.44594,0.00000
574.00,4.44554,20.073393,-0.000185,20.064211,0.7108,0.258,4.44554,0.00000
575.00,4.44535,20.073444,-0.000187,20.064239,0.7111,0.258,4.44535,0.00000
576.00,4.44506,20.073434,-0.000183,20.064232,0.7114,0.258,4.44506,0.00000
577.00,4.44504,20.073435,-0.000180,20.064217,0.7117,0.258,4.44504,0.00000
578.00,4.44599,20.073520,-0.000183,20.064228,0.7120,0.258,4.44599,0.00000
579.00,4.44653,20.073524,-0.000181,20.064209,0.7123,0.258,4.44653,0.00000
580.00,4.44659,20.073575,-0.000183,20.064249,0.7126,0.258,4.44659,0.00000
@4,2.2000,4.4, 580.067999999999 
581.00,4.44697,20.073554,-0.000188,20.064247,0.7129,0.258,4.44697,0.00000
582.00,4.44698,20.073549,-0.000192,20.064213,0.7132,0.258,4.44698,0.00000
583.00,4.44410,20.073540,-0.000191,20.064204,0.7134,0.259,4.44410,0.00000
584.00,4.43580,20.073560,-0.000191,20.064256,0.7137,0.259,4.43580,0.00000
585.00,4.42017,20.073591,-0.000189,20.064293,0.7140,0.259,4.42017,0.00000
586.00,4.39538,20.073669,-0.000188,20.064332,0.7143,0.259,4.39538,0.00000
587.00,4.36383,20.073679,-0.000187,20.064351,0.7146,0.259,4.36383,0.00000
588.00,4.33292,20.073701,-0.000184,20.064402,0.7150,0.259,4.33292,0.00000
589.00,4.30805,20.073692,-0.000188,20.064327,0.7153,0.259,4.30805,0.00000
590.00,4.29263,20.073628,-0.000188,20.064202,0.7156,0.259,4.29263,0.00000
591.00,4.28931,20.073640,-0.000189,20.064154,0.7160,0.259,4.28931,0.00000
592.00,4.29535,20.073728,-0.000190,20.064223,0.7163,0.259,4.29535,0.00000
593.00,4.30633,20.073757,-0.000193,20.064208,0.7166,0.260,4.30633,0.00000
594.00,4.31957,20.073826,-0.000192,20.064248,0.7169,0.260,4.31957,0.00000
595.00,4.33277,20.073925,-0.000192,20.064383,0.7172,0.260,4.33277,0.00000
596.00,4.34391,20.073943,-0.000189,20.064429,0.7175,0.260,4.34391,0.00000
597.00,4.35373,20.073938,-0.000188,20.064363,0.7178,0.260,4.35373,0.00000
598.00,4.36154,20.073964,-0.000185,20.064343,0.7181,0.260,4.36154,0.00000
599.00,4.36707,20.073945,-0.000186,20.064354,0.7184,0.260,4.36707,0.00000
600.00,4.37098,20.073943,-0.000181,20.064350,0.7187,0.260,4.37098,0.00000
601.00,4.37381,20.073979,-0.000183,20.064380,0.7191,0.260,4.37381,0.00000
602.00,4.37547,20.073989,-0.000183,20.064446,0.7194,0.260,4.37547,0.00000
603.00,4.37681,20.073988,-0.000182,20.064470,0.7197,0.260,4.37681,0.00000
604.00,4.37728,20.073996,-0.000180,20.064423,0.7200,0.260,4.37728,0.00000
605.00,4.37803,20.074001,-0.000186,20.064433,0.7202,0.260,4.37803,0.00000
606.00,4.37900,20.074052,-0.000186,20.064411,0.7205,0.261,4.37900,0.00000
607.00,4.38043,20.074054,-0.000187,20.064340,0.7207,0.261,4.38043,0.00000
608.00,4.38207,20.074089,-0.000188,20.064341,0.7210,0.261,4.38207,0.00000
609.00,4.38384,20.074174,-0.000189,20.064416,0.7212,0.261,4.38384,0.00000
610.00,4.38516,20.074224,-0.000184,20.064419,0.7215,0.261,4.38516,0.00000
611.00,4.38633,20.074199,-0.000183,20.064393,0.7218,0.261,4.38633,0.00000
612.00,4.38718,20.074245,-0.000184,20.064417,0.7220,0.261,4.38718,0.00000
613.00,4.38929,20.074281,-0.000185,20.064448,0.7223,0.261,4.38929,0.00000
614.00,4.39178,20.074271,-0.000183,20.064424,0.7226,0.261,4.39178,0.00000
615.00,4.39401,20.074265,-0.000184,20.064394,0.7229,0.261,4.39401,0.00000
616.00,4.39632,20.074248,-0.000184,20.064356,0.7232,0.261,4.39632,0.00000
617.00,4.39874,20.074241,-0.000183,20.064347,0.7235,0.261,4.39874,0.00000
618.00,4.40024,20.074237,-0.000181,20.064320,0.7237,0.261,4.40024,0.00000
619.00,4.40204,20.074268,-0.000183,20.064315,0.7240,0.261,4.40204,0.00000
620.00,4.40348,20.074217,-0.000181,20.064240,0.7242,0.261,4.40348,0.00000
621.00,4.40526,20.074269,-0.000181,20.064256,0.7245,0.261,4.40526,0.00000
622.00,4.40725,20.074275,-0.000182,20.064212,0.7248,0.262,4.40725,0.00000
623.00,4.40875,20.074320,-0.000182,20.064241,0.7251,0.262,4.40875,0.00000
624.00,4.40963,20.074309,-0.000183,20.064168,0.7254,0.262,4.40963,0.00000
625.00,4.41152,20.074366,-0.000184,20.064204,0.7256,0.262,4.41152,0.00000
626.00,4.41247,20.074342,-0.000183,20.064205,0.7259,0.262,4.41247,0.00000
627.00,4.41385,20.074389,-0.000186,20.064295,0.7262,0.262,4.41385,0.00000
628.00,4.41386,20.074387,-0.000187,20.064232,0.7265,0.262,4.41386,0.00000
629.00,4.41490,20.074470,-0.000188,20.064302,0.7268,0.262,4.41490,0.00000
630.00,4.41497,20.074475,-0.000194,20.064278,0.7271,0.263,4.41497,0.00000
631.00,4.41538,20.074525,-0.000198,20.064290,0.7274,0.263,4.41538,0.00000
632.00,4.41562,20.074488,-0.000193,20.064177,0.7277,0.263,4.41562,0.00000
633.00,4.41681,20.074541,-0.000194,20.064198,0.7280,0.263,4.41681,0.00000
634.00,4.41729,20.074536,-0.000192,20.064199,0.7283,0.263,4.41729,0.00000
635.00,4.41841,20.074592,-0.000186,20.064235,0.7286,0.263,4.41841,0.00000
636.00,4.42015,20.074591,-0.000180,20.064258,0.7288,0.263,4.42015,0.00000
637.00,4.42078,20.074665,-0.000180,20.064333,0.7291,0.263,4.42078,0.00000
638.00,4.42168,20.074665,-0.000176,20.064317,0.7294,0.263,4.42168,0.00000
639.00,4.42314,20.074631,-0.000174,20.064269,0.7297,0.263,4.42314,0.00000
640.00,4.42401,20.074698,-0.000176,20.064321,0.7300,0.263,4.42401,0.00000
641.00,4.42356,20.074788,-0.000178,20.064347,0.7303,0.263,4.42356,0.00000
642.00,4.42346,20.074774,-0.000179,20.064308,0.7306,0.263,4.42346,0.00000
643.00,4.42391,20.074752,-0.000182,20.064314,0.7308,0.263,4.42391,0.00000
644.00,4.42407,20.074763,-0.000186,20.064366,0.7311,0.264,4.42407,0.00000
645.00,4.42439,20.074731,-0.000188,20.064361,0.7314,0.264,4.42439,0.00000
646.00,4.42509,20.074748,-0.000185,20.064360,0.7317,0.264,4.42509,0.00000
647.00,4.42656,20.074801,-0.000184,20.064417,0.7319,0.264,4.42656,0.00000
648.00,4.42677,20.074824,-0.000181,20.064428,0.7322,0.264,4.42677,0.00000
649.00,4.42716,20.074887,-0.000181,20.064413,0.7325,0.264,4.42716,0.00000
650.00,4.42746,20.074908,-0.000178,20.064365,0.7328,0.264,4.42746,0.00000
651.00,4.42805,20.074921,-0.000179,20.064317,0.7330,0.264,4.42805,0.00000
652.00,4.42815,20.074982,-0.000180,20.064333,0.7333,0.264,4.42815,0.00000
653.00,4.42858,20.075008,-0.000181,20.064275,0.7335,0.264,4.42858,0.00000
654.00,4.42836,20.075120,-0.000179,20.064299,0.7338,0.264,4.42836,0.00000
655.00,4.42845,20.075140,-0.000180,20.064272,0.7340,0.264,4.42845,0.00000
656.00,4.42881,20.075172,-0.000184,20.064299,0.7342,0.264,4.42881,0.00000
657.00,4.42941,20.075104,-0.000187,20.064205,0.7345,0.265,4.42941,0.00000
658.00,4.43061,20.075179,-0.000191,20.064254,0.7347,0.265,4.43061,0.00000
659.00,4.43102,20.075097,-0.000196,20.064205,0.7349,0.265,4.43102,0.00000
660.00,4.43082,20.075153,-0.000199,20.064219,0.7352,0.265,4.43082,0.00000
661.00,4.43019,20.075164,-0.000199,20.064183,0.7354,0.266,4.43019,0.00000
662.00,4.43016,20.075222,-0.000194,20.064194,0.7356,0.265,4.43016,0.00000
663.00,4.43008,20.075281,-0.000189,20.064220,0.7358,0.265,4.43008,0.00000
664.00,4.43091,20.075317,-0.000189,20.064234,0.7360,0.265,4.43091,0.00000
665.00,4.43096,20.075333,-0.000186,20.064248,0.7362,0.265,4.43096,0.00000
666.00,4.43201,20.075297,-0.000185,20.064214,0.7364,0.265,4.43201,0.00000
667.00,4.43298,20.075285,-0.000189,20.064177,0.7366,0.266,4.43298,0.00000
668.00,4.43309,20.075231,-0.000192,20.064097,0.7368,0.266,4.43309,0.00000
669.00,4.43286,20.075281,-0.000192,20.064072,0.7370,0.266,4.43286,0.00000
670.00,4.43372,20.075318,-0.000193,20.064016,0.7372,0.266,4.43372,0.00000
671.00,4.43332,20.075472,-0.000192,20.064117,0.7375,0.266,4.43332,0.00000
672.00,4.43302,20.075520,-0.000191,20.064139,0.7377,0.266,4.43302,0.00000
673.00,4.43290,20.075546,-0.000189,20.064211,0.7379,0.266,4.43290,0.00000
674.00,4.43309,20.075541,-0.000186,20.064254,0.7382,0.267,4.43309,0.00000
675.00,4.43284,20.075565,-0.000186,20.064341,0.7384,0.267,4.43284,0.00000
676.00,4.43339,20.075506,-0.000190,20.064301,0.7387,0.267,4.43339,0.00000
677.00,4.43322,20.075524,-0.000186,20.064294,0.7389,0.267,4.43322,0.00000
678.00,4.43288,20.075561,-0.000185,20.064223,0.7391,0.267,4.43288,0.00000
679.00,4.43266,20.075598,-0.000185,20.064198,0.7394,0.267,4.43266,0.00000
680.00,4.43303,20.075632,-0.000182,20.064218,0.7396,0.267,4.43303,0.00000
681.00,4.43340,20.075606,-0.000179,20.064150,0.7399,0.267,4.43340,0.00000
682.00,4.43342,20.075643,-0.000180,20.064175,0.7401,0.267,4.43342,0.00000
683.00,4.43342,20.075625,-0.000182,20.064212,0.7403,0.267,4.43342,0.00000
684.00,4.43381,20.075605,-0.000183,20.064197,0.7406,0.267,4.43381,0.00000
685.00,4.43381,20.075535,-0.000182,20.064085,0.7408,0.267,4.43381,0.00000
686.00,4.43346,20.075597,-0.000185,20.064115,0.7411,0.267,4.43346,0.00000
687.00,4.43361,20.075624,-0.000185,20.064119,0.7413,0.268,4.43361,0.00000
688.00,4.43469,20.075703,-0.000183,20.064148,0.7416,0.268,4.43469,0.00000
689.00,4.43504,20.075748,-0.000183,20.064121,0.7418,0.268,4.43504,0.00000
690.00,4.43500,20.075776,-0.000182,20.064133,0.7421,0.268,4.43500,0.00000
691.00,4.43550,20.075799,-0.000179,20.064181,0.7424,0.268,4.43550,0.00000
692.00,4.43565,20.075814,-0.000180,20.064217,0.7427,0.268,4.43565,0.00000
693.00,4.43510,20.075717,-0.000178,20.064125,0.7430,0.268,4.43510,0.00000
694.00,4.43446,20.075726,-0.000178,20.064173,0.7433,0.268,4.43446,0.00000
695.00,4.43497,20.075790,-0.000180,20.064205,0.7435,0.268,4.43497,0.00000
696.00,4.43464,20.075783,-0.000179,20.064183,0.7438,0.268,4.43464,0.00000
697.00,4.43490,20.075743,-0.000180,20.064137,0.7441,0.268,4.43490,0.00000
698.00,4.43497,20.075872,-0.000181,20.064233,0.7444,0.268,4.43497,0.00000
699.00,4.43569,20.075884,-0.000183,20.064187,0.7446,0.268,4.43569,0.00000
700.00,4.43589,20.075947,-0.000184,20.064196,0.7449,0.268,4.43589,0.00000
701.00,4.43605,20.076029,-0.000186,20.064262,0.7452,0.269,4.43605,0.00000
702.00,4.43491,20.076148,-0.000184,20.064340,0.7455,0.269,4.43491,0.00000
703.00,4.43415,20.076144,-0.000184,20.064356,0.7457,0.269,4.43415,0.00000
704.00,4.43375,20.076188,-0.000182,20.064456,0.7460,0.269,4.43375,0.00000
705.00,4.43334,20.076142,-0.000181,20.064473,0.7462,0.269,4.43334,0.00000
706.00,4.43349,20.076097,-0.000178,20.064422,0.7465,0.269,4.43349,0.00000
707.00,4.43475,20.076100,-0.000176,20.064407,0.7467,0.269,4.43475,0.00000
708.00,4.43611,20.076151,-0.000177,20.064382,0.7470,0.269,4.43611,0.00000
709.00,4.43667,20.076192,-0.000175,20.064375,0.7472,0.269,4.43667,0.00000
710.00,4.43659,20.076237,-0.000177,20.064373,0.7475,0.269,4.43659,0.00000
711.00,4.43691,20.076303,-0.000181,20.064393,0.7477,0.269,4.43691,0.00000
712.00,4.43684,20.076279,-0.000182,20.064362,0.7480,0.269,4.43684,0.00000
713.00,4.43643,20.076245,-0.000184,20.064340,0.7482,0.270,4.43643,0.00000
714.00,4.43610,20.076237,-0.000187,20.064259,0.7484,0.270,4.43610,0.00000
715.00,4.43714,20.076296,-0.000186,20.064292,0.7487,0.270,4.43714,0.00000
716.00,4.43648,20.076249,-0.000185,20.064267,0.7490,0.270,4.43648,0.00000
717.00,4.43629,20.076299,-0.000184,20.064259,0.7492,0.270,4.43629,0.00000
718.00,4.43542,20.076370,-0.000181,20.064305,0.7495,0.270,4.43542,0.00000
719.00,4.43518,20.076378,-0.000182,20.064366,0.7497,0.270,4.43518,0.00000
720.00,4.43423,20.076333,-0.000182,20.064339,0.7499,0.270,4.43423,0.00000
721.00,4.43490,20.076378,-0.000184,20.064330,0.7501,0.270,4.43490,0.00000
722.00,4.43459,20.076380,-0.000186,20.064357,0.7504,0.270,4.43459,0.00000
723.00,4.43490,20.076368,-0.000186,20.064321,0.7506,0.270,4.43490,0.00000
724.00,4.43524,20.076409,-0.000184,20.064313,0.7508,0.271,4.43524,0.00000
725.00,4.43481,20.076458,-0.000183,20.064352,0.7511,0.271,4.43481,0.00000
726.00,4.43450,20.076522,-0.000179,20.064392,0.7513,0.270,4.43450,0.00000
727.00,4.43410,20.076577,-0.000179,20.064397,0.7516,0.271,4.43410,0.00000
728.00,4.43441,20.076608,-0.000177,20.064396,0.7518,0.271,4.43441,0.00000
729.00,4.43496,20.076628,-0.000178,20.064414,0.7520,0.271,4.43496,0.00000
730.00,4.43660,20.076698,-0.000178,20.064396,0.7523,0.271,4.43660,0.00000
731.00,4.43685,20.076739,-0.000177,20.064383,0.7526,0.271,4.43685,0.00000
732.00,4.43712,20.076735,-0.000179,20.064366,0.7528,0.271,4.43712,0.00000
733.00,4.43702,20.076738,-0.000181,20.064383,0.7531,0.271,4.43702,0.00000
734.00,4.43479,20.076693,-0.000178,20.064325,0.7534,0.271,4.43479,0.00000
735.00,4.43325,20.076661,-0.000175,20.064337,0.7537,0.271,4.43325,0.00000
736.00,4.43290,20.076688,-0.000176,20.064396,0.7539,0.271,4.43290,0.00000
737.00,4.43355,20.076695,-0.000172,20.064408,0.7541,0.271,4.43355,0.00000
738.00,4.43404,20.076757,-0.000171,20.064392,0.7543,0.271,4.43404,0.00000
739.00,4.43583,20.076863,-0.000174,20.064476,0.7545,0.271,4.43583,0.00000
740.00,4.43612,20.076912,-0.000180,20.064469,0.7547,0.272,4.43612,0.00000
741.00,4.43613,20.076836,-0.000184,20.064378,0.7549,0.272,4.43613,0.00000
742.00,4.43624,20.076869,-0.000186,20.064383,0.7552,0.272,4.43624,0.00000
743.00,4.43497,20.076854,-0.000187,20.064427,0.7554,0.272,4.43497,0.00000
744.00,4.43388,20.076832,-0.000186,20.064400,0.7557,0.272,4.43388,0.00000
745.00,4.43372,20.076765,-0.000182,20.064329,0.7559,0.272,4.43372,0.00000
746.00,4.43322,20.076772,-0.000180,20.064298,0.7561,0.272,4.43322,0.00000
747.00,4.43268,20.076717,-0.000179,20.064250,0.7563,0.272,4.43268,0.00000
748.00,4.43364,20.076732,-0.000176,20.064207,0.7565,0.272,4.43364,0.00000
749.00,4.43410,20.076796,-0.000174,20.064246,0.7567,0.272,4.43410,0.00000
750.00,4.43379,20.076907,-0.000173,20.064329,0.7569,0.272,4.43379,0.00000
751.00,4.43323,20.077002,-0.000174,20.064387,0.7571,0.272,4.43323,0.00000
752.00,4.43203,20.077126,-0.000171,20.064451,0.7573,0.272,4.43203,0.00000
753.00,4.43139,20.077156,-0.000172,20.064468,0.7576,0.272,4.43139,0.00000
754.00,4.43207,20.077109,-0.000173,20.064405,0.7578,0.273,4.43207,0.00000
755.00,4.43215,20.077100,-0.000174,20.064369,0.7580,0.273,4.43215,0.00000
756.00,4.43265,20.077123,-0.000171,20.064367,0.7582,0.273,4.43265,0.00000
757.00,4.43366,20.077135,-0.000173,20.064364,0.7584,0.273,4.43366,0.00000
758.00,4.43436,20.077189,-0.000172,20.064386,0.7585,0.273,4.43436,0.00000
759.00,4.43333,20.077329,-0.000169,20.064459,0.7587,0.273,4.43333,0.00000
760.00,4.43327,20.077364,-0.000169,20.064465,0.7589,0.273,4.43327,0.00000
761.00,4.43276,20.077427,-0.000172,20.064515,0.7590,0.273,4.43276,0.00000
762.00,4.43130,20.077461,-0.000171,20.064500,0.7592,0.274,4.43130,0.00000
763.00,4.43121,20.077497,-0.000172,20.064482,0.7594,0.274,4.43121,0.00000
764.00,4.43140,20.077471,-0.000173,20.064412,0.7595,0.274,4.43140,0.00000
765.00,4.43262,20.077495,-0.000170,20.064418,0.7597,0.274,4.43262,0.00000
766.00,4.43324,20.077467,-0.000163,20.064385,0.7598,0.274,4.43324,0.00000
767.00,4.43526,20.077483,-0.000161,20.064371,0.7600,0.274,4.43526,0.00000
768.00,4.43471,20.077506,-0.000157,20.064382,0.7602,0.274,4.43471,0.00000
769.00,4.43577,20.077508,-0.000155,20.064375,0.7603,0.274,4.43577,0.00000
770.00,4.43506,20.077520,-0.000152,20.064355,0.7605,0.274,4.43506,0.00000
771.00,4.43499,20.077479,-0.000153,20.064303,0.7607,0.274,4.43499,0.00000
772.00,4.43439,20.077511,-0.000151,20.064358,0.7609,0.273,4.43439,0.00000
773.00,4.43442,20.077518,-0.000156,20.064360,0.7611,0.273,4.43442,0.00000
774.00,4.43490,20.077555,-0.000162,20.064387,0.7612,0.274,4.43490,0.00000
775.00,4.43533,20.077650,-0.000165,20.064416,0.7614,0.274,4.43533,0.00000
776.00,4.43468,20.077745,-0.000168,20.064467,0.7616,0.274,4.43468,0.00000
777.00,4.43407,20.077721,-0.000171,20.064395,0.7618,0.274,4.43407,0.00000
778.00,4.43390,20.077725,-0.000169,20.064335,0.7620,0.274,4.43390,0.00000
779.00,4.43214,20.077774,-0.000165,20.064363,0.7623,0.274,4.43214,0.00000
780.00,4.43207,20.077696,-0.000167,20.064276,0.7625,0.274,4.43207,0.00000
@5,2.2000,4.4, 780.014999999999 
781.00,4.43285,20.077734,-0.000167,20.064269,0.7627,0.274,4.43285,0.00000
782.00,4.43342,20.077779,-0.000166,20.064279,0.7629,0.274,4.43342,0.00000
783.00,4.43044,20.077804,-0.000169,20.064324,0.7632,0.275,4.43044,0.00000
784.00,4.42116,20.077788,-0.000172,20.064279,0.7634,0.275,4.42116,0.00000
785.00,4.40350,20.077869,-0.000174,20.064344,0.7636,0.275,4.40350,0.00000
786.00,4.37887,20.077887,-0.000176,20.064314,0.7639,0.275,4.37887,0.00000
787.00,4.34975,20.077935,-0.000181,20.064309,0.7641,0.275,4.34975,0.00000
788.00,4.32374,20.077983,-0.000182,20.064302,0.7644,0.276,4.32374,0.00000
789.00,4.30486,20.077979,-0.000184,20.064259,0.7647,0.276,4.30486,0.00000
790.00,4.29620,20.078015,-0.000183,20.064275,0.7650,0.276,4.29620,0.00000
791.00,4.29836,20.078047,-0.000177,20.064286,0.7653,0.276,4.29836,0.00000
792.00,4.30738,20.078115,-0.000173,20.064321,0.7656,0.275,4.30738,0.00000
793.00,4.31826,20.078130,-0.000172,20.064367,0.7658,0.275,4.31826,0.00000
794.00,4.32931,20.078155,-0.000168,20.064422,0.7661,0.275,4.32931,0.00000
795.00,4.33966,20.078149,-0.000165,20.064412,0.7664,0.275,4.33966,0.00000
796.00,4.34886,20.078118,-0.000171,20.064410,0.7667,0.275,4.34886,0.00000
797.00,4.35656,20.078110,-0.000175,20.064421,0.7670,0.276,4.35656,0.00000
798.00,4.36280,20.078146,-0.000178,20.064416,0.7674,0.276,4.36280,0.00000
799.00,4.36842,20.078205,-0.000177,20.064390,0.7677,0.276,4.36842,0.00000
800.00,4.37313,20.078244,-0.000179,20.064367,0.7680,0.276,4.37313,0.00000
801.00,4.37492,20.078323,-0.000178,20.064440,0.7682,0.276,4.37492,0.00000
802.00,4.37592,20.078312,-0.000177,20.064402,0.7685,0.276,4.37592,0.00000
803.00,4.37712,20.078289,-0.000174,20.064342,0.7688,0.276,4.37712,0.00000
804.00,4.37834,20.078283,-0.000178,20.064314,0.7690,0.276,4.37834,0.00000
805.00,4.37819,20.078283,-0.000180,20.064314,0.7693,0.277,4.37819,0.00000
806.00,4.37970,20.078269,-0.000182,20.064230,0.7695,0.277,4.37970,0.00000
807.00,4.38082,20.078235,-0.000181,20.064174,0.7698,0.277,4.38082,0.00000
808.00,4.38241,20.078231,-0.000182,20.064140,0.7701,0.277,4.38241,0.00000
809.00,4.38380,20.078255,-0.000181,20.064176,0.7703,0.277,4.38380,0.00000
810.00,4.38570,20.078216,-0.000182,20.064174,0.7705,0.277,4.38570,0.00000
811.00,4.38697,20.078222,-0.000183,20.064145,0.7708,0.277,4.38697,0.00000
812.00,4.38815,20.078262,-0.000183,20.064147,0.7710,0.277,4.38815,0.00000
813.00,4.38889,20.078326,-0.000182,20.064212,0.7712,0.277,4.38889,0.00000
814.00,4.39057,20.078380,-0.000179,20.064245,0.7714,0.277,4.39057,0.00000
815.00,4.39212,20.078370,-0.000180,20.064218,0.7717,0.277,4.39212,0.00000
816.00,4.39393,20.078358,-0.000179,20.064221,0.7719,0.277,4.39393,0.00000
817.00,4.39542,20.078394,-0.000178,20.064279,0.7721,0.277,4.39542,0.00000
818.00,4.39642,20.078407,-0.000181,20.064268,0.7723,0.278,4.39642,0.00000
819.00,4.39732,20.078401,-0.000182,20.064186,0.7725,0.278,4.39732,0.00000
820.00,4.39868,20.078531,-0.000182,20.064199,0.7727,0.278,4.39868,0.00000
821.00,4.39981,20.078590,-0.000182,20.064205,0.7728,0.278,4.39981,0.00000
822.00,4.40088,20.078605,-0.000184,20.064182,0.7730,0.278,4.40088,0.00000
823.00,4.40239,20.078543,-0.000181,20.064121,0.7733,0.278,4.40239,0.00000
824.00,4.40332,20.078533,-0.000184,20.064108,0.7735,0.278,4.40332,0.00000
825.00,4.40302,20.078485,-0.000185,20.064102,0.7737,0.278,4.40302,0.00000
826.00,4.40351,20.078522,-0.000184,20.064126,0.7739,0.278,4.40351,0.00000
827.00,4.40448,20.078553,-0.000183,20.064112,0.7741,0.278,4.40448,0.00000
828.00,4.40566,20.078680,-0.000182,20.064175,0.7743,0.278,4.40566,0.00000
829.00,4.40616,20.078753,-0.000181,20.064246,0.7746,0.278,4.40616,0.00000
830.00,4.40767,20.078814,-0.000179,20.064272,0.7748,0.278,4.40767,0.00000
831.00,4.40722,20.078882,-0.000182,20.064302,0.7750,0.278,4.40722,0.00000
832.00,4.40796,20.078933,-0.000183,20.064332,0.7752,0.279,4.40796,0.00000
833.00,4.40808,20.078950,-0.000182,20.064327,0.7755,0.279,4.40808,0.00000
834.00,4.40943,20.078934,-0.000183,20.064275,0.7757,0.279,4.40943,0.00000
835.00,4.41053,20.078943,-0.000181,20.064247,0.7759,0.279,4.41053,0.00000
836.00,4.41287,20.078905,-0.000182,20.064244,0.7761,0.279,4.41287,0.00000
837.00,4.41351,20.078873,-0.000183,20.064171,0.7764,0.279,4.41351,0.00000
838.00,4.41474,20.078877,-0.000185,20.064141,0.7766,0.279,4.41474,0.00000
839.00,4.41535,20.078915,-0.000183,20.064165,0.7769,0.280,4.41535,0.00000
840.00,4.41561,20.078955,-0.000186,20.064166,0.7771,0.280,4.41561,0.00000
841.00,4.41513,20.078979,-0.000181,20.064133,0.7774,0.280,4.41513,0.00000
842.00,4.41539,20.078978,-0.000179,20.064124,0.7776,0.280,4.41539,0.00000
843.00,4.41558,20.078962,-0.000179,20.064103,0.7779,0.280,4.41558,0.00000
844.00,4.41565,20.078970,-0.000178,20.064128,0.7781,0.280,4.41565,0.00000
845.00,4.41527,20.078917,-0.000174,20.064144,0.7783,0.280,4.41527,0.00000
846.00,4.41701,20.078941,-0.000177,20.064190,0.7785,0.280,4.41701,0.00000
847.00,4.41841,20.078965,-0.000178,20.064261,0.7786,0.280,4.41841,0.00000
848.00,4.41871,20.078974,-0.000176,20.064291,0.7789,0.280,4.41871,0.00000
849.00,4.41864,20.079025,-0.000175,20.064305,0.7790,0.280,4.41864,0.00000
850.00,4.41919,20.079069,-0.000174,20.064279,0.7792,0.280,4.41919,0.00000
851.00,4.41810,20.079054,-0.000171,20.064242,0.7794,0.280,4.41810,0.00000
852.00,4.41677,20.079153,-0.000169,20.064274,0.7796,0.280,4.41677,0.00000
853.00,4.41638,20.079221,-0.000170,20.064282,0.7798,0.280,4.41638,0.00000
854.00,4.41665,20.079166,-0.000172,20.064217,0.7800,0.280,4.41665,0.00000
855.00,4.41720,20.079162,-0.000174,20.064212,0.7801,0.280,4.41720,0.00000
856.00,4.41764,20.079212,-0.000175,20.064210,0.7803,0.281,4.41764,0.00000
857.00,4.41920,20.079165,-0.000175,20.064172,0.7805,0.281,4.41920,0.00000
858.00,4.42096,20.079185,-0.000174,20.064193,0.7806,0.281,4.42096,0.00000
859.00,4.42206,20.079268,-0.000173,20.064227,0.7808,0.281,4.42206,0.00000
860.00,4.42261,20.079322,-0.000174,20.064244,0.7810,0.281,4.42261,0.00000
861.00,4.42380,20.079378,-0.000173,20.064317,0.7811,0.281,4.42380,0.00000
862.00,4.42318,20.079410,-0.000176,20.064338,0.7813,0.281,4.42318,0.00000
863.00,4.42256,20.079385,-0.000178,20.064304,0.7815,0.281,4.42256,0.00000
864.00,4.42159,20.079388,-0.000176,20.064351,0.7817,0.281,4.42159,0.00000
865.00,4.42090,20.079423,-0.000177,20.064365,0.7818,0.281,4.42090,0.00000
866.00,4.41962,20.079374,-0.000177,20.064267,0.7820,0.281,4.41962,0.00000
867.00,4.41994,20.079384,-0.000175,20.064218,0.7821,0.281,4.41994,0.00000
868.00,4.42013,20.079435,-0.000175,20.064229,0.7823,0.281,4.42013,0.00000
869.00,4.42098,20.079452,-0.000176,20.064216,0.7825,0.281,4.42098,0.00000
870.00,4.42179,20.079443,-0.000172,20.064196,0.7826,0.281,4.42179,0.00000
871.00,4.42291,20.079449,-0.000173,20.064234,0.7827,0.281,4.42291,0.00000
872.00,4.42304,20.079516,-0.000176,20.064304,0.7829,0.282,4.42304,0.00000
873.00,4.42290,20.079542,-0.000174,20.064302,0.7830,0.281,4.42290,0.00000
874.00,4.42288,20.079579,-0.000177,20.064255,0.7832,0.282,4.42288,0.00000
875.00,4.42277,20.079593,-0.000178,20.064225,0.7833,0.282,4.42277,0.00000
876.00,4.42300,20.079594,-0.000177,20.064197,0.7835,0.282,4.42300,0.00000
877.00,4.42334,20.079602,-0.000173,20.064199,0.7836,0.282,4.42334,0.00000
878.00,4.42411,20.079585,-0.000174,20.064172,0.7837,0.282,4.42411,0.00000
879.00,4.42486,20.079475,-0.000171,20.064147,0.7839,0.282,4.42486,0.00000
880.00,4.42486,20.079542,-0.000174,20.064262,0.7840,0.282,4.42486,0.00000
881.00,4.42392,20.079531,-0.000176,20.064250,0.7842,0.282,4.42392,0.00000
882.00,4.42468,20.079480,-0.000177,20.064227,0.7843,0.282,4.42468,0.00000
883.00,4.42387,20.079484,-0.000174,20.064266,0.7845,0.282,4.42387,0.00000
884.00,4.42272,20.079623,-0.000175,20.064358,0.7846,0.282,4.42272,0.00000
885.00,4.42351,20.079636,-0.000174,20.064337,0.7848,0.282,4.42351,0.00000
886.00,4.42428,20.079747,-0.000173,20.064380,0.7849,0.282,4.42428,0.00000
887.00,4.42361,20.079799,-0.000171,20.064361,0.7851,0.282,4.42361,0.00000
888.00,4.42383,20.079849,-0.000172,20.064350,0.7853,0.282,4.42383,0.00000
889.00,4.42388,20.079877,-0.000173,20.064324,0.7854,0.282,4.42388,0.00000
890.00,4.42293,20.079906,-0.000172,20.064316,0.7856,0.282,4.42293,0.00000
891.00,4.42267,20.079926,-0.000170,20.064345,0.7857,0.282,4.42267,0.00000
892.00,4.42270,20.079905,-0.000174,20.064294,0.7858,0.283,4.42270,0.00000
893.00,4.42337,20.079990,-0.000173,20.064343,0.7860,0.283,4.42337,0.00000
894.00,4.42419,20.079916,-0.000177,20.064288,0.7861,0.283,4.42419,0.00000
895.00,4.42514,20.079962,-0.000178,20.064294,0.7862,0.283,4.42514,0.00000
896.00,4.42577,20.079941,-0.000181,20.064254,0.7864,0.283,4.42577,0.00000
897.00,4.42585,20.079974,-0.000181,20.064270,0.7865,0.283,4.42585,0.00000
898.00,4.42574,20.079883,-0.000184,20.064153,0.7866,0.283,4.42574,0.00000
899.00,4.42484,20.080025,-0.000182,20.064222,0.7867,0.283,4.42484,0.00000
900.00,4.42422,20.079989,-0.000183,20.064156,0.7869,0.284,4.42422,0.00000
901.00,4.42474,20.079986,-0.000185,20.064112,0.7870,0.284,4.42474,0.00000
902.00,4.42529,20.080075,-0.000184,20.064212,0.7872,0.284,4.42529,0.00000
903.00,4.42540,20.080129,-0.000184,20.064284,0.7873,0.284,4.42540,0.00000
904.00,4.42674,20.080067,-0.000185,20.064247,0.7874,0.284,4.42674,0.00000
905.00,4.42755,20.080123,-0.000185,20.064299,0.7876,0.284,4.42755,0.00000
906.00,4.42678,20.080189,-0.000181,20.064357,0.7877,0.284,4.42678,0.00000
907.00,4.42702,20.080136,-0.000180,20.064295,0.7878,0.284,4.42702,0.00000
908.00,4.42723,20.080172,-0.000182,20.064307,0.7880,0.284,4.42723,0.00000
909.00,4.42549,20.080154,-0.000183,20.064262,0.7881,0.284,4.42549,0.00000
910.00,4.42427,20.080149,-0.000183,20.064266,0.7882,0.284,4.42427,0.00000
911.00,4.42380,20.080135,-0.000187,20.064234,0.7883,0.284,4.42380,0.00000
912.00,4.42336,20.080191,-0.000185,20.064283,0.7884,0.285,4.42336,0.00000
913.00,4.42283,20.080160,-0.000186,20.064274,0.7885,0.285,4.42283,0.00000
914.00,4.42457,20.080226,-0.000182,20.064314,0.7886,0.285,4.42457,0.00000
915.00,4.42606,20.080208,-0.000184,20.064318,0.7887,0.285,4.42606,0.00000
916.00,4.42694,20.080351,-0.000181,20.064435,0.7888,0.285,4.42694,0.00000
917.00,4.42668,20.080359,-0.000183,20.064389,0.7889,0.285,4.42668,0.00000
918.00,4.42662,20.080466,-0.000183,20.064411,0.7890,0.285,4.42662,0.00000
919.00,4.42634,20.080558,-0.000186,20.064475,0.7891,0.285,4.42634,0.00000
920.00,4.42572,20.080640,-0.000185,20.064495,0.7892,0.285,4.42572,0.00000
921.00,4.42533,20.080592,-0.000188,20.064435,0.7893,0.285,4.42533,0.00000
922.00,4.42504,20.080588,-0.000187,20.064389,0.7894,0.285,4.42504,0.00000
923.00,4.42527,20.080587,-0.000185,20.064389,0.7895,0.285,4.42527,0.00000
924.00,4.42524,20.080542,-0.000185,20.064317,0.7896,0.285,4.42524,0.00000
925.00,4.42566,20.080512,-0.000185,20.064256,0.7897,0.285,4.42566,0.00000
926.00,4.42517,20.080524,-0.000185,20.064220,0.7898,0.286,4.42517,0.00000
927.00,4.42561,20.080607,-0.000186,20.064242,0.7899,0.286,4.42561,0.00000
928.00,4.42579,20.080617,-0.000188,20.064197,0.7900,0.286,4.42579,0.00000
929.00,4.42614,20.080663,-0.000185,20.064256,0.7901,0.286,4.42614,0.00000
930.00,4.42631,20.080727,-0.000187,20.064261,0.7902,0.286,4.42631,0.00000
931.00,4.42616,20.080761,-0.000187,20.064277,0.7902,0.286,4.42616,0.00000
932.00,4.42640,20.080730,-0.000184,20.064252,0.7903,0.286,4.42640,0.00000
933.00,4.42644,20.080751,-0.000181,20.064265,0.7904,0.286,4.42644,0.00000
934.00,4.42580,20.080735,-0.000183,20.064182,0.7904,0.286,4.42580,0.00000
935.00,4.42465,20.080698,-0.000180,20.064179,0.7905,0.286,4.42465,0.00000
936.00,4.42550,20.080721,-0.000181,20.064184,0.7906,0.286,4.42550,0.00000
937.00,4.42512,20.080762,-0.000186,20.064220,0.7907,0.286,4.42512,0.00000
938.00,4.42416,20.080726,-0.000187,20.064156,0.7908,0.287,4.42416,0.00000
939.00,4.42425,20.080759,-0.000187,20.064166,0.7909,0.287,4.42425,0.00000
940.00,4.42448,20.080835,-0.000188,20.064178,0.7910,0.287,4.42448,0.00000
941.00,4.42381,20.080821,-0.000187,20.064122,0.7912,0.287,4.42381,0.00000
942.00,4.42390,20.080825,-0.000183,20.064092,0.7913,0.287,4.42390,0.00000
943.00,4.42455,20.080948,-0.000185,20.064169,0.7915,0.287,4.42455,0.00000
944.00,4.42433,20.080990,-0.000187,20.064181,0.7917,0.287,4.42433,0.00000
945.00,4.42434,20.080979,-0.000189,20.064159,0.7918,0.287,4.42434,0.00000
946.00,4.42465,20.081042,-0.000191,20.064169,0.7920,0.288,4.42465,0.00000
947.00,4.42451,20.081116,-0.000189,20.064212,0.7922,0.288,4.42451,0.00000
948.00,4.42395,20.081087,-0.000185,20.064176,0.7924,0.288,4.42395,0.00000
949.00,4.42464,20.081092,-0.000180,20.064201,0.7926,0.287,4.42464,0.00000
950.00,4.42498,20.081162,-0.000177,20.064213,0.7928,0.287,4.42498,0.00000
951.00,4.42550,20.081194,-0.000177,20.064221,0.7930,0.287,4.42550,0.00000
952.00,4.42628,20.081218,-0.000177,20.064219,0.7932,0.287,4.42628,0.00000
953.00,4.42746,20.081287,-0.000179,20.064279,0.7934,0.288,4.42746,0.00000
954.00,4.42692,20.081370,-0.000180,20.064267,0.7936,0.288,4.42692,0.00000
955.00,4.42635,20.081409,-0.000180,20.064307,0.7938,0.288,4.42635,0.00000
956.00,4.42586,20.081408,-0.000179,20.064339,0.7941,0.288,4.42586,0.00000
957.00,4.42523,20.081397,-0.000179,20.064295,0.7943,0.288,4.42523,0.00000
958.00,4.42451,20.081393,-0.000181,20.064265,0.7945,0.288,4.42451,0.00000
959.00,4.42438,20.081340,-0.000182,20.064235,0.7947,0.288,4.42438,0.00000
960.00,4.42591,20.081386,-0.000182,20.064235,0.7949,0.288,4.42591,0.00000
961.00,4.42608,20.081413,-0.000178,20.064204,0.7951,0.288,4.42608,0.00000
962.00,4.42586,20.081467,-0.000180,20.064315,0.7954,0.288,4.42586,0.00000
963.00,4.42543,20.081480,-0.000177,20.064279,0.7956,0.288,4.42543,0.00000
964.00,4.42544,20.081550,-0.000176,20.064345,0.7958,0.288,4.42544,0.00000
965.00,4.42386,20.081489,-0.000176,20.064333,0.7960,0.289,4.42386,0.00000
966.00,4.42325,20.081531,-0.000181,20.064388,0.7962,0.289,4.42325,0.00000
967.00,4.42295,20.081498,-0.000180,20.064274,0.7964,0.289,4.42295,0.00000
968.00,4.42275,20.081452,-0.000179,20.064247,0.7967,0.289,4.42275,0.00000
969.00,4.42258,20.081434,-0.000177,20.064173,0.7969,0.289,4.42258,0.00000
970.00,4.42267,20.081501,-0.000174,20.064211,0.7971,0.289,4.42267,0.00000
971.00,4.42228,20.081474,-0.000173,20.064145,0.7973,0.289,4.42228,0.00000
972.00,4.42293,20.081491,-0.000172,20.064183,0.7976,0.289,4.42293,0.00000
973.00,4.42378,20.081509,-0.000170,20.064199,0.7978,0.289,4.42378,0.00000
974.00,4.42368,20.081526,-0.000167,20.064199,0.7980,0.289,4.42368,0.00000
975.00,4.42387,20.081519,-0.000166,20.064166,0.7983,0.289,4.42387,0.00000
976.00,4.42453,20.081514,-0.000165,20.064170,0.7985,0.289,4.42453,0.00000
977.00,4.42418,20.081576,-0.000164,20.064181,0.7987,0.289,4.42418,0.00000
978.00,4.42391,20.081631,-0.000168,20.064213,0.7989,0.289,4.42391,0.00000
979.00,4.42414,20.081693,-0.000174,20.064290,0.7992,0.289,4.42414,0.00000
980.00,4.42362,20.081681,-0.000174,20.064259,0.7994,0.289,4.42362,0.00000
@6,2.2000,4.4, 980.067999999999 
981.00,4.42392,20.081746,-0.000175,20.064263,0.7996,0.289,4.42392,0.00000
982.00,4.42330,20.081791,-0.000174,20.064266,0.7998,0.289,4.42330,0.00000
983.00,4.42040,20.081863,-0.000172,20.064252,0.8000,0.289,4.42040,0.00000
984.00,4.41310,20.081886,-0.000169,20.064214,0.8003,0.289,4.41310,0.00000
985.00,4.40048,20.081989,-0.000172,20.064230,0.8005,0.290,4.40048,0.00000
986.00,4.37988,20.082063,-0.000172,20.064298,0.8007,0.290,4.37988,0.00000
987.00,4.35519,20.082026,-0.000174,20.064246,0.8009,0.290,4.35519,0.00000
988.00,4.33092,20.081980,-0.000178,20.064254,0.8011,0.290,4.33092,0.00000
989.00,4.31224,20.082007,-0.000180,20.064334,0.8013,0.290,4.31224,0.00000
990.00,4.30192,20.081966,-0.000180,20.064329,0.8015,0.290,4.30192,0.00000
991.00,4.30127,20.081952,-0.000180,20.064274,0.8017,0.290,4.30127,0.00000
992.00,4.30848,20.082020,-0.000182,20.064338,0.8019,0.291,4.30848,0.00000
993.00,4.31976,20.082083,-0.000179,20.064376,0.8020,0.290,4.31976,0.00000
994.00,4.33145,20.082099,-0.000178,20.064284,0.8022,0.290,4.33145,0.00000
995.00,4.34176,20.082150,-0.000178,20.064325,0.8024,0.291,4.34176,0.00000
996.00,4.35188,20.082167,-0.000180,20.064328,0.8026,0.291,4.35188,0.00000
997.00,4.35917,20.082211,-0.000180,20.064320,0.8028,0.291,4.35917,0.00000
998.00,4.36534,20.082239,-0.000183,20.064268,0.8029,0.291,4.36534,0.00000
999.00,4.37056,20.082258,-0.000184,20.064289,0.8031,0.291,4.37056,0.00000
1000.00,4.37446,20.082302,-0.000183,20.064267,0.8032,0.291,4.37446,0.00000
1001.00,4.37608,20.082305,-0.000181,20.064285,0.8034,0.291,4.37608,0.00000
1002.00,4.37681,20.082278,-0.000176,20.064264,0.8035,0.291,4.37681,0.00000
1003.00,4.37646,20.082286,-0.000174,20.064307,0.8037,0.291,4.37646,0.00000
1004.00,4.37593,20.082275,-0.000173,20.064318,0.8038,0.291,4.37593,0.00000
1005.00,4.37592,20.082295,-0.000169,20.064374,0.8040,0.291,4.37592,0.00000
1006.00,4.37647,20.082296,-0.000167,20.064380,0.8041,0.291,4.37647,0.00000
1007.00,4.37813,20.082295,-0.000171,20.064374,0.8043,0.291,4.37813,0.00000
1008.00,4.37929,20.082338,-0.000170,20.064392,0.8044,0.291,4.37929,0.00000
1009.00,4.38041,20.082324,-0.000171,20.064347,0.8046,0.291,4.38041,0.00000
1010.00,4.38183,20.082346,-0.000173,20.064317,0.8047,0.291,4.38183,0.00000
1011.00,4.38288,20.082414,-0.000173,20.064357,0.8048,0.292,4.38288,0.00000
1012.00,4.38416,20.082453,-0.000171,20.064377,0.8050,0.292,4.38416,0.00000
1013.00,4.38582,20.082386,-0.000170,20.064280,0.8051,0.291,4.38582,0.00000
1014.00,4.38744,20.082472,-0.000168,20.064348,0.8052,0.291,4.38744,0.00000
1015.00,4.38858,20.082451,-0.000168,20.064319,0.8053,0.291,4.38858,0.00000
1016.00,4.38992,20.082402,-0.000169,20.064209,0.8054,0.292,4.38992,0.00000
1017.00,4.39186,20.082404,-0.000168,20.064153,0.8055,0.291,4.39186,0.00000
1018.00,4.39304,20.082468,-0.000169,20.064212,0.8056,0.292,4.39304,0.00000
1019.00,4.39369,20.082525,-0.000175,20.064244,0.8057,0.292,4.39369,0.00000
1020.00,4.39471,20.082558,-0.000177,20.064253,0.8058,0.292,4.39471,0.00000
1021.00,4.39565,20.082540,-0.000180,20.064219,0.8059,0.292,4.39565,0.00000
1022.00,4.39607,20.082531,-0.000181,20.064223,0.8059,0.292,4.39607,0.00000
1023.00,4.39695,20.082613,-0.000180,20.064248,0.8060,0.292,4.39695,0.00000
1024.00,4.39783,20.082603,-0.000176,20.064191,0.8061,0.292,4.39783,0.00000
1025.00,4.39869,20.082616,-0.000177,20.064169,0.8062,0.292,4.39869,0.00000
1026.00,4.39910,20.082711,-0.000178,20.064271,0.8062,0.292,4.39910,0.00000
1027.00,4.39898,20.082840,-0.000177,20.064352,0.8063,0.292,4.39898,0.00000
1028.00,4.40001,20.082825,-0.000177,20.064352,0.8064,0.292,4.40001,0.00000
1029.00,4.40090,20.082826,-0.000178,20.064349,0.8065,0.292,4.40090,0.00000
1030.00,4.40161,20.082804,-0.000178,20.064314,0.8066,0.293,4.40161,0.00000
1031.00,4.40272,20.082841,-0.000176,20.064334,0.8067,0.293,4.40272,0.00000
1032.00,4.40336,20.082777,-0.000178,20.064296,0.8068,0.293,4.40336,0.00000
1033.00,4.40424,20.082788,-0.000181,20.064295,0.8069,0.293,4.40424,0.00000
1034.00,4.40488,20.082812,-0.000180,20.064299,0.8070,0.293,4.40488,0.00000
1035.00,4.40561,20.082795,-0.000179,20.064292,0.8071,0.293,4.40561,0.00000
1036.00,4.40580,20.082748,-0.000180,20.064219,0.8072,0.293,4.40580,0.00000
1037.00,4.40619,20.082749,-0.000177,20.064211,0.8073,0.293,4.40619,0.00000
1038.00,4.40577,20.082743,-0.000175,20.064209,0.8074,0.293,4.40577,0.00000
1039.00,4.40645,20.082800,-0.000176,20.064282,0.8076,0.293,4.40645,0.00000
1040.00,4.40630,20.082907,-0.000180,20.064357,0.8077,0.293,4.40630,0.00000
1041.00,4.40605,20.082977,-0.000179,20.064426,0.8079,0.293,4.40605,0.00000
1042.00,4.40660,20.083043,-0.000181,20.064451,0.8080,0.293,4.40660,0.00000
1043.00,4.40676,20.083167,-0.000186,20.064514,0.8082,0.294,4.40676,0.00000
1044.00,4.40619,20.083241,-0.000185,20.064470,0.8084,0.294,4.40619,0.00000
1045.00,4.40702,20.083293,-0.000181,20.064469,0.8085,0.294,4.40702,0.00000
1046.00,4.40870,20.083351,-0.000184,20.064455,0.8086,0.294,4.40870,0.00000
1047.00,4.41071,20.083388,-0.000185,20.064482,0.8088,0.294,4.41071,0.00000
1048.00,4.41193,20.083388,-0.000180,20.064458,0.8089,0.294,4.41193,0.00000
1049.00,4.41252,20.083286,-0.000178,20.064405,0.8091,0.294,4.41252,0.00000
1050.00,4.41214,20.083315,-0.000180,20.064410,0.8092,0.294,4.41214,0.00000
1051.00,4.41087,20.083363,-0.000176,20.064453,0.8094,0.294,4.41087,0.00000
1052.00,4.40931,20.083405,-0.000174,20.064451,0.8096,0.294,4.40931,0.00000
1053.00,4.40940,20.083391,-0.000176,20.064434,0.8098,0.294,4.40940,0.00000
1054.00,4.41008,20.083529,-0.000180,20.064522,0.8100,0.295,4.41008,0.00000
1055.00,4.41036,20.083484,-0.000178,20.064484,0.8102,0.295,4.41036,0.00000
1056.00,4.41035,20.083406,-0.000181,20.064391,0.8104,0.295,4.41035,0.00000
1057.00,4.41086,20.083401,-0.000183,20.064379,0.8106,0.295,4.41086,0.00000
1058.00,4.41091,20.083391,-0.000183,20.064410,0.8109,0.295,4.41091,0.00000
1059.00,4.41112,20.083280,-0.000183,20.064338,0.8111,0.295,4.41112,0.00000
1060.00,4.41203,20.083305,-0.000182,20.064313,0.8113,0.295,4.41203,0.00000
1061.00,4.41329,20.083425,-0.000179,20.064391,0.8115,0.295,4.41329,0.00000
1062.00,4.41375,20.083488,-0.000176,20.064372,0.8117,0.295,4.41375,0.00000
1063.00,4.41416,20.083573,-0.000176,20.064347,0.8119,0.295,4.41416,0.00000
1064.00,4.41413,20.083686,-0.000178,20.064381,0.8121,0.295,4.41413,0.00000
1065.00,4.41372,20.083746,-0.000177,20.064444,0.8123,0.295,4.41372,0.00000
1066.00,4.41464,20.083643,-0.000176,20.064371,0.8124,0.295,4.41464,0.00000
1067.00,4.41436,20.083663,-0.000175,20.064395,0.8126,0.295,4.41436,0.00000
1068.00,4.41402,20.083669,-0.000176,20.064368,0.8128,0.295,4.41402,0.00000
1069.00,4.41406,20.083643,-0.000176,20.064319,0.8130,0.296,4.41406,0.00000
1070.00,4.41418,20.083670,-0.000180,20.064295,0.8132,0.296,4.41418,0.00000
1071.00,4.41405,20.083764,-0.000183,20.064325,0.8133,0.296,4.41405,0.00000
1072.00,4.41419,20.083739,-0.000184,20.064284,0.8135,0.296,4.41419,0.00000
1073.00,4.41361,20.083767,-0.000179,20.064277,0.8137,0.296,4.41361,0.00000
1074.00,4.41358,20.083772,-0.000176,20.064288,0.8139,0.296,4.41358,0.00000
1075.00,4.41323,20.083764,-0.000171,20.064299,0.8141,0.296,4.41323,0.00000
1076.00,4.41268,20.083820,-0.000171,20.064356,0.8142,0.296,4.41268,0.00000
1077.00,4.41307,20.083856,-0.000171,20.064378,0.8144,0.296,4.41307,0.00000
1078.00,4.41379,20.083820,-0.000175,20.064376,0.8146,0.296,4.41379,0.00000
1079.00,4.41425,20.083881,-0.000176,20.064407,0.8148,0.296,4.41425,0.00000
1080.00,4.41528,20.083950,-0.000181,20.064412,0.8149,0.296,4.41528,0.00000
1081.00,4.41564,20.083913,-0.000179,20.064366,0.8151,0.296,4.41564,0.00000
1082.00,4.41529,20.083935,-0.000177,20.064375,0.8153,0.296,4.41529,0.00000
1083.00,4.41600,20.083934,-0.000176,20.064348,0.8155,0.296,4.41600,0.00000
1084.00,4.41550,20.083959,-0.000177,20.064342,0.8157,0.297,4.41550,0.00000
1085.00,4.41548,20.083928,-0.000177,20.064350,0.8159,0.297,4.41548,0.00000
1086.00,4.41553,20.083998,-0.000177,20.064359,0.8160,0.297,4.41553,0.00000
1087.00,4.41515,20.084024,-0.000178,20.064374,0.8162,0.297,4.41515,0.00000
1088.00,4.41406,20.084052,-0.000178,20.064358,0.8165,0.297,4.41406,0.00000
1089.00,4.41464,20.084060,-0.000174,20.064345,0.8167,0.297,4.41464,0.00000
1090.00,4.41461,20.084097,-0.000169,20.064332,0.8169,0.297,4.41461,0.00000
1091.00,4.41456,20.084056,-0.000171,20.064304,0.8171,0.297,4.41456,0.00000
1092.00,4.41550,20.084065,-0.000171,20.064289,0.8173,0.297,4.41550,0.00000
1093.00,4.41591,20.084114,-0.000173,20.064282,0.8175,0.297,4.41591,0.00000
1094.00,4.41573,20.084098,-0.000177,20.064268,0.8177,0.297,4.41573,0.00000
1095.00,4.41591,20.084087,-0.000181,20.064198,0.8178,0.297,4.41591,0.00000
1096.00,4.41595,20.084221,-0.000180,20.064260,0.8180,0.297,4.41595,0.00000
1097.00,4.41581,20.084235,-0.000179,20.064301,0.8182,0.298,4.41581,0.00000
1098.00,4.41617,20.084264,-0.000175,20.064398,0.8184,0.297,4.41617,0.00000
1099.00,4.41637,20.084274,-0.000175,20.064437,0.8186,0.297,4.41637,0.00000
1100.00,4.41628,20.084341,-0.000175,20.064496,0.8188,0.298,4.41628,0.00000
1101.00,4.41656,20.084259,-0.000174,20.064398,0.8189,0.298,4.41656,0.00000
1102.00,4.41594,20.084313,-0.000172,20.064378,0.8191,0.298,4.41594,0.00000
1103.00,4.41565,20.084385,-0.000174,20.064409,0.8192,0.298,4.41565,0.00000
1104.00,4.41551,20.084397,-0.000175,20.064352,0.8194,0.298,4.41551,0.00000
1105.00,4.41520,20.084360,-0.000176,20.064329,0.8195,0.298,4.41520,0.00000
1106.00,4.41473,20.084361,-0.000176,20.064362,0.8197,0.298,4.41473,0.00000
1107.00,4.41596,20.084306,-0.000180,20.064263,0.8198,0.298,4.41596,0.00000
1108.00,4.41657,20.084305,-0.000180,20.064152,0.8200,0.298,4.41657,0.00000
1109.00,4.41655,20.084313,-0.000180,20.064114,0.8202,0.299,4.41655,0.00000
1110.00,4.41600,20.084354,-0.000178,20.064125,0.8203,0.299,4.41600,0.00000
1111.00,4.41555,20.084390,-0.000176,20.064135,0.8204,0.299,4.41555,0.00000
1112.00,4.41456,20.084475,-0.000173,20.064220,0.8206,0.298,4.41456,0.00000
1113.00,4.41443,20.084505,-0.000173,20.064296,0.8207,0.299,4.41443,0.00000
1114.00,4.41406,20.084608,-0.000171,20.064381,0.8208,0.299,4.41406,0.00000
1115.00,4.41483,20.084695,-0.000173,20.064435,0.8210,0.299,4.41483,0.00000
1116.00,4.41530,20.084692,-0.000175,20.064466,0.8211,0.299,4.41530,0.00000
1117.00,4.41566,20.084712,-0.000175,20.064448,0.8212,0.299,4.41566,0.00000
1118.00,4.41516,20.084707,-0.000172,20.064452,0.8213,0.299,4.41516,0.00000
1119.00,4.41556,20.084710,-0.000172,20.064456,0.8214,0.299,4.41556,0.00000
1120.00,4.41569,20.084617,-0.000169,20.064333,0.8215,0.299,4.41569,0.00000
1121.00,4.41615,20.084669,-0.000168,20.064288,0.8216,0.299,4.41615,0.00000
1122.00,4.41607,20.084615,-0.000173,20.064274,0.8217,0.299,4.41607,0.00000
1123.00,4.41547,20.084641,-0.000174,20.064224,0.8218,0.299,4.41547,0.00000
1124.00,4.41473,20.084664,-0.000174,20.064216,0.8219,0.299,4.41473,0.00000
1125.00,4.41311,20.084790,-0.000175,20.064318,0.8220,0.299,4.41311,0.00000
1126.00,4.41194,20.084881,-0.000177,20.064392,0.8220,0.300,4.41194,0.00000
1127.00,4.41136,20.084916,-0.000174,20.064402,0.8221,0.299,4.41136,0.00000
1128.00,4.41255,20.084952,-0.000177,20.064445,0.8222,0.300,4.41255,0.00000
1129.00,4.41370,20.084991,-0.000176,20.064474,0.8223,0.300,4.41370,0.00000
1130.00,4.41548,20.084947,-0.000178,20.064452,0.8224,0.300,4.41548,0.00000
1131.00,4.41665,20.084955,-0.000174,20.064402,0.8224,0.300,4.41665,0.00000
1132.00,4.41694,20.085059,-0.000173,20.064462,0.8225,0.300,4.41694,0.00000
1133.00,4.41698,20.085004,-0.000171,20.064397,0.8226,0.300,4.41698,0.00000
1134.00,4.41646,20.084997,-0.000176,20.064330,0.8226,0.300,4.41646,0.00000
1135.00,4.41664,20.085050,-0.000176,20.064330,0.8226,0.300,4.41664,0.00000
1136.00,4.41687,20.085065,-0.000176,20.064358,0.8227,0.300,4.41687,0.00000
1137.00,4.41761,20.085056,-0.000178,20.064307,0.8227,0.300,4.41761,0.00000
1138.00,4.41752,20.085064,-0.000175,20.064303,0.8228,0.300,4.41752,0.00000
1139.00,4.41743,20.085079,-0.000170,20.064344,0.8229,0.300,4.41743,0.00000
1140.00,4.41671,20.085084,-0.000170,20.064318,0.8229,0.300,4.41671,0.00000
1141.00,4.41595,20.085005,-0.000172,20.064233,0.8229,0.300,4.41595,0.00000
1142.00,4.41568,20.085045,-0.000171,20.064237,0.8230,0.300,4.41568,0.00000
1143.00,4.41466,20.085185,-0.000176,20.064295,0.8230,0.301,4.41466,0.00000
1144.00,4.41516,20.085227,-0.000180,20.064258,0.8231,0.301,4.41516,0.00000
1145.00,4.41635,20.085293,-0.000181,20.064263,0.8232,0.301,4.41635,0.00000
1146.00,4.41653,20.085450,-0.000180,20.064346,0.8233,0.301,4.41653,0.00000
1147.00,4.41596,20.085455,-0.000178,20.064337,0.8235,0.301,4.41596,0.00000
1148.00,4.41561,20.085419,-0.000176,20.064290,0.8236,0.301,4.41561,0.00000
1149.00,4.41442,20.085448,-0.000173,20.064341,0.8237,0.301,4.41442,0.00000
1150.00,4.41222,20.085402,-0.000173,20.064291,0.8238,0.301,4.41222,0.00000
1151.00,4.41123,20.085378,-0.000174,20.064261,0.8239,0.301,4.41123,0.00000
1152.00,4.41186,20.085431,-0.000176,20.064274,0.8240,0.301,4.41186,0.00000
1153.00,4.41320,20.085456,-0.000177,20.064278,0.8241,0.301,4.41320,0.00000
1154.00,4.41407,20.085479,-0.000181,20.064238,0.8243,0.302,4.41407,0.00000
1155.00,4.41595,20.085499,-0.000181,20.064289,0.8244,0.302,4.41595,0.00000
1156.00,4.41697,20.085528,-0.000183,20.064305,0.8246,0.302,4.41697,0.00000
1157.00,4.41658,20.085517,-0.000182,20.064284,0.8247,0.302,4.41658,0.00000
1158.00,4.41706,20.085576,-0.000182,20.064315,0.8249,0.302,4.41706,0.00000
1159.00,4.41751,20.085578,-0.000178,20.064316,0.8250,0.302,4.41751,0.00000
1160.00,4.41732,20.085675,-0.000179,20.064338,0.8251,0.302,4.41732,0.00000
1161.00,4.41660,20.085659,-0.000180,20.064280,0.8253,0.302,4.41660,0.00000
1162.00,4.41671,20.085682,-0.000182,20.064296,0.8254,0.302,4.41671,0.00000
1163.00,4.41547,20.085705,-0.000181,20.064322,0.8255,0.302,4.41547,0.00000
1164.00,4.41516,20.085701,-0.000179,20.064322,0.8256,0.302,4.41516,0.00000
1165.00,4.41458,20.085673,-0.000178,20.064304,0.8257,0.302,4.41458,0.00000
1166.00,4.41556,20.085681,-0.000173,20.064321,0.8258,0.302,4.41556,0.00000
1167.00,4.41554,20.085724,-0.000173,20.064344,0.8259,0.302,4.41554,0.00000
1168.00,4.41604,20.085677,-0.000177,20.064279,0.8260,0.302,4.41604,0.00000
1169.00,4.41595,20.085701,-0.000183,20.064307,0.8261,0.303,4.41595,0.00000
1170.00,4.41626,20.085774,-0.000184,20.064390,0.8262,0.303,4.41626,0.00000
1171.00,4.41627,20.085792,-0.000183,20.064405,0.8263,0.303,4.41627,0.00000
1172.00,4.41656,20.085793,-0.000181,20.064401,0.8264,0.303,4.41656,0.00000
1173.00,4.41651,20.085806,-0.000180,20.064419,0.8265,0.303,4.41651,0.00000
1174.00,4.41581,20.085805,-0.000178,20.064379,0.8266,0.303,4.41581,0.00000
1175.00,4.41526,20.085765,-0.000176,20.064316,0.8267,0.303,4.41526,0.00000
1176.00,4.41487,20.085840,-0.000179,20.064365,0.8269,0.303,4.41487,0.00000
1177.00,4.41468,20.085820,-0.000182,20.064335,0.8270,0.303,4.41468,0.00000
1178.00,4.41398,20.085894,-0.000178,20.064391,0.8271,0.303,4.41398,0.00000
1179.00,4.41319,20.085934,-0.000178,20.064422,0.8272,0.303,4.41319,0.00000
1180.00,4.41303,20.086008,-0.000176,20.064447,0.8273,0.303,4.41303,0.00000
@7,2.2000,4.4, 1180.029 
1181.00,4.41322,20.085981,-0.000176,20.064405,0.8274,0.303,4.41322,0.00000
1182.00,4.41333,20.086044,-0.000170,20.064448,0.8275,0.303,4.41333,0.00000
1183.00,4.41243,20.086034,-0.000171,20.064445,0.8277,0.303,4.41243,0.00000
1184.00,4.40834,20.086061,-0.000171,20.064436,0.8278,0.303,4.40834,0.00000
1185.00,4.39767,20.086039,-0.000172,20.064411,0.8279,0.303,4.39767,0.00000
1186.00,4.37993,20.086128,-0.000172,20.064435,0.8280,0.303,4.37993,0.00000
1187.00,4.35771,20.086138,-0.000175,20.064409,0.8281,0.304,4.35771,0.00000
1188.00,4.33550,20.086153,-0.000174,20.064353,0.8282,0.304,4.33550,0.00000
1189.00,4.31812,20.086200,-0.000175,20.064343,0.8283,0.304,4.31812,0.00000
1190.00,4.30915,20.086260,-0.000176,20.064370,0.8284,0.304,4.30915,0.00000
1191.00,4.30842,20.086239,-0.000179,20.064364,0.8284,0.304,4.30842,0.00000
1192.00,4.31417,20.086290,-0.000181,20.064402,0.8285,0.304,4.31417,0.00000
1193.00,4.32423,20.086365,-0.000181,20.064422,0.8286,0.305,4.32423,0.00000
1194.00,4.33614,20.086405,-0.000179,20.064444,0.8287,0.305,4.33614,0.00000
1195.00,4.34607,20.086426,-0.000180,20.064445,0.8288,0.305,4.34607,0.00000
1196.00,4.35464,20.086460,-0.000177,20.064439,0.8289,0.305,4.35464,0.00000
1197.00,4.36243,20.086477,-0.000173,20.064397,0.8289,0.305,4.36243,0.00000
1198.00,4.36749,20.086509,-0.000172,20.064429,0.8290,0.305,4.36749,0.00000
1199.00,4.36946,20.086490,-0.000170,20.064438,0.8291,0.305,4.36946,0.00000
1200.00,4.37151,20.086484,-0.000166,20.064411,0.8292,0.304,4.37151,0.00000
1201.00,4.37339,20.086485,-0.000164,20.064431,0.8294,0.304,4.37339,0.00000
1202.00,4.37436,20.086499,-0.000162,20.064413,0.8295,0.304,4.37436,0.00000
1203.00,4.37555,20.086567,-0.000163,20.064425,0.8296,0.304,4.37555,0.00000
1204.00,4.37730,20.086594,-0.000166,20.064425,0.8298,0.305,4.37730,0.00000
1205.00,4.37865,20.086593,-0.000168,20.064435,0.8299,0.305,4.37865,0.00000
1206.00,4.37949,20.086649,-0.000169,20.064416,0.8301,0.305,4.37949,0.00000
1207.00,4.37989,20.086721,-0.000171,20.064498,0.8302,0.305,4.37989,0.00000
1208.00,4.37998,20.086721,-0.000170,20.064536,0.8303,0.305,4.37998,0.00000
1209.00,4.38006,20.086783,-0.000168,20.064510,0.8304,0.305,4.38006,0.00000
1210.00,4.37988,20.086841,-0.000166,20.064530,0.8306,0.305,4.37988,0.00000
1211.00,4.38092,20.086809,-0.000167,20.064508,0.8307,0.305,4.38092,0.00000
1212.00,4.38203,20.086764,-0.000168,20.064450,0.8309,0.305,4.38203,0.00000
1213.00,4.38304,20.086720,-0.000168,20.064353,0.8311,0.305,4.38304,0.00000
1214.00,4.38412,20.086758,-0.000170,20.064382,0.8312,0.305,4.38412,0.00000
1215.00,4.38481,20.086774,-0.000173,20.064363,0.8314,0.306,4.38481,0.00000
1216.00,4.38401,20.086863,-0.000173,20.064435,0.8316,0.306,4.38401,0.00000
1217.00,4.38452,20.086936,-0.000172,20.064462,0.8317,0.306,4.38452,0.00000
1218.00,4.38592,20.086974,-0.000171,20.064527,0.8319,0.306,4.38592,0.00000
1219.00,4.38732,20.086955,-0.000172,20.064568,0.8321,0.306,4.38732,0.00000
1220.00,4.38872,20.086964,-0.000172,20.064577,0.8322,0.306,4.38872,0.00000
1221.00,4.39072,20.086953,-0.000172,20.064546,0.8323,0.306,4.39072,0.00000
1222.00,4.39134,20.086884,-0.000170,20.064515,0.8325,0.306,4.39134,0.00000
1223.00,4.39182,20.086888,-0.000173,20.064482,0.8326,0.306,4.39182,0.00000
1224.00,4.39245,20.086873,-0.000174,20.064394,0.8327,0.306,4.39245,0.00000
1225.00,4.39251,20.086885,-0.000173,20.064383,0.8328,0.306,4.39251,0.00000
1226.00,4.39284,20.086902,-0.000174,20.064377,0.8329,0.306,4.39284,0.00000
1227.00,4.39461,20.086976,-0.000177,20.064370,0.8330,0.306,4.39461,0.00000
1228.00,4.39566,20.087031,-0.000176,20.064379,0.8331,0.306,4.39566,0.00000
1229.00,4.39678,20.087101,-0.000175,20.064435,0.8331,0.306,4.39678,0.00000
1230.00,4.39812,20.087175,-0.000176,20.064458,0.8332,0.306,4.39812,0.00000
1231.00,4.39848,20.087176,-0.000177,20.064446,0.8333,0.306,4.39848,0.00000
1232.00,4.39795,20.087225,-0.000176,20.064513,0.8334,0.306,4.39795,0.00000
1233.00,4.39789,20.087154,-0.000176,20.064433,0.8335,0.306,4.39789,0.00000
1234.00,4.39670,20.087121,-0.000175,20.064425,0.8336,0.306,4.39670,0.00000
1235.00,4.39629,20.087168,-0.000175,20.064446,0.8337,0.307,4.39629,0.00000
1236.00,4.39711,20.087179,-0.000175,20.064425,0.8337,0.307,4.39711,0.00000
1237.00,4.39805,20.087136,-0.000176,20.064321,0.8338,0.307,4.39805,0.00000
1238.00,4.39894,20.087216,-0.000175,20.064412,0.8339,0.307,4.39894,0.00000
1239.00,4.40044,20.087260,-0.000177,20.064404,0.8339,0.307,4.40044,0.00000
1240.00,4.40172,20.087202,-0.000178,20.064361,0.8340,0.307,4.40172,0.00000
1241.00,4.40169,20.087241,-0.000177,20.064410,0.8340,0.307,4.40169,0.00000
1242.00,4.40199,20.087338,-0.000177,20.064499,0.8341,0.307,4.40199,0.00000
1243.00,4.40160,20.087410,-0.000178,20.064506,0.8341,0.307,4.40160,0.00000
1244.00,4.40151,20.087415,-0.000175,20.064508,0.8341,0.307,4.40151,0.00000
1245.00,4.40193,20.087349,-0.000172,20.064447,0.8342,0.307,4.40193,0.00000
1246.00,4.40369,20.087364,-0.000171,20.064447,0.8342,0.307,4.40369,0.00000
1247.00,4.40339,20.087265,-0.000172,20.064373,0.8343,0.307,4.40339,0.00000
1248.00,4.40356,20.087169,-0.000171,20.064313,0.8344,0.307,4.40356,0.00000
1249.00,4.40413,20.087195,-0.000173,20.064299,0.8344,0.308,4.40413,0.00000
1250.00,4.40419,20.087297,-0.000176,20.064393,0.8345,0.308,4.40419,0.00000
1251.00,4.40395,20.087267,-0.000178,20.064404,0.8345,0.308,4.40395,0.00000
1252.00,4.40387,20.087268,-0.000177,20.064421,0.8345,0.308,4.40387,0.00000
1253.00,4.40355,20.087331,-0.000177,20.064466,0.8346,0.308,4.40355,0.00000
1254.00,4.40340,20.087342,-0.000177,20.064510,0.8347,0.308,4.40340,0.00000
1255.00,4.40400,20.087343,-0.000176,20.064461,0.8348,0.308,4.40400,0.00000
1256.00,4.40364,20.087438,-0.000175,20.064475,0.8349,0.308,4.40364,0.00000
1257.00,4.40413,20.087517,-0.000172,20.064518,0.8350,0.308,4.40413,0.00000
1258.00,4.40543,20.087575,-0.000170,20.064533,0.8350,0.308,4.40543,0.00000
1259.00,4.40505,20.087642,-0.000170,20.064508,0.8351,0.308,4.40505,0.00000
1260.00,4.40381,20.087739,-0.000168,20.064557,0.8352,0.308,4.40381,0.00000
1261.00,4.40311,20.087780,-0.000168,20.064559,0.8353,0.308,4.40311,0.00000
1262.00,4.40334,20.087805,-0.000165,20.064513,0.8354,0.308,4.40334,0.00000
1263.00,4.40256,20.087713,-0.000164,20.064368,0.8355,0.308,4.40256,0.00000
1264.00,4.40322,20.087755,-0.000162,20.064392,0.8356,0.308,4.40322,0.00000
1265.00,4.40373,20.087744,-0.000165,20.064364,0.8357,0.308,4.40373,0.00000
1266.00,4.40393,20.087693,-0.000164,20.064298,0.8358,0.308,4.40393,0.00000
1267.00,4.40367,20.087698,-0.000169,20.064318,0.8358,0.308,4.40367,0.00000
1268.00,4.40392,20.087788,-0.000172,20.064398,0.8359,0.309,4.40392,0.00000
1269.00,4.40346,20.087731,-0.000173,20.064335,0.8359,0.309,4.40346,0.00000
1270.00,4.40341,20.087722,-0.000168,20.064315,0.8360,0.309,4.40341,0.00000
1271.00,4.40383,20.087782,-0.000168,20.064341,0.8361,0.309,4.40383,0.00000
1272.00,4.40492,20.087871,-0.000167,20.064390,0.8361,0.309,4.40492,0.00000
1273.00,4.40557,20.087939,-0.000169,20.064428,0.8362,0.309,4.40557,0.00000
1274.00,4.40681,20.088024,-0.000173,20.064469,0.8363,0.309,4.40681,0.00000
1275.00,4.40832,20.088016,-0.000177,20.064453,0.8363,0.309,4.40832,0.00000
1276.00,4.40917,20.088012,-0.000176,20.064429,0.8364,0.309,4.40917,0.00000
1277.00,4.40988,20.088014,-0.000174,20.064393,0.8365,0.309,4.40988,0.00000
1278.00,4.41013,20.087974,-0.000170,20.064344,0.8366,0.309,4.41013,0.00000
1279.00,4.40966,20.087989,-0.000166,20.064345,0.8367,0.309,4.40966,0.00000
1280.00,4.40830,20.088010,-0.000168,20.064373,0.8368,0.309,4.40830,0.00000
1281.00,4.40781,20.088023,-0.000172,20.064391,0.8368,0.309,4.40781,0.00000
1282.00,4.40609,20.088013,-0.000174,20.064399,0.8369,0.310,4.40609,0.00000
1283.00,4.40566,20.088056,-0.000175,20.064409,0.8369,0.310,4.40566,0.00000
1284.00,4.40598,20.088108,-0.000175,20.064455,0.8370,0.310,4.40598,0.00000
1285.00,4.40681,20.088191,-0.000176,20.064478,0.8370,0.310,4.40681,0.00000
1286.00,4.40749,20.088256,-0.000173,20.064518,0.8370,0.310,4.40749,0.00000
1287.00,4.40862,20.088320,-0.000172,20.064547,0.8370,0.310,4.40862,0.00000
1288.00,4.40898,20.088337,-0.000176,20.064570,0.8370,0.310,4.40898,0.00000
1289.00,4.40835,20.088300,-0.000180,20.064530,0.8370,0.310,4.40835,0.00000
1290.00,4.40773,20.088282,-0.000179,20.064500,0.8370,0.311,4.40773,0.00000
1291.00,4.40761,20.088244,-0.000178,20.064457,0.8371,0.311,4.40761,0.00000
1292.00,4.40705,20.088215,-0.000178,20.064431,0.8371,0.311,4.40705,0.00000
1293.00,4.40753,20.088239,-0.000176,20.064394,0.8371,0.311,4.40753,0.00000
1294.00,4.40922,20.088230,-0.000173,20.064337,0.8371,0.311,4.40922,0.00000
1295.00,4.40923,20.088212,-0.000172,20.064294,0.8371,0.311,4.40923,0.00000
1296.00,4.40879,20.088175,-0.000173,20.064213,0.8371,0.311,4.40879,0.00000
1297.00,4.40918,20.088088,-0.000176,20.064121,0.8371,0.311,4.40918,0.00000
1298.00,4.40904,20.088103,-0.000177,20.064173,0.8371,0.311,4.40904,0.00000
1299.00,4.40851,20.088071,-0.000175,20.064205,0.8371,0.311,4.40851,0.00000
1300.00,4.40886,20.088151,-0.000171,20.064263,0.8372,0.311,4.40886,0.00000
1301.00,4.40918,20.088247,-0.000170,20.064379,0.8372,0.311,4.40918,0.00000
1302.00,4.40923,20.088342,-0.000167,20.064470,0.8372,0.311,4.40923,0.00000
1303.00,4.40884,20.088385,-0.000164,20.064510,0.8373,0.311,4.40884,0.00000
1304.00,4.40809,20.088506,-0.000167,20.064589,0.8373,0.311,4.40809,0.00000
1305.00,4.40795,20.088510,-0.000171,20.064632,0.8374,0.311,4.40795,0.00000
1306.00,4.40758,20.088587,-0.000171,20.064622,0.8374,0.311,4.40758,0.00000
1307.00,4.40729,20.088619,-0.000171,20.064617,0.8375,0.311,4.40729,0.00000
1308.00,4.40660,20.088583,-0.000174,20.064552,0.8375,0.311,4.40660,0.00000
1309.00,4.40647,20.088524,-0.000172,20.064461,0.8375,0.312,4.40647,0.00000
1310.00,4.40632,20.088488,-0.000169,20.064391,0.8375,0.311,4.40632,0.00000
1311.00,4.40570,20.088447,-0.000167,20.064400,0.8376,0.311,4.40570,0.00000
1312.00,4.40568,20.088435,-0.000169,20.064392,0.8376,0.311,4.40568,0.00000
1313.00,4.40601,20.088444,-0.000168,20.064385,0.8377,0.311,4.40601,0.00000
1314.00,4.40616,20.088502,-0.000168,20.064447,0.8377,0.312,4.40616,0.00000
1315.00,4.40543,20.088553,-0.000168,20.064453,0.8378,0.312,4.40543,0.00000
1316.00,4.40584,20.088568,-0.000169,20.064434,0.8378,0.312,4.40584,0.00000
1317.00,4.40593,20.088653,-0.000171,20.064435,0.8379,0.312,4.40593,0.00000
1318.00,4.40685,20.088683,-0.000170,20.064395,0.8380,0.312,4.40685,0.00000
1319.00,4.40764,20.088730,-0.000169,20.064337,0.8381,0.312,4.40764,0.00000
1320.00,4.40904,20.088731,-0.000169,20.064317,0.8381,0.312,4.40904,0.00000
1321.00,4.40924,20.088719,-0.000172,20.064306,0.8382,0.312,4.40924,0.00000
1322.00,4.40902,20.088708,-0.000168,20.064353,0.8383,0.312,4.40902,0.00000
1323.00,4.40797,20.088746,-0.000169,20.064416,0.8384,0.312,4.40797,0.00000
1324.00,4.40708,20.088741,-0.000173,20.064478,0.8385,0.312,4.40708,0.00000
1325.00,4.40587,20.088813,-0.000175,20.064568,0.8386,0.312,4.40587,0.00000
1326.00,4.40583,20.088858,-0.000177,20.064568,0.8387,0.312,4.40583,0.00000
1327.00,4.40605,20.088883,-0.000178,20.064529,0.8388,0.313,4.40605,0.00000
1328.00,4.40694,20.088915,-0.000178,20.064542,0.8389,0.313,4.40694,0.00000
1329.00,4.40723,20.088927,-0.000177,20.064517,0.8390,0.313,4.40723,0.00000
1330.00,4.40850,20.088920,-0.000176,20.064471,0.8391,0.313,4.40850,0.00000
1331.00,4.41008,20.088943,-0.000174,20.064484,0.8392,0.313,4.41008,0.00000
1332.00,4.41047,20.088975,-0.000174,20.064484,0.8393,0.313,4.41047,0.00000
1333.00,4.41046,20.088988,-0.000173,20.064456,0.8394,0.313,4.41046,0.00000
1334.00,4.41085,20.089023,-0.000172,20.064460,0.8395,0.313,4.41085,0.00000
1335.00,4.41092,20.089035,-0.000173,20.064463,0.8396,0.313,4.41092,0.00000
1336.00,4.41028,20.089058,-0.000174,20.064447,0.8397,0.313,4.41028,0.00000
1337.00,4.41005,20.089107,-0.000174,20.064406,0.8398,0.313,4.41005,0.00000
1338.00,4.41009,20.089147,-0.000173,20.064464,0.8399,0.313,4.41009,0.00000
1339.00,4.41020,20.089186,-0.000173,20.064452,0.8400,0.314,4.41020,0.00000
1340.00,4.40940,20.089233,-0.000176,20.064471,0.8401,0.314,4.40940,0.00000
1341.00,4.40856,20.089255,-0.000176,20.064469,0.8402,0.314,4.40856,0.00000
1342.00,4.40757,20.089272,-0.000178,20.064534,0.8404,0.314,4.40757,0.00000
1343.00,4.40732,20.089304,-0.000179,20.064512,0.8405,0.314,4.40732,0.00000
1344.00,4.40662,20.089305,-0.000181,20.064492,0.8406,0.314,4.40662,0.00000
1345.00,4.40663,20.089327,-0.000177,20.064493,0.8407,0.314,4.40663,0.00000
1346.00,4.40646,20.089360,-0.000173,20.064565,0.8409,0.314,4.40646,0.00000
1347.00,4.40800,20.089358,-0.000173,20.064548,0.8411,0.314,4.40800,0.00000
1348.00,4.40856,20.089345,-0.000171,20.064524,0.8412,0.314,4.40856,0.00000
1349.00,4.40838,20.089343,-0.000167,20.064523,0.8414,0.314,4.40838,0.00000
1350.00,4.40909,20.089416,-0.000168,20.064542,0.8416,0.314,4.40909,0.00000
1351.00,4.40992,20.089461,-0.000171,20.064512,0.8418,0.314,4.40992,0.00000
1352.00,4.40975,20.089489,-0.000171,20.064502,0.8419,0.314,4.40975,0.00000
1353.00,4.40965,20.089532,-0.000174,20.064539,0.8421,0.315,4.40965,0.00000
1354.00,4.41081,20.089560,-0.000174,20.064554,0.8423,0.315,4.41081,0.00000
1355.00,4.41072,20.089541,-0.000175,20.064542,0.8424,0.315,4.41072,0.00000
1356.00,4.41031,20.089546,-0.000172,20.064549,0.8426,0.315,4.41031,0.00000
1357.00,4.41059,20.089533,-0.000169,20.064534,0.8427,0.315,4.41059,0.00000
1358.00,4.41029,20.089535,-0.000169,20.064532,0.8429,0.315,4.41029,0.00000
1359.00,4.40947,20.089636,-0.000169,20.064614,0.8431,0.315,4.40947,0.00000
1360.00,4.40886,20.089637,-0.000169,20.064589,0.8432,0.315,4.40886,0.00000
1361.00,4.40845,20.089664,-0.000168,20.064576,0.8434,0.315,4.40845,0.00000
1362.00,4.40797,20.089760,-0.000167,20.064601,0.8436,0.315,4.40797,0.00000
1363.00,4.40811,20.089813,-0.000166,20.064566,0.8437,0.315,4.40811,0.00000
1364.00,4.40755,20.089775,-0.000167,20.064442,0.8439,0.315,4.40755,0.00000
1365.00,4.40685,20.089835,-0.000169,20.064483,0.8441,0.315,4.40685,0.00000
1366.00,4.40635,20.089861,-0.000171,20.064445,0.8443,0.315,4.40635,0.00000
1367.00,4.40601,20.089856,-0.000171,20.064431,0.8444,0.315,4.40601,0.00000
1368.00,4.40521,20.089845,-0.000171,20.064446,0.8446,0.315,4.40521,0.00000
1369.00,4.40614,20.089871,-0.000175,20.064526,0.8448,0.316,4.40614,0.00000
1370.00,4.40746,20.089842,-0.000175,20.064488,0.8450,0.316,4.40746,0.00000
1371.00,4.40810,20.089909,-0.000174,20.064560,0.8451,0.316,4.40810,0.00000
1372.00,4.40798,20.089911,-0.000174,20.064563,0.8453,0.316,4.40798,0.00000
1373.00,4.40805,20.089982,-0.000172,20.064530,0.8455,0.316,4.40805,0.00000
1374.00,4.40743,20.090022,-0.000167,20.064526,0.8457,0.315,4.40743,0.00000
1375.00,4.40717,20.090039,-0.000166,20.064528,0.8458,0.315,4.40717,0.00000
1376.00,4.40699,20.089969,-0.000167,20.064460,0.8460,0.315,4.40699,0.00000
1377.00,4.40722,20.089966,-0.000169,20.064502,0.8462,0.316,4.40722,0.00000
1378.00,4.40762,20.089972,-0.000170,20.064597,0.8464,0.316,4.40762,0.00000
1379.00,4.40742,20.089879,-0.000170,20.064539,0.8465,0.316,4.40742,0.00000
1380.00,4.40641,20.089923,-0.000170,20.064547,0.8467,0.316,4.40641,0.00000
1381.00,4.40633,20.089939,-0.000172,20.064505,0.8468,0.316,4.40633,0.00000
@8,2.2000,4.4, 1380.10000000001 
1382.00,4.40600,20.089970,-0.000175,20.064436,0.8470,0.316,4.40600,0.00000
1383.00,4.40453,20.089920,-0.000176,20.064301,0.8471,0.316,4.40453,0.00000
1384.00,4.39973,20.090015,-0.000178,20.064310,0.8472,0.316,4.39973,0.00000
1385.00,4.39070,20.090014,-0.000181,20.064283,0.8474,0.317,4.39070,0.00000
1386.00,4.37642,20.090020,-0.000177,20.064274,0.8474,0.317,4.37642,0.00000
1387.00,4.35666,20.090007,-0.000174,20.064246,0.8475,0.316,4.35666,0.00000
1388.00,4.33641,20.090071,-0.000178,20.064319,0.8476,0.317,4.33641,0.00000
1389.00,4.32147,20.090048,-0.000179,20.064293,0.8477,0.317,4.32147,0.00000
1390.00,4.31371,20.090068,-0.000176,20.064266,0.8478,0.317,4.31371,0.00000
1391.00,4.31297,20.090075,-0.000176,20.064302,0.8479,0.317,4.31297,0.00000
1392.00,4.31949,20.090092,-0.000178,20.064317,0.8480,0.317,4.31949,0.00000
1393.00,4.32900,20.090123,-0.000177,20.064316,0.8481,0.317,4.32900,0.00000
1394.00,4.33939,20.090219,-0.000175,20.064359,0.8482,0.317,4.33939,0.00000
1395.00,4.34838,20.090268,-0.000176,20.064367,0.8483,0.317,4.34838,0.00000
1396.00,4.35631,20.090379,-0.000177,20.064412,0.8484,0.317,4.35631,0.00000
1397.00,4.36283,20.090469,-0.000175,20.064467,0.8485,0.317,4.36283,0.00000
1398.00,4.36847,20.090489,-0.000173,20.064464,0.8486,0.317,4.36847,0.00000
1399.00,4.37233,20.090499,-0.000176,20.064472,0.8487,0.317,4.37233,0.00000
1400.00,4.37461,20.090486,-0.000179,20.064456,0.8488,0.318,4.37461,0.00000
1401.00,4.37664,20.090463,-0.000182,20.064432,0.8488,0.318,4.37664,0.00000
1402.00,4.37766,20.090424,-0.000183,20.064380,0.8489,0.318,4.37766,0.00000
1403.00,4.37851,20.090448,-0.000182,20.064390,0.8490,0.318,4.37851,0.00000
1404.00,4.37867,20.090469,-0.000178,20.064388,0.8491,0.318,4.37867,0.00000
1405.00,4.37928,20.090528,-0.000176,20.064426,0.8492,0.318,4.37928,0.00000
1406.00,4.37902,20.090585,-0.000176,20.064461,0.8493,0.318,4.37902,0.00000
1407.00,4.37911,20.090665,-0.000176,20.064522,0.8495,0.318,4.37911,0.00000
1408.00,4.37954,20.090670,-0.000180,20.064504,0.8496,0.318,4.37954,0.00000
1409.00,4.38011,20.090591,-0.000180,20.064452,0.8497,0.318,4.38011,0.00000
1410.00,4.38079,20.090619,-0.000182,20.064486,0.8498,0.319,4.38079,0.00000
1411.00,4.38063,20.090565,-0.000181,20.064416,0.8498,0.319,4.38063,0.00000
1412.00,4.38096,20.090568,-0.000179,20.064366,0.8499,0.319,4.38096,0.00000
1413.00,4.38096,20.090594,-0.000177,20.064403,0.8500,0.318,4.38096,0.00000
1414.00,4.38120,20.090686,-0.000181,20.064474,0.8501,0.319,4.38120,0.00000
1415.00,4.38136,20.090711,-0.000176,20.064434,0.8501,0.319,4.38136,0.00000
1416.00,4.38350,20.090767,-0.000174,20.064454,0.8502,0.319,4.38350,0.00000
1417.00,4.38460,20.090823,-0.000179,20.064463,0.8503,0.319,4.38460,0.00000
1418.00,4.38527,20.090851,-0.000179,20.064429,0.8503,0.319,4.38527,0.00000
1419.00,4.38599,20.090914,-0.000175,20.064416,0.8504,0.319,4.38599,0.00000
1420.00,4.38678,20.090874,-0.000174,20.064383,0.8505,0.319,4.38678,0.00000
1421.00,4.38697,20.090890,-0.000175,20.064358,0.8505,0.319,4.38697,0.00000
1422.00,4.38774,20.090861,-0.000170,20.064354,0.8505,0.319,4.38774,0.00000
1423.00,4.38943,20.090925,-0.000167,20.064407,0.8506,0.319,4.38943,0.00000
1424.00,4.39022,20.090901,-0.000168,20.064392,0.8507,0.319,4.39022,0.00000
1425.00,4.39085,20.091006,-0.000171,20.064498,0.8507,0.319,4.39085,0.00000
1426.00,4.39109,20.091072,-0.000170,20.064595,0.8508,0.319,4.39109,0.00000
1427.00,4.39211,20.091066,-0.000171,20.064593,0.8509,0.319,4.39211,0.00000
1428.00,4.39147,20.091056,-0.000171,20.064568,0.8509,0.319,4.39147,0.00000
1429.00,4.39203,20.091033,-0.000171,20.064522,0.8510,0.319,4.39203,0.00000
1430.00,4.39240,20.090964,-0.000171,20.064414,0.8511,0.319,4.39240,0.00000
1431.00,4.39261,20.090908,-0.000173,20.064330,0.8512,0.319,4.39261,0.00000
1432.00,4.39268,20.090997,-0.000175,20.064410,0.8512,0.319,4.39268,0.00000
1433.00,4.39333,20.090976,-0.000177,20.064378,0.8513,0.320,4.39333,0.00000
1434.00,4.39373,20.091045,-0.000177,20.064409,0.8514,0.320,4.39373,0.00000
1435.00,4.39368,20.091097,-0.000179,20.064448,0.8515,0.320,4.39368,0.00000
1436.00,4.39387,20.091171,-0.000176,20.064488,0.8515,0.320,4.39387,0.00000
1437.00,4.39358,20.091135,-0.000176,20.064425,0.8516,0.320,4.39358,0.00000
1438.00,4.39374,20.091113,-0.000174,20.064405,0.8517,0.320,4.39374,0.00000
1439.00,4.39379,20.091142,-0.000174,20.064422,0.8518,0.320,4.39379,0.00000
1440.00,4.39490,20.091143,-0.000173,20.064396,0.8519,0.320,4.39490,0.00000
1441.00,4.39618,20.091126,-0.000175,20.064337,0.8520,0.320,4.39618,0.00000
1442.00,4.39686,20.091127,-0.000171,20.064314,0.8521,0.320,4.39686,0.00000
1443.00,4.39714,20.091215,-0.000171,20.064332,0.8522,0.320,4.39714,0.00000
1444.00,4.39703,20.091233,-0.000167,20.064320,0.8524,0.320,4.39703,0.00000
1445.00,4.39632,20.091225,-0.000166,20.064271,0.8525,0.320,4.39632,0.00000
1446.00,4.39492,20.091311,-0.000167,20.064347,0.8527,0.320,4.39492,0.00000
1447.00,4.39466,20.091362,-0.000171,20.064386,0.8529,0.320,4.39466,0.00000
1448.00,4.39474,20.091349,-0.000175,20.064341,0.8531,0.320,4.39474,0.00000
1449.00,4.39536,20.091370,-0.000177,20.064351,0.8532,0.321,4.39536,0.00000
1450.00,4.39632,20.091410,-0.000180,20.064394,0.8534,0.321,4.39632,0.00000
1451.00,4.39773,20.091384,-0.000181,20.064336,0.8535,0.321,4.39773,0.00000
1452.00,4.39798,20.091420,-0.000181,20.064296,0.8537,0.321,4.39798,0.00000
1453.00,4.39855,20.091431,-0.000176,20.064307,0.8539,0.321,4.39855,0.00000
1454.00,4.39849,20.091443,-0.000175,20.064282,0.8540,0.321,4.39849,0.00000
1455.00,4.39866,20.091495,-0.000172,20.064289,0.8542,0.321,4.39866,0.00000
1456.00,4.39835,20.091484,-0.000172,20.064264,0.8544,0.321,4.39835,0.00000
1457.00,4.39851,20.091499,-0.000172,20.064291,0.8546,0.321,4.39851,0.00000
1458.00,4.39780,20.091496,-0.000176,20.064295,0.8547,0.321,4.39780,0.00000
1459.00,4.39770,20.091497,-0.000178,20.064237,0.8549,0.321,4.39770,0.00000
1460.00,4.39721,20.091538,-0.000180,20.064278,0.8551,0.322,4.39721,0.00000
1461.00,4.39756,20.091558,-0.000178,20.064287,0.8552,0.322,4.39756,0.00000
1462.00,4.39789,20.091525,-0.000176,20.064228,0.8553,0.322,4.39789,0.00000
1463.00,4.39849,20.091557,-0.000175,20.064211,0.8554,0.322,4.39849,0.00000
1464.00,4.39919,20.091546,-0.000175,20.064237,0.8555,0.322,4.39919,0.00000
1465.00,4.39936,20.091490,-0.000175,20.064136,0.8556,0.322,4.39936,0.00000
1466.00,4.39965,20.091538,-0.000174,20.064175,0.8558,0.322,4.39965,0.00000
1467.00,4.39974,20.091563,-0.000173,20.064210,0.8559,0.322,4.39974,0.00000
1468.00,4.39928,20.091675,-0.000173,20.064277,0.8560,0.322,4.39928,0.00000
1469.00,4.39877,20.091756,-0.000170,20.064342,0.8561,0.322,4.39877,0.00000
1470.00,4.39898,20.091853,-0.000173,20.064408,0.8562,0.322,4.39898,0.00000
1471.00,4.39916,20.091894,-0.000175,20.064413,0.8563,0.322,4.39916,0.00000
1472.00,4.39931,20.091997,-0.000179,20.064423,0.8564,0.322,4.39931,0.00000
1473.00,4.40016,20.091919,-0.000181,20.064382,0.8565,0.323,4.40016,0.00000
1474.00,4.40131,20.091932,-0.000184,20.064361,0.8566,0.323,4.40131,0.00000
1475.00,4.40199,20.091959,-0.000179,20.064370,0.8567,0.323,4.40199,0.00000
1476.00,4.40130,20.091906,-0.000178,20.064271,0.8568,0.323,4.40130,0.00000
1477.00,4.40073,20.091882,-0.000178,20.064267,0.8569,0.323,4.40073,0.00000
1478.00,4.40002,20.091889,-0.000180,20.064231,0.8571,0.323,4.40002,0.00000
1479.00,4.39936,20.091902,-0.000180,20.064247,0.8573,0.323,4.39936,0.00000
1480.00,4.39929,20.091897,-0.000182,20.064233,0.8574,0.323,4.39929,0.00000
1481.00,4.40006,20.091929,-0.000181,20.064267,0.8576,0.324,4.40006,0.00000
1482.00,4.40081,20.091964,-0.000180,20.064305,0.8577,0.324,4.40081,0.00000
1483.00,4.40119,20.092065,-0.000174,20.064400,0.8579,0.323,4.40119,0.00000
1484.00,4.40111,20.092055,-0.000171,20.064352,0.8581,0.323,4.40111,0.00000
1485.00,4.40089,20.092084,-0.000170,20.064372,0.8582,0.323,4.40089,0.00000
1486.00,4.40126,20.092169,-0.000169,20.064462,0.8584,0.323,4.40126,0.00000
1487.00,4.40044,20.092179,-0.000164,20.064428,0.8586,0.323,4.40044,0.00000
1488.00,4.40050,20.092155,-0.000164,20.064334,0.8587,0.323,4.40050,0.00000
1489.00,4.40029,20.092255,-0.000163,20.064368,0.8588,0.323,4.40029,0.00000
1490.00,4.39975,20.092299,-0.000163,20.064368,0.8590,0.323,4.39975,0.00000
1491.00,4.39807,20.092303,-0.000162,20.064337,0.8591,0.323,4.39807,0.00000
1492.00,4.39757,20.092271,-0.000165,20.064279,0.8593,0.323,4.39757,0.00000
1493.00,4.39702,20.092254,-0.000165,20.064284,0.8594,0.324,4.39702,0.00000
1494.00,4.39672,20.092189,-0.000165,20.064293,0.8595,0.324,4.39672,0.00000
1495.00,4.39703,20.092111,-0.000162,20.064299,0.8596,0.324,4.39703,0.00000
1496.00,4.39762,20.092056,-0.000162,20.064245,0.8598,0.324,4.39762,0.00000
1497.00,4.39809,20.092115,-0.000162,20.064314,0.8599,0.324,4.39809,0.00000
1498.00,4.39907,20.092170,-0.000162,20.064339,0.8600,0.324,4.39907,0.00000
1499.00,4.40004,20.092233,-0.000163,20.064330,0.8602,0.324,4.40004,0.00000
1500.00,4.39955,20.092314,-0.000163,20.064326,0.8603,0.324,4.39955,0.00000
1501.00,4.39935,20.092342,-0.000166,20.064336,0.8604,0.324,4.39935,0.00000
1502.00,4.39985,20.092314,-0.000161,20.064288,0.8605,0.324,4.39985,0.00000
1503.00,4.39971,20.092317,-0.000164,20.064268,0.8606,0.324,4.39971,0.00000
1504.00,4.39948,20.092311,-0.000163,20.064259,0.8607,0.324,4.39948,0.00000
1505.00,4.39935,20.092331,-0.000162,20.064272,0.8608,0.324,4.39935,0.00000
1506.00,4.39976,20.092413,-0.000163,20.064343,0.8609,0.324,4.39976,0.00000
1507.00,4.40039,20.092503,-0.000168,20.064443,0.8611,0.324,4.40039,0.00000
1508.00,4.40108,20.092587,-0.000167,20.064559,0.8612,0.324,4.40108,0.00000
1509.00,4.40077,20.092640,-0.000171,20.064622,0.8613,0.324,4.40077,0.00000
1510.00,4.40106,20.092623,-0.000172,20.064587,0.8614,0.324,4.40106,0.00000
1511.00,4.40144,20.092599,-0.000171,20.064575,0.8615,0.324,4.40144,0.00000
1512.00,4.40123,20.092576,-0.000170,20.064521,0.8616,0.324,4.40123,0.00000
1513.00,4.40081,20.092559,-0.000168,20.064440,0.8617,0.324,4.40081,0.00000
1514.00,4.40172,20.092540,-0.000164,20.064435,0.8618,0.324,4.40172,0.00000
1515.00,4.40146,20.092563,-0.000164,20.064460,0.8619,0.324,4.40146,0.00000
1516.00,4.40079,20.092627,-0.000165,20.064460,0.8620,0.324,4.40079,0.00000
1517.00,4.40009,20.092688,-0.000164,20.064502,0.8620,0.324,4.40009,0.00000
1518.00,4.39986,20.092723,-0.000164,20.064559,0.8621,0.325,4.39986,0.00000
1519.00,4.39899,20.092686,-0.000169,20.064485,0.8622,0.325,4.39899,0.00000
1520.00,4.39947,20.092669,-0.000170,20.064446,0.8623,0.325,4.39947,0.00000
1521.00,4.39999,20.092642,-0.000171,20.064420,0.8624,0.325,4.39999,0.00000
1522.00,4.40050,20.092651,-0.000172,20.064380,0.8625,0.325,4.40050,0.00000
1523.00,4.40074,20.092625,-0.000174,20.064286,0.8625,0.325,4.40074,0.00000
1524.00,4.40123,20.092705,-0.000169,20.064279,0.8626,0.325,4.40123,0.00000
1525.00,4.40194,20.092766,-0.000168,20.064288,0.8627,0.325,4.40194,0.00000
1526.00,4.40217,20.092777,-0.000165,20.064244,0.8628,0.325,4.40217,0.00000
1527.00,4.40179,20.092797,-0.000165,20.064203,0.8628,0.325,4.40179,0.00000
1528.00,4.40150,20.092875,-0.000163,20.064236,0.8629,0.325,4.40150,0.00000
1529.00,4.40117,20.092923,-0.000164,20.064263,0.8630,0.325,4.40117,0.00000
1530.00,4.40081,20.092890,-0.000161,20.064261,0.8631,0.325,4.40081,0.00000
1531.00,4.40099,20.092932,-0.000163,20.064313,0.8631,0.325,4.40099,0.00000
1532.00,4.40104,20.092941,-0.000165,20.064331,0.8632,0.325,4.40104,0.00000
1533.00,4.40042,20.092956,-0.000167,20.064346,0.8633,0.325,4.40042,0.00000
1534.00,4.39970,20.092942,-0.000172,20.064337,0.8634,0.326,4.39970,0.00000
1535.00,4.39889,20.093033,-0.000176,20.064347,0.8635,0.326,4.39889,0.00000
1536.00,4.39783,20.093046,-0.000178,20.064301,0.8636,0.326,4.39783,0.00000
1537.00,4.39853,20.093045,-0.000177,20.064234,0.8638,0.326,4.39853,0.00000
1538.00,4.39950,20.093076,-0.000178,20.064258,0.8639,0.326,4.39950,0.00000
1539.00,4.40078,20.093096,-0.000174,20.064251,0.8640,0.326,4.40078,0.00000
1540.00,4.40177,20.093114,-0.000174,20.064243,0.8641,0.326,4.40177,0.00000
1541.00,4.40234,20.093201,-0.000171,20.064310,0.8642,0.326,4.40234,0.00000
1542.00,4.40285,20.093218,-0.000173,20.064359,0.8643,0.326,4.40285,0.00000
1543.00,4.40309,20.093119,-0.000172,20.064259,0.8644,0.326,4.40309,0.00000
1544.00,4.40197,20.093089,-0.000174,20.064216,0.8646,0.326,4.40197,0.00000
1545.00,4.40149,20.093074,-0.000175,20.064218,0.8647,0.326,4.40149,0.00000
1546.00,4.40164,20.093029,-0.000177,20.064148,0.8648,0.327,4.40164,0.00000
1547.00,4.40082,20.093077,-0.000177,20.064175,0.8650,0.327,4.40082,0.00000
1548.00,4.40056,20.093184,-0.000178,20.064222,0.8651,0.327,4.40056,0.00000
1549.00,4.40077,20.093269,-0.000179,20.064290,0.8653,0.327,4.40077,0.00000
1550.00,4.40070,20.093299,-0.000181,20.064268,0.8654,0.327,4.40070,0.00000
1551.00,4.40062,20.093319,-0.000179,20.064306,0.8656,0.327,4.40062,0.00000
1552.00,4.40011,20.093310,-0.000176,20.064321,0.8657,0.327,4.40011,0.00000
1553.00,4.39975,20.093348,-0.000173,20.064369,0.8658,0.327,4.39975,0.00000
1554.00,4.39930,20.093323,-0.000174,20.064327,0.8659,0.327,4.39930,0.00000
1555.00,4.39971,20.093310,-0.000171,20.064298,0.8660,0.327,4.39971,0.00000
1556.00,4.39958,20.093318,-0.000171,20.064273,0.8661,0.327,4.39958,0.00000
1557.00,4.39959,20.093362,-0.000170,20.064243,0.8662,0.327,4.39959,0.00000
1558.00,4.39847,20.093305,-0.000173,20.064160,0.8662,0.327,4.39847,0.00000
1559.00,4.39797,20.093384,-0.000171,20.064203,0.8663,0.327,4.39797,0.00000
1560.00,4.39752,20.093419,-0.000169,20.064244,0.8664,0.327,4.39752,0.00000
1561.00,4.39696,20.093429,-0.000169,20.064270,0.8664,0.327,4.39696,0.00000
1562.00,4.39765,20.093435,-0.000170,20.064280,0.8664,0.328,4.39765,0.00000
1563.00,4.39967,20.093538,-0.000171,20.064373,0.8664,0.328,4.39967,0.00000
1564.00,4.40105,20.093537,-0.000172,20.064334,0.8663,0.328,4.40105,0.00000
1565.00,4.40205,20.093622,-0.000171,20.064333,0.8663,0.328,4.40205,0.00000
1566.00,4.40276,20.093604,-0.000173,20.064220,0.8662,0.328,4.40276,0.00000
1567.00,4.40209,20.093641,-0.000176,20.064221,0.8661,0.328,4.40209,0.00000
1568.00,4.40105,20.093621,-0.000175,20.064175,0.8661,0.328,4.40105,0.00000
1569.00,4.39983,20.093651,-0.000176,20.064210,0.8660,0.328,4.39983,0.00000
1570.00,4.39813,20.093635,-0.000177,20.064266,0.8659,0.329,4.39813,0.00000
1571.00,4.39778,20.093717,-0.000177,20.064372,0.8658,0.329,4.39778,0.00000
1572.00,4.39708,20.093733,-0.000176,20.064406,0.8657,0.329,4.39708,0.00000
1573.00,4.39688,20.093727,-0.000172,20.064441,0.8656,0.328,4.39688,0.00000
1574.00,4.39766,20.093725,-0.000168,20.064456,0.8655,0.328,4.39766,0.00000
1575.00,4.39925,20.093760,-0.000168,20.064451,0.8653,0.328,4.39925,0.00000
1576.00,4.40003,20.093792,-0.000165,20.064446,0.8652,0.328,4.40003,0.00000
1577.00,4.40161,20.093814,-0.000166,20.064379,0.8651,0.328,4.40161,0.00000
1578.00,4.40207,20.093897,-0.000171,20.064311,0.8650,0.329,4.40207,0.00000
1579.00,4.40227,20.093924,-0.000176,20.064279,0.8648,0.329,4.40227,0.00000
1580.00,4.40189,20.093918,-0.000177,20.064262,0.8647,0.329,4.40189,0.00000
1581.00,4.40219,20.093943,-0.000176,20.064308,0.8646,0.329,4.40219,0.00000
@9,2.2000,4.4, 1580.06400000001 
1582.00,4.40163,20.093939,-0.000172,20.064342,0.8644,0.329,4.40163,0.00000
1583.00,4.40032,20.093930,-0.000167,20.064374,0.8643,0.329,4.40032,0.00000
1584.00,4.39675,20.093976,-0.000164,20.064427,0.8642,0.329,4.39675,0.00000
1585.00,4.38733,20.094030,-0.000162,20.064464,0.8641,0.329,4.38733,0.00000
1586.00,4.37331,20.094056,-0.000165,20.064422,0.8640,0.329,4.37331,0.00000
1587.00,4.35579,20.094124,-0.000169,20.064411,0.8639,0.329,4.35579,0.00000
1588.00,4.33757,20.094166,-0.000174,20.064426,0.8638,0.329,4.33757,0.00000
1589.00,4.32266,20.094170,-0.000175,20.064413,0.8636,0.330,4.32266,0.00000
1590.00,4.31527,20.094168,-0.000176,20.064378,0.8635,0.330,4.31527,0.00000
1591.00,4.31497,20.094241,-0.000176,20.064419,0.8633,0.330,4.31497,0.00000
1592.00,4.32127,20.094285,-0.000175,20.064467,0.8631,0.330,4.32127,0.00000
1593.00,4.33088,20.094270,-0.000171,20.064448,0.8629,0.330,4.33088,0.00000
1594.00,4.34182,20.094300,-0.000170,20.064436,0.8627,0.330,4.34182,0.00000
1595.00,4.35101,20.094314,-0.000171,20.064426,0.8625,0.330,4.35101,0.00000
1596.00,4.35823,20.094259,-0.000169,20.064410,0.8623,0.330,4.35823,0.00000
1597.00,4.36430,20.094235,-0.000166,20.064423,0.8622,0.330,4.36430,0.00000
1598.00,4.36829,20.094260,-0.000169,20.064425,0.8620,0.330,4.36829,0.00000
1599.00,4.37177,20.094215,-0.000172,20.064380,0.8618,0.330,4.37177,0.00000
1600.00,4.37434,20.094244,-0.000175,20.064408,0.8616,0.330,4.37434,0.00000
1601.00,4.37626,20.094266,-0.000175,20.064392,0.8615,0.330,4.37626,0.00000
1602.00,4.37737,20.094250,-0.000177,20.064325,0.8613,0.331,4.37737,0.00000
1603.00,4.37890,20.094273,-0.000176,20.064361,0.8612,0.331,4.37890,0.00000
1604.00,4.37818,20.094376,-0.000176,20.064427,0.8611,0.331,4.37818,0.00000
1605.00,4.37784,20.094472,-0.000172,20.064442,0.8609,0.331,4.37784,0.00000
1606.00,4.37777,20.094524,-0.000171,20.064414,0.8608,0.331,4.37777,0.00000
1607.00,4.37700,20.094525,-0.000169,20.064416,0.8607,0.331,4.37700,0.00000
1608.00,4.37651,20.094589,-0.000166,20.064429,0.8606,0.330,4.37651,0.00000
1609.00,4.37685,20.094585,-0.000165,20.064408,0.8605,0.330,4.37685,0.00000
1610.00,4.37836,20.094469,-0.000166,20.064322,0.8605,0.331,4.37836,0.00000
1611.00,4.37942,20.094417,-0.000166,20.064300,0.8604,0.331,4.37942,0.00000
1612.00,4.38043,20.094523,-0.000166,20.064340,0.8604,0.331,4.38043,0.00000
1613.00,4.38140,20.094510,-0.000167,20.064300,0.8603,0.331,4.38140,0.00000
1614.00,4.38258,20.094501,-0.000166,20.064241,0.8603,0.331,4.38258,0.00000
1615.00,4.38300,20.094534,-0.000163,20.064233,0.8603,0.331,4.38300,0.00000
1616.00,4.38249,20.094644,-0.000160,20.064314,0.8604,0.331,4.38249,0.00000
1617.00,4.38350,20.094549,-0.000159,20.064255,0.8603,0.331,4.38350,0.00000
1618.00,4.38390,20.094545,-0.000159,20.064239,0.8604,0.331,4.38390,0.00000
1619.00,4.38443,20.094591,-0.000159,20.064306,0.8604,0.331,4.38443,0.00000
1620.00,4.38436,20.094610,-0.000161,20.064328,0.8603,0.331,4.38436,0.00000
1621.00,4.38557,20.094594,-0.000166,20.064292,0.8603,0.331,4.38557,0.00000
1622.00,4.38574,20.094655,-0.000166,20.064314,0.8602,0.331,4.38574,0.00000
1623.00,4.38644,20.094647,-0.000169,20.064298,0.8601,0.331,4.38644,0.00000
1624.00,4.38662,20.094656,-0.000170,20.064256,0.8601,0.331,4.38662,0.00000
1625.00,4.38757,20.094727,-0.000171,20.064264,0.8600,0.331,4.38757,0.00000
1626.00,4.38768,20.094791,-0.000171,20.064278,0.8599,0.331,4.38768,0.00000
1627.00,4.38811,20.094828,-0.000173,20.064262,0.8599,0.332,4.38811,0.00000
1628.00,4.38805,20.094911,-0.000169,20.064295,0.8598,0.332,4.38805,0.00000
1629.00,4.38766,20.094955,-0.000166,20.064288,0.8598,0.331,4.38766,0.00000
1630.00,4.38768,20.095019,-0.000169,20.064338,0.8598,0.332,4.38768,0.00000
1631.00,4.38810,20.094972,-0.000169,20.064287,0.8598,0.332,4.38810,0.00000
1632.00,4.38781,20.095014,-0.000169,20.064322,0.8598,0.332,4.38781,0.00000
1633.00,4.38807,20.095021,-0.000172,20.064308,0.8598,0.332,4.38807,0.00000
1634.00,4.38874,20.095008,-0.000173,20.064317,0.8599,0.332,4.38874,0.00000
1635.00,4.38855,20.094977,-0.000170,20.064261,0.8599,0.332,4.38855,0.00000
1636.00,4.38837,20.095029,-0.000167,20.064291,0.8599,0.332,4.38837,0.00000
1637.00,4.38946,20.095053,-0.000165,20.064355,0.8599,0.332,4.38946,0.00000
1638.00,4.38982,20.095099,-0.000164,20.064386,0.8599,0.332,4.38982,0.00000
1639.00,4.39012,20.095139,-0.000166,20.064411,0.8599,0.332,4.39012,0.00000
1640.00,4.39028,20.095143,-0.000168,20.064417,0.8600,0.332,4.39028,0.00000
1641.00,4.39074,20.095154,-0.000168,20.064438,0.8600,0.332,4.39074,0.00000
1642.00,4.39060,20.095193,-0.000168,20.064398,0.8601,0.332,4.39060,0.00000
1643.00,4.39169,20.095198,-0.000168,20.064399,0.8601,0.333,4.39169,0.00000
1644.00,4.39153,20.095226,-0.000165,20.064386,0.8602,0.333,4.39153,0.00000
1645.00,4.39208,20.095190,-0.000161,20.064344,0.8602,0.332,4.39208,0.00000
1646.00,4.39210,20.095175,-0.000161,20.064289,0.8603,0.332,4.39210,0.00000
1647.00,4.39258,20.095137,-0.000161,20.064261,0.8603,0.332,4.39258,0.00000
1648.00,4.39182,20.095142,-0.000161,20.064261,0.8603,0.332,4.39182,0.00000
1649.00,4.39254,20.095171,-0.000161,20.064255,0.8604,0.332,4.39254,0.00000
1650.00,4.39299,20.095281,-0.000162,20.064356,0.8604,0.333,4.39299,0.00000
1651.00,4.39370,20.095363,-0.000163,20.064466,0.8605,0.333,4.39370,0.00000
1652.00,4.39362,20.095439,-0.000163,20.064532,0.8606,0.333,4.39362,0.00000
1653.00,4.39357,20.095461,-0.000159,20.064551,0.8606,0.333,4.39357,0.00000
1654.00,4.39387,20.095491,-0.000158,20.064575,0.8607,0.333,4.39387,0.00000
1655.00,4.39343,20.095489,-0.000159,20.064541,0.8607,0.333,4.39343,0.00000
1656.00,4.39304,20.095518,-0.000158,20.064510,0.8608,0.333,4.39304,0.00000
1657.00,4.39273,20.095516,-0.000158,20.064455,0.8608,0.333,4.39273,0.00000
1658.00,4.39343,20.095475,-0.000163,20.064421,0.8609,0.333,4.39343,0.00000
1659.00,4.39307,20.095443,-0.000164,20.064391,0.8609,0.333,4.39307,0.00000
1660.00,4.39366,20.095476,-0.000163,20.064424,0.8609,0.333,4.39366,0.00000
1661.00,4.39479,20.095444,-0.000162,20.064367,0.8610,0.333,4.39479,0.00000
1662.00,4.39534,20.095451,-0.000162,20.064374,0.8610,0.333,4.39534,0.00000
1663.00,4.39454,20.095507,-0.000162,20.064376,0.8611,0.333,4.39454,0.00000
1664.00,4.39434,20.095494,-0.000159,20.064348,0.8611,0.333,4.39434,0.00000
1665.00,4.39501,20.095484,-0.000158,20.064268,0.8612,0.333,4.39501,0.00000
1666.00,4.39422,20.095481,-0.000157,20.064273,0.8612,0.333,4.39422,0.00000
1667.00,4.39480,20.095508,-0.000158,20.064283,0.8613,0.333,4.39480,0.00000
1668.00,4.39541,20.095545,-0.000159,20.064313,0.8613,0.333,4.39541,0.00000
1669.00,4.39652,20.095606,-0.000163,20.064384,0.8614,0.333,4.39652,0.00000
1670.00,4.39650,20.095660,-0.000165,20.064440,0.8614,0.334,4.39650,0.00000
1671.00,4.39750,20.095749,-0.000166,20.064473,0.8615,0.334,4.39750,0.00000
1672.00,4.39668,20.095762,-0.000168,20.064443,0.8615,0.334,4.39668,0.00000
1673.00,4.39651,20.095788,-0.000168,20.064401,0.8615,0.334,4.39651,0.00000
1674.00,4.39631,20.095791,-0.000168,20.064333,0.8615,0.334,4.39631,0.00000
1675.00,4.39621,20.095794,-0.000167,20.064265,0.8616,0.334,4.39621,0.00000
1676.00,4.39551,20.095762,-0.000166,20.064241,0.8616,0.334,4.39551,0.00000
1677.00,4.39600,20.095726,-0.000168,20.064240,0.8616,0.334,4.39600,0.00000
1678.00,4.39574,20.095775,-0.000167,20.064271,0.8617,0.334,4.39574,0.00000
1679.00,4.39498,20.095819,-0.000166,20.064330,0.8617,0.334,4.39498,0.00000
1680.00,4.39461,20.095828,-0.000167,20.064411,0.8617,0.334,4.39461,0.00000
1681.00,4.39444,20.095848,-0.000167,20.064397,0.8617,0.334,4.39444,0.00000
1682.00,4.39387,20.095921,-0.000164,20.064427,0.8618,0.334,4.39387,0.00000
1683.00,4.39447,20.095932,-0.000165,20.064479,0.8618,0.334,4.39447,0.00000
1684.00,4.39478,20.095905,-0.000168,20.064432,0.8618,0.334,4.39478,0.00000
1685.00,4.39495,20.095939,-0.000168,20.064440,0.8618,0.335,4.39495,0.00000
1686.00,4.39518,20.095968,-0.000167,20.064435,0.8618,0.335,4.39518,0.00000
1687.00,4.39587,20.095994,-0.000167,20.064448,0.8618,0.335,4.39587,0.00000
1688.00,4.39660,20.096009,-0.000165,20.064422,0.8618,0.335,4.39660,0.00000
1689.00,4.39697,20.096030,-0.000165,20.064409,0.8618,0.335,4.39697,0.00000
1690.00,4.39672,20.096010,-0.000167,20.064346,0.8618,0.335,4.39672,0.00000
1691.00,4.39636,20.096062,-0.000171,20.064367,0.8618,0.335,4.39636,0.00000
1692.00,4.39598,20.096065,-0.000171,20.064351,0.8618,0.335,4.39598,0.00000
1693.00,4.39501,20.096032,-0.000168,20.064287,0.8618,0.335,4.39501,0.00000
1694.00,4.39515,20.096082,-0.000165,20.064281,0.8618,0.335,4.39515,0.00000
1695.00,4.39530,20.096091,-0.000161,20.064290,0.8618,0.335,4.39530,0.00000
1696.00,4.39508,20.096074,-0.000164,20.064314,0.8618,0.335,4.39508,0.00000
1697.00,4.39389,20.096154,-0.000166,20.064345,0.8618,0.335,4.39389,0.00000
1698.00,4.39377,20.096213,-0.000169,20.064368,0.8618,0.335,4.39377,0.00000
1699.00,4.39363,20.096222,-0.000173,20.064409,0.8619,0.336,4.39363,0.00000
1700.00,4.39320,20.096321,-0.000176,20.064471,0.8619,0.336,4.39320,0.00000
1701.00,4.39306,20.096385,-0.000171,20.064505,0.8619,0.336,4.39306,0.00000
1702.00,4.39375,20.096379,-0.000168,20.064492,0.8620,0.336,4.39375,0.00000
1703.00,4.39429,20.096472,-0.000165,20.064526,0.8620,0.336,4.39429,0.00000
1704.00,4.39399,20.096527,-0.000164,20.064520,0.8620,0.336,4.39399,0.00000
1705.00,4.39531,20.096498,-0.000162,20.064456,0.8620,0.335,4.39531,0.00000
1706.00,4.39647,20.096491,-0.000164,20.064389,0.8621,0.336,4.39647,0.00000
1707.00,4.39676,20.096540,-0.000163,20.064390,0.8621,0.336,4.39676,0.00000
1708.00,4.39770,20.096473,-0.000165,20.064338,0.8622,0.336,4.39770,0.00000
1709.00,4.39797,20.096463,-0.000165,20.064341,0.8622,0.336,4.39797,0.00000
1710.00,4.39780,20.096559,-0.000165,20.064400,0.8623,0.336,4.39780,0.00000
1711.00,4.39736,20.096571,-0.000161,20.064411,0.8623,0.336,4.39736,0.00000
1712.00,4.39766,20.096572,-0.000162,20.064361,0.8624,0.336,4.39766,0.00000
1713.00,4.39656,20.096654,-0.000162,20.064410,0.8625,0.336,4.39656,0.00000
1714.00,4.39669,20.096727,-0.000164,20.064413,0.8626,0.336,4.39669,0.00000
1715.00,4.39616,20.096636,-0.000167,20.064340,0.8626,0.336,4.39616,0.00000
1716.00,4.39581,20.096712,-0.000172,20.064422,0.8627,0.336,4.39581,0.00000
1717.00,4.39621,20.096724,-0.000170,20.064436,0.8628,0.336,4.39621,0.00000
1718.00,4.39616,20.096731,-0.000171,20.064458,0.8629,0.337,4.39616,0.00000
1719.00,4.39594,20.096691,-0.000169,20.064431,0.8630,0.337,4.39594,0.00000
1720.00,4.39489,20.096785,-0.000166,20.064471,0.8631,0.336,4.39489,0.00000
1721.00,4.39564,20.096733,-0.000164,20.064437,0.8632,0.336,4.39564,0.00000
1722.00,4.39524,20.096757,-0.000168,20.064470,0.8633,0.336,4.39524,0.00000
1723.00,4.39502,20.096755,-0.000174,20.064419,0.8635,0.337,4.39502,0.00000
1724.00,4.39484,20.096815,-0.000170,20.064441,0.8636,0.337,4.39484,0.00000
1725.00,4.39577,20.096804,-0.000171,20.064410,0.8637,0.337,4.39577,0.00000
1726.00,4.39588,20.096856,-0.000172,20.064362,0.8638,0.337,4.39588,0.00000
1727.00,4.39575,20.096860,-0.000170,20.064351,0.8639,0.337,4.39575,0.00000
1728.00,4.39662,20.096908,-0.000167,20.064353,0.8640,0.337,4.39662,0.00000
1729.00,4.39640,20.096893,-0.000171,20.064349,0.8641,0.337,4.39640,0.00000
1730.00,4.39622,20.096852,-0.000173,20.064320,0.8642,0.337,4.39622,0.00000
1731.00,4.39615,20.096826,-0.000170,20.064310,0.8643,0.337,4.39615,0.00000
1732.00,4.39617,20.096821,-0.000169,20.064295,0.8644,0.337,4.39617,0.00000
1733.00,4.39585,20.096847,-0.000167,20.064319,0.8646,0.337,4.39585,0.00000
1734.00,4.39605,20.096893,-0.000168,20.064353,0.8647,0.337,4.39605,0.00000
1735.00,4.39600,20.096986,-0.000169,20.064428,0.8648,0.337,4.39600,0.00000
1736.00,4.39526,20.097081,-0.000172,20.064484,0.8649,0.338,4.39526,0.00000
1737.00,4.39544,20.097082,-0.000172,20.064459,0.8650,0.338,4.39544,0.00000
1738.00,4.39572,20.097074,-0.000174,20.064464,0.8651,0.338,4.39572,0.00000
1739.00,4.39673,20.097096,-0.000174,20.064466,0.8651,0.338,4.39673,0.00000
1740.00,4.39671,20.097112,-0.000172,20.064450,0.8652,0.338,4.39671,0.00000
1741.00,4.39723,20.097092,-0.000175,20.064403,0.8653,0.338,4.39723,0.00000
1742.00,4.39703,20.097149,-0.000179,20.064420,0.8653,0.338,4.39703,0.00000
1743.00,4.39635,20.097152,-0.000175,20.064370,0.8654,0.338,4.39635,0.00000
1744.00,4.39536,20.097181,-0.000173,20.064331,0.8655,0.338,4.39536,0.00000
1745.00,4.39649,20.097150,-0.000175,20.064240,0.8656,0.339,4.39649,0.00000
1746.00,4.39575,20.097178,-0.000174,20.064255,0.8657,0.339,4.39575,0.00000
1747.00,4.39537,20.097184,-0.000173,20.064245,0.8658,0.339,4.39537,0.00000
1748.00,4.39552,20.097217,-0.000179,20.064248,0.8659,0.339,4.39552,0.00000
1749.00,4.39550,20.097230,-0.000182,20.064277,0.8659,0.339,4.39550,0.00000
1750.00,4.39541,20.097293,-0.000179,20.064336,0.8660,0.339,4.39541,0.00000
1751.00,4.39592,20.097258,-0.000176,20.064271,0.8661,0.339,4.39592,0.00000
1752.00,4.39665,20.097329,-0.000177,20.064302,0.8662,0.339,4.39665,0.00000
1753.00,4.39692,20.097306,-0.000175,20.064287,0.8662,0.339,4.39692,0.00000
1754.00,4.39733,20.097358,-0.000174,20.064287,0.8663,0.339,4.39733,0.00000
1755.00,4.39653,20.097386,-0.000174,20.064338,0.8664,0.339,4.39653,0.00000
1756.00,4.39642,20.097408,-0.000174,20.064345,0.8664,0.339,4.39642,0.00000
1757.00,4.39585,20.097361,-0.000171,20.064320,0.8665,0.339,4.39585,0.00000
1758.00,4.39557,20.097400,-0.000173,20.064328,0.8665,0.339,4.39557,0.00000
1759.00,4.39491,20.097362,-0.000178,20.064247,0.8665,0.340,4.39491,0.00000
1760.00,4.39507,20.097392,-0.000180,20.064236,0.8665,0.340,4.39507,0.00000
1761.00,4.39456,20.097493,-0.000182,20.064319,0.8666,0.340,4.39456,0.00000
@10,2.2000,4.4, 1760.04300000001 
1762.00,4.39364,20.097592,-0.000184,20.064365,0.8666,0.340,4.39364,0.00000
1763.00,4.39371,20.097614,-0.000181,20.064368,0.8667,0.340,4.39371,0.00000
1764.00,4.39130,20.097679,-0.000178,20.064454,0.8667,0.340,4.39130,0.00000
1765.00,4.38438,20.097724,-0.000175,20.064498,0.8668,0.340,4.38438,0.00000
1766.00,4.37286,20.097734,-0.000177,20.064503,0.8668,0.340,4.37286,0.00000
1767.00,4.35809,20.097705,-0.000175,20.064518,0.8668,0.340,4.35809,0.00000
1768.00,4.34080,20.097728,-0.000175,20.064544,0.8669,0.340,4.34080,0.00000
1769.00,4.32729,20.097723,-0.000175,20.064507,0.8669,0.340,4.32729,0.00000
1770.00,4.31861,20.097714,-0.000176,20.064453,0.8670,0.340,4.31861,0.00000
1771.00,4.31806,20.097670,-0.000173,20.064398,0.8670,0.340,4.31806,0.00000
1772.00,4.32373,20.097628,-0.000173,20.064318,0.8670,0.340,4.32373,0.00000
1773.00,4.33220,20.097619,-0.000173,20.064312,0.8670,0.341,4.33220,0.00000
1774.00,4.34210,20.097686,-0.000171,20.064380,0.8670,0.341,4.34210,0.00000
1775.00,4.35131,20.097672,-0.000171,20.064383,0.8671,0.341,4.35131,0.00000
1776.00,4.35838,20.097720,-0.000172,20.064431,0.8671,0.341,4.35838,0.00000
1777.00,4.36381,20.097756,-0.000168,20.064423,0.8672,0.341,4.36381,0.00000
1778.00,4.36828,20.097799,-0.000170,20.064414,0.8673,0.341,4.36828,0.00000
1779.00,4.37123,20.097735,-0.000171,20.064352,0.8673,0.341,4.37123,0.00000
1780.00,4.37397,20.097842,-0.000170,20.064435,0.8674,0.341,4.37397,0.00000
1781.00,4.37733,20.097886,-0.000169,20.064440,0.8674,0.341,4.37733,0.00000
1782.00,4.37985,20.097945,-0.000171,20.064478,0.8674,0.341,4.37985,0.00000
1783.00,4.38117,20.097973,-0.000168,20.064504,0.8675,0.341,4.38117,0.00000
1784.00,4.38166,20.098066,-0.000165,20.064588,0.8675,0.341,4.38166,0.00000
1785.00,4.38098,20.098025,-0.000163,20.064562,0.8675,0.341,4.38098,0.00000
1786.00,4.37892,20.098044,-0.000161,20.064580,0.8676,0.341,4.37892,0.00000
1787.00,4.37652,20.098098,-0.000165,20.064604,0.8676,0.341,4.37652,0.00000
1788.00,4.37614,20.098205,-0.000167,20.064679,0.8676,0.341,4.37614,0.00000
1789.00,4.37497,20.098191,-0.000167,20.064611,0.8677,0.341,4.37497,0.00000
1790.00,4.37452,20.098235,-0.000167,20.064541,0.8677,0.341,4.37452,0.00000
1791.00,4.37537,20.098259,-0.000167,20.064478,0.8678,0.341,4.37537,0.00000
1792.00,4.37638,20.098256,-0.000165,20.064478,0.8678,0.341,4.37638,0.00000
1793.00,4.37643,20.098154,-0.000165,20.064358,0.8679,0.341,4.37643,0.00000
1794.00,4.37790,20.098176,-0.000165,20.064368,0.8679,0.341,4.37790,0.00000
1795.00,4.37968,20.098176,-0.000166,20.064447,0.8680,0.341,4.37968,0.00000
1796.00,4.38054,20.098180,-0.000165,20.064510,0.8680,0.341,4.38054,0.00000
1797.00,4.38083,20.098177,-0.000166,20.064482,0.8681,0.341,4.38083,0.00000
1798.00,4.38136,20.098283,-0.000167,20.064529,0.8681,0.341,4.38136,0.00000
1799.00,4.38103,20.098347,-0.000167,20.064565,0.8681,0.342,4.38103,0.00000
1800.00,4.38120,20.098407,-0.000166,20.064545,0.8681,0.342,4.38120,0.00000
1801.00,4.38131,20.098404,-0.000169,20.064426,0.8681,0.342,4.38131,0.00000
1802.00,4.38309,20.098409,-0.000169,20.064395,0.8682,0.342,4.38309,0.00000
1803.00,4.38355,20.098443,-0.000169,20.064367,0.8682,0.342,4.38355,0.00000
1804.00,4.38444,20.098408,-0.000172,20.064311,0.8683,0.342,4.38444,0.00000
1805.00,4.38581,20.098339,-0.000175,20.064207,0.8683,0.342,4.38581,0.00000
1806.00,4.38637,20.098425,-0.000172,20.064265,0.8684,0.342,4.38637,0.00000
1807.00,4.38556,20.098473,-0.000174,20.064259,0.8684,0.342,4.38556,0.00000
1808.00,4.38561,20.098418,-0.000175,20.064222,0.8685,0.342,4.38561,0.00000
1809.00,4.38573,20.098493,-0.000174,20.064277,0.8685,0.342,4.38573,0.00000
1810.00,4.38550,20.098596,-0.000172,20.064387,0.8686,0.342,4.38550,0.00000
1811.00,4.38450,20.098566,-0.000170,20.064424,0.8686,0.342,4.38450,0.00000
1812.00,4.38516,20.098578,-0.000170,20.064477,0.8687,0.342,4.38516,0.00000
1813.00,4.38625,20.098589,-0.000168,20.064549,0.8688,0.342,4.38625,0.00000
1814.00,4.38636,20.098587,-0.000167,20.064528,0.8688,0.342,4.38636,0.00000
1815.00,4.38594,20.098570,-0.000168,20.064485,0.8689,0.342,4.38594,0.00000
1816.00,4.38678,20.098578,-0.000167,20.064456,0.8689,0.342,4.38678,0.00000
1817.00,4.38672,20.098562,-0.000166,20.064441,0.8690,0.342,4.38672,0.00000
1818.00,4.38620,20.098565,-0.000170,20.064405,0.8690,0.343,4.38620,0.00000
1819.00,4.38662,20.098473,-0.000167,20.064350,0.8690,0.343,4.38662,0.00000
1820.00,4.38684,20.098456,-0.000167,20.064326,0.8691,0.343,4.38684,0.00000
1821.00,4.38723,20.098530,-0.000168,20.064366,0.8692,0.343,4.38723,0.00000
1822.00,4.38739,20.098549,-0.000168,20.064357,0.8692,0.343,4.38739,0.00000
1823.00,4.38734,20.098604,-0.000163,20.064352,0.8693,0.343,4.38734,0.00000
1824.00,4.38795,20.098726,-0.000165,20.064380,0.8694,0.344,4.38795,0.00000
1825.00,4.38865,20.098835,-0.000166,20.064449,0.8694,0.344,4.38865,0.00000
1826.00,4.38904,20.098807,-0.000170,20.064404,0.8695,0.344,4.38904,0.00000
1827.00,4.38873,20.098902,-0.000165,20.064392,0.8696,0.344,4.38873,0.00000
1828.00,4.38972,20.098952,-0.000163,20.064366,0.8696,0.344,4.38972,0.00000
1829.00,4.38905,20.098993,-0.000160,20.064377,0.8696,0.344,4.38905,0.00000
1830.00,4.38837,20.098971,-0.000158,20.064322,0.8697,0.344,4.38837,0.00000
1831.00,4.38823,20.099015,-0.000153,20.064344,0.8697,0.344,4.38823,0.00000
1832.00,4.38830,20.099006,-0.000155,20.064335,0.8697,0.344,4.38830,0.00000
1833.00,4.38633,20.099044,-0.000154,20.064423,0.8698,0.344,4.38633,0.00000
1834.00,4.38601,20.099024,-0.000150,20.064403,0.8698,0.344,4.38601,0.00000
1835.00,4.38629,20.099020,-0.000148,20.064390,0.8698,0.344,4.38629,0.00000
1836.00,4.38591,20.099000,-0.000148,20.064344,0.8698,0.344,4.38591,0.00000
1837.00,4.38594,20.099029,-0.000147,20.064399,0.8699,0.344,4.38594,0.00000
1838.00,4.38722,20.099009,-0.000147,20.064315,0.8699,0.344,4.38722,0.00000
1839.00,4.38812,20.098996,-0.000149,20.064256,0.8699,0.344,4.38812,0.00000
1840.00,4.38819,20.098979,-0.000152,20.064219,0.8699,0.344,4.38819,0.00000
1841.00,4.38876,20.098976,-0.000152,20.064218,0.8699,0.344,4.38876,0.00000
1842.00,4.38909,20.098987,-0.000152,20.064206,0.8699,0.344,4.38909,0.00000
1843.00,4.38939,20.098993,-0.000153,20.064263,0.8700,0.344,4.38939,0.00000
1844.00,4.38935,20.099076,-0.000155,20.064364,0.8700,0.345,4.38935,0.00000
1845.00,4.38993,20.099170,-0.000150,20.064417,0.8700,0.344,4.38993,0.00000
1846.00,4.38947,20.099300,-0.000147,20.064459,0.8700,0.344,4.38947,0.00000
1847.00,4.38946,20.099340,-0.000149,20.064460,0.8700,0.344,4.38946,0.00000
1848.00,4.38903,20.099397,-0.000148,20.064458,0.8700,0.344,4.38903,0.00000
1849.00,4.38846,20.099423,-0.000148,20.064471,0.8700,0.344,4.38846,0.00000
1850.00,4.38825,20.099413,-0.000150,20.064523,0.8700,0.344,4.38825,0.00000
1851.00,4.38816,20.099360,-0.000152,20.064527,0.8700,0.344,4.38816,0.00000
1852.00,4.38862,20.099339,-0.000153,20.064500,0.8701,0.344,4.38862,0.00000
1853.00,4.38952,20.099301,-0.000156,20.064453,0.8701,0.344,4.38952,0.00000
1854.00,4.38977,20.099279,-0.000159,20.064405,0.8701,0.344,4.38977,0.00000
1855.00,4.38888,20.099314,-0.000165,20.064332,0.8701,0.345,4.38888,0.00000
1856.00,4.38923,20.099364,-0.000167,20.064361,0.8702,0.345,4.38923,0.00000
1857.00,4.38805,20.099390,-0.000167,20.064374,0.8702,0.345,4.38805,0.00000
1858.00,4.38623,20.099466,-0.000166,20.064414,0.8702,0.345,4.38623,0.00000
1859.00,4.38582,20.099532,-0.000163,20.064485,0.8702,0.345,4.38582,0.00000
1860.00,4.38656,20.099582,-0.000160,20.064525,0.8702,0.344,4.38656,0.00000
1861.00,4.38720,20.099607,-0.000160,20.064492,0.8703,0.344,4.38720,0.00000
1862.00,4.38907,20.099638,-0.000161,20.064505,0.8703,0.345,4.38907,0.00000
1863.00,4.39070,20.099606,-0.000163,20.064481,0.8704,0.345,4.39070,0.00000
1864.00,4.39158,20.099573,-0.000163,20.064400,0.8705,0.345,4.39158,0.00000
1865.00,4.39163,20.099505,-0.000163,20.064314,0.8706,0.345,4.39163,0.00000
1866.00,4.39162,20.099469,-0.000161,20.064290,0.8707,0.345,4.39162,0.00000
1867.00,4.39163,20.099473,-0.000159,20.064299,0.8707,0.344,4.39163,0.00000
1868.00,4.39176,20.099508,-0.000160,20.064286,0.8708,0.345,4.39176,0.00000
1869.00,4.39150,20.099592,-0.000164,20.064328,0.8709,0.345,4.39150,0.00000
1870.00,4.39124,20.099674,-0.000170,20.064455,0.8710,0.345,4.39124,0.00000
1871.00,4.39123,20.099723,-0.000175,20.064486,0.8711,0.345,4.39123,0.00000
1872.00,4.39092,20.099748,-0.000180,20.064457,0.8712,0.346,4.39092,0.00000
1873.00,4.39098,20.099799,-0.000184,20.064474,0.8713,0.346,4.39098,0.00000
1874.00,4.39124,20.099741,-0.000186,20.064432,0.8714,0.346,4.39124,0.00000
1875.00,4.39195,20.099687,-0.000186,20.064363,0.8715,0.346,4.39195,0.00000
1876.00,4.39245,20.099660,-0.000186,20.064401,0.8715,0.346,4.39245,0.00000
1877.00,4.39301,20.099667,-0.000188,20.064409,0.8716,0.347,4.39301,0.00000
1878.00,4.39296,20.099642,-0.000185,20.064382,0.8717,0.347,4.39296,0.00000
1879.00,4.39349,20.099673,-0.000182,20.064389,0.8718,0.347,4.39349,0.00000
1880.00,4.39379,20.099743,-0.000178,20.064457,0.8719,0.346,4.39379,0.00000
1881.00,4.39342,20.099769,-0.000176,20.064379,0.8719,0.346,4.39342,0.00000
1882.00,4.39237,20.099733,-0.000173,20.064328,0.8720,0.346,4.39237,0.00000
1883.00,4.39228,20.099721,-0.000172,20.064362,0.8721,0.346,4.39228,0.00000
1884.00,4.39233,20.099743,-0.000174,20.064378,0.8721,0.347,4.39233,0.00000
1885.00,4.39177,20.099781,-0.000176,20.064395,0.8721,0.347,4.39177,0.00000
1886.00,4.39186,20.099852,-0.000178,20.064437,0.8722,0.347,4.39186,0.00000
1887.00,4.39200,20.099950,-0.000179,20.064468,0.8722,0.347,4.39200,0.00000
1888.00,4.39217,20.100033,-0.000180,20.064446,0.8723,0.347,4.39217,0.00000
1889.00,4.39196,20.100095,-0.000181,20.064464,0.8724,0.347,4.39196,0.00000
1890.00,4.39245,20.100150,-0.000181,20.064439,0.8725,0.347,4.39245,0.00000
1891.00,4.39152,20.100148,-0.000177,20.064411,0.8725,0.347,4.39152,0.00000
1892.00,4.39100,20.100137,-0.000174,20.064381,0.8726,0.347,4.39100,0.00000
1893.00,4.39041,20.100164,-0.000173,20.064420,0.8726,0.347,4.39041,0.00000
1894.00,4.38987,20.100121,-0.000171,20.064357,0.8727,0.347,4.38987,0.00000
1895.00,4.38908,20.100118,-0.000166,20.064369,0.8727,0.347,4.38908,0.00000
1896.00,4.38948,20.100201,-0.000166,20.064454,0.8728,0.347,4.38948,0.00000
1897.00,4.38982,20.100204,-0.000165,20.064467,0.8729,0.347,4.38982,0.00000
1898.00,4.38993,20.100206,-0.000165,20.064441,0.8729,0.347,4.38993,0.00000
1899.00,4.39002,20.100295,-0.000164,20.064508,0.8730,0.347,4.39002,0.00000
1900.00,4.39062,20.100311,-0.000166,20.064480,0.8731,0.347,4.39062,0.00000
1901.00,4.39083,20.100282,-0.000167,20.064415,0.8731,0.347,4.39083,0.00000
1902.00,4.39072,20.100366,-0.000167,20.064473,0.8732,0.348,4.39072,0.00000
1903.00,4.39065,20.100385,-0.000169,20.064457,0.8732,0.348,4.39065,0.00000
1904.00,4.39084,20.100388,-0.000171,20.064448,0.8733,0.348,4.39084,0.00000
1905.00,4.39040,20.100396,-0.000171,20.064419,0.8734,0.348,4.39040,0.00000
1906.00,4.39009,20.100442,-0.000171,20.064440,0.8734,0.348,4.39009,0.00000
1907.00,4.38980,20.100463,-0.000172,20.064464,0.8735,0.348,4.38980,0.00000
1908.00,4.38938,20.100500,-0.000170,20.064525,0.8736,0.348,4.38938,0.00000
1909.00,4.38851,20.100507,-0.000168,20.064531,0.8737,0.348,4.38851,0.00000
1910.00,4.38833,20.100535,-0.000168,20.064530,0.8738,0.348,4.38833,0.00000
1911.00,4.38848,20.100495,-0.000171,20.064503,0.8740,0.348,4.38848,0.00000
1912.00,4.38989,20.100543,-0.000169,20.064542,0.8741,0.348,4.38989,0.00000
1913.00,4.39032,20.100554,-0.000166,20.064488,0.8743,0.348,4.39032,0.00000
1914.00,4.39127,20.100578,-0.000165,20.064429,0.8744,0.348,4.39127,0.00000
1915.00,4.39158,20.100574,-0.000165,20.064453,0.8746,0.348,4.39158,0.00000
1916.00,4.39104,20.100612,-0.000163,20.064422,0.8747,0.348,4.39104,0.00000
1917.00,4.38979,20.100540,-0.000165,20.064310,0.8748,0.348,4.38979,0.00000
1918.00,4.38934,20.100594,-0.000166,20.064345,0.8750,0.349,4.38934,0.00000
1919.00,4.38897,20.100619,-0.000168,20.064403,0.8751,0.349,4.38897,0.00000
1920.00,4.38838,20.100654,-0.000167,20.064327,0.8753,0.349,4.38838,0.00000
1921.00,4.38837,20.100726,-0.000163,20.064352,0.8754,0.349,4.38837,0.00000
1922.00,4.38901,20.100853,-0.000163,20.064411,0.8755,0.349,4.38901,0.00000
1923.00,4.38928,20.100825,-0.000165,20.064431,0.8757,0.349,4.38928,0.00000
1924.00,4.38924,20.100838,-0.000163,20.064427,0.8758,0.349,4.38924,0.00000
1925.00,4.38997,20.100896,-0.000165,20.064507,0.8760,0.349,4.38997,0.00000
1926.00,4.39051,20.100884,-0.000169,20.064544,0.8761,0.349,4.39051,0.00000
1927.00,4.39012,20.100861,-0.000170,20.064531,0.8762,0.349,4.39012,0.00000
1928.00,4.39019,20.100885,-0.000169,20.064504,0.8764,0.349,4.39019,0.00000
1929.00,4.39028,20.100917,-0.000170,20.064522,0.8765,0.349,4.39028,0.00000
1930.00,4.38929,20.100907,-0.000169,20.064517,0.8766,0.350,4.38929,0.00000
1931.00,4.38867,20.100949,-0.000166,20.064514,0.8768,0.350,4.38867,0.00000
1932.00,4.38899,20.100948,-0.000167,20.064511,0.8769,0.350,4.38899,0.00000
1933.00,4.38951,20.101037,-0.000168,20.064583,0.8770,0.350,4.38951,0.00000
1934.00,4.38962,20.101038,-0.000166,20.064560,0.8771,0.350,4.38962,0.00000
1935.00,4.39084,20.101038,-0.000165,20.064496,0.8772,0.350,4.39084,0.00000
1936.00,4.39201,20.101079,-0.000167,20.064518,0.8773,0.350,4.39201,0.00000
1937.00,4.39194,20.101089,-0.000165,20.064511,0.8774,0.350,4.39194,0.00000
1938.00,4.39183,20.101064,-0.000164,20.064429,0.8774,0.350,4.39183,0.00000
1939.00,4.39161,20.101111,-0.000166,20.064429,0.8775,0.350,4.39161,0.00000
1940.00,4.39081,20.101080,-0.000168,20.064415,0.8775,0.350,4.39081,0.00000
1941.00,4.39039,20.101077,-0.000171,20.064390,0.8776,0.350,4.39039,0.00000
@11,2.2000,4.4, 1940.003 
1942.00,4.39032,20.101068,-0.000169,20.064357,0.8777,0.350,4.39032,0.00000
1943.00,4.38988,20.101036,-0.000166,20.064359,0.8777,0.350,4.38988,0.00000
1944.00,4.38704,20.100966,-0.000166,20.064265,0.8778,0.350,4.38704,0.00000
1945.00,4.38103,20.101064,-0.000166,20.064329,0.8778,0.350,4.38103,0.00000
1946.00,4.37060,20.101052,-0.000164,20.064255,0.8779,0.350,4.37060,0.00000
1947.00,4.35638,20.101087,-0.000166,20.064226,0.8780,0.350,4.35638,0.00000
1948.00,4.34109,20.101141,-0.000171,20.064233,0.8780,0.350,4.34109,0.00000
1949.00,4.32857,20.101149,-0.000175,20.064267,0.8781,0.351,4.32857,0.00000
1950.00,4.32090,20.101108,-0.000176,20.064242,0.8782,0.351,4.32090,0.00000
1951.00,4.31981,20.101162,-0.000176,20.064355,0.8782,0.351,4.31981,0.00000
1952.00,4.32466,20.101177,-0.000176,20.064438,0.8782,0.351,4.32466,0.00000
1953.00,4.33338,20.101179,-0.000173,20.064446,0.8783,0.351,4.33338,0.00000
1954.00,4.34369,20.101254,-0.000172,20.064502,0.8784,0.351,4.34369,0.00000
1955.00,4.35335,20.101335,-0.000171,20.064556,0.8784,0.351,4.35335,0.00000
1956.00,4.36075,20.101266,-0.000174,20.064433,0.8785,0.351,4.36075,0.00000
1957.00,4.36661,20.101335,-0.000174,20.064426,0.8786,0.351,4.36661,0.00000
1958.00,4.37050,20.101350,-0.000173,20.064396,0.8786,0.351,4.37050,0.00000
1959.00,4.37250,20.101352,-0.000170,20.064353,0.8787,0.351,4.37250,0.00000
1960.00,4.37429,20.101344,-0.000170,20.064321,0.8788,0.351,4.37429,0.00000
1961.00,4.37564,20.101434,-0.000166,20.064413,0.8789,0.351,4.37564,0.00000
1962.00,4.37562,20.101425,-0.000162,20.064398,0.8789,0.351,4.37562,0.00000
1963.00,4.37572,20.101475,-0.000162,20.064421,0.8790,0.351,4.37572,0.00000
1964.00,4.37539,20.101567,-0.000161,20.064489,0.8791,0.351,4.37539,0.00000
1965.00,4.37452,20.101548,-0.000160,20.064429,0.8792,0.351,4.37452,0.00000
1966.00,4.37434,20.101529,-0.000160,20.064420,0.8793,0.351,4.37434,0.00000
1967.00,4.37506,20.101514,-0.000163,20.064385,0.8794,0.351,4.37506,0.00000
1968.00,4.37497,20.101530,-0.000166,20.064373,0.8795,0.351,4.37497,0.00000
1969.00,4.37552,20.101554,-0.000169,20.064388,0.8796,0.351,4.37552,0.00000
1970.00,4.37613,20.101637,-0.000171,20.064476,0.8797,0.352,4.37613,0.00000
1971.00,4.37613,20.101674,-0.000171,20.064464,0.8798,0.352,4.37613,0.00000
1972.00,4.37610,20.101736,-0.000167,20.064502,0.8799,0.352,4.37610,0.00000
1973.00,4.37640,20.101772,-0.000164,20.064514,0.8800,0.352,4.37640,0.00000
1974.00,4.37660,20.101827,-0.000163,20.064521,0.8801,0.352,4.37660,0.00000
1975.00,4.37726,20.101868,-0.000163,20.064521,0.8802,0.352,4.37726,0.00000
1976.00,4.37791,20.101882,-0.000165,20.064486,0.8803,0.352,4.37791,0.00000
1977.00,4.37809,20.101862,-0.000168,20.064445,0.8804,0.352,4.37809,0.00000
1978.00,4.37869,20.101866,-0.000171,20.064466,0.8806,0.352,4.37869,0.00000
1979.00,4.37970,20.101816,-0.000172,20.064406,0.8807,0.352,4.37970,0.00000
1980.00,4.37936,20.101772,-0.000170,20.064369,0.8808,0.352,4.37936,0.00000
1981.00,4.37882,20.101839,-0.000171,20.064407,0.8809,0.352,4.37882,0.00000
1982.00,4.37897,20.101884,-0.000169,20.064432,0.8810,0.353,4.37897,0.00000
1983.00,4.37889,20.101930,-0.000169,20.064402,0.8812,0.353,4.37889,0.00000
1984.00,4.37926,20.102015,-0.000165,20.064397,0.8813,0.353,4.37926,0.00000
1985.00,4.37981,20.102062,-0.000167,20.064341,0.8814,0.353,4.37981,0.00000
1986.00,4.38056,20.102120,-0.000167,20.064321,0.8815,0.353,4.38056,0.00000
1987.00,4.38175,20.102186,-0.000168,20.064327,0.8817,0.353,4.38175,0.00000
1988.00,4.38241,20.102206,-0.000165,20.064319,0.8818,0.353,4.38241,0.00000
1989.00,4.38277,20.102219,-0.000168,20.064364,0.8819,0.353,4.38277,0.00000
1990.00,4.38272,20.102314,-0.000166,20.064478,0.8820,0.353,4.38272,0.00000
1991.00,4.38312,20.102276,-0.000167,20.064506,0.8822,0.353,4.38312,0.00000
1992.00,4.38302,20.102259,-0.000165,20.064515,0.8823,0.353,4.38302,0.00000
1993.00,4.38260,20.102229,-0.000165,20.064436,0.8824,0.353,4.38260,0.00000
1994.00,4.38197,20.102243,-0.000165,20.064424,0.8825,0.353,4.38197,0.00000
1995.00,4.38247,20.102191,-0.000165,20.064387,0.8826,0.353,4.38247,0.00000
1996.00,4.38311,20.102240,-0.000162,20.064359,0.8827,0.353,4.38311,0.00000
1997.00,4.38264,20.102325,-0.000165,20.064368,0.8828,0.353,4.38264,0.00000
1998.00,4.38269,20.102353,-0.000169,20.064440,0.8829,0.353,4.38269,0.00000
1999.00,4.38285,20.102353,-0.000168,20.064461,0.8829,0.353,4.38285,0.00000
2000.00,4.38162,20.102414,-0.000168,20.064498,0.8830,0.353,4.38162,0.00000
2001.00,4.38123,20.102407,-0.000172,20.064518,0.8831,0.353,4.38123,0.00000
2002.00,4.38197,20.102405,-0.000170,20.064538,0.8831,0.353,4.38197,0.00000
2003.00,4.38264,20.102445,-0.000169,20.064567,0.8832,0.353,4.38264,0.00000
2004.00,4.38291,20.102433,-0.000171,20.064523,0.8833,0.353,4.38291,0.00000
2005.00,4.38417,20.102433,-0.000172,20.064454,0.8833,0.354,4.38417,0.00000
2006.00,4.38326,20.102487,-0.000168,20.064433,0.8834,0.353,4.38326,0.00000
2007.00,4.38280,20.102549,-0.000168,20.064472,0.8835,0.353,4.38280,0.00000
2008.00,4.38332,20.102603,-0.000167,20.064496,0.8835,0.353,4.38332,0.00000
2009.00,4.38365,20.102609,-0.000164,20.064494,0.8836,0.353,4.38365,0.00000
2010.00,4.38335,20.102588,-0.000165,20.064534,0.8836,0.353,4.38335,0.00000
2011.00,4.38415,20.102604,-0.000167,20.064620,0.8837,0.354,4.38415,0.00000
2012.00,4.38428,20.102579,-0.000169,20.064573,0.8837,0.354,4.38428,0.00000
2013.00,4.38415,20.102549,-0.000175,20.064491,0.8838,0.354,4.38415,0.00000
2014.00,4.38425,20.102600,-0.000178,20.064465,0.8838,0.354,4.38425,0.00000
2015.00,4.38457,20.102669,-0.000177,20.064474,0.8839,0.354,4.38457,0.00000
2016.00,4.38421,20.102670,-0.000179,20.064409,0.8840,0.355,4.38421,0.00000
2017.00,4.38449,20.102678,-0.000179,20.064422,0.8840,0.355,4.38449,0.00000
2018.00,4.38365,20.102733,-0.000179,20.064499,0.8841,0.355,4.38365,0.00000
2019.00,4.38330,20.102744,-0.000179,20.064536,0.8842,0.355,4.38330,0.00000
2020.00,4.38366,20.102815,-0.000178,20.064549,0.8843,0.355,4.38366,0.00000
2021.00,4.38432,20.102783,-0.000174,20.064521,0.8843,0.355,4.38432,0.00000
2022.00,4.38434,20.102835,-0.000176,20.064504,0.8844,0.355,4.38434,0.00000
2023.00,4.38454,20.102819,-0.000174,20.064433,0.8845,0.355,4.38454,0.00000
2024.00,4.38428,20.102822,-0.000172,20.064426,0.8846,0.355,4.38428,0.00000
2025.00,4.38370,20.102754,-0.000172,20.064369,0.8847,0.355,4.38370,0.00000
2026.00,4.38383,20.102842,-0.000171,20.064393,0.8848,0.355,4.38383,0.00000
2027.00,4.38416,20.102829,-0.000167,20.064408,0.8849,0.355,4.38416,0.00000
2028.00,4.38458,20.102865,-0.000165,20.064447,0.8850,0.355,4.38458,0.00000
2029.00,4.38458,20.102895,-0.000167,20.064439,0.8851,0.355,4.38458,0.00000
2030.00,4.38546,20.102909,-0.000171,20.064442,0.8852,0.355,4.38546,0.00000
2031.00,4.38516,20.102852,-0.000172,20.064390,0.8854,0.355,4.38516,0.00000
2032.00,4.38436,20.102796,-0.000175,20.064286,0.8855,0.355,4.38436,0.00000
2033.00,4.38394,20.102791,-0.000182,20.064257,0.8856,0.356,4.38394,0.00000
2034.00,4.38521,20.102767,-0.000183,20.064262,0.8857,0.356,4.38521,0.00000
2035.00,4.38525,20.102762,-0.000182,20.064233,0.8859,0.356,4.38525,0.00000
2036.00,4.38514,20.102853,-0.000179,20.064287,0.8860,0.356,4.38514,0.00000
2037.00,4.38610,20.102914,-0.000181,20.064355,0.8861,0.356,4.38610,0.00000
2038.00,4.38603,20.102987,-0.000178,20.064420,0.8862,0.356,4.38603,0.00000
2039.00,4.38469,20.103108,-0.000174,20.064446,0.8864,0.356,4.38469,0.00000
2040.00,4.38360,20.103140,-0.000174,20.064467,0.8865,0.356,4.38360,0.00000
2041.00,4.38384,20.103118,-0.000177,20.064416,0.8866,0.356,4.38384,0.00000
2042.00,4.38299,20.103131,-0.000174,20.064407,0.8867,0.356,4.38299,0.00000
2043.00,4.38307,20.103112,-0.000173,20.064360,0.8868,0.356,4.38307,0.00000
2044.00,4.38362,20.103052,-0.000173,20.064284,0.8869,0.356,4.38362,0.00000
2045.00,4.38372,20.103084,-0.000172,20.064279,0.8871,0.356,4.38372,0.00000
2046.00,4.38408,20.103091,-0.000172,20.064329,0.8872,0.356,4.38408,0.00000
2047.00,4.38475,20.103086,-0.000173,20.064324,0.8873,0.357,4.38475,0.00000
2048.00,4.38438,20.103119,-0.000174,20.064372,0.8874,0.357,4.38438,0.00000
2049.00,4.38405,20.103160,-0.000174,20.064418,0.8875,0.357,4.38405,0.00000
2050.00,4.38483,20.103184,-0.000174,20.064417,0.8876,0.357,4.38483,0.00000
2051.00,4.38509,20.103245,-0.000172,20.064391,0.8877,0.357,4.38509,0.00000
2052.00,4.38425,20.103302,-0.000169,20.064393,0.8878,0.357,4.38425,0.00000
2053.00,4.38457,20.103358,-0.000168,20.064375,0.8879,0.357,4.38457,0.00000
2054.00,4.38481,20.103341,-0.000166,20.064342,0.8880,0.357,4.38481,0.00000
2055.00,4.38414,20.103390,-0.000165,20.064390,0.8882,0.357,4.38414,0.00000
2056.00,4.38392,20.103391,-0.000165,20.064358,0.8882,0.357,4.38392,0.00000
2057.00,4.38483,20.103432,-0.000166,20.064367,0.8884,0.357,4.38483,0.00000
2058.00,4.38489,20.103424,-0.000167,20.064361,0.8884,0.357,4.38489,0.00000
2059.00,4.38420,20.103452,-0.000171,20.064381,0.8885,0.357,4.38420,0.00000
2060.00,4.38453,20.103488,-0.000172,20.064394,0.8886,0.357,4.38453,0.00000
2061.00,4.38452,20.103511,-0.000171,20.064465,0.8887,0.357,4.38452,0.00000
2062.00,4.38450,20.103519,-0.000177,20.064467,0.8888,0.357,4.38450,0.00000
2063.00,4.38433,20.103499,-0.000176,20.064454,0.8889,0.357,4.38433,0.00000
2064.00,4.38410,20.103552,-0.000176,20.064467,0.8890,0.357,4.38410,0.00000
2065.00,4.38358,20.103488,-0.000177,20.064430,0.8891,0.358,4.38358,0.00000
2066.00,4.38315,20.103539,-0.000183,20.064449,0.8891,0.358,4.38315,0.00000
2067.00,4.38248,20.103559,-0.000178,20.064454,0.8892,0.358,4.38248,0.00000
2068.00,4.38260,20.103604,-0.000174,20.064440,0.8893,0.358,4.38260,0.00000
2069.00,4.38262,20.103645,-0.000173,20.064504,0.8894,0.358,4.38262,0.00000
2070.00,4.38308,20.103637,-0.000174,20.064441,0.8895,0.358,4.38308,0.00000
2071.00,4.38248,20.103598,-0.000173,20.064378,0.8895,0.358,4.38248,0.00000
2072.00,4.38191,20.103561,-0.000176,20.064344,0.8896,0.358,4.38191,0.00000
2073.00,4.38281,20.103591,-0.000179,20.064378,0.8897,0.358,4.38281,0.00000
2074.00,4.38451,20.103592,-0.000183,20.064302,0.8898,0.358,4.38451,0.00000
2075.00,4.38561,20.103688,-0.000181,20.064332,0.8898,0.358,4.38561,0.00000
2076.00,4.38699,20.103737,-0.000176,20.064341,0.8899,0.358,4.38699,0.00000
2077.00,4.38737,20.103808,-0.000177,20.064358,0.8900,0.358,4.38737,0.00000
2078.00,4.38666,20.103806,-0.000177,20.064280,0.8901,0.359,4.38666,0.00000
2079.00,4.38634,20.103803,-0.000171,20.064252,0.8902,0.358,4.38634,0.00000
2080.00,4.38570,20.103819,-0.000172,20.064287,0.8902,0.359,4.38570,0.00000
2081.00,4.38522,20.103844,-0.000172,20.064248,0.8903,0.359,4.38522,0.00000
2082.00,4.38527,20.103876,-0.000171,20.064220,0.8903,0.359,4.38527,0.00000
2083.00,4.38545,20.103877,-0.000171,20.064247,0.8904,0.359,4.38545,0.00000
2084.00,4.38504,20.103950,-0.000173,20.064325,0.8904,0.359,4.38504,0.00000
2085.00,4.38458,20.103952,-0.000173,20.064291,0.8905,0.359,4.38458,0.00000
2086.00,4.38447,20.103945,-0.000173,20.064296,0.8905,0.359,4.38447,0.00000
2087.00,4.38482,20.103971,-0.000173,20.064330,0.8905,0.359,4.38482,0.00000
2088.00,4.38463,20.104058,-0.000175,20.064362,0.8906,0.359,4.38463,0.00000
2089.00,4.38431,20.104084,-0.000173,20.064360,0.8906,0.359,4.38431,0.00000
2090.00,4.38408,20.104065,-0.000173,20.064322,0.8907,0.359,4.38408,0.00000
2091.00,4.38366,20.104086,-0.000172,20.064366,0.8907,0.359,4.38366,0.00000
2092.00,4.38366,20.104050,-0.000169,20.064319,0.8907,0.359,4.38366,0.00000
2093.00,4.38359,20.104072,-0.000170,20.064370,0.8907,0.359,4.38359,0.00000
2094.00,4.38417,20.104017,-0.000171,20.064305,0.8908,0.359,4.38417,0.00000
2095.00,4.38457,20.104104,-0.000170,20.064360,0.8908,0.359,4.38457,0.00000
2096.00,4.38486,20.104113,-0.000172,20.064347,0.8909,0.360,4.38486,0.00000
2097.00,4.38465,20.104166,-0.000173,20.064404,0.8909,0.360,4.38465,0.00000
2098.00,4.38498,20.104175,-0.000171,20.064364,0.8909,0.360,4.38498,0.00000
2099.00,4.38455,20.104241,-0.000172,20.064407,0.8910,0.360,4.38455,0.00000
2100.00,4.38396,20.104207,-0.000173,20.064362,0.8910,0.360,4.38396,0.00000
2101.00,4.38416,20.104239,-0.000171,20.064362,0.8910,0.360,4.38416,0.00000
2102.00,4.38415,20.104266,-0.000174,20.064367,0.8910,0.360,4.38415,0.00000
2103.00,4.38371,20.104224,-0.000176,20.064325,0.8911,0.360,4.38371,0.00000
2104.00,4.38385,20.104247,-0.000175,20.064308,0.8911,0.360,4.38385,0.00000
2105.00,4.38452,20.104350,-0.000172,20.064412,0.8911,0.360,4.38452,0.00000
2106.00,4.38479,20.104383,-0.000174,20.064426,0.8912,0.360,4.38479,0.00000
2107.00,4.38532,20.104412,-0.000176,20.064444,0.8912,0.360,4.38532,0.00000
2108.00,4.38588,20.104455,-0.000175,20.064457,0.8912,0.361,4.38588,0.00000
2109.00,4.38515,20.104451,-0.000175,20.064453,0.8912,0.361,4.38515,0.00000
2110.00,4.38526,20.104437,-0.000175,20.064421,0.8913,0.361,4.38526,0.00000
2111.00,4.38454,20.104433,-0.000174,20.064383,0.8913,0.361,4.38454,0.00000
2112.00,4.38462,20.104413,-0.000172,20.064270,0.8913,0.361,4.38462,0.00000
2113.00,4.38469,20.104460,-0.000168,20.064241,0.8914,0.361,4.38469,0.00000
2114.00,4.38540,20.104508,-0.000169,20.064285,0.8914,0.361,4.38540,0.00000
2115.00,4.38421,20.104540,-0.000172,20.064268,0.8914,0.361,4.38421,0.00000
2116.00,4.38496,20.104534,-0.000171,20.064260,0.8915,0.361,4.38496,0.00000
2117.00,4.38482,20.104534,-0.000166,20.064306,0.8915,0.361,4.38482,0.00000
2118.00,4.38392,20.104516,-0.000166,20.064313,0.8915,0.361,4.38392,0.00000
2119.00,4.38350,20.104505,-0.000168,20.064230,0.8915,0.361,4.38350,0.00000
2120.00,4.38367,20.104482,-0.000166,20.064187,0.8915,0.361,4.38367,0.00000
2121.00,4.38289,20.104544,-0.000163,20.064185,0.8916,0.361,4.38289,0.00000
@12,2.2000,4.4, 2120.08100000001 
2122.00,4.38278,20.104602,-0.000166,20.064214,0.8917,0.361,4.38278,0.00000
2123.00,4.38294,20.104599,-0.000166,20.064162,0.8917,0.361,4.38294,0.00000
2124.00,4.38153,20.104614,-0.000164,20.064195,0.8918,0.361,4.38153,0.00000
2125.00,4.37730,20.104681,-0.000165,20.064252,0.8918,0.361,4.37730,0.00000
2126.00,4.36874,20.104684,-0.000168,20.064289,0.8919,0.361,4.36874,0.00000
2127.00,4.35568,20.104697,-0.000168,20.064272,0.8920,0.361,4.35568,0.00000
2128.00,4.34108,20.104807,-0.000174,20.064389,0.8920,0.362,4.34108,0.00000
2129.00,4.32873,20.104850,-0.000177,20.064423,0.8921,0.362,4.32873,0.00000
2130.00,4.32113,20.104869,-0.000180,20.064404,0.8921,0.362,4.32113,0.00000
2131.00,4.31879,20.104859,-0.000183,20.064316,0.8922,0.362,4.31879,0.00000
2132.00,4.32272,20.104891,-0.000185,20.064315,0.8923,0.362,4.32272,0.00000
2133.00,4.33115,20.104852,-0.000182,20.064278,0.8924,0.362,4.33115,0.00000
2134.00,4.33949,20.104866,-0.000180,20.064272,0.8924,0.362,4.33949,0.00000
2135.00,4.34755,20.104910,-0.000177,20.064337,0.8925,0.362,4.34755,0.00000
2136.00,4.35536,20.104945,-0.000175,20.064414,0.8926,0.362,4.35536,0.00000
2137.00,4.36130,20.104933,-0.000169,20.064389,0.8927,0.362,4.36130,0.00000
2138.00,4.36486,20.104976,-0.000167,20.064429,0.8928,0.362,4.36486,0.00000
2139.00,4.36769,20.105033,-0.000166,20.064462,0.8929,0.362,4.36769,0.00000
2140.00,4.37053,20.104998,-0.000166,20.064394,0.8931,0.362,4.37053,0.00000
2141.00,4.37198,20.105095,-0.000164,20.064430,0.8932,0.362,4.37198,0.00000
2142.00,4.37340,20.105095,-0.000170,20.064452,0.8933,0.363,4.37340,0.00000
2143.00,4.37424,20.105084,-0.000171,20.064412,0.8935,0.363,4.37424,0.00000
2144.00,4.37468,20.105058,-0.000171,20.064373,0.8936,0.363,4.37468,0.00000
2145.00,4.37380,20.105123,-0.000174,20.064428,0.8937,0.363,4.37380,0.00000
2146.00,4.37370,20.105079,-0.000173,20.064398,0.8939,0.363,4.37370,0.00000
2147.00,4.37363,20.105140,-0.000170,20.064406,0.8940,0.363,4.37363,0.00000
2148.00,4.37353,20.105183,-0.000171,20.064483,0.8941,0.363,4.37353,0.00000
2149.00,4.37367,20.105188,-0.000170,20.064478,0.8942,0.363,4.37367,0.00000
2150.00,4.37355,20.105154,-0.000167,20.064394,0.8944,0.363,4.37355,0.00000
2151.00,4.37312,20.105238,-0.000169,20.064402,0.8945,0.363,4.37312,0.00000
2152.00,4.37262,20.105289,-0.000172,20.064410,0.8946,0.363,4.37262,0.00000
2153.00,4.37346,20.105306,-0.000170,20.064338,0.8948,0.363,4.37346,0.00000
2154.00,4.37329,20.105319,-0.000169,20.064338,0.8949,0.363,4.37329,0.00000
2155.00,4.37376,20.105315,-0.000167,20.064358,0.8950,0.363,4.37376,0.00000
2156.00,4.37430,20.105290,-0.000168,20.064314,0.8951,0.363,4.37430,0.00000
2157.00,4.37454,20.105334,-0.000166,20.064379,0.8953,0.363,4.37454,0.00000
2158.00,4.37377,20.105345,-0.000167,20.064382,0.8954,0.364,4.37377,0.00000
2159.00,4.37399,20.105402,-0.000165,20.064400,0.8955,0.363,4.37399,0.00000
2160.00,4.37460,20.105428,-0.000167,20.064391,0.8957,0.364,4.37460,0.00000
2161.00,4.37460,20.105423,-0.000163,20.064455,0.8958,0.364,4.37460,0.00000
2162.00,4.37506,20.105394,-0.000160,20.064389,0.8959,0.363,4.37506,0.00000
2163.00,4.37507,20.105378,-0.000159,20.064374,0.8959,0.363,4.37507,0.00000
2164.00,4.37508,20.105381,-0.000159,20.064375,0.8960,0.363,4.37508,0.00000
2165.00,4.37523,20.105452,-0.000158,20.064452,0.8961,0.363,4.37523,0.00000
2166.00,4.37589,20.105503,-0.000162,20.064458,0.8962,0.364,4.37589,0.00000
2167.00,4.37620,20.105498,-0.000163,20.064493,0.8963,0.364,4.37620,0.00000
2168.00,4.37707,20.105544,-0.000164,20.064521,0.8964,0.364,4.37707,0.00000
2169.00,4.37720,20.105628,-0.000166,20.064543,0.8965,0.364,4.37720,0.00000
2170.00,4.37665,20.105686,-0.000168,20.064560,0.8966,0.364,4.37665,0.00000
2171.00,4.37663,20.105727,-0.000168,20.064581,0.8967,0.364,4.37663,0.00000
2172.00,4.37641,20.105706,-0.000168,20.064529,0.8968,0.364,4.37641,0.00000
2173.00,4.37616,20.105752,-0.000166,20.064574,0.8969,0.364,4.37616,0.00000
2174.00,4.37750,20.105748,-0.000164,20.064588,0.8970,0.364,4.37750,0.00000
2175.00,4.37771,20.105677,-0.000161,20.064511,0.8971,0.364,4.37771,0.00000
2176.00,4.37751,20.105690,-0.000159,20.064509,0.8972,0.364,4.37751,0.00000
2177.00,4.37745,20.105753,-0.000163,20.064537,0.8972,0.364,4.37745,0.00000
2178.00,4.37786,20.105762,-0.000164,20.064528,0.8973,0.364,4.37786,0.00000
2179.00,4.37739,20.105745,-0.000166,20.064513,0.8974,0.364,4.37739,0.00000
2180.00,4.37655,20.105815,-0.000168,20.064521,0.8975,0.365,4.37655,0.00000
2181.00,4.37630,20.105784,-0.000167,20.064466,0.8975,0.365,4.37630,0.00000
2182.00,4.37621,20.105849,-0.000162,20.064449,0.8976,0.364,4.37621,0.00000
2183.00,4.37591,20.105892,-0.000161,20.064411,0.8977,0.364,4.37591,0.00000
2184.00,4.37542,20.105885,-0.000158,20.064379,0.8977,0.364,4.37542,0.00000
2185.00,4.37729,20.105831,-0.000158,20.064316,0.8978,0.364,4.37729,0.00000
2186.00,4.37856,20.105839,-0.000160,20.064326,0.8978,0.365,4.37856,0.00000
2187.00,4.37960,20.105842,-0.000163,20.064386,0.8978,0.365,4.37960,0.00000
2188.00,4.37981,20.105850,-0.000163,20.064424,0.8979,0.365,4.37981,0.00000
2189.00,4.38060,20.105855,-0.000161,20.064429,0.8979,0.365,4.38060,0.00000
2190.00,4.37983,20.105975,-0.000162,20.064568,0.8980,0.365,4.37983,0.00000
2191.00,4.37918,20.106010,-0.000160,20.064541,0.8981,0.365,4.37918,0.00000
2192.00,4.37806,20.106031,-0.000161,20.064534,0.8982,0.365,4.37806,0.00000
2193.00,4.37773,20.106063,-0.000166,20.064480,0.8982,0.365,4.37773,0.00000
2194.00,4.37759,20.106035,-0.000174,20.064390,0.8982,0.365,4.37759,0.00000
2195.00,4.37822,20.105966,-0.000175,20.064245,0.8982,0.365,4.37822,0.00000
2196.00,4.37823,20.106000,-0.000176,20.064233,0.8982,0.366,4.37823,0.00000
2197.00,4.37883,20.105974,-0.000173,20.064176,0.8983,0.366,4.37883,0.00000
2198.00,4.37953,20.105974,-0.000170,20.064160,0.8983,0.366,4.37953,0.00000
2199.00,4.37972,20.106004,-0.000166,20.064198,0.8983,0.365,4.37972,0.00000
2200.00,4.37997,20.106070,-0.000170,20.064268,0.8983,0.366,4.37997,0.00000
2201.00,4.37950,20.106067,-0.000167,20.064280,0.8984,0.366,4.37950,0.00000
2202.00,4.37977,20.106097,-0.000165,20.064282,0.8984,0.366,4.37977,0.00000
2203.00,4.38034,20.106117,-0.000161,20.064298,0.8985,0.365,4.38034,0.00000
2204.00,4.38050,20.106122,-0.000161,20.064250,0.8986,0.365,4.38050,0.00000
2205.00,4.38040,20.106134,-0.000160,20.064253,0.8986,0.365,4.38040,0.00000
2206.00,4.38197,20.106172,-0.000164,20.064283,0.8987,0.366,4.38197,0.00000
2207.00,4.38100,20.106235,-0.000169,20.064311,0.8987,0.366,4.38100,0.00000
2208.00,4.38005,20.106239,-0.000173,20.064301,0.8988,0.366,4.38005,0.00000
2209.00,4.37977,20.106382,-0.000172,20.064389,0.8988,0.366,4.37977,0.00000
2210.00,4.37929,20.106372,-0.000174,20.064324,0.8989,0.366,4.37929,0.00000
2211.00,4.37766,20.106384,-0.000176,20.064316,0.8989,0.366,4.37766,0.00000
2212.00,4.37882,20.106342,-0.000175,20.064252,0.8990,0.366,4.37882,0.00000
2213.00,4.37809,20.106303,-0.000176,20.064203,0.8990,0.367,4.37809,0.00000
2214.00,4.37823,20.106311,-0.000177,20.064197,0.8991,0.367,4.37823,0.00000
2215.00,4.37929,20.106295,-0.000175,20.064240,0.8991,0.367,4.37929,0.00000
2216.00,4.38085,20.106330,-0.000171,20.064274,0.8992,0.367,4.38085,0.00000
2217.00,4.38125,20.106304,-0.000172,20.064241,0.8993,0.367,4.38125,0.00000
2218.00,4.38258,20.106383,-0.000171,20.064262,0.8993,0.367,4.38258,0.00000
2219.00,4.38237,20.106362,-0.000171,20.064236,0.8994,0.367,4.38237,0.00000
2220.00,4.38147,20.106434,-0.000171,20.064217,0.8994,0.368,4.38147,0.00000
2221.00,4.38041,20.106460,-0.000168,20.064152,0.8995,0.368,4.38041,0.00000
2222.00,4.37989,20.106631,-0.000168,20.064242,0.8995,0.368,4.37989,0.00000
2223.00,4.37938,20.106663,-0.000167,20.064258,0.8995,0.368,4.37938,0.00000
2224.00,4.37967,20.106713,-0.000166,20.064276,0.8995,0.368,4.37967,0.00000
2225.00,4.38004,20.106765,-0.000164,20.064311,0.8996,0.368,4.38004,0.00000
2226.00,4.37975,20.106816,-0.000162,20.064351,0.8996,0.368,4.37975,0.00000
2227.00,4.37900,20.106769,-0.000159,20.064322,0.8996,0.368,4.37900,0.00000
2228.00,4.37870,20.106822,-0.000159,20.064374,0.8996,0.368,4.37870,0.00000
2229.00,4.37828,20.106842,-0.000160,20.064438,0.8996,0.368,4.37828,0.00000
2230.00,4.37738,20.106858,-0.000159,20.064469,0.8996,0.367,4.37738,0.00000
2231.00,4.37785,20.106856,-0.000162,20.064446,0.8996,0.367,4.37785,0.00000
2232.00,4.37744,20.106938,-0.000168,20.064520,0.8997,0.368,4.37744,0.00000
2233.00,4.37676,20.106860,-0.000168,20.064453,0.8997,0.368,4.37676,0.00000
2234.00,4.37732,20.106866,-0.000170,20.064409,0.8997,0.368,4.37732,0.00000
2235.00,4.37782,20.106850,-0.000172,20.064348,0.8998,0.368,4.37782,0.00000
2236.00,4.37828,20.106825,-0.000172,20.064344,0.8999,0.368,4.37828,0.00000
2237.00,4.37926,20.106794,-0.000169,20.064294,0.8999,0.368,4.37926,0.00000
2238.00,4.38069,20.106874,-0.000169,20.064324,0.9000,0.368,4.38069,0.00000
2239.00,4.38058,20.106898,-0.000169,20.064321,0.9000,0.368,4.38058,0.00000
2240.00,4.38089,20.106916,-0.000169,20.064332,0.9001,0.368,4.38089,0.00000
2241.00,4.38145,20.106932,-0.000169,20.064325,0.9001,0.368,4.38145,0.00000
2242.00,4.38168,20.106884,-0.000167,20.064235,0.9002,0.368,4.38168,0.00000
2243.00,4.38136,20.106846,-0.000164,20.064193,0.9002,0.368,4.38136,0.00000
2244.00,4.38133,20.106845,-0.000163,20.064171,0.9003,0.368,4.38133,0.00000
2245.00,4.38171,20.106876,-0.000162,20.064221,0.9004,0.368,4.38171,0.00000
2246.00,4.38061,20.106926,-0.000167,20.064252,0.9004,0.368,4.38061,0.00000
2247.00,4.37985,20.107038,-0.000168,20.064322,0.9005,0.368,4.37985,0.00000
2248.00,4.37982,20.107150,-0.000171,20.064390,0.9005,0.368,4.37982,0.00000
2249.00,4.37927,20.107191,-0.000172,20.064377,0.9006,0.369,4.37927,0.00000
2250.00,4.37893,20.107199,-0.000172,20.064314,0.9007,0.369,4.37893,0.00000
2251.00,4.37906,20.107229,-0.000170,20.064341,0.9008,0.369,4.37906,0.00000
2252.00,4.37968,20.107201,-0.000171,20.064345,0.9009,0.369,4.37968,0.00000
2253.00,4.37947,20.107113,-0.000172,20.064232,0.9010,0.369,4.37947,0.00000
2254.00,4.38022,20.107135,-0.000177,20.064200,0.9010,0.369,4.38022,0.00000
2255.00,4.38079,20.107198,-0.000178,20.064230,0.9011,0.369,4.38079,0.00000
2256.00,4.38112,20.107201,-0.000179,20.064177,0.9012,0.369,4.38112,0.00000
2257.00,4.38138,20.107271,-0.000181,20.064191,0.9012,0.369,4.38138,0.00000
2258.00,4.38214,20.107313,-0.000180,20.064265,0.9013,0.370,4.38214,0.00000
2259.00,4.38185,20.107345,-0.000176,20.064323,0.9014,0.370,4.38185,0.00000
2260.00,4.38089,20.107341,-0.000175,20.064303,0.9015,0.370,4.38089,0.00000
2261.00,4.38091,20.107328,-0.000174,20.064246,0.9016,0.370,4.38091,0.00000
2262.00,4.38061,20.107331,-0.000173,20.064242,0.9017,0.370,4.38061,0.00000
2263.00,4.38020,20.107421,-0.000172,20.064240,0.9018,0.370,4.38020,0.00000
2264.00,4.38042,20.107389,-0.000170,20.064195,0.9019,0.370,4.38042,0.00000
2265.00,4.38080,20.107398,-0.000172,20.064188,0.9020,0.370,4.38080,0.00000
2266.00,4.38050,20.107402,-0.000173,20.064155,0.9021,0.370,4.38050,0.00000
2267.00,4.38081,20.107420,-0.000172,20.064126,0.9022,0.370,4.38081,0.00000
2268.00,4.38042,20.107466,-0.000174,20.064178,0.9023,0.370,4.38042,0.00000
2269.00,4.37944,20.107542,-0.000175,20.064250,0.9023,0.370,4.37944,0.00000
2270.00,4.37914,20.107608,-0.000173,20.064299,0.9024,0.370,4.37914,0.00000
2271.00,4.37869,20.107681,-0.000168,20.064436,0.9025,0.370,4.37869,0.00000
2272.00,4.37849,20.107707,-0.000168,20.064497,0.9026,0.370,4.37849,0.00000
2273.00,4.37818,20.107630,-0.000166,20.064432,0.9026,0.370,4.37818,0.00000
2274.00,4.37803,20.107606,-0.000167,20.064387,0.9027,0.370,4.37803,0.00000
2275.00,4.37824,20.107587,-0.000169,20.064321,0.9028,0.370,4.37824,0.00000
2276.00,4.37876,20.107608,-0.000173,20.064310,0.9029,0.370,4.37876,0.00000
2277.00,4.37855,20.107618,-0.000173,20.064279,0.9029,0.371,4.37855,0.00000
2278.00,4.37882,20.107677,-0.000172,20.064273,0.9030,0.371,4.37882,0.00000
2279.00,4.37980,20.107749,-0.000170,20.064261,0.9031,0.371,4.37980,0.00000
2280.00,4.38009,20.107771,-0.000168,20.064295,0.9031,0.371,4.38009,0.00000
2281.00,4.37990,20.107779,-0.000165,20.064218,0.9032,0.371,4.37990,0.00000
2282.00,4.38009,20.107777,-0.000164,20.064206,0.9032,0.371,4.38009,0.00000
2283.00,4.37906,20.107799,-0.000164,20.064222,0.9033,0.371,4.37906,0.00000
2284.00,4.37831,20.107734,-0.000164,20.064144,0.9033,0.372,4.37831,0.00000
2285.00,4.37744,20.107799,-0.000162,20.064171,0.9033,0.372,4.37744,0.00000
2286.00,4.37725,20.107831,-0.000158,20.064223,0.9034,0.372,4.37725,0.00000
2287.00,4.37648,20.107831,-0.000158,20.064206,0.9034,0.372,4.37648,0.00000
2288.00,4.37765,20.107919,-0.000158,20.064249,0.9035,0.372,4.37765,0.00000
2289.00,4.37816,20.107992,-0.000153,20.064332,0.9035,0.372,4.37816,0.00000
2290.00,4.37852,20.107960,-0.000150,20.064256,0.9036,0.371,4.37852,0.00000
2291.00,4.37746,20.107967,-0.000148,20.064215,0.9036,0.371,4.37746,0.00000
2292.00,4.37735,20.107982,-0.000148,20.064177,0.9037,0.371,4.37735,0.00000
2293.00,4.37667,20.107922,-0.000144,20.064130,0.9037,0.371,4.37667,0.00000
2294.00,4.37589,20.107929,-0.000146,20.064129,0.9038,0.371,4.37589,0.00000
2295.00,4.37501,20.107934,-0.000145,20.064145,0.9038,0.371,4.37501,0.00000
2296.00,4.37569,20.107998,-0.000148,20.064186,0.9039,0.371,4.37569,0.00000
2297.00,4.37593,20.108055,-0.000149,20.064219,0.9040,0.371,4.37593,0.00000
2298.00,4.37670,20.108067,-0.000151,20.064209,0.9041,0.371,4.37670,0.00000
2299.00,4.37719,20.108082,-0.000152,20.064172,0.9041,0.371,4.37719,0.00000
2300.00,4.37813,20.108086,-0.000156,20.064198,0.9042,0.371,4.37813,0.00000
2301.00,4.37834,20.108102,-0.000159,20.064211,0.9043,0.371,4.37834,0.00000
@13,2.2000,4.4, 2300.04300000001 
2302.00,4.37874,20.108120,-0.000161,20.064234,0.9044,0.372,4.37874,0.00000
2303.00,4.37823,20.108104,-0.000162,20.064218,0.9045,0.372,4.37823,0.00000
2304.00,4.37644,20.108127,-0.000166,20.064268,0.9046,0.372,4.37644,0.00000
2305.00,4.37075,20.108153,-0.000164,20.064256,0.9047,0.372,4.37075,0.00000
2306.00,4.36309,20.108120,-0.000165,20.064217,0.9048,0.372,4.36309,0.00000
2307.00,4.35125,20.108134,-0.000165,20.064225,0.9048,0.372,4.35125,0.00000
2308.00,4.33838,20.108164,-0.000167,20.064207,0.9049,0.372,4.33838,0.00000
2309.00,4.32760,20.108171,-0.000166,20.064179,0.9050,0.372,4.32760,0.00000
2310.00,4.32209,20.108188,-0.000170,20.064167,0.9051,0.372,4.32209,0.00000
2311.00,4.32035,20.108269,-0.000173,20.064216,0.9051,0.372,4.32035,0.00000
2312.00,4.32499,20.108301,-0.000174,20.064195,0.9052,0.373,4.32499,0.00000
2313.00,4.33271,20.108327,-0.000176,20.064255,0.9053,0.373,4.33271,0.00000
2314.00,4.34213,20.108387,-0.000175,20.064281,0.9053,0.373,4.34213,0.00000
2315.00,4.35042,20.108441,-0.000177,20.064325,0.9054,0.373,4.35042,0.00000
2316.00,4.35738,20.108433,-0.000173,20.064322,0.9054,0.373,4.35738,0.00000
2317.00,4.36219,20.108430,-0.000173,20.064347,0.9055,0.373,4.36219,0.00000
2318.00,4.36607,20.108466,-0.000173,20.064312,0.9055,0.373,4.36607,0.00000
2319.00,4.36845,20.108475,-0.000172,20.064324,0.9055,0.373,4.36845,0.00000
2320.00,4.36960,20.108455,-0.000170,20.064273,0.9056,0.373,4.36960,0.00000
2321.00,4.37072,20.108473,-0.000171,20.064276,0.9056,0.373,4.37072,0.00000
2322.00,4.37155,20.108445,-0.000171,20.064226,0.9057,0.373,4.37155,0.00000
2323.00,4.37126,20.108453,-0.000174,20.064304,0.9057,0.373,4.37126,0.00000
2324.00,4.37010,20.108453,-0.000175,20.064322,0.9058,0.374,4.37010,0.00000
2325.00,4.37053,20.108465,-0.000175,20.064337,0.9058,0.374,4.37053,0.00000
2326.00,4.37055,20.108508,-0.000176,20.064302,0.9059,0.374,4.37055,0.00000
2327.00,4.36986,20.108565,-0.000174,20.064345,0.9060,0.374,4.36986,0.00000
2328.00,4.37038,20.108610,-0.000169,20.064356,0.9060,0.374,4.37038,0.00000
2329.00,4.37170,20.108597,-0.000168,20.064365,0.9060,0.374,4.37170,0.00000
2330.00,4.37103,20.108670,-0.000170,20.064407,0.9061,0.374,4.37103,0.00000
2331.00,4.37020,20.108657,-0.000167,20.064421,0.9062,0.374,4.37020,0.00000
2332.00,4.37088,20.108670,-0.000167,20.064413,0.9062,0.374,4.37088,0.00000
2333.00,4.37066,20.108670,-0.000167,20.064349,0.9062,0.374,4.37066,0.00000
2334.00,4.37031,20.108709,-0.000169,20.064305,0.9063,0.374,4.37031,0.00000
2335.00,4.37131,20.108678,-0.000168,20.064302,0.9063,0.374,4.37131,0.00000
2336.00,4.37234,20.108624,-0.000169,20.064246,0.9064,0.374,4.37234,0.00000
2337.00,4.37267,20.108633,-0.000170,20.064275,0.9064,0.374,4.37267,0.00000
2338.00,4.37322,20.108636,-0.000172,20.064277,0.9065,0.374,4.37322,0.00000
2339.00,4.37292,20.108665,-0.000171,20.064324,0.9066,0.374,4.37292,0.00000
2340.00,4.37194,20.108697,-0.000169,20.064288,0.9066,0.374,4.37194,0.00000
2341.00,4.37133,20.108811,-0.000169,20.064348,0.9067,0.374,4.37133,0.00000
2342.00,4.37137,20.108865,-0.000169,20.064354,0.9067,0.374,4.37137,0.00000
2343.00,4.37183,20.108898,-0.000168,20.064341,0.9068,0.374,4.37183,0.00000
2344.00,4.37165,20.108921,-0.000168,20.064336,0.9069,0.374,4.37165,0.00000
2345.00,4.37192,20.108913,-0.000171,20.064319,0.9070,0.374,4.37192,0.00000
2346.00,4.37254,20.108909,-0.000168,20.064284,0.9070,0.374,4.37254,0.00000
2347.00,4.37236,20.108912,-0.000169,20.064240,0.9071,0.374,4.37236,0.00000
2348.00,4.37166,20.108968,-0.000173,20.064296,0.9072,0.375,4.37166,0.00000
2349.00,4.37160,20.109011,-0.000173,20.064260,0.9073,0.375,4.37160,0.00000
2350.00,4.37176,20.109071,-0.000174,20.064315,0.9075,0.375,4.37176,0.00000
2351.00,4.37130,20.109063,-0.000175,20.064331,0.9076,0.375,4.37130,0.00000
2352.00,4.37171,20.109114,-0.000172,20.064371,0.9077,0.375,4.37171,0.00000
2353.00,4.37315,20.109106,-0.000168,20.064371,0.9078,0.375,4.37315,0.00000
2354.00,4.37426,20.109105,-0.000169,20.064387,0.9079,0.375,4.37426,0.00000
2355.00,4.37447,20.109194,-0.000168,20.064399,0.9080,0.375,4.37447,0.00000
2356.00,4.37458,20.109243,-0.000167,20.064427,0.9080,0.375,4.37458,0.00000
2357.00,4.37427,20.109259,-0.000166,20.064416,0.9081,0.375,4.37427,0.00000
2358.00,4.37340,20.109335,-0.000168,20.064385,0.9082,0.375,4.37340,0.00000
2359.00,4.37279,20.109280,-0.000169,20.064310,0.9083,0.375,4.37279,0.00000
2360.00,4.37249,20.109258,-0.000167,20.064285,0.9083,0.375,4.37249,0.00000
2361.00,4.37304,20.109278,-0.000168,20.064299,0.9084,0.375,4.37304,0.00000
2362.00,4.37315,20.109220,-0.000173,20.064255,0.9085,0.375,4.37315,0.00000
2363.00,4.37256,20.109182,-0.000175,20.064256,0.9086,0.375,4.37256,0.00000
2364.00,4.37299,20.109277,-0.000173,20.064307,0.9086,0.375,4.37299,0.00000
2365.00,4.37332,20.109263,-0.000173,20.064314,0.9087,0.375,4.37332,0.00000
2366.00,4.37304,20.109238,-0.000174,20.064277,0.9088,0.375,4.37304,0.00000
2367.00,4.37279,20.109301,-0.000171,20.064268,0.9088,0.375,4.37279,0.00000
2368.00,4.37299,20.109295,-0.000171,20.064233,0.9089,0.375,4.37299,0.00000
2369.00,4.37253,20.109315,-0.000171,20.064251,0.9090,0.376,4.37253,0.00000
2370.00,4.37274,20.109285,-0.000172,20.064190,0.9090,0.376,4.37274,0.00000
2371.00,4.37343,20.109353,-0.000171,20.064233,0.9091,0.376,4.37343,0.00000
2372.00,4.37381,20.109363,-0.000171,20.064251,0.9091,0.376,4.37381,0.00000
2373.00,4.37441,20.109431,-0.000170,20.064314,0.9091,0.376,4.37441,0.00000
2374.00,4.37490,20.109458,-0.000172,20.064324,0.9092,0.376,4.37490,0.00000
2375.00,4.37489,20.109611,-0.000174,20.064427,0.9092,0.376,4.37489,0.00000
2376.00,4.37445,20.109592,-0.000175,20.064377,0.9093,0.376,4.37445,0.00000
2377.00,4.37510,20.109695,-0.000176,20.064439,0.9093,0.376,4.37510,0.00000
2378.00,4.37503,20.109741,-0.000177,20.064418,0.9093,0.376,4.37503,0.00000
2379.00,4.37562,20.109709,-0.000176,20.064344,0.9094,0.376,4.37562,0.00000
2380.00,4.37624,20.109660,-0.000175,20.064317,0.9094,0.377,4.37624,0.00000
2381.00,4.37706,20.109756,-0.000173,20.064381,0.9094,0.376,4.37706,0.00000
2382.00,4.37679,20.109734,-0.000175,20.064381,0.9094,0.377,4.37679,0.00000
2383.00,4.37671,20.109699,-0.000176,20.064396,0.9094,0.377,4.37671,0.00000
2384.00,4.37637,20.109789,-0.000177,20.064507,0.9094,0.377,4.37637,0.00000
2385.00,4.37569,20.109848,-0.000175,20.064563,0.9094,0.377,4.37569,0.00000
2386.00,4.37495,20.109791,-0.000175,20.064513,0.9094,0.377,4.37495,0.00000
2387.00,4.37547,20.109756,-0.000172,20.064453,0.9095,0.377,4.37547,0.00000
2388.00,4.37615,20.109757,-0.000170,20.064455,0.9095,0.377,4.37615,0.00000
2389.00,4.37533,20.109774,-0.000168,20.064381,0.9096,0.377,4.37533,0.00000
2390.00,4.37549,20.109737,-0.000167,20.064268,0.9096,0.377,4.37549,0.00000
2391.00,4.37536,20.109835,-0.000168,20.064296,0.9097,0.377,4.37536,0.00000
2392.00,4.37451,20.109942,-0.000169,20.064357,0.9098,0.377,4.37451,0.00000
2393.00,4.37334,20.109997,-0.000171,20.064339,0.9099,0.377,4.37334,0.00000
2394.00,4.37349,20.110006,-0.000170,20.064402,0.9100,0.377,4.37349,0.00000
2395.00,4.37356,20.110078,-0.000172,20.064506,0.9101,0.377,4.37356,0.00000
2396.00,4.37350,20.110065,-0.000172,20.064535,0.9102,0.377,4.37350,0.00000
2397.00,4.37319,20.109989,-0.000171,20.064491,0.9103,0.377,4.37319,0.00000
2398.00,4.37307,20.110035,-0.000172,20.064545,0.9105,0.377,4.37307,0.00000
2399.00,4.37383,20.110049,-0.000174,20.064457,0.9106,0.378,4.37383,0.00000
2400.00,4.37402,20.110079,-0.000173,20.064410,0.9107,0.378,4.37402,0.00000
2401.00,4.37494,20.110080,-0.000173,20.064335,0.9109,0.378,4.37494,0.00000
2402.00,4.37528,20.110152,-0.000175,20.064345,0.9110,0.378,4.37528,0.00000
2403.00,4.37545,20.110143,-0.000174,20.064311,0.9111,0.378,4.37545,0.00000
2404.00,4.37534,20.110198,-0.000173,20.064390,0.9113,0.378,4.37534,0.00000
2405.00,4.37536,20.110189,-0.000172,20.064360,0.9114,0.378,4.37536,0.00000
2406.00,4.37509,20.110228,-0.000172,20.064404,0.9115,0.378,4.37509,0.00000
2407.00,4.37502,20.110239,-0.000169,20.064399,0.9116,0.378,4.37502,0.00000
2408.00,4.37542,20.110239,-0.000167,20.064391,0.9118,0.378,4.37542,0.00000
2409.00,4.37519,20.110229,-0.000168,20.064392,0.9119,0.378,4.37519,0.00000
2410.00,4.37510,20.110228,-0.000167,20.064364,0.9121,0.378,4.37510,0.00000
2411.00,4.37452,20.110213,-0.000165,20.064348,0.9122,0.378,4.37452,0.00000
2412.00,4.37436,20.110262,-0.000168,20.064415,0.9124,0.378,4.37436,0.00000
2413.00,4.37387,20.110338,-0.000168,20.064417,0.9125,0.378,4.37387,0.00000
2414.00,4.37347,20.110314,-0.000167,20.064350,0.9126,0.378,4.37347,0.00000
2415.00,4.37351,20.110300,-0.000168,20.064387,0.9128,0.378,4.37351,0.00000
2416.00,4.37382,20.110319,-0.000168,20.064392,0.9129,0.378,4.37382,0.00000
2417.00,4.37510,20.110320,-0.000168,20.064368,0.9130,0.378,4.37510,0.00000
2418.00,4.37596,20.110314,-0.000168,20.064398,0.9131,0.378,4.37596,0.00000
2419.00,4.37635,20.110362,-0.000169,20.064456,0.9132,0.378,4.37635,0.00000
2420.00,4.37539,20.110429,-0.000172,20.064467,0.9133,0.379,4.37539,0.00000
2421.00,4.37463,20.110441,-0.000173,20.064415,0.9134,0.379,4.37463,0.00000
2422.00,4.37334,20.110438,-0.000171,20.064386,0.9136,0.379,4.37334,0.00000
2423.00,4.37278,20.110402,-0.000170,20.064309,0.9137,0.379,4.37278,0.00000
2424.00,4.37280,20.110421,-0.000170,20.064295,0.9138,0.379,4.37280,0.00000
2425.00,4.37386,20.110456,-0.000166,20.064330,0.9139,0.379,4.37386,0.00000
2426.00,4.37411,20.110520,-0.000166,20.064402,0.9140,0.379,4.37411,0.00000
2427.00,4.37434,20.110577,-0.000166,20.064424,0.9141,0.379,4.37434,0.00000
2428.00,4.37381,20.110638,-0.000167,20.064451,0.9142,0.379,4.37381,0.00000
2429.00,4.37350,20.110676,-0.000164,20.064451,0.9143,0.379,4.37350,0.00000
2430.00,4.37354,20.110663,-0.000166,20.064446,0.9144,0.379,4.37354,0.00000
2431.00,4.37396,20.110662,-0.000165,20.064401,0.9145,0.379,4.37396,0.00000
2432.00,4.37318,20.110643,-0.000170,20.064374,0.9146,0.379,4.37318,0.00000
2433.00,4.37316,20.110692,-0.000169,20.064394,0.9146,0.379,4.37316,0.00000
2434.00,4.37355,20.110685,-0.000172,20.064368,0.9147,0.379,4.37355,0.00000
2435.00,4.37403,20.110715,-0.000172,20.064340,0.9148,0.379,4.37403,0.00000
2436.00,4.37491,20.110734,-0.000175,20.064385,0.9149,0.380,4.37491,0.00000
2437.00,4.37588,20.110792,-0.000174,20.064405,0.9149,0.380,4.37588,0.00000
2438.00,4.37634,20.110807,-0.000175,20.064379,0.9150,0.380,4.37634,0.00000
2439.00,4.37619,20.110854,-0.000173,20.064429,0.9151,0.380,4.37619,0.00000
2440.00,4.37569,20.110887,-0.000175,20.064424,0.9152,0.380,4.37569,0.00000
2441.00,4.37481,20.110888,-0.000175,20.064351,0.9152,0.380,4.37481,0.00000
2442.00,4.37490,20.110897,-0.000175,20.064349,0.9153,0.380,4.37490,0.00000
2443.00,4.37502,20.110918,-0.000177,20.064340,0.9154,0.380,4.37502,0.00000
2444.00,4.37525,20.110981,-0.000183,20.064332,0.9154,0.380,4.37525,0.00000
2445.00,4.37466,20.111001,-0.000184,20.064360,0.9155,0.380,4.37466,0.00000
2446.00,4.37499,20.111056,-0.000182,20.064415,0.9155,0.380,4.37499,0.00000
2447.00,4.37523,20.111083,-0.000181,20.064376,0.9155,0.380,4.37523,0.00000
2448.00,4.37510,20.111088,-0.000178,20.064390,0.9156,0.380,4.37510,0.00000
2449.00,4.37439,20.111015,-0.000173,20.064321,0.9156,0.380,4.37439,0.00000
2450.00,4.37497,20.111013,-0.000169,20.064326,0.9156,0.380,4.37497,0.00000
2451.00,4.37488,20.111011,-0.000171,20.064264,0.9156,0.380,4.37488,0.00000
2452.00,4.37456,20.111061,-0.000170,20.064309,0.9156,0.380,4.37456,0.00000
2453.00,4.37528,20.111054,-0.000175,20.064315,0.9157,0.380,4.37528,0.00000
2454.00,4.37623,20.111085,-0.000181,20.064346,0.9157,0.381,4.37623,0.00000
2455.00,4.37620,20.111116,-0.000180,20.064329,0.9157,0.381,4.37620,0.00000
2456.00,4.37564,20.111168,-0.000179,20.064383,0.9157,0.381,4.37564,0.00000
2457.00,4.37485,20.111142,-0.000180,20.064340,0.9158,0.381,4.37485,0.00000
2458.00,4.37384,20.111145,-0.000176,20.064326,0.9158,0.381,4.37384,0.00000
2459.00,4.37302,20.111207,-0.000173,20.064399,0.9158,0.381,4.37302,0.00000
2460.00,4.37256,20.111258,-0.000176,20.064436,0.9159,0.381,4.37256,0.00000
2461.00,4.37209,20.111270,-0.000177,20.064486,0.9159,0.381,4.37209,0.00000
2462.00,4.37240,20.111314,-0.000176,20.064542,0.9159,0.381,4.37240,0.00000
2463.00,4.37272,20.111390,-0.000175,20.064577,0.9160,0.381,4.37272,0.00000
2464.00,4.37270,20.111421,-0.000176,20.064526,0.9160,0.381,4.37270,0.00000
2465.00,4.37290,20.111440,-0.000173,20.064458,0.9161,0.381,4.37290,0.00000
2466.00,4.37342,20.111453,-0.000172,20.064403,0.9161,0.381,4.37342,0.00000
2467.00,4.37338,20.111383,-0.000173,20.064337,0.9161,0.381,4.37338,0.00000
2468.00,4.37348,20.111372,-0.000177,20.064321,0.9162,0.381,4.37348,0.00000
2469.00,4.37368,20.111335,-0.000174,20.064334,0.9162,0.381,4.37368,0.00000
2470.00,4.37377,20.111287,-0.000176,20.064346,0.9163,0.382,4.37377,0.00000
2471.00,4.37419,20.111314,-0.000175,20.064387,0.9163,0.382,4.37419,0.00000
2472.00,4.37466,20.111411,-0.000176,20.064419,0.9164,0.382,4.37466,0.00000
2473.00,4.37524,20.111487,-0.000176,20.064491,0.9164,0.382,4.37524,0.00000
2474.00,4.37597,20.111550,-0.000177,20.064490,0.9165,0.382,4.37597,0.00000
2475.00,4.37625,20.111627,-0.000176,20.064515,0.9166,0.382,4.37625,0.00000
2476.00,4.37563,20.111619,-0.000177,20.064495,0.9166,0.382,4.37563,0.00000
2477.00,4.37545,20.111554,-0.000176,20.064388,0.9167,0.382,4.37545,0.00000
2478.00,4.37506,20.111496,-0.000173,20.064308,0.9167,0.382,4.37506,0.00000
2479.00,4.37457,20.111510,-0.000175,20.064330,0.9167,0.382,4.37457,0.00000
2480.00,4.37388,20.111513,-0.000175,20.064341,0.9168,0.382,4.37388,0.00000
2481.00,4.37349,20.111483,-0.000176,20.064287,0.9168,0.382,4.37349,0.00000
@14,2.2000,4.4, 2480.018 
2482.00,4.37282,20.111544,-0.000175,20.064368,0.9168,0.382,4.37282,0.00000
2483.00,4.37284,20.111499,-0.000176,20.064311,0.9169,0.383,4.37284,0.00000
2484.00,4.37146,20.111444,-0.000174,20.064273,0.9169,0.383,4.37146,0.00000
2485.00,4.36823,20.111402,-0.000172,20.064244,0.9169,0.382,4.36823,0.00000
2486.00,4.36250,20.111509,-0.000173,20.064339,0.9170,0.383,4.36250,0.00000
2487.00,4.35304,20.111563,-0.000174,20.064351,0.9170,0.383,4.35304,0.00000
2488.00,4.34075,20.111648,-0.000172,20.064433,0.9170,0.383,4.34075,0.00000
2489.00,4.32970,20.111715,-0.000173,20.064415,0.9171,0.383,4.32970,0.00000
2490.00,4.32192,20.111790,-0.000173,20.064451,0.9171,0.383,4.32192,0.00000
2491.00,4.31984,20.111810,-0.000172,20.064442,0.9171,0.383,4.31984,0.00000
2492.00,4.32316,20.111809,-0.000170,20.064481,0.9171,0.383,4.32316,0.00000
2493.00,4.32988,20.111838,-0.000173,20.064437,0.9172,0.383,4.32988,0.00000
2494.00,4.33821,20.111867,-0.000176,20.064458,0.9173,0.384,4.33821,0.00000
2495.00,4.34662,20.111825,-0.000176,20.064415,0.9174,0.384,4.34662,0.00000
2496.00,4.35264,20.111798,-0.000174,20.064418,0.9175,0.384,4.35264,0.00000
2497.00,4.35728,20.111814,-0.000174,20.064401,0.9176,0.384,4.35728,0.00000
2498.00,4.36105,20.111818,-0.000174,20.064378,0.9177,0.384,4.36105,0.00000
2499.00,4.36421,20.111816,-0.000169,20.064395,0.9178,0.383,4.36421,0.00000
2500.00,4.36640,20.111846,-0.000170,20.064391,0.9179,0.384,4.36640,0.00000
2501.00,4.36789,20.111856,-0.000171,20.064328,0.9180,0.384,4.36789,0.00000
2502.00,4.36914,20.111923,-0.000168,20.064377,0.9182,0.384,4.36914,0.00000
2503.00,4.36860,20.111962,-0.000163,20.064435,0.9183,0.383,4.36860,0.00000
2504.00,4.36749,20.112001,-0.000165,20.064380,0.9184,0.384,4.36749,0.00000
2505.00,4.36625,20.112126,-0.000165,20.064462,0.9186,0.384,4.36625,0.00000
2506.00,4.36572,20.112195,-0.000164,20.064466,0.9187,0.384,4.36572,0.00000
2507.00,4.36460,20.112191,-0.000164,20.064439,0.9189,0.384,4.36460,0.00000
2508.00,4.36542,20.112223,-0.000165,20.064452,0.9190,0.384,4.36542,0.00000
2509.00,4.36532,20.112232,-0.000166,20.064468,0.9191,0.384,4.36532,0.00000
2510.00,4.36512,20.112181,-0.000166,20.064379,0.9193,0.384,4.36512,0.00000
2511.00,4.36491,20.112212,-0.000163,20.064430,0.9194,0.384,4.36491,0.00000
2512.00,4.36587,20.112253,-0.000162,20.064418,0.9195,0.384,4.36587,0.00000
2513.00,4.36476,20.112257,-0.000162,20.064415,0.9196,0.384,4.36476,0.00000
2514.00,4.36481,20.112320,-0.000160,20.064467,0.9197,0.384,4.36481,0.00000
2515.00,4.36567,20.112334,-0.000160,20.064452,0.9198,0.384,4.36567,0.00000
2516.00,4.36540,20.112279,-0.000164,20.064406,0.9199,0.384,4.36540,0.00000
2517.00,4.36474,20.112281,-0.000164,20.064402,0.9200,0.384,4.36474,0.00000
2518.00,4.36588,20.112263,-0.000168,20.064382,0.9201,0.384,4.36588,0.00000
2519.00,4.36636,20.112267,-0.000168,20.064381,0.9202,0.384,4.36636,0.00000
2520.00,4.36566,20.112259,-0.000167,20.064419,0.9203,0.384,4.36566,0.00000
2521.00,4.36639,20.112315,-0.000163,20.064442,0.9204,0.384,4.36639,0.00000
2522.00,4.36680,20.112377,-0.000163,20.064476,0.9205,0.384,4.36680,0.00000
2523.00,4.36672,20.112445,-0.000163,20.064452,0.9207,0.384,4.36672,0.00000
2524.00,4.36718,20.112407,-0.000167,20.064419,0.9208,0.385,4.36718,0.00000
2525.00,4.36784,20.112432,-0.000168,20.064416,0.9209,0.385,4.36784,0.00000
2526.00,4.36826,20.112473,-0.000168,20.064453,0.9210,0.385,4.36826,0.00000
2527.00,4.36821,20.112427,-0.000167,20.064368,0.9211,0.385,4.36821,0.00000
2528.00,4.36862,20.112490,-0.000161,20.064390,0.9211,0.385,4.36862,0.00000
2529.00,4.36873,20.112586,-0.000157,20.064427,0.9212,0.384,4.36873,0.00000
2530.00,4.36823,20.112609,-0.000159,20.064405,0.9213,0.385,4.36823,0.00000
2531.00,4.36826,20.112616,-0.000162,20.064358,0.9214,0.385,4.36826,0.00000
2532.00,4.36857,20.112649,-0.000164,20.064356,0.9214,0.385,4.36857,0.00000
2533.00,4.36874,20.112587,-0.000168,20.064313,0.9215,0.385,4.36874,0.00000
2534.00,4.36859,20.112599,-0.000170,20.064323,0.9216,0.385,4.36859,0.00000
2535.00,4.36921,20.112678,-0.000172,20.064319,0.9216,0.385,4.36921,0.00000
2536.00,4.36912,20.112656,-0.000172,20.064280,0.9217,0.386,4.36912,0.00000
2537.00,4.36962,20.112605,-0.000173,20.064272,0.9218,0.386,4.36962,0.00000
2538.00,4.36919,20.112629,-0.000174,20.064276,0.9218,0.386,4.36919,0.00000
2539.00,4.36887,20.112544,-0.000173,20.064171,0.9219,0.386,4.36887,0.00000
2540.00,4.36851,20.112537,-0.000173,20.064221,0.9219,0.386,4.36851,0.00000
2541.00,4.36830,20.112538,-0.000170,20.064250,0.9220,0.386,4.36830,0.00000
2542.00,4.36759,20.112603,-0.000167,20.064302,0.9220,0.386,4.36759,0.00000
2543.00,4.36793,20.112620,-0.000166,20.064321,0.9220,0.386,4.36793,0.00000
2544.00,4.36842,20.112678,-0.000166,20.064372,0.9221,0.386,4.36842,0.00000
2545.00,4.36911,20.112676,-0.000165,20.064315,0.9221,0.386,4.36911,0.00000
2546.00,4.36906,20.112688,-0.000164,20.064291,0.9221,0.386,4.36906,0.00000
2547.00,4.36866,20.112686,-0.000166,20.064228,0.9221,0.386,4.36866,0.00000
2548.00,4.36828,20.112708,-0.000167,20.064235,0.9222,0.386,4.36828,0.00000
2549.00,4.36733,20.112726,-0.000164,20.064233,0.9222,0.386,4.36733,0.00000
2550.00,4.36679,20.112767,-0.000164,20.064243,0.9222,0.386,4.36679,0.00000
2551.00,4.36717,20.112845,-0.000165,20.064278,0.9222,0.386,4.36717,0.00000
2552.00,4.36817,20.112814,-0.000167,20.064285,0.9221,0.386,4.36817,0.00000
2553.00,4.36871,20.112846,-0.000167,20.064288,0.9221,0.386,4.36871,0.00000
2554.00,4.37015,20.112934,-0.000169,20.064315,0.9221,0.386,4.37015,0.00000
2555.00,4.37083,20.112942,-0.000168,20.064320,0.9220,0.386,4.37083,0.00000
2556.00,4.37061,20.112947,-0.000170,20.064293,0.9220,0.387,4.37061,0.00000
2557.00,4.37056,20.113054,-0.000169,20.064342,0.9220,0.387,4.37056,0.00000
2558.00,4.37005,20.113004,-0.000168,20.064311,0.9220,0.387,4.37005,0.00000
2559.00,4.36987,20.113025,-0.000171,20.064332,0.9220,0.387,4.36987,0.00000
2560.00,4.36948,20.113107,-0.000171,20.064397,0.9220,0.387,4.36948,0.00000
2561.00,4.36962,20.113128,-0.000171,20.064405,0.9219,0.387,4.36962,0.00000
2562.00,4.36967,20.113121,-0.000171,20.064376,0.9219,0.387,4.36967,0.00000
2563.00,4.37041,20.113213,-0.000174,20.064409,0.9219,0.387,4.37041,0.00000
2564.00,4.37011,20.113170,-0.000170,20.064338,0.9219,0.387,4.37011,0.00000
2565.00,4.37051,20.113124,-0.000170,20.064275,0.9219,0.387,4.37051,0.00000
2566.00,4.37037,20.113154,-0.000170,20.064297,0.9219,0.387,4.37037,0.00000
2567.00,4.37007,20.113201,-0.000173,20.064322,0.9219,0.387,4.37007,0.00000
2568.00,4.36970,20.113206,-0.000174,20.064309,0.9219,0.387,4.36970,0.00000
2569.00,4.36946,20.113256,-0.000174,20.064355,0.9219,0.387,4.36946,0.00000
2570.00,4.36845,20.113272,-0.000173,20.064325,0.9219,0.387,4.36845,0.00000
2571.00,4.36844,20.113259,-0.000169,20.064300,0.9219,0.387,4.36844,0.00000
2572.00,4.36807,20.113287,-0.000168,20.064310,0.9219,0.387,4.36807,0.00000
2573.00,4.36797,20.113260,-0.000166,20.064315,0.9219,0.387,4.36797,0.00000
2574.00,4.36802,20.113296,-0.000168,20.064356,0.9219,0.387,4.36802,0.00000
2575.00,4.36910,20.113321,-0.000169,20.064432,0.9218,0.387,4.36910,0.00000
2576.00,4.36932,20.113374,-0.000171,20.064474,0.9218,0.388,4.36932,0.00000
2577.00,4.36984,20.113368,-0.000172,20.064453,0.9218,0.388,4.36984,0.00000
2578.00,4.37036,20.113464,-0.000174,20.064477,0.9217,0.388,4.37036,0.00000
2579.00,4.37061,20.113453,-0.000176,20.064412,0.9217,0.388,4.37061,0.00000
2580.00,4.37063,20.113517,-0.000175,20.064401,0.9216,0.388,4.37063,0.00000
2581.00,4.37088,20.113511,-0.000175,20.064405,0.9216,0.388,4.37088,0.00000
2582.00,4.37135,20.113556,-0.000174,20.064473,0.9216,0.388,4.37135,0.00000
2583.00,4.37086,20.113578,-0.000172,20.064500,0.9216,0.388,4.37086,0.00000
2584.00,4.37102,20.113641,-0.000170,20.064547,0.9216,0.388,4.37102,0.00000
2585.00,4.37089,20.113604,-0.000171,20.064532,0.9216,0.388,4.37089,0.00000
2586.00,4.36988,20.113602,-0.000171,20.064481,0.9216,0.388,4.36988,0.00000
2587.00,4.36912,20.113606,-0.000169,20.064443,0.9217,0.388,4.36912,0.00000
2588.00,4.36969,20.113617,-0.000165,20.064397,0.9217,0.388,4.36969,0.00000
2589.00,4.36948,20.113631,-0.000163,20.064371,0.9217,0.388,4.36948,0.00000
2590.00,4.36949,20.113721,-0.000162,20.064370,0.9217,0.388,4.36949,0.00000
2591.00,4.37042,20.113806,-0.000161,20.064401,0.9218,0.388,4.37042,0.00000
2592.00,4.37173,20.113803,-0.000159,20.064379,0.9218,0.388,4.37173,0.00000
2593.00,4.37139,20.113820,-0.000160,20.064431,0.9218,0.388,4.37139,0.00000
2594.00,4.37171,20.113790,-0.000163,20.064411,0.9219,0.388,4.37171,0.00000
2595.00,4.37123,20.113700,-0.000163,20.064372,0.9219,0.388,4.37123,0.00000
2596.00,4.37083,20.113708,-0.000163,20.064372,0.9220,0.388,4.37083,0.00000
2597.00,4.36914,20.113683,-0.000167,20.064320,0.9221,0.389,4.36914,0.00000
2598.00,4.36841,20.113688,-0.000172,20.064251,0.9221,0.389,4.36841,0.00000
2599.00,4.36784,20.113724,-0.000173,20.064301,0.9223,0.389,4.36784,0.00000
2600.00,4.36886,20.113834,-0.000172,20.064355,0.9223,0.389,4.36886,0.00000
2601.00,4.36853,20.113810,-0.000173,20.064359,0.9224,0.389,4.36853,0.00000
2602.00,4.37027,20.113905,-0.000171,20.064499,0.9225,0.389,4.37027,0.00000
2603.00,4.37128,20.113947,-0.000169,20.064533,0.9226,0.389,4.37128,0.00000
2604.00,4.37098,20.113942,-0.000164,20.064511,0.9227,0.389,4.37098,0.00000
2605.00,4.37104,20.113858,-0.000166,20.064454,0.9228,0.389,4.37104,0.00000
2606.00,4.37297,20.113866,-0.000167,20.064448,0.9229,0.389,4.37297,0.00000
2607.00,4.37244,20.113857,-0.000167,20.064372,0.9230,0.389,4.37244,0.00000
2608.00,4.37187,20.113826,-0.000167,20.064340,0.9231,0.389,4.37187,0.00000
2609.00,4.37105,20.113869,-0.000171,20.064340,0.9232,0.389,4.37105,0.00000
2610.00,4.36972,20.113930,-0.000169,20.064335,0.9233,0.389,4.36972,0.00000
2611.00,4.36824,20.113956,-0.000170,20.064309,0.9234,0.390,4.36824,0.00000
2612.00,4.36761,20.113977,-0.000169,20.064313,0.9235,0.390,4.36761,0.00000
2613.00,4.36758,20.113988,-0.000167,20.064327,0.9236,0.390,4.36758,0.00000
2614.00,4.36878,20.113954,-0.000166,20.064292,0.9236,0.390,4.36878,0.00000
2615.00,4.36917,20.113953,-0.000166,20.064307,0.9237,0.390,4.36917,0.00000
2616.00,4.36907,20.114016,-0.000163,20.064311,0.9238,0.390,4.36907,0.00000
2617.00,4.36938,20.114060,-0.000162,20.064277,0.9239,0.390,4.36938,0.00000
2618.00,4.37021,20.114113,-0.000161,20.064290,0.9240,0.389,4.37021,0.00000
2619.00,4.36988,20.114187,-0.000161,20.064337,0.9241,0.389,4.36988,0.00000
2620.00,4.36981,20.114277,-0.000162,20.064398,0.9242,0.390,4.36981,0.00000
2621.00,4.36984,20.114272,-0.000163,20.064376,0.9243,0.390,4.36984,0.00000
2622.00,4.36994,20.114302,-0.000166,20.064417,0.9244,0.390,4.36994,0.00000
2623.00,4.36931,20.114364,-0.000169,20.064487,0.9245,0.390,4.36931,0.00000
2624.00,4.37012,20.114351,-0.000169,20.064455,0.9246,0.390,4.37012,0.00000
2625.00,4.37118,20.114344,-0.000167,20.064412,0.9246,0.390,4.37118,0.00000
2626.00,4.37185,20.114360,-0.000169,20.064449,0.9247,0.390,4.37185,0.00000
2627.00,4.37140,20.114327,-0.000167,20.064438,0.9248,0.390,4.37140,0.00000
2628.00,4.37127,20.114326,-0.000167,20.064401,0.9248,0.390,4.37127,0.00000
2629.00,4.37054,20.114387,-0.000168,20.064410,0.9248,0.390,4.37054,0.00000
2630.00,4.36954,20.114368,-0.000168,20.064381,0.9249,0.390,4.36954,0.00000
2631.00,4.36811,20.114408,-0.000168,20.064418,0.9250,0.390,4.36811,0.00000
2632.00,4.36821,20.114448,-0.000171,20.064411,0.9250,0.391,4.36821,0.00000
2633.00,4.36809,20.114439,-0.000174,20.064331,0.9251,0.391,4.36809,0.00000
2634.00,4.36914,20.114463,-0.000172,20.064357,0.9251,0.391,4.36914,0.00000
2635.00,4.36963,20.114505,-0.000174,20.064389,0.9252,0.391,4.36963,0.00000
2636.00,4.36991,20.114531,-0.000173,20.064338,0.9252,0.391,4.36991,0.00000
2637.00,4.36954,20.114538,-0.000172,20.064323,0.9253,0.391,4.36954,0.00000
2638.00,4.36933,20.114594,-0.000169,20.064384,0.9253,0.391,4.36933,0.00000
2639.00,4.36880,20.114561,-0.000171,20.064321,0.9254,0.391,4.36880,0.00000
2640.00,4.36880,20.114577,-0.000170,20.064314,0.9254,0.391,4.36880,0.00000
2641.00,4.36929,20.114532,-0.000170,20.064267,0.9255,0.391,4.36929,0.00000
2642.00,4.36901,20.114620,-0.000172,20.064328,0.9255,0.392,4.36901,0.00000
2643.00,4.36981,20.114592,-0.000174,20.064276,0.9256,0.392,4.36981,0.00000
2644.00,4.37088,20.114636,-0.000171,20.064314,0.9257,0.392,4.37088,0.00000
2645.00,4.37106,20.114643,-0.000173,20.064316,0.9257,0.392,4.37106,0.00000
2646.00,4.37195,20.114737,-0.000174,20.064420,0.9258,0.392,4.37195,0.00000
2647.00,4.37254,20.114733,-0.000173,20.064449,0.9258,0.392,4.37254,0.00000
2648.00,4.37111,20.114743,-0.000174,20.064453,0.9259,0.392,4.37111,0.00000
2649.00,4.36986,20.114757,-0.000176,20.064495,0.9259,0.392,4.36986,0.00000
2650.00,4.37000,20.114790,-0.000176,20.064532,0.9259,0.392,4.37000,0.00000
2651.00,4.36896,20.114770,-0.000178,20.064509,0.9259,0.392,4.36896,0.00000
2652.00,4.36928,20.114755,-0.000177,20.064462,0.9260,0.392,4.36928,0.00000
2653.00,4.37013,20.114816,-0.000175,20.064541,0.9260,0.392,4.37013,0.00000
2654.00,4.37046,20.114815,-0.000176,20.064478,0.9260,0.392,4.37046,0.00000
2655.00,4.37046,20.114832,-0.000176,20.064453,0.9260,0.393,4.37046,0.00000
2656.00,4.37129,20.114865,-0.000175,20.064439,0.9260,0.393,4.37129,0.00000
2657.00,4.37085,20.114907,-0.000175,20.064429,0.9261,0.393,4.37085,0.00000
2658.00,4.37117,20.114915,-0.000178,20.064383,0.9261,0.393,4.37117,0.00000
2659.00,4.37061,20.114978,-0.000175,20.064415,0.9261,0.393,4.37061,0.00000
2660.00,4.36926,20.115025,-0.000173,20.064440,0.9262,0.393,4.36926,0.00000
2661.00,4.36813,20.115070,-0.000172,20.064483,0.9262,0.393,4.36813,0.00000
2662.00,4.36816,20.115080,-0.000171,20.064497,0.9262,0.393,4.36816,0.00000
@15,2.2000,4.4, 2660.015 
2663.00,4.36835,20.115060,-0.000169,20.064460,0.9262,0.393,4.36835,0.00000
2664.00,4.36746,20.115102,-0.000170,20.064481,0.9262,0.393,4.36746,0.00000
2665.00,4.36350,20.115083,-0.000169,20.064437,0.9262,0.393,4.36350,0.00000
2666.00,4.35668,20.115075,-0.000169,20.064418,0.9262,0.393,4.35668,0.00000
2667.00,4.34617,20.115062,-0.000168,20.064399,0.9262,0.393,4.34617,0.00000
2668.00,4.33335,20.115083,-0.000168,20.064434,0.9262,0.393,4.33335,0.00000
2669.00,4.32282,20.115045,-0.000171,20.064396,0.9262,0.393,4.32282,0.00000
2670.00,4.31737,20.115057,-0.000173,20.064375,0.9261,0.393,4.31737,0.00000
2671.00,4.31639,20.115068,-0.000175,20.064305,0.9261,0.394,4.31639,0.00000
2672.00,4.32046,20.115101,-0.000176,20.064277,0.9261,0.394,4.32046,0.00000
2673.00,4.32827,20.115123,-0.000174,20.064244,0.9261,0.394,4.32827,0.00000
2674.00,4.33685,20.115177,-0.000173,20.064265,0.9261,0.394,4.33685,0.00000
2675.00,4.34417,20.115247,-0.000173,20.064306,0.9261,0.394,4.34417,0.00000
2676.00,4.35084,20.115237,-0.000173,20.064351,0.9261,0.394,4.35084,0.00000
2677.00,4.35609,20.115273,-0.000171,20.064424,0.9262,0.394,4.35609,0.00000
2678.00,4.36040,20.115274,-0.000171,20.064406,0.9262,0.394,4.36040,0.00000
2679.00,4.36282,20.115284,-0.000168,20.064419,0.9263,0.394,4.36282,0.00000
2680.00,4.36518,20.115292,-0.000170,20.064442,0.9263,0.394,4.36518,0.00000
2681.00,4.36684,20.115331,-0.000166,20.064455,0.9263,0.394,4.36684,0.00000
2682.00,4.36766,20.115289,-0.000167,20.064405,0.9263,0.394,4.36766,0.00000
2683.00,4.36690,20.115378,-0.000165,20.064502,0.9264,0.394,4.36690,0.00000
2684.00,4.36613,20.115341,-0.000166,20.064489,0.9264,0.394,4.36613,0.00000
2685.00,4.36518,20.115325,-0.000160,20.064466,0.9265,0.394,4.36518,0.00000
2686.00,4.36333,20.115428,-0.000159,20.064492,0.9265,0.394,4.36333,0.00000
2687.00,4.36163,20.115456,-0.000155,20.064455,0.9266,0.394,4.36163,0.00000
2688.00,4.36148,20.115422,-0.000158,20.064420,0.9266,0.394,4.36148,0.00000
2689.00,4.36113,20.115492,-0.000157,20.064454,0.9266,0.394,4.36113,0.00000
2690.00,4.36105,20.115529,-0.000158,20.064450,0.9266,0.394,4.36105,0.00000
2691.00,4.36129,20.115414,-0.000158,20.064368,0.9266,0.394,4.36129,0.00000
2692.00,4.36206,20.115498,-0.000162,20.064449,0.9266,0.394,4.36206,0.00000
2693.00,4.36202,20.115498,-0.000158,20.064389,0.9266,0.394,4.36202,0.00000
2694.00,4.36213,20.115526,-0.000156,20.064353,0.9266,0.394,4.36213,0.00000
2695.00,4.36241,20.115532,-0.000155,20.064373,0.9266,0.394,4.36241,0.00000
2696.00,4.36289,20.115612,-0.000153,20.064428,0.9267,0.394,4.36289,0.00000
2697.00,4.36282,20.115584,-0.000150,20.064404,0.9267,0.394,4.36282,0.00000
2698.00,4.36221,20.115597,-0.000152,20.064439,0.9267,0.394,4.36221,0.00000
2699.00,4.36316,20.115533,-0.000156,20.064388,0.9268,0.394,4.36316,0.00000
2700.00,4.36304,20.115499,-0.000159,20.064387,0.9268,0.394,4.36304,0.00000
2701.00,4.36282,20.115465,-0.000162,20.064353,0.9268,0.394,4.36282,0.00000
2702.00,4.36337,20.115481,-0.000166,20.064344,0.9269,0.395,4.36337,0.00000
2703.00,4.36419,20.115549,-0.000169,20.064355,0.9270,0.395,4.36419,0.00000
2704.00,4.36416,20.115659,-0.000167,20.064419,0.9270,0.395,4.36416,0.00000
2705.00,4.36431,20.115708,-0.000169,20.064396,0.9271,0.395,4.36431,0.00000
2706.00,4.36425,20.115817,-0.000170,20.064445,0.9271,0.395,4.36425,0.00000
2707.00,4.36443,20.115886,-0.000168,20.064456,0.9272,0.395,4.36443,0.00000
2708.00,4.36482,20.115925,-0.000163,20.064495,0.9273,0.395,4.36482,0.00000
2709.00,4.36523,20.115889,-0.000163,20.064415,0.9273,0.395,4.36523,0.00000
2710.00,4.36592,20.115964,-0.000158,20.064383,0.9274,0.395,4.36592,0.00000
2711.00,4.36693,20.115943,-0.000156,20.064319,0.9275,0.395,4.36693,0.00000
2712.00,4.36645,20.115949,-0.000159,20.064275,0.9276,0.395,4.36645,0.00000
2713.00,4.36550,20.116036,-0.000160,20.064309,0.9276,0.395,4.36550,0.00000
2714.00,4.36461,20.116089,-0.000161,20.064368,0.9277,0.395,4.36461,0.00000
2715.00,4.36409,20.116075,-0.000162,20.064362,0.9277,0.395,4.36409,0.00000
2716.00,4.36396,20.116139,-0.000163,20.064430,0.9277,0.395,4.36396,0.00000
2717.00,4.36440,20.116165,-0.000161,20.064468,0.9278,0.395,4.36440,0.00000
2718.00,4.36506,20.116101,-0.000164,20.064401,0.9278,0.395,4.36506,0.00000
2719.00,4.36442,20.116068,-0.000166,20.064334,0.9279,0.395,4.36442,0.00000
2720.00,4.36437,20.116138,-0.000167,20.064387,0.9279,0.395,4.36437,0.00000
2721.00,4.36405,20.116087,-0.000168,20.064309,0.9280,0.395,4.36405,0.00000
2722.00,4.36408,20.116159,-0.000172,20.064370,0.9280,0.396,4.36408,0.00000
2723.00,4.36414,20.116171,-0.000171,20.064381,0.9280,0.396,4.36414,0.00000
2724.00,4.36542,20.116250,-0.000173,20.064459,0.9281,0.396,4.36542,0.00000
2725.00,4.36587,20.116237,-0.000177,20.064434,0.9281,0.396,4.36587,0.00000
2726.00,4.36648,20.116247,-0.000177,20.064445,0.9281,0.396,4.36648,0.00000
2727.00,4.36686,20.116202,-0.000177,20.064404,0.9281,0.396,4.36686,0.00000
2728.00,4.36757,20.116211,-0.000179,20.064379,0.9281,0.396,4.36757,0.00000
2729.00,4.36781,20.116178,-0.000175,20.064326,0.9281,0.396,4.36781,0.00000
2730.00,4.36831,20.116206,-0.000171,20.064371,0.9281,0.396,4.36831,0.00000
2731.00,4.36840,20.116244,-0.000170,20.064405,0.9281,0.396,4.36840,0.00000
2732.00,4.36789,20.116254,-0.000166,20.064395,0.9281,0.396,4.36789,0.00000
2733.00,4.36769,20.116300,-0.000165,20.064410,0.9281,0.396,4.36769,0.00000
2734.00,4.36763,20.116385,-0.000166,20.064457,0.9281,0.396,4.36763,0.00000
2735.00,4.36711,20.116391,-0.000169,20.064370,0.9280,0.396,4.36711,0.00000
2736.00,4.36690,20.116445,-0.000171,20.064344,0.9280,0.396,4.36690,0.00000
2737.00,4.36731,20.116492,-0.000169,20.064343,0.9280,0.397,4.36731,0.00000
2738.00,4.36676,20.116499,-0.000169,20.064334,0.9280,0.397,4.36676,0.00000
2739.00,4.36641,20.116507,-0.000174,20.064307,0.9279,0.397,4.36641,0.00000
2740.00,4.36626,20.116543,-0.000174,20.064432,0.9279,0.397,4.36626,0.00000
2741.00,4.36541,20.116513,-0.000173,20.064445,0.9279,0.397,4.36541,0.00000
2742.00,4.36436,20.116498,-0.000175,20.064422,0.9278,0.397,4.36436,0.00000
2743.00,4.36467,20.116521,-0.000174,20.064458,0.9278,0.397,4.36467,0.00000
2744.00,4.36488,20.116501,-0.000169,20.064451,0.9278,0.397,4.36488,0.00000
2745.00,4.36485,20.116487,-0.000170,20.064380,0.9277,0.397,4.36485,0.00000
2746.00,4.36521,20.116522,-0.000173,20.064362,0.9277,0.397,4.36521,0.00000
2747.00,4.36585,20.116563,-0.000173,20.064369,0.9276,0.397,4.36585,0.00000
2748.00,4.36608,20.116607,-0.000176,20.064329,0.9276,0.397,4.36608,0.00000
2749.00,4.36568,20.116675,-0.000179,20.064364,0.9275,0.398,4.36568,0.00000
2750.00,4.36627,20.116692,-0.000177,20.064334,0.9275,0.398,4.36627,0.00000
2751.00,4.36641,20.116702,-0.000172,20.064309,0.9275,0.398,4.36641,0.00000
2752.00,4.36645,20.116733,-0.000172,20.064340,0.9275,0.398,4.36645,0.00000
2753.00,4.36668,20.116725,-0.000170,20.064339,0.9275,0.398,4.36668,0.00000
2754.00,4.36707,20.116759,-0.000169,20.064375,0.9275,0.398,4.36707,0.00000
2755.00,4.36680,20.116826,-0.000169,20.064454,0.9275,0.398,4.36680,0.00000
2756.00,4.36726,20.116863,-0.000172,20.064455,0.9275,0.398,4.36726,0.00000
2757.00,4.36768,20.116898,-0.000169,20.064456,0.9275,0.398,4.36768,0.00000
2758.00,4.36727,20.116870,-0.000170,20.064488,0.9275,0.398,4.36727,0.00000
2759.00,4.36685,20.116824,-0.000169,20.064424,0.9274,0.398,4.36685,0.00000
2760.00,4.36663,20.116814,-0.000170,20.064387,0.9274,0.398,4.36663,0.00000
2761.00,4.36673,20.116811,-0.000169,20.064441,0.9274,0.398,4.36673,0.00000
2762.00,4.36614,20.116780,-0.000172,20.064438,0.9274,0.398,4.36614,0.00000
2763.00,4.36545,20.116845,-0.000171,20.064405,0.9274,0.398,4.36545,0.00000
2764.00,4.36504,20.116856,-0.000171,20.064416,0.9273,0.398,4.36504,0.00000
2765.00,4.36377,20.116828,-0.000170,20.064355,0.9273,0.398,4.36377,0.00000
2766.00,4.36295,20.116866,-0.000170,20.064349,0.9273,0.398,4.36295,0.00000
2767.00,4.36272,20.116954,-0.000171,20.064350,0.9273,0.398,4.36272,0.00000
2768.00,4.36350,20.116948,-0.000171,20.064355,0.9273,0.398,4.36350,0.00000
2769.00,4.36447,20.116984,-0.000171,20.064356,0.9273,0.398,4.36447,0.00000
2770.00,4.36591,20.117004,-0.000172,20.064355,0.9273,0.398,4.36591,0.00000
2771.00,4.36670,20.117017,-0.000175,20.064360,0.9273,0.398,4.36670,0.00000
2772.00,4.36796,20.117038,-0.000175,20.064351,0.9272,0.398,4.36796,0.00000
2773.00,4.36814,20.117146,-0.000177,20.064425,0.9272,0.398,4.36814,0.00000
2774.00,4.36802,20.117184,-0.000176,20.064447,0.9272,0.399,4.36802,0.00000
2775.00,4.36837,20.117245,-0.000175,20.064518,0.9272,0.399,4.36837,0.00000
2776.00,4.36747,20.117248,-0.000170,20.064544,0.9272,0.398,4.36747,0.00000
2777.00,4.36579,20.117108,-0.000173,20.064469,0.9272,0.399,4.36579,0.00000
2778.00,4.36564,20.117016,-0.000171,20.064410,0.9272,0.399,4.36564,0.00000
2779.00,4.36592,20.117024,-0.000172,20.064407,0.9272,0.399,4.36592,0.00000
2780.00,4.36555,20.117018,-0.000174,20.064372,0.9272,0.399,4.36555,0.00000
2781.00,4.36616,20.117061,-0.000174,20.064338,0.9272,0.399,4.36616,0.00000
2782.00,4.36737,20.117164,-0.000170,20.064386,0.9273,0.399,4.36737,0.00000
2783.00,4.36759,20.117229,-0.000171,20.064392,0.9273,0.399,4.36759,0.00000
2784.00,4.36793,20.117232,-0.000170,20.064365,0.9273,0.399,4.36793,0.00000
2785.00,4.36800,20.117286,-0.000170,20.064391,0.9273,0.399,4.36800,0.00000
2786.00,4.36744,20.117301,-0.000171,20.064367,0.9273,0.399,4.36744,0.00000
2787.00,4.36736,20.117248,-0.000172,20.064300,0.9273,0.399,4.36736,0.00000
2788.00,4.36708,20.117211,-0.000172,20.064267,0.9273,0.399,4.36708,0.00000
2789.00,4.36623,20.117253,-0.000176,20.064272,0.9273,0.399,4.36623,0.00000
2790.00,4.36569,20.117222,-0.000179,20.064207,0.9273,0.399,4.36569,0.00000
2791.00,4.36664,20.117242,-0.000182,20.064240,0.9273,0.400,4.36664,0.00000
2792.00,4.36674,20.117293,-0.000181,20.064305,0.9273,0.400,4.36674,0.00000
2793.00,4.36639,20.117339,-0.000184,20.064318,0.9273,0.400,4.36639,0.00000
2794.00,4.36641,20.117361,-0.000182,20.064322,0.9273,0.400,4.36641,0.00000
2795.00,4.36765,20.117417,-0.000179,20.064360,0.9273,0.400,4.36765,0.00000
2796.00,4.36823,20.117468,-0.000178,20.064411,0.9272,0.400,4.36823,0.00000
2797.00,4.36812,20.117554,-0.000182,20.064423,0.9272,0.400,4.36812,0.00000
2798.00,4.36854,20.117559,-0.000178,20.064394,0.9272,0.400,4.36854,0.00000
2799.00,4.36849,20.117587,-0.000179,20.064410,0.9271,0.400,4.36849,0.00000
2800.00,4.36758,20.117647,-0.000179,20.064449,0.9271,0.400,4.36758,0.00000
2801.00,4.36698,20.117625,-0.000178,20.064387,0.9271,0.400,4.36698,0.00000
2802.00,4.36751,20.117655,-0.000176,20.064387,0.9270,0.400,4.36751,0.00000
2803.00,4.36731,20.117712,-0.000181,20.064428,0.9270,0.400,4.36731,0.00000
2804.00,4.36764,20.117701,-0.000178,20.064415,0.9270,0.400,4.36764,0.00000
2805.00,4.36693,20.117642,-0.000178,20.064378,0.9269,0.400,4.36693,0.00000
2806.00,4.36621,20.117634,-0.000177,20.064363,0.9269,0.400,4.36621,0.00000
2807.00,4.36586,20.117645,-0.000181,20.064357,0.9268,0.400,4.36586,0.00000
2808.00,4.36592,20.117655,-0.000175,20.064365,0.9268,0.400,4.36592,0.00000
2809.00,4.36610,20.117677,-0.000173,20.064369,0.9267,0.400,4.36610,0.00000
2810.00,4.36726,20.117691,-0.000177,20.064366,0.9267,0.401,4.36726,0.00000
2811.00,4.36699,20.117736,-0.000177,20.064385,0.9267,0.401,4.36699,0.00000
2812.00,4.36726,20.117673,-0.000174,20.064342,0.9266,0.400,4.36726,0.00000
2813.00,4.36745,20.117730,-0.000175,20.064348,0.9266,0.401,4.36745,0.00000
2814.00,4.36684,20.117766,-0.000179,20.064313,0.9266,0.401,4.36684,0.00000
2815.00,4.36644,20.117837,-0.000177,20.064311,0.9266,0.401,4.36644,0.00000
2816.00,4.36722,20.117844,-0.000180,20.064292,0.9266,0.401,4.36722,0.00000
2817.00,4.36710,20.117960,-0.000181,20.064348,0.9266,0.401,4.36710,0.00000
2818.00,4.36685,20.117958,-0.000184,20.064346,0.9266,0.401,4.36685,0.00000
2819.00,4.36703,20.117996,-0.000183,20.064395,0.9266,0.401,4.36703,0.00000
2820.00,4.36681,20.117930,-0.000180,20.064370,0.9266,0.401,4.36681,0.00000
2821.00,4.36663,20.117950,-0.000181,20.064379,0.9266,0.401,4.36663,0.00000
2822.00,4.36603,20.117941,-0.000178,20.064349,0.9266,0.401,4.36603,0.00000
2823.00,4.36561,20.117969,-0.000174,20.064339,0.9266,0.401,4.36561,0.00000
2824.00,4.36556,20.118007,-0.000172,20.064349,0.9266,0.401,4.36556,0.00000
2825.00,4.36566,20.118127,-0.000176,20.064396,0.9266,0.401,4.36566,0.00000
2826.00,4.36574,20.118123,-0.000175,20.064403,0.9266,0.401,4.36574,0.00000
2827.00,4.36555,20.118101,-0.000177,20.064444,0.9266,0.402,4.36555,0.00000
2828.00,4.36556,20.118085,-0.000181,20.064424,0.9266,0.402,4.36556,0.00000
2829.00,4.36474,20.118027,-0.000183,20.064340,0.9266,0.402,4.36474,0.00000
2830.00,4.36464,20.117999,-0.000180,20.064327,0.9265,0.402,4.36464,0.00000
2831.00,4.36464,20.118070,-0.000181,20.064336,0.9265,0.402,4.36464,0.00000
2832.00,4.36517,20.118144,-0.000179,20.064333,0.9265,0.402,4.36517,0.00000
2833.00,4.36609,20.118210,-0.000178,20.064332,0.9265,0.402,4.36609,0.00000
2834.00,4.36686,20.118348,-0.000176,20.064461,0.9265,0.402,4.36686,0.00000
2835.00,4.36685,20.118419,-0.000174,20.064456,0.9265,0.402,4.36685,0.00000
2836.00,4.36643,20.118473,-0.000170,20.064498,0.9265,0.402,4.36643,0.00000
2837.00,4.36551,20.118426,-0.000169,20.064440,0.9264,0.402,4.36551,0.00000
2838.00,4.36518,20.118365,-0.000167,20.064377,0.9264,0.402,4.36518,0.00000
2839.00,4.36478,20.118324,-0.000168,20.064353,0.9263,0.402,4.36478,0.00000
2840.00,4.36415,20.118324,-0.000173,20.064373,0.9263,0.402,4.36415,0.00000
2841.00,4.36373,20.118289,-0.000177,20.064297,0.9263,0.402,4.36373,0.00000
2842.00,4.36409,20.118327,-0.000178,20.064290,0.9262,0.402,4.36409,0.00000
@16,2.2000,4.4, 2840.051 
2843.00,4.36408,20.118413,-0.000180,20.064332,0.9262,0.403,4.36408,0.00000
2844.00,4.36368,20.118351,-0.000181,20.064236,0.9262,0.403,4.36368,0.00000
2845.00,4.36123,20.118364,-0.000179,20.064270,0.9261,0.403,4.36123,0.00000
2846.00,4.35623,20.118406,-0.000177,20.064303,0.9261,0.403,4.35623,0.00000
2847.00,4.34821,20.118473,-0.000181,20.064357,0.9260,0.403,4.34821,0.00000
2848.00,4.33635,20.118487,-0.000183,20.064384,0.9259,0.403,4.33635,0.00000
2849.00,4.32571,20.118566,-0.000184,20.064403,0.9259,0.403,4.32571,0.00000
2850.00,4.31906,20.118604,-0.000180,20.064361,0.9259,0.403,4.31906,0.00000
2851.00,4.31657,20.118655,-0.000185,20.064346,0.9258,0.403,4.31657,0.00000
2852.00,4.31868,20.118659,-0.000183,20.064326,0.9258,0.403,4.31868,0.00000
2853.00,4.32572,20.118673,-0.000177,20.064325,0.9257,0.403,4.32572,0.00000
2854.00,4.33437,20.118690,-0.000174,20.064341,0.9257,0.403,4.33437,0.00000
2855.00,4.34176,20.118658,-0.000177,20.064318,0.9256,0.403,4.34176,0.00000
2856.00,4.34820,20.118621,-0.000176,20.064317,0.9256,0.403,4.34820,0.00000
2857.00,4.35376,20.118628,-0.000177,20.064290,0.9256,0.403,4.35376,0.00000
2858.00,4.35808,20.118668,-0.000178,20.064303,0.9255,0.403,4.35808,0.00000
2859.00,4.36106,20.118687,-0.000178,20.064271,0.9255,0.404,4.36106,0.00000
2860.00,4.36320,20.118784,-0.000180,20.064300,0.9255,0.404,4.36320,0.00000
2861.00,4.36405,20.118852,-0.000176,20.064327,0.9255,0.404,4.36405,0.00000
2862.00,4.36380,20.118940,-0.000174,20.064394,0.9255,0.403,4.36380,0.00000
2863.00,4.36312,20.119017,-0.000174,20.064454,0.9254,0.403,4.36312,0.00000
2864.00,4.36217,20.119041,-0.000172,20.064501,0.9254,0.404,4.36217,0.00000
2865.00,4.36129,20.119005,-0.000172,20.064497,0.9254,0.404,4.36129,0.00000
2866.00,4.36155,20.119020,-0.000170,20.064510,0.9254,0.404,4.36155,0.00000
2867.00,4.36202,20.119003,-0.000167,20.064475,0.9254,0.404,4.36202,0.00000
2868.00,4.36229,20.118958,-0.000169,20.064429,0.9254,0.404,4.36229,0.00000
2869.00,4.36227,20.118935,-0.000171,20.064391,0.9254,0.404,4.36227,0.00000
2870.00,4.36206,20.118891,-0.000168,20.064360,0.9254,0.404,4.36206,0.00000
2871.00,4.36186,20.118859,-0.000171,20.064357,0.9254,0.404,4.36186,0.00000
2872.00,4.36087,20.118821,-0.000173,20.064313,0.9254,0.404,4.36087,0.00000
2873.00,4.36026,20.118895,-0.000175,20.064322,0.9254,0.404,4.36026,0.00000
2874.00,4.36012,20.119037,-0.000174,20.064440,0.9254,0.404,4.36012,0.00000
2875.00,4.36099,20.119155,-0.000174,20.064503,0.9255,0.404,4.36099,0.00000
2876.00,4.36085,20.119148,-0.000172,20.064438,0.9255,0.404,4.36085,0.00000
2877.00,4.36157,20.119198,-0.000172,20.064467,0.9255,0.404,4.36157,0.00000
2878.00,4.36184,20.119152,-0.000167,20.064481,0.9256,0.404,4.36184,0.00000
2879.00,4.36177,20.119120,-0.000166,20.064431,0.9256,0.404,4.36177,0.00000
2880.00,4.36106,20.119110,-0.000165,20.064390,0.9256,0.404,4.36106,0.00000
2881.00,4.36082,20.119217,-0.000164,20.064442,0.9257,0.404,4.36082,0.00000
2882.00,4.36050,20.119171,-0.000166,20.064389,0.9257,0.404,4.36050,0.00000
2883.00,4.36070,20.119214,-0.000169,20.064343,0.9257,0.404,4.36070,0.00000
2884.00,4.36138,20.119211,-0.000170,20.064294,0.9257,0.405,4.36138,0.00000
2885.00,4.36216,20.119171,-0.000171,20.064246,0.9257,0.405,4.36216,0.00000
2886.00,4.36306,20.119126,-0.000172,20.064216,0.9257,0.405,4.36306,0.00000
2887.00,4.36345,20.119153,-0.000171,20.064208,0.9257,0.405,4.36345,0.00000
2888.00,4.36356,20.119075,-0.000169,20.064148,0.9257,0.405,4.36356,0.00000
2889.00,4.36279,20.119064,-0.000166,20.064206,0.9258,0.405,4.36279,0.00000
2890.00,4.36265,20.119053,-0.000167,20.064222,0.9258,0.405,4.36265,0.00000
2891.00,4.36248,20.119059,-0.000165,20.064196,0.9258,0.405,4.36248,0.00000
2892.00,4.36362,20.119119,-0.000165,20.064242,0.9259,0.405,4.36362,0.00000
2893.00,4.36417,20.119204,-0.000167,20.064240,0.9259,0.405,4.36417,0.00000
2894.00,4.36486,20.119205,-0.000170,20.064140,0.9260,0.405,4.36486,0.00000
2895.00,4.36498,20.119260,-0.000172,20.064066,0.9260,0.405,4.36498,0.00000
2896.00,4.36420,20.119290,-0.000171,20.064036,0.9261,0.405,4.36420,0.00000
2897.00,4.36274,20.119280,-0.000172,20.063994,0.9261,0.405,4.36274,0.00000
2898.00,4.36193,20.119267,-0.000175,20.064006,0.9261,0.405,4.36193,0.00000
2899.00,4.36159,20.119311,-0.000175,20.064009,0.9261,0.406,4.36159,0.00000
2900.00,4.36164,20.119355,-0.000175,20.064096,0.9262,0.406,4.36164,0.00000
2901.00,4.36119,20.119368,-0.000177,20.064175,0.9262,0.406,4.36119,0.00000
2902.00,4.36138,20.119408,-0.000178,20.064225,0.9262,0.406,4.36138,0.00000
2903.00,4.36122,20.119427,-0.000177,20.064211,0.9262,0.406,4.36122,0.00000
2904.00,4.36065,20.119481,-0.000178,20.064263,0.9262,0.406,4.36065,0.00000
2905.00,4.35934,20.119495,-0.000179,20.064251,0.9262,0.406,4.35934,0.00000
2906.00,4.35984,20.119588,-0.000179,20.064301,0.9262,0.406,4.35984,0.00000
2907.00,4.35934,20.119665,-0.000176,20.064336,0.9261,0.406,4.35934,0.00000
2908.00,4.35935,20.119723,-0.000171,20.064404,0.9261,0.406,4.35935,0.00000
2909.00,4.36011,20.119663,-0.000169,20.064410,0.9261,0.406,4.36011,0.00000
2910.00,4.36082,20.119696,-0.000165,20.064447,0.9261,0.406,4.36082,0.00000
2911.00,4.36071,20.119633,-0.000166,20.064313,0.9261,0.406,4.36071,0.00000
2912.00,4.36224,20.119576,-0.000167,20.064288,0.9261,0.406,4.36224,0.00000
2913.00,4.36404,20.119607,-0.000169,20.064287,0.9261,0.406,4.36404,0.00000
2914.00,4.36424,20.119689,-0.000170,20.064276,0.9261,0.406,4.36424,0.00000
2915.00,4.36422,20.119683,-0.000168,20.064216,0.9261,0.406,4.36422,0.00000
2916.00,4.36459,20.119743,-0.000164,20.064319,0.9261,0.406,4.36459,0.00000
2917.00,4.36423,20.119827,-0.000164,20.064336,0.9261,0.406,4.36423,0.00000
2918.00,4.36383,20.119841,-0.000163,20.064309,0.9261,0.406,4.36383,0.00000
2919.00,4.36430,20.119863,-0.000162,20.064283,0.9261,0.406,4.36430,0.00000
2920.00,4.36495,20.119952,-0.000165,20.064353,0.9261,0.406,4.36495,0.00000
2921.00,4.36481,20.119936,-0.000166,20.064290,0.9261,0.406,4.36481,0.00000
2922.00,4.36428,20.119895,-0.000166,20.064235,0.9260,0.406,4.36428,0.00000
2923.00,4.36399,20.119900,-0.000171,20.064244,0.9260,0.406,4.36399,0.00000
2924.00,4.36363,20.119925,-0.000174,20.064308,0.9260,0.407,4.36363,0.00000
2925.00,4.36313,20.119894,-0.000173,20.064290,0.9259,0.407,4.36313,0.00000
2926.00,4.36357,20.119907,-0.000173,20.064318,0.9259,0.407,4.36357,0.00000
2927.00,4.36319,20.119972,-0.000172,20.064357,0.9259,0.407,4.36319,0.00000
2928.00,4.36294,20.119961,-0.000169,20.064344,0.9259,0.407,4.36294,0.00000
2929.00,4.36299,20.119964,-0.000166,20.064320,0.9259,0.407,4.36299,0.00000
2930.00,4.36318,20.120048,-0.000169,20.064364,0.9259,0.407,4.36318,0.00000
2931.00,4.36429,20.120093,-0.000174,20.064326,0.9259,0.407,4.36429,0.00000
2932.00,4.36493,20.120102,-0.000177,20.064327,0.9258,0.407,4.36493,0.00000
2933.00,4.36506,20.120126,-0.000178,20.064362,0.9258,0.407,4.36506,0.00000
2934.00,4.36422,20.120191,-0.000178,20.064381,0.9258,0.408,4.36422,0.00000
2935.00,4.36458,20.120171,-0.000176,20.064342,0.9257,0.408,4.36458,0.00000
2936.00,4.36353,20.120219,-0.000174,20.064438,0.9257,0.408,4.36353,0.00000
2937.00,4.36434,20.120196,-0.000175,20.064406,0.9257,0.408,4.36434,0.00000
2938.00,4.36460,20.120228,-0.000175,20.064390,0.9256,0.408,4.36460,0.00000
2939.00,4.36553,20.120156,-0.000175,20.064301,0.9256,0.408,4.36553,0.00000
2940.00,4.36553,20.120194,-0.000175,20.064354,0.9256,0.408,4.36553,0.00000
2941.00,4.36623,20.120213,-0.000173,20.064298,0.9256,0.408,4.36623,0.00000
2942.00,4.36551,20.120263,-0.000173,20.064324,0.9255,0.408,4.36551,0.00000
2943.00,4.36494,20.120284,-0.000174,20.064335,0.9255,0.408,4.36494,0.00000
2944.00,4.36436,20.120344,-0.000175,20.064404,0.9254,0.408,4.36436,0.00000
2945.00,4.36426,20.120376,-0.000176,20.064368,0.9254,0.408,4.36426,0.00000
2946.00,4.36385,20.120348,-0.000179,20.064367,0.9253,0.408,4.36385,0.00000
2947.00,4.36408,20.120380,-0.000177,20.064371,0.9253,0.408,4.36408,0.00000
2948.00,4.36419,20.120378,-0.000175,20.064343,0.9253,0.408,4.36419,0.00000
2949.00,4.36410,20.120364,-0.000175,20.064312,0.9252,0.408,4.36410,0.00000
2950.00,4.36373,20.120309,-0.000175,20.064279,0.9252,0.408,4.36373,0.00000
2951.00,4.36316,20.120311,-0.000175,20.064268,0.9252,0.408,4.36316,0.00000
2952.00,4.36326,20.120338,-0.000175,20.064256,0.9251,0.408,4.36326,0.00000
2953.00,4.36343,20.120361,-0.000179,20.064262,0.9251,0.408,4.36343,0.00000
2954.00,4.36352,20.120441,-0.000180,20.064327,0.9250,0.408,4.36352,0.00000
2955.00,4.36325,20.120491,-0.000178,20.064398,0.9250,0.408,4.36325,0.00000
2956.00,4.36311,20.120552,-0.000176,20.064442,0.9250,0.408,4.36311,0.00000
2957.00,4.36279,20.120578,-0.000178,20.064463,0.9250,0.408,4.36279,0.00000
2958.00,4.36329,20.120626,-0.000172,20.064450,0.9250,0.408,4.36329,0.00000
2959.00,4.36363,20.120609,-0.000169,20.064373,0.9250,0.408,4.36363,0.00000
2960.00,4.36436,20.120630,-0.000171,20.064325,0.9250,0.408,4.36436,0.00000
2961.00,4.36505,20.120670,-0.000169,20.064324,0.9250,0.408,4.36505,0.00000
2962.00,4.36482,20.120618,-0.000166,20.064253,0.9249,0.408,4.36482,0.00000
2963.00,4.36362,20.120664,-0.000170,20.064325,0.9249,0.408,4.36362,0.00000
2964.00,4.36349,20.120686,-0.000174,20.064337,0.9248,0.409,4.36349,0.00000
2965.00,4.36380,20.120670,-0.000175,20.064299,0.9247,0.409,4.36380,0.00000
2966.00,4.36412,20.120687,-0.000179,20.064276,0.9247,0.409,4.36412,0.00000
2967.00,4.36429,20.120716,-0.000183,20.064290,0.9246,0.409,4.36429,0.00000
2968.00,4.36480,20.120686,-0.000185,20.064192,0.9245,0.409,4.36480,0.00000
2969.00,4.36499,20.120683,-0.000183,20.064184,0.9244,0.409,4.36499,0.00000
2970.00,4.36447,20.120780,-0.000183,20.064261,0.9244,0.409,4.36447,0.00000
2971.00,4.36359,20.120799,-0.000185,20.064238,0.9243,0.409,4.36359,0.00000
2972.00,4.36289,20.120812,-0.000185,20.064228,0.9242,0.409,4.36289,0.00000
2973.00,4.36378,20.120828,-0.000181,20.064275,0.9242,0.409,4.36378,0.00000
2974.00,4.36306,20.120818,-0.000184,20.064221,0.9241,0.410,4.36306,0.00000
2975.00,4.36334,20.120750,-0.000186,20.064167,0.9241,0.410,4.36334,0.00000
2976.00,4.36404,20.120784,-0.000184,20.064215,0.9240,0.410,4.36404,0.00000
2977.00,4.36467,20.120852,-0.000182,20.064228,0.9240,0.410,4.36467,0.00000
2978.00,4.36354,20.120887,-0.000184,20.064206,0.9240,0.410,4.36354,0.00000
2979.00,4.36431,20.120920,-0.000183,20.064215,0.9240,0.410,4.36431,0.00000
2980.00,4.36432,20.120973,-0.000180,20.064183,0.9240,0.410,4.36432,0.00000
2981.00,4.36424,20.120966,-0.000176,20.064157,0.9240,0.410,4.36424,0.00000
2982.00,4.36398,20.120930,-0.000174,20.064193,0.9240,0.410,4.36398,0.00000
2983.00,4.36409,20.120964,-0.000171,20.064222,0.9240,0.410,4.36409,0.00000
2984.00,4.36427,20.121025,-0.000168,20.064292,0.9240,0.410,4.36427,0.00000
2985.00,4.36386,20.121032,-0.000168,20.064317,0.9240,0.410,4.36386,0.00000
2986.00,4.36369,20.121053,-0.000168,20.064322,0.9240,0.410,4.36369,0.00000
2987.00,4.36331,20.121118,-0.000170,20.064307,0.9241,0.410,4.36331,0.00000
2988.00,4.36232,20.121153,-0.000169,20.064345,0.9241,0.410,4.36232,0.00000
2989.00,4.36162,20.121192,-0.000168,20.064344,0.9241,0.410,4.36162,0.00000
2990.00,4.36166,20.121211,-0.000166,20.064367,0.9241,0.410,4.36166,0.00000
2991.00,4.36117,20.121209,-0.000169,20.064329,0.9241,0.410,4.36117,0.00000
2992.00,4.36118,20.121288,-0.000170,20.064380,0.9242,0.410,4.36118,0.00000
2993.00,4.36202,20.121269,-0.000171,20.064299,0.9242,0.410,4.36202,0.00000
2994.00,4.36202,20.121199,-0.000173,20.064290,0.9243,0.410,4.36202,0.00000
2995.00,4.36207,20.121252,-0.000173,20.064309,0.9243,0.410,4.36207,0.00000
2996.00,4.36216,20.121242,-0.000171,20.064289,0.9243,0.410,4.36216,0.00000
2997.00,4.36215,20.121169,-0.000170,20.064227,0.9243,0.410,4.36215,0.00000
2998.00,4.36276,20.121187,-0.000172,20.064234,0.9244,0.410,4.36276,0.00000
2999.00,4.36300,20.121248,-0.000174,20.064215,0.9244,0.410,4.36300,0.00000
3000.00,4.36352,20.121299,-0.000173,20.064164,0.9244,0.410,4.36352,0.00000
3001.00,4.36463,20.121403,-0.000174,20.064193,0.9245,0.410,4.36463,0.00000
3002.00,4.36552,20.121436,-0.000173,20.064172,0.9245,0.410,4.36552,0.00000
3003.00,4.36513,20.121513,-0.000173,20.064201,0.9246,0.410,4.36513,0.00000
3004.00,4.36555,20.121583,-0.000171,20.064206,0.9247,0.410,4.36555,0.00000
3005.00,4.36452,20.121540,-0.000175,20.064219,0.9247,0.411,4.36452,0.00000
3006.00,4.36264,20.121527,-0.000179,20.064250,0.9247,0.411,4.36264,0.00000
3007.00,4.36113,20.121511,-0.000181,20.064253,0.9248,0.411,4.36113,0.00000
3008.00,4.36193,20.121464,-0.000180,20.064226,0.9248,0.411,4.36193,0.00000
3009.00,4.36256,20.121397,-0.000180,20.064198,0.9248,0.411,4.36256,0.00000
3010.00,4.36299,20.121455,-0.000180,20.064213,0.9249,0.411,4.36299,0.00000
3011.00,4.36435,20.121476,-0.000177,20.064181,0.9249,0.411,4.36435,0.00000
3012.00,4.36549,20.121584,-0.000175,20.064235,0.9250,0.411,4.36549,0.00000
3013.00,4.36457,20.121605,-0.000177,20.064186,0.9250,0.411,4.36457,0.00000
3014.00,4.36388,20.121676,-0.000178,20.064171,0.9251,0.411,4.36388,0.00000
3015.00,4.36378,20.121654,-0.000179,20.064113,0.9251,0.411,4.36378,0.00000
3016.00,4.36300,20.121698,-0.000181,20.064101,0.9252,0.411,4.36300,0.00000
3017.00,4.36354,20.121753,-0.000182,20.064138,0.9252,0.412,4.36354,0.00000
3018.00,4.36412,20.121792,-0.000183,20.064207,0.9252,0.412,4.36412,0.00000
3019.00,4.36405,20.121790,-0.000182,20.064248,0.9252,0.412,4.36405,0.00000
3020.00,4.36480,20.121778,-0.000182,20.064235,0.9253,0.412,4.36480,0.00000
3021.00,4.36519,20.121732,-0.000179,20.064246,0.9253,0.412,4.36519,0.00000
3022.00,4.36502,20.121705,-0.000179,20.064221,0.9254,0.412,4.36502,0.00000
@17,2.2000,4.4, 3020.063 
3023.00,4.36426,20.121716,-0.000180,20.064206,0.9254,0.412,4.36426,0.00000
3024.00,4.36344,20.121781,-0.000180,20.064230,0.9254,0.412,4.36344,0.00000
3025.00,4.36049,20.121818,-0.000184,20.064289,0.9254,0.412,4.36049,0.00000
3026.00,4.35455,20.121860,-0.000185,20.064245,0.9255,0.412,4.35455,0.00000
3027.00,4.34560,20.121878,-0.000184,20.064214,0.9255,0.412,4.34560,0.00000
3028.00,4.33599,20.121848,-0.000180,20.064219,0.9255,0.412,4.33599,0.00000
3029.00,4.32556,20.121830,-0.000181,20.064135,0.9255,0.412,4.32556,0.00000
3030.00,4.31854,20.121900,-0.000177,20.064133,0.9255,0.412,4.31854,0.00000
3031.00,4.31689,20.121930,-0.000176,20.064170,0.9255,0.412,4.31689,0.00000
3032.00,4.31911,20.121911,-0.000174,20.064105,0.9255,0.412,4.31911,0.00000
3033.00,4.32429,20.121992,-0.000177,20.064105,0.9255,0.412,4.32429,0.00000
3034.00,4.33263,20.122068,-0.000178,20.064204,0.9255,0.412,4.33263,0.00000
3035.00,4.33985,20.122035,-0.000182,20.064199,0.9255,0.413,4.33985,0.00000
3036.00,4.34589,20.122067,-0.000183,20.064199,0.9255,0.413,4.34589,0.00000
3037.00,4.35153,20.122098,-0.000187,20.064269,0.9255,0.413,4.35153,0.00000
3038.00,4.35597,20.122160,-0.000188,20.064340,0.9255,0.413,4.35597,0.00000
3039.00,4.35878,20.122142,-0.000189,20.064343,0.9255,0.413,4.35878,0.00000
3040.00,4.36047,20.122161,-0.000187,20.064322,0.9255,0.413,4.36047,0.00000
3041.00,4.36200,20.122150,-0.000185,20.064374,0.9255,0.413,4.36200,0.00000
3042.00,4.36277,20.122167,-0.000185,20.064386,0.9255,0.413,4.36277,0.00000
3043.00,4.36283,20.122216,-0.000181,20.064440,0.9255,0.413,4.36283,0.00000
3044.00,4.36149,20.122249,-0.000177,20.064463,0.9255,0.413,4.36149,0.00000
3045.00,4.36132,20.122334,-0.000175,20.064544,0.9254,0.413,4.36132,0.00000
3046.00,4.36057,20.122365,-0.000178,20.064542,0.9254,0.413,4.36057,0.00000
3047.00,4.35969,20.122432,-0.000177,20.064558,0.9253,0.413,4.35969,0.00000
3048.00,4.35950,20.122411,-0.000174,20.064481,0.9253,0.413,4.35950,0.00000
3049.00,4.36020,20.122351,-0.000176,20.064403,0.9252,0.413,4.36020,0.00000
3050.00,4.36023,20.122375,-0.000176,20.064428,0.9251,0.413,4.36023,0.00000
3051.00,4.36007,20.122382,-0.000178,20.064435,0.9251,0.413,4.36007,0.00000
3052.00,4.35923,20.122376,-0.000178,20.064432,0.9250,0.413,4.35923,0.00000
3053.00,4.35878,20.122369,-0.000182,20.064458,0.9249,0.413,4.35878,0.00000
3054.00,4.35858,20.122498,-0.000180,20.064528,0.9249,0.413,4.35858,0.00000
3055.00,4.35897,20.122494,-0.000181,20.064485,0.9248,0.414,4.35897,0.00000
3056.00,4.35947,20.122548,-0.000178,20.064502,0.9248,0.413,4.35947,0.00000
3057.00,4.35979,20.122568,-0.000176,20.064531,0.9247,0.413,4.35979,0.00000
3058.00,4.35956,20.122594,-0.000169,20.064489,0.9247,0.413,4.35956,0.00000
3059.00,4.35950,20.122610,-0.000171,20.064467,0.9247,0.413,4.35950,0.00000
3060.00,4.35859,20.122592,-0.000170,20.064492,0.9246,0.413,4.35859,0.00000
3061.00,4.35731,20.122642,-0.000168,20.064507,0.9245,0.413,4.35731,0.00000
3062.00,4.35796,20.122681,-0.000169,20.064546,0.9245,0.413,4.35796,0.00000
3063.00,4.35902,20.122678,-0.000173,20.064553,0.9245,0.413,4.35902,0.00000
3064.00,4.35839,20.122696,-0.000170,20.064561,0.9244,0.413,4.35839,0.00000
3065.00,4.35836,20.122720,-0.000169,20.064530,0.9244,0.413,4.35836,0.00000
3066.00,4.35887,20.122714,-0.000168,20.064517,0.9243,0.413,4.35887,0.00000
3067.00,4.35852,20.122679,-0.000167,20.064447,0.9243,0.413,4.35852,0.00000
3068.00,4.35759,20.122764,-0.000168,20.064527,0.9243,0.413,4.35759,0.00000
3069.00,4.35775,20.122747,-0.000172,20.064505,0.9242,0.414,4.35775,0.00000
3070.00,4.35782,20.122762,-0.000176,20.064471,0.9242,0.414,4.35782,0.00000
3071.00,4.35901,20.122763,-0.000181,20.064438,0.9242,0.414,4.35901,0.00000
3072.00,4.36037,20.122814,-0.000185,20.064416,0.9242,0.414,4.36037,0.00000
3073.00,4.36110,20.122706,-0.000185,20.064277,0.9242,0.414,4.36110,0.00000
3074.00,4.36075,20.122744,-0.000185,20.064335,0.9242,0.414,4.36075,0.00000
3075.00,4.36124,20.122762,-0.000181,20.064308,0.9241,0.414,4.36124,0.00000
3076.00,4.36066,20.122827,-0.000175,20.064336,0.9241,0.414,4.36066,0.00000
3077.00,4.35964,20.122811,-0.000170,20.064357,0.9240,0.414,4.35964,0.00000
3078.00,4.35987,20.122966,-0.000168,20.064446,0.9240,0.414,4.35987,0.00000
3079.00,4.36047,20.123015,-0.000166,20.064441,0.9240,0.414,4.36047,0.00000
3080.00,4.36095,20.123049,-0.000166,20.064490,0.9239,0.414,4.36095,0.00000
3081.00,4.36099,20.122997,-0.000170,20.064466,0.9239,0.414,4.36099,0.00000
3082.00,4.36096,20.123032,-0.000172,20.064470,0.9239,0.414,4.36096,0.00000
3083.00,4.36040,20.122976,-0.000172,20.064440,0.9238,0.414,4.36040,0.00000
3084.00,4.36043,20.122967,-0.000172,20.064447,0.9238,0.414,4.36043,0.00000
3085.00,4.35974,20.122977,-0.000174,20.064431,0.9238,0.414,4.35974,0.00000
3086.00,4.36003,20.123067,-0.000173,20.064454,0.9237,0.414,4.36003,0.00000
3087.00,4.36054,20.123118,-0.000176,20.064450,0.9237,0.414,4.36054,0.00000
3088.00,4.36099,20.123119,-0.000178,20.064407,0.9237,0.415,4.36099,0.00000
3089.00,4.36083,20.123082,-0.000178,20.064341,0.9237,0.415,4.36083,0.00000
3090.00,4.36078,20.123097,-0.000176,20.064326,0.9237,0.415,4.36078,0.00000
3091.00,4.36070,20.123038,-0.000180,20.064283,0.9237,0.415,4.36070,0.00000
3092.00,4.36072,20.123034,-0.000179,20.064314,0.9237,0.415,4.36072,0.00000
3093.00,4.36018,20.123115,-0.000179,20.064419,0.9237,0.415,4.36018,0.00000
3094.00,4.36038,20.123163,-0.000178,20.064463,0.9238,0.415,4.36038,0.00000
3095.00,4.36095,20.123145,-0.000178,20.064432,0.9238,0.415,4.36095,0.00000
3096.00,4.36083,20.123192,-0.000179,20.064475,0.9238,0.415,4.36083,0.00000
3097.00,4.36034,20.123247,-0.000177,20.064510,0.9239,0.415,4.36034,0.00000
3098.00,4.36117,20.123258,-0.000176,20.064508,0.9239,0.415,4.36117,0.00000
3099.00,4.36290,20.123279,-0.000178,20.064533,0.9240,0.415,4.36290,0.00000
3100.00,4.36306,20.123421,-0.000178,20.064648,0.9240,0.415,4.36306,0.00000
3101.00,4.36364,20.123452,-0.000175,20.064660,0.9241,0.415,4.36364,0.00000
3102.00,4.36351,20.123483,-0.000175,20.064653,0.9241,0.415,4.36351,0.00000
3103.00,4.36274,20.123459,-0.000177,20.064561,0.9241,0.415,4.36274,0.00000
3104.00,4.36123,20.123553,-0.000177,20.064568,0.9242,0.415,4.36123,0.00000
3105.00,4.36040,20.123535,-0.000178,20.064516,0.9243,0.415,4.36040,0.00000
3106.00,4.36040,20.123554,-0.000178,20.064467,0.9243,0.415,4.36040,0.00000
3107.00,4.36061,20.123566,-0.000182,20.064425,0.9243,0.416,4.36061,0.00000
3108.00,4.36071,20.123608,-0.000184,20.064451,0.9244,0.416,4.36071,0.00000
3109.00,4.36084,20.123574,-0.000184,20.064416,0.9244,0.416,4.36084,0.00000
3110.00,4.36171,20.123552,-0.000186,20.064405,0.9245,0.416,4.36171,0.00000
3111.00,4.36099,20.123553,-0.000190,20.064461,0.9245,0.416,4.36099,0.00000
3112.00,4.36150,20.123582,-0.000187,20.064497,0.9246,0.416,4.36150,0.00000
3113.00,4.36179,20.123548,-0.000183,20.064461,0.9247,0.416,4.36179,0.00000
3114.00,4.36186,20.123585,-0.000181,20.064439,0.9248,0.416,4.36186,0.00000
3115.00,4.36102,20.123623,-0.000179,20.064487,0.9248,0.416,4.36102,0.00000
3116.00,4.36105,20.123628,-0.000175,20.064430,0.9249,0.416,4.36105,0.00000
3117.00,4.36069,20.123659,-0.000176,20.064430,0.9249,0.416,4.36069,0.00000
3118.00,4.36031,20.123691,-0.000178,20.064465,0.9250,0.416,4.36031,0.00000
3119.00,4.36083,20.123626,-0.000179,20.064429,0.9250,0.417,4.36083,0.00000
3120.00,4.36113,20.123591,-0.000175,20.064314,0.9251,0.416,4.36113,0.00000
3121.00,4.36126,20.123691,-0.000176,20.064368,0.9251,0.416,4.36126,0.00000
3122.00,4.36126,20.123712,-0.000174,20.064343,0.9252,0.416,4.36126,0.00000
3123.00,4.36132,20.123766,-0.000174,20.064317,0.9253,0.416,4.36132,0.00000
3124.00,4.36036,20.123858,-0.000176,20.064363,0.9253,0.417,4.36036,0.00000
3125.00,4.36027,20.123912,-0.000180,20.064453,0.9253,0.417,4.36027,0.00000
3126.00,4.35933,20.123852,-0.000183,20.064399,0.9254,0.417,4.35933,0.00000
3127.00,4.35976,20.123817,-0.000187,20.064394,0.9254,0.417,4.35976,0.00000
3128.00,4.36024,20.123830,-0.000186,20.064417,0.9255,0.417,4.36024,0.00000
3129.00,4.36096,20.123832,-0.000184,20.064376,0.9255,0.418,4.36096,0.00000
3130.00,4.36160,20.123884,-0.000183,20.064354,0.9256,0.418,4.36160,0.00000
3131.00,4.36223,20.123960,-0.000179,20.064378,0.9256,0.418,4.36223,0.00000
3132.00,4.36153,20.123968,-0.000177,20.064326,0.9256,0.418,4.36153,0.00000
3133.00,4.36120,20.123986,-0.000177,20.064370,0.9257,0.418,4.36120,0.00000
3134.00,4.36105,20.124020,-0.000178,20.064404,0.9257,0.418,4.36105,0.00000
3135.00,4.36109,20.124062,-0.000181,20.064443,0.9257,0.418,4.36109,0.00000
3136.00,4.36103,20.124039,-0.000183,20.064439,0.9258,0.418,4.36103,0.00000
3137.00,4.36106,20.124065,-0.000183,20.064478,0.9258,0.418,4.36106,0.00000
3138.00,4.36104,20.124156,-0.000182,20.064510,0.9259,0.418,4.36104,0.00000
3139.00,4.36056,20.124128,-0.000178,20.064467,0.9259,0.418,4.36056,0.00000
3140.00,4.35986,20.124077,-0.000173,20.064419,0.9260,0.418,4.35986,0.00000
3141.00,4.35944,20.124104,-0.000168,20.064414,0.9261,0.418,4.35944,0.00000
3142.00,4.35904,20.124092,-0.000167,20.064360,0.9261,0.418,4.35904,0.00000
3143.00,4.35909,20.124112,-0.000167,20.064321,0.9261,0.418,4.35909,0.00000
3144.00,4.35984,20.124142,-0.000169,20.064319,0.9262,0.418,4.35984,0.00000
3145.00,4.35974,20.124187,-0.000171,20.064306,0.9262,0.418,4.35974,0.00000
3146.00,4.36003,20.124205,-0.000172,20.064289,0.9262,0.418,4.36003,0.00000
3147.00,4.36033,20.124247,-0.000172,20.064335,0.9262,0.418,4.36033,0.00000
3148.00,4.35947,20.124201,-0.000168,20.064279,0.9262,0.418,4.35947,0.00000
3149.00,4.35801,20.124248,-0.000167,20.064341,0.9263,0.418,4.35801,0.00000
3150.00,4.35873,20.124264,-0.000169,20.064369,0.9263,0.418,4.35873,0.00000
3151.00,4.35908,20.124293,-0.000168,20.064385,0.9263,0.418,4.35908,0.00000
3152.00,4.35889,20.124298,-0.000173,20.064360,0.9264,0.418,4.35889,0.00000
3153.00,4.35945,20.124333,-0.000175,20.064393,0.9264,0.418,4.35945,0.00000
3154.00,4.35978,20.124375,-0.000176,20.064389,0.9264,0.418,4.35978,0.00000
3155.00,4.35918,20.124393,-0.000174,20.064359,0.9264,0.418,4.35918,0.00000
3156.00,4.35875,20.124424,-0.000176,20.064395,0.9264,0.418,4.35875,0.00000
3157.00,4.35964,20.124429,-0.000175,20.064378,0.9264,0.418,4.35964,0.00000
3158.00,4.35926,20.124438,-0.000176,20.064342,0.9264,0.418,4.35926,0.00000
3159.00,4.35950,20.124375,-0.000177,20.064236,0.9263,0.418,4.35950,0.00000
3160.00,4.35972,20.124326,-0.000180,20.064172,0.9263,0.419,4.35972,0.00000
3161.00,4.36064,20.124318,-0.000183,20.064126,0.9263,0.419,4.36064,0.00000
3162.00,4.35999,20.124373,-0.000182,20.064184,0.9263,0.419,4.35999,0.00000
3163.00,4.36076,20.124429,-0.000182,20.064224,0.9262,0.419,4.36076,0.00000
3164.00,4.36152,20.124477,-0.000180,20.064297,0.9262,0.419,4.36152,0.00000
3165.00,4.36198,20.124551,-0.000180,20.064370,0.9263,0.419,4.36198,0.00000
3166.00,4.36116,20.124576,-0.000177,20.064362,0.9262,0.419,4.36116,0.00000
3167.00,4.36070,20.124576,-0.000177,20.064353,0.9262,0.419,4.36070,0.00000
3168.00,4.36003,20.124574,-0.000176,20.064373,0.9262,0.419,4.36003,0.00000
3169.00,4.35879,20.124589,-0.000178,20.064366,0.9261,0.419,4.35879,0.00000
3170.00,4.35809,20.124575,-0.000175,20.064351,0.9260,0.419,4.35809,0.00000
3171.00,4.35878,20.124567,-0.000173,20.064358,0.9260,0.419,4.35878,0.00000
3172.00,4.35943,20.124565,-0.000175,20.064338,0.9260,0.419,4.35943,0.00000
3173.00,4.35997,20.124501,-0.000175,20.064290,0.9259,0.419,4.35997,0.00000
3174.00,4.36003,20.124553,-0.000174,20.064332,0.9258,0.419,4.36003,0.00000
3175.00,4.35972,20.124642,-0.000174,20.064397,0.9257,0.419,4.35972,0.00000
3176.00,4.35987,20.124693,-0.000176,20.064403,0.9257,0.420,4.35987,0.00000
3177.00,4.35957,20.124787,-0.000173,20.064422,0.9256,0.420,4.35957,0.00000
3178.00,4.35965,20.124862,-0.000174,20.064397,0.9256,0.420,4.35965,0.00000
3179.00,4.35986,20.124887,-0.000176,20.064358,0.9255,0.420,4.35986,0.00000
3180.00,4.36013,20.124883,-0.000174,20.064294,0.9255,0.420,4.36013,0.00000
3181.00,4.35944,20.124870,-0.000173,20.064268,0.9254,0.420,4.35944,0.00000
3182.00,4.35955,20.124821,-0.000173,20.064203,0.9253,0.420,4.35955,0.00000
3183.00,4.35923,20.124919,-0.000170,20.064310,0.9253,0.420,4.35923,0.00000
3184.00,4.35988,20.124944,-0.000167,20.064332,0.9252,0.420,4.35988,0.00000
3185.00,4.36006,20.125037,-0.000169,20.064395,0.9252,0.420,4.36006,0.00000
3186.00,4.36021,20.125076,-0.000170,20.064382,0.9252,0.420,4.36021,0.00000
3187.00,4.36029,20.125144,-0.000170,20.064411,0.9251,0.420,4.36029,0.00000
3188.00,4.35958,20.125110,-0.000172,20.064339,0.9250,0.420,4.35958,0.00000
3189.00,4.35927,20.125154,-0.000174,20.064341,0.9250,0.420,4.35927,0.00000
3190.00,4.35921,20.125091,-0.000177,20.064304,0.9250,0.421,4.35921,0.00000
3191.00,4.35924,20.125083,-0.000176,20.064328,0.9250,0.421,4.35924,0.00000
3192.00,4.35844,20.125095,-0.000178,20.064369,0.9250,0.421,4.35844,0.00000
3193.00,4.35905,20.125113,-0.000178,20.064342,0.9250,0.421,4.35905,0.00000
3194.00,4.35912,20.125074,-0.000176,20.064281,0.9250,0.421,4.35912,0.00000
3195.00,4.35938,20.125045,-0.000173,20.064221,0.9250,0.421,4.35938,0.00000
3196.00,4.35903,20.125071,-0.000173,20.064182,0.9250,0.421,4.35903,0.00000
3197.00,4.36010,20.125092,-0.000172,20.064195,0.9250,0.421,4.36010,0.00000
3198.00,4.36039,20.125064,-0.000172,20.064197,0.9250,0.421,4.36039,0.00000
3199.00,4.36027,20.125118,-0.000173,20.064228,0.9250,0.421,4.36027,0.00000
3200.00,4.36016,20.125179,-0.000172,20.064242,0.9250,0.421,4.36016,0.00000
3201.00,4.36069,20.125182,-0.000170,20.064275,0.9250,0.421,4.36069,0.00000
3202.00,4.36032,20.125190,-0.000168,20.064224,0.9250,0.421,4.36032,0.00000
@18,2.2000,4.4, 3200.029 
3203.00,4.35983,20.125270,-0.000170,20.064287,0.9250,0.421,4.35983,0.00000
3204.00,4.35899,20.125308,-0.000171,20.064331,0.9250,0.421,4.35899,0.00000
3205.00,4.35591,20.125396,-0.000176,20.064409,0.9250,0.421,4.35591,0.00000
3206.00,4.35089,20.125460,-0.000176,20.064443,0.9250,0.421,4.35089,0.00000
3207.00,4.34307,20.125445,-0.000178,20.064453,0.9251,0.421,4.34307,0.00000
3208.00,4.33230,20.125405,-0.000178,20.064359,0.9251,0.422,4.33230,0.00000
3209.00,4.32328,20.125402,-0.000179,20.064338,0.9251,0.422,4.32328,0.00000
3210.00,4.31793,20.125378,-0.000176,20.064333,0.9251,0.422,4.31793,0.00000
3211.00,4.31630,20.125383,-0.000177,20.064300,0.9252,0.422,4.31630,0.00000
3212.00,4.31861,20.125461,-0.000175,20.064285,0.9252,0.422,4.31861,0.00000
3213.00,4.32541,20.125550,-0.000174,20.064361,0.9252,0.422,4.32541,0.00000
3214.00,4.33204,20.125579,-0.000173,20.064358,0.9253,0.422,4.33204,0.00000
3215.00,4.33830,20.125698,-0.000173,20.064390,0.9253,0.422,4.33830,0.00000
3216.00,4.34382,20.125756,-0.000174,20.064433,0.9253,0.422,4.34382,0.00000
3217.00,4.34920,20.125785,-0.000175,20.064498,0.9253,0.422,4.34920,0.00000
3218.00,4.35356,20.125750,-0.000176,20.064433,0.9254,0.422,4.35356,0.00000
3219.00,4.35754,20.125780,-0.000177,20.064465,0.9254,0.422,4.35754,0.00000
3220.00,4.35936,20.125732,-0.000176,20.064416,0.9254,0.422,4.35936,0.00000
3221.00,4.35918,20.125740,-0.000175,20.064372,0.9254,0.422,4.35918,0.00000
3222.00,4.35937,20.125733,-0.000173,20.064317,0.9254,0.422,4.35937,0.00000
3223.00,4.35844,20.125804,-0.000173,20.064387,0.9254,0.422,4.35844,0.00000
3224.00,4.35781,20.125764,-0.000172,20.064307,0.9254,0.422,4.35781,0.00000
3225.00,4.35747,20.125766,-0.000172,20.064350,0.9255,0.422,4.35747,0.00000
3226.00,4.35747,20.125841,-0.000174,20.064466,0.9255,0.423,4.35747,0.00000
3227.00,4.35695,20.125910,-0.000173,20.064528,0.9255,0.423,4.35695,0.00000
3228.00,4.35811,20.125892,-0.000173,20.064481,0.9255,0.423,4.35811,0.00000
3229.00,4.35779,20.125952,-0.000172,20.064529,0.9255,0.423,4.35779,0.00000
3230.00,4.35805,20.125930,-0.000171,20.064462,0.9255,0.423,4.35805,0.00000
3231.00,4.35848,20.125880,-0.000171,20.064356,0.9255,0.423,4.35848,0.00000
3232.00,4.35749,20.125863,-0.000172,20.064293,0.9255,0.423,4.35749,0.00000
3233.00,4.35577,20.125908,-0.000173,20.064339,0.9255,0.423,4.35577,0.00000
3234.00,4.35543,20.125925,-0.000176,20.064316,0.9255,0.423,4.35543,0.00000
3235.00,4.35469,20.126025,-0.000177,20.064359,0.9255,0.423,4.35469,0.00000
3236.00,4.35442,20.126044,-0.000178,20.064359,0.9255,0.423,4.35442,0.00000
3237.00,4.35578,20.126031,-0.000178,20.064345,0.9255,0.423,4.35578,0.00000
3238.00,4.35629,20.126095,-0.000177,20.064374,0.9255,0.423,4.35629,0.00000
3239.00,4.35603,20.126102,-0.000174,20.064385,0.9255,0.423,4.35603,0.00000
3240.00,4.35589,20.126078,-0.000172,20.064355,0.9254,0.423,4.35589,0.00000
3241.00,4.35607,20.126055,-0.000173,20.064360,0.9254,0.423,4.35607,0.00000
3242.00,4.35558,20.126066,-0.000172,20.064373,0.9254,0.423,4.35558,0.00000
3243.00,4.35529,20.126051,-0.000172,20.064325,0.9254,0.423,4.35529,0.00000
3244.00,4.35485,20.126085,-0.000172,20.064328,0.9254,0.423,4.35485,0.00000
3245.00,4.35462,20.126126,-0.000169,20.064358,0.9254,0.423,4.35462,0.00000
3246.00,4.35382,20.126197,-0.000164,20.064382,0.9254,0.423,4.35382,0.00000
3247.00,4.35329,20.126231,-0.000164,20.064445,0.9254,0.423,4.35329,0.00000
3248.00,4.35384,20.126217,-0.000164,20.064464,0.9254,0.423,4.35384,0.00000
3249.00,4.35477,20.126227,-0.000159,20.064502,0.9254,0.423,4.35477,0.00000
3250.00,4.35629,20.126211,-0.000161,20.064499,0.9254,0.423,4.35629,0.00000
3251.00,4.35756,20.126198,-0.000166,20.064468,0.9254,0.423,4.35756,0.00000
3252.00,4.35838,20.126193,-0.000165,20.064423,0.9254,0.423,4.35838,0.00000
3253.00,4.35861,20.126243,-0.000164,20.064490,0.9254,0.423,4.35861,0.00000
3254.00,4.35846,20.126248,-0.000167,20.064507,0.9254,0.423,4.35846,0.00000
3255.00,4.35749,20.126249,-0.000168,20.064511,0.9254,0.424,4.35749,0.00000
3256.00,4.35686,20.126301,-0.000170,20.064566,0.9254,0.424,4.35686,0.00000
3257.00,4.35576,20.126347,-0.000174,20.064550,0.9254,0.424,4.35576,0.00000
3258.00,4.35552,20.126318,-0.000175,20.064461,0.9255,0.424,4.35552,0.00000
3259.00,4.35578,20.126350,-0.000176,20.064438,0.9255,0.424,4.35578,0.00000
3260.00,4.35641,20.126366,-0.000177,20.064442,0.9255,0.424,4.35641,0.00000
3261.00,4.35691,20.126384,-0.000173,20.064446,0.9255,0.424,4.35691,0.00000
3262.00,4.35785,20.126392,-0.000168,20.064417,0.9255,0.424,4.35785,0.00000
3263.00,4.35797,20.126384,-0.000169,20.064396,0.9254,0.424,4.35797,0.00000
3264.00,4.35834,20.126343,-0.000167,20.064328,0.9254,0.424,4.35834,0.00000
3265.00,4.35751,20.126340,-0.000165,20.064276,0.9254,0.424,4.35751,0.00000
3266.00,4.35751,20.126331,-0.000165,20.064210,0.9254,0.424,4.35751,0.00000
3267.00,4.35750,20.126318,-0.000166,20.064253,0.9254,0.424,4.35750,0.00000
3268.00,4.35710,20.126338,-0.000165,20.064259,0.9253,0.424,4.35710,0.00000
3269.00,4.35644,20.126381,-0.000167,20.064286,0.9253,0.424,4.35644,0.00000
3270.00,4.35792,20.126457,-0.000166,20.064329,0.9252,0.424,4.35792,0.00000
3271.00,4.35794,20.126499,-0.000167,20.064335,0.9252,0.424,4.35794,0.00000
3272.00,4.35768,20.126565,-0.000167,20.064352,0.9252,0.424,4.35768,0.00000
3273.00,4.35819,20.126667,-0.000163,20.064420,0.9252,0.424,4.35819,0.00000
3274.00,4.35779,20.126714,-0.000166,20.064471,0.9252,0.424,4.35779,0.00000
3275.00,4.35674,20.126746,-0.000168,20.064445,0.9252,0.424,4.35674,0.00000
3276.00,4.35689,20.126743,-0.000167,20.064460,0.9252,0.424,4.35689,0.00000
3277.00,4.35678,20.126744,-0.000167,20.064443,0.9253,0.424,4.35678,0.00000
3278.00,4.35606,20.126635,-0.000172,20.064313,0.9253,0.425,4.35606,0.00000
3279.00,4.35655,20.126640,-0.000170,20.064301,0.9253,0.425,4.35655,0.00000
3280.00,4.35693,20.126595,-0.000171,20.064306,0.9253,0.425,4.35693,0.00000
3281.00,4.35671,20.126617,-0.000173,20.064287,0.9253,0.425,4.35671,0.00000
3282.00,4.35714,20.126623,-0.000172,20.064246,0.9252,0.425,4.35714,0.00000
3283.00,4.35784,20.126727,-0.000170,20.064327,0.9252,0.425,4.35784,0.00000
3284.00,4.35720,20.126753,-0.000170,20.064353,0.9252,0.425,4.35720,0.00000
3285.00,4.35691,20.126808,-0.000169,20.064404,0.9252,0.425,4.35691,0.00000
3286.00,4.35699,20.126868,-0.000169,20.064480,0.9252,0.425,4.35699,0.00000
3287.00,4.35691,20.126932,-0.000169,20.064556,0.9252,0.425,4.35691,0.00000
3288.00,4.35650,20.126908,-0.000173,20.064568,0.9251,0.425,4.35650,0.00000
3289.00,4.35700,20.126939,-0.000173,20.064562,0.9251,0.425,4.35700,0.00000
3290.00,4.35678,20.126969,-0.000177,20.064560,0.9251,0.426,4.35678,0.00000
3291.00,4.35688,20.126950,-0.000174,20.064504,0.9251,0.425,4.35688,0.00000
3292.00,4.35763,20.126961,-0.000176,20.064423,0.9251,0.426,4.35763,0.00000
3293.00,4.35769,20.127065,-0.000173,20.064420,0.9250,0.426,4.35769,0.00000
3294.00,4.35771,20.127104,-0.000172,20.064393,0.9250,0.425,4.35771,0.00000
3295.00,4.35823,20.127141,-0.000172,20.064382,0.9250,0.426,4.35823,0.00000
3296.00,4.35802,20.127196,-0.000173,20.064396,0.9250,0.426,4.35802,0.00000
3297.00,4.35724,20.127273,-0.000172,20.064479,0.9250,0.426,4.35724,0.00000
3298.00,4.35716,20.127272,-0.000179,20.064517,0.9249,0.426,4.35716,0.00000
3299.00,4.35674,20.127238,-0.000182,20.064482,0.9249,0.426,4.35674,0.00000
3300.00,4.35669,20.127247,-0.000182,20.064464,0.9248,0.426,4.35669,0.00000
3301.00,4.35623,20.127243,-0.000181,20.064461,0.9248,0.426,4.35623,0.00000
3302.00,4.35648,20.127136,-0.000182,20.064387,0.9247,0.426,4.35648,0.00000
3303.00,4.35740,20.127131,-0.000175,20.064368,0.9247,0.426,4.35740,0.00000
3304.00,4.35797,20.127178,-0.000171,20.064400,0.9247,0.426,4.35797,0.00000
3305.00,4.35799,20.127179,-0.000169,20.064397,0.9247,0.426,4.35799,0.00000
3306.00,4.35820,20.127159,-0.000170,20.064347,0.9247,0.426,4.35820,0.00000
3307.00,4.35786,20.127175,-0.000165,20.064314,0.9246,0.426,4.35786,0.00000
3308.00,4.35678,20.127207,-0.000169,20.064310,0.9246,0.426,4.35678,0.00000
3309.00,4.35628,20.127280,-0.000172,20.064369,0.9245,0.426,4.35628,0.00000
3310.00,4.35615,20.127302,-0.000169,20.064365,0.9244,0.426,4.35615,0.00000
3311.00,4.35616,20.127350,-0.000171,20.064420,0.9244,0.426,4.35616,0.00000
3312.00,4.35624,20.127411,-0.000174,20.064519,0.9244,0.427,4.35624,0.00000
3313.00,4.35690,20.127354,-0.000173,20.064434,0.9243,0.427,4.35690,0.00000
3314.00,4.35811,20.127270,-0.000172,20.064302,0.9243,0.427,4.35811,0.00000
3315.00,4.35846,20.127345,-0.000177,20.064355,0.9243,0.427,4.35846,0.00000
3316.00,4.35940,20.127401,-0.000177,20.064365,0.9242,0.427,4.35940,0.00000
3317.00,4.35957,20.127444,-0.000179,20.064316,0.9242,0.427,4.35957,0.00000
3318.00,4.35906,20.127581,-0.000177,20.064418,0.9241,0.427,4.35906,0.00000
3319.00,4.35816,20.127705,-0.000176,20.064534,0.9241,0.427,4.35816,0.00000
3320.00,4.35747,20.127690,-0.000178,20.064526,0.9240,0.427,4.35747,0.00000
3321.00,4.35681,20.127681,-0.000177,20.064531,0.9240,0.427,4.35681,0.00000
3322.00,4.35718,20.127708,-0.000177,20.064537,0.9239,0.427,4.35718,0.00000
3323.00,4.35790,20.127717,-0.000181,20.064509,0.9239,0.427,4.35790,0.00000
3324.00,4.35852,20.127719,-0.000185,20.064460,0.9239,0.428,4.35852,0.00000
3325.00,4.35894,20.127686,-0.000182,20.064370,0.9239,0.428,4.35894,0.00000
3326.00,4.35893,20.127757,-0.000181,20.064441,0.9239,0.428,4.35893,0.00000
3327.00,4.35772,20.127727,-0.000182,20.064398,0.9238,0.428,4.35772,0.00000
3328.00,4.35668,20.127724,-0.000180,20.064414,0.9238,0.428,4.35668,0.00000
3329.00,4.35654,20.127748,-0.000177,20.064458,0.9238,0.428,4.35654,0.00000
3330.00,4.35615,20.127785,-0.000172,20.064535,0.9238,0.428,4.35615,0.00000
3331.00,4.35614,20.127740,-0.000169,20.064409,0.9238,0.427,4.35614,0.00000
3332.00,4.35656,20.127832,-0.000165,20.064480,0.9238,0.427,4.35656,0.00000
3333.00,4.35755,20.127878,-0.000162,20.064500,0.9238,0.427,4.35755,0.00000
3334.00,4.35745,20.127854,-0.000164,20.064432,0.9237,0.427,4.35745,0.00000
3335.00,4.35776,20.127931,-0.000171,20.064422,0.9237,0.428,4.35776,0.00000
3336.00,4.35752,20.127986,-0.000173,20.064446,0.9237,0.428,4.35752,0.00000
3337.00,4.35746,20.127984,-0.000171,20.064467,0.9237,0.428,4.35746,0.00000
3338.00,4.35670,20.127975,-0.000173,20.064437,0.9236,0.428,4.35670,0.00000
3339.00,4.35630,20.128023,-0.000172,20.064501,0.9236,0.428,4.35630,0.00000
3340.00,4.35556,20.128043,-0.000170,20.064516,0.9236,0.428,4.35556,0.00000
3341.00,4.35554,20.128068,-0.000170,20.064509,0.9236,0.428,4.35554,0.00000
3342.00,4.35545,20.128119,-0.000174,20.064473,0.9235,0.428,4.35545,0.00000
3343.00,4.35615,20.128105,-0.000173,20.064449,0.9235,0.428,4.35615,0.00000
3344.00,4.35603,20.128167,-0.000173,20.064444,0.9235,0.428,4.35603,0.00000
3345.00,4.35640,20.128157,-0.000170,20.064389,0.9234,0.428,4.35640,0.00000
3346.00,4.35672,20.128158,-0.000171,20.064431,0.9234,0.428,4.35672,0.00000
3347.00,4.35702,20.128163,-0.000169,20.064431,0.9234,0.428,4.35702,0.00000
3348.00,4.35722,20.128226,-0.000171,20.064498,0.9233,0.428,4.35722,0.00000
3349.00,4.35818,20.128170,-0.000172,20.064487,0.9233,0.428,4.35818,0.00000
3350.00,4.35864,20.128202,-0.000171,20.064541,0.9233,0.428,4.35864,0.00000
3351.00,4.35838,20.128196,-0.000171,20.064517,0.9233,0.428,4.35838,0.00000
3352.00,4.35892,20.128203,-0.000172,20.064508,0.9233,0.429,4.35892,0.00000
3353.00,4.35946,20.128175,-0.000170,20.064446,0.9233,0.428,4.35946,0.00000
3354.00,4.35867,20.128205,-0.000170,20.064438,0.9233,0.429,4.35867,0.00000
3355.00,4.35856,20.128145,-0.000175,20.064364,0.9233,0.429,4.35856,0.00000
3356.00,4.35849,20.128215,-0.000175,20.064396,0.9233,0.429,4.35849,0.00000
3357.00,4.35783,20.128255,-0.000178,20.064450,0.9232,0.429,4.35783,0.00000
3358.00,4.35604,20.128289,-0.000181,20.064464,0.9232,0.429,4.35604,0.00000
3359.00,4.35595,20.128286,-0.000178,20.064444,0.9232,0.429,4.35595,0.00000
3360.00,4.35586,20.128325,-0.000176,20.064449,0.9232,0.429,4.35586,0.00000
3361.00,4.35616,20.128307,-0.000175,20.064436,0.9232,0.429,4.35616,0.00000
3362.00,4.35696,20.128301,-0.000173,20.064432,0.9232,0.429,4.35696,0.00000
3363.00,4.35779,20.128338,-0.000168,20.064404,0.9232,0.429,4.35779,0.00000
3364.00,4.35709,20.128440,-0.000167,20.064471,0.9232,0.429,4.35709,0.00000
3365.00,4.35761,20.128492,-0.000168,20.064535,0.9233,0.429,4.35761,0.00000
3366.00,4.35754,20.128521,-0.000169,20.064532,0.9234,0.429,4.35754,0.00000
3367.00,4.35729,20.128540,-0.000169,20.064568,0.9234,0.430,4.35729,0.00000
3368.00,4.35690,20.128534,-0.000169,20.064612,0.9235,0.430,4.35690,0.00000
3369.00,4.35761,20.128459,-0.000172,20.064560,0.9236,0.430,4.35761,0.00000
3370.00,4.35716,20.128489,-0.000170,20.064528,0.9237,0.430,4.35716,0.00000
3371.00,4.35680,20.128494,-0.000171,20.064515,0.9237,0.430,4.35680,0.00000
3372.00,4.35620,20.128503,-0.000169,20.064398,0.9238,0.430,4.35620,0.00000
3373.00,4.35599,20.128537,-0.000171,20.064380,0.9239,0.430,4.35599,0.00000
3374.00,4.35581,20.128655,-0.000168,20.064449,0.9240,0.430,4.35581,0.00000
3375.00,4.35557,20.128656,-0.000169,20.064440,0.9240,0.430,4.35557,0.00000
3376.00,4.35523,20.128747,-0.000166,20.064503,0.9241,0.430,4.35523,0.00000
3377.00,4.35519,20.128805,-0.000168,20.064599,0.9242,0.430,4.35519,0.00000
3378.00,4.35585,20.128825,-0.000167,20.064598,0.9243,0.430,4.35585,0.00000
3379.00,4.35659,20.128711,-0.000170,20.064470,0.9244,0.430,4.35659,0.00000
3380.00,4.35667,20.128748,-0.000170,20.064518,0.9244,0.430,4.35667,0.00000
3381.00,4.35716,20.128714,-0.000172,20.064482,0.9245,0.430,4.35716,0.00000
3382.00,4.35787,20.128738,-0.000172,20.064443,0.9246,0.430,4.35787,0.00000
