# Supplementary material for: A nucleotide-sensing oligomerization mechanism that controls NrdR-dependent transcription of ribonucleotide reductases
Source: Nat Commun. 2022 May 16;13:2700. doi: 10.1038/s41467-022-30328-1 (PMC9110341; doi:10.1038/s41467-022-30328-1)
Supplement: Supplementary file 10 — Source Data [file 41467_2022_30328_MOESM10_ESM.zip › Source data NrdR/Suppl Fig 12 source data/ITC at 20 degrees (Suppl Fig 12a,c)/dAMP to NrdR/R36dAMP200toNrdR20deg20.itc]

$ITC
$ 16 
$NOT
$ 20 
$ 60 
$ 1000 
$ 5 
$ 2 
$ADCGainCode:  0 
$False,True,True
$ 0.6 , 1.2 , 120 , 5 
$ 2.5001 , 5 , 200 , 5 
$ 2.5001 , 5 , 200 , 5 
$ 2.5001 , 5 , 200 , 5 
$ 2.5001 , 5 , 200 , 5 
$ 2.5001 , 5 , 200 , 5 
$ 2.5001 , 5 , 200 , 5 
$ 2.5001 , 5 , 200 , 5 
$ 2.5001 , 5 , 200 , 5 
$ 2.5001 , 5 , 200 , 5 
$ 2.5001 , 5 , 200 , 5 
$ 2.5001 , 5 , 200 , 5 
$ 2.5001 , 5 , 200 , 5 
$ 2.5001 , 5 , 200 , 5 
$ 2.5001 , 5 , 200 , 5 
$ 2.5001 , 5 , 200 , 5 
# 0 
# 0.2 
# 0.02 
# 0.2068 
# 20 
# 3.8602 
# 9.74 
?
% ITC200_05.14.976
% 0.2068 
% 3.8602 
%-0.590864 , 29.66499 
% 0.034375 , 29.28716 
% 0.8333333 
% 168160 , 168170 
% 0.25 , 81 
%-0.002934 ,-0.034078 
%-20 , 8 
% 0 , 0 
% 0 
% 128000       127243 
% 43.1 
% 500 , 750 , 1000 , 750 
% 0.04257 ,-0.00249 , 0.000047734 ,-0.000000435026 , 0.00000000201917 
% ITC200 Ver: 1.26.3
@0
5.00,4.51965,20.096454,-0.000177,20.108222,0.4143,0.172,4.51965,0.00000
6.00,4.51923,20.096505,-0.000174,20.108271,0.4152,0.172,4.51923,0.00000
7.00,4.51777,20.096564,-0.000174,20.108339,0.4160,0.172,4.51777,0.00000
8.00,4.51700,20.096601,-0.000178,20.108333,0.4169,0.173,4.51700,0.00000
9.00,4.51603,20.096577,-0.000180,20.108273,0.4177,0.173,4.51603,0.00000
10.00,4.51584,20.096657,-0.000181,20.108355,0.4186,0.173,4.51584,0.00000
11.00,4.51669,20.096755,-0.000184,20.108399,0.4194,0.173,4.51669,0.00000
12.00,4.51831,20.096742,-0.000184,20.108389,0.4203,0.173,4.51831,0.00000
13.00,4.51842,20.096738,-0.000185,20.108405,0.4211,0.174,4.51842,0.00000
14.00,4.51863,20.096756,-0.000185,20.108406,0.4220,0.174,4.51863,0.00000
15.00,4.51868,20.096673,-0.000186,20.108313,0.4228,0.174,4.51868,0.00000
16.00,4.51831,20.096637,-0.000185,20.108273,0.4236,0.174,4.51831,0.00000
17.00,4.51853,20.096633,-0.000186,20.108243,0.4244,0.174,4.51853,0.00000
18.00,4.51877,20.096677,-0.000183,20.108224,0.4252,0.174,4.51877,0.00000
19.00,4.51886,20.096722,-0.000183,20.108212,0.4260,0.174,4.51886,0.00000
20.00,4.51910,20.096795,-0.000181,20.108218,0.4268,0.174,4.51910,0.00000
21.00,4.51890,20.096799,-0.000182,20.108200,0.4276,0.175,4.51890,0.00000
22.00,4.51763,20.096861,-0.000185,20.108242,0.4284,0.175,4.51763,0.00000
23.00,4.51768,20.096901,-0.000185,20.108292,0.4292,0.175,4.51768,0.00000
24.00,4.51860,20.096948,-0.000185,20.108326,0.4300,0.175,4.51860,0.00000
25.00,4.51922,20.097008,-0.000184,20.108423,0.4308,0.175,4.51922,0.00000
26.00,4.51952,20.097077,-0.000182,20.108509,0.4316,0.175,4.51952,0.00000
27.00,4.51940,20.097167,-0.000181,20.108547,0.4325,0.175,4.51940,0.00000
28.00,4.51914,20.097169,-0.000178,20.108504,0.4333,0.175,4.51914,0.00000
29.00,4.51881,20.097166,-0.000177,20.108512,0.4341,0.175,4.51881,0.00000
30.00,4.51768,20.097112,-0.000176,20.108421,0.4349,0.175,4.51768,0.00000
31.00,4.51717,20.097100,-0.000179,20.108319,0.4357,0.176,4.51717,0.00000
32.00,4.51747,20.097102,-0.000177,20.108297,0.4365,0.176,4.51747,0.00000
33.00,4.51710,20.097105,-0.000179,20.108258,0.4373,0.176,4.51710,0.00000
34.00,4.51682,20.097158,-0.000177,20.108270,0.4381,0.176,4.51682,0.00000
35.00,4.51687,20.097210,-0.000177,20.108278,0.4388,0.176,4.51687,0.00000
36.00,4.51683,20.097229,-0.000175,20.108300,0.4396,0.176,4.51683,0.00000
37.00,4.51682,20.097196,-0.000176,20.108309,0.4404,0.176,4.51682,0.00000
38.00,4.51619,20.097258,-0.000179,20.108390,0.4412,0.177,4.51619,0.00000
39.00,4.51582,20.097249,-0.000182,20.108394,0.4419,0.177,4.51582,0.00000
40.00,4.51581,20.097240,-0.000183,20.108383,0.4427,0.177,4.51581,0.00000
41.00,4.51521,20.097229,-0.000185,20.108346,0.4435,0.178,4.51521,0.00000
42.00,4.51508,20.097295,-0.000183,20.108316,0.4442,0.178,4.51508,0.00000
43.00,4.51554,20.097317,-0.000177,20.108311,0.4450,0.178,4.51554,0.00000
44.00,4.51560,20.097309,-0.000177,20.108258,0.4457,0.178,4.51560,0.00000
45.00,4.51514,20.097343,-0.000176,20.108280,0.4465,0.178,4.51514,0.00000
46.00,4.51489,20.097469,-0.000175,20.108405,0.4473,0.178,4.51489,0.00000
47.00,4.51437,20.097461,-0.000177,20.108410,0.4481,0.178,4.51437,0.00000
48.00,4.51338,20.097458,-0.000182,20.108360,0.4488,0.178,4.51338,0.00000
49.00,4.51266,20.097533,-0.000181,20.108413,0.4496,0.178,4.51266,0.00000
50.00,4.51196,20.097568,-0.000180,20.108434,0.4504,0.179,4.51196,0.00000
51.00,4.51282,20.097590,-0.000182,20.108408,0.4512,0.179,4.51282,0.00000
52.00,4.51261,20.097622,-0.000185,20.108432,0.4520,0.179,4.51261,0.00000
53.00,4.51342,20.097631,-0.000182,20.108449,0.4527,0.179,4.51342,0.00000
54.00,4.51384,20.097690,-0.000180,20.108448,0.4535,0.179,4.51384,0.00000
55.00,4.51407,20.097762,-0.000179,20.108449,0.4542,0.179,4.51407,0.00000
56.00,4.51301,20.097734,-0.000180,20.108432,0.4549,0.179,4.51301,0.00000
57.00,4.51193,20.097709,-0.000176,20.108382,0.4556,0.179,4.51193,0.00000
58.00,4.50992,20.097776,-0.000177,20.108379,0.4563,0.179,4.50992,0.00000
59.00,4.50793,20.097738,-0.000182,20.108398,0.4570,0.180,4.50793,0.00000
60.00,4.50633,20.097689,-0.000185,20.108408,0.4577,0.180,4.50633,0.00000
@1,0.6000,1.2, 60.0710000000036 
61.00,4.50492,20.097725,-0.000185,20.108421,0.4584,0.180,4.50492,0.00000
62.00,4.50430,20.097815,-0.000183,20.108490,0.4591,0.180,4.50430,0.00000
63.00,4.49930,20.097813,-0.000181,20.108530,0.4598,0.180,4.49930,0.00000
64.00,4.49007,20.097836,-0.000178,20.108486,0.4605,0.180,4.49007,0.00000
65.00,4.47919,20.097807,-0.000178,20.108368,0.4612,0.180,4.47919,0.00000
66.00,4.46737,20.097786,-0.000176,20.108282,0.4619,0.180,4.46737,0.00000
67.00,4.45527,20.097767,-0.000180,20.108195,0.4625,0.181,4.45527,0.00000
68.00,4.44874,20.097746,-0.000182,20.108173,0.4632,0.181,4.44874,0.00000
69.00,4.44705,20.097760,-0.000184,20.108150,0.4638,0.181,4.44705,0.00000
70.00,4.44891,20.097874,-0.000188,20.108242,0.4645,0.181,4.44891,0.00000
71.00,4.45327,20.097910,-0.000189,20.108261,0.4651,0.181,4.45327,0.00000
72.00,4.45846,20.097954,-0.000187,20.108287,0.4658,0.182,4.45846,0.00000
73.00,4.46314,20.098004,-0.000187,20.108281,0.4665,0.182,4.46314,0.00000
74.00,4.46845,20.098031,-0.000186,20.108250,0.4672,0.182,4.46845,0.00000
75.00,4.47188,20.097993,-0.000183,20.108196,0.4678,0.182,4.47188,0.00000
76.00,4.47407,20.098086,-0.000181,20.108262,0.4685,0.182,4.47407,0.00000
77.00,4.47597,20.098124,-0.000182,20.108301,0.4692,0.182,4.47597,0.00000
78.00,4.47792,20.098155,-0.000179,20.108247,0.4698,0.182,4.47792,0.00000
79.00,4.47981,20.098186,-0.000176,20.108326,0.4705,0.182,4.47981,0.00000
80.00,4.48111,20.098276,-0.000174,20.108434,0.4711,0.182,4.48111,0.00000
81.00,4.48213,20.098264,-0.000173,20.108432,0.4717,0.182,4.48213,0.00000
82.00,4.48280,20.098230,-0.000176,20.108389,0.4724,0.182,4.48280,0.00000
83.00,4.48389,20.098244,-0.000179,20.108416,0.4730,0.182,4.48389,0.00000
84.00,4.48405,20.098267,-0.000182,20.108373,0.4737,0.183,4.48405,0.00000
85.00,4.48560,20.098326,-0.000184,20.108323,0.4744,0.183,4.48560,0.00000
86.00,4.48774,20.098382,-0.000184,20.108296,0.4750,0.183,4.48774,0.00000
87.00,4.48958,20.098470,-0.000182,20.108338,0.4757,0.183,4.48958,0.00000
88.00,4.49017,20.098560,-0.000181,20.108348,0.4764,0.183,4.49017,0.00000
89.00,4.49064,20.098646,-0.000181,20.108358,0.4771,0.184,4.49064,0.00000
90.00,4.49092,20.098689,-0.000182,20.108356,0.4778,0.184,4.49092,0.00000
91.00,4.49028,20.098742,-0.000183,20.108374,0.4784,0.184,4.49028,0.00000
92.00,4.49019,20.098808,-0.000182,20.108355,0.4791,0.184,4.49019,0.00000
93.00,4.49143,20.098770,-0.000181,20.108316,0.4797,0.184,4.49143,0.00000
94.00,4.49273,20.098760,-0.000181,20.108320,0.4804,0.184,4.49273,0.00000
95.00,4.49398,20.098769,-0.000179,20.108324,0.4811,0.184,4.49398,0.00000
96.00,4.49485,20.098747,-0.000179,20.108287,0.4817,0.184,4.49485,0.00000
97.00,4.49573,20.098733,-0.000179,20.108300,0.4823,0.185,4.49573,0.00000
98.00,4.49559,20.098802,-0.000179,20.108346,0.4830,0.185,4.49559,0.00000
99.00,4.49548,20.098830,-0.000178,20.108363,0.4836,0.185,4.49548,0.00000
100.00,4.49515,20.098761,-0.000179,20.108301,0.4843,0.185,4.49515,0.00000
101.00,4.49522,20.098799,-0.000179,20.108303,0.4849,0.185,4.49522,0.00000
102.00,4.49623,20.098839,-0.000176,20.108343,0.4856,0.185,4.49623,0.00000
103.00,4.49744,20.098838,-0.000176,20.108359,0.4863,0.185,4.49744,0.00000
104.00,4.49901,20.098893,-0.000176,20.108389,0.4869,0.186,4.49901,0.00000
105.00,4.50076,20.098901,-0.000176,20.108437,0.4876,0.186,4.50076,0.00000
106.00,4.50175,20.098893,-0.000176,20.108497,0.4883,0.186,4.50175,0.00000
107.00,4.50119,20.098944,-0.000176,20.108518,0.4890,0.186,4.50119,0.00000
108.00,4.50128,20.098934,-0.000177,20.108483,0.4897,0.186,4.50128,0.00000
109.00,4.50095,20.098887,-0.000176,20.108456,0.4904,0.186,4.50095,0.00000
110.00,4.49962,20.098968,-0.000177,20.108498,0.4911,0.186,4.49962,0.00000
111.00,4.49856,20.098957,-0.000181,20.108441,0.4918,0.187,4.49856,0.00000
112.00,4.49935,20.098934,-0.000182,20.108388,0.4925,0.187,4.49935,0.00000
113.00,4.49996,20.099023,-0.000180,20.108454,0.4932,0.187,4.49996,0.00000
114.00,4.50033,20.099036,-0.000179,20.108443,0.4939,0.187,4.50033,0.00000
115.00,4.50124,20.099048,-0.000176,20.108395,0.4945,0.187,4.50124,0.00000
116.00,4.50306,20.099089,-0.000170,20.108394,0.4952,0.187,4.50306,0.00000
117.00,4.50275,20.099115,-0.000173,20.108405,0.4959,0.187,4.50275,0.00000
118.00,4.50186,20.099089,-0.000173,20.108331,0.4966,0.187,4.50186,0.00000
119.00,4.50094,20.099125,-0.000173,20.108316,0.4972,0.187,4.50094,0.00000
120.00,4.50010,20.099180,-0.000172,20.108357,0.4979,0.187,4.50010,0.00000
121.00,4.49915,20.099195,-0.000171,20.108386,0.4986,0.187,4.49915,0.00000
122.00,4.49864,20.099184,-0.000172,20.108361,0.4993,0.188,4.49864,0.00000
123.00,4.49748,20.099177,-0.000171,20.108359,0.5000,0.188,4.49748,0.00000
124.00,4.49650,20.099150,-0.000170,20.108341,0.5007,0.188,4.49650,0.00000
125.00,4.49571,20.099190,-0.000172,20.108289,0.5014,0.188,4.49571,0.00000
126.00,4.49564,20.099243,-0.000176,20.108275,0.5021,0.188,4.49564,0.00000
127.00,4.49499,20.099313,-0.000175,20.108307,0.5028,0.188,4.49499,0.00000
128.00,4.49576,20.099359,-0.000177,20.108320,0.5035,0.189,4.49576,0.00000
129.00,4.49670,20.099431,-0.000176,20.108349,0.5042,0.189,4.49670,0.00000
130.00,4.49771,20.099365,-0.000173,20.108332,0.5049,0.189,4.49771,0.00000
131.00,4.49835,20.099383,-0.000168,20.108294,0.5056,0.188,4.49835,0.00000
132.00,4.49884,20.099375,-0.000163,20.108278,0.5064,0.188,4.49884,0.00000
133.00,4.49962,20.099413,-0.000158,20.108328,0.5071,0.188,4.49962,0.00000
134.00,4.49949,20.099443,-0.000161,20.108358,0.5078,0.188,4.49949,0.00000
135.00,4.49898,20.099529,-0.000161,20.108416,0.5085,0.188,4.49898,0.00000
136.00,4.49789,20.099555,-0.000164,20.108474,0.5092,0.189,4.49789,0.00000
137.00,4.49792,20.099629,-0.000169,20.108488,0.5099,0.189,4.49792,0.00000
138.00,4.49690,20.099673,-0.000171,20.108483,0.5106,0.189,4.49690,0.00000
139.00,4.49694,20.099758,-0.000168,20.108478,0.5114,0.189,4.49694,0.00000
140.00,4.49723,20.099787,-0.000172,20.108431,0.5121,0.189,4.49723,0.00000
141.00,4.49783,20.099781,-0.000171,20.108353,0.5128,0.189,4.49783,0.00000
142.00,4.49863,20.099718,-0.000174,20.108332,0.5135,0.190,4.49863,0.00000
143.00,4.49909,20.099752,-0.000175,20.108300,0.5142,0.190,4.49909,0.00000
144.00,4.49867,20.099688,-0.000179,20.108265,0.5149,0.190,4.49867,0.00000
145.00,4.49911,20.099701,-0.000178,20.108302,0.5155,0.190,4.49911,0.00000
146.00,4.49885,20.099775,-0.000180,20.108388,0.5162,0.191,4.49885,0.00000
147.00,4.49859,20.099817,-0.000180,20.108368,0.5169,0.191,4.49859,0.00000
148.00,4.49872,20.099812,-0.000185,20.108356,0.5175,0.191,4.49872,0.00000
149.00,4.49938,20.099889,-0.000186,20.108372,0.5181,0.191,4.49938,0.00000
150.00,4.49860,20.099945,-0.000189,20.108345,0.5187,0.192,4.49860,0.00000
151.00,4.49839,20.099944,-0.000191,20.108325,0.5193,0.192,4.49839,0.00000
152.00,4.49769,20.100087,-0.000189,20.108432,0.5200,0.192,4.49769,0.00000
153.00,4.49765,20.100196,-0.000186,20.108495,0.5206,0.192,4.49765,0.00000
154.00,4.49749,20.100253,-0.000183,20.108533,0.5212,0.192,4.49749,0.00000
155.00,4.49794,20.100280,-0.000181,20.108566,0.5218,0.192,4.49794,0.00000
156.00,4.49817,20.100314,-0.000177,20.108578,0.5224,0.192,4.49817,0.00000
157.00,4.49851,20.100243,-0.000174,20.108473,0.5230,0.192,4.49851,0.00000
158.00,4.49936,20.100216,-0.000173,20.108429,0.5236,0.192,4.49936,0.00000
159.00,4.49968,20.100147,-0.000170,20.108363,0.5242,0.192,4.49968,0.00000
160.00,4.49857,20.100145,-0.000170,20.108370,0.5248,0.193,4.49857,0.00000
161.00,4.49756,20.100176,-0.000173,20.108358,0.5254,0.193,4.49756,0.00000
162.00,4.49733,20.100219,-0.000174,20.108434,0.5260,0.193,4.49733,0.00000
163.00,4.49506,20.100232,-0.000176,20.108453,0.5266,0.193,4.49506,0.00000
164.00,4.49370,20.100304,-0.000178,20.108484,0.5272,0.193,4.49370,0.00000
165.00,4.49408,20.100366,-0.000176,20.108465,0.5278,0.193,4.49408,0.00000
166.00,4.49409,20.100339,-0.000176,20.108459,0.5285,0.193,4.49409,0.00000
167.00,4.49390,20.100327,-0.000177,20.108397,0.5291,0.194,4.49390,0.00000
168.00,4.49508,20.100337,-0.000174,20.108427,0.5297,0.194,4.49508,0.00000
169.00,4.49555,20.100319,-0.000175,20.108411,0.5303,0.194,4.49555,0.00000
170.00,4.49525,20.100261,-0.000176,20.108342,0.5309,0.194,4.49525,0.00000
171.00,4.49657,20.100380,-0.000175,20.108368,0.5315,0.194,4.49657,0.00000
172.00,4.49631,20.100376,-0.000173,20.108331,0.5321,0.194,4.49631,0.00000
173.00,4.49502,20.100454,-0.000175,20.108343,0.5327,0.194,4.49502,0.00000
174.00,4.49431,20.100563,-0.000174,20.108406,0.5333,0.195,4.49431,0.00000
175.00,4.49401,20.100653,-0.000171,20.108500,0.5339,0.195,4.49401,0.00000
176.00,4.49360,20.100673,-0.000171,20.108500,0.5345,0.195,4.49360,0.00000
177.00,4.49424,20.100800,-0.000170,20.108571,0.5351,0.195,4.49424,0.00000
178.00,4.49514,20.100796,-0.000167,20.108560,0.5357,0.195,4.49514,0.00000
179.00,4.49580,20.100777,-0.000168,20.108568,0.5363,0.195,4.49580,0.00000
180.00,4.49612,20.100789,-0.000168,20.108599,0.5369,0.195,4.49612,0.00000
@2,2.5001,5.0, 180.067000000003 
181.00,4.49600,20.100799,-0.000166,20.108611,0.5375,0.195,4.49600,0.00000
182.00,4.49522,20.100745,-0.000166,20.108556,0.5381,0.195,4.49522,0.00000
183.00,4.48892,20.100770,-0.000165,20.108527,0.5387,0.195,4.48892,0.00000
184.00,4.47480,20.100748,-0.000167,20.108443,0.5393,0.196,4.47480,0.00000
185.00,4.45056,20.100774,-0.000174,20.108419,0.5400,0.196,4.45056,0.00000
186.00,4.41631,20.100796,-0.000178,20.108411,0.5406,0.196,4.41631,0.00000
187.00,4.37508,20.100873,-0.000176,20.108445,0.5412,0.196,4.37508,0.00000
188.00,4.33611,20.100879,-0.000178,20.108423,0.5417,0.197,4.33611,0.00000
189.00,4.30447,20.100920,-0.000175,20.108377,0.5423,0.197,4.30447,0.00000
190.00,4.28415,20.100976,-0.000172,20.108347,0.5429,0.197,4.28415,0.00000
191.00,4.27632,20.100996,-0.000170,20.108312,0.5434,0.197,4.27632,0.00000
192.00,4.27984,20.101026,-0.000171,20.108274,0.5440,0.197,4.27984,0.00000
193.00,4.28952,20.101042,-0.000174,20.108253,0.5445,0.197,4.28952,0.00000
194.00,4.30247,20.101116,-0.000175,20.108323,0.5451,0.197,4.30247,0.00000
195.00,4.31706,20.101137,-0.000171,20.108374,0.5456,0.197,4.31706,0.00000
196.00,4.33004,20.101185,-0.000169,20.108377,0.5462,0.197,4.33004,0.00000
197.00,4.34136,20.101277,-0.000172,20.108444,0.5467,0.197,4.34136,0.00000
198.00,4.35110,20.101327,-0.000171,20.108483,0.5473,0.197,4.35110,0.00000
199.00,4.36010,20.101365,-0.000170,20.108469,0.5479,0.198,4.36010,0.00000
200.00,4.36736,20.101337,-0.000174,20.108391,0.5484,0.198,4.36736,0.00000
201.00,4.37388,20.101330,-0.000177,20.108370,0.5490,0.198,4.37388,0.00000
202.00,4.37988,20.101351,-0.000173,20.108379,0.5496,0.198,4.37988,0.00000
203.00,4.38528,20.101418,-0.000172,20.108437,0.5502,0.198,4.38528,0.00000
204.00,4.38841,20.101425,-0.000174,20.108422,0.5507,0.198,4.38841,0.00000
205.00,4.39131,20.101478,-0.000172,20.108435,0.5513,0.198,4.39131,0.00000
206.00,4.39348,20.101468,-0.000173,20.108442,0.5519,0.198,4.39348,0.00000
207.00,4.39483,20.101403,-0.000174,20.108415,0.5525,0.198,4.39483,0.00000
208.00,4.39656,20.101334,-0.000175,20.108339,0.5531,0.199,4.39656,0.00000
209.00,4.39969,20.101339,-0.000173,20.108431,0.5537,0.199,4.39969,0.00000
210.00,4.40226,20.101327,-0.000176,20.108505,0.5544,0.199,4.40226,0.00000
211.00,4.40517,20.101355,-0.000172,20.108478,0.5550,0.199,4.40517,0.00000
212.00,4.40815,20.101335,-0.000172,20.108413,0.5556,0.199,4.40815,0.00000
213.00,4.41152,20.101413,-0.000173,20.108460,0.5563,0.199,4.41152,0.00000
214.00,4.41466,20.101448,-0.000173,20.108406,0.5569,0.199,4.41466,0.00000
215.00,4.41846,20.101494,-0.000173,20.108349,0.5575,0.199,4.41846,0.00000
216.00,4.42216,20.101592,-0.000176,20.108392,0.5582,0.200,4.42216,0.00000
217.00,4.42572,20.101691,-0.000177,20.108484,0.5588,0.200,4.42572,0.00000
218.00,4.42802,20.101675,-0.000176,20.108459,0.5594,0.200,4.42802,0.00000
219.00,4.42967,20.101718,-0.000175,20.108463,0.5600,0.200,4.42967,0.00000
220.00,4.43132,20.101695,-0.000175,20.108408,0.5606,0.200,4.43132,0.00000
221.00,4.43311,20.101611,-0.000175,20.108437,0.5612,0.200,4.43311,0.00000
222.00,4.43503,20.101561,-0.000175,20.108317,0.5618,0.200,4.43503,0.00000
223.00,4.43620,20.101532,-0.000175,20.108277,0.5623,0.201,4.43620,0.00000
224.00,4.43756,20.101491,-0.000176,20.108233,0.5629,0.201,4.43756,0.00000
225.00,4.44032,20.101545,-0.000173,20.108276,0.5635,0.201,4.44032,0.00000
226.00,4.44270,20.101572,-0.000171,20.108227,0.5641,0.201,4.44270,0.00000
227.00,4.44497,20.101574,-0.000169,20.108272,0.5646,0.201,4.44497,0.00000
228.00,4.44844,20.101588,-0.000169,20.108230,0.5652,0.201,4.44844,0.00000
229.00,4.45189,20.101643,-0.000169,20.108269,0.5657,0.201,4.45189,0.00000
230.00,4.45335,20.101729,-0.000168,20.108284,0.5663,0.201,4.45335,0.00000
231.00,4.45504,20.101801,-0.000172,20.108259,0.5669,0.201,4.45504,0.00000
232.00,4.45634,20.101882,-0.000174,20.108253,0.5674,0.201,4.45634,0.00000
233.00,4.45711,20.101934,-0.000175,20.108281,0.5679,0.202,4.45711,0.00000
234.00,4.45731,20.101954,-0.000174,20.108212,0.5685,0.202,4.45731,0.00000
235.00,4.45805,20.101909,-0.000176,20.108203,0.5690,0.202,4.45805,0.00000
236.00,4.45833,20.101930,-0.000176,20.108243,0.5695,0.202,4.45833,0.00000
237.00,4.45912,20.101955,-0.000173,20.108250,0.5700,0.202,4.45912,0.00000
238.00,4.46030,20.102003,-0.000170,20.108254,0.5705,0.202,4.46030,0.00000
239.00,4.46206,20.102071,-0.000176,20.108335,0.5710,0.202,4.46206,0.00000
240.00,4.46414,20.102120,-0.000177,20.108330,0.5715,0.202,4.46414,0.00000
241.00,4.46643,20.102072,-0.000173,20.108290,0.5720,0.202,4.46643,0.00000
242.00,4.46815,20.102022,-0.000174,20.108266,0.5725,0.203,4.46815,0.00000
243.00,4.46930,20.102054,-0.000177,20.108310,0.5730,0.203,4.46930,0.00000
244.00,4.46961,20.101979,-0.000173,20.108228,0.5735,0.203,4.46961,0.00000
245.00,4.46902,20.102014,-0.000174,20.108254,0.5741,0.203,4.46902,0.00000
246.00,4.46880,20.102088,-0.000178,20.108286,0.5746,0.203,4.46880,0.00000
247.00,4.46857,20.102194,-0.000177,20.108326,0.5751,0.203,4.46857,0.00000
248.00,4.46931,20.102190,-0.000175,20.108271,0.5756,0.203,4.46931,0.00000
249.00,4.47064,20.102277,-0.000178,20.108287,0.5761,0.203,4.47064,0.00000
250.00,4.47136,20.102223,-0.000179,20.108187,0.5766,0.204,4.47136,0.00000
251.00,4.47167,20.102242,-0.000176,20.108196,0.5772,0.204,4.47167,0.00000
252.00,4.47197,20.102240,-0.000175,20.108183,0.5777,0.204,4.47197,0.00000
253.00,4.47117,20.102248,-0.000173,20.108196,0.5782,0.204,4.47117,0.00000
254.00,4.47045,20.102260,-0.000170,20.108173,0.5788,0.204,4.47045,0.00000
255.00,4.47092,20.102319,-0.000170,20.108241,0.5794,0.204,4.47092,0.00000
256.00,4.47156,20.102334,-0.000173,20.108216,0.5799,0.204,4.47156,0.00000
257.00,4.47200,20.102338,-0.000174,20.108249,0.5805,0.204,4.47200,0.00000
258.00,4.47408,20.102387,-0.000178,20.108229,0.5810,0.204,4.47408,0.00000
259.00,4.47521,20.102435,-0.000178,20.108263,0.5816,0.205,4.47521,0.00000
260.00,4.47517,20.102466,-0.000177,20.108259,0.5821,0.205,4.47517,0.00000
261.00,4.47523,20.102522,-0.000174,20.108277,0.5827,0.205,4.47523,0.00000
262.00,4.47602,20.102620,-0.000174,20.108372,0.5832,0.205,4.47602,0.00000
263.00,4.47581,20.102647,-0.000171,20.108396,0.5838,0.205,4.47581,0.00000
264.00,4.47572,20.102705,-0.000172,20.108497,0.5843,0.205,4.47572,0.00000
265.00,4.47570,20.102763,-0.000171,20.108532,0.5848,0.205,4.47570,0.00000
266.00,4.47575,20.102804,-0.000170,20.108618,0.5854,0.205,4.47575,0.00000
267.00,4.47562,20.102763,-0.000168,20.108536,0.5860,0.205,4.47562,0.00000
268.00,4.47577,20.102758,-0.000168,20.108578,0.5865,0.205,4.47577,0.00000
269.00,4.47595,20.102681,-0.000168,20.108501,0.5871,0.205,4.47595,0.00000
270.00,4.47714,20.102661,-0.000165,20.108474,0.5877,0.205,4.47714,0.00000
271.00,4.47751,20.102600,-0.000166,20.108341,0.5882,0.205,4.47751,0.00000
272.00,4.47847,20.102630,-0.000170,20.108310,0.5888,0.206,4.47847,0.00000
273.00,4.47832,20.102669,-0.000171,20.108302,0.5894,0.206,4.47832,0.00000
274.00,4.47825,20.102738,-0.000172,20.108310,0.5899,0.206,4.47825,0.00000
275.00,4.47825,20.102739,-0.000178,20.108339,0.5905,0.206,4.47825,0.00000
276.00,4.47837,20.102753,-0.000179,20.108376,0.5910,0.206,4.47837,0.00000
277.00,4.47729,20.102832,-0.000178,20.108404,0.5916,0.206,4.47729,0.00000
278.00,4.47726,20.102860,-0.000177,20.108403,0.5921,0.207,4.47726,0.00000
279.00,4.47832,20.102912,-0.000175,20.108435,0.5927,0.207,4.47832,0.00000
280.00,4.47877,20.102948,-0.000172,20.108432,0.5932,0.207,4.47877,0.00000
281.00,4.47945,20.103067,-0.000172,20.108488,0.5937,0.207,4.47945,0.00000
282.00,4.47993,20.103130,-0.000173,20.108551,0.5942,0.207,4.47993,0.00000
283.00,4.48079,20.103230,-0.000171,20.108600,0.5947,0.207,4.48079,0.00000
284.00,4.47968,20.103237,-0.000173,20.108593,0.5952,0.207,4.47968,0.00000
285.00,4.47901,20.103274,-0.000172,20.108592,0.5957,0.207,4.47901,0.00000
286.00,4.47879,20.103237,-0.000174,20.108590,0.5962,0.207,4.47879,0.00000
287.00,4.47902,20.103200,-0.000175,20.108534,0.5967,0.207,4.47902,0.00000
288.00,4.47937,20.103205,-0.000175,20.108488,0.5972,0.208,4.47937,0.00000
289.00,4.48072,20.103193,-0.000175,20.108463,0.5977,0.208,4.48072,0.00000
290.00,4.48172,20.103237,-0.000175,20.108414,0.5982,0.208,4.48172,0.00000
291.00,4.48198,20.103300,-0.000175,20.108400,0.5987,0.208,4.48198,0.00000
292.00,4.48201,20.103348,-0.000172,20.108417,0.5992,0.208,4.48201,0.00000
293.00,4.48043,20.103318,-0.000172,20.108384,0.5997,0.208,4.48043,0.00000
294.00,4.47946,20.103349,-0.000170,20.108377,0.6002,0.208,4.47946,0.00000
295.00,4.47848,20.103319,-0.000173,20.108397,0.6007,0.208,4.47848,0.00000
296.00,4.47783,20.103297,-0.000172,20.108339,0.6011,0.208,4.47783,0.00000
297.00,4.47775,20.103244,-0.000174,20.108288,0.6016,0.209,4.47775,0.00000
298.00,4.47867,20.103245,-0.000175,20.108296,0.6021,0.209,4.47867,0.00000
299.00,4.47889,20.103320,-0.000176,20.108347,0.6027,0.209,4.47889,0.00000
300.00,4.47871,20.103390,-0.000175,20.108353,0.6032,0.209,4.47871,0.00000
301.00,4.47904,20.103484,-0.000175,20.108440,0.6037,0.209,4.47904,0.00000
302.00,4.47792,20.103506,-0.000174,20.108452,0.6042,0.209,4.47792,0.00000
303.00,4.47637,20.103532,-0.000173,20.108394,0.6048,0.209,4.47637,0.00000
304.00,4.47537,20.103498,-0.000173,20.108365,0.6053,0.209,4.47537,0.00000
305.00,4.47540,20.103461,-0.000174,20.108353,0.6058,0.209,4.47540,0.00000
306.00,4.47498,20.103450,-0.000176,20.108331,0.6063,0.210,4.47498,0.00000
307.00,4.47568,20.103519,-0.000175,20.108358,0.6067,0.210,4.47568,0.00000
308.00,4.47617,20.103567,-0.000176,20.108424,0.6072,0.210,4.47617,0.00000
309.00,4.47662,20.103577,-0.000177,20.108387,0.6076,0.210,4.47662,0.00000
310.00,4.47695,20.103631,-0.000176,20.108407,0.6081,0.210,4.47695,0.00000
311.00,4.47705,20.103662,-0.000172,20.108404,0.6086,0.210,4.47705,0.00000
312.00,4.47751,20.103672,-0.000170,20.108410,0.6091,0.210,4.47751,0.00000
313.00,4.47827,20.103672,-0.000165,20.108426,0.6096,0.210,4.47827,0.00000
314.00,4.47961,20.103693,-0.000162,20.108450,0.6100,0.210,4.47961,0.00000
315.00,4.48013,20.103684,-0.000161,20.108424,0.6105,0.210,4.48013,0.00000
316.00,4.48123,20.103694,-0.000157,20.108439,0.6109,0.210,4.48123,0.00000
317.00,4.48150,20.103667,-0.000157,20.108370,0.6114,0.210,4.48150,0.00000
318.00,4.48187,20.103668,-0.000160,20.108343,0.6118,0.210,4.48187,0.00000
319.00,4.48167,20.103661,-0.000161,20.108281,0.6123,0.211,4.48167,0.00000
320.00,4.48183,20.103730,-0.000162,20.108294,0.6127,0.211,4.48183,0.00000
321.00,4.48059,20.103748,-0.000163,20.108265,0.6132,0.211,4.48059,0.00000
322.00,4.48052,20.103773,-0.000164,20.108299,0.6136,0.211,4.48052,0.00000
323.00,4.48035,20.103775,-0.000165,20.108266,0.6141,0.211,4.48035,0.00000
324.00,4.48042,20.103852,-0.000165,20.108359,0.6146,0.211,4.48042,0.00000
325.00,4.47991,20.103914,-0.000166,20.108373,0.6150,0.211,4.47991,0.00000
326.00,4.48005,20.103890,-0.000169,20.108363,0.6155,0.212,4.48005,0.00000
327.00,4.47958,20.103927,-0.000165,20.108351,0.6159,0.212,4.47958,0.00000
328.00,4.47985,20.103974,-0.000165,20.108396,0.6164,0.212,4.47985,0.00000
329.00,4.47922,20.103908,-0.000167,20.108303,0.6169,0.212,4.47922,0.00000
330.00,4.47906,20.103885,-0.000166,20.108322,0.6173,0.212,4.47906,0.00000
331.00,4.48045,20.103911,-0.000166,20.108278,0.6178,0.212,4.48045,0.00000
332.00,4.48092,20.103946,-0.000168,20.108312,0.6183,0.212,4.48092,0.00000
333.00,4.47956,20.104024,-0.000168,20.108320,0.6188,0.212,4.47956,0.00000
334.00,4.47932,20.104111,-0.000165,20.108355,0.6192,0.212,4.47932,0.00000
335.00,4.47935,20.104132,-0.000163,20.108376,0.6197,0.212,4.47935,0.00000
336.00,4.47771,20.104231,-0.000162,20.108461,0.6201,0.212,4.47771,0.00000
337.00,4.47774,20.104253,-0.000164,20.108441,0.6206,0.212,4.47774,0.00000
338.00,4.47908,20.104244,-0.000167,20.108423,0.6210,0.212,4.47908,0.00000
339.00,4.47989,20.104311,-0.000170,20.108465,0.6215,0.212,4.47989,0.00000
340.00,4.47931,20.104330,-0.000173,20.108454,0.6219,0.212,4.47931,0.00000
341.00,4.47960,20.104316,-0.000173,20.108426,0.6223,0.212,4.47960,0.00000
342.00,4.47916,20.104370,-0.000176,20.108424,0.6228,0.213,4.47916,0.00000
343.00,4.47848,20.104327,-0.000175,20.108392,0.6232,0.213,4.47848,0.00000
344.00,4.47724,20.104308,-0.000174,20.108363,0.6236,0.213,4.47724,0.00000
345.00,4.47821,20.104305,-0.000175,20.108334,0.6240,0.213,4.47821,0.00000
346.00,4.47910,20.104319,-0.000176,20.108332,0.6244,0.213,4.47910,0.00000
347.00,4.47889,20.104308,-0.000174,20.108391,0.6248,0.213,4.47889,0.00000
348.00,4.47879,20.104365,-0.000174,20.108426,0.6252,0.213,4.47879,0.00000
349.00,4.47910,20.104374,-0.000175,20.108419,0.6256,0.213,4.47910,0.00000
350.00,4.47787,20.104391,-0.000175,20.108397,0.6260,0.213,4.47787,0.00000
351.00,4.47791,20.104387,-0.000175,20.108380,0.6265,0.213,4.47791,0.00000
352.00,4.47939,20.104398,-0.000175,20.108292,0.6269,0.213,4.47939,0.00000
353.00,4.47978,20.104413,-0.000176,20.108260,0.6273,0.213,4.47978,0.00000
354.00,4.48091,20.104419,-0.000181,20.108275,0.6276,0.214,4.48091,0.00000
355.00,4.48329,20.104453,-0.000184,20.108304,0.6280,0.214,4.48329,0.00000
356.00,4.48331,20.104481,-0.000188,20.108253,0.6284,0.214,4.48331,0.00000
357.00,4.48276,20.104538,-0.000194,20.108281,0.6288,0.215,4.48276,0.00000
358.00,4.48303,20.104616,-0.000197,20.108280,0.6291,0.215,4.48303,0.00000
359.00,4.48300,20.104685,-0.000195,20.108281,0.6295,0.215,4.48300,0.00000
360.00,4.48227,20.104747,-0.000193,20.108266,0.6299,0.215,4.48227,0.00000
361.00,4.48198,20.104786,-0.000190,20.108301,0.6303,0.215,4.48198,0.00000
362.00,4.48142,20.104756,-0.000187,20.108314,0.6308,0.215,4.48142,0.00000
363.00,4.47981,20.104702,-0.000185,20.108281,0.6312,0.215,4.47981,0.00000
364.00,4.47883,20.104687,-0.000183,20.108255,0.6316,0.215,4.47883,0.00000
365.00,4.47810,20.104675,-0.000183,20.108214,0.6321,0.215,4.47810,0.00000
366.00,4.47811,20.104690,-0.000185,20.108235,0.6325,0.215,4.47811,0.00000
367.00,4.47730,20.104703,-0.000187,20.108184,0.6330,0.215,4.47730,0.00000
368.00,4.47852,20.104789,-0.000188,20.108249,0.6335,0.216,4.47852,0.00000
369.00,4.47863,20.104797,-0.000188,20.108211,0.6340,0.216,4.47863,0.00000
370.00,4.47857,20.104837,-0.000191,20.108271,0.6345,0.216,4.47857,0.00000
371.00,4.47770,20.104881,-0.000192,20.108278,0.6350,0.216,4.47770,0.00000
372.00,4.47885,20.104993,-0.000194,20.108355,0.6355,0.216,4.47885,0.00000
373.00,4.47886,20.105041,-0.000198,20.108361,0.6360,0.217,4.47886,0.00000
374.00,4.47835,20.105080,-0.000201,20.108387,0.6365,0.217,4.47835,0.00000
375.00,4.47794,20.105150,-0.000198,20.108420,0.6370,0.217,4.47794,0.00000
376.00,4.47774,20.105184,-0.000199,20.108436,0.6375,0.217,4.47774,0.00000
377.00,4.47634,20.105136,-0.000193,20.108338,0.6380,0.217,4.47634,0.00000
378.00,4.47635,20.105157,-0.000188,20.108298,0.6385,0.217,4.47635,0.00000
379.00,4.47728,20.105144,-0.000185,20.108282,0.6390,0.217,4.47728,0.00000
380.00,4.47707,20.105115,-0.000182,20.108248,0.6395,0.217,4.47707,0.00000
@3,2.5001,5.0, 380.050999999999 
381.00,4.47765,20.105113,-0.000182,20.108217,0.6400,0.217,4.47765,0.00000
382.00,4.47809,20.105109,-0.000182,20.108225,0.6405,0.217,4.47809,0.00000
383.00,4.47269,20.105148,-0.000185,20.108238,0.6410,0.217,4.47269,0.00000
384.00,4.46022,20.105239,-0.000187,20.108294,0.6414,0.217,4.46022,0.00000
385.00,4.44012,20.105336,-0.000189,20.108338,0.6419,0.218,4.44012,0.00000
386.00,4.41091,20.105393,-0.000189,20.108283,0.6424,0.218,4.41091,0.00000
387.00,4.37295,20.105507,-0.000191,20.108347,0.6429,0.218,4.37295,0.00000
388.00,4.33690,20.105514,-0.000189,20.108359,0.6433,0.218,4.33690,0.00000
389.00,4.30853,20.105572,-0.000187,20.108373,0.6438,0.218,4.30853,0.00000
390.00,4.29053,20.105530,-0.000187,20.108292,0.6443,0.218,4.29053,0.00000
391.00,4.28346,20.105545,-0.000190,20.108330,0.6447,0.218,4.28346,0.00000
392.00,4.28886,20.105530,-0.000190,20.108266,0.6452,0.218,4.28886,0.00000
393.00,4.29979,20.105512,-0.000190,20.108230,0.6457,0.218,4.29979,0.00000
394.00,4.31129,20.105407,-0.000193,20.108154,0.6461,0.219,4.31129,0.00000
395.00,4.32283,20.105486,-0.000193,20.108216,0.6465,0.219,4.32283,0.00000
396.00,4.33452,20.105466,-0.000192,20.108200,0.6469,0.219,4.33452,0.00000
397.00,4.34450,20.105499,-0.000194,20.108265,0.6474,0.219,4.34450,0.00000
398.00,4.35318,20.105502,-0.000192,20.108267,0.6478,0.219,4.35318,0.00000
399.00,4.36114,20.105619,-0.000192,20.108332,0.6482,0.219,4.36114,0.00000
400.00,4.36726,20.105551,-0.000191,20.108244,0.6486,0.219,4.36726,0.00000
401.00,4.37260,20.105556,-0.000188,20.108243,0.6490,0.219,4.37260,0.00000
402.00,4.37779,20.105511,-0.000187,20.108157,0.6494,0.219,4.37779,0.00000
403.00,4.38204,20.105515,-0.000188,20.108140,0.6498,0.220,4.38204,0.00000
404.00,4.38520,20.105499,-0.000184,20.108094,0.6502,0.220,4.38520,0.00000
405.00,4.38918,20.105532,-0.000187,20.108128,0.6506,0.220,4.38918,0.00000
406.00,4.39243,20.105592,-0.000189,20.108156,0.6510,0.220,4.39243,0.00000
407.00,4.39460,20.105664,-0.000187,20.108226,0.6514,0.220,4.39460,0.00000
408.00,4.39619,20.105692,-0.000187,20.108236,0.6518,0.220,4.39619,0.00000
409.00,4.39896,20.105723,-0.000190,20.108250,0.6522,0.220,4.39896,0.00000
410.00,4.40118,20.105716,-0.000189,20.108216,0.6526,0.220,4.40118,0.00000
411.00,4.40261,20.105725,-0.000190,20.108220,0.6530,0.220,4.40261,0.00000
412.00,4.40425,20.105700,-0.000191,20.108174,0.6534,0.221,4.40425,0.00000
413.00,4.40720,20.105788,-0.000192,20.108221,0.6538,0.221,4.40720,0.00000
414.00,4.40914,20.105790,-0.000191,20.108204,0.6542,0.221,4.40914,0.00000
415.00,4.41118,20.105804,-0.000191,20.108186,0.6545,0.221,4.41118,0.00000
416.00,4.41273,20.105848,-0.000188,20.108179,0.6549,0.221,4.41273,0.00000
417.00,4.41449,20.105894,-0.000186,20.108227,0.6552,0.221,4.41449,0.00000
418.00,4.41643,20.105809,-0.000186,20.108165,0.6556,0.221,4.41643,0.00000
419.00,4.41852,20.105806,-0.000185,20.108142,0.6559,0.221,4.41852,0.00000
420.00,4.41975,20.105913,-0.000184,20.108189,0.6563,0.221,4.41975,0.00000
421.00,4.42252,20.105872,-0.000182,20.108145,0.6566,0.221,4.42252,0.00000
422.00,4.42430,20.105850,-0.000187,20.108107,0.6570,0.221,4.42430,0.00000
423.00,4.42480,20.105931,-0.000188,20.108156,0.6574,0.222,4.42480,0.00000
424.00,4.42579,20.106075,-0.000185,20.108280,0.6577,0.222,4.42579,0.00000
425.00,4.42786,20.106034,-0.000185,20.108304,0.6581,0.222,4.42786,0.00000
426.00,4.42980,20.106062,-0.000188,20.108342,0.6585,0.222,4.42980,0.00000
427.00,4.43198,20.106101,-0.000187,20.108332,0.6589,0.222,4.43198,0.00000
428.00,4.43354,20.106135,-0.000186,20.108339,0.6593,0.222,4.43354,0.00000
429.00,4.43555,20.106084,-0.000187,20.108285,0.6597,0.222,4.43555,0.00000
430.00,4.43805,20.106100,-0.000190,20.108270,0.6601,0.223,4.43805,0.00000
431.00,4.43950,20.106128,-0.000189,20.108284,0.6605,0.223,4.43950,0.00000
432.00,4.44001,20.106182,-0.000184,20.108315,0.6609,0.223,4.44001,0.00000
433.00,4.44209,20.106211,-0.000183,20.108336,0.6613,0.223,4.44209,0.00000
434.00,4.44353,20.106273,-0.000184,20.108351,0.6616,0.223,4.44353,0.00000
435.00,4.44339,20.106320,-0.000182,20.108351,0.6621,0.223,4.44339,0.00000
436.00,4.44435,20.106310,-0.000182,20.108306,0.6625,0.223,4.44435,0.00000
437.00,4.44618,20.106288,-0.000181,20.108283,0.6629,0.223,4.44618,0.00000
438.00,4.44690,20.106271,-0.000180,20.108218,0.6633,0.223,4.44690,0.00000
439.00,4.44762,20.106225,-0.000179,20.108165,0.6637,0.223,4.44762,0.00000
440.00,4.44889,20.106222,-0.000178,20.108139,0.6641,0.223,4.44889,0.00000
441.00,4.44933,20.106299,-0.000180,20.108205,0.6645,0.223,4.44933,0.00000
442.00,4.44961,20.106348,-0.000181,20.108213,0.6649,0.223,4.44961,0.00000
443.00,4.45039,20.106410,-0.000181,20.108225,0.6654,0.223,4.45039,0.00000
444.00,4.45054,20.106462,-0.000182,20.108221,0.6658,0.223,4.45054,0.00000
445.00,4.45068,20.106542,-0.000180,20.108227,0.6662,0.223,4.45068,0.00000
446.00,4.45061,20.106576,-0.000177,20.108200,0.6666,0.223,4.45061,0.00000
447.00,4.45149,20.106575,-0.000179,20.108160,0.6670,0.224,4.45149,0.00000
448.00,4.45212,20.106639,-0.000180,20.108226,0.6673,0.224,4.45212,0.00000
449.00,4.45362,20.106675,-0.000180,20.108274,0.6677,0.224,4.45362,0.00000
450.00,4.45433,20.106732,-0.000182,20.108375,0.6681,0.224,4.45433,0.00000
451.00,4.45472,20.106754,-0.000182,20.108341,0.6685,0.224,4.45472,0.00000
452.00,4.45519,20.106859,-0.000182,20.108440,0.6689,0.224,4.45519,0.00000
453.00,4.45614,20.106830,-0.000184,20.108382,0.6693,0.224,4.45614,0.00000
454.00,4.45639,20.106837,-0.000184,20.108341,0.6696,0.224,4.45639,0.00000
455.00,4.45667,20.106784,-0.000183,20.108270,0.6701,0.224,4.45667,0.00000
456.00,4.45723,20.106784,-0.000185,20.108300,0.6705,0.224,4.45723,0.00000
457.00,4.45685,20.106802,-0.000187,20.108301,0.6709,0.225,4.45685,0.00000
458.00,4.45629,20.106780,-0.000185,20.108279,0.6713,0.225,4.45629,0.00000
459.00,4.45606,20.106813,-0.000184,20.108281,0.6716,0.225,4.45606,0.00000
460.00,4.45717,20.106932,-0.000185,20.108335,0.6720,0.225,4.45717,0.00000
461.00,4.45761,20.107003,-0.000186,20.108373,0.6724,0.225,4.45761,0.00000
462.00,4.45895,20.106994,-0.000185,20.108348,0.6728,0.225,4.45895,0.00000
463.00,4.45979,20.107128,-0.000183,20.108462,0.6732,0.225,4.45979,0.00000
464.00,4.46076,20.107141,-0.000187,20.108484,0.6735,0.225,4.46076,0.00000
465.00,4.46088,20.107072,-0.000188,20.108412,0.6739,0.225,4.46088,0.00000
466.00,4.46154,20.107103,-0.000188,20.108391,0.6742,0.225,4.46154,0.00000
467.00,4.46131,20.107047,-0.000187,20.108321,0.6746,0.225,4.46131,0.00000
468.00,4.46161,20.106995,-0.000188,20.108229,0.6749,0.226,4.46161,0.00000
469.00,4.46149,20.107063,-0.000187,20.108235,0.6753,0.226,4.46149,0.00000
470.00,4.46201,20.107120,-0.000185,20.108256,0.6757,0.226,4.46201,0.00000
471.00,4.46215,20.107084,-0.000184,20.108195,0.6760,0.226,4.46215,0.00000
472.00,4.46250,20.107158,-0.000184,20.108217,0.6763,0.226,4.46250,0.00000
473.00,4.46208,20.107239,-0.000183,20.108243,0.6767,0.226,4.46208,0.00000
474.00,4.46208,20.107208,-0.000181,20.108219,0.6770,0.226,4.46208,0.00000
475.00,4.46151,20.107187,-0.000184,20.108189,0.6773,0.226,4.46151,0.00000
476.00,4.46245,20.107278,-0.000185,20.108289,0.6777,0.226,4.46245,0.00000
477.00,4.46252,20.107325,-0.000186,20.108304,0.6780,0.226,4.46252,0.00000
478.00,4.46372,20.107344,-0.000191,20.108310,0.6784,0.227,4.46372,0.00000
479.00,4.46388,20.107412,-0.000191,20.108333,0.6787,0.227,4.46388,0.00000
480.00,4.46307,20.107481,-0.000191,20.108369,0.6790,0.227,4.46307,0.00000
481.00,4.46158,20.107380,-0.000192,20.108262,0.6794,0.227,4.46158,0.00000
482.00,4.46133,20.107451,-0.000192,20.108327,0.6797,0.227,4.46133,0.00000
483.00,4.46067,20.107463,-0.000188,20.108296,0.6801,0.227,4.46067,0.00000
484.00,4.46072,20.107425,-0.000191,20.108221,0.6804,0.227,4.46072,0.00000
485.00,4.46238,20.107367,-0.000187,20.108160,0.6808,0.227,4.46238,0.00000
486.00,4.46328,20.107446,-0.000188,20.108182,0.6812,0.228,4.46328,0.00000
487.00,4.46466,20.107436,-0.000185,20.108147,0.6815,0.228,4.46466,0.00000
488.00,4.46539,20.107428,-0.000187,20.108150,0.6818,0.228,4.46539,0.00000
489.00,4.46584,20.107470,-0.000183,20.108211,0.6822,0.228,4.46584,0.00000
490.00,4.46561,20.107590,-0.000184,20.108306,0.6825,0.228,4.46561,0.00000
491.00,4.46551,20.107644,-0.000181,20.108365,0.6829,0.228,4.46551,0.00000
492.00,4.46474,20.107663,-0.000181,20.108360,0.6832,0.228,4.46474,0.00000
493.00,4.46410,20.107653,-0.000181,20.108366,0.6836,0.228,4.46410,0.00000
494.00,4.46424,20.107678,-0.000185,20.108375,0.6839,0.228,4.46424,0.00000
495.00,4.46444,20.107599,-0.000184,20.108294,0.6842,0.228,4.46444,0.00000
496.00,4.46395,20.107603,-0.000185,20.108290,0.6846,0.228,4.46395,0.00000
497.00,4.46279,20.107543,-0.000187,20.108227,0.6849,0.229,4.46279,0.00000
498.00,4.46247,20.107607,-0.000187,20.108233,0.6853,0.229,4.46247,0.00000
499.00,4.46156,20.107672,-0.000182,20.108225,0.6857,0.229,4.46156,0.00000
500.00,4.46079,20.107755,-0.000182,20.108215,0.6860,0.229,4.46079,0.00000
501.00,4.46288,20.107799,-0.000182,20.108205,0.6864,0.229,4.46288,0.00000
502.00,4.46511,20.107900,-0.000179,20.108232,0.6868,0.229,4.46511,0.00000
503.00,4.46577,20.107884,-0.000179,20.108158,0.6871,0.229,4.46577,0.00000
504.00,4.46629,20.107926,-0.000181,20.108159,0.6875,0.229,4.46629,0.00000
505.00,4.46609,20.107918,-0.000180,20.108163,0.6879,0.229,4.46609,0.00000
506.00,4.46438,20.107979,-0.000182,20.108143,0.6882,0.229,4.46438,0.00000
507.00,4.46272,20.107974,-0.000183,20.108097,0.6886,0.229,4.46272,0.00000
508.00,4.46232,20.108019,-0.000184,20.108162,0.6890,0.230,4.46232,0.00000
509.00,4.46234,20.108015,-0.000184,20.108159,0.6894,0.230,4.46234,0.00000
510.00,4.46328,20.108094,-0.000187,20.108248,0.6897,0.230,4.46328,0.00000
511.00,4.46386,20.108112,-0.000187,20.108309,0.6901,0.230,4.46386,0.00000
512.00,4.46448,20.108170,-0.000185,20.108414,0.6905,0.230,4.46448,0.00000
513.00,4.46449,20.108157,-0.000183,20.108370,0.6909,0.230,4.46449,0.00000
514.00,4.46370,20.108117,-0.000182,20.108338,0.6913,0.230,4.46370,0.00000
515.00,4.46283,20.108081,-0.000181,20.108221,0.6917,0.230,4.46283,0.00000
516.00,4.46212,20.108023,-0.000180,20.108143,0.6920,0.230,4.46212,0.00000
517.00,4.46127,20.108070,-0.000183,20.108174,0.6924,0.230,4.46127,0.00000
518.00,4.46171,20.108143,-0.000182,20.108214,0.6927,0.230,4.46171,0.00000
519.00,4.46158,20.108148,-0.000182,20.108257,0.6931,0.230,4.46158,0.00000
520.00,4.46039,20.108207,-0.000186,20.108345,0.6935,0.231,4.46039,0.00000
521.00,4.45989,20.108299,-0.000185,20.108419,0.6938,0.231,4.45989,0.00000
522.00,4.45996,20.108273,-0.000183,20.108365,0.6942,0.231,4.45996,0.00000
523.00,4.45898,20.108302,-0.000183,20.108398,0.6946,0.231,4.45898,0.00000
524.00,4.45958,20.108378,-0.000180,20.108387,0.6950,0.231,4.45958,0.00000
525.00,4.46119,20.108331,-0.000175,20.108370,0.6953,0.231,4.46119,0.00000
526.00,4.46206,20.108351,-0.000172,20.108344,0.6957,0.231,4.46206,0.00000
527.00,4.46225,20.108390,-0.000174,20.108335,0.6961,0.231,4.46225,0.00000
528.00,4.46228,20.108409,-0.000175,20.108321,0.6964,0.231,4.46228,0.00000
529.00,4.46201,20.108421,-0.000177,20.108304,0.6967,0.231,4.46201,0.00000
530.00,4.46202,20.108522,-0.000179,20.108312,0.6970,0.231,4.46202,0.00000
531.00,4.46151,20.108539,-0.000181,20.108296,0.6973,0.232,4.46151,0.00000
532.00,4.46147,20.108558,-0.000176,20.108328,0.6976,0.231,4.46147,0.00000
533.00,4.46170,20.108579,-0.000174,20.108332,0.6979,0.231,4.46170,0.00000
534.00,4.46194,20.108654,-0.000174,20.108413,0.6983,0.231,4.46194,0.00000
535.00,4.46163,20.108580,-0.000174,20.108356,0.6986,0.231,4.46163,0.00000
536.00,4.46196,20.108586,-0.000175,20.108390,0.6989,0.232,4.46196,0.00000
537.00,4.46171,20.108575,-0.000175,20.108325,0.6992,0.232,4.46171,0.00000
538.00,4.46179,20.108594,-0.000177,20.108329,0.6995,0.232,4.46179,0.00000
539.00,4.46102,20.108630,-0.000181,20.108325,0.6998,0.232,4.46102,0.00000
540.00,4.46032,20.108676,-0.000180,20.108328,0.7001,0.232,4.46032,0.00000
541.00,4.45924,20.108652,-0.000184,20.108275,0.7004,0.232,4.45924,0.00000
542.00,4.45993,20.108661,-0.000188,20.108263,0.7007,0.233,4.45993,0.00000
543.00,4.45991,20.108680,-0.000188,20.108282,0.7010,0.233,4.45991,0.00000
544.00,4.46072,20.108621,-0.000185,20.108210,0.7013,0.233,4.46072,0.00000
545.00,4.46215,20.108671,-0.000181,20.108218,0.7015,0.233,4.46215,0.00000
546.00,4.46312,20.108712,-0.000178,20.108185,0.7018,0.233,4.46312,0.00000
547.00,4.46226,20.108753,-0.000176,20.108184,0.7021,0.233,4.46226,0.00000
548.00,4.46217,20.108762,-0.000177,20.108169,0.7025,0.233,4.46217,0.00000
549.00,4.46235,20.108756,-0.000179,20.108168,0.7028,0.233,4.46235,0.00000
550.00,4.46224,20.108729,-0.000184,20.108157,0.7031,0.233,4.46224,0.00000
551.00,4.46221,20.108731,-0.000185,20.108188,0.7034,0.234,4.46221,0.00000
552.00,4.46280,20.108708,-0.000182,20.108166,0.7037,0.234,4.46280,0.00000
553.00,4.46346,20.108768,-0.000178,20.108208,0.7041,0.233,4.46346,0.00000
554.00,4.46298,20.108816,-0.000177,20.108222,0.7044,0.233,4.46298,0.00000
555.00,4.46197,20.108826,-0.000176,20.108236,0.7048,0.233,4.46197,0.00000
556.00,4.46147,20.108817,-0.000177,20.108203,0.7051,0.233,4.46147,0.00000
557.00,4.46055,20.108816,-0.000181,20.108207,0.7055,0.234,4.46055,0.00000
558.00,4.46006,20.108775,-0.000185,20.108106,0.7058,0.234,4.46006,0.00000
559.00,4.46055,20.108782,-0.000183,20.108126,0.7062,0.234,4.46055,0.00000
560.00,4.46113,20.108855,-0.000184,20.108168,0.7065,0.234,4.46113,0.00000
561.00,4.46181,20.108919,-0.000184,20.108240,0.7069,0.234,4.46181,0.00000
562.00,4.46220,20.109024,-0.000185,20.108348,0.7072,0.235,4.46220,0.00000
563.00,4.46185,20.109093,-0.000182,20.108454,0.7076,0.235,4.46185,0.00000
564.00,4.46151,20.109113,-0.000179,20.108376,0.7079,0.234,4.46151,0.00000
565.00,4.46093,20.109182,-0.000178,20.108334,0.7083,0.234,4.46093,0.00000
566.00,4.46092,20.109170,-0.000176,20.108294,0.7086,0.234,4.46092,0.00000
567.00,4.46147,20.109193,-0.000175,20.108246,0.7089,0.234,4.46147,0.00000
568.00,4.46071,20.109203,-0.000179,20.108180,0.7092,0.235,4.46071,0.00000
569.00,4.46074,20.109191,-0.000181,20.108192,0.7095,0.235,4.46074,0.00000
570.00,4.46033,20.109197,-0.000181,20.108214,0.7098,0.235,4.46033,0.00000
571.00,4.45952,20.109328,-0.000179,20.108318,0.7101,0.235,4.45952,0.00000
572.00,4.45904,20.109300,-0.000178,20.108304,0.7104,0.235,4.45904,0.00000
573.00,4.45985,20.109309,-0.000174,20.108353,0.7107,0.235,4.45985,0.00000
574.00,4.45929,20.109356,-0.000177,20.108374,0.7109,0.235,4.45929,0.00000
575.00,4.45984,20.109408,-0.000180,20.108390,0.7112,0.236,4.45984,0.00000
576.00,4.45961,20.109421,-0.000180,20.108338,0.7114,0.236,4.45961,0.00000
577.00,4.45868,20.109481,-0.000180,20.108338,0.7117,0.236,4.45868,0.00000
578.00,4.45811,20.109499,-0.000178,20.108283,0.7119,0.236,4.45811,0.00000
579.00,4.45812,20.109555,-0.000177,20.108356,0.7122,0.236,4.45812,0.00000
580.00,4.45760,20.109606,-0.000175,20.108405,0.7124,0.236,4.45760,0.00000
@4,2.5001,5.0, 580.087 
581.00,4.45851,20.109597,-0.000179,20.108362,0.7127,0.236,4.45851,0.00000
582.00,4.45983,20.109558,-0.000177,20.108363,0.7129,0.236,4.45983,0.00000
583.00,4.45541,20.109592,-0.000176,20.108428,0.7132,0.236,4.45541,0.00000
584.00,4.44468,20.109667,-0.000175,20.108411,0.7135,0.236,4.44468,0.00000
585.00,4.42670,20.109730,-0.000175,20.108432,0.7137,0.236,4.42670,0.00000
586.00,4.39998,20.109781,-0.000173,20.108491,0.7140,0.236,4.39998,0.00000
587.00,4.36658,20.109904,-0.000175,20.108527,0.7142,0.236,4.36658,0.00000
588.00,4.33614,20.110032,-0.000179,20.108617,0.7145,0.237,4.33614,0.00000
589.00,4.31115,20.110093,-0.000178,20.108650,0.7148,0.237,4.31115,0.00000
590.00,4.29473,20.109976,-0.000178,20.108559,0.7150,0.237,4.29473,0.00000
591.00,4.28817,20.109946,-0.000176,20.108526,0.7153,0.237,4.28817,0.00000
592.00,4.29115,20.109995,-0.000176,20.108533,0.7156,0.237,4.29115,0.00000
593.00,4.29931,20.109971,-0.000177,20.108431,0.7160,0.237,4.29931,0.00000
594.00,4.30951,20.109933,-0.000178,20.108381,0.7162,0.237,4.30951,0.00000
595.00,4.32142,20.110043,-0.000176,20.108453,0.7166,0.237,4.32142,0.00000
596.00,4.33357,20.110148,-0.000176,20.108526,0.7169,0.238,4.33357,0.00000
597.00,4.34421,20.110151,-0.000176,20.108514,0.7172,0.238,4.34421,0.00000
598.00,4.35244,20.110181,-0.000175,20.108539,0.7175,0.238,4.35244,0.00000
599.00,4.36053,20.110204,-0.000177,20.108545,0.7179,0.238,4.36053,0.00000
600.00,4.36636,20.110166,-0.000177,20.108475,0.7182,0.238,4.36636,0.00000
601.00,4.37089,20.110107,-0.000179,20.108361,0.7186,0.238,4.37089,0.00000
602.00,4.37430,20.110090,-0.000180,20.108314,0.7190,0.238,4.37430,0.00000
603.00,4.37752,20.110102,-0.000179,20.108323,0.7193,0.238,4.37752,0.00000
604.00,4.38019,20.110080,-0.000178,20.108301,0.7197,0.238,4.38019,0.00000
605.00,4.38277,20.110069,-0.000178,20.108291,0.7200,0.238,4.38277,0.00000
606.00,4.38539,20.110084,-0.000176,20.108310,0.7204,0.238,4.38539,0.00000
607.00,4.38772,20.110119,-0.000174,20.108340,0.7207,0.238,4.38772,0.00000
608.00,4.38975,20.110114,-0.000176,20.108331,0.7211,0.238,4.38975,0.00000
609.00,4.39114,20.110217,-0.000177,20.108422,0.7215,0.239,4.39114,0.00000
610.00,4.39362,20.110276,-0.000175,20.108449,0.7219,0.239,4.39362,0.00000
611.00,4.39538,20.110336,-0.000172,20.108481,0.7223,0.239,4.39538,0.00000
612.00,4.39732,20.110370,-0.000172,20.108477,0.7226,0.239,4.39732,0.00000
613.00,4.39997,20.110415,-0.000171,20.108430,0.7229,0.239,4.39997,0.00000
614.00,4.40276,20.110359,-0.000166,20.108367,0.7232,0.239,4.40276,0.00000
615.00,4.40400,20.110385,-0.000169,20.108379,0.7236,0.239,4.40400,0.00000
616.00,4.40570,20.110338,-0.000177,20.108312,0.7238,0.239,4.40570,0.00000
617.00,4.40763,20.110385,-0.000176,20.108338,0.7241,0.239,4.40763,0.00000
618.00,4.40980,20.110344,-0.000177,20.108304,0.7244,0.239,4.40980,0.00000
619.00,4.41180,20.110416,-0.000181,20.108312,0.7247,0.240,4.41180,0.00000
620.00,4.41387,20.110477,-0.000180,20.108317,0.7250,0.240,4.41387,0.00000
621.00,4.41499,20.110540,-0.000178,20.108327,0.7253,0.240,4.41499,0.00000
622.00,4.41643,20.110546,-0.000180,20.108263,0.7256,0.240,4.41643,0.00000
623.00,4.41709,20.110590,-0.000179,20.108271,0.7259,0.240,4.41709,0.00000
624.00,4.41784,20.110631,-0.000177,20.108260,0.7261,0.240,4.41784,0.00000
625.00,4.41869,20.110607,-0.000178,20.108233,0.7264,0.240,4.41869,0.00000
626.00,4.42022,20.110561,-0.000178,20.108198,0.7267,0.240,4.42022,0.00000
627.00,4.42103,20.110619,-0.000177,20.108261,0.7270,0.240,4.42103,0.00000
628.00,4.42211,20.110648,-0.000178,20.108276,0.7273,0.240,4.42211,0.00000
629.00,4.42287,20.110669,-0.000181,20.108292,0.7276,0.241,4.42287,0.00000
630.00,4.42504,20.110733,-0.000181,20.108327,0.7279,0.241,4.42504,0.00000
631.00,4.42607,20.110798,-0.000180,20.108348,0.7282,0.241,4.42607,0.00000
632.00,4.42765,20.110825,-0.000186,20.108343,0.7285,0.241,4.42765,0.00000
633.00,4.42879,20.110887,-0.000188,20.108371,0.7288,0.241,4.42879,0.00000
634.00,4.43056,20.110929,-0.000187,20.108384,0.7291,0.241,4.43056,0.00000
635.00,4.43104,20.110923,-0.000186,20.108322,0.7295,0.241,4.43104,0.00000
636.00,4.43163,20.111018,-0.000187,20.108360,0.7298,0.241,4.43163,0.00000
637.00,4.43196,20.110969,-0.000182,20.108386,0.7301,0.241,4.43196,0.00000
638.00,4.43248,20.110868,-0.000178,20.108290,0.7305,0.241,4.43248,0.00000
639.00,4.43338,20.110868,-0.000181,20.108294,0.7308,0.241,4.43338,0.00000
640.00,4.43428,20.110913,-0.000185,20.108303,0.7312,0.242,4.43428,0.00000
641.00,4.43609,20.110904,-0.000182,20.108250,0.7316,0.242,4.43609,0.00000
642.00,4.43794,20.110924,-0.000185,20.108174,0.7320,0.242,4.43794,0.00000
643.00,4.43837,20.110969,-0.000191,20.108215,0.7323,0.242,4.43837,0.00000
644.00,4.43845,20.110927,-0.000192,20.108183,0.7327,0.242,4.43845,0.00000
645.00,4.43877,20.110901,-0.000191,20.108222,0.7331,0.242,4.43877,0.00000
646.00,4.43829,20.110903,-0.000192,20.108273,0.7334,0.242,4.43829,0.00000
647.00,4.43788,20.110914,-0.000190,20.108310,0.7337,0.242,4.43788,0.00000
648.00,4.43882,20.111000,-0.000186,20.108341,0.7341,0.242,4.43882,0.00000
649.00,4.43942,20.111017,-0.000182,20.108313,0.7345,0.242,4.43942,0.00000
650.00,4.44084,20.111009,-0.000181,20.108279,0.7348,0.242,4.44084,0.00000
651.00,4.44139,20.111000,-0.000181,20.108245,0.7352,0.243,4.44139,0.00000
652.00,4.44168,20.111001,-0.000181,20.108205,0.7356,0.243,4.44168,0.00000
653.00,4.44253,20.110934,-0.000182,20.108156,0.7359,0.243,4.44253,0.00000
654.00,4.44278,20.110936,-0.000181,20.108129,0.7363,0.243,4.44278,0.00000
655.00,4.44269,20.111030,-0.000181,20.108182,0.7367,0.243,4.44269,0.00000
656.00,4.44317,20.111124,-0.000180,20.108242,0.7370,0.243,4.44317,0.00000
657.00,4.44373,20.111184,-0.000179,20.108300,0.7374,0.243,4.44373,0.00000
658.00,4.44310,20.111259,-0.000179,20.108341,0.7378,0.243,4.44310,0.00000
659.00,4.44384,20.111294,-0.000181,20.108377,0.7381,0.243,4.44384,0.00000
660.00,4.44353,20.111294,-0.000182,20.108334,0.7384,0.243,4.44353,0.00000
661.00,4.44364,20.111191,-0.000183,20.108244,0.7388,0.244,4.44364,0.00000
662.00,4.44307,20.111231,-0.000185,20.108273,0.7391,0.244,4.44307,0.00000
663.00,4.44330,20.111295,-0.000185,20.108315,0.7395,0.244,4.44330,0.00000
664.00,4.44278,20.111334,-0.000181,20.108319,0.7398,0.244,4.44278,0.00000
665.00,4.44292,20.111376,-0.000176,20.108334,0.7401,0.244,4.44292,0.00000
666.00,4.44329,20.111467,-0.000175,20.108413,0.7405,0.244,4.44329,0.00000
667.00,4.44432,20.111431,-0.000175,20.108360,0.7408,0.244,4.44432,0.00000
668.00,4.44429,20.111379,-0.000171,20.108304,0.7411,0.244,4.44429,0.00000
669.00,4.44470,20.111408,-0.000171,20.108285,0.7414,0.244,4.44470,0.00000
670.00,4.44490,20.111381,-0.000173,20.108276,0.7417,0.244,4.44490,0.00000
671.00,4.44507,20.111445,-0.000175,20.108291,0.7420,0.244,4.44507,0.00000
672.00,4.44515,20.111554,-0.000177,20.108364,0.7423,0.244,4.44515,0.00000
673.00,4.44574,20.111665,-0.000181,20.108405,0.7426,0.244,4.44574,0.00000
674.00,4.44594,20.111672,-0.000182,20.108427,0.7429,0.245,4.44594,0.00000
675.00,4.44644,20.111699,-0.000182,20.108444,0.7432,0.245,4.44644,0.00000
676.00,4.44603,20.111711,-0.000179,20.108449,0.7435,0.245,4.44603,0.00000
677.00,4.44587,20.111664,-0.000177,20.108402,0.7437,0.245,4.44587,0.00000
678.00,4.44638,20.111601,-0.000177,20.108383,0.7440,0.245,4.44638,0.00000
679.00,4.44693,20.111587,-0.000177,20.108372,0.7443,0.245,4.44693,0.00000
680.00,4.44699,20.111649,-0.000178,20.108463,0.7446,0.245,4.44699,0.00000
681.00,4.44802,20.111649,-0.000180,20.108444,0.7448,0.245,4.44802,0.00000
682.00,4.44788,20.111673,-0.000178,20.108429,0.7451,0.245,4.44788,0.00000
683.00,4.44761,20.111743,-0.000177,20.108417,0.7454,0.245,4.44761,0.00000
684.00,4.44707,20.111791,-0.000174,20.108435,0.7456,0.245,4.44707,0.00000
685.00,4.44681,20.111750,-0.000173,20.108363,0.7459,0.245,4.44681,0.00000
686.00,4.44684,20.111788,-0.000173,20.108417,0.7462,0.245,4.44684,0.00000
687.00,4.44744,20.111800,-0.000171,20.108428,0.7464,0.245,4.44744,0.00000
688.00,4.44763,20.111760,-0.000171,20.108441,0.7467,0.245,4.44763,0.00000
689.00,4.44862,20.111783,-0.000175,20.108473,0.7469,0.245,4.44862,0.00000
690.00,4.44960,20.111777,-0.000177,20.108434,0.7472,0.245,4.44960,0.00000
691.00,4.44942,20.111841,-0.000176,20.108451,0.7474,0.245,4.44942,0.00000
692.00,4.44940,20.111885,-0.000179,20.108476,0.7476,0.246,4.44940,0.00000
693.00,4.44932,20.111886,-0.000179,20.108436,0.7479,0.246,4.44932,0.00000
694.00,4.44828,20.111967,-0.000179,20.108465,0.7482,0.246,4.44828,0.00000
695.00,4.44721,20.112074,-0.000177,20.108547,0.7485,0.246,4.44721,0.00000
696.00,4.44679,20.112096,-0.000177,20.108542,0.7487,0.246,4.44679,0.00000
697.00,4.44701,20.112091,-0.000176,20.108513,0.7490,0.246,4.44701,0.00000
698.00,4.44716,20.112133,-0.000176,20.108535,0.7492,0.246,4.44716,0.00000
699.00,4.44778,20.112088,-0.000175,20.108467,0.7495,0.246,4.44778,0.00000
700.00,4.44826,20.112125,-0.000179,20.108461,0.7497,0.246,4.44826,0.00000
701.00,4.44828,20.112066,-0.000176,20.108430,0.7500,0.246,4.44828,0.00000
702.00,4.44850,20.112129,-0.000176,20.108433,0.7502,0.246,4.44850,0.00000
703.00,4.44901,20.112191,-0.000176,20.108451,0.7504,0.246,4.44901,0.00000
704.00,4.44892,20.112174,-0.000177,20.108452,0.7507,0.247,4.44892,0.00000
705.00,4.44853,20.112148,-0.000178,20.108413,0.7509,0.247,4.44853,0.00000
706.00,4.44928,20.112178,-0.000181,20.108417,0.7512,0.247,4.44928,0.00000
707.00,4.44897,20.112138,-0.000181,20.108400,0.7515,0.247,4.44897,0.00000
708.00,4.44888,20.112170,-0.000179,20.108405,0.7517,0.247,4.44888,0.00000
709.00,4.44920,20.112307,-0.000180,20.108453,0.7520,0.247,4.44920,0.00000
710.00,4.44952,20.112364,-0.000177,20.108467,0.7522,0.247,4.44952,0.00000
711.00,4.44902,20.112366,-0.000179,20.108431,0.7525,0.247,4.44902,0.00000
712.00,4.44905,20.112392,-0.000179,20.108421,0.7527,0.247,4.44905,0.00000
713.00,4.44833,20.112387,-0.000177,20.108395,0.7529,0.247,4.44833,0.00000
714.00,4.44782,20.112378,-0.000173,20.108366,0.7532,0.247,4.44782,0.00000
715.00,4.44791,20.112386,-0.000174,20.108387,0.7534,0.247,4.44791,0.00000
716.00,4.44858,20.112448,-0.000172,20.108434,0.7536,0.247,4.44858,0.00000
717.00,4.44882,20.112493,-0.000174,20.108463,0.7539,0.247,4.44882,0.00000
718.00,4.44941,20.112530,-0.000178,20.108482,0.7542,0.248,4.44941,0.00000
719.00,4.44961,20.112578,-0.000180,20.108502,0.7544,0.248,4.44961,0.00000
720.00,4.44857,20.112575,-0.000181,20.108426,0.7547,0.248,4.44857,0.00000
721.00,4.44681,20.112626,-0.000181,20.108431,0.7549,0.248,4.44681,0.00000
722.00,4.44672,20.112705,-0.000177,20.108469,0.7552,0.248,4.44672,0.00000
723.00,4.44708,20.112741,-0.000174,20.108441,0.7554,0.248,4.44708,0.00000
724.00,4.44685,20.112754,-0.000174,20.108426,0.7556,0.248,4.44685,0.00000
725.00,4.44792,20.112794,-0.000176,20.108434,0.7558,0.248,4.44792,0.00000
726.00,4.44971,20.112763,-0.000176,20.108338,0.7560,0.248,4.44971,0.00000
727.00,4.44943,20.112739,-0.000177,20.108282,0.7562,0.248,4.44943,0.00000
728.00,4.44969,20.112738,-0.000182,20.108321,0.7565,0.249,4.44969,0.00000
729.00,4.45027,20.112735,-0.000184,20.108362,0.7567,0.249,4.45027,0.00000
730.00,4.45009,20.112688,-0.000185,20.108330,0.7569,0.249,4.45009,0.00000
731.00,4.44974,20.112659,-0.000187,20.108304,0.7572,0.249,4.44974,0.00000
732.00,4.45033,20.112632,-0.000189,20.108272,0.7574,0.249,4.45033,0.00000
733.00,4.44969,20.112652,-0.000191,20.108270,0.7576,0.250,4.44969,0.00000
734.00,4.44966,20.112629,-0.000188,20.108179,0.7578,0.250,4.44966,0.00000
735.00,4.45002,20.112703,-0.000185,20.108225,0.7580,0.249,4.45002,0.00000
736.00,4.44970,20.112726,-0.000184,20.108237,0.7582,0.249,4.44970,0.00000
737.00,4.44922,20.112745,-0.000182,20.108252,0.7583,0.249,4.44922,0.00000
738.00,4.44941,20.112723,-0.000180,20.108202,0.7585,0.249,4.44941,0.00000
739.00,4.44928,20.112732,-0.000179,20.108205,0.7587,0.249,4.44928,0.00000
740.00,4.44876,20.112706,-0.000180,20.108179,0.7589,0.250,4.44876,0.00000
741.00,4.44875,20.112730,-0.000180,20.108188,0.7590,0.250,4.44875,0.00000
742.00,4.44882,20.112762,-0.000181,20.108171,0.7592,0.250,4.44882,0.00000
743.00,4.44718,20.112825,-0.000179,20.108227,0.7594,0.250,4.44718,0.00000
744.00,4.44672,20.112915,-0.000181,20.108296,0.7595,0.250,4.44672,0.00000
745.00,4.44583,20.112986,-0.000181,20.108325,0.7597,0.250,4.44583,0.00000
746.00,4.44520,20.113033,-0.000179,20.108372,0.7598,0.250,4.44520,0.00000
747.00,4.44473,20.113124,-0.000177,20.108478,0.7600,0.250,4.44473,0.00000
748.00,4.44704,20.113247,-0.000176,20.108565,0.7601,0.250,4.44704,0.00000
749.00,4.44696,20.113212,-0.000175,20.108535,0.7603,0.250,4.44696,0.00000
750.00,4.44779,20.113185,-0.000176,20.108527,0.7605,0.250,4.44779,0.00000
751.00,4.44860,20.113256,-0.000176,20.108546,0.7606,0.250,4.44860,0.00000
752.00,4.44914,20.113210,-0.000177,20.108468,0.7608,0.250,4.44914,0.00000
753.00,4.44860,20.113164,-0.000179,20.108387,0.7609,0.251,4.44860,0.00000
754.00,4.44921,20.113172,-0.000179,20.108382,0.7611,0.251,4.44921,0.00000
755.00,4.44943,20.113198,-0.000177,20.108335,0.7613,0.251,4.44943,0.00000
756.00,4.44982,20.113174,-0.000179,20.108314,0.7614,0.251,4.44982,0.00000
757.00,4.44938,20.113254,-0.000177,20.108379,0.7616,0.251,4.44938,0.00000
758.00,4.44813,20.113323,-0.000177,20.108454,0.7618,0.251,4.44813,0.00000
759.00,4.44703,20.113392,-0.000178,20.108454,0.7619,0.251,4.44703,0.00000
760.00,4.44620,20.113441,-0.000181,20.108507,0.7621,0.251,4.44620,0.00000
761.00,4.44501,20.113501,-0.000182,20.108523,0.7623,0.251,4.44501,0.00000
762.00,4.44571,20.113547,-0.000185,20.108485,0.7625,0.252,4.44571,0.00000
763.00,4.44730,20.113487,-0.000185,20.108397,0.7627,0.252,4.44730,0.00000
764.00,4.44853,20.113541,-0.000184,20.108442,0.7630,0.252,4.44853,0.00000
765.00,4.44945,20.113617,-0.000178,20.108471,0.7632,0.252,4.44945,0.00000
766.00,4.44990,20.113639,-0.000176,20.108464,0.7634,0.252,4.44990,0.00000
767.00,4.44917,20.113563,-0.000176,20.108412,0.7636,0.252,4.44917,0.00000
768.00,4.44829,20.113619,-0.000177,20.108450,0.7639,0.252,4.44829,0.00000
769.00,4.44872,20.113537,-0.000180,20.108384,0.7641,0.252,4.44872,0.00000
770.00,4.44845,20.113512,-0.000184,20.108368,0.7643,0.252,4.44845,0.00000
771.00,4.44877,20.113511,-0.000184,20.108348,0.7645,0.252,4.44877,0.00000
772.00,4.44900,20.113510,-0.000180,20.108382,0.7646,0.252,4.44900,0.00000
773.00,4.44817,20.113516,-0.000179,20.108341,0.7648,0.252,4.44817,0.00000
774.00,4.44690,20.113643,-0.000177,20.108405,0.7650,0.252,4.44690,0.00000
775.00,4.44642,20.113590,-0.000178,20.108317,0.7651,0.252,4.44642,0.00000
776.00,4.44614,20.113556,-0.000178,20.108294,0.7653,0.252,4.44614,0.00000
777.00,4.44644,20.113566,-0.000182,20.108236,0.7655,0.252,4.44644,0.00000
778.00,4.44669,20.113497,-0.000182,20.108178,0.7657,0.253,4.44669,0.00000
779.00,4.44658,20.113447,-0.000182,20.108127,0.7658,0.253,4.44658,0.00000
780.00,4.44710,20.113477,-0.000184,20.108146,0.7660,0.253,4.44710,0.00000
@5,2.5001,5.0, 780.063000000002 
781.00,4.44780,20.113499,-0.000186,20.108144,0.7662,0.253,4.44780,0.00000
782.00,4.44788,20.113533,-0.000188,20.108154,0.7663,0.253,4.44788,0.00000
783.00,4.44615,20.113541,-0.000186,20.108132,0.7665,0.253,4.44615,0.00000
784.00,4.43856,20.113548,-0.000184,20.108151,0.7667,0.253,4.43856,0.00000
785.00,4.42388,20.113632,-0.000180,20.108232,0.7669,0.253,4.42388,0.00000
786.00,4.40175,20.113677,-0.000179,20.108253,0.7671,0.253,4.40175,0.00000
787.00,4.37375,20.113735,-0.000177,20.108279,0.7673,0.253,4.37375,0.00000
788.00,4.34438,20.113834,-0.000183,20.108363,0.7675,0.253,4.34438,0.00000
789.00,4.32116,20.113838,-0.000184,20.108307,0.7677,0.253,4.32116,0.00000
790.00,4.30597,20.113844,-0.000187,20.108228,0.7679,0.254,4.30597,0.00000
791.00,4.29931,20.113907,-0.000189,20.108231,0.7681,0.254,4.29931,0.00000
792.00,4.30155,20.113927,-0.000188,20.108216,0.7683,0.254,4.30155,0.00000
793.00,4.30937,20.113948,-0.000185,20.108173,0.7685,0.254,4.30937,0.00000
794.00,4.31993,20.114010,-0.000187,20.108193,0.7687,0.254,4.31993,0.00000
795.00,4.33121,20.113947,-0.000186,20.108183,0.7689,0.254,4.33121,0.00000
796.00,4.34265,20.113927,-0.000183,20.108212,0.7690,0.254,4.34265,0.00000
797.00,4.35154,20.113890,-0.000182,20.108253,0.7692,0.254,4.35154,0.00000
798.00,4.36007,20.113897,-0.000182,20.108274,0.7694,0.254,4.36007,0.00000
799.00,4.36683,20.113929,-0.000180,20.108294,0.7696,0.254,4.36683,0.00000
800.00,4.37110,20.113996,-0.000179,20.108313,0.7698,0.254,4.37110,0.00000
801.00,4.37434,20.114001,-0.000180,20.108285,0.7700,0.254,4.37434,0.00000
802.00,4.37761,20.114118,-0.000183,20.108346,0.7702,0.255,4.37761,0.00000
803.00,4.38002,20.114170,-0.000182,20.108394,0.7704,0.255,4.38002,0.00000
804.00,4.38200,20.114183,-0.000181,20.108412,0.7706,0.255,4.38200,0.00000
805.00,4.38487,20.114268,-0.000186,20.108443,0.7707,0.255,4.38487,0.00000
806.00,4.38737,20.114325,-0.000186,20.108465,0.7709,0.255,4.38737,0.00000
807.00,4.38963,20.114329,-0.000183,20.108433,0.7711,0.255,4.38963,0.00000
808.00,4.39236,20.114334,-0.000183,20.108391,0.7712,0.255,4.39236,0.00000
809.00,4.39399,20.114344,-0.000184,20.108402,0.7714,0.255,4.39399,0.00000
810.00,4.39495,20.114352,-0.000180,20.108405,0.7715,0.255,4.39495,0.00000
811.00,4.39577,20.114379,-0.000181,20.108421,0.7717,0.255,4.39577,0.00000
812.00,4.39694,20.114365,-0.000181,20.108352,0.7718,0.255,4.39694,0.00000
813.00,4.39759,20.114357,-0.000184,20.108387,0.7720,0.255,4.39759,0.00000
814.00,4.39887,20.114393,-0.000184,20.108394,0.7722,0.256,4.39887,0.00000
815.00,4.40013,20.114347,-0.000187,20.108356,0.7723,0.256,4.40013,0.00000
816.00,4.40126,20.114340,-0.000184,20.108351,0.7725,0.256,4.40126,0.00000
817.00,4.40213,20.114380,-0.000189,20.108427,0.7727,0.256,4.40213,0.00000
818.00,4.40317,20.114408,-0.000190,20.108405,0.7729,0.256,4.40317,0.00000
819.00,4.40422,20.114412,-0.000190,20.108358,0.7731,0.256,4.40422,0.00000
820.00,4.40589,20.114472,-0.000186,20.108442,0.7733,0.256,4.40589,0.00000
821.00,4.40722,20.114466,-0.000187,20.108423,0.7734,0.256,4.40722,0.00000
822.00,4.40975,20.114462,-0.000182,20.108391,0.7736,0.256,4.40975,0.00000
823.00,4.41163,20.114479,-0.000178,20.108425,0.7737,0.256,4.41163,0.00000
824.00,4.41303,20.114548,-0.000178,20.108497,0.7739,0.256,4.41303,0.00000
825.00,4.41405,20.114569,-0.000179,20.108447,0.7740,0.256,4.41405,0.00000
826.00,4.41593,20.114631,-0.000178,20.108448,0.7742,0.256,4.41593,0.00000
827.00,4.41619,20.114689,-0.000180,20.108457,0.7744,0.256,4.41619,0.00000
828.00,4.41508,20.114721,-0.000181,20.108431,0.7745,0.256,4.41508,0.00000
829.00,4.41222,20.114696,-0.000181,20.108364,0.7747,0.257,4.41222,0.00000
830.00,4.40961,20.114697,-0.000182,20.108321,0.7749,0.257,4.40961,0.00000
831.00,4.40676,20.114729,-0.000183,20.108348,0.7750,0.257,4.40676,0.00000
832.00,4.40469,20.114694,-0.000189,20.108327,0.7752,0.257,4.40469,0.00000
833.00,4.40457,20.114664,-0.000189,20.108316,0.7754,0.257,4.40457,0.00000
834.00,4.40701,20.114719,-0.000182,20.108332,0.7756,0.257,4.40701,0.00000
835.00,4.40978,20.114824,-0.000179,20.108444,0.7758,0.257,4.40978,0.00000
836.00,4.41215,20.114780,-0.000178,20.108349,0.7759,0.257,4.41215,0.00000
837.00,4.41475,20.114839,-0.000170,20.108377,0.7761,0.257,4.41475,0.00000
838.00,4.41712,20.114890,-0.000171,20.108357,0.7763,0.257,4.41712,0.00000
839.00,4.41851,20.114910,-0.000177,20.108386,0.7765,0.257,4.41851,0.00000
840.00,4.41880,20.114873,-0.000181,20.108295,0.7766,0.257,4.41880,0.00000
841.00,4.41926,20.114968,-0.000181,20.108372,0.7768,0.257,4.41926,0.00000
842.00,4.41901,20.114983,-0.000184,20.108304,0.7770,0.257,4.41901,0.00000
843.00,4.41915,20.115042,-0.000183,20.108372,0.7772,0.258,4.41915,0.00000
844.00,4.41997,20.114969,-0.000183,20.108293,0.7774,0.258,4.41997,0.00000
845.00,4.42051,20.114924,-0.000180,20.108306,0.7775,0.258,4.42051,0.00000
846.00,4.42074,20.114871,-0.000180,20.108269,0.7777,0.258,4.42074,0.00000
847.00,4.42167,20.114866,-0.000181,20.108306,0.7779,0.258,4.42167,0.00000
848.00,4.42235,20.114865,-0.000183,20.108248,0.7782,0.258,4.42235,0.00000
849.00,4.42256,20.114992,-0.000184,20.108336,0.7784,0.258,4.42256,0.00000
850.00,4.42274,20.115042,-0.000185,20.108312,0.7786,0.258,4.42274,0.00000
851.00,4.42432,20.115126,-0.000183,20.108350,0.7788,0.258,4.42432,0.00000
852.00,4.42502,20.115148,-0.000181,20.108342,0.7790,0.259,4.42502,0.00000
853.00,4.42609,20.115165,-0.000180,20.108325,0.7792,0.259,4.42609,0.00000
854.00,4.42737,20.115120,-0.000180,20.108247,0.7794,0.259,4.42737,0.00000
855.00,4.42893,20.115139,-0.000180,20.108250,0.7797,0.259,4.42893,0.00000
856.00,4.42898,20.115166,-0.000182,20.108241,0.7799,0.259,4.42898,0.00000
857.00,4.42929,20.115203,-0.000180,20.108254,0.7801,0.259,4.42929,0.00000
858.00,4.42801,20.115213,-0.000178,20.108232,0.7803,0.259,4.42801,0.00000
859.00,4.42760,20.115274,-0.000177,20.108248,0.7806,0.259,4.42760,0.00000
860.00,4.42776,20.115346,-0.000177,20.108308,0.7808,0.259,4.42776,0.00000
861.00,4.42738,20.115346,-0.000176,20.108304,0.7810,0.259,4.42738,0.00000
862.00,4.42702,20.115450,-0.000177,20.108328,0.7813,0.259,4.42702,0.00000
863.00,4.42759,20.115489,-0.000176,20.108370,0.7815,0.259,4.42759,0.00000
864.00,4.42751,20.115493,-0.000176,20.108376,0.7817,0.259,4.42751,0.00000
865.00,4.42699,20.115523,-0.000175,20.108313,0.7820,0.259,4.42699,0.00000
866.00,4.42747,20.115587,-0.000177,20.108313,0.7822,0.259,4.42747,0.00000
867.00,4.42774,20.115537,-0.000176,20.108285,0.7824,0.259,4.42774,0.00000
868.00,4.42898,20.115562,-0.000179,20.108247,0.7826,0.259,4.42898,0.00000
869.00,4.42908,20.115581,-0.000179,20.108284,0.7828,0.260,4.42908,0.00000
870.00,4.42917,20.115631,-0.000180,20.108400,0.7830,0.260,4.42917,0.00000
871.00,4.43001,20.115587,-0.000179,20.108312,0.7832,0.260,4.43001,0.00000
872.00,4.43020,20.115602,-0.000180,20.108284,0.7834,0.260,4.43020,0.00000
873.00,4.42952,20.115586,-0.000181,20.108305,0.7835,0.260,4.42952,0.00000
874.00,4.42962,20.115594,-0.000180,20.108228,0.7837,0.260,4.42962,0.00000
875.00,4.43023,20.115561,-0.000183,20.108117,0.7839,0.260,4.43023,0.00000
876.00,4.43031,20.115637,-0.000186,20.108210,0.7841,0.260,4.43031,0.00000
877.00,4.43080,20.115697,-0.000186,20.108262,0.7843,0.261,4.43080,0.00000
878.00,4.43148,20.115726,-0.000186,20.108235,0.7845,0.261,4.43148,0.00000
879.00,4.43217,20.115776,-0.000186,20.108301,0.7847,0.261,4.43217,0.00000
880.00,4.43220,20.115810,-0.000183,20.108348,0.7848,0.261,4.43220,0.00000
881.00,4.43162,20.115840,-0.000181,20.108352,0.7850,0.261,4.43162,0.00000
882.00,4.43239,20.115799,-0.000178,20.108344,0.7851,0.260,4.43239,0.00000
883.00,4.43244,20.115846,-0.000177,20.108408,0.7853,0.260,4.43244,0.00000
884.00,4.43238,20.115870,-0.000174,20.108402,0.7854,0.260,4.43238,0.00000
885.00,4.43285,20.115892,-0.000172,20.108399,0.7856,0.260,4.43285,0.00000
886.00,4.43339,20.115899,-0.000174,20.108371,0.7857,0.261,4.43339,0.00000
887.00,4.43237,20.115983,-0.000178,20.108360,0.7859,0.261,4.43237,0.00000
888.00,4.43166,20.116023,-0.000180,20.108334,0.7860,0.261,4.43166,0.00000
889.00,4.43118,20.115970,-0.000180,20.108268,0.7861,0.261,4.43118,0.00000
890.00,4.43081,20.115941,-0.000180,20.108233,0.7863,0.261,4.43081,0.00000
891.00,4.43107,20.115933,-0.000177,20.108268,0.7864,0.261,4.43107,0.00000
892.00,4.43223,20.115939,-0.000175,20.108312,0.7866,0.261,4.43223,0.00000
893.00,4.43355,20.115935,-0.000175,20.108336,0.7867,0.261,4.43355,0.00000
894.00,4.43446,20.116004,-0.000179,20.108341,0.7869,0.261,4.43446,0.00000
895.00,4.43481,20.116069,-0.000182,20.108322,0.7871,0.262,4.43481,0.00000
896.00,4.43489,20.116093,-0.000178,20.108254,0.7872,0.262,4.43489,0.00000
897.00,4.43473,20.116115,-0.000179,20.108231,0.7874,0.262,4.43473,0.00000
898.00,4.43471,20.116160,-0.000178,20.108214,0.7875,0.262,4.43471,0.00000
899.00,4.43424,20.116147,-0.000176,20.108251,0.7877,0.262,4.43424,0.00000
900.00,4.43386,20.116110,-0.000174,20.108257,0.7879,0.262,4.43386,0.00000
901.00,4.43313,20.116123,-0.000179,20.108276,0.7880,0.262,4.43313,0.00000
902.00,4.43209,20.116146,-0.000179,20.108250,0.7882,0.262,4.43209,0.00000
903.00,4.43087,20.116175,-0.000178,20.108225,0.7884,0.262,4.43087,0.00000
904.00,4.43084,20.116264,-0.000178,20.108222,0.7885,0.262,4.43084,0.00000
905.00,4.43137,20.116371,-0.000176,20.108300,0.7887,0.262,4.43137,0.00000
906.00,4.43181,20.116407,-0.000173,20.108383,0.7889,0.262,4.43181,0.00000
907.00,4.43283,20.116397,-0.000171,20.108377,0.7890,0.262,4.43283,0.00000
908.00,4.43383,20.116352,-0.000170,20.108375,0.7892,0.262,4.43383,0.00000
909.00,4.43407,20.116378,-0.000167,20.108413,0.7893,0.262,4.43407,0.00000
910.00,4.43414,20.116388,-0.000169,20.108389,0.7895,0.262,4.43414,0.00000
911.00,4.43374,20.116428,-0.000170,20.108386,0.7897,0.262,4.43374,0.00000
912.00,4.43221,20.116431,-0.000173,20.108369,0.7898,0.262,4.43221,0.00000
913.00,4.43204,20.116489,-0.000175,20.108423,0.7900,0.262,4.43204,0.00000
914.00,4.43265,20.116532,-0.000179,20.108466,0.7901,0.263,4.43265,0.00000
915.00,4.43264,20.116590,-0.000179,20.108518,0.7903,0.263,4.43264,0.00000
916.00,4.43315,20.116592,-0.000178,20.108465,0.7904,0.263,4.43315,0.00000
917.00,4.43480,20.116654,-0.000177,20.108501,0.7906,0.263,4.43480,0.00000
918.00,4.43534,20.116640,-0.000175,20.108415,0.7907,0.263,4.43534,0.00000
919.00,4.43451,20.116597,-0.000176,20.108272,0.7908,0.263,4.43451,0.00000
920.00,4.43363,20.116594,-0.000177,20.108168,0.7910,0.263,4.43363,0.00000
921.00,4.43364,20.116616,-0.000178,20.108192,0.7911,0.263,4.43364,0.00000
922.00,4.43333,20.116617,-0.000179,20.108167,0.7912,0.264,4.43333,0.00000
923.00,4.43305,20.116706,-0.000181,20.108220,0.7914,0.264,4.43305,0.00000
924.00,4.43270,20.116751,-0.000179,20.108280,0.7915,0.264,4.43270,0.00000
925.00,4.43295,20.116746,-0.000177,20.108284,0.7916,0.264,4.43295,0.00000
926.00,4.43334,20.116783,-0.000178,20.108269,0.7918,0.264,4.43334,0.00000
927.00,4.43282,20.116828,-0.000176,20.108282,0.7920,0.264,4.43282,0.00000
928.00,4.43298,20.116840,-0.000174,20.108310,0.7921,0.264,4.43298,0.00000
929.00,4.43429,20.116911,-0.000178,20.108353,0.7922,0.264,4.43429,0.00000
930.00,4.43498,20.116987,-0.000181,20.108379,0.7924,0.264,4.43498,0.00000
931.00,4.43471,20.117059,-0.000182,20.108415,0.7925,0.264,4.43471,0.00000
932.00,4.43500,20.117075,-0.000182,20.108435,0.7927,0.264,4.43500,0.00000
933.00,4.43384,20.117102,-0.000181,20.108433,0.7928,0.265,4.43384,0.00000
934.00,4.43314,20.117103,-0.000180,20.108425,0.7930,0.265,4.43314,0.00000
935.00,4.43238,20.117094,-0.000176,20.108422,0.7932,0.264,4.43238,0.00000
936.00,4.43244,20.117062,-0.000172,20.108355,0.7933,0.264,4.43244,0.00000
937.00,4.43322,20.117137,-0.000172,20.108376,0.7935,0.264,4.43322,0.00000
938.00,4.43432,20.117152,-0.000174,20.108348,0.7936,0.265,4.43432,0.00000
939.00,4.43446,20.117152,-0.000174,20.108342,0.7937,0.265,4.43446,0.00000
940.00,4.43417,20.117217,-0.000171,20.108380,0.7939,0.265,4.43417,0.00000
941.00,4.43383,20.117213,-0.000170,20.108369,0.7940,0.265,4.43383,0.00000
942.00,4.43307,20.117223,-0.000169,20.108364,0.7942,0.265,4.43307,0.00000
943.00,4.43350,20.117210,-0.000169,20.108327,0.7944,0.265,4.43350,0.00000
944.00,4.43392,20.117212,-0.000168,20.108325,0.7945,0.265,4.43392,0.00000
945.00,4.43483,20.117198,-0.000174,20.108331,0.7947,0.265,4.43483,0.00000
946.00,4.43506,20.117266,-0.000178,20.108342,0.7948,0.265,4.43506,0.00000
947.00,4.43469,20.117320,-0.000181,20.108309,0.7950,0.265,4.43469,0.00000
948.00,4.43389,20.117474,-0.000183,20.108419,0.7951,0.266,4.43389,0.00000
949.00,4.43229,20.117518,-0.000183,20.108364,0.7953,0.266,4.43229,0.00000
950.00,4.43177,20.117554,-0.000181,20.108332,0.7954,0.266,4.43177,0.00000
951.00,4.43201,20.117561,-0.000179,20.108354,0.7956,0.266,4.43201,0.00000
952.00,4.43346,20.117517,-0.000179,20.108396,0.7957,0.266,4.43346,0.00000
953.00,4.43369,20.117477,-0.000178,20.108371,0.7958,0.266,4.43369,0.00000
954.00,4.43506,20.117457,-0.000176,20.108359,0.7960,0.266,4.43506,0.00000
955.00,4.43564,20.117449,-0.000176,20.108381,0.7961,0.266,4.43564,0.00000
956.00,4.43547,20.117455,-0.000178,20.108368,0.7962,0.266,4.43547,0.00000
957.00,4.43462,20.117514,-0.000175,20.108376,0.7964,0.266,4.43462,0.00000
958.00,4.43396,20.117501,-0.000175,20.108305,0.7966,0.266,4.43396,0.00000
959.00,4.43366,20.117589,-0.000178,20.108386,0.7967,0.266,4.43366,0.00000
960.00,4.43392,20.117554,-0.000179,20.108352,0.7969,0.266,4.43392,0.00000
961.00,4.43378,20.117628,-0.000179,20.108404,0.7971,0.266,4.43378,0.00000
962.00,4.43326,20.117623,-0.000176,20.108405,0.7972,0.266,4.43326,0.00000
963.00,4.43389,20.117662,-0.000175,20.108506,0.7974,0.266,4.43389,0.00000
964.00,4.43390,20.117638,-0.000175,20.108516,0.7976,0.266,4.43390,0.00000
965.00,4.43310,20.117731,-0.000176,20.108580,0.7977,0.266,4.43310,0.00000
966.00,4.43290,20.117736,-0.000177,20.108579,0.7979,0.266,4.43290,0.00000
967.00,4.43324,20.117806,-0.000180,20.108594,0.7981,0.267,4.43324,0.00000
968.00,4.43344,20.117783,-0.000181,20.108508,0.7983,0.267,4.43344,0.00000
969.00,4.43324,20.117892,-0.000180,20.108534,0.7985,0.267,4.43324,0.00000
970.00,4.43401,20.117962,-0.000178,20.108516,0.7987,0.267,4.43401,0.00000
971.00,4.43442,20.117987,-0.000178,20.108509,0.7989,0.267,4.43442,0.00000
972.00,4.43450,20.117911,-0.000178,20.108363,0.7990,0.267,4.43450,0.00000
973.00,4.43301,20.118006,-0.000178,20.108415,0.7992,0.267,4.43301,0.00000
974.00,4.43248,20.117962,-0.000181,20.108324,0.7994,0.267,4.43248,0.00000
975.00,4.43181,20.117967,-0.000178,20.108338,0.7995,0.267,4.43181,0.00000
976.00,4.43162,20.117966,-0.000177,20.108325,0.7997,0.267,4.43162,0.00000
977.00,4.43090,20.118018,-0.000177,20.108438,0.7999,0.267,4.43090,0.00000
978.00,4.43179,20.117995,-0.000176,20.108371,0.8000,0.267,4.43179,0.00000
979.00,4.43258,20.117998,-0.000173,20.108414,0.8002,0.267,4.43258,0.00000
980.00,4.43248,20.117968,-0.000175,20.108383,0.8004,0.268,4.43248,0.00000
@6,2.5001,5.0, 980.010999999999 
981.00,4.43186,20.118015,-0.000175,20.108400,0.8005,0.268,4.43186,0.00000
982.00,4.43154,20.118060,-0.000177,20.108343,0.8007,0.268,4.43154,0.00000
983.00,4.42866,20.118109,-0.000178,20.108407,0.8008,0.268,4.42866,0.00000
984.00,4.42145,20.118145,-0.000176,20.108398,0.8010,0.268,4.42145,0.00000
985.00,4.40810,20.118195,-0.000179,20.108402,0.8012,0.268,4.40810,0.00000
986.00,4.38926,20.118233,-0.000180,20.108439,0.8013,0.268,4.38926,0.00000
987.00,4.36490,20.118259,-0.000176,20.108475,0.8015,0.268,4.36490,0.00000
988.00,4.33969,20.118208,-0.000178,20.108441,0.8017,0.268,4.33969,0.00000
989.00,4.31983,20.118146,-0.000180,20.108360,0.8019,0.269,4.31983,0.00000
990.00,4.30723,20.118158,-0.000178,20.108334,0.8021,0.269,4.30723,0.00000
991.00,4.30238,20.118112,-0.000175,20.108210,0.8022,0.269,4.30238,0.00000
992.00,4.30621,20.118058,-0.000177,20.108158,0.8024,0.269,4.30621,0.00000
993.00,4.31536,20.118073,-0.000176,20.108136,0.8026,0.269,4.31536,0.00000
994.00,4.32588,20.118170,-0.000175,20.108250,0.8028,0.269,4.32588,0.00000
995.00,4.33719,20.118164,-0.000175,20.108250,0.8030,0.269,4.33719,0.00000
996.00,4.34835,20.118203,-0.000178,20.108351,0.8033,0.269,4.34835,0.00000
997.00,4.35695,20.118288,-0.000177,20.108397,0.8035,0.269,4.35695,0.00000
998.00,4.36375,20.118340,-0.000176,20.108423,0.8037,0.269,4.36375,0.00000
999.00,4.36846,20.118358,-0.000178,20.108396,0.8039,0.269,4.36846,0.00000
1000.00,4.37251,20.118400,-0.000177,20.108397,0.8041,0.269,4.37251,0.00000
1001.00,4.37507,20.118390,-0.000172,20.108350,0.8044,0.269,4.37507,0.00000
1002.00,4.37771,20.118367,-0.000174,20.108391,0.8046,0.269,4.37771,0.00000
1003.00,4.37994,20.118372,-0.000176,20.108407,0.8048,0.269,4.37994,0.00000
1004.00,4.38170,20.118439,-0.000177,20.108467,0.8050,0.270,4.38170,0.00000
1005.00,4.38238,20.118414,-0.000178,20.108444,0.8052,0.270,4.38238,0.00000
1006.00,4.38370,20.118480,-0.000178,20.108479,0.8054,0.270,4.38370,0.00000
1007.00,4.38453,20.118515,-0.000176,20.108465,0.8056,0.270,4.38453,0.00000
1008.00,4.38475,20.118537,-0.000177,20.108414,0.8059,0.270,4.38475,0.00000
1009.00,4.38547,20.118538,-0.000175,20.108376,0.8061,0.270,4.38547,0.00000
1010.00,4.38718,20.118588,-0.000175,20.108450,0.8063,0.270,4.38718,0.00000
1011.00,4.38801,20.118622,-0.000176,20.108457,0.8065,0.270,4.38801,0.00000
1012.00,4.38936,20.118665,-0.000175,20.108463,0.8067,0.270,4.38936,0.00000
1013.00,4.39198,20.118691,-0.000171,20.108511,0.8069,0.270,4.39198,0.00000
1014.00,4.39391,20.118690,-0.000170,20.108521,0.8071,0.270,4.39391,0.00000
1015.00,4.39511,20.118746,-0.000170,20.108532,0.8073,0.270,4.39511,0.00000
1016.00,4.39622,20.118742,-0.000172,20.108526,0.8075,0.270,4.39622,0.00000
1017.00,4.39665,20.118771,-0.000173,20.108535,0.8076,0.270,4.39665,0.00000
1018.00,4.39739,20.118801,-0.000176,20.108509,0.8078,0.271,4.39739,0.00000
1019.00,4.39837,20.118877,-0.000175,20.108549,0.8080,0.271,4.39837,0.00000
1020.00,4.39924,20.118847,-0.000177,20.108476,0.8081,0.271,4.39924,0.00000
1021.00,4.40077,20.118861,-0.000178,20.108430,0.8083,0.271,4.40077,0.00000
1022.00,4.40246,20.118839,-0.000179,20.108438,0.8084,0.271,4.40246,0.00000
1023.00,4.40321,20.118871,-0.000180,20.108488,0.8085,0.271,4.40321,0.00000
1024.00,4.40390,20.118844,-0.000181,20.108449,0.8086,0.271,4.40390,0.00000
1025.00,4.40502,20.118916,-0.000179,20.108510,0.8088,0.271,4.40502,0.00000
1026.00,4.40477,20.118932,-0.000175,20.108551,0.8089,0.271,4.40477,0.00000
1027.00,4.40536,20.118953,-0.000178,20.108449,0.8090,0.271,4.40536,0.00000
1028.00,4.40495,20.118967,-0.000174,20.108370,0.8091,0.271,4.40495,0.00000
1029.00,4.40515,20.118949,-0.000173,20.108270,0.8093,0.271,4.40515,0.00000
1030.00,4.40540,20.118972,-0.000170,20.108271,0.8094,0.271,4.40540,0.00000
1031.00,4.40771,20.119065,-0.000173,20.108316,0.8096,0.271,4.40771,0.00000
1032.00,4.40920,20.119122,-0.000168,20.108397,0.8097,0.271,4.40920,0.00000
1033.00,4.41086,20.119142,-0.000173,20.108416,0.8099,0.271,4.41086,0.00000
1034.00,4.41128,20.119204,-0.000174,20.108490,0.8100,0.272,4.41128,0.00000
1035.00,4.41190,20.119201,-0.000176,20.108432,0.8101,0.272,4.41190,0.00000
1036.00,4.41063,20.119183,-0.000174,20.108422,0.8103,0.272,4.41063,0.00000
1037.00,4.41039,20.119203,-0.000175,20.108413,0.8105,0.272,4.41039,0.00000
1038.00,4.41082,20.119237,-0.000173,20.108450,0.8106,0.272,4.41082,0.00000
1039.00,4.41188,20.119248,-0.000169,20.108460,0.8108,0.272,4.41188,0.00000
1040.00,4.41227,20.119241,-0.000168,20.108503,0.8109,0.272,4.41227,0.00000
1041.00,4.41346,20.119285,-0.000167,20.108508,0.8111,0.272,4.41346,0.00000
1042.00,4.41410,20.119324,-0.000168,20.108540,0.8112,0.272,4.41410,0.00000
1043.00,4.41411,20.119320,-0.000168,20.108517,0.8114,0.272,4.41411,0.00000
1044.00,4.41474,20.119340,-0.000171,20.108518,0.8115,0.272,4.41474,0.00000
1045.00,4.41606,20.119336,-0.000173,20.108454,0.8117,0.272,4.41606,0.00000
1046.00,4.41647,20.119358,-0.000173,20.108443,0.8118,0.272,4.41647,0.00000
1047.00,4.41670,20.119410,-0.000172,20.108432,0.8119,0.272,4.41670,0.00000
1048.00,4.41783,20.119423,-0.000171,20.108413,0.8121,0.272,4.41783,0.00000
1049.00,4.41824,20.119456,-0.000171,20.108379,0.8122,0.272,4.41824,0.00000
1050.00,4.41715,20.119553,-0.000171,20.108429,0.8124,0.272,4.41715,0.00000
1051.00,4.41786,20.119554,-0.000175,20.108426,0.8125,0.273,4.41786,0.00000
1052.00,4.41835,20.119558,-0.000175,20.108422,0.8127,0.273,4.41835,0.00000
1053.00,4.41799,20.119611,-0.000176,20.108444,0.8129,0.273,4.41799,0.00000
1054.00,4.41787,20.119669,-0.000176,20.108511,0.8130,0.273,4.41787,0.00000
1055.00,4.41966,20.119646,-0.000176,20.108499,0.8131,0.273,4.41966,0.00000
1056.00,4.42056,20.119642,-0.000172,20.108492,0.8133,0.273,4.42056,0.00000
1057.00,4.42108,20.119610,-0.000170,20.108499,0.8134,0.273,4.42108,0.00000
1058.00,4.42147,20.119627,-0.000168,20.108553,0.8136,0.273,4.42147,0.00000
1059.00,4.42093,20.119622,-0.000169,20.108549,0.8138,0.273,4.42093,0.00000
1060.00,4.41962,20.119674,-0.000167,20.108608,0.8139,0.273,4.41962,0.00000
1061.00,4.41891,20.119744,-0.000171,20.108625,0.8141,0.273,4.41891,0.00000
1062.00,4.41849,20.119776,-0.000173,20.108594,0.8143,0.273,4.41849,0.00000
1063.00,4.41934,20.119822,-0.000173,20.108621,0.8144,0.273,4.41934,0.00000
1064.00,4.42094,20.119831,-0.000172,20.108587,0.8146,0.274,4.42094,0.00000
1065.00,4.42201,20.119815,-0.000172,20.108540,0.8147,0.274,4.42201,0.00000
1066.00,4.42219,20.119834,-0.000172,20.108541,0.8149,0.274,4.42219,0.00000
1067.00,4.42316,20.119876,-0.000169,20.108548,0.8151,0.274,4.42316,0.00000
1068.00,4.42366,20.119916,-0.000171,20.108514,0.8152,0.274,4.42366,0.00000
1069.00,4.42384,20.119976,-0.000172,20.108574,0.8154,0.274,4.42384,0.00000
1070.00,4.42299,20.120017,-0.000173,20.108569,0.8156,0.274,4.42299,0.00000
1071.00,4.42249,20.120017,-0.000173,20.108594,0.8158,0.274,4.42249,0.00000
1072.00,4.42110,20.120024,-0.000176,20.108609,0.8160,0.274,4.42110,0.00000
1073.00,4.41981,20.119956,-0.000174,20.108578,0.8162,0.274,4.41981,0.00000
1074.00,4.41927,20.119952,-0.000174,20.108517,0.8163,0.274,4.41927,0.00000
1075.00,4.41965,20.119971,-0.000174,20.108551,0.8165,0.274,4.41965,0.00000
1076.00,4.41952,20.119975,-0.000175,20.108478,0.8166,0.275,4.41952,0.00000
1077.00,4.42051,20.119969,-0.000176,20.108455,0.8168,0.275,4.42051,0.00000
1078.00,4.42142,20.120049,-0.000174,20.108484,0.8169,0.275,4.42142,0.00000
1079.00,4.42198,20.120073,-0.000172,20.108477,0.8170,0.275,4.42198,0.00000
1080.00,4.42252,20.120083,-0.000172,20.108473,0.8171,0.275,4.42252,0.00000
1081.00,4.42303,20.120099,-0.000169,20.108484,0.8172,0.275,4.42303,0.00000
1082.00,4.42310,20.120207,-0.000169,20.108551,0.8174,0.275,4.42310,0.00000
1083.00,4.42212,20.120214,-0.000173,20.108503,0.8175,0.275,4.42212,0.00000
1084.00,4.42202,20.120232,-0.000175,20.108502,0.8176,0.275,4.42202,0.00000
1085.00,4.42192,20.120311,-0.000174,20.108553,0.8177,0.275,4.42192,0.00000
1086.00,4.42234,20.120369,-0.000174,20.108565,0.8179,0.275,4.42234,0.00000
1087.00,4.42277,20.120352,-0.000170,20.108536,0.8180,0.275,4.42277,0.00000
1088.00,4.42445,20.120400,-0.000167,20.108607,0.8181,0.275,4.42445,0.00000
1089.00,4.42457,20.120470,-0.000168,20.108688,0.8182,0.275,4.42457,0.00000
1090.00,4.42432,20.120516,-0.000167,20.108676,0.8184,0.275,4.42432,0.00000
1091.00,4.42400,20.120552,-0.000172,20.108677,0.8185,0.276,4.42400,0.00000
1092.00,4.42379,20.120595,-0.000174,20.108686,0.8186,0.276,4.42379,0.00000
1093.00,4.42298,20.120644,-0.000175,20.108659,0.8187,0.276,4.42298,0.00000
1094.00,4.42209,20.120627,-0.000174,20.108582,0.8189,0.276,4.42209,0.00000
1095.00,4.42198,20.120597,-0.000174,20.108518,0.8190,0.276,4.42198,0.00000
1096.00,4.42201,20.120604,-0.000168,20.108482,0.8192,0.276,4.42201,0.00000
1097.00,4.42202,20.120615,-0.000162,20.108490,0.8193,0.275,4.42202,0.00000
1098.00,4.42221,20.120660,-0.000161,20.108533,0.8195,0.275,4.42221,0.00000
1099.00,4.42322,20.120742,-0.000157,20.108612,0.8196,0.275,4.42322,0.00000
1100.00,4.42444,20.120801,-0.000157,20.108664,0.8197,0.275,4.42444,0.00000
1101.00,4.42460,20.120883,-0.000161,20.108790,0.8198,0.275,4.42460,0.00000
1102.00,4.42432,20.120883,-0.000167,20.108752,0.8199,0.276,4.42432,0.00000
1103.00,4.42426,20.120842,-0.000167,20.108697,0.8201,0.276,4.42426,0.00000
1104.00,4.42416,20.120867,-0.000168,20.108703,0.8202,0.276,4.42416,0.00000
1105.00,4.42408,20.120861,-0.000174,20.108663,0.8203,0.276,4.42408,0.00000
1106.00,4.42408,20.120827,-0.000178,20.108591,0.8204,0.276,4.42408,0.00000
1107.00,4.42483,20.120884,-0.000179,20.108630,0.8205,0.276,4.42483,0.00000
1108.00,4.42512,20.120913,-0.000183,20.108662,0.8206,0.277,4.42512,0.00000
1109.00,4.42465,20.120860,-0.000186,20.108595,0.8207,0.277,4.42465,0.00000
1110.00,4.42444,20.120850,-0.000184,20.108570,0.8209,0.277,4.42444,0.00000
1111.00,4.42463,20.120791,-0.000181,20.108465,0.8210,0.277,4.42463,0.00000
1112.00,4.42411,20.120803,-0.000180,20.108465,0.8212,0.277,4.42411,0.00000
1113.00,4.42423,20.120835,-0.000182,20.108404,0.8213,0.277,4.42423,0.00000
1114.00,4.42440,20.120820,-0.000188,20.108329,0.8215,0.277,4.42440,0.00000
1115.00,4.42414,20.120871,-0.000189,20.108352,0.8216,0.278,4.42414,0.00000
1116.00,4.42412,20.120935,-0.000189,20.108432,0.8217,0.278,4.42412,0.00000
1117.00,4.42486,20.120972,-0.000189,20.108368,0.8219,0.278,4.42486,0.00000
1118.00,4.42489,20.120959,-0.000189,20.108364,0.8220,0.278,4.42489,0.00000
1119.00,4.42479,20.121039,-0.000186,20.108448,0.8221,0.278,4.42479,0.00000
1120.00,4.42532,20.121056,-0.000186,20.108438,0.8222,0.278,4.42532,0.00000
1121.00,4.42566,20.121116,-0.000187,20.108449,0.8223,0.278,4.42566,0.00000
1122.00,4.42544,20.121127,-0.000189,20.108497,0.8224,0.278,4.42544,0.00000
1123.00,4.42518,20.121215,-0.000186,20.108559,0.8225,0.278,4.42518,0.00000
1124.00,4.42561,20.121181,-0.000183,20.108542,0.8227,0.278,4.42561,0.00000
1125.00,4.42441,20.121191,-0.000179,20.108537,0.8228,0.278,4.42441,0.00000
1126.00,4.42424,20.121194,-0.000174,20.108552,0.8229,0.278,4.42424,0.00000
1127.00,4.42332,20.121197,-0.000173,20.108555,0.8230,0.278,4.42332,0.00000
1128.00,4.42306,20.121119,-0.000175,20.108530,0.8231,0.278,4.42306,0.00000
1129.00,4.42264,20.121147,-0.000178,20.108519,0.8233,0.279,4.42264,0.00000
1130.00,4.42339,20.121106,-0.000181,20.108494,0.8233,0.279,4.42339,0.00000
1131.00,4.42363,20.121113,-0.000182,20.108489,0.8234,0.279,4.42363,0.00000
1132.00,4.42367,20.121099,-0.000181,20.108448,0.8235,0.279,4.42367,0.00000
1133.00,4.42311,20.121120,-0.000178,20.108407,0.8236,0.279,4.42311,0.00000
1134.00,4.42237,20.121122,-0.000177,20.108378,0.8237,0.279,4.42237,0.00000
1135.00,4.42234,20.121166,-0.000175,20.108402,0.8238,0.279,4.42234,0.00000
1136.00,4.42219,20.121106,-0.000176,20.108318,0.8240,0.279,4.42219,0.00000
1137.00,4.42229,20.121170,-0.000174,20.108339,0.8241,0.279,4.42229,0.00000
1138.00,4.42242,20.121218,-0.000175,20.108398,0.8242,0.279,4.42242,0.00000
1139.00,4.42357,20.121248,-0.000175,20.108401,0.8243,0.279,4.42357,0.00000
1140.00,4.42386,20.121306,-0.000175,20.108420,0.8245,0.279,4.42386,0.00000
1141.00,4.42391,20.121399,-0.000174,20.108474,0.8246,0.279,4.42391,0.00000
1142.00,4.42403,20.121396,-0.000176,20.108469,0.8247,0.280,4.42403,0.00000
1143.00,4.42454,20.121459,-0.000176,20.108451,0.8249,0.280,4.42454,0.00000
1144.00,4.42367,20.121567,-0.000177,20.108531,0.8250,0.280,4.42367,0.00000
1145.00,4.42206,20.121601,-0.000180,20.108549,0.8252,0.280,4.42206,0.00000
1146.00,4.42148,20.121689,-0.000180,20.108601,0.8254,0.280,4.42148,0.00000
1147.00,4.42126,20.121742,-0.000178,20.108627,0.8255,0.280,4.42126,0.00000
1148.00,4.42131,20.121708,-0.000177,20.108583,0.8256,0.280,4.42131,0.00000
1149.00,4.42190,20.121679,-0.000175,20.108527,0.8258,0.280,4.42190,0.00000
1150.00,4.42264,20.121712,-0.000173,20.108512,0.8259,0.280,4.42264,0.00000
1151.00,4.42247,20.121705,-0.000172,20.108485,0.8261,0.280,4.42247,0.00000
1152.00,4.42201,20.121728,-0.000167,20.108470,0.8262,0.280,4.42201,0.00000
1153.00,4.42208,20.121766,-0.000164,20.108486,0.8264,0.280,4.42208,0.00000
1154.00,4.42212,20.121784,-0.000165,20.108469,0.8266,0.280,4.42212,0.00000
1155.00,4.42252,20.121791,-0.000163,20.108467,0.8267,0.280,4.42252,0.00000
1156.00,4.42278,20.121801,-0.000164,20.108462,0.8269,0.280,4.42278,0.00000
1157.00,4.42379,20.121786,-0.000170,20.108430,0.8271,0.280,4.42379,0.00000
1158.00,4.42311,20.121801,-0.000171,20.108470,0.8272,0.280,4.42311,0.00000
1159.00,4.42341,20.121796,-0.000170,20.108469,0.8274,0.280,4.42341,0.00000
1160.00,4.42333,20.121875,-0.000170,20.108535,0.8275,0.280,4.42333,0.00000
1161.00,4.42340,20.121934,-0.000168,20.108595,0.8277,0.280,4.42340,0.00000
1162.00,4.42288,20.121969,-0.000168,20.108643,0.8278,0.280,4.42288,0.00000
1163.00,4.42374,20.122053,-0.000168,20.108654,0.8280,0.281,4.42374,0.00000
1164.00,4.42354,20.122054,-0.000170,20.108689,0.8282,0.281,4.42354,0.00000
1165.00,4.42255,20.122002,-0.000171,20.108627,0.8283,0.281,4.42255,0.00000
1166.00,4.42180,20.121983,-0.000174,20.108587,0.8284,0.281,4.42180,0.00000
1167.00,4.42170,20.122007,-0.000174,20.108615,0.8286,0.281,4.42170,0.00000
1168.00,4.42100,20.122000,-0.000174,20.108636,0.8287,0.281,4.42100,0.00000
1169.00,4.42069,20.122040,-0.000174,20.108594,0.8288,0.281,4.42069,0.00000
1170.00,4.42167,20.122037,-0.000175,20.108572,0.8290,0.281,4.42167,0.00000
1171.00,4.42282,20.122038,-0.000175,20.108529,0.8292,0.282,4.42282,0.00000
1172.00,4.42315,20.121989,-0.000176,20.108419,0.8293,0.282,4.42315,0.00000
1173.00,4.42437,20.121958,-0.000177,20.108337,0.8295,0.282,4.42437,0.00000
1174.00,4.42414,20.121987,-0.000176,20.108349,0.8297,0.282,4.42414,0.00000
1175.00,4.42420,20.121999,-0.000177,20.108329,0.8298,0.282,4.42420,0.00000
1176.00,4.42409,20.121997,-0.000174,20.108311,0.8300,0.282,4.42409,0.00000
1177.00,4.42409,20.122070,-0.000172,20.108356,0.8301,0.282,4.42409,0.00000
1178.00,4.42298,20.122113,-0.000170,20.108381,0.8302,0.282,4.42298,0.00000
1179.00,4.42345,20.122177,-0.000169,20.108447,0.8303,0.282,4.42345,0.00000
1180.00,4.42362,20.122233,-0.000168,20.108512,0.8304,0.282,4.42362,0.00000
1181.00,4.42358,20.122297,-0.000166,20.108549,0.8305,0.282,4.42358,0.00000
@7,2.5001,5.0, 1180.082 
1182.00,4.42329,20.122347,-0.000166,20.108581,0.8306,0.282,4.42329,0.00000
1183.00,4.42220,20.122342,-0.000169,20.108560,0.8307,0.282,4.42220,0.00000
1184.00,4.41682,20.122391,-0.000170,20.108570,0.8308,0.282,4.41682,0.00000
1185.00,4.40486,20.122443,-0.000168,20.108547,0.8309,0.282,4.40486,0.00000
1186.00,4.38741,20.122459,-0.000169,20.108536,0.8309,0.283,4.38741,0.00000
1187.00,4.36569,20.122468,-0.000168,20.108487,0.8310,0.283,4.36569,0.00000
1188.00,4.34317,20.122518,-0.000167,20.108530,0.8311,0.283,4.34317,0.00000
1189.00,4.32448,20.122510,-0.000166,20.108512,0.8312,0.283,4.32448,0.00000
1190.00,4.31466,20.122518,-0.000167,20.108492,0.8313,0.283,4.31466,0.00000
1191.00,4.31136,20.122570,-0.000166,20.108517,0.8314,0.283,4.31136,0.00000
1192.00,4.31475,20.122624,-0.000167,20.108609,0.8315,0.283,4.31475,0.00000
1193.00,4.32241,20.122671,-0.000171,20.108588,0.8316,0.283,4.32241,0.00000
1194.00,4.33179,20.122627,-0.000174,20.108459,0.8317,0.283,4.33179,0.00000
1195.00,4.34018,20.122677,-0.000176,20.108479,0.8318,0.283,4.34018,0.00000
1196.00,4.34876,20.122656,-0.000181,20.108476,0.8319,0.284,4.34876,0.00000
1197.00,4.35711,20.122588,-0.000179,20.108346,0.8320,0.284,4.35711,0.00000
1198.00,4.36448,20.122581,-0.000177,20.108345,0.8321,0.284,4.36448,0.00000
1199.00,4.37109,20.122617,-0.000174,20.108410,0.8321,0.284,4.37109,0.00000
1200.00,4.37616,20.122607,-0.000171,20.108392,0.8322,0.284,4.37616,0.00000
1201.00,4.38031,20.122667,-0.000166,20.108455,0.8324,0.283,4.38031,0.00000
1202.00,4.38305,20.122766,-0.000169,20.108586,0.8325,0.284,4.38305,0.00000
1203.00,4.38346,20.122789,-0.000168,20.108570,0.8326,0.284,4.38346,0.00000
1204.00,4.38305,20.122854,-0.000167,20.108621,0.8328,0.284,4.38305,0.00000
1205.00,4.38269,20.122897,-0.000167,20.108663,0.8329,0.284,4.38269,0.00000
1206.00,4.38233,20.122913,-0.000169,20.108593,0.8330,0.284,4.38233,0.00000
1207.00,4.38240,20.122903,-0.000168,20.108530,0.8331,0.284,4.38240,0.00000
1208.00,4.38404,20.122947,-0.000166,20.108558,0.8332,0.284,4.38404,0.00000
1209.00,4.38562,20.122948,-0.000165,20.108521,0.8333,0.284,4.38562,0.00000
1210.00,4.38725,20.122932,-0.000164,20.108496,0.8334,0.284,4.38725,0.00000
1211.00,4.38857,20.122899,-0.000163,20.108491,0.8335,0.284,4.38857,0.00000
1212.00,4.38869,20.122934,-0.000166,20.108521,0.8336,0.284,4.38869,0.00000
1213.00,4.38889,20.122947,-0.000164,20.108535,0.8338,0.284,4.38889,0.00000
1214.00,4.38893,20.122955,-0.000165,20.108544,0.8339,0.284,4.38893,0.00000
1215.00,4.39023,20.122974,-0.000165,20.108524,0.8340,0.284,4.39023,0.00000
1216.00,4.39074,20.123079,-0.000163,20.108525,0.8341,0.284,4.39074,0.00000
1217.00,4.39163,20.123047,-0.000160,20.108427,0.8343,0.284,4.39163,0.00000
1218.00,4.39205,20.123066,-0.000162,20.108386,0.8343,0.284,4.39205,0.00000
1219.00,4.39304,20.123124,-0.000163,20.108377,0.8345,0.284,4.39304,0.00000
1220.00,4.39295,20.123183,-0.000163,20.108390,0.8345,0.284,4.39295,0.00000
1221.00,4.39516,20.123176,-0.000166,20.108436,0.8346,0.285,4.39516,0.00000
1222.00,4.39737,20.123192,-0.000167,20.108486,0.8347,0.285,4.39737,0.00000
1223.00,4.39981,20.123262,-0.000168,20.108553,0.8347,0.285,4.39981,0.00000
1224.00,4.40023,20.123217,-0.000168,20.108554,0.8348,0.285,4.40023,0.00000
1225.00,4.40110,20.123218,-0.000165,20.108537,0.8349,0.285,4.40110,0.00000
1226.00,4.40077,20.123223,-0.000164,20.108492,0.8350,0.285,4.40077,0.00000
1227.00,4.40116,20.123265,-0.000164,20.108483,0.8351,0.285,4.40116,0.00000
1228.00,4.40019,20.123255,-0.000164,20.108483,0.8352,0.285,4.40019,0.00000
1229.00,4.40116,20.123335,-0.000164,20.108523,0.8352,0.285,4.40116,0.00000
1230.00,4.40289,20.123333,-0.000165,20.108562,0.8353,0.285,4.40289,0.00000
1231.00,4.40412,20.123323,-0.000168,20.108561,0.8354,0.285,4.40412,0.00000
1232.00,4.40410,20.123338,-0.000166,20.108560,0.8355,0.285,4.40410,0.00000
1233.00,4.40458,20.123332,-0.000164,20.108495,0.8355,0.285,4.40458,0.00000
1234.00,4.40452,20.123345,-0.000165,20.108508,0.8356,0.285,4.40452,0.00000
1235.00,4.40443,20.123323,-0.000167,20.108399,0.8357,0.285,4.40443,0.00000
1236.00,4.40454,20.123363,-0.000166,20.108371,0.8358,0.285,4.40454,0.00000
1237.00,4.40486,20.123393,-0.000166,20.108396,0.8359,0.285,4.40486,0.00000
1238.00,4.40564,20.123395,-0.000166,20.108414,0.8360,0.285,4.40564,0.00000
1239.00,4.40705,20.123384,-0.000166,20.108409,0.8360,0.286,4.40705,0.00000
1240.00,4.40759,20.123455,-0.000166,20.108514,0.8361,0.286,4.40759,0.00000
1241.00,4.40718,20.123474,-0.000165,20.108529,0.8362,0.286,4.40718,0.00000
1242.00,4.40695,20.123499,-0.000166,20.108551,0.8363,0.286,4.40695,0.00000
1243.00,4.40698,20.123551,-0.000167,20.108570,0.8363,0.286,4.40698,0.00000
1244.00,4.40695,20.123590,-0.000170,20.108542,0.8364,0.286,4.40695,0.00000
1245.00,4.40623,20.123539,-0.000170,20.108472,0.8364,0.286,4.40623,0.00000
1246.00,4.40759,20.123515,-0.000168,20.108466,0.8365,0.286,4.40759,0.00000
1247.00,4.40978,20.123576,-0.000168,20.108494,0.8365,0.286,4.40978,0.00000
1248.00,4.41044,20.123620,-0.000168,20.108473,0.8365,0.286,4.41044,0.00000
1249.00,4.41120,20.123650,-0.000163,20.108486,0.8366,0.286,4.41120,0.00000
1250.00,4.41265,20.123745,-0.000161,20.108547,0.8366,0.286,4.41265,0.00000
1251.00,4.41290,20.123747,-0.000165,20.108499,0.8367,0.286,4.41290,0.00000
1252.00,4.41180,20.123757,-0.000168,20.108446,0.8367,0.287,4.41180,0.00000
1253.00,4.41209,20.123756,-0.000170,20.108474,0.8367,0.287,4.41209,0.00000
1254.00,4.41226,20.123775,-0.000172,20.108501,0.8368,0.287,4.41226,0.00000
1255.00,4.41207,20.123809,-0.000174,20.108497,0.8368,0.287,4.41207,0.00000
1256.00,4.41222,20.123882,-0.000173,20.108567,0.8369,0.287,4.41222,0.00000
1257.00,4.41246,20.123870,-0.000168,20.108555,0.8369,0.287,4.41246,0.00000
1258.00,4.41205,20.123867,-0.000166,20.108532,0.8369,0.287,4.41205,0.00000
1259.00,4.41247,20.123917,-0.000167,20.108527,0.8369,0.287,4.41247,0.00000
1260.00,4.41321,20.123942,-0.000164,20.108568,0.8369,0.287,4.41321,0.00000
1261.00,4.41242,20.123901,-0.000164,20.108485,0.8370,0.287,4.41242,0.00000
1262.00,4.41281,20.123995,-0.000166,20.108557,0.8370,0.287,4.41281,0.00000
1263.00,4.41354,20.123985,-0.000167,20.108518,0.8371,0.287,4.41354,0.00000
1264.00,4.41238,20.123946,-0.000166,20.108477,0.8371,0.287,4.41238,0.00000
1265.00,4.41160,20.123914,-0.000169,20.108412,0.8372,0.287,4.41160,0.00000
1266.00,4.41142,20.123997,-0.000170,20.108486,0.8373,0.288,4.41142,0.00000
1267.00,4.41108,20.123914,-0.000172,20.108412,0.8374,0.288,4.41108,0.00000
1268.00,4.41090,20.123966,-0.000170,20.108439,0.8376,0.288,4.41090,0.00000
1269.00,4.41171,20.123981,-0.000167,20.108424,0.8377,0.288,4.41171,0.00000
1270.00,4.41233,20.124062,-0.000166,20.108506,0.8378,0.288,4.41233,0.00000
1271.00,4.41316,20.124053,-0.000166,20.108481,0.8380,0.288,4.41316,0.00000
1272.00,4.41420,20.124089,-0.000161,20.108460,0.8381,0.288,4.41420,0.00000
1273.00,4.41517,20.124119,-0.000163,20.108433,0.8382,0.288,4.41517,0.00000
1274.00,4.41518,20.124198,-0.000166,20.108483,0.8384,0.288,4.41518,0.00000
1275.00,4.41413,20.124169,-0.000166,20.108389,0.8385,0.288,4.41413,0.00000
1276.00,4.41423,20.124239,-0.000165,20.108455,0.8386,0.288,4.41423,0.00000
1277.00,4.41418,20.124225,-0.000169,20.108415,0.8388,0.288,4.41418,0.00000
1278.00,4.41386,20.124227,-0.000168,20.108432,0.8389,0.288,4.41386,0.00000
1279.00,4.41369,20.124226,-0.000167,20.108410,0.8390,0.288,4.41369,0.00000
1280.00,4.41440,20.124248,-0.000170,20.108429,0.8391,0.288,4.41440,0.00000
1281.00,4.41408,20.124185,-0.000170,20.108374,0.8392,0.288,4.41408,0.00000
1282.00,4.41413,20.124244,-0.000168,20.108448,0.8393,0.288,4.41413,0.00000
1283.00,4.41395,20.124238,-0.000169,20.108429,0.8393,0.288,4.41395,0.00000
1284.00,4.41369,20.124290,-0.000169,20.108444,0.8394,0.288,4.41369,0.00000
1285.00,4.41349,20.124354,-0.000167,20.108462,0.8395,0.288,4.41349,0.00000
1286.00,4.41366,20.124415,-0.000168,20.108430,0.8395,0.289,4.41366,0.00000
1287.00,4.41277,20.124411,-0.000168,20.108371,0.8396,0.289,4.41277,0.00000
1288.00,4.41237,20.124502,-0.000164,20.108451,0.8396,0.289,4.41237,0.00000
1289.00,4.41299,20.124463,-0.000167,20.108416,0.8397,0.289,4.41299,0.00000
1290.00,4.41348,20.124482,-0.000168,20.108399,0.8397,0.289,4.41348,0.00000
1291.00,4.41398,20.124546,-0.000166,20.108398,0.8398,0.289,4.41398,0.00000
1292.00,4.41480,20.124664,-0.000168,20.108483,0.8399,0.289,4.41480,0.00000
1293.00,4.41572,20.124632,-0.000170,20.108412,0.8399,0.289,4.41572,0.00000
1294.00,4.41579,20.124684,-0.000168,20.108424,0.8400,0.289,4.41579,0.00000
1295.00,4.41563,20.124670,-0.000168,20.108400,0.8401,0.289,4.41563,0.00000
1296.00,4.41590,20.124623,-0.000166,20.108438,0.8402,0.289,4.41590,0.00000
1297.00,4.41595,20.124561,-0.000166,20.108383,0.8402,0.289,4.41595,0.00000
1298.00,4.41537,20.124563,-0.000165,20.108432,0.8403,0.289,4.41537,0.00000
1299.00,4.41646,20.124563,-0.000168,20.108438,0.8404,0.289,4.41646,0.00000
1300.00,4.41687,20.124615,-0.000169,20.108450,0.8405,0.290,4.41687,0.00000
1301.00,4.41711,20.124704,-0.000171,20.108456,0.8406,0.290,4.41711,0.00000
1302.00,4.41713,20.124775,-0.000171,20.108489,0.8407,0.290,4.41713,0.00000
1303.00,4.41778,20.124847,-0.000172,20.108476,0.8408,0.290,4.41778,0.00000
1304.00,4.41673,20.124870,-0.000170,20.108500,0.8409,0.290,4.41673,0.00000
1305.00,4.41623,20.124901,-0.000167,20.108566,0.8409,0.290,4.41623,0.00000
1306.00,4.41527,20.124897,-0.000170,20.108562,0.8410,0.290,4.41527,0.00000
1307.00,4.41489,20.124931,-0.000172,20.108566,0.8411,0.290,4.41489,0.00000
1308.00,4.41462,20.124974,-0.000173,20.108628,0.8411,0.290,4.41462,0.00000
1309.00,4.41457,20.125012,-0.000174,20.108613,0.8412,0.290,4.41457,0.00000
1310.00,4.41467,20.124931,-0.000175,20.108525,0.8412,0.290,4.41467,0.00000
1311.00,4.41488,20.124945,-0.000174,20.108505,0.8413,0.290,4.41488,0.00000
1312.00,4.41552,20.124939,-0.000172,20.108510,0.8414,0.290,4.41552,0.00000
1313.00,4.41525,20.124932,-0.000174,20.108456,0.8415,0.291,4.41525,0.00000
1314.00,4.41502,20.124946,-0.000175,20.108442,0.8415,0.291,4.41502,0.00000
1315.00,4.41500,20.125018,-0.000176,20.108463,0.8417,0.291,4.41500,0.00000
1316.00,4.41485,20.125085,-0.000179,20.108500,0.8418,0.291,4.41485,0.00000
1317.00,4.41468,20.125159,-0.000176,20.108505,0.8419,0.291,4.41468,0.00000
1318.00,4.41614,20.125206,-0.000172,20.108505,0.8420,0.291,4.41614,0.00000
1319.00,4.41602,20.125201,-0.000171,20.108506,0.8421,0.291,4.41602,0.00000
1320.00,4.41545,20.125253,-0.000169,20.108575,0.8422,0.291,4.41545,0.00000
1321.00,4.41584,20.125273,-0.000164,20.108559,0.8423,0.291,4.41584,0.00000
1322.00,4.41555,20.125210,-0.000167,20.108527,0.8425,0.291,4.41555,0.00000
1323.00,4.41437,20.125224,-0.000170,20.108509,0.8426,0.291,4.41437,0.00000
1324.00,4.41560,20.125217,-0.000171,20.108444,0.8427,0.291,4.41560,0.00000
1325.00,4.41648,20.125230,-0.000173,20.108396,0.8428,0.291,4.41648,0.00000
1326.00,4.41608,20.125163,-0.000176,20.108337,0.8430,0.291,4.41608,0.00000
1327.00,4.41608,20.125166,-0.000174,20.108326,0.8431,0.291,4.41608,0.00000
1328.00,4.41617,20.125187,-0.000174,20.108350,0.8432,0.292,4.41617,0.00000
1329.00,4.41537,20.125184,-0.000171,20.108344,0.8433,0.292,4.41537,0.00000
1330.00,4.41410,20.125189,-0.000164,20.108363,0.8434,0.291,4.41410,0.00000
1331.00,4.41448,20.125322,-0.000164,20.108482,0.8435,0.291,4.41448,0.00000
1332.00,4.41430,20.125384,-0.000163,20.108488,0.8436,0.291,4.41430,0.00000
1333.00,4.41394,20.125288,-0.000163,20.108398,0.8437,0.291,4.41394,0.00000
1334.00,4.41435,20.125390,-0.000169,20.108490,0.8438,0.292,4.41435,0.00000
1335.00,4.41542,20.125409,-0.000177,20.108481,0.8439,0.292,4.41542,0.00000
1336.00,4.41505,20.125298,-0.000174,20.108375,0.8440,0.292,4.41505,0.00000
1337.00,4.41568,20.125295,-0.000176,20.108360,0.8441,0.292,4.41568,0.00000
1338.00,4.41625,20.125432,-0.000176,20.108453,0.8442,0.292,4.41625,0.00000
1339.00,4.41557,20.125432,-0.000172,20.108416,0.8443,0.292,4.41557,0.00000
1340.00,4.41560,20.125483,-0.000169,20.108404,0.8445,0.292,4.41560,0.00000
1341.00,4.41566,20.125539,-0.000168,20.108417,0.8446,0.292,4.41566,0.00000
1342.00,4.41485,20.125541,-0.000166,20.108420,0.8447,0.292,4.41485,0.00000
1343.00,4.41459,20.125525,-0.000166,20.108381,0.8448,0.292,4.41459,0.00000
1344.00,4.41507,20.125508,-0.000170,20.108327,0.8449,0.292,4.41507,0.00000
1345.00,4.41542,20.125459,-0.000165,20.108286,0.8449,0.292,4.41542,0.00000
1346.00,4.41572,20.125485,-0.000167,20.108252,0.8450,0.292,4.41572,0.00000
1347.00,4.41624,20.125492,-0.000168,20.108280,0.8451,0.292,4.41624,0.00000
1348.00,4.41663,20.125499,-0.000169,20.108265,0.8451,0.293,4.41663,0.00000
1349.00,4.41653,20.125581,-0.000166,20.108357,0.8452,0.292,4.41653,0.00000
1350.00,4.41599,20.125695,-0.000172,20.108487,0.8453,0.293,4.41599,0.00000
1351.00,4.41556,20.125705,-0.000171,20.108564,0.8454,0.293,4.41556,0.00000
1352.00,4.41511,20.125771,-0.000171,20.108589,0.8454,0.293,4.41511,0.00000
1353.00,4.41476,20.125818,-0.000169,20.108621,0.8455,0.293,4.41476,0.00000
1354.00,4.41427,20.125834,-0.000168,20.108614,0.8456,0.293,4.41427,0.00000
1355.00,4.41325,20.125770,-0.000167,20.108519,0.8457,0.293,4.41325,0.00000
1356.00,4.41253,20.125805,-0.000169,20.108435,0.8458,0.293,4.41253,0.00000
1357.00,4.41237,20.125847,-0.000170,20.108426,0.8459,0.293,4.41237,0.00000
1358.00,4.41209,20.125858,-0.000172,20.108427,0.8459,0.293,4.41209,0.00000
1359.00,4.41232,20.125868,-0.000174,20.108404,0.8460,0.293,4.41232,0.00000
1360.00,4.41287,20.125902,-0.000175,20.108398,0.8461,0.294,4.41287,0.00000
1361.00,4.41329,20.125979,-0.000176,20.108474,0.8461,0.294,4.41329,0.00000
1362.00,4.41315,20.125961,-0.000176,20.108426,0.8462,0.294,4.41315,0.00000
1363.00,4.41375,20.126002,-0.000170,20.108407,0.8462,0.294,4.41375,0.00000
1364.00,4.41405,20.126081,-0.000170,20.108424,0.8463,0.294,4.41405,0.00000
1365.00,4.41419,20.126132,-0.000171,20.108440,0.8463,0.294,4.41419,0.00000
1366.00,4.41428,20.126080,-0.000168,20.108415,0.8463,0.294,4.41428,0.00000
1367.00,4.41403,20.126116,-0.000167,20.108456,0.8464,0.294,4.41403,0.00000
1368.00,4.41356,20.126115,-0.000171,20.108426,0.8465,0.294,4.41356,0.00000
1369.00,4.41315,20.126015,-0.000168,20.108399,0.8465,0.294,4.41315,0.00000
1370.00,4.41303,20.125997,-0.000166,20.108401,0.8466,0.294,4.41303,0.00000
1371.00,4.41345,20.126054,-0.000167,20.108404,0.8467,0.294,4.41345,0.00000
1372.00,4.41359,20.126042,-0.000168,20.108386,0.8468,0.294,4.41359,0.00000
1373.00,4.41359,20.126056,-0.000170,20.108447,0.8469,0.294,4.41359,0.00000
1374.00,4.41360,20.126116,-0.000172,20.108452,0.8470,0.294,4.41360,0.00000
1375.00,4.41441,20.126135,-0.000169,20.108415,0.8471,0.294,4.41441,0.00000
1376.00,4.41535,20.126188,-0.000170,20.108466,0.8472,0.294,4.41535,0.00000
1377.00,4.41576,20.126238,-0.000170,20.108453,0.8473,0.294,4.41576,0.00000
1378.00,4.41578,20.126326,-0.000168,20.108487,0.8474,0.294,4.41578,0.00000
1379.00,4.41564,20.126409,-0.000165,20.108569,0.8475,0.294,4.41564,0.00000
1380.00,4.41513,20.126465,-0.000168,20.108618,0.8476,0.295,4.41513,0.00000
1381.00,4.41404,20.126512,-0.000168,20.108619,0.8477,0.295,4.41404,0.00000
@8,2.5001,5.0, 1380.042 
1382.00,4.41476,20.126571,-0.000165,20.108716,0.8478,0.295,4.41476,0.00000
1383.00,4.41287,20.126516,-0.000169,20.108664,0.8479,0.295,4.41287,0.00000
1384.00,4.40818,20.126537,-0.000170,20.108629,0.8481,0.295,4.40818,0.00000
1385.00,4.39895,20.126597,-0.000170,20.108642,0.8482,0.295,4.39895,0.00000
1386.00,4.38452,20.126532,-0.000171,20.108603,0.8483,0.295,4.38452,0.00000
1387.00,4.36491,20.126525,-0.000174,20.108528,0.8484,0.295,4.36491,0.00000
1388.00,4.34548,20.126537,-0.000175,20.108496,0.8485,0.295,4.34548,0.00000
1389.00,4.32943,20.126507,-0.000174,20.108433,0.8486,0.295,4.32943,0.00000
1390.00,4.31959,20.126483,-0.000178,20.108395,0.8487,0.296,4.31959,0.00000
1391.00,4.31689,20.126594,-0.000175,20.108437,0.8489,0.296,4.31689,0.00000
1392.00,4.32115,20.126649,-0.000174,20.108422,0.8490,0.296,4.32115,0.00000
1393.00,4.32884,20.126761,-0.000172,20.108458,0.8491,0.296,4.32884,0.00000
1394.00,4.33828,20.126825,-0.000174,20.108498,0.8492,0.296,4.33828,0.00000
1395.00,4.34726,20.126830,-0.000169,20.108552,0.8494,0.296,4.34726,0.00000
1396.00,4.35523,20.126774,-0.000171,20.108526,0.8495,0.296,4.35523,0.00000
1397.00,4.36145,20.126808,-0.000170,20.108581,0.8496,0.296,4.36145,0.00000
1398.00,4.36617,20.126751,-0.000169,20.108536,0.8497,0.296,4.36617,0.00000
1399.00,4.37017,20.126729,-0.000169,20.108483,0.8498,0.296,4.37017,0.00000
1400.00,4.37414,20.126706,-0.000170,20.108401,0.8499,0.296,4.37414,0.00000
1401.00,4.37683,20.126766,-0.000168,20.108393,0.8500,0.296,4.37683,0.00000
1402.00,4.37918,20.126736,-0.000169,20.108321,0.8501,0.296,4.37918,0.00000
1403.00,4.38159,20.126777,-0.000171,20.108365,0.8502,0.296,4.38159,0.00000
1404.00,4.38308,20.126888,-0.000171,20.108465,0.8503,0.296,4.38308,0.00000
1405.00,4.38382,20.127021,-0.000172,20.108545,0.8504,0.297,4.38382,0.00000
1406.00,4.38526,20.127044,-0.000175,20.108495,0.8505,0.297,4.38526,0.00000
1407.00,4.38600,20.127077,-0.000174,20.108513,0.8506,0.297,4.38600,0.00000
1408.00,4.38677,20.127096,-0.000173,20.108524,0.8507,0.297,4.38677,0.00000
1409.00,4.38638,20.127083,-0.000169,20.108543,0.8507,0.297,4.38638,0.00000
1410.00,4.38601,20.127017,-0.000168,20.108533,0.8508,0.297,4.38601,0.00000
1411.00,4.38554,20.127003,-0.000164,20.108578,0.8508,0.297,4.38554,0.00000
1412.00,4.38569,20.126973,-0.000166,20.108552,0.8509,0.297,4.38569,0.00000
1413.00,4.38626,20.126973,-0.000165,20.108506,0.8509,0.297,4.38626,0.00000
1414.00,4.38812,20.126975,-0.000168,20.108469,0.8509,0.297,4.38812,0.00000
1415.00,4.38971,20.127007,-0.000171,20.108427,0.8510,0.297,4.38971,0.00000
1416.00,4.39083,20.127023,-0.000174,20.108414,0.8510,0.297,4.39083,0.00000
1417.00,4.39173,20.127099,-0.000175,20.108492,0.8511,0.298,4.39173,0.00000
1418.00,4.39256,20.127077,-0.000174,20.108480,0.8511,0.298,4.39256,0.00000
1419.00,4.39299,20.127031,-0.000173,20.108414,0.8512,0.298,4.39299,0.00000
1420.00,4.39348,20.127091,-0.000169,20.108441,0.8512,0.298,4.39348,0.00000
1421.00,4.39316,20.127130,-0.000166,20.108492,0.8513,0.298,4.39316,0.00000
1422.00,4.39392,20.127110,-0.000163,20.108440,0.8514,0.297,4.39392,0.00000
1423.00,4.39445,20.127244,-0.000161,20.108530,0.8515,0.297,4.39445,0.00000
1424.00,4.39555,20.127287,-0.000161,20.108566,0.8516,0.297,4.39555,0.00000
1425.00,4.39631,20.127272,-0.000162,20.108567,0.8516,0.297,4.39631,0.00000
1426.00,4.39786,20.127301,-0.000162,20.108570,0.8517,0.297,4.39786,0.00000
1427.00,4.39790,20.127339,-0.000162,20.108612,0.8518,0.297,4.39790,0.00000
1428.00,4.39772,20.127311,-0.000165,20.108603,0.8519,0.298,4.39772,0.00000
1429.00,4.39734,20.127385,-0.000169,20.108658,0.8520,0.298,4.39734,0.00000
1430.00,4.39715,20.127371,-0.000171,20.108610,0.8521,0.298,4.39715,0.00000
1431.00,4.39667,20.127365,-0.000173,20.108550,0.8522,0.298,4.39667,0.00000
1432.00,4.39692,20.127378,-0.000173,20.108565,0.8522,0.298,4.39692,0.00000
1433.00,4.39684,20.127386,-0.000171,20.108519,0.8523,0.298,4.39684,0.00000
1434.00,4.39673,20.127318,-0.000168,20.108415,0.8524,0.298,4.39673,0.00000
1435.00,4.39735,20.127354,-0.000164,20.108422,0.8525,0.298,4.39735,0.00000
1436.00,4.39831,20.127360,-0.000163,20.108434,0.8525,0.298,4.39831,0.00000
1437.00,4.39881,20.127334,-0.000166,20.108339,0.8526,0.298,4.39881,0.00000
1438.00,4.39990,20.127332,-0.000165,20.108379,0.8527,0.298,4.39990,0.00000
1439.00,4.40026,20.127397,-0.000164,20.108438,0.8527,0.298,4.40026,0.00000
1440.00,4.40019,20.127453,-0.000166,20.108483,0.8528,0.299,4.40019,0.00000
1441.00,4.40030,20.127458,-0.000169,20.108474,0.8528,0.299,4.40030,0.00000
1442.00,4.40036,20.127538,-0.000168,20.108513,0.8529,0.299,4.40036,0.00000
1443.00,4.40028,20.127609,-0.000168,20.108546,0.8529,0.299,4.40028,0.00000
1444.00,4.40098,20.127685,-0.000168,20.108571,0.8530,0.299,4.40098,0.00000
1445.00,4.40135,20.127716,-0.000168,20.108607,0.8530,0.299,4.40135,0.00000
1446.00,4.40090,20.127734,-0.000165,20.108609,0.8530,0.299,4.40090,0.00000
1447.00,4.40177,20.127668,-0.000165,20.108589,0.8531,0.299,4.40177,0.00000
1448.00,4.40252,20.127656,-0.000165,20.108553,0.8531,0.299,4.40252,0.00000
1449.00,4.40321,20.127653,-0.000164,20.108515,0.8531,0.299,4.40321,0.00000
1450.00,4.40408,20.127647,-0.000163,20.108441,0.8531,0.299,4.40408,0.00000
1451.00,4.40524,20.127760,-0.000164,20.108499,0.8532,0.299,4.40524,0.00000
1452.00,4.40454,20.127872,-0.000166,20.108599,0.8532,0.299,4.40454,0.00000
1453.00,4.40428,20.127923,-0.000166,20.108603,0.8533,0.299,4.40428,0.00000
1454.00,4.40441,20.127952,-0.000168,20.108628,0.8534,0.300,4.40441,0.00000
1455.00,4.40410,20.127972,-0.000170,20.108656,0.8534,0.300,4.40410,0.00000
1456.00,4.40398,20.127939,-0.000169,20.108627,0.8535,0.300,4.40398,0.00000
1457.00,4.40431,20.127942,-0.000170,20.108544,0.8535,0.300,4.40431,0.00000
1458.00,4.40452,20.127911,-0.000171,20.108500,0.8536,0.300,4.40452,0.00000
1459.00,4.40437,20.127908,-0.000172,20.108471,0.8536,0.300,4.40437,0.00000
1460.00,4.40419,20.127910,-0.000171,20.108438,0.8537,0.300,4.40419,0.00000
1461.00,4.40403,20.127900,-0.000172,20.108377,0.8537,0.300,4.40403,0.00000
1462.00,4.40511,20.127940,-0.000169,20.108358,0.8538,0.300,4.40511,0.00000
1463.00,4.40565,20.127989,-0.000170,20.108377,0.8538,0.300,4.40565,0.00000
1464.00,4.40575,20.127966,-0.000173,20.108364,0.8539,0.300,4.40575,0.00000
1465.00,4.40650,20.128014,-0.000170,20.108406,0.8539,0.300,4.40650,0.00000
1466.00,4.40688,20.128082,-0.000167,20.108475,0.8539,0.300,4.40688,0.00000
1467.00,4.40557,20.128113,-0.000168,20.108554,0.8539,0.300,4.40557,0.00000
1468.00,4.40501,20.128115,-0.000168,20.108562,0.8539,0.300,4.40501,0.00000
1469.00,4.40545,20.128140,-0.000165,20.108525,0.8540,0.300,4.40545,0.00000
1470.00,4.40463,20.128213,-0.000166,20.108551,0.8540,0.300,4.40463,0.00000
1471.00,4.40410,20.128221,-0.000167,20.108482,0.8540,0.301,4.40410,0.00000
1472.00,4.40447,20.128215,-0.000168,20.108426,0.8541,0.301,4.40447,0.00000
1473.00,4.40478,20.128265,-0.000166,20.108431,0.8541,0.301,4.40478,0.00000
1474.00,4.40446,20.128276,-0.000165,20.108433,0.8541,0.301,4.40446,0.00000
1475.00,4.40439,20.128272,-0.000167,20.108401,0.8542,0.301,4.40439,0.00000
1476.00,4.40470,20.128255,-0.000167,20.108471,0.8542,0.301,4.40470,0.00000
1477.00,4.40565,20.128289,-0.000166,20.108464,0.8542,0.301,4.40565,0.00000
1478.00,4.40658,20.128283,-0.000167,20.108452,0.8543,0.301,4.40658,0.00000
1479.00,4.40684,20.128348,-0.000168,20.108514,0.8543,0.301,4.40684,0.00000
1480.00,4.40786,20.128347,-0.000168,20.108480,0.8543,0.301,4.40786,0.00000
1481.00,4.40852,20.128402,-0.000170,20.108445,0.8543,0.301,4.40852,0.00000
1482.00,4.40800,20.128433,-0.000168,20.108483,0.8544,0.301,4.40800,0.00000
1483.00,4.40724,20.128511,-0.000167,20.108490,0.8544,0.301,4.40724,0.00000
1484.00,4.40663,20.128544,-0.000170,20.108459,0.8544,0.302,4.40663,0.00000
1485.00,4.40599,20.128571,-0.000171,20.108480,0.8545,0.302,4.40599,0.00000
1486.00,4.40543,20.128632,-0.000170,20.108550,0.8545,0.302,4.40543,0.00000
1487.00,4.40517,20.128600,-0.000171,20.108475,0.8546,0.302,4.40517,0.00000
1488.00,4.40578,20.128606,-0.000172,20.108482,0.8546,0.302,4.40578,0.00000
1489.00,4.40630,20.128640,-0.000174,20.108514,0.8546,0.302,4.40630,0.00000
1490.00,4.40678,20.128665,-0.000172,20.108511,0.8547,0.302,4.40678,0.00000
1491.00,4.40775,20.128665,-0.000173,20.108473,0.8547,0.302,4.40775,0.00000
1492.00,4.40829,20.128758,-0.000174,20.108564,0.8547,0.302,4.40829,0.00000
1493.00,4.40817,20.128746,-0.000175,20.108567,0.8548,0.303,4.40817,0.00000
1494.00,4.40847,20.128708,-0.000169,20.108497,0.8548,0.302,4.40847,0.00000
1495.00,4.40839,20.128744,-0.000168,20.108542,0.8549,0.302,4.40839,0.00000
1496.00,4.40785,20.128780,-0.000165,20.108541,0.8549,0.302,4.40785,0.00000
1497.00,4.40709,20.128772,-0.000166,20.108495,0.8550,0.302,4.40709,0.00000
1498.00,4.40632,20.128801,-0.000166,20.108460,0.8551,0.302,4.40632,0.00000
1499.00,4.40561,20.128836,-0.000169,20.108513,0.8552,0.303,4.40561,0.00000
1500.00,4.40525,20.128815,-0.000169,20.108427,0.8552,0.303,4.40525,0.00000
1501.00,4.40483,20.128900,-0.000171,20.108488,0.8553,0.303,4.40483,0.00000
1502.00,4.40562,20.128883,-0.000169,20.108511,0.8554,0.303,4.40562,0.00000
1503.00,4.40618,20.128875,-0.000168,20.108481,0.8554,0.303,4.40618,0.00000
1504.00,4.40613,20.128844,-0.000169,20.108442,0.8555,0.303,4.40613,0.00000
1505.00,4.40674,20.128837,-0.000171,20.108488,0.8555,0.303,4.40674,0.00000
1506.00,4.40691,20.128748,-0.000170,20.108427,0.8555,0.303,4.40691,0.00000
1507.00,4.40756,20.128759,-0.000172,20.108344,0.8556,0.303,4.40756,0.00000
1508.00,4.40764,20.128836,-0.000172,20.108401,0.8556,0.303,4.40764,0.00000
1509.00,4.40869,20.128932,-0.000170,20.108411,0.8557,0.303,4.40869,0.00000
1510.00,4.40844,20.128995,-0.000167,20.108431,0.8557,0.303,4.40844,0.00000
1511.00,4.40830,20.129037,-0.000167,20.108409,0.8557,0.303,4.40830,0.00000
1512.00,4.40780,20.129088,-0.000164,20.108486,0.8558,0.303,4.40780,0.00000
1513.00,4.40803,20.129185,-0.000165,20.108554,0.8558,0.303,4.40803,0.00000
1514.00,4.40711,20.129234,-0.000163,20.108645,0.8558,0.303,4.40711,0.00000
1515.00,4.40685,20.129241,-0.000163,20.108606,0.8559,0.303,4.40685,0.00000
1516.00,4.40694,20.129271,-0.000163,20.108627,0.8560,0.303,4.40694,0.00000
1517.00,4.40704,20.129295,-0.000163,20.108635,0.8560,0.304,4.40704,0.00000
1518.00,4.40659,20.129243,-0.000161,20.108569,0.8560,0.303,4.40659,0.00000
1519.00,4.40734,20.129227,-0.000163,20.108481,0.8561,0.304,4.40734,0.00000
1520.00,4.40742,20.129252,-0.000165,20.108508,0.8561,0.304,4.40742,0.00000
1521.00,4.40834,20.129216,-0.000164,20.108468,0.8562,0.304,4.40834,0.00000
1522.00,4.40815,20.129272,-0.000166,20.108487,0.8562,0.304,4.40815,0.00000
1523.00,4.40824,20.129258,-0.000166,20.108481,0.8563,0.304,4.40824,0.00000
1524.00,4.40750,20.129278,-0.000163,20.108514,0.8563,0.304,4.40750,0.00000
1525.00,4.40753,20.129250,-0.000163,20.108462,0.8564,0.304,4.40753,0.00000
1526.00,4.40609,20.129287,-0.000168,20.108502,0.8565,0.304,4.40609,0.00000
1527.00,4.40535,20.129285,-0.000165,20.108491,0.8565,0.304,4.40535,0.00000
1528.00,4.40601,20.129285,-0.000165,20.108453,0.8566,0.304,4.40601,0.00000
1529.00,4.40734,20.129275,-0.000169,20.108434,0.8567,0.304,4.40734,0.00000
1530.00,4.40757,20.129276,-0.000168,20.108409,0.8568,0.304,4.40757,0.00000
1531.00,4.40885,20.129307,-0.000167,20.108402,0.8569,0.305,4.40885,0.00000
1532.00,4.40940,20.129375,-0.000168,20.108400,0.8569,0.305,4.40940,0.00000
1533.00,4.40835,20.129480,-0.000168,20.108426,0.8570,0.305,4.40835,0.00000
1534.00,4.40693,20.129494,-0.000165,20.108401,0.8571,0.305,4.40693,0.00000
1535.00,4.40640,20.129561,-0.000166,20.108382,0.8572,0.305,4.40640,0.00000
1536.00,4.40579,20.129593,-0.000166,20.108360,0.8572,0.305,4.40579,0.00000
1537.00,4.40594,20.129566,-0.000165,20.108370,0.8573,0.305,4.40594,0.00000
1538.00,4.40694,20.129552,-0.000165,20.108425,0.8573,0.305,4.40694,0.00000
1539.00,4.40750,20.129650,-0.000170,20.108492,0.8574,0.305,4.40750,0.00000
1540.00,4.40787,20.129713,-0.000171,20.108558,0.8574,0.305,4.40787,0.00000
1541.00,4.40808,20.129716,-0.000168,20.108557,0.8574,0.305,4.40808,0.00000
1542.00,4.40770,20.129698,-0.000171,20.108476,0.8575,0.305,4.40770,0.00000
1543.00,4.40658,20.129703,-0.000172,20.108448,0.8575,0.306,4.40658,0.00000
1544.00,4.40598,20.129698,-0.000166,20.108409,0.8576,0.305,4.40598,0.00000
1545.00,4.40603,20.129710,-0.000164,20.108425,0.8576,0.305,4.40603,0.00000
1546.00,4.40549,20.129791,-0.000165,20.108474,0.8577,0.305,4.40549,0.00000
1547.00,4.40597,20.129869,-0.000166,20.108575,0.8578,0.306,4.40597,0.00000
1548.00,4.40682,20.129894,-0.000166,20.108574,0.8578,0.306,4.40682,0.00000
1549.00,4.40744,20.129908,-0.000168,20.108552,0.8579,0.306,4.40744,0.00000
1550.00,4.40753,20.129949,-0.000170,20.108524,0.8579,0.306,4.40753,0.00000
1551.00,4.40770,20.129936,-0.000167,20.108487,0.8580,0.306,4.40770,0.00000
1552.00,4.40707,20.129927,-0.000165,20.108435,0.8581,0.306,4.40707,0.00000
1553.00,4.40649,20.130010,-0.000163,20.108452,0.8581,0.306,4.40649,0.00000
1554.00,4.40612,20.130027,-0.000161,20.108440,0.8582,0.306,4.40612,0.00000
1555.00,4.40533,20.129977,-0.000161,20.108368,0.8582,0.306,4.40533,0.00000
1556.00,4.40487,20.130067,-0.000161,20.108413,0.8583,0.306,4.40487,0.00000
1557.00,4.40575,20.130073,-0.000164,20.108368,0.8583,0.306,4.40575,0.00000
1558.00,4.40615,20.130009,-0.000163,20.108250,0.8584,0.306,4.40615,0.00000
1559.00,4.40714,20.130053,-0.000165,20.108251,0.8584,0.306,4.40714,0.00000
1560.00,4.40781,20.130139,-0.000164,20.108391,0.8585,0.306,4.40781,0.00000
1561.00,4.40796,20.130035,-0.000165,20.108305,0.8585,0.306,4.40796,0.00000
1562.00,4.40779,20.130090,-0.000165,20.108349,0.8585,0.306,4.40779,0.00000
1563.00,4.40758,20.130112,-0.000169,20.108375,0.8586,0.306,4.40758,0.00000
1564.00,4.40689,20.130108,-0.000170,20.108414,0.8586,0.307,4.40689,0.00000
1565.00,4.40675,20.130008,-0.000168,20.108282,0.8586,0.306,4.40675,0.00000
1566.00,4.40706,20.130029,-0.000169,20.108314,0.8587,0.307,4.40706,0.00000
1567.00,4.40697,20.129986,-0.000170,20.108304,0.8587,0.307,4.40697,0.00000
1568.00,4.40823,20.129977,-0.000170,20.108381,0.8587,0.307,4.40823,0.00000
1569.00,4.40785,20.129971,-0.000169,20.108333,0.8588,0.307,4.40785,0.00000
1570.00,4.40817,20.129989,-0.000175,20.108361,0.8588,0.307,4.40817,0.00000
1571.00,4.40768,20.130058,-0.000174,20.108376,0.8588,0.307,4.40768,0.00000
1572.00,4.40686,20.130088,-0.000173,20.108376,0.8589,0.307,4.40686,0.00000
1573.00,4.40554,20.130163,-0.000172,20.108403,0.8589,0.307,4.40554,0.00000
1574.00,4.40602,20.130158,-0.000174,20.108443,0.8590,0.307,4.40602,0.00000
1575.00,4.40498,20.130274,-0.000173,20.108495,0.8591,0.307,4.40498,0.00000
1576.00,4.40523,20.130213,-0.000170,20.108426,0.8591,0.307,4.40523,0.00000
1577.00,4.40574,20.130279,-0.000170,20.108426,0.8592,0.307,4.40574,0.00000
1578.00,4.40590,20.130300,-0.000170,20.108413,0.8592,0.307,4.40590,0.00000
1579.00,4.40594,20.130358,-0.000166,20.108407,0.8593,0.307,4.40594,0.00000
1580.00,4.40687,20.130439,-0.000167,20.108448,0.8594,0.307,4.40687,0.00000
1581.00,4.40733,20.130495,-0.000170,20.108489,0.8594,0.308,4.40733,0.00000
@9,2.5001,5.0, 1580.097 
1582.00,4.40749,20.130494,-0.000172,20.108519,0.8595,0.308,4.40749,0.00000
1583.00,4.40674,20.130454,-0.000173,20.108456,0.8596,0.308,4.40674,0.00000
1584.00,4.40255,20.130364,-0.000174,20.108361,0.8596,0.308,4.40255,0.00000
1585.00,4.39504,20.130359,-0.000173,20.108369,0.8597,0.308,4.39504,0.00000
1586.00,4.38342,20.130425,-0.000175,20.108382,0.8598,0.308,4.38342,0.00000
1587.00,4.36743,20.130464,-0.000175,20.108401,0.8599,0.308,4.36743,0.00000
1588.00,4.34988,20.130530,-0.000175,20.108424,0.8600,0.309,4.34988,0.00000
1589.00,4.33605,20.130621,-0.000180,20.108483,0.8600,0.309,4.33605,0.00000
1590.00,4.32627,20.130605,-0.000181,20.108412,0.8601,0.309,4.32627,0.00000
1591.00,4.32315,20.130618,-0.000176,20.108450,0.8602,0.309,4.32315,0.00000
1592.00,4.32622,20.130619,-0.000174,20.108410,0.8602,0.309,4.32622,0.00000
1593.00,4.33305,20.130576,-0.000169,20.108368,0.8603,0.309,4.33305,0.00000
1594.00,4.34233,20.130623,-0.000167,20.108422,0.8604,0.309,4.34233,0.00000
1595.00,4.35124,20.130657,-0.000164,20.108451,0.8605,0.309,4.35124,0.00000
1596.00,4.35848,20.130721,-0.000167,20.108458,0.8605,0.309,4.35848,0.00000
1597.00,4.36424,20.130778,-0.000169,20.108505,0.8606,0.309,4.36424,0.00000
1598.00,4.36883,20.130849,-0.000173,20.108568,0.8607,0.309,4.36883,0.00000
1599.00,4.37187,20.130943,-0.000170,20.108599,0.8607,0.309,4.37187,0.00000
1600.00,4.37582,20.131020,-0.000170,20.108621,0.8608,0.309,4.37582,0.00000
1601.00,4.37851,20.131039,-0.000170,20.108612,0.8609,0.309,4.37851,0.00000
1602.00,4.38161,20.131098,-0.000170,20.108630,0.8609,0.309,4.38161,0.00000
1603.00,4.38410,20.131123,-0.000173,20.108611,0.8610,0.310,4.38410,0.00000
1604.00,4.38523,20.131103,-0.000173,20.108623,0.8611,0.310,4.38523,0.00000
1605.00,4.38594,20.131062,-0.000174,20.108585,0.8611,0.310,4.38594,0.00000
1606.00,4.38671,20.131046,-0.000173,20.108588,0.8612,0.310,4.38671,0.00000
1607.00,4.38585,20.131036,-0.000169,20.108544,0.8613,0.310,4.38585,0.00000
1608.00,4.38558,20.131081,-0.000166,20.108586,0.8613,0.310,4.38558,0.00000
1609.00,4.38543,20.131105,-0.000166,20.108574,0.8614,0.310,4.38543,0.00000
1610.00,4.38458,20.131215,-0.000164,20.108698,0.8614,0.310,4.38458,0.00000
1611.00,4.38482,20.131174,-0.000165,20.108607,0.8614,0.310,4.38482,0.00000
1612.00,4.38647,20.131160,-0.000168,20.108556,0.8615,0.310,4.38647,0.00000
1613.00,4.38764,20.131137,-0.000167,20.108482,0.8615,0.310,4.38764,0.00000
1614.00,4.38831,20.131122,-0.000167,20.108416,0.8616,0.310,4.38831,0.00000
1615.00,4.38821,20.131091,-0.000170,20.108326,0.8616,0.310,4.38821,0.00000
1616.00,4.38765,20.131100,-0.000168,20.108355,0.8617,0.310,4.38765,0.00000
1617.00,4.38648,20.131146,-0.000163,20.108420,0.8618,0.310,4.38648,0.00000
1618.00,4.38642,20.131160,-0.000162,20.108420,0.8619,0.310,4.38642,0.00000
1619.00,4.38708,20.131239,-0.000161,20.108490,0.8619,0.310,4.38708,0.00000
1620.00,4.38878,20.131213,-0.000160,20.108500,0.8620,0.310,4.38878,0.00000
1621.00,4.38981,20.131272,-0.000163,20.108531,0.8621,0.310,4.38981,0.00000
1622.00,4.39040,20.131199,-0.000165,20.108431,0.8622,0.310,4.39040,0.00000
1623.00,4.39007,20.131199,-0.000166,20.108420,0.8623,0.310,4.39007,0.00000
1624.00,4.38947,20.131202,-0.000166,20.108369,0.8624,0.310,4.38947,0.00000
1625.00,4.38934,20.131243,-0.000165,20.108382,0.8625,0.311,4.38934,0.00000
1626.00,4.39054,20.131265,-0.000162,20.108365,0.8626,0.310,4.39054,0.00000
1627.00,4.39187,20.131342,-0.000160,20.108424,0.8627,0.310,4.39187,0.00000
1628.00,4.39318,20.131413,-0.000159,20.108468,0.8628,0.310,4.39318,0.00000
1629.00,4.39434,20.131414,-0.000159,20.108553,0.8629,0.310,4.39434,0.00000
1630.00,4.39438,20.131399,-0.000161,20.108547,0.8630,0.311,4.39438,0.00000
1631.00,4.39411,20.131394,-0.000163,20.108531,0.8630,0.311,4.39411,0.00000
1632.00,4.39402,20.131431,-0.000167,20.108582,0.8631,0.311,4.39402,0.00000
1633.00,4.39341,20.131481,-0.000165,20.108666,0.8632,0.311,4.39341,0.00000
1634.00,4.39349,20.131463,-0.000162,20.108594,0.8632,0.311,4.39349,0.00000
1635.00,4.39404,20.131485,-0.000161,20.108559,0.8633,0.311,4.39404,0.00000
1636.00,4.39377,20.131538,-0.000158,20.108579,0.8633,0.311,4.39377,0.00000
1637.00,4.39405,20.131556,-0.000155,20.108535,0.8633,0.311,4.39405,0.00000
1638.00,4.39437,20.131535,-0.000157,20.108466,0.8634,0.311,4.39437,0.00000
1639.00,4.39385,20.131588,-0.000158,20.108492,0.8634,0.311,4.39385,0.00000
1640.00,4.39350,20.131639,-0.000157,20.108554,0.8634,0.311,4.39350,0.00000
1641.00,4.39345,20.131701,-0.000158,20.108641,0.8634,0.311,4.39345,0.00000
1642.00,4.39316,20.131649,-0.000161,20.108608,0.8635,0.311,4.39316,0.00000
1643.00,4.39430,20.131636,-0.000162,20.108607,0.8635,0.311,4.39430,0.00000
1644.00,4.39615,20.131685,-0.000162,20.108642,0.8635,0.311,4.39615,0.00000
1645.00,4.39718,20.131720,-0.000163,20.108649,0.8636,0.311,4.39718,0.00000
1646.00,4.39786,20.131716,-0.000165,20.108569,0.8636,0.311,4.39786,0.00000
1647.00,4.39858,20.131850,-0.000163,20.108637,0.8636,0.311,4.39858,0.00000
1648.00,4.39792,20.131870,-0.000165,20.108616,0.8636,0.311,4.39792,0.00000
1649.00,4.39720,20.131858,-0.000170,20.108593,0.8637,0.312,4.39720,0.00000
1650.00,4.39717,20.131883,-0.000174,20.108549,0.8637,0.312,4.39717,0.00000
1651.00,4.39797,20.131907,-0.000171,20.108505,0.8637,0.312,4.39797,0.00000
1652.00,4.39869,20.131949,-0.000173,20.108514,0.8638,0.312,4.39869,0.00000
1653.00,4.40003,20.131964,-0.000170,20.108530,0.8639,0.312,4.40003,0.00000
1654.00,4.40052,20.131940,-0.000167,20.108471,0.8639,0.312,4.40052,0.00000
1655.00,4.40063,20.131925,-0.000166,20.108459,0.8640,0.312,4.40063,0.00000
1656.00,4.39979,20.131893,-0.000168,20.108526,0.8640,0.312,4.39979,0.00000
1657.00,4.39943,20.131841,-0.000166,20.108492,0.8641,0.312,4.39943,0.00000
1658.00,4.39881,20.131938,-0.000167,20.108523,0.8642,0.312,4.39881,0.00000
1659.00,4.39887,20.131988,-0.000167,20.108562,0.8642,0.312,4.39887,0.00000
1660.00,4.39972,20.132005,-0.000165,20.108556,0.8643,0.312,4.39972,0.00000
1661.00,4.40080,20.132034,-0.000168,20.108560,0.8644,0.312,4.40080,0.00000
1662.00,4.40083,20.132034,-0.000171,20.108552,0.8645,0.313,4.40083,0.00000
1663.00,4.40064,20.131995,-0.000172,20.108529,0.8646,0.313,4.40064,0.00000
1664.00,4.40102,20.131967,-0.000172,20.108512,0.8646,0.313,4.40102,0.00000
1665.00,4.40065,20.131929,-0.000172,20.108499,0.8647,0.313,4.40065,0.00000
1666.00,4.39963,20.132002,-0.000167,20.108535,0.8648,0.313,4.39963,0.00000
1667.00,4.40031,20.132063,-0.000165,20.108615,0.8649,0.313,4.40031,0.00000
1668.00,4.40137,20.132105,-0.000166,20.108623,0.8650,0.313,4.40137,0.00000
1669.00,4.40164,20.132178,-0.000167,20.108620,0.8651,0.313,4.40164,0.00000
1670.00,4.40195,20.132245,-0.000168,20.108623,0.8652,0.313,4.40195,0.00000
1671.00,4.40333,20.132203,-0.000171,20.108548,0.8653,0.313,4.40333,0.00000
1672.00,4.40287,20.132188,-0.000174,20.108457,0.8654,0.314,4.40287,0.00000
1673.00,4.40243,20.132278,-0.000173,20.108499,0.8655,0.314,4.40243,0.00000
1674.00,4.40176,20.132270,-0.000172,20.108489,0.8656,0.314,4.40176,0.00000
1675.00,4.40151,20.132305,-0.000171,20.108527,0.8657,0.314,4.40151,0.00000
1676.00,4.40147,20.132407,-0.000169,20.108591,0.8658,0.314,4.40147,0.00000
1677.00,4.40161,20.132412,-0.000167,20.108617,0.8659,0.314,4.40161,0.00000
1678.00,4.40191,20.132323,-0.000167,20.108566,0.8660,0.314,4.40191,0.00000
1679.00,4.40173,20.132333,-0.000167,20.108553,0.8661,0.314,4.40173,0.00000
1680.00,4.40120,20.132329,-0.000171,20.108556,0.8662,0.314,4.40120,0.00000
1681.00,4.40019,20.132297,-0.000174,20.108503,0.8663,0.314,4.40019,0.00000
1682.00,4.39937,20.132317,-0.000175,20.108467,0.8664,0.315,4.39937,0.00000
1683.00,4.39857,20.132386,-0.000173,20.108448,0.8665,0.315,4.39857,0.00000
1684.00,4.39855,20.132455,-0.000171,20.108480,0.8666,0.315,4.39855,0.00000
1685.00,4.39928,20.132474,-0.000166,20.108441,0.8667,0.314,4.39928,0.00000
1686.00,4.40013,20.132484,-0.000163,20.108443,0.8668,0.314,4.40013,0.00000
1687.00,4.40097,20.132529,-0.000162,20.108479,0.8669,0.314,4.40097,0.00000
1688.00,4.40084,20.132592,-0.000163,20.108527,0.8670,0.314,4.40084,0.00000
1689.00,4.40061,20.132593,-0.000168,20.108531,0.8672,0.314,4.40061,0.00000
1690.00,4.40045,20.132665,-0.000168,20.108525,0.8673,0.315,4.40045,0.00000
1691.00,4.39974,20.132749,-0.000170,20.108570,0.8674,0.315,4.39974,0.00000
1692.00,4.39940,20.132799,-0.000172,20.108595,0.8675,0.315,4.39940,0.00000
1693.00,4.39985,20.132810,-0.000171,20.108578,0.8675,0.315,4.39985,0.00000
1694.00,4.39987,20.132836,-0.000170,20.108551,0.8676,0.315,4.39987,0.00000
1695.00,4.39968,20.132846,-0.000171,20.108593,0.8678,0.315,4.39968,0.00000
1696.00,4.39979,20.132848,-0.000170,20.108574,0.8679,0.315,4.39979,0.00000
1697.00,4.40004,20.132798,-0.000169,20.108498,0.8680,0.315,4.40004,0.00000
1698.00,4.39974,20.132709,-0.000170,20.108442,0.8681,0.315,4.39974,0.00000
1699.00,4.40000,20.132763,-0.000171,20.108485,0.8682,0.315,4.40000,0.00000
1700.00,4.39991,20.132792,-0.000169,20.108461,0.8683,0.315,4.39991,0.00000
1701.00,4.39972,20.132797,-0.000169,20.108454,0.8683,0.315,4.39972,0.00000
1702.00,4.39994,20.132879,-0.000172,20.108477,0.8684,0.315,4.39994,0.00000
1703.00,4.40008,20.132941,-0.000171,20.108511,0.8684,0.316,4.40008,0.00000
1704.00,4.40002,20.132935,-0.000172,20.108486,0.8685,0.316,4.40002,0.00000
1705.00,4.40034,20.132922,-0.000175,20.108449,0.8685,0.316,4.40034,0.00000
1706.00,4.40173,20.132953,-0.000173,20.108451,0.8685,0.316,4.40173,0.00000
1707.00,4.40127,20.132891,-0.000173,20.108418,0.8685,0.316,4.40127,0.00000
1708.00,4.40051,20.132907,-0.000177,20.108405,0.8686,0.316,4.40051,0.00000
1709.00,4.40045,20.132878,-0.000175,20.108340,0.8686,0.316,4.40045,0.00000
1710.00,4.40033,20.132812,-0.000175,20.108313,0.8687,0.316,4.40033,0.00000
1711.00,4.39950,20.132757,-0.000176,20.108247,0.8687,0.316,4.39950,0.00000
1712.00,4.40027,20.132780,-0.000174,20.108256,0.8688,0.316,4.40027,0.00000
1713.00,4.40161,20.132796,-0.000174,20.108208,0.8689,0.316,4.40161,0.00000
1714.00,4.40175,20.132878,-0.000174,20.108279,0.8690,0.317,4.40175,0.00000
1715.00,4.40184,20.132993,-0.000173,20.108354,0.8691,0.317,4.40184,0.00000
1716.00,4.40231,20.133099,-0.000172,20.108447,0.8691,0.317,4.40231,0.00000
1717.00,4.40178,20.133188,-0.000174,20.108476,0.8692,0.317,4.40178,0.00000
1718.00,4.40127,20.133209,-0.000172,20.108526,0.8693,0.317,4.40127,0.00000
1719.00,4.40120,20.133211,-0.000168,20.108507,0.8694,0.317,4.40120,0.00000
1720.00,4.40078,20.133213,-0.000166,20.108487,0.8694,0.317,4.40078,0.00000
1721.00,4.40008,20.133162,-0.000168,20.108395,0.8695,0.317,4.40008,0.00000
1722.00,4.39994,20.133219,-0.000166,20.108445,0.8696,0.317,4.39994,0.00000
1723.00,4.39978,20.133282,-0.000169,20.108495,0.8697,0.317,4.39978,0.00000
1724.00,4.39995,20.133242,-0.000171,20.108442,0.8698,0.317,4.39995,0.00000
1725.00,4.40005,20.133269,-0.000172,20.108440,0.8699,0.317,4.40005,0.00000
1726.00,4.40031,20.133284,-0.000173,20.108456,0.8700,0.317,4.40031,0.00000
1727.00,4.40025,20.133139,-0.000171,20.108339,0.8701,0.317,4.40025,0.00000
1728.00,4.40131,20.133121,-0.000169,20.108277,0.8702,0.318,4.40131,0.00000
1729.00,4.40103,20.133246,-0.000170,20.108320,0.8704,0.318,4.40103,0.00000
1730.00,4.40108,20.133290,-0.000167,20.108319,0.8705,0.318,4.40108,0.00000
1731.00,4.40089,20.133363,-0.000167,20.108390,0.8707,0.318,4.40089,0.00000
1732.00,4.40112,20.133484,-0.000168,20.108516,0.8708,0.318,4.40112,0.00000
1733.00,4.40007,20.133514,-0.000165,20.108544,0.8710,0.318,4.40007,0.00000
1734.00,4.40003,20.133405,-0.000165,20.108567,0.8711,0.318,4.40003,0.00000
1735.00,4.40064,20.133372,-0.000164,20.108607,0.8712,0.318,4.40064,0.00000
1736.00,4.40114,20.133334,-0.000161,20.108562,0.8713,0.318,4.40114,0.00000
1737.00,4.40093,20.133368,-0.000162,20.108555,0.8714,0.318,4.40093,0.00000
1738.00,4.40095,20.133359,-0.000165,20.108510,0.8715,0.318,4.40095,0.00000
1739.00,4.40133,20.133404,-0.000167,20.108457,0.8716,0.318,4.40133,0.00000
1740.00,4.40066,20.133464,-0.000167,20.108420,0.8718,0.318,4.40066,0.00000
1741.00,4.40010,20.133522,-0.000167,20.108405,0.8719,0.318,4.40010,0.00000
1742.00,4.40056,20.133571,-0.000165,20.108385,0.8720,0.318,4.40056,0.00000
1743.00,4.40164,20.133660,-0.000161,20.108438,0.8721,0.318,4.40164,0.00000
1744.00,4.40092,20.133733,-0.000156,20.108488,0.8722,0.318,4.40092,0.00000
1745.00,4.40036,20.133688,-0.000156,20.108444,0.8723,0.318,4.40036,0.00000
1746.00,4.40000,20.133711,-0.000157,20.108514,0.8724,0.318,4.40000,0.00000
1747.00,4.39909,20.133695,-0.000156,20.108481,0.8725,0.318,4.39909,0.00000
1748.00,4.39703,20.133701,-0.000157,20.108479,0.8726,0.318,4.39703,0.00000
1749.00,4.39703,20.133759,-0.000160,20.108513,0.8727,0.318,4.39703,0.00000
1750.00,4.39770,20.133792,-0.000160,20.108530,0.8727,0.318,4.39770,0.00000
1751.00,4.39810,20.133842,-0.000163,20.108490,0.8728,0.319,4.39810,0.00000
1752.00,4.39923,20.133865,-0.000163,20.108453,0.8729,0.319,4.39923,0.00000
1753.00,4.39999,20.133842,-0.000164,20.108399,0.8730,0.319,4.39999,0.00000
1754.00,4.40030,20.133867,-0.000164,20.108375,0.8730,0.319,4.40030,0.00000
1755.00,4.39980,20.133938,-0.000164,20.108366,0.8731,0.319,4.39980,0.00000
1756.00,4.39975,20.133913,-0.000163,20.108359,0.8731,0.319,4.39975,0.00000
1757.00,4.39927,20.133925,-0.000161,20.108366,0.8732,0.319,4.39927,0.00000
1758.00,4.39926,20.133979,-0.000162,20.108373,0.8733,0.319,4.39926,0.00000
1759.00,4.39995,20.133959,-0.000165,20.108351,0.8733,0.319,4.39995,0.00000
1760.00,4.40029,20.134000,-0.000167,20.108435,0.8734,0.319,4.40029,0.00000
1761.00,4.40057,20.134039,-0.000164,20.108400,0.8734,0.319,4.40057,0.00000
1762.00,4.40016,20.134073,-0.000167,20.108444,0.8735,0.319,4.40016,0.00000
1763.00,4.40052,20.134095,-0.000166,20.108461,0.8735,0.319,4.40052,0.00000
1764.00,4.39918,20.134155,-0.000163,20.108502,0.8736,0.319,4.39918,0.00000
1765.00,4.39799,20.134190,-0.000163,20.108509,0.8737,0.319,4.39799,0.00000
1766.00,4.39695,20.134218,-0.000164,20.108526,0.8738,0.319,4.39695,0.00000
1767.00,4.39689,20.134255,-0.000161,20.108510,0.8739,0.319,4.39689,0.00000
1768.00,4.39694,20.134271,-0.000159,20.108518,0.8739,0.319,4.39694,0.00000
1769.00,4.39846,20.134251,-0.000160,20.108469,0.8740,0.319,4.39846,0.00000
1770.00,4.40018,20.134255,-0.000158,20.108416,0.8741,0.319,4.40018,0.00000
1771.00,4.40055,20.134292,-0.000156,20.108442,0.8742,0.319,4.40055,0.00000
1772.00,4.40039,20.134292,-0.000160,20.108454,0.8743,0.319,4.40039,0.00000
1773.00,4.39983,20.134271,-0.000164,20.108412,0.8744,0.320,4.39983,0.00000
1774.00,4.39895,20.134276,-0.000166,20.108398,0.8746,0.320,4.39895,0.00000
1775.00,4.39837,20.134277,-0.000167,20.108390,0.8748,0.320,4.39837,0.00000
1776.00,4.39849,20.134216,-0.000170,20.108308,0.8749,0.320,4.39849,0.00000
1777.00,4.39939,20.134255,-0.000171,20.108339,0.8750,0.320,4.39939,0.00000
1778.00,4.40014,20.134307,-0.000169,20.108393,0.8751,0.320,4.40014,0.00000
1779.00,4.40099,20.134331,-0.000168,20.108394,0.8753,0.320,4.40099,0.00000
1780.00,4.40142,20.134292,-0.000169,20.108387,0.8754,0.321,4.40142,0.00000
1781.00,4.40146,20.134377,-0.000170,20.108464,0.8756,0.321,4.40146,0.00000
@10,2.5001,5.0, 1780.045 
1782.00,4.40155,20.134401,-0.000170,20.108430,0.8758,0.321,4.40155,0.00000
1783.00,4.40141,20.134452,-0.000172,20.108448,0.8760,0.321,4.40141,0.00000
1784.00,4.39809,20.134449,-0.000174,20.108414,0.8762,0.321,4.39809,0.00000
1785.00,4.39144,20.134486,-0.000174,20.108390,0.8764,0.321,4.39144,0.00000
1786.00,4.38105,20.134515,-0.000172,20.108387,0.8766,0.321,4.38105,0.00000
1787.00,4.36604,20.134520,-0.000171,20.108405,0.8767,0.321,4.36604,0.00000
1788.00,4.34849,20.134496,-0.000171,20.108365,0.8769,0.321,4.34849,0.00000
1789.00,4.33452,20.134526,-0.000171,20.108368,0.8771,0.321,4.33452,0.00000
1790.00,4.32520,20.134595,-0.000172,20.108338,0.8773,0.321,4.32520,0.00000
1791.00,4.32241,20.134603,-0.000172,20.108283,0.8775,0.321,4.32241,0.00000
1792.00,4.32559,20.134672,-0.000172,20.108277,0.8777,0.322,4.32559,0.00000
1793.00,4.33306,20.134732,-0.000170,20.108278,0.8779,0.322,4.33306,0.00000
1794.00,4.34106,20.134783,-0.000166,20.108294,0.8781,0.322,4.34106,0.00000
1795.00,4.34957,20.134803,-0.000162,20.108373,0.8782,0.321,4.34957,0.00000
1796.00,4.35713,20.134834,-0.000163,20.108418,0.8784,0.321,4.35713,0.00000
1797.00,4.36406,20.134765,-0.000166,20.108364,0.8786,0.322,4.36406,0.00000
1798.00,4.36890,20.134784,-0.000166,20.108377,0.8788,0.322,4.36890,0.00000
1799.00,4.37279,20.134765,-0.000170,20.108406,0.8790,0.322,4.37279,0.00000
1800.00,4.37552,20.134788,-0.000173,20.108382,0.8791,0.322,4.37552,0.00000
1801.00,4.37748,20.134827,-0.000174,20.108380,0.8793,0.322,4.37748,0.00000
1802.00,4.37834,20.134936,-0.000168,20.108450,0.8795,0.322,4.37834,0.00000
1803.00,4.37952,20.134911,-0.000164,20.108388,0.8796,0.322,4.37952,0.00000
1804.00,4.38015,20.134998,-0.000161,20.108436,0.8798,0.322,4.38015,0.00000
1805.00,4.38070,20.135062,-0.000160,20.108467,0.8800,0.322,4.38070,0.00000
1806.00,4.38078,20.135044,-0.000157,20.108454,0.8802,0.322,4.38078,0.00000
1807.00,4.38074,20.134991,-0.000155,20.108349,0.8804,0.322,4.38074,0.00000
1808.00,4.38117,20.135054,-0.000158,20.108394,0.8806,0.322,4.38117,0.00000
1809.00,4.38226,20.135058,-0.000159,20.108340,0.8808,0.322,4.38226,0.00000
1810.00,4.38264,20.135022,-0.000159,20.108299,0.8809,0.322,4.38264,0.00000
1811.00,4.38237,20.135027,-0.000160,20.108318,0.8811,0.322,4.38237,0.00000
1812.00,4.38229,20.135020,-0.000163,20.108347,0.8812,0.322,4.38229,0.00000
1813.00,4.38240,20.135054,-0.000162,20.108362,0.8814,0.322,4.38240,0.00000
1814.00,4.38185,20.135052,-0.000163,20.108390,0.8816,0.322,4.38185,0.00000
1815.00,4.38186,20.135015,-0.000168,20.108375,0.8817,0.323,4.38186,0.00000
1816.00,4.38288,20.135095,-0.000169,20.108390,0.8819,0.323,4.38288,0.00000
1817.00,4.38417,20.135178,-0.000168,20.108430,0.8820,0.323,4.38417,0.00000
1818.00,4.38396,20.135144,-0.000171,20.108421,0.8821,0.323,4.38396,0.00000
1819.00,4.38447,20.135137,-0.000169,20.108462,0.8822,0.323,4.38447,0.00000
1820.00,4.38520,20.135219,-0.000167,20.108499,0.8823,0.323,4.38520,0.00000
1821.00,4.38526,20.135193,-0.000167,20.108471,0.8824,0.323,4.38526,0.00000
1822.00,4.38518,20.135181,-0.000170,20.108443,0.8825,0.323,4.38518,0.00000
1823.00,4.38639,20.135245,-0.000164,20.108449,0.8826,0.323,4.38639,0.00000
1824.00,4.38733,20.135327,-0.000163,20.108406,0.8827,0.323,4.38733,0.00000
1825.00,4.38726,20.135367,-0.000161,20.108408,0.8828,0.323,4.38726,0.00000
1826.00,4.38779,20.135408,-0.000160,20.108453,0.8829,0.323,4.38779,0.00000
1827.00,4.38719,20.135404,-0.000159,20.108475,0.8830,0.323,4.38719,0.00000
1828.00,4.38678,20.135416,-0.000166,20.108436,0.8831,0.323,4.38678,0.00000
1829.00,4.38697,20.135403,-0.000171,20.108416,0.8832,0.323,4.38697,0.00000
1830.00,4.38805,20.135413,-0.000173,20.108414,0.8833,0.323,4.38805,0.00000
1831.00,4.38828,20.135451,-0.000173,20.108409,0.8834,0.324,4.38828,0.00000
1832.00,4.38962,20.135523,-0.000173,20.108429,0.8835,0.324,4.38962,0.00000
1833.00,4.39062,20.135504,-0.000171,20.108420,0.8836,0.324,4.39062,0.00000
1834.00,4.39151,20.135549,-0.000164,20.108449,0.8837,0.323,4.39151,0.00000
1835.00,4.39079,20.135600,-0.000163,20.108530,0.8838,0.323,4.39079,0.00000
1836.00,4.39095,20.135565,-0.000166,20.108517,0.8839,0.323,4.39095,0.00000
1837.00,4.39018,20.135572,-0.000168,20.108520,0.8841,0.324,4.39018,0.00000
1838.00,4.38998,20.135601,-0.000170,20.108563,0.8842,0.324,4.38998,0.00000
1839.00,4.38924,20.135618,-0.000175,20.108545,0.8843,0.324,4.38924,0.00000
1840.00,4.39027,20.135606,-0.000178,20.108503,0.8844,0.324,4.39027,0.00000
1841.00,4.39050,20.135684,-0.000177,20.108482,0.8845,0.324,4.39050,0.00000
1842.00,4.39090,20.135659,-0.000175,20.108442,0.8846,0.324,4.39090,0.00000
1843.00,4.39128,20.135673,-0.000175,20.108458,0.8847,0.324,4.39128,0.00000
1844.00,4.39121,20.135690,-0.000174,20.108457,0.8848,0.324,4.39121,0.00000
1845.00,4.39119,20.135692,-0.000173,20.108412,0.8849,0.324,4.39119,0.00000
1846.00,4.39047,20.135714,-0.000172,20.108480,0.8851,0.324,4.39047,0.00000
1847.00,4.39111,20.135771,-0.000173,20.108481,0.8852,0.324,4.39111,0.00000
1848.00,4.39127,20.135825,-0.000174,20.108452,0.8853,0.324,4.39127,0.00000
1849.00,4.39154,20.135851,-0.000175,20.108486,0.8854,0.325,4.39154,0.00000
1850.00,4.39136,20.135894,-0.000176,20.108487,0.8855,0.325,4.39136,0.00000
1851.00,4.39213,20.135885,-0.000177,20.108442,0.8856,0.325,4.39213,0.00000
1852.00,4.39173,20.135941,-0.000176,20.108495,0.8857,0.325,4.39173,0.00000
1853.00,4.39128,20.135927,-0.000178,20.108466,0.8858,0.325,4.39128,0.00000
1854.00,4.39110,20.135982,-0.000177,20.108499,0.8859,0.325,4.39110,0.00000
1855.00,4.39182,20.136003,-0.000177,20.108516,0.8861,0.325,4.39182,0.00000
1856.00,4.39220,20.136067,-0.000178,20.108551,0.8862,0.325,4.39220,0.00000
1857.00,4.39265,20.136111,-0.000179,20.108520,0.8863,0.325,4.39265,0.00000
1858.00,4.39246,20.136134,-0.000177,20.108529,0.8864,0.325,4.39246,0.00000
1859.00,4.39230,20.136124,-0.000175,20.108484,0.8865,0.325,4.39230,0.00000
1860.00,4.39173,20.136106,-0.000172,20.108440,0.8867,0.325,4.39173,0.00000
1861.00,4.39172,20.136036,-0.000170,20.108305,0.8868,0.325,4.39172,0.00000
1862.00,4.39162,20.136023,-0.000170,20.108336,0.8869,0.325,4.39162,0.00000
1863.00,4.39196,20.136042,-0.000172,20.108333,0.8870,0.325,4.39196,0.00000
1864.00,4.39269,20.136070,-0.000171,20.108318,0.8872,0.325,4.39269,0.00000
1865.00,4.39290,20.136039,-0.000177,20.108297,0.8873,0.326,4.39290,0.00000
1866.00,4.39291,20.136067,-0.000179,20.108343,0.8874,0.326,4.39291,0.00000
1867.00,4.39248,20.136075,-0.000182,20.108317,0.8875,0.326,4.39248,0.00000
1868.00,4.39299,20.136070,-0.000182,20.108318,0.8876,0.326,4.39299,0.00000
1869.00,4.39287,20.136040,-0.000183,20.108283,0.8876,0.326,4.39287,0.00000
1870.00,4.39256,20.136078,-0.000180,20.108296,0.8877,0.326,4.39256,0.00000
1871.00,4.39236,20.136124,-0.000180,20.108286,0.8879,0.326,4.39236,0.00000
1872.00,4.39302,20.136162,-0.000181,20.108286,0.8880,0.326,4.39302,0.00000
1873.00,4.39266,20.136274,-0.000177,20.108347,0.8881,0.326,4.39266,0.00000
1874.00,4.39281,20.136277,-0.000176,20.108310,0.8882,0.326,4.39281,0.00000
1875.00,4.39260,20.136321,-0.000176,20.108285,0.8883,0.326,4.39260,0.00000
1876.00,4.39223,20.136352,-0.000176,20.108335,0.8884,0.326,4.39223,0.00000
1877.00,4.39188,20.136358,-0.000173,20.108353,0.8885,0.326,4.39188,0.00000
1878.00,4.39194,20.136382,-0.000172,20.108376,0.8885,0.326,4.39194,0.00000
1879.00,4.39142,20.136472,-0.000175,20.108494,0.8886,0.327,4.39142,0.00000
1880.00,4.39262,20.136486,-0.000176,20.108519,0.8887,0.327,4.39262,0.00000
1881.00,4.39319,20.136543,-0.000176,20.108537,0.8887,0.327,4.39319,0.00000
1882.00,4.39399,20.136560,-0.000175,20.108549,0.8888,0.327,4.39399,0.00000
1883.00,4.39429,20.136527,-0.000181,20.108452,0.8888,0.327,4.39429,0.00000
1884.00,4.39466,20.136505,-0.000178,20.108365,0.8888,0.327,4.39466,0.00000
1885.00,4.39383,20.136498,-0.000178,20.108345,0.8889,0.327,4.39383,0.00000
1886.00,4.39423,20.136474,-0.000179,20.108333,0.8890,0.327,4.39423,0.00000
1887.00,4.39394,20.136480,-0.000178,20.108299,0.8890,0.327,4.39394,0.00000
1888.00,4.39410,20.136447,-0.000176,20.108324,0.8891,0.327,4.39410,0.00000
1889.00,4.39396,20.136485,-0.000177,20.108375,0.8892,0.327,4.39396,0.00000
1890.00,4.39411,20.136553,-0.000176,20.108408,0.8893,0.327,4.39411,0.00000
1891.00,4.39276,20.136624,-0.000174,20.108395,0.8894,0.327,4.39276,0.00000
1892.00,4.39247,20.136676,-0.000174,20.108396,0.8895,0.327,4.39247,0.00000
1893.00,4.39258,20.136733,-0.000175,20.108351,0.8895,0.328,4.39258,0.00000
1894.00,4.39265,20.136739,-0.000173,20.108341,0.8896,0.328,4.39265,0.00000
1895.00,4.39289,20.136703,-0.000171,20.108341,0.8896,0.328,4.39289,0.00000
1896.00,4.39378,20.136664,-0.000172,20.108374,0.8897,0.328,4.39378,0.00000
1897.00,4.39312,20.136599,-0.000169,20.108365,0.8897,0.328,4.39312,0.00000
1898.00,4.39233,20.136588,-0.000168,20.108445,0.8898,0.327,4.39233,0.00000
1899.00,4.39176,20.136623,-0.000170,20.108453,0.8899,0.328,4.39176,0.00000
1900.00,4.39046,20.136641,-0.000172,20.108411,0.8900,0.328,4.39046,0.00000
1901.00,4.39087,20.136679,-0.000173,20.108406,0.8900,0.328,4.39087,0.00000
1902.00,4.39106,20.136735,-0.000177,20.108378,0.8901,0.328,4.39106,0.00000
1903.00,4.39123,20.136759,-0.000179,20.108327,0.8902,0.328,4.39123,0.00000
1904.00,4.39180,20.136779,-0.000182,20.108307,0.8902,0.328,4.39180,0.00000
1905.00,4.39336,20.136843,-0.000182,20.108382,0.8903,0.328,4.39336,0.00000
1906.00,4.39345,20.136821,-0.000181,20.108328,0.8903,0.329,4.39345,0.00000
1907.00,4.39416,20.136827,-0.000181,20.108382,0.8904,0.329,4.39416,0.00000
1908.00,4.39370,20.136912,-0.000180,20.108432,0.8905,0.329,4.39370,0.00000
1909.00,4.39319,20.136883,-0.000177,20.108400,0.8905,0.329,4.39319,0.00000
1910.00,4.39257,20.136888,-0.000175,20.108377,0.8905,0.329,4.39257,0.00000
1911.00,4.39173,20.136936,-0.000173,20.108411,0.8906,0.329,4.39173,0.00000
1912.00,4.39076,20.136982,-0.000170,20.108421,0.8906,0.328,4.39076,0.00000
1913.00,4.39073,20.136953,-0.000172,20.108385,0.8906,0.329,4.39073,0.00000
1914.00,4.39176,20.136992,-0.000172,20.108401,0.8906,0.329,4.39176,0.00000
1915.00,4.39210,20.137029,-0.000174,20.108399,0.8907,0.329,4.39210,0.00000
1916.00,4.39296,20.136957,-0.000175,20.108342,0.8907,0.329,4.39296,0.00000
1917.00,4.39450,20.136959,-0.000176,20.108293,0.8908,0.329,4.39450,0.00000
1918.00,4.39496,20.136977,-0.000171,20.108333,0.8908,0.329,4.39496,0.00000
1919.00,4.39511,20.137006,-0.000169,20.108345,0.8908,0.329,4.39511,0.00000
1920.00,4.39536,20.137000,-0.000169,20.108353,0.8909,0.329,4.39536,0.00000
1921.00,4.39504,20.137114,-0.000168,20.108387,0.8909,0.329,4.39504,0.00000
1922.00,4.39396,20.137140,-0.000173,20.108421,0.8910,0.329,4.39396,0.00000
1923.00,4.39380,20.137168,-0.000175,20.108395,0.8910,0.329,4.39380,0.00000
1924.00,4.39315,20.137180,-0.000175,20.108412,0.8911,0.329,4.39315,0.00000
1925.00,4.39239,20.137197,-0.000175,20.108412,0.8911,0.329,4.39239,0.00000
1926.00,4.39256,20.137169,-0.000175,20.108416,0.8912,0.330,4.39256,0.00000
1927.00,4.39273,20.137210,-0.000169,20.108443,0.8913,0.329,4.39273,0.00000
1928.00,4.39291,20.137210,-0.000170,20.108447,0.8914,0.330,4.39291,0.00000
1929.00,4.39337,20.137261,-0.000172,20.108449,0.8915,0.330,4.39337,0.00000
1930.00,4.39348,20.137283,-0.000170,20.108431,0.8916,0.330,4.39348,0.00000
1931.00,4.39298,20.137366,-0.000172,20.108448,0.8917,0.330,4.39298,0.00000
1932.00,4.39220,20.137359,-0.000173,20.108366,0.8917,0.330,4.39220,0.00000
1933.00,4.39216,20.137373,-0.000172,20.108285,0.8918,0.330,4.39216,0.00000
1934.00,4.39176,20.137400,-0.000171,20.108279,0.8920,0.330,4.39176,0.00000
1935.00,4.39248,20.137432,-0.000174,20.108203,0.8920,0.330,4.39248,0.00000
1936.00,4.39272,20.137375,-0.000174,20.108165,0.8921,0.330,4.39272,0.00000
1937.00,4.39347,20.137403,-0.000175,20.108210,0.8922,0.330,4.39347,0.00000
1938.00,4.39363,20.137478,-0.000173,20.108310,0.8923,0.330,4.39363,0.00000
1939.00,4.39367,20.137426,-0.000174,20.108273,0.8924,0.330,4.39367,0.00000
1940.00,4.39259,20.137495,-0.000171,20.108417,0.8924,0.330,4.39259,0.00000
1941.00,4.39264,20.137508,-0.000170,20.108434,0.8925,0.330,4.39264,0.00000
1942.00,4.39263,20.137529,-0.000171,20.108400,0.8926,0.330,4.39263,0.00000
1943.00,4.39307,20.137504,-0.000176,20.108330,0.8926,0.331,4.39307,0.00000
1944.00,4.39300,20.137635,-0.000178,20.108436,0.8927,0.331,4.39300,0.00000
1945.00,4.39338,20.137570,-0.000180,20.108349,0.8927,0.331,4.39338,0.00000
1946.00,4.39297,20.137647,-0.000181,20.108316,0.8928,0.331,4.39297,0.00000
1947.00,4.39278,20.137670,-0.000178,20.108329,0.8929,0.331,4.39278,0.00000
1948.00,4.39322,20.137706,-0.000177,20.108353,0.8930,0.331,4.39322,0.00000
1949.00,4.39379,20.137682,-0.000178,20.108281,0.8930,0.331,4.39379,0.00000
1950.00,4.39460,20.137666,-0.000177,20.108248,0.8931,0.331,4.39460,0.00000
1951.00,4.39507,20.137647,-0.000176,20.108227,0.8931,0.331,4.39507,0.00000
1952.00,4.39501,20.137622,-0.000179,20.108201,0.8931,0.331,4.39501,0.00000
1953.00,4.39415,20.137589,-0.000178,20.108129,0.8932,0.331,4.39415,0.00000
1954.00,4.39385,20.137537,-0.000175,20.108105,0.8932,0.331,4.39385,0.00000
1955.00,4.39314,20.137605,-0.000177,20.108140,0.8933,0.332,4.39314,0.00000
1956.00,4.39338,20.137646,-0.000179,20.108164,0.8933,0.332,4.39338,0.00000
1957.00,4.39399,20.137685,-0.000178,20.108205,0.8934,0.332,4.39399,0.00000
1958.00,4.39398,20.137740,-0.000178,20.108293,0.8934,0.332,4.39398,0.00000
1959.00,4.39350,20.137810,-0.000177,20.108306,0.8935,0.332,4.39350,0.00000
1960.00,4.39298,20.137823,-0.000174,20.108315,0.8936,0.332,4.39298,0.00000
1961.00,4.39217,20.137837,-0.000172,20.108330,0.8936,0.332,4.39217,0.00000
1962.00,4.39120,20.137893,-0.000171,20.108390,0.8937,0.332,4.39120,0.00000
1963.00,4.39104,20.137909,-0.000173,20.108370,0.8937,0.332,4.39104,0.00000
1964.00,4.39148,20.137874,-0.000174,20.108334,0.8938,0.332,4.39148,0.00000
1965.00,4.39200,20.137958,-0.000173,20.108357,0.8938,0.332,4.39200,0.00000
1966.00,4.39188,20.137965,-0.000172,20.108341,0.8939,0.332,4.39188,0.00000
1967.00,4.39217,20.137945,-0.000172,20.108278,0.8939,0.332,4.39217,0.00000
1968.00,4.39246,20.138025,-0.000168,20.108312,0.8940,0.332,4.39246,0.00000
1969.00,4.39211,20.138109,-0.000168,20.108386,0.8940,0.332,4.39211,0.00000
1970.00,4.39226,20.138140,-0.000169,20.108393,0.8941,0.332,4.39226,0.00000
1971.00,4.39269,20.138193,-0.000168,20.108409,0.8941,0.332,4.39269,0.00000
1972.00,4.39272,20.138270,-0.000167,20.108412,0.8942,0.332,4.39272,0.00000
1973.00,4.39182,20.138299,-0.000171,20.108433,0.8943,0.333,4.39182,0.00000
1974.00,4.39140,20.138310,-0.000174,20.108430,0.8943,0.333,4.39140,0.00000
1975.00,4.39138,20.138252,-0.000175,20.108413,0.8944,0.333,4.39138,0.00000
1976.00,4.39111,20.138253,-0.000174,20.108401,0.8945,0.333,4.39111,0.00000
1977.00,4.39037,20.138274,-0.000174,20.108438,0.8946,0.333,4.39037,0.00000
1978.00,4.39054,20.138203,-0.000172,20.108361,0.8946,0.333,4.39054,0.00000
1979.00,4.39102,20.138210,-0.000170,20.108343,0.8947,0.333,4.39102,0.00000
1980.00,4.39115,20.138285,-0.000167,20.108353,0.8947,0.333,4.39115,0.00000
1981.00,4.39186,20.138301,-0.000167,20.108374,0.8948,0.333,4.39186,0.00000
@11,2.5001,5.0, 1980.024 
1982.00,4.39284,20.138313,-0.000167,20.108368,0.8948,0.333,4.39284,0.00000
1983.00,4.39253,20.138406,-0.000166,20.108449,0.8949,0.333,4.39253,0.00000
1984.00,4.38960,20.138392,-0.000164,20.108390,0.8949,0.333,4.38960,0.00000
1985.00,4.38360,20.138400,-0.000167,20.108381,0.8950,0.333,4.38360,0.00000
1986.00,4.37425,20.138428,-0.000168,20.108414,0.8950,0.333,4.37425,0.00000
1987.00,4.36271,20.138365,-0.000167,20.108370,0.8951,0.333,4.36271,0.00000
1988.00,4.34810,20.138334,-0.000167,20.108319,0.8951,0.333,4.34810,0.00000
1989.00,4.33517,20.138364,-0.000170,20.108373,0.8951,0.333,4.33517,0.00000
1990.00,4.32624,20.138391,-0.000172,20.108402,0.8952,0.333,4.32624,0.00000
1991.00,4.32205,20.138406,-0.000171,20.108354,0.8952,0.334,4.32205,0.00000
1992.00,4.32355,20.138484,-0.000173,20.108383,0.8952,0.334,4.32355,0.00000
1993.00,4.33034,20.138498,-0.000176,20.108374,0.8953,0.334,4.33034,0.00000
1994.00,4.33971,20.138547,-0.000177,20.108367,0.8953,0.334,4.33971,0.00000
1995.00,4.34882,20.138568,-0.000172,20.108373,0.8953,0.334,4.34882,0.00000
1996.00,4.35759,20.138586,-0.000176,20.108415,0.8953,0.334,4.35759,0.00000
1997.00,4.36379,20.138555,-0.000179,20.108385,0.8953,0.334,4.36379,0.00000
1998.00,4.36896,20.138560,-0.000176,20.108386,0.8954,0.334,4.36896,0.00000
1999.00,4.37268,20.138550,-0.000171,20.108369,0.8954,0.334,4.37268,0.00000
2000.00,4.37605,20.138505,-0.000169,20.108308,0.8954,0.334,4.37605,0.00000
2001.00,4.37760,20.138501,-0.000166,20.108294,0.8954,0.334,4.37760,0.00000
2002.00,4.37799,20.138552,-0.000163,20.108296,0.8955,0.334,4.37799,0.00000
2003.00,4.37849,20.138624,-0.000165,20.108363,0.8955,0.334,4.37849,0.00000
2004.00,4.37865,20.138653,-0.000170,20.108390,0.8955,0.334,4.37865,0.00000
2005.00,4.37811,20.138726,-0.000173,20.108473,0.8955,0.335,4.37811,0.00000
2006.00,4.37816,20.138794,-0.000170,20.108534,0.8955,0.335,4.37816,0.00000
2007.00,4.37875,20.138829,-0.000169,20.108560,0.8956,0.335,4.37875,0.00000
2008.00,4.37839,20.138844,-0.000169,20.108564,0.8956,0.335,4.37839,0.00000
2009.00,4.37835,20.138906,-0.000169,20.108594,0.8956,0.335,4.37835,0.00000
2010.00,4.37805,20.138996,-0.000169,20.108595,0.8956,0.335,4.37805,0.00000
2011.00,4.37906,20.139013,-0.000171,20.108535,0.8956,0.335,4.37906,0.00000
2012.00,4.37990,20.139058,-0.000173,20.108586,0.8957,0.335,4.37990,0.00000
2013.00,4.38051,20.139101,-0.000170,20.108590,0.8957,0.335,4.38051,0.00000
2014.00,4.38079,20.139094,-0.000169,20.108559,0.8957,0.335,4.38079,0.00000
2015.00,4.38054,20.139037,-0.000169,20.108480,0.8957,0.335,4.38054,0.00000
2016.00,4.37921,20.139096,-0.000167,20.108462,0.8957,0.335,4.37921,0.00000
2017.00,4.37887,20.139137,-0.000166,20.108418,0.8958,0.335,4.37887,0.00000
2018.00,4.38037,20.139102,-0.000168,20.108350,0.8958,0.335,4.38037,0.00000
2019.00,4.38033,20.139110,-0.000167,20.108323,0.8958,0.335,4.38033,0.00000
2020.00,4.38093,20.139158,-0.000170,20.108345,0.8958,0.335,4.38093,0.00000
2021.00,4.38158,20.139204,-0.000172,20.108390,0.8958,0.335,4.38158,0.00000
2022.00,4.38116,20.139149,-0.000172,20.108358,0.8958,0.335,4.38116,0.00000
2023.00,4.38090,20.139170,-0.000170,20.108377,0.8958,0.336,4.38090,0.00000
2024.00,4.38188,20.139192,-0.000168,20.108396,0.8957,0.335,4.38188,0.00000
2025.00,4.38241,20.139164,-0.000167,20.108378,0.8957,0.335,4.38241,0.00000
2026.00,4.38312,20.139184,-0.000169,20.108405,0.8957,0.336,4.38312,0.00000
2027.00,4.38396,20.139230,-0.000171,20.108418,0.8957,0.336,4.38396,0.00000
2028.00,4.38437,20.139298,-0.000172,20.108430,0.8957,0.336,4.38437,0.00000
2029.00,4.38397,20.139332,-0.000174,20.108423,0.8957,0.336,4.38397,0.00000
2030.00,4.38466,20.139361,-0.000172,20.108448,0.8957,0.336,4.38466,0.00000
2031.00,4.38485,20.139269,-0.000172,20.108393,0.8957,0.336,4.38485,0.00000
2032.00,4.38476,20.139248,-0.000172,20.108389,0.8957,0.336,4.38476,0.00000
2033.00,4.38449,20.139276,-0.000168,20.108406,0.8957,0.336,4.38449,0.00000
2034.00,4.38420,20.139273,-0.000168,20.108377,0.8957,0.336,4.38420,0.00000
2035.00,4.38374,20.139348,-0.000170,20.108427,0.8956,0.336,4.38374,0.00000
2036.00,4.38356,20.139430,-0.000169,20.108418,0.8957,0.336,4.38356,0.00000
2037.00,4.38440,20.139487,-0.000170,20.108411,0.8957,0.336,4.38440,0.00000
2038.00,4.38422,20.139459,-0.000175,20.108307,0.8957,0.337,4.38422,0.00000
2039.00,4.38523,20.139504,-0.000175,20.108304,0.8957,0.337,4.38523,0.00000
2040.00,4.38569,20.139493,-0.000171,20.108268,0.8957,0.337,4.38569,0.00000
2041.00,4.38626,20.139427,-0.000170,20.108230,0.8958,0.337,4.38626,0.00000
2042.00,4.38648,20.139430,-0.000165,20.108279,0.8958,0.336,4.38648,0.00000
2043.00,4.38729,20.139470,-0.000163,20.108350,0.8958,0.336,4.38729,0.00000
2044.00,4.38718,20.139461,-0.000162,20.108379,0.8958,0.336,4.38718,0.00000
2045.00,4.38714,20.139502,-0.000166,20.108399,0.8958,0.337,4.38714,0.00000
2046.00,4.38691,20.139567,-0.000167,20.108434,0.8959,0.337,4.38691,0.00000
2047.00,4.38687,20.139560,-0.000167,20.108405,0.8959,0.337,4.38687,0.00000
2048.00,4.38636,20.139600,-0.000166,20.108431,0.8960,0.337,4.38636,0.00000
2049.00,4.38605,20.139621,-0.000167,20.108417,0.8960,0.337,4.38605,0.00000
2050.00,4.38581,20.139579,-0.000166,20.108343,0.8961,0.337,4.38581,0.00000
2051.00,4.38605,20.139569,-0.000167,20.108336,0.8961,0.337,4.38605,0.00000
2052.00,4.38652,20.139662,-0.000170,20.108341,0.8962,0.337,4.38652,0.00000
2053.00,4.38685,20.139654,-0.000173,20.108313,0.8962,0.337,4.38685,0.00000
2054.00,4.38704,20.139669,-0.000174,20.108341,0.8963,0.337,4.38704,0.00000
2055.00,4.38785,20.139696,-0.000176,20.108328,0.8963,0.338,4.38785,0.00000
2056.00,4.38783,20.139729,-0.000175,20.108303,0.8963,0.338,4.38783,0.00000
2057.00,4.38752,20.139731,-0.000174,20.108300,0.8963,0.338,4.38752,0.00000
2058.00,4.38752,20.139819,-0.000172,20.108382,0.8964,0.338,4.38752,0.00000
2059.00,4.38754,20.139831,-0.000168,20.108367,0.8964,0.337,4.38754,0.00000
2060.00,4.38718,20.139839,-0.000168,20.108388,0.8964,0.337,4.38718,0.00000
2061.00,4.38687,20.139831,-0.000168,20.108412,0.8964,0.338,4.38687,0.00000
2062.00,4.38685,20.139850,-0.000166,20.108446,0.8964,0.338,4.38685,0.00000
2063.00,4.38628,20.139771,-0.000167,20.108344,0.8964,0.338,4.38628,0.00000
2064.00,4.38653,20.139813,-0.000169,20.108400,0.8964,0.338,4.38653,0.00000
2065.00,4.38675,20.139866,-0.000169,20.108426,0.8964,0.338,4.38675,0.00000
2066.00,4.38728,20.139952,-0.000164,20.108477,0.8964,0.338,4.38728,0.00000
2067.00,4.38735,20.139940,-0.000163,20.108406,0.8964,0.338,4.38735,0.00000
2068.00,4.38698,20.139942,-0.000165,20.108457,0.8964,0.338,4.38698,0.00000
2069.00,4.38691,20.139911,-0.000163,20.108415,0.8964,0.338,4.38691,0.00000
2070.00,4.38640,20.139882,-0.000162,20.108414,0.8964,0.338,4.38640,0.00000
2071.00,4.38555,20.139818,-0.000162,20.108343,0.8964,0.338,4.38555,0.00000
2072.00,4.38567,20.139835,-0.000166,20.108353,0.8965,0.338,4.38567,0.00000
2073.00,4.38604,20.139924,-0.000165,20.108318,0.8965,0.338,4.38604,0.00000
2074.00,4.38570,20.140052,-0.000166,20.108344,0.8965,0.338,4.38570,0.00000
2075.00,4.38626,20.140164,-0.000166,20.108363,0.8966,0.338,4.38626,0.00000
2076.00,4.38664,20.140241,-0.000169,20.108414,0.8967,0.338,4.38664,0.00000
2077.00,4.38607,20.140280,-0.000170,20.108489,0.8967,0.338,4.38607,0.00000
2078.00,4.38637,20.140272,-0.000168,20.108503,0.8967,0.338,4.38637,0.00000
2079.00,4.38686,20.140252,-0.000169,20.108446,0.8968,0.339,4.38686,0.00000
2080.00,4.38720,20.140243,-0.000170,20.108435,0.8968,0.339,4.38720,0.00000
2081.00,4.38781,20.140273,-0.000166,20.108423,0.8969,0.339,4.38781,0.00000
2082.00,4.38797,20.140280,-0.000164,20.108340,0.8969,0.339,4.38797,0.00000
2083.00,4.38824,20.140335,-0.000168,20.108351,0.8969,0.339,4.38824,0.00000
2084.00,4.38830,20.140290,-0.000170,20.108333,0.8970,0.339,4.38830,0.00000
2085.00,4.38846,20.140306,-0.000170,20.108334,0.8970,0.339,4.38846,0.00000
2086.00,4.38760,20.140341,-0.000177,20.108295,0.8971,0.339,4.38760,0.00000
2087.00,4.38685,20.140432,-0.000176,20.108400,0.8971,0.340,4.38685,0.00000
2088.00,4.38639,20.140438,-0.000173,20.108405,0.8972,0.340,4.38639,0.00000
2089.00,4.38631,20.140506,-0.000168,20.108413,0.8972,0.339,4.38631,0.00000
2090.00,4.38643,20.140529,-0.000168,20.108401,0.8973,0.339,4.38643,0.00000
2091.00,4.38770,20.140532,-0.000166,20.108442,0.8973,0.339,4.38770,0.00000
2092.00,4.38808,20.140582,-0.000167,20.108432,0.8973,0.339,4.38808,0.00000
2093.00,4.38851,20.140583,-0.000168,20.108418,0.8973,0.339,4.38851,0.00000
2094.00,4.38807,20.140564,-0.000170,20.108445,0.8974,0.340,4.38807,0.00000
2095.00,4.38737,20.140562,-0.000168,20.108464,0.8974,0.340,4.38737,0.00000
2096.00,4.38673,20.140621,-0.000165,20.108487,0.8974,0.339,4.38673,0.00000
2097.00,4.38694,20.140597,-0.000164,20.108418,0.8975,0.339,4.38694,0.00000
2098.00,4.38749,20.140676,-0.000166,20.108460,0.8975,0.340,4.38749,0.00000
2099.00,4.38852,20.140807,-0.000167,20.108541,0.8975,0.340,4.38852,0.00000
2100.00,4.38844,20.140832,-0.000166,20.108543,0.8976,0.340,4.38844,0.00000
2101.00,4.38858,20.140846,-0.000169,20.108565,0.8976,0.340,4.38858,0.00000
2102.00,4.38938,20.140855,-0.000166,20.108606,0.8976,0.340,4.38938,0.00000
2103.00,4.38918,20.140831,-0.000165,20.108558,0.8977,0.340,4.38918,0.00000
2104.00,4.38809,20.140775,-0.000165,20.108514,0.8977,0.340,4.38809,0.00000
2105.00,4.38825,20.140781,-0.000169,20.108465,0.8977,0.340,4.38825,0.00000
2106.00,4.38824,20.140807,-0.000170,20.108428,0.8978,0.340,4.38824,0.00000
2107.00,4.38791,20.140806,-0.000173,20.108372,0.8978,0.340,4.38791,0.00000
2108.00,4.38753,20.140814,-0.000175,20.108349,0.8978,0.341,4.38753,0.00000
2109.00,4.38845,20.140831,-0.000173,20.108333,0.8978,0.341,4.38845,0.00000
2110.00,4.38842,20.140858,-0.000171,20.108346,0.8978,0.340,4.38842,0.00000
2111.00,4.38907,20.140873,-0.000171,20.108348,0.8978,0.341,4.38907,0.00000
2112.00,4.38855,20.140826,-0.000170,20.108347,0.8978,0.341,4.38855,0.00000
2113.00,4.38851,20.140814,-0.000170,20.108377,0.8978,0.341,4.38851,0.00000
2114.00,4.38849,20.140832,-0.000172,20.108328,0.8978,0.341,4.38849,0.00000
2115.00,4.38836,20.140847,-0.000174,20.108369,0.8978,0.341,4.38836,0.00000
2116.00,4.38726,20.140854,-0.000171,20.108376,0.8979,0.341,4.38726,0.00000
2117.00,4.38719,20.140901,-0.000168,20.108367,0.8979,0.341,4.38719,0.00000
2118.00,4.38709,20.140984,-0.000162,20.108358,0.8978,0.341,4.38709,0.00000
2119.00,4.38675,20.141031,-0.000159,20.108405,0.8978,0.341,4.38675,0.00000
2120.00,4.38668,20.141056,-0.000158,20.108360,0.8978,0.341,4.38668,0.00000
2121.00,4.38707,20.141064,-0.000159,20.108332,0.8978,0.341,4.38707,0.00000
2122.00,4.38810,20.141159,-0.000162,20.108375,0.8978,0.341,4.38810,0.00000
2123.00,4.38895,20.141138,-0.000167,20.108359,0.8978,0.341,4.38895,0.00000
2124.00,4.38984,20.141122,-0.000168,20.108343,0.8978,0.341,4.38984,0.00000
2125.00,4.38989,20.141194,-0.000168,20.108399,0.8978,0.341,4.38989,0.00000
2126.00,4.39040,20.141217,-0.000167,20.108449,0.8978,0.341,4.39040,0.00000
2127.00,4.38989,20.141210,-0.000168,20.108438,0.8978,0.342,4.38989,0.00000
2128.00,4.38961,20.141246,-0.000167,20.108437,0.8978,0.342,4.38961,0.00000
2129.00,4.38815,20.141259,-0.000168,20.108410,0.8978,0.342,4.38815,0.00000
2130.00,4.38868,20.141261,-0.000168,20.108352,0.8978,0.342,4.38868,0.00000
2131.00,4.38823,20.141310,-0.000170,20.108339,0.8978,0.342,4.38823,0.00000
2132.00,4.38788,20.141310,-0.000169,20.108338,0.8977,0.342,4.38788,0.00000
2133.00,4.38753,20.141352,-0.000171,20.108368,0.8977,0.342,4.38753,0.00000
2134.00,4.38813,20.141372,-0.000172,20.108391,0.8977,0.342,4.38813,0.00000
2135.00,4.38802,20.141391,-0.000173,20.108415,0.8977,0.342,4.38802,0.00000
2136.00,4.38770,20.141406,-0.000171,20.108390,0.8977,0.342,4.38770,0.00000
2137.00,4.38823,20.141437,-0.000173,20.108385,0.8977,0.343,4.38823,0.00000
2138.00,4.38865,20.141410,-0.000173,20.108380,0.8976,0.343,4.38865,0.00000
2139.00,4.38926,20.141506,-0.000173,20.108454,0.8976,0.343,4.38926,0.00000
2140.00,4.38890,20.141442,-0.000173,20.108422,0.8976,0.343,4.38890,0.00000
2141.00,4.38907,20.141387,-0.000173,20.108402,0.8975,0.343,4.38907,0.00000
2142.00,4.38918,20.141366,-0.000169,20.108388,0.8975,0.343,4.38918,0.00000
2143.00,4.38873,20.141430,-0.000165,20.108424,0.8974,0.343,4.38873,0.00000
2144.00,4.38759,20.141427,-0.000164,20.108410,0.8974,0.343,4.38759,0.00000
2145.00,4.38696,20.141519,-0.000162,20.108438,0.8974,0.343,4.38696,0.00000
2146.00,4.38664,20.141576,-0.000161,20.108429,0.8973,0.343,4.38664,0.00000
2147.00,4.38646,20.141655,-0.000163,20.108472,0.8973,0.343,4.38646,0.00000
2148.00,4.38632,20.141616,-0.000165,20.108410,0.8972,0.343,4.38632,0.00000
2149.00,4.38566,20.141586,-0.000166,20.108326,0.8972,0.343,4.38566,0.00000
2150.00,4.38627,20.141614,-0.000166,20.108323,0.8971,0.343,4.38627,0.00000
2151.00,4.38615,20.141633,-0.000172,20.108326,0.8971,0.343,4.38615,0.00000
2152.00,4.38546,20.141679,-0.000175,20.108329,0.8970,0.344,4.38546,0.00000
2153.00,4.38564,20.141740,-0.000172,20.108355,0.8969,0.344,4.38564,0.00000
2154.00,4.38705,20.141766,-0.000172,20.108363,0.8969,0.344,4.38705,0.00000
2155.00,4.38703,20.141828,-0.000172,20.108424,0.8969,0.344,4.38703,0.00000
2156.00,4.38762,20.141857,-0.000169,20.108439,0.8969,0.344,4.38762,0.00000
2157.00,4.38924,20.141795,-0.000168,20.108404,0.8968,0.343,4.38924,0.00000
2158.00,4.38993,20.141857,-0.000170,20.108462,0.8968,0.344,4.38993,0.00000
2159.00,4.38986,20.141929,-0.000170,20.108524,0.8968,0.344,4.38986,0.00000
2160.00,4.38958,20.141910,-0.000169,20.108511,0.8967,0.344,4.38958,0.00000
2161.00,4.38955,20.141881,-0.000166,20.108492,0.8966,0.344,4.38955,0.00000
2162.00,4.38846,20.141893,-0.000161,20.108459,0.8966,0.344,4.38846,0.00000
2163.00,4.38774,20.141895,-0.000160,20.108423,0.8965,0.344,4.38774,0.00000
2164.00,4.38746,20.141886,-0.000161,20.108368,0.8964,0.344,4.38746,0.00000
2165.00,4.38776,20.141878,-0.000163,20.108336,0.8963,0.344,4.38776,0.00000
2166.00,4.38704,20.141947,-0.000165,20.108316,0.8963,0.344,4.38704,0.00000
2167.00,4.38671,20.142017,-0.000169,20.108327,0.8962,0.344,4.38671,0.00000
2168.00,4.38608,20.142035,-0.000168,20.108309,0.8961,0.344,4.38608,0.00000
2169.00,4.38651,20.142078,-0.000164,20.108330,0.8960,0.344,4.38651,0.00000
2170.00,4.38746,20.142107,-0.000160,20.108320,0.8960,0.344,4.38746,0.00000
2171.00,4.38812,20.142150,-0.000160,20.108373,0.8960,0.344,4.38812,0.00000
2172.00,4.38835,20.142174,-0.000157,20.108358,0.8959,0.344,4.38835,0.00000
2173.00,4.38886,20.142224,-0.000154,20.108358,0.8959,0.344,4.38886,0.00000
2174.00,4.38935,20.142206,-0.000158,20.108321,0.8958,0.344,4.38935,0.00000
2175.00,4.38898,20.142227,-0.000165,20.108327,0.8957,0.344,4.38898,0.00000
2176.00,4.38959,20.142264,-0.000166,20.108336,0.8957,0.344,4.38959,0.00000
2177.00,4.38964,20.142336,-0.000169,20.108415,0.8956,0.345,4.38964,0.00000
2178.00,4.38996,20.142277,-0.000177,20.108377,0.8956,0.345,4.38996,0.00000
2179.00,4.38869,20.142270,-0.000178,20.108397,0.8955,0.345,4.38869,0.00000
2180.00,4.38805,20.142281,-0.000173,20.108353,0.8954,0.345,4.38805,0.00000
2181.00,4.38833,20.142322,-0.000172,20.108378,0.8954,0.345,4.38833,0.00000
@12,2.5001,5.0, 2180.083 
2182.00,4.38945,20.142317,-0.000172,20.108365,0.8954,0.345,4.38945,0.00000
2183.00,4.39005,20.142390,-0.000170,20.108398,0.8953,0.345,4.39005,0.00000
2184.00,4.38821,20.142430,-0.000173,20.108377,0.8953,0.345,4.38821,0.00000
2185.00,4.38281,20.142432,-0.000177,20.108388,0.8952,0.345,4.38281,0.00000
2186.00,4.37340,20.142440,-0.000177,20.108328,0.8952,0.345,4.37340,0.00000
2187.00,4.36069,20.142437,-0.000176,20.108304,0.8952,0.346,4.36069,0.00000
2188.00,4.34570,20.142467,-0.000175,20.108256,0.8952,0.346,4.34570,0.00000
2189.00,4.33280,20.142528,-0.000170,20.108287,0.8951,0.345,4.33280,0.00000
2190.00,4.32430,20.142570,-0.000169,20.108246,0.8951,0.345,4.32430,0.00000
2191.00,4.32160,20.142564,-0.000172,20.108240,0.8951,0.345,4.32160,0.00000
2192.00,4.32368,20.142548,-0.000175,20.108141,0.8950,0.346,4.32368,0.00000
2193.00,4.33047,20.142519,-0.000173,20.108153,0.8950,0.346,4.33047,0.00000
2194.00,4.34005,20.142500,-0.000176,20.108113,0.8950,0.346,4.34005,0.00000
2195.00,4.34940,20.142495,-0.000177,20.108156,0.8949,0.346,4.34940,0.00000
2196.00,4.35745,20.142439,-0.000176,20.108107,0.8949,0.346,4.35745,0.00000
2197.00,4.36449,20.142475,-0.000174,20.108219,0.8948,0.346,4.36449,0.00000
2198.00,4.36929,20.142534,-0.000176,20.108226,0.8948,0.346,4.36929,0.00000
2199.00,4.37264,20.142553,-0.000173,20.108239,0.8948,0.346,4.37264,0.00000
2200.00,4.37508,20.142605,-0.000170,20.108252,0.8948,0.346,4.37508,0.00000
2201.00,4.37606,20.142687,-0.000170,20.108313,0.8947,0.346,4.37606,0.00000
2202.00,4.37687,20.142721,-0.000168,20.108271,0.8947,0.346,4.37687,0.00000
2203.00,4.37820,20.142735,-0.000168,20.108299,0.8946,0.346,4.37820,0.00000
2204.00,4.37904,20.142803,-0.000167,20.108350,0.8946,0.346,4.37904,0.00000
2205.00,4.37902,20.142832,-0.000169,20.108329,0.8946,0.347,4.37902,0.00000
2206.00,4.37952,20.142889,-0.000166,20.108343,0.8946,0.346,4.37952,0.00000
2207.00,4.37926,20.142946,-0.000166,20.108415,0.8946,0.346,4.37926,0.00000
2208.00,4.37869,20.143018,-0.000166,20.108468,0.8946,0.346,4.37869,0.00000
2209.00,4.37803,20.142994,-0.000170,20.108462,0.8946,0.347,4.37803,0.00000
2210.00,4.37719,20.143047,-0.000167,20.108490,0.8946,0.347,4.37719,0.00000
2211.00,4.37687,20.143013,-0.000166,20.108480,0.8946,0.347,4.37687,0.00000
2212.00,4.37633,20.142981,-0.000169,20.108437,0.8946,0.347,4.37633,0.00000
2213.00,4.37640,20.142950,-0.000170,20.108440,0.8946,0.347,4.37640,0.00000
2214.00,4.37722,20.143002,-0.000169,20.108441,0.8946,0.347,4.37722,0.00000
2215.00,4.37879,20.142990,-0.000167,20.108427,0.8946,0.347,4.37879,0.00000
2216.00,4.37864,20.143023,-0.000167,20.108396,0.8946,0.347,4.37864,0.00000
2217.00,4.37968,20.143098,-0.000160,20.108399,0.8946,0.347,4.37968,0.00000
2218.00,4.37964,20.143150,-0.000160,20.108379,0.8946,0.347,4.37964,0.00000
2219.00,4.37916,20.143196,-0.000160,20.108387,0.8947,0.347,4.37916,0.00000
2220.00,4.37916,20.143222,-0.000160,20.108399,0.8947,0.347,4.37916,0.00000
2221.00,4.38085,20.143264,-0.000161,20.108445,0.8947,0.347,4.38085,0.00000
2222.00,4.38089,20.143248,-0.000165,20.108399,0.8948,0.347,4.38089,0.00000
2223.00,4.38098,20.143219,-0.000161,20.108325,0.8948,0.347,4.38098,0.00000
2224.00,4.38053,20.143193,-0.000159,20.108259,0.8948,0.347,4.38053,0.00000
2225.00,4.38042,20.143269,-0.000160,20.108323,0.8949,0.347,4.38042,0.00000
2226.00,4.37989,20.143292,-0.000160,20.108335,0.8949,0.347,4.37989,0.00000
2227.00,4.38045,20.143334,-0.000162,20.108405,0.8950,0.347,4.38045,0.00000
2228.00,4.38088,20.143362,-0.000167,20.108442,0.8950,0.348,4.38088,0.00000
2229.00,4.38212,20.143369,-0.000172,20.108464,0.8951,0.348,4.38212,0.00000
2230.00,4.38150,20.143376,-0.000174,20.108460,0.8951,0.348,4.38150,0.00000
2231.00,4.38070,20.143385,-0.000174,20.108435,0.8951,0.348,4.38070,0.00000
2232.00,4.38019,20.143361,-0.000172,20.108378,0.8952,0.348,4.38019,0.00000
2233.00,4.38016,20.143406,-0.000168,20.108413,0.8952,0.348,4.38016,0.00000
2234.00,4.38007,20.143442,-0.000166,20.108430,0.8952,0.348,4.38007,0.00000
2235.00,4.38135,20.143416,-0.000164,20.108386,0.8953,0.348,4.38135,0.00000
2236.00,4.38185,20.143483,-0.000166,20.108426,0.8954,0.348,4.38185,0.00000
2237.00,4.38180,20.143530,-0.000169,20.108497,0.8955,0.348,4.38180,0.00000
2238.00,4.38192,20.143585,-0.000172,20.108521,0.8955,0.348,4.38192,0.00000
2239.00,4.38158,20.143623,-0.000173,20.108495,0.8956,0.348,4.38158,0.00000
2240.00,4.38137,20.143622,-0.000172,20.108494,0.8956,0.349,4.38137,0.00000
2241.00,4.38158,20.143601,-0.000171,20.108472,0.8957,0.348,4.38158,0.00000
2242.00,4.38176,20.143618,-0.000170,20.108428,0.8958,0.348,4.38176,0.00000
2243.00,4.38166,20.143561,-0.000168,20.108372,0.8958,0.348,4.38166,0.00000
2244.00,4.38213,20.143549,-0.000167,20.108414,0.8959,0.348,4.38213,0.00000
2245.00,4.38239,20.143611,-0.000170,20.108453,0.8959,0.349,4.38239,0.00000
2246.00,4.38162,20.143572,-0.000171,20.108417,0.8960,0.349,4.38162,0.00000
2247.00,4.38210,20.143611,-0.000170,20.108466,0.8960,0.349,4.38210,0.00000
2248.00,4.38214,20.143630,-0.000171,20.108453,0.8961,0.349,4.38214,0.00000
2249.00,4.38309,20.143654,-0.000172,20.108442,0.8961,0.349,4.38309,0.00000
2250.00,4.38376,20.143673,-0.000171,20.108460,0.8962,0.349,4.38376,0.00000
2251.00,4.38517,20.143703,-0.000172,20.108440,0.8962,0.349,4.38517,0.00000
2252.00,4.38557,20.143687,-0.000171,20.108417,0.8963,0.349,4.38557,0.00000
2253.00,4.38570,20.143703,-0.000173,20.108459,0.8963,0.349,4.38570,0.00000
2254.00,4.38489,20.143713,-0.000173,20.108472,0.8964,0.349,4.38489,0.00000
2255.00,4.38407,20.143705,-0.000171,20.108412,0.8964,0.349,4.38407,0.00000
2256.00,4.38396,20.143781,-0.000171,20.108505,0.8965,0.349,4.38396,0.00000
2257.00,4.38357,20.143806,-0.000171,20.108523,0.8965,0.350,4.38357,0.00000
2258.00,4.38414,20.143819,-0.000169,20.108463,0.8966,0.350,4.38414,0.00000
2259.00,4.38463,20.143832,-0.000170,20.108451,0.8966,0.350,4.38463,0.00000
2260.00,4.38438,20.143837,-0.000173,20.108454,0.8967,0.350,4.38438,0.00000
2261.00,4.38441,20.143833,-0.000172,20.108421,0.8967,0.350,4.38441,0.00000
2262.00,4.38392,20.143867,-0.000172,20.108379,0.8968,0.350,4.38392,0.00000
2263.00,4.38385,20.143887,-0.000169,20.108370,0.8968,0.350,4.38385,0.00000
2264.00,4.38362,20.143942,-0.000164,20.108412,0.8968,0.350,4.38362,0.00000
2265.00,4.38332,20.143983,-0.000160,20.108425,0.8969,0.350,4.38332,0.00000
2266.00,4.38316,20.144007,-0.000162,20.108383,0.8969,0.350,4.38316,0.00000
2267.00,4.38334,20.144065,-0.000164,20.108443,0.8970,0.350,4.38334,0.00000
2268.00,4.38361,20.144117,-0.000168,20.108478,0.8971,0.350,4.38361,0.00000
2269.00,4.38326,20.144113,-0.000168,20.108420,0.8971,0.350,4.38326,0.00000
2270.00,4.38344,20.144061,-0.000171,20.108338,0.8972,0.350,4.38344,0.00000
2271.00,4.38282,20.144095,-0.000172,20.108383,0.8972,0.350,4.38282,0.00000
2272.00,4.38298,20.144081,-0.000173,20.108326,0.8973,0.350,4.38298,0.00000
2273.00,4.38220,20.144084,-0.000172,20.108316,0.8974,0.350,4.38220,0.00000
2274.00,4.38198,20.144124,-0.000173,20.108359,0.8974,0.351,4.38198,0.00000
2275.00,4.38302,20.144244,-0.000170,20.108459,0.8975,0.351,4.38302,0.00000
2276.00,4.38374,20.144227,-0.000168,20.108416,0.8975,0.350,4.38374,0.00000
2277.00,4.38303,20.144179,-0.000166,20.108442,0.8976,0.350,4.38303,0.00000
2278.00,4.38366,20.144156,-0.000166,20.108447,0.8977,0.350,4.38366,0.00000
2279.00,4.38440,20.144190,-0.000169,20.108414,0.8977,0.351,4.38440,0.00000
2280.00,4.38445,20.144147,-0.000170,20.108379,0.8978,0.351,4.38445,0.00000
2281.00,4.38466,20.144142,-0.000170,20.108384,0.8979,0.351,4.38466,0.00000
2282.00,4.38538,20.144229,-0.000171,20.108412,0.8979,0.351,4.38538,0.00000
2283.00,4.38541,20.144248,-0.000171,20.108396,0.8979,0.351,4.38541,0.00000
2284.00,4.38559,20.144227,-0.000172,20.108389,0.8980,0.351,4.38559,0.00000
2285.00,4.38511,20.144267,-0.000169,20.108450,0.8981,0.351,4.38511,0.00000
2286.00,4.38500,20.144243,-0.000166,20.108430,0.8981,0.351,4.38500,0.00000
2287.00,4.38555,20.144229,-0.000164,20.108412,0.8982,0.351,4.38555,0.00000
2288.00,4.38469,20.144303,-0.000165,20.108483,0.8982,0.351,4.38469,0.00000
2289.00,4.38387,20.144309,-0.000162,20.108500,0.8983,0.351,4.38387,0.00000
2290.00,4.38433,20.144357,-0.000165,20.108454,0.8983,0.351,4.38433,0.00000
2291.00,4.38374,20.144540,-0.000166,20.108519,0.8984,0.351,4.38374,0.00000
2292.00,4.38373,20.144547,-0.000164,20.108416,0.8985,0.351,4.38373,0.00000
2293.00,4.38469,20.144527,-0.000165,20.108340,0.8985,0.352,4.38469,0.00000
2294.00,4.38466,20.144568,-0.000168,20.108316,0.8986,0.352,4.38466,0.00000
2295.00,4.38420,20.144637,-0.000167,20.108397,0.8986,0.352,4.38420,0.00000
2296.00,4.38443,20.144548,-0.000166,20.108362,0.8986,0.352,4.38443,0.00000
2297.00,4.38403,20.144672,-0.000167,20.108501,0.8986,0.352,4.38403,0.00000
2298.00,4.38379,20.144735,-0.000165,20.108544,0.8986,0.352,4.38379,0.00000
2299.00,4.38358,20.144803,-0.000164,20.108627,0.8987,0.352,4.38358,0.00000
2300.00,4.38271,20.144827,-0.000163,20.108597,0.8987,0.352,4.38271,0.00000
2301.00,4.38231,20.144816,-0.000166,20.108546,0.8987,0.352,4.38231,0.00000
2302.00,4.38280,20.144757,-0.000164,20.108495,0.8987,0.352,4.38280,0.00000
2303.00,4.38226,20.144758,-0.000159,20.108506,0.8987,0.352,4.38226,0.00000
2304.00,4.38253,20.144774,-0.000156,20.108426,0.8987,0.352,4.38253,0.00000
2305.00,4.38383,20.144791,-0.000157,20.108418,0.8987,0.352,4.38383,0.00000
2306.00,4.38453,20.144897,-0.000154,20.108490,0.8987,0.352,4.38453,0.00000
2307.00,4.38375,20.144965,-0.000156,20.108515,0.8987,0.352,4.38375,0.00000
2308.00,4.38348,20.144951,-0.000162,20.108434,0.8987,0.352,4.38348,0.00000
2309.00,4.38325,20.144997,-0.000165,20.108461,0.8987,0.352,4.38325,0.00000
2310.00,4.38284,20.145012,-0.000167,20.108419,0.8987,0.352,4.38284,0.00000
2311.00,4.38260,20.145053,-0.000169,20.108442,0.8988,0.353,4.38260,0.00000
2312.00,4.38293,20.145058,-0.000168,20.108432,0.8988,0.353,4.38293,0.00000
2313.00,4.38330,20.145216,-0.000167,20.108575,0.8988,0.353,4.38330,0.00000
2314.00,4.38344,20.145217,-0.000165,20.108601,0.8988,0.353,4.38344,0.00000
2315.00,4.38312,20.145107,-0.000163,20.108551,0.8989,0.353,4.38312,0.00000
2316.00,4.38274,20.145115,-0.000161,20.108584,0.8989,0.353,4.38274,0.00000
2317.00,4.38244,20.145130,-0.000164,20.108584,0.8989,0.353,4.38244,0.00000
2318.00,4.38274,20.145095,-0.000162,20.108573,0.8990,0.353,4.38274,0.00000
2319.00,4.38269,20.145065,-0.000164,20.108545,0.8990,0.353,4.38269,0.00000
2320.00,4.38262,20.145218,-0.000162,20.108638,0.8991,0.353,4.38262,0.00000
2321.00,4.38284,20.145185,-0.000161,20.108573,0.8991,0.353,4.38284,0.00000
2322.00,4.38319,20.145177,-0.000161,20.108560,0.8991,0.353,4.38319,0.00000
2323.00,4.38305,20.145134,-0.000159,20.108470,0.8992,0.353,4.38305,0.00000
2324.00,4.38305,20.145201,-0.000155,20.108490,0.8992,0.353,4.38305,0.00000
2325.00,4.38365,20.145174,-0.000152,20.108479,0.8992,0.353,4.38365,0.00000
2326.00,4.38377,20.145260,-0.000150,20.108500,0.8992,0.353,4.38377,0.00000
2327.00,4.38406,20.145292,-0.000149,20.108524,0.8992,0.352,4.38406,0.00000
2328.00,4.38348,20.145379,-0.000150,20.108576,0.8992,0.352,4.38348,0.00000
2329.00,4.38321,20.145404,-0.000149,20.108623,0.8992,0.352,4.38321,0.00000
2330.00,4.38324,20.145479,-0.000154,20.108675,0.8992,0.353,4.38324,0.00000
2331.00,4.38306,20.145447,-0.000158,20.108667,0.8992,0.353,4.38306,0.00000
2332.00,4.38281,20.145455,-0.000159,20.108637,0.8992,0.353,4.38281,0.00000
2333.00,4.38319,20.145462,-0.000159,20.108658,0.8992,0.353,4.38319,0.00000
2334.00,4.38376,20.145445,-0.000159,20.108609,0.8991,0.353,4.38376,0.00000
2335.00,4.38366,20.145381,-0.000157,20.108531,0.8991,0.353,4.38366,0.00000
2336.00,4.38398,20.145485,-0.000159,20.108580,0.8991,0.353,4.38398,0.00000
2337.00,4.38380,20.145584,-0.000157,20.108615,0.8990,0.353,4.38380,0.00000
2338.00,4.38385,20.145599,-0.000160,20.108548,0.8990,0.353,4.38385,0.00000
2339.00,4.38449,20.145602,-0.000163,20.108473,0.8990,0.353,4.38449,0.00000
2340.00,4.38444,20.145674,-0.000164,20.108468,0.8990,0.354,4.38444,0.00000
2341.00,4.38433,20.145637,-0.000162,20.108435,0.8990,0.354,4.38433,0.00000
2342.00,4.38455,20.145581,-0.000161,20.108439,0.8990,0.353,4.38455,0.00000
2343.00,4.38552,20.145570,-0.000162,20.108406,0.8989,0.354,4.38552,0.00000
2344.00,4.38509,20.145542,-0.000165,20.108422,0.8989,0.354,4.38509,0.00000
2345.00,4.38515,20.145550,-0.000166,20.108465,0.8989,0.354,4.38515,0.00000
2346.00,4.38521,20.145582,-0.000167,20.108447,0.8989,0.354,4.38521,0.00000
2347.00,4.38525,20.145609,-0.000169,20.108428,0.8989,0.354,4.38525,0.00000
2348.00,4.38408,20.145637,-0.000170,20.108461,0.8989,0.354,4.38408,0.00000
2349.00,4.38442,20.145768,-0.000169,20.108525,0.8989,0.354,4.38442,0.00000
2350.00,4.38449,20.145774,-0.000172,20.108454,0.8989,0.354,4.38449,0.00000
2351.00,4.38410,20.145818,-0.000176,20.108508,0.8989,0.355,4.38410,0.00000
2352.00,4.38310,20.145839,-0.000173,20.108490,0.8989,0.355,4.38310,0.00000
2353.00,4.38328,20.145922,-0.000169,20.108546,0.8989,0.355,4.38328,0.00000
2354.00,4.38253,20.145918,-0.000166,20.108528,0.8989,0.355,4.38253,0.00000
2355.00,4.38158,20.145959,-0.000164,20.108554,0.8989,0.354,4.38158,0.00000
2356.00,4.38171,20.145963,-0.000161,20.108457,0.8989,0.354,4.38171,0.00000
2357.00,4.38221,20.145980,-0.000164,20.108467,0.8989,0.354,4.38221,0.00000
2358.00,4.38307,20.145977,-0.000163,20.108449,0.8989,0.354,4.38307,0.00000
2359.00,4.38340,20.145965,-0.000163,20.108412,0.8989,0.355,4.38340,0.00000
2360.00,4.38419,20.145975,-0.000162,20.108440,0.8989,0.355,4.38419,0.00000
2361.00,4.38477,20.145984,-0.000160,20.108472,0.8990,0.354,4.38477,0.00000
2362.00,4.38523,20.146008,-0.000160,20.108449,0.8990,0.354,4.38523,0.00000
2363.00,4.38420,20.145996,-0.000161,20.108429,0.8990,0.355,4.38420,0.00000
2364.00,4.38361,20.146092,-0.000161,20.108493,0.8990,0.355,4.38361,0.00000
2365.00,4.38273,20.146087,-0.000161,20.108449,0.8990,0.355,4.38273,0.00000
2366.00,4.38234,20.146096,-0.000165,20.108440,0.8990,0.355,4.38234,0.00000
2367.00,4.38200,20.146120,-0.000168,20.108425,0.8990,0.355,4.38200,0.00000
2368.00,4.38115,20.146163,-0.000169,20.108405,0.8990,0.355,4.38115,0.00000
2369.00,4.38106,20.146145,-0.000168,20.108378,0.8990,0.355,4.38106,0.00000
2370.00,4.38152,20.146190,-0.000168,20.108377,0.8990,0.355,4.38152,0.00000
2371.00,4.38097,20.146194,-0.000168,20.108355,0.8990,0.355,4.38097,0.00000
2372.00,4.38108,20.146205,-0.000164,20.108361,0.8990,0.355,4.38108,0.00000
2373.00,4.38286,20.146181,-0.000165,20.108387,0.8990,0.355,4.38286,0.00000
2374.00,4.38306,20.146119,-0.000168,20.108336,0.8990,0.355,4.38306,0.00000
2375.00,4.38279,20.146119,-0.000171,20.108351,0.8989,0.356,4.38279,0.00000
2376.00,4.38298,20.146123,-0.000171,20.108330,0.8989,0.356,4.38298,0.00000
2377.00,4.38274,20.146132,-0.000173,20.108332,0.8989,0.356,4.38274,0.00000
2378.00,4.38216,20.146105,-0.000173,20.108253,0.8989,0.356,4.38216,0.00000
2379.00,4.38305,20.146205,-0.000173,20.108337,0.8989,0.356,4.38305,0.00000
2380.00,4.38343,20.146245,-0.000171,20.108321,0.8989,0.356,4.38343,0.00000
2381.00,4.38412,20.146293,-0.000172,20.108368,0.8990,0.356,4.38412,0.00000
@13,2.5001,5.0, 2380.039 
2382.00,4.38345,20.146325,-0.000175,20.108380,0.8990,0.356,4.38345,0.00000
2383.00,4.38450,20.146447,-0.000173,20.108473,0.8990,0.356,4.38450,0.00000
2384.00,4.38301,20.146426,-0.000171,20.108396,0.8991,0.356,4.38301,0.00000
2385.00,4.37881,20.146410,-0.000173,20.108420,0.8991,0.356,4.37881,0.00000
2386.00,4.37111,20.146451,-0.000175,20.108507,0.8992,0.357,4.37111,0.00000
2387.00,4.36173,20.146425,-0.000172,20.108462,0.8993,0.357,4.36173,0.00000
2388.00,4.34784,20.146383,-0.000176,20.108478,0.8993,0.357,4.34784,0.00000
2389.00,4.33498,20.146368,-0.000177,20.108514,0.8994,0.357,4.33498,0.00000
2390.00,4.32695,20.146366,-0.000176,20.108499,0.8995,0.357,4.32695,0.00000
2391.00,4.32396,20.146307,-0.000176,20.108403,0.8996,0.357,4.32396,0.00000
2392.00,4.32536,20.146357,-0.000178,20.108409,0.8997,0.357,4.32536,0.00000
2393.00,4.33166,20.146403,-0.000175,20.108388,0.8998,0.357,4.33166,0.00000
2394.00,4.34063,20.146513,-0.000174,20.108443,0.8999,0.357,4.34063,0.00000
2395.00,4.34917,20.146561,-0.000172,20.108488,0.9000,0.357,4.34917,0.00000
2396.00,4.35566,20.146642,-0.000170,20.108517,0.9001,0.357,4.35566,0.00000
2397.00,4.36168,20.146614,-0.000168,20.108513,0.9002,0.357,4.36168,0.00000
2398.00,4.36572,20.146646,-0.000168,20.108506,0.9003,0.357,4.36572,0.00000
2399.00,4.36801,20.146605,-0.000165,20.108438,0.9004,0.357,4.36801,0.00000
2400.00,4.37057,20.146599,-0.000162,20.108391,0.9005,0.357,4.37057,0.00000
2401.00,4.37235,20.146618,-0.000158,20.108393,0.9006,0.357,4.37235,0.00000
2402.00,4.37280,20.146666,-0.000157,20.108450,0.9008,0.357,4.37280,0.00000
2403.00,4.37355,20.146645,-0.000156,20.108451,0.9009,0.357,4.37355,0.00000
2404.00,4.37479,20.146676,-0.000158,20.108444,0.9010,0.357,4.37479,0.00000
2405.00,4.37517,20.146679,-0.000159,20.108436,0.9012,0.357,4.37517,0.00000
2406.00,4.37577,20.146668,-0.000160,20.108391,0.9013,0.357,4.37577,0.00000
2407.00,4.37690,20.146699,-0.000158,20.108377,0.9014,0.357,4.37690,0.00000
2408.00,4.37669,20.146731,-0.000157,20.108378,0.9015,0.357,4.37669,0.00000
2409.00,4.37588,20.146785,-0.000159,20.108441,0.9016,0.357,4.37588,0.00000
2410.00,4.37475,20.146790,-0.000161,20.108417,0.9016,0.357,4.37475,0.00000
2411.00,4.37394,20.146845,-0.000161,20.108459,0.9017,0.357,4.37394,0.00000
2412.00,4.37329,20.146952,-0.000166,20.108520,0.9018,0.358,4.37329,0.00000
2413.00,4.37252,20.146927,-0.000170,20.108482,0.9019,0.358,4.37252,0.00000
2414.00,4.37322,20.146907,-0.000169,20.108448,0.9021,0.358,4.37322,0.00000
2415.00,4.37365,20.147009,-0.000168,20.108503,0.9022,0.358,4.37365,0.00000
2416.00,4.37515,20.146998,-0.000169,20.108503,0.9023,0.358,4.37515,0.00000
2417.00,4.37606,20.146887,-0.000167,20.108419,0.9024,0.358,4.37606,0.00000
2418.00,4.37754,20.146952,-0.000165,20.108446,0.9025,0.358,4.37754,0.00000
2419.00,4.37759,20.146951,-0.000161,20.108446,0.9026,0.358,4.37759,0.00000
2420.00,4.37770,20.146902,-0.000162,20.108394,0.9027,0.358,4.37770,0.00000
2421.00,4.37714,20.147004,-0.000161,20.108441,0.9027,0.358,4.37714,0.00000
2422.00,4.37664,20.147118,-0.000164,20.108479,0.9028,0.358,4.37664,0.00000
2423.00,4.37662,20.147159,-0.000166,20.108513,0.9029,0.358,4.37662,0.00000
2424.00,4.37647,20.147205,-0.000174,20.108498,0.9029,0.359,4.37647,0.00000
2425.00,4.37616,20.147249,-0.000175,20.108549,0.9030,0.359,4.37616,0.00000
2426.00,4.37637,20.147177,-0.000174,20.108550,0.9030,0.359,4.37637,0.00000
2427.00,4.37717,20.147129,-0.000170,20.108574,0.9031,0.359,4.37717,0.00000
2428.00,4.37678,20.147112,-0.000168,20.108524,0.9031,0.359,4.37678,0.00000
2429.00,4.37668,20.147133,-0.000165,20.108520,0.9031,0.359,4.37668,0.00000
2430.00,4.37792,20.147159,-0.000164,20.108490,0.9032,0.359,4.37792,0.00000
2431.00,4.37778,20.147276,-0.000166,20.108491,0.9033,0.359,4.37778,0.00000
2432.00,4.37716,20.147277,-0.000167,20.108425,0.9034,0.359,4.37716,0.00000
2433.00,4.37808,20.147308,-0.000168,20.108410,0.9035,0.359,4.37808,0.00000
2434.00,4.37833,20.147363,-0.000166,20.108507,0.9036,0.359,4.37833,0.00000
2435.00,4.37810,20.147381,-0.000164,20.108549,0.9036,0.359,4.37810,0.00000
2436.00,4.37771,20.147310,-0.000163,20.108478,0.9037,0.359,4.37771,0.00000
2437.00,4.37781,20.147379,-0.000165,20.108510,0.9038,0.359,4.37781,0.00000
2438.00,4.37697,20.147409,-0.000166,20.108575,0.9038,0.359,4.37697,0.00000
2439.00,4.37762,20.147357,-0.000167,20.108461,0.9039,0.359,4.37762,0.00000
2440.00,4.37782,20.147358,-0.000171,20.108401,0.9040,0.359,4.37782,0.00000
2441.00,4.37842,20.147418,-0.000171,20.108418,0.9040,0.360,4.37842,0.00000
2442.00,4.37840,20.147398,-0.000172,20.108425,0.9041,0.360,4.37840,0.00000
2443.00,4.37870,20.147376,-0.000174,20.108401,0.9041,0.360,4.37870,0.00000
2444.00,4.37870,20.147459,-0.000173,20.108479,0.9042,0.360,4.37870,0.00000
2445.00,4.37794,20.147527,-0.000171,20.108560,0.9043,0.360,4.37794,0.00000
2446.00,4.37761,20.147570,-0.000171,20.108568,0.9044,0.360,4.37761,0.00000
2447.00,4.37708,20.147614,-0.000170,20.108555,0.9045,0.360,4.37708,0.00000
2448.00,4.37764,20.147693,-0.000168,20.108555,0.9045,0.360,4.37764,0.00000
2449.00,4.37717,20.147664,-0.000169,20.108486,0.9046,0.360,4.37717,0.00000
2450.00,4.37819,20.147583,-0.000172,20.108334,0.9047,0.360,4.37819,0.00000
2451.00,4.37808,20.147530,-0.000171,20.108295,0.9048,0.360,4.37808,0.00000
2452.00,4.37905,20.147606,-0.000172,20.108306,0.9049,0.360,4.37905,0.00000
2453.00,4.37842,20.147620,-0.000175,20.108306,0.9050,0.360,4.37842,0.00000
2454.00,4.37831,20.147712,-0.000174,20.108342,0.9050,0.360,4.37831,0.00000
2455.00,4.37745,20.147804,-0.000171,20.108435,0.9051,0.360,4.37745,0.00000
2456.00,4.37791,20.147866,-0.000171,20.108489,0.9052,0.360,4.37791,0.00000
2457.00,4.37770,20.147864,-0.000168,20.108503,0.9053,0.360,4.37770,0.00000
2458.00,4.37781,20.147870,-0.000166,20.108484,0.9054,0.360,4.37781,0.00000
2459.00,4.37737,20.147802,-0.000168,20.108411,0.9055,0.360,4.37737,0.00000
2460.00,4.37678,20.147819,-0.000170,20.108422,0.9055,0.360,4.37678,0.00000
2461.00,4.37724,20.147838,-0.000168,20.108401,0.9056,0.360,4.37724,0.00000
2462.00,4.37746,20.147926,-0.000170,20.108434,0.9057,0.361,4.37746,0.00000
2463.00,4.37756,20.147942,-0.000172,20.108432,0.9058,0.361,4.37756,0.00000
2464.00,4.37867,20.148008,-0.000170,20.108492,0.9058,0.361,4.37867,0.00000
2465.00,4.37962,20.148050,-0.000169,20.108473,0.9059,0.361,4.37962,0.00000
2466.00,4.37912,20.148011,-0.000172,20.108414,0.9060,0.361,4.37912,0.00000
2467.00,4.37928,20.147905,-0.000171,20.108329,0.9060,0.361,4.37928,0.00000
2468.00,4.38018,20.147929,-0.000168,20.108306,0.9061,0.361,4.38018,0.00000
2469.00,4.37942,20.147908,-0.000169,20.108268,0.9062,0.361,4.37942,0.00000
2470.00,4.37874,20.147903,-0.000173,20.108278,0.9063,0.361,4.37874,0.00000
2471.00,4.37897,20.147934,-0.000171,20.108278,0.9064,0.361,4.37897,0.00000
2472.00,4.37849,20.148039,-0.000169,20.108341,0.9064,0.361,4.37849,0.00000
2473.00,4.37792,20.148048,-0.000167,20.108344,0.9065,0.361,4.37792,0.00000
2474.00,4.37847,20.148051,-0.000167,20.108328,0.9066,0.361,4.37847,0.00000
2475.00,4.37987,20.148097,-0.000166,20.108308,0.9067,0.361,4.37987,0.00000
2476.00,4.38018,20.148110,-0.000164,20.108341,0.9068,0.361,4.38018,0.00000
2477.00,4.38020,20.148063,-0.000166,20.108298,0.9069,0.362,4.38020,0.00000
2478.00,4.37977,20.148127,-0.000167,20.108366,0.9070,0.362,4.37977,0.00000
2479.00,4.37891,20.148239,-0.000166,20.108411,0.9071,0.362,4.37891,0.00000
2480.00,4.37767,20.148214,-0.000166,20.108404,0.9071,0.362,4.37767,0.00000
2481.00,4.37757,20.148266,-0.000167,20.108455,0.9072,0.362,4.37757,0.00000
2482.00,4.37819,20.148287,-0.000168,20.108493,0.9073,0.362,4.37819,0.00000
2483.00,4.37836,20.148260,-0.000170,20.108506,0.9073,0.362,4.37836,0.00000
2484.00,4.37907,20.148210,-0.000171,20.108505,0.9073,0.362,4.37907,0.00000
2485.00,4.37932,20.148280,-0.000168,20.108554,0.9074,0.362,4.37932,0.00000
2486.00,4.37924,20.148281,-0.000167,20.108521,0.9074,0.362,4.37924,0.00000
2487.00,4.37862,20.148263,-0.000168,20.108450,0.9075,0.362,4.37862,0.00000
2488.00,4.37798,20.148328,-0.000168,20.108411,0.9075,0.362,4.37798,0.00000
2489.00,4.37729,20.148371,-0.000170,20.108371,0.9075,0.362,4.37729,0.00000
2490.00,4.37633,20.148411,-0.000175,20.108424,0.9076,0.363,4.37633,0.00000
2491.00,4.37608,20.148414,-0.000178,20.108383,0.9076,0.363,4.37608,0.00000
2492.00,4.37645,20.148441,-0.000177,20.108379,0.9076,0.363,4.37645,0.00000
2493.00,4.37764,20.148320,-0.000176,20.108314,0.9076,0.363,4.37764,0.00000
2494.00,4.37855,20.148342,-0.000173,20.108390,0.9076,0.363,4.37855,0.00000
2495.00,4.37918,20.148288,-0.000168,20.108320,0.9076,0.363,4.37918,0.00000
2496.00,4.37871,20.148357,-0.000165,20.108349,0.9076,0.363,4.37871,0.00000
2497.00,4.37892,20.148464,-0.000165,20.108461,0.9077,0.363,4.37892,0.00000
2498.00,4.37883,20.148559,-0.000164,20.108539,0.9077,0.363,4.37883,0.00000
2499.00,4.37861,20.148521,-0.000164,20.108492,0.9077,0.363,4.37861,0.00000
2500.00,4.37934,20.148521,-0.000168,20.108512,0.9077,0.363,4.37934,0.00000
2501.00,4.37933,20.148510,-0.000166,20.108559,0.9077,0.363,4.37933,0.00000
2502.00,4.37789,20.148461,-0.000165,20.108489,0.9077,0.363,4.37789,0.00000
2503.00,4.37711,20.148520,-0.000169,20.108463,0.9078,0.363,4.37711,0.00000
2504.00,4.37757,20.148599,-0.000170,20.108500,0.9078,0.363,4.37757,0.00000
2505.00,4.37737,20.148717,-0.000166,20.108535,0.9078,0.363,4.37737,0.00000
2506.00,4.37835,20.148760,-0.000169,20.108495,0.9079,0.363,4.37835,0.00000
2507.00,4.37956,20.148802,-0.000170,20.108485,0.9079,0.364,4.37956,0.00000
2508.00,4.37998,20.148822,-0.000166,20.108529,0.9080,0.363,4.37998,0.00000
2509.00,4.37913,20.148819,-0.000160,20.108507,0.9080,0.363,4.37913,0.00000
2510.00,4.37845,20.148725,-0.000161,20.108421,0.9080,0.363,4.37845,0.00000
2511.00,4.37730,20.148751,-0.000161,20.108466,0.9081,0.363,4.37730,0.00000
2512.00,4.37694,20.148800,-0.000159,20.108506,0.9081,0.363,4.37694,0.00000
2513.00,4.37653,20.148763,-0.000157,20.108421,0.9082,0.363,4.37653,0.00000
2514.00,4.37681,20.148802,-0.000161,20.108408,0.9082,0.363,4.37681,0.00000
2515.00,4.37730,20.148871,-0.000164,20.108423,0.9083,0.364,4.37730,0.00000
2516.00,4.37765,20.148873,-0.000163,20.108406,0.9083,0.364,4.37765,0.00000
2517.00,4.37747,20.148871,-0.000165,20.108431,0.9084,0.364,4.37747,0.00000
2518.00,4.37789,20.148968,-0.000169,20.108472,0.9085,0.364,4.37789,0.00000
2519.00,4.37735,20.149053,-0.000169,20.108548,0.9086,0.364,4.37735,0.00000
2520.00,4.37782,20.149081,-0.000167,20.108550,0.9087,0.364,4.37782,0.00000
2521.00,4.37837,20.149138,-0.000165,20.108563,0.9088,0.364,4.37837,0.00000
2522.00,4.37843,20.149179,-0.000162,20.108544,0.9089,0.364,4.37843,0.00000
2523.00,4.37870,20.149251,-0.000159,20.108598,0.9090,0.364,4.37870,0.00000
2524.00,4.37956,20.149213,-0.000160,20.108510,0.9091,0.364,4.37956,0.00000
2525.00,4.37913,20.149269,-0.000158,20.108526,0.9092,0.364,4.37913,0.00000
2526.00,4.37916,20.149200,-0.000159,20.108472,0.9093,0.364,4.37916,0.00000
2527.00,4.37896,20.149211,-0.000161,20.108466,0.9094,0.364,4.37896,0.00000
2528.00,4.37837,20.149161,-0.000163,20.108433,0.9096,0.364,4.37837,0.00000
2529.00,4.37780,20.149130,-0.000160,20.108446,0.9097,0.364,4.37780,0.00000
2530.00,4.37732,20.149157,-0.000164,20.108463,0.9098,0.364,4.37732,0.00000
2531.00,4.37627,20.149228,-0.000163,20.108503,0.9099,0.364,4.37627,0.00000
2532.00,4.37645,20.149216,-0.000161,20.108499,0.9100,0.364,4.37645,0.00000
2533.00,4.37632,20.149187,-0.000160,20.108463,0.9101,0.364,4.37632,0.00000
2534.00,4.37653,20.149208,-0.000161,20.108433,0.9102,0.364,4.37653,0.00000
2535.00,4.37742,20.149230,-0.000159,20.108421,0.9103,0.364,4.37742,0.00000
2536.00,4.37797,20.149252,-0.000160,20.108405,0.9104,0.364,4.37797,0.00000
2537.00,4.37830,20.149300,-0.000161,20.108397,0.9104,0.364,4.37830,0.00000
2538.00,4.37916,20.149358,-0.000161,20.108419,0.9105,0.364,4.37916,0.00000
2539.00,4.37921,20.149439,-0.000162,20.108468,0.9106,0.364,4.37921,0.00000
2540.00,4.37869,20.149385,-0.000166,20.108450,0.9107,0.365,4.37869,0.00000
2541.00,4.37856,20.149399,-0.000169,20.108399,0.9108,0.365,4.37856,0.00000
2542.00,4.37824,20.149440,-0.000169,20.108382,0.9108,0.365,4.37824,0.00000
2543.00,4.37767,20.149473,-0.000168,20.108363,0.9108,0.365,4.37767,0.00000
2544.00,4.37789,20.149449,-0.000170,20.108345,0.9109,0.365,4.37789,0.00000
2545.00,4.37833,20.149467,-0.000168,20.108351,0.9109,0.365,4.37833,0.00000
2546.00,4.37823,20.149489,-0.000165,20.108404,0.9109,0.365,4.37823,0.00000
2547.00,4.37812,20.149468,-0.000167,20.108439,0.9109,0.365,4.37812,0.00000
2548.00,4.37750,20.149485,-0.000167,20.108449,0.9109,0.365,4.37750,0.00000
2549.00,4.37741,20.149559,-0.000165,20.108469,0.9110,0.365,4.37741,0.00000
2550.00,4.37693,20.149588,-0.000165,20.108436,0.9110,0.365,4.37693,0.00000
2551.00,4.37701,20.149625,-0.000164,20.108438,0.9110,0.365,4.37701,0.00000
2552.00,4.37760,20.149629,-0.000162,20.108393,0.9111,0.365,4.37760,0.00000
2553.00,4.37763,20.149647,-0.000166,20.108381,0.9111,0.365,4.37763,0.00000
2554.00,4.37731,20.149674,-0.000170,20.108408,0.9111,0.365,4.37731,0.00000
2555.00,4.37804,20.149727,-0.000169,20.108469,0.9111,0.366,4.37804,0.00000
2556.00,4.37876,20.149773,-0.000168,20.108489,0.9112,0.366,4.37876,0.00000
2557.00,4.37853,20.149806,-0.000170,20.108511,0.9112,0.366,4.37853,0.00000
2558.00,4.37865,20.149749,-0.000169,20.108514,0.9113,0.366,4.37865,0.00000
2559.00,4.37794,20.149736,-0.000169,20.108515,0.9113,0.366,4.37794,0.00000
2560.00,4.37689,20.149705,-0.000169,20.108459,0.9113,0.366,4.37689,0.00000
2561.00,4.37660,20.149653,-0.000172,20.108406,0.9114,0.366,4.37660,0.00000
2562.00,4.37611,20.149696,-0.000174,20.108428,0.9114,0.366,4.37611,0.00000
2563.00,4.37603,20.149754,-0.000174,20.108458,0.9114,0.366,4.37603,0.00000
2564.00,4.37690,20.149813,-0.000170,20.108473,0.9114,0.366,4.37690,0.00000
2565.00,4.37815,20.149884,-0.000170,20.108515,0.9114,0.366,4.37815,0.00000
2566.00,4.37810,20.149930,-0.000169,20.108529,0.9115,0.366,4.37810,0.00000
2567.00,4.37837,20.149921,-0.000166,20.108513,0.9115,0.366,4.37837,0.00000
2568.00,4.37834,20.150002,-0.000165,20.108553,0.9115,0.366,4.37834,0.00000
2569.00,4.37785,20.149954,-0.000168,20.108465,0.9115,0.366,4.37785,0.00000
2570.00,4.37708,20.149937,-0.000167,20.108453,0.9116,0.366,4.37708,0.00000
2571.00,4.37689,20.149975,-0.000164,20.108505,0.9116,0.366,4.37689,0.00000
2572.00,4.37655,20.149953,-0.000165,20.108461,0.9116,0.366,4.37655,0.00000
2573.00,4.37689,20.149916,-0.000165,20.108432,0.9116,0.366,4.37689,0.00000
2574.00,4.37675,20.149999,-0.000162,20.108487,0.9116,0.366,4.37675,0.00000
2575.00,4.37586,20.150022,-0.000162,20.108466,0.9117,0.366,4.37586,0.00000
2576.00,4.37507,20.149985,-0.000165,20.108428,0.9117,0.367,4.37507,0.00000
2577.00,4.37467,20.150085,-0.000164,20.108468,0.9117,0.367,4.37467,0.00000
2578.00,4.37546,20.150153,-0.000164,20.108474,0.9117,0.367,4.37546,0.00000
2579.00,4.37634,20.150205,-0.000164,20.108492,0.9117,0.367,4.37634,0.00000
2580.00,4.37767,20.150254,-0.000164,20.108499,0.9117,0.367,4.37767,0.00000
2581.00,4.37804,20.150370,-0.000164,20.108521,0.9117,0.367,4.37804,0.00000
2582.00,4.37846,20.150377,-0.000166,20.108503,0.9117,0.367,4.37846,0.00000
@14,2.5001,5.0, 2580.005 
2583.00,4.37726,20.150423,-0.000169,20.108502,0.9117,0.367,4.37726,0.00000
2584.00,4.37555,20.150394,-0.000171,20.108468,0.9117,0.367,4.37555,0.00000
2585.00,4.37192,20.150485,-0.000171,20.108567,0.9117,0.368,4.37192,0.00000
2586.00,4.36609,20.150452,-0.000168,20.108496,0.9117,0.367,4.36609,0.00000
2587.00,4.35691,20.150447,-0.000168,20.108464,0.9117,0.367,4.35691,0.00000
2588.00,4.34524,20.150469,-0.000167,20.108468,0.9117,0.368,4.34524,0.00000
2589.00,4.33308,20.150561,-0.000171,20.108502,0.9117,0.368,4.33308,0.00000
2590.00,4.32426,20.150485,-0.000174,20.108384,0.9117,0.368,4.32426,0.00000
2591.00,4.32050,20.150515,-0.000177,20.108406,0.9117,0.368,4.32050,0.00000
2592.00,4.32163,20.150558,-0.000178,20.108427,0.9117,0.368,4.32163,0.00000
2593.00,4.32783,20.150499,-0.000177,20.108382,0.9117,0.368,4.32783,0.00000
2594.00,4.33721,20.150418,-0.000172,20.108298,0.9117,0.368,4.33721,0.00000
2595.00,4.34654,20.150466,-0.000169,20.108395,0.9117,0.368,4.34654,0.00000
2596.00,4.35457,20.150411,-0.000169,20.108373,0.9116,0.368,4.35457,0.00000
2597.00,4.36124,20.150440,-0.000169,20.108415,0.9116,0.368,4.36124,0.00000
2598.00,4.36625,20.150494,-0.000166,20.108391,0.9116,0.368,4.36625,0.00000
2599.00,4.36932,20.150476,-0.000168,20.108404,0.9116,0.368,4.36932,0.00000
2600.00,4.37009,20.150416,-0.000169,20.108277,0.9116,0.368,4.37009,0.00000
2601.00,4.37040,20.150498,-0.000170,20.108307,0.9116,0.368,4.37040,0.00000
2602.00,4.37097,20.150509,-0.000169,20.108292,0.9116,0.368,4.37097,0.00000
2603.00,4.37102,20.150540,-0.000169,20.108331,0.9116,0.368,4.37102,0.00000
2604.00,4.37127,20.150604,-0.000170,20.108342,0.9116,0.369,4.37127,0.00000
2605.00,4.37179,20.150680,-0.000169,20.108367,0.9116,0.369,4.37179,0.00000
2606.00,4.37259,20.150682,-0.000166,20.108353,0.9116,0.369,4.37259,0.00000
2607.00,4.37287,20.150670,-0.000169,20.108292,0.9116,0.369,4.37287,0.00000
2608.00,4.37314,20.150668,-0.000168,20.108274,0.9117,0.369,4.37314,0.00000
2609.00,4.37320,20.150714,-0.000165,20.108306,0.9117,0.369,4.37320,0.00000
2610.00,4.37394,20.150760,-0.000167,20.108342,0.9117,0.369,4.37394,0.00000
2611.00,4.37397,20.150841,-0.000168,20.108380,0.9117,0.369,4.37397,0.00000
2612.00,4.37366,20.150868,-0.000163,20.108404,0.9117,0.369,4.37366,0.00000
2613.00,4.37243,20.150870,-0.000165,20.108393,0.9117,0.369,4.37243,0.00000
2614.00,4.37156,20.150821,-0.000169,20.108325,0.9117,0.369,4.37156,0.00000
2615.00,4.37062,20.150851,-0.000173,20.108341,0.9117,0.369,4.37062,0.00000
2616.00,4.37002,20.150804,-0.000173,20.108294,0.9117,0.369,4.37002,0.00000
2617.00,4.36979,20.150848,-0.000176,20.108348,0.9117,0.370,4.36979,0.00000
2618.00,4.37108,20.150887,-0.000175,20.108330,0.9118,0.370,4.37108,0.00000
2619.00,4.37147,20.151005,-0.000171,20.108420,0.9118,0.370,4.37147,0.00000
2620.00,4.37173,20.151046,-0.000166,20.108434,0.9118,0.369,4.37173,0.00000
2621.00,4.37224,20.151100,-0.000163,20.108480,0.9119,0.369,4.37224,0.00000
2622.00,4.37280,20.151100,-0.000162,20.108443,0.9120,0.369,4.37280,0.00000
2623.00,4.37186,20.151143,-0.000164,20.108524,0.9120,0.369,4.37186,0.00000
2624.00,4.37217,20.151111,-0.000163,20.108501,0.9121,0.369,4.37217,0.00000
2625.00,4.37263,20.151083,-0.000165,20.108453,0.9122,0.370,4.37263,0.00000
2626.00,4.37196,20.151121,-0.000169,20.108523,0.9122,0.370,4.37196,0.00000
2627.00,4.37162,20.151143,-0.000170,20.108491,0.9123,0.370,4.37162,0.00000
2628.00,4.37212,20.151135,-0.000170,20.108444,0.9123,0.370,4.37212,0.00000
2629.00,4.37185,20.151119,-0.000170,20.108408,0.9124,0.370,4.37185,0.00000
2630.00,4.37205,20.151094,-0.000168,20.108400,0.9124,0.370,4.37205,0.00000
2631.00,4.37217,20.151073,-0.000163,20.108308,0.9124,0.370,4.37217,0.00000
2632.00,4.37149,20.151115,-0.000161,20.108373,0.9125,0.370,4.37149,0.00000
2633.00,4.37133,20.151096,-0.000161,20.108378,0.9125,0.370,4.37133,0.00000
2634.00,4.37149,20.151107,-0.000161,20.108353,0.9126,0.370,4.37149,0.00000
2635.00,4.37156,20.151134,-0.000160,20.108373,0.9126,0.370,4.37156,0.00000
2636.00,4.37178,20.151231,-0.000165,20.108418,0.9127,0.370,4.37178,0.00000
2637.00,4.37317,20.151167,-0.000169,20.108370,0.9128,0.370,4.37317,0.00000
2638.00,4.37367,20.151154,-0.000170,20.108284,0.9128,0.370,4.37367,0.00000
2639.00,4.37378,20.151163,-0.000170,20.108273,0.9129,0.370,4.37378,0.00000
2640.00,4.37355,20.151187,-0.000171,20.108233,0.9129,0.370,4.37355,0.00000
2641.00,4.37352,20.151063,-0.000168,20.108130,0.9130,0.370,4.37352,0.00000
2642.00,4.37331,20.151137,-0.000166,20.108096,0.9130,0.370,4.37331,0.00000
2643.00,4.37331,20.151227,-0.000164,20.108172,0.9130,0.370,4.37331,0.00000
2644.00,4.37364,20.151307,-0.000167,20.108230,0.9131,0.370,4.37364,0.00000
2645.00,4.37427,20.151361,-0.000169,20.108254,0.9131,0.371,4.37427,0.00000
2646.00,4.37525,20.151406,-0.000171,20.108279,0.9132,0.371,4.37525,0.00000
2647.00,4.37579,20.151424,-0.000173,20.108282,0.9132,0.371,4.37579,0.00000
2648.00,4.37652,20.151444,-0.000172,20.108270,0.9132,0.371,4.37652,0.00000
2649.00,4.37649,20.151510,-0.000172,20.108283,0.9133,0.371,4.37649,0.00000
2650.00,4.37558,20.151491,-0.000168,20.108281,0.9133,0.371,4.37558,0.00000
2651.00,4.37516,20.151564,-0.000168,20.108320,0.9133,0.371,4.37516,0.00000
2652.00,4.37445,20.151546,-0.000170,20.108354,0.9133,0.371,4.37445,0.00000
2653.00,4.37362,20.151502,-0.000171,20.108334,0.9134,0.371,4.37362,0.00000
2654.00,4.37370,20.151439,-0.000169,20.108316,0.9134,0.371,4.37370,0.00000
2655.00,4.37387,20.151494,-0.000172,20.108362,0.9134,0.371,4.37387,0.00000
2656.00,4.37424,20.151579,-0.000172,20.108442,0.9134,0.372,4.37424,0.00000
2657.00,4.37424,20.151656,-0.000169,20.108473,0.9134,0.372,4.37424,0.00000
2658.00,4.37424,20.151739,-0.000170,20.108505,0.9135,0.372,4.37424,0.00000
2659.00,4.37341,20.151799,-0.000173,20.108556,0.9135,0.372,4.37341,0.00000
2660.00,4.37290,20.151783,-0.000175,20.108472,0.9135,0.372,4.37290,0.00000
2661.00,4.37222,20.151729,-0.000173,20.108373,0.9135,0.372,4.37222,0.00000
2662.00,4.37280,20.151775,-0.000174,20.108393,0.9135,0.372,4.37280,0.00000
2663.00,4.37329,20.151784,-0.000171,20.108371,0.9135,0.372,4.37329,0.00000
2664.00,4.37343,20.151816,-0.000169,20.108377,0.9136,0.372,4.37343,0.00000
2665.00,4.37375,20.151906,-0.000164,20.108431,0.9136,0.372,4.37375,0.00000
2666.00,4.37376,20.151987,-0.000163,20.108535,0.9136,0.372,4.37376,0.00000
2667.00,4.37336,20.151994,-0.000161,20.108509,0.9137,0.372,4.37336,0.00000
2668.00,4.37306,20.152058,-0.000165,20.108553,0.9137,0.372,4.37306,0.00000
2669.00,4.37316,20.152040,-0.000164,20.108549,0.9137,0.372,4.37316,0.00000
2670.00,4.37360,20.152039,-0.000165,20.108625,0.9137,0.372,4.37360,0.00000
2671.00,4.37380,20.151957,-0.000167,20.108500,0.9137,0.373,4.37380,0.00000
2672.00,4.37350,20.151925,-0.000166,20.108516,0.9137,0.373,4.37350,0.00000
2673.00,4.37260,20.151907,-0.000162,20.108470,0.9137,0.373,4.37260,0.00000
2674.00,4.37264,20.151957,-0.000162,20.108449,0.9137,0.373,4.37264,0.00000
2675.00,4.37283,20.151960,-0.000159,20.108398,0.9136,0.372,4.37283,0.00000
2676.00,4.37273,20.151970,-0.000157,20.108424,0.9136,0.372,4.37273,0.00000
2677.00,4.37317,20.152062,-0.000161,20.108412,0.9136,0.373,4.37317,0.00000
2678.00,4.37378,20.152085,-0.000163,20.108470,0.9135,0.373,4.37378,0.00000
2679.00,4.37427,20.152072,-0.000162,20.108444,0.9135,0.373,4.37427,0.00000
2680.00,4.37368,20.152111,-0.000163,20.108420,0.9135,0.373,4.37368,0.00000
2681.00,4.37369,20.152285,-0.000163,20.108524,0.9135,0.373,4.37369,0.00000
2682.00,4.37264,20.152298,-0.000159,20.108553,0.9134,0.373,4.37264,0.00000
2683.00,4.37265,20.152305,-0.000159,20.108479,0.9134,0.373,4.37265,0.00000
2684.00,4.37312,20.152344,-0.000157,20.108464,0.9134,0.373,4.37312,0.00000
2685.00,4.37307,20.152372,-0.000159,20.108465,0.9134,0.373,4.37307,0.00000
2686.00,4.37298,20.152305,-0.000161,20.108387,0.9133,0.373,4.37298,0.00000
2687.00,4.37423,20.152295,-0.000167,20.108360,0.9133,0.373,4.37423,0.00000
2688.00,4.37464,20.152354,-0.000166,20.108393,0.9133,0.373,4.37464,0.00000
2689.00,4.37363,20.152427,-0.000165,20.108453,0.9133,0.373,4.37363,0.00000
2690.00,4.37317,20.152436,-0.000165,20.108435,0.9133,0.373,4.37317,0.00000
2691.00,4.37345,20.152506,-0.000163,20.108452,0.9133,0.373,4.37345,0.00000
2692.00,4.37299,20.152574,-0.000161,20.108502,0.9133,0.373,4.37299,0.00000
2693.00,4.37290,20.152611,-0.000158,20.108525,0.9133,0.373,4.37290,0.00000
2694.00,4.37413,20.152648,-0.000159,20.108549,0.9133,0.373,4.37413,0.00000
2695.00,4.37524,20.152705,-0.000160,20.108587,0.9132,0.373,4.37524,0.00000
2696.00,4.37513,20.152705,-0.000163,20.108575,0.9132,0.373,4.37513,0.00000
2697.00,4.37584,20.152642,-0.000164,20.108459,0.9131,0.374,4.37584,0.00000
2698.00,4.37600,20.152630,-0.000166,20.108397,0.9131,0.374,4.37600,0.00000
2699.00,4.37547,20.152601,-0.000168,20.108355,0.9131,0.374,4.37547,0.00000
2700.00,4.37427,20.152528,-0.000171,20.108309,0.9131,0.374,4.37427,0.00000
2701.00,4.37470,20.152516,-0.000169,20.108296,0.9131,0.374,4.37470,0.00000
2702.00,4.37470,20.152537,-0.000165,20.108301,0.9131,0.374,4.37470,0.00000
2703.00,4.37412,20.152564,-0.000162,20.108362,0.9131,0.374,4.37412,0.00000
2704.00,4.37380,20.152568,-0.000159,20.108347,0.9131,0.374,4.37380,0.00000
2705.00,4.37441,20.152666,-0.000156,20.108393,0.9131,0.374,4.37441,0.00000
2706.00,4.37378,20.152693,-0.000160,20.108399,0.9131,0.374,4.37378,0.00000
2707.00,4.37281,20.152702,-0.000166,20.108396,0.9132,0.374,4.37281,0.00000
2708.00,4.37328,20.152613,-0.000173,20.108322,0.9132,0.374,4.37328,0.00000
2709.00,4.37356,20.152651,-0.000176,20.108327,0.9132,0.375,4.37356,0.00000
2710.00,4.37443,20.152624,-0.000175,20.108306,0.9132,0.375,4.37443,0.00000
2711.00,4.37436,20.152635,-0.000170,20.108285,0.9132,0.375,4.37436,0.00000
2712.00,4.37488,20.152712,-0.000165,20.108340,0.9132,0.375,4.37488,0.00000
2713.00,4.37494,20.152779,-0.000164,20.108341,0.9133,0.375,4.37494,0.00000
2714.00,4.37544,20.152708,-0.000165,20.108294,0.9133,0.375,4.37544,0.00000
2715.00,4.37487,20.152689,-0.000165,20.108243,0.9134,0.375,4.37487,0.00000
2716.00,4.37556,20.152741,-0.000169,20.108315,0.9134,0.375,4.37556,0.00000
2717.00,4.37505,20.152733,-0.000173,20.108312,0.9135,0.375,4.37505,0.00000
2718.00,4.37489,20.152768,-0.000173,20.108373,0.9135,0.375,4.37489,0.00000
2719.00,4.37354,20.152862,-0.000169,20.108452,0.9135,0.375,4.37354,0.00000
2720.00,4.37365,20.152889,-0.000170,20.108474,0.9136,0.375,4.37365,0.00000
2721.00,4.37383,20.152825,-0.000166,20.108395,0.9135,0.375,4.37383,0.00000
2722.00,4.37384,20.152883,-0.000163,20.108449,0.9135,0.375,4.37384,0.00000
2723.00,4.37339,20.152912,-0.000159,20.108436,0.9135,0.375,4.37339,0.00000
2724.00,4.37389,20.152922,-0.000161,20.108347,0.9135,0.375,4.37389,0.00000
2725.00,4.37381,20.152970,-0.000162,20.108377,0.9135,0.375,4.37381,0.00000
2726.00,4.37346,20.153018,-0.000164,20.108419,0.9135,0.375,4.37346,0.00000
2727.00,4.37365,20.152987,-0.000164,20.108398,0.9135,0.375,4.37365,0.00000
2728.00,4.37430,20.152988,-0.000165,20.108352,0.9135,0.375,4.37430,0.00000
2729.00,4.37461,20.153026,-0.000166,20.108378,0.9135,0.376,4.37461,0.00000
2730.00,4.37440,20.153158,-0.000167,20.108427,0.9136,0.376,4.37440,0.00000
2731.00,4.37410,20.153175,-0.000169,20.108396,0.9136,0.376,4.37410,0.00000
2732.00,4.37469,20.153270,-0.000169,20.108430,0.9136,0.376,4.37469,0.00000
2733.00,4.37542,20.153350,-0.000168,20.108506,0.9137,0.377,4.37542,0.00000
2734.00,4.37522,20.153356,-0.000166,20.108497,0.9137,0.377,4.37522,0.00000
2735.00,4.37468,20.153294,-0.000161,20.108446,0.9138,0.376,4.37468,0.00000
2736.00,4.37410,20.153364,-0.000157,20.108469,0.9138,0.376,4.37410,0.00000
2737.00,4.37389,20.153371,-0.000154,20.108485,0.9139,0.376,4.37389,0.00000
2738.00,4.37290,20.153424,-0.000155,20.108512,0.9140,0.376,4.37290,0.00000
2739.00,4.37231,20.153493,-0.000151,20.108586,0.9140,0.376,4.37231,0.00000
2740.00,4.37261,20.153452,-0.000152,20.108547,0.9141,0.376,4.37261,0.00000
2741.00,4.37285,20.153502,-0.000152,20.108590,0.9141,0.376,4.37285,0.00000
2742.00,4.37212,20.153544,-0.000151,20.108529,0.9142,0.376,4.37212,0.00000
2743.00,4.37168,20.153559,-0.000149,20.108487,0.9142,0.376,4.37168,0.00000
2744.00,4.37187,20.153577,-0.000151,20.108492,0.9143,0.376,4.37187,0.00000
2745.00,4.37198,20.153664,-0.000149,20.108553,0.9144,0.377,4.37198,0.00000
2746.00,4.37120,20.153615,-0.000150,20.108511,0.9145,0.377,4.37120,0.00000
2747.00,4.37087,20.153575,-0.000151,20.108511,0.9145,0.377,4.37087,0.00000
2748.00,4.37119,20.153486,-0.000152,20.108449,0.9145,0.377,4.37119,0.00000
2749.00,4.37099,20.153409,-0.000150,20.108342,0.9146,0.377,4.37099,0.00000
2750.00,4.37072,20.153417,-0.000153,20.108283,0.9146,0.377,4.37072,0.00000
2751.00,4.37061,20.153464,-0.000149,20.108288,0.9146,0.377,4.37061,0.00000
2752.00,4.37031,20.153524,-0.000147,20.108307,0.9147,0.377,4.37031,0.00000
2753.00,4.37003,20.153629,-0.000148,20.108412,0.9147,0.377,4.37003,0.00000
2754.00,4.36962,20.153650,-0.000149,20.108433,0.9147,0.377,4.36962,0.00000
2755.00,4.36977,20.153677,-0.000146,20.108498,0.9148,0.377,4.36977,0.00000
2756.00,4.37060,20.153720,-0.000145,20.108527,0.9148,0.377,4.37060,0.00000
2757.00,4.37165,20.153669,-0.000141,20.108483,0.9149,0.377,4.37165,0.00000
2758.00,4.37218,20.153639,-0.000138,20.108445,0.9149,0.377,4.37218,0.00000
2759.00,4.37310,20.153743,-0.000134,20.108502,0.9150,0.377,4.37310,0.00000
2760.00,4.37303,20.153745,-0.000133,20.108468,0.9150,0.377,4.37303,0.00000
2761.00,4.37382,20.153696,-0.000139,20.108413,0.9151,0.377,4.37382,0.00000
2762.00,4.37380,20.153753,-0.000145,20.108420,0.9151,0.377,4.37380,0.00000
2763.00,4.37324,20.153789,-0.000147,20.108420,0.9151,0.377,4.37324,0.00000
2764.00,4.37253,20.153742,-0.000149,20.108402,0.9152,0.378,4.37253,0.00000
2765.00,4.37206,20.153715,-0.000147,20.108373,0.9152,0.378,4.37206,0.00000
2766.00,4.37206,20.153776,-0.000143,20.108368,0.9153,0.377,4.37206,0.00000
2767.00,4.37135,20.153826,-0.000142,20.108413,0.9153,0.377,4.37135,0.00000
2768.00,4.37095,20.153869,-0.000142,20.108422,0.9154,0.377,4.37095,0.00000
2769.00,4.37177,20.153859,-0.000145,20.108368,0.9154,0.377,4.37177,0.00000
2770.00,4.37231,20.153903,-0.000150,20.108354,0.9155,0.378,4.37231,0.00000
2771.00,4.37145,20.153962,-0.000150,20.108387,0.9155,0.378,4.37145,0.00000
2772.00,4.37161,20.153934,-0.000151,20.108300,0.9156,0.378,4.37161,0.00000
2773.00,4.37146,20.153940,-0.000150,20.108272,0.9156,0.378,4.37146,0.00000
2774.00,4.37075,20.154023,-0.000150,20.108343,0.9156,0.378,4.37075,0.00000
2775.00,4.37048,20.154040,-0.000150,20.108345,0.9157,0.378,4.37048,0.00000
2776.00,4.37049,20.154029,-0.000151,20.108296,0.9157,0.378,4.37049,0.00000
2777.00,4.37126,20.154056,-0.000151,20.108347,0.9157,0.378,4.37126,0.00000
2778.00,4.37208,20.154067,-0.000150,20.108331,0.9157,0.378,4.37208,0.00000
2779.00,4.37285,20.154099,-0.000152,20.108335,0.9158,0.379,4.37285,0.00000
2780.00,4.37335,20.154148,-0.000151,20.108409,0.9158,0.379,4.37335,0.00000
2781.00,4.37416,20.154178,-0.000150,20.108496,0.9158,0.379,4.37416,0.00000
2782.00,4.37380,20.154202,-0.000151,20.108478,0.9159,0.379,4.37380,0.00000
@15,2.5001,5.0, 2780.026 
2783.00,4.37344,20.154199,-0.000155,20.108458,0.9159,0.379,4.37344,0.00000
2784.00,4.37193,20.154218,-0.000151,20.108448,0.9159,0.379,4.37193,0.00000
2785.00,4.36889,20.154263,-0.000150,20.108467,0.9160,0.379,4.36889,0.00000
2786.00,4.36256,20.154304,-0.000153,20.108426,0.9160,0.379,4.36256,0.00000
2787.00,4.35382,20.154351,-0.000151,20.108441,0.9160,0.379,4.35382,0.00000
2788.00,4.34277,20.154405,-0.000149,20.108482,0.9160,0.379,4.34277,0.00000
2789.00,4.33139,20.154456,-0.000152,20.108502,0.9160,0.379,4.33139,0.00000
2790.00,4.32191,20.154422,-0.000155,20.108394,0.9160,0.379,4.32191,0.00000
2791.00,4.31739,20.154376,-0.000157,20.108341,0.9160,0.379,4.31739,0.00000
2792.00,4.31861,20.154387,-0.000158,20.108343,0.9160,0.380,4.31861,0.00000
2793.00,4.32426,20.154396,-0.000160,20.108273,0.9160,0.380,4.32426,0.00000
2794.00,4.33205,20.154356,-0.000155,20.108214,0.9160,0.380,4.33205,0.00000
2795.00,4.34126,20.154416,-0.000154,20.108280,0.9160,0.380,4.34126,0.00000
2796.00,4.34940,20.154432,-0.000153,20.108315,0.9160,0.380,4.34940,0.00000
2797.00,4.35419,20.154394,-0.000155,20.108290,0.9161,0.380,4.35419,0.00000
2798.00,4.35825,20.154476,-0.000153,20.108420,0.9161,0.380,4.35825,0.00000
2799.00,4.36221,20.154552,-0.000156,20.108444,0.9161,0.380,4.36221,0.00000
2800.00,4.36516,20.154543,-0.000157,20.108399,0.9161,0.380,4.36516,0.00000
2801.00,4.36649,20.154623,-0.000152,20.108428,0.9161,0.380,4.36649,0.00000
2802.00,4.36813,20.154699,-0.000148,20.108447,0.9161,0.380,4.36813,0.00000
2803.00,4.36859,20.154665,-0.000145,20.108362,0.9161,0.380,4.36859,0.00000
2804.00,4.36827,20.154663,-0.000143,20.108382,0.9161,0.380,4.36827,0.00000
2805.00,4.36774,20.154740,-0.000145,20.108439,0.9161,0.380,4.36774,0.00000
2806.00,4.36760,20.154737,-0.000146,20.108409,0.9162,0.380,4.36760,0.00000
2807.00,4.36758,20.154713,-0.000148,20.108348,0.9162,0.380,4.36758,0.00000
2808.00,4.36729,20.154747,-0.000151,20.108396,0.9163,0.379,4.36729,0.00000
2809.00,4.36710,20.154695,-0.000154,20.108337,0.9163,0.380,4.36710,0.00000
2810.00,4.36705,20.154678,-0.000151,20.108281,0.9163,0.379,4.36705,0.00000
2811.00,4.36731,20.154664,-0.000153,20.108207,0.9163,0.380,4.36731,0.00000
2812.00,4.36729,20.154631,-0.000156,20.108172,0.9163,0.380,4.36729,0.00000
2813.00,4.36806,20.154668,-0.000158,20.108174,0.9163,0.380,4.36806,0.00000
2814.00,4.36767,20.154722,-0.000158,20.108148,0.9163,0.380,4.36767,0.00000
2815.00,4.36788,20.154742,-0.000159,20.108175,0.9163,0.380,4.36788,0.00000
2816.00,4.36724,20.154780,-0.000160,20.108292,0.9163,0.380,4.36724,0.00000
2817.00,4.36740,20.154895,-0.000157,20.108418,0.9164,0.380,4.36740,0.00000
2818.00,4.36693,20.154847,-0.000156,20.108369,0.9164,0.380,4.36693,0.00000
2819.00,4.36693,20.154886,-0.000157,20.108470,0.9164,0.380,4.36693,0.00000
2820.00,4.36647,20.154935,-0.000157,20.108524,0.9164,0.380,4.36647,0.00000
2821.00,4.36710,20.154984,-0.000156,20.108502,0.9164,0.380,4.36710,0.00000
2822.00,4.36787,20.155029,-0.000157,20.108473,0.9164,0.380,4.36787,0.00000
2823.00,4.36919,20.155117,-0.000158,20.108492,0.9164,0.380,4.36919,0.00000
2824.00,4.37085,20.155185,-0.000158,20.108489,0.9164,0.380,4.37085,0.00000
2825.00,4.37115,20.155188,-0.000160,20.108442,0.9164,0.380,4.37115,0.00000
2826.00,4.37078,20.155196,-0.000165,20.108425,0.9164,0.381,4.37078,0.00000
2827.00,4.37040,20.155239,-0.000165,20.108465,0.9165,0.381,4.37040,0.00000
2828.00,4.36955,20.155199,-0.000167,20.108425,0.9164,0.381,4.36955,0.00000
2829.00,4.36889,20.155185,-0.000167,20.108366,0.9164,0.381,4.36889,0.00000
2830.00,4.36882,20.155185,-0.000168,20.108373,0.9164,0.381,4.36882,0.00000
2831.00,4.36921,20.155205,-0.000164,20.108380,0.9164,0.381,4.36921,0.00000
2832.00,4.36953,20.155154,-0.000166,20.108395,0.9164,0.381,4.36953,0.00000
2833.00,4.36949,20.155158,-0.000166,20.108433,0.9164,0.381,4.36949,0.00000
2834.00,4.37035,20.155183,-0.000166,20.108498,0.9164,0.381,4.37035,0.00000
2835.00,4.37041,20.155130,-0.000165,20.108453,0.9164,0.381,4.37041,0.00000
2836.00,4.37083,20.155098,-0.000168,20.108465,0.9165,0.381,4.37083,0.00000
2837.00,4.37092,20.155092,-0.000168,20.108376,0.9165,0.381,4.37092,0.00000
2838.00,4.37141,20.155216,-0.000166,20.108455,0.9166,0.381,4.37141,0.00000
2839.00,4.37046,20.155174,-0.000165,20.108403,0.9166,0.381,4.37046,0.00000
2840.00,4.37053,20.155283,-0.000163,20.108504,0.9166,0.381,4.37053,0.00000
2841.00,4.36998,20.155343,-0.000159,20.108509,0.9167,0.381,4.36998,0.00000
2842.00,4.36951,20.155360,-0.000157,20.108571,0.9167,0.381,4.36951,0.00000
2843.00,4.36819,20.155335,-0.000157,20.108546,0.9168,0.381,4.36819,0.00000
2844.00,4.36787,20.155404,-0.000159,20.108557,0.9168,0.381,4.36787,0.00000
2845.00,4.36747,20.155434,-0.000161,20.108558,0.9169,0.381,4.36747,0.00000
2846.00,4.36769,20.155430,-0.000162,20.108538,0.9170,0.382,4.36769,0.00000
2847.00,4.36777,20.155456,-0.000168,20.108500,0.9170,0.382,4.36777,0.00000
2848.00,4.36893,20.155452,-0.000170,20.108478,0.9171,0.382,4.36893,0.00000
2849.00,4.36878,20.155443,-0.000167,20.108494,0.9172,0.382,4.36878,0.00000
2850.00,4.36951,20.155419,-0.000167,20.108430,0.9172,0.382,4.36951,0.00000
2851.00,4.36989,20.155514,-0.000164,20.108493,0.9173,0.382,4.36989,0.00000
2852.00,4.36991,20.155592,-0.000160,20.108538,0.9173,0.382,4.36991,0.00000
2853.00,4.36945,20.155577,-0.000160,20.108533,0.9174,0.382,4.36945,0.00000
2854.00,4.37034,20.155563,-0.000161,20.108475,0.9174,0.382,4.37034,0.00000
2855.00,4.37057,20.155622,-0.000161,20.108524,0.9175,0.382,4.37057,0.00000
2856.00,4.37047,20.155585,-0.000166,20.108504,0.9175,0.382,4.37047,0.00000
2857.00,4.37073,20.155568,-0.000167,20.108500,0.9176,0.383,4.37073,0.00000
2858.00,4.37161,20.155614,-0.000163,20.108476,0.9176,0.383,4.37161,0.00000
2859.00,4.37161,20.155716,-0.000162,20.108582,0.9177,0.383,4.37161,0.00000
2860.00,4.37100,20.155724,-0.000162,20.108535,0.9177,0.383,4.37100,0.00000
2861.00,4.37131,20.155817,-0.000161,20.108555,0.9178,0.383,4.37131,0.00000
2862.00,4.37022,20.155826,-0.000162,20.108526,0.9179,0.383,4.37022,0.00000
2863.00,4.36878,20.155905,-0.000163,20.108564,0.9179,0.383,4.36878,0.00000
2864.00,4.36889,20.155874,-0.000165,20.108491,0.9179,0.383,4.36889,0.00000
2865.00,4.36919,20.155904,-0.000165,20.108512,0.9180,0.383,4.36919,0.00000
2866.00,4.36853,20.155849,-0.000161,20.108454,0.9180,0.383,4.36853,0.00000
2867.00,4.36931,20.155875,-0.000162,20.108463,0.9180,0.383,4.36931,0.00000
2868.00,4.37043,20.155809,-0.000163,20.108437,0.9181,0.383,4.37043,0.00000
2869.00,4.37028,20.155886,-0.000164,20.108470,0.9181,0.383,4.37028,0.00000
2870.00,4.36928,20.155912,-0.000162,20.108481,0.9182,0.383,4.36928,0.00000
2871.00,4.36864,20.155919,-0.000162,20.108496,0.9182,0.383,4.36864,0.00000
2872.00,4.36793,20.155951,-0.000159,20.108523,0.9183,0.383,4.36793,0.00000
2873.00,4.36811,20.156019,-0.000160,20.108544,0.9183,0.383,4.36811,0.00000
2874.00,4.36806,20.155939,-0.000160,20.108514,0.9183,0.383,4.36806,0.00000
2875.00,4.36938,20.155947,-0.000164,20.108521,0.9183,0.384,4.36938,0.00000
2876.00,4.37048,20.155951,-0.000162,20.108507,0.9184,0.384,4.37048,0.00000
2877.00,4.37100,20.155946,-0.000165,20.108497,0.9184,0.384,4.37100,0.00000
2878.00,4.37051,20.155943,-0.000163,20.108473,0.9184,0.384,4.37051,0.00000
2879.00,4.36999,20.156000,-0.000161,20.108473,0.9185,0.384,4.36999,0.00000
2880.00,4.36967,20.155953,-0.000163,20.108416,0.9185,0.384,4.36967,0.00000
2881.00,4.36959,20.155965,-0.000165,20.108428,0.9185,0.384,4.36959,0.00000
2882.00,4.36929,20.155994,-0.000167,20.108416,0.9186,0.384,4.36929,0.00000
2883.00,4.36811,20.155962,-0.000169,20.108389,0.9186,0.384,4.36811,0.00000
2884.00,4.36823,20.155959,-0.000166,20.108392,0.9186,0.384,4.36823,0.00000
2885.00,4.36799,20.156033,-0.000164,20.108434,0.9187,0.384,4.36799,0.00000
2886.00,4.36828,20.156046,-0.000163,20.108407,0.9187,0.384,4.36828,0.00000
2887.00,4.36868,20.156058,-0.000159,20.108350,0.9187,0.384,4.36868,0.00000
2888.00,4.36986,20.156056,-0.000158,20.108309,0.9187,0.384,4.36986,0.00000
2889.00,4.37036,20.156048,-0.000161,20.108239,0.9187,0.384,4.37036,0.00000
2890.00,4.37002,20.156092,-0.000162,20.108249,0.9187,0.385,4.37002,0.00000
2891.00,4.36943,20.156134,-0.000161,20.108252,0.9187,0.385,4.36943,0.00000
2892.00,4.36937,20.156177,-0.000158,20.108355,0.9187,0.385,4.36937,0.00000
2893.00,4.36940,20.156209,-0.000159,20.108394,0.9187,0.385,4.36940,0.00000
2894.00,4.36865,20.156292,-0.000159,20.108507,0.9187,0.385,4.36865,0.00000
2895.00,4.36893,20.156236,-0.000158,20.108476,0.9187,0.385,4.36893,0.00000
2896.00,4.36902,20.156213,-0.000158,20.108417,0.9187,0.385,4.36902,0.00000
2897.00,4.36956,20.156225,-0.000160,20.108358,0.9187,0.385,4.36956,0.00000
2898.00,4.36972,20.156325,-0.000160,20.108428,0.9187,0.385,4.36972,0.00000
2899.00,4.36979,20.156323,-0.000157,20.108381,0.9187,0.385,4.36979,0.00000
2900.00,4.36978,20.156385,-0.000156,20.108405,0.9187,0.385,4.36978,0.00000
2901.00,4.36890,20.156492,-0.000155,20.108526,0.9187,0.385,4.36890,0.00000
2902.00,4.36830,20.156462,-0.000155,20.108486,0.9187,0.385,4.36830,0.00000
2903.00,4.36784,20.156428,-0.000154,20.108426,0.9187,0.385,4.36784,0.00000
2904.00,4.36828,20.156429,-0.000154,20.108368,0.9187,0.385,4.36828,0.00000
2905.00,4.36796,20.156478,-0.000155,20.108365,0.9187,0.385,4.36796,0.00000
2906.00,4.36809,20.156402,-0.000160,20.108238,0.9187,0.385,4.36809,0.00000
2907.00,4.36808,20.156499,-0.000160,20.108302,0.9186,0.385,4.36808,0.00000
2908.00,4.36838,20.156577,-0.000159,20.108361,0.9186,0.385,4.36838,0.00000
2909.00,4.36717,20.156645,-0.000161,20.108414,0.9186,0.385,4.36717,0.00000
2910.00,4.36702,20.156696,-0.000162,20.108405,0.9186,0.385,4.36702,0.00000
2911.00,4.36753,20.156809,-0.000159,20.108481,0.9185,0.385,4.36753,0.00000
2912.00,4.36693,20.156770,-0.000159,20.108397,0.9185,0.385,4.36693,0.00000
2913.00,4.36599,20.156745,-0.000160,20.108347,0.9185,0.385,4.36599,0.00000
2914.00,4.36717,20.156754,-0.000162,20.108370,0.9184,0.386,4.36717,0.00000
2915.00,4.36796,20.156708,-0.000162,20.108356,0.9184,0.386,4.36796,0.00000
2916.00,4.36813,20.156665,-0.000161,20.108342,0.9183,0.386,4.36813,0.00000
2917.00,4.36825,20.156629,-0.000165,20.108352,0.9183,0.386,4.36825,0.00000
2918.00,4.36890,20.156650,-0.000166,20.108332,0.9183,0.386,4.36890,0.00000
2919.00,4.36876,20.156607,-0.000164,20.108251,0.9183,0.386,4.36876,0.00000
2920.00,4.36884,20.156643,-0.000163,20.108268,0.9183,0.386,4.36884,0.00000
2921.00,4.36929,20.156668,-0.000165,20.108270,0.9182,0.386,4.36929,0.00000
2922.00,4.37023,20.156751,-0.000163,20.108292,0.9182,0.386,4.37023,0.00000
2923.00,4.37038,20.156799,-0.000163,20.108313,0.9181,0.386,4.37038,0.00000
2924.00,4.37073,20.156846,-0.000163,20.108366,0.9181,0.386,4.37073,0.00000
2925.00,4.37044,20.156834,-0.000163,20.108393,0.9180,0.386,4.37044,0.00000
2926.00,4.36970,20.156783,-0.000163,20.108341,0.9179,0.386,4.36970,0.00000
2927.00,4.36990,20.156804,-0.000163,20.108342,0.9179,0.386,4.36990,0.00000
2928.00,4.36983,20.156803,-0.000161,20.108320,0.9179,0.386,4.36983,0.00000
2929.00,4.36980,20.156892,-0.000161,20.108347,0.9179,0.386,4.36980,0.00000
2930.00,4.37025,20.156897,-0.000163,20.108254,0.9178,0.387,4.37025,0.00000
2931.00,4.37020,20.156977,-0.000165,20.108283,0.9178,0.387,4.37020,0.00000
2932.00,4.36920,20.156934,-0.000167,20.108247,0.9178,0.387,4.36920,0.00000
2933.00,4.36882,20.156958,-0.000171,20.108275,0.9177,0.387,4.36882,0.00000
2934.00,4.36837,20.156893,-0.000171,20.108251,0.9177,0.387,4.36837,0.00000
2935.00,4.36819,20.156931,-0.000169,20.108311,0.9176,0.387,4.36819,0.00000
2936.00,4.36828,20.156953,-0.000170,20.108333,0.9176,0.387,4.36828,0.00000
2937.00,4.36792,20.157036,-0.000167,20.108380,0.9175,0.387,4.36792,0.00000
2938.00,4.36847,20.157038,-0.000161,20.108350,0.9174,0.387,4.36847,0.00000
2939.00,4.36899,20.157118,-0.000161,20.108352,0.9173,0.387,4.36899,0.00000
2940.00,4.36876,20.157118,-0.000160,20.108332,0.9172,0.387,4.36876,0.00000
2941.00,4.36894,20.157114,-0.000158,20.108336,0.9171,0.387,4.36894,0.00000
2942.00,4.36969,20.157132,-0.000158,20.108309,0.9170,0.387,4.36969,0.00000
2943.00,4.36936,20.157150,-0.000162,20.108347,0.9169,0.387,4.36936,0.00000
2944.00,4.36888,20.157167,-0.000165,20.108352,0.9168,0.387,4.36888,0.00000
2945.00,4.36926,20.157223,-0.000166,20.108362,0.9167,0.387,4.36926,0.00000
2946.00,4.36938,20.157269,-0.000165,20.108385,0.9167,0.388,4.36938,0.00000
2947.00,4.36976,20.157283,-0.000168,20.108399,0.9166,0.388,4.36976,0.00000
2948.00,4.37042,20.157309,-0.000170,20.108431,0.9165,0.388,4.37042,0.00000
2949.00,4.37120,20.157296,-0.000169,20.108434,0.9164,0.388,4.37120,0.00000
2950.00,4.37071,20.157298,-0.000167,20.108497,0.9163,0.388,4.37071,0.00000
2951.00,4.37038,20.157336,-0.000168,20.108492,0.9162,0.388,4.37038,0.00000
2952.00,4.37005,20.157368,-0.000166,20.108500,0.9162,0.388,4.37005,0.00000
2953.00,4.37029,20.157354,-0.000159,20.108421,0.9161,0.388,4.37029,0.00000
2954.00,4.36957,20.157393,-0.000159,20.108452,0.9161,0.388,4.36957,0.00000
2955.00,4.36884,20.157419,-0.000159,20.108398,0.9161,0.388,4.36884,0.00000
2956.00,4.36891,20.157420,-0.000160,20.108353,0.9160,0.388,4.36891,0.00000
2957.00,4.36863,20.157364,-0.000161,20.108341,0.9160,0.388,4.36863,0.00000
2958.00,4.36806,20.157432,-0.000164,20.108396,0.9160,0.388,4.36806,0.00000
2959.00,4.36777,20.157417,-0.000165,20.108340,0.9159,0.388,4.36777,0.00000
2960.00,4.36809,20.157420,-0.000163,20.108338,0.9159,0.388,4.36809,0.00000
2961.00,4.36732,20.157437,-0.000165,20.108376,0.9159,0.388,4.36732,0.00000
2962.00,4.36709,20.157511,-0.000165,20.108422,0.9159,0.388,4.36709,0.00000
2963.00,4.36714,20.157448,-0.000162,20.108379,0.9159,0.388,4.36714,0.00000
2964.00,4.36761,20.157501,-0.000162,20.108383,0.9160,0.388,4.36761,0.00000
2965.00,4.36801,20.157539,-0.000166,20.108419,0.9160,0.389,4.36801,0.00000
2966.00,4.36887,20.157563,-0.000164,20.108416,0.9160,0.389,4.36887,0.00000
2967.00,4.36997,20.157634,-0.000162,20.108414,0.9160,0.388,4.36997,0.00000
2968.00,4.37026,20.157711,-0.000166,20.108441,0.9161,0.389,4.37026,0.00000
2969.00,4.37006,20.157728,-0.000165,20.108481,0.9161,0.389,4.37006,0.00000
2970.00,4.37044,20.157687,-0.000166,20.108408,0.9162,0.389,4.37044,0.00000
2971.00,4.37057,20.157711,-0.000163,20.108367,0.9162,0.389,4.37057,0.00000
2972.00,4.36974,20.157716,-0.000162,20.108369,0.9162,0.389,4.36974,0.00000
2973.00,4.36872,20.157807,-0.000160,20.108441,0.9162,0.389,4.36872,0.00000
2974.00,4.36798,20.157790,-0.000159,20.108437,0.9162,0.389,4.36798,0.00000
2975.00,4.36689,20.157862,-0.000158,20.108496,0.9162,0.389,4.36689,0.00000
2976.00,4.36726,20.157844,-0.000161,20.108478,0.9162,0.389,4.36726,0.00000
2977.00,4.36794,20.157863,-0.000163,20.108482,0.9161,0.389,4.36794,0.00000
2978.00,4.36886,20.157890,-0.000161,20.108448,0.9161,0.389,4.36886,0.00000
2979.00,4.37009,20.157960,-0.000160,20.108430,0.9160,0.389,4.37009,0.00000
2980.00,4.37081,20.157981,-0.000161,20.108423,0.9158,0.389,4.37081,0.00000
2981.00,4.37030,20.158013,-0.000162,20.108462,0.9157,0.389,4.37030,0.00000
2982.00,4.36901,20.158016,-0.000164,20.108449,0.9155,0.389,4.36901,0.00000
@16,2.5001,5.0, 2980.004 
2983.00,4.36844,20.157934,-0.000169,20.108375,0.9153,0.390,4.36844,0.00000
2984.00,4.36733,20.157933,-0.000171,20.108365,0.9152,0.390,4.36733,0.00000
2985.00,4.36485,20.157933,-0.000172,20.108372,0.9150,0.390,4.36485,0.00000
2986.00,4.35888,20.158086,-0.000168,20.108491,0.9149,0.390,4.35888,0.00000
2987.00,4.35099,20.158080,-0.000164,20.108494,0.9147,0.390,4.35099,0.00000
2988.00,4.34015,20.158158,-0.000161,20.108568,0.9145,0.390,4.34015,0.00000
2989.00,4.32792,20.158084,-0.000161,20.108530,0.9143,0.390,4.32792,0.00000
2990.00,4.31901,20.158116,-0.000161,20.108510,0.9142,0.390,4.31901,0.00000
2991.00,4.31578,20.158064,-0.000165,20.108444,0.9140,0.390,4.31578,0.00000
2992.00,4.31727,20.158101,-0.000165,20.108466,0.9138,0.390,4.31727,0.00000
2993.00,4.32318,20.158055,-0.000165,20.108393,0.9136,0.390,4.32318,0.00000
2994.00,4.33169,20.158169,-0.000167,20.108452,0.9134,0.390,4.33169,0.00000
2995.00,4.34051,20.158176,-0.000171,20.108461,0.9132,0.390,4.34051,0.00000
2996.00,4.34804,20.158072,-0.000170,20.108421,0.9129,0.390,4.34804,0.00000
2997.00,4.35386,20.158108,-0.000170,20.108420,0.9126,0.390,4.35386,0.00000
2998.00,4.35760,20.158183,-0.000167,20.108463,0.9123,0.390,4.35760,0.00000
2999.00,4.36079,20.158149,-0.000163,20.108483,0.9120,0.390,4.36079,0.00000
3000.00,4.36316,20.158162,-0.000159,20.108509,0.9116,0.390,4.36316,0.00000
3001.00,4.36398,20.158246,-0.000158,20.108566,0.9113,0.390,4.36398,0.00000
3002.00,4.36457,20.158215,-0.000159,20.108550,0.9109,0.390,4.36457,0.00000
3003.00,4.36538,20.158183,-0.000165,20.108530,0.9105,0.390,4.36538,0.00000
3004.00,4.36633,20.158257,-0.000166,20.108544,0.9102,0.390,4.36633,0.00000
3005.00,4.36645,20.158269,-0.000164,20.108540,0.9098,0.390,4.36645,0.00000
3006.00,4.36704,20.158305,-0.000162,20.108451,0.9094,0.390,4.36704,0.00000
3007.00,4.36647,20.158387,-0.000162,20.108463,0.9091,0.390,4.36647,0.00000
3008.00,4.36660,20.158419,-0.000161,20.108507,0.9087,0.390,4.36660,0.00000
3009.00,4.36582,20.158401,-0.000161,20.108449,0.9083,0.390,4.36582,0.00000
3010.00,4.36507,20.158400,-0.000164,20.108381,0.9080,0.390,4.36507,0.00000
3011.00,4.36445,20.158385,-0.000166,20.108412,0.9076,0.390,4.36445,0.00000
3012.00,4.36517,20.158379,-0.000167,20.108411,0.9073,0.391,4.36517,0.00000
3013.00,4.36537,20.158420,-0.000166,20.108399,0.9069,0.391,4.36537,0.00000
3014.00,4.36539,20.158493,-0.000167,20.108409,0.9066,0.391,4.36539,0.00000
3015.00,4.36583,20.158597,-0.000166,20.108483,0.9062,0.391,4.36583,0.00000
3016.00,4.36616,20.158635,-0.000168,20.108478,0.9059,0.391,4.36616,0.00000
3017.00,4.36516,20.158673,-0.000167,20.108473,0.9055,0.391,4.36516,0.00000
3018.00,4.36421,20.158671,-0.000166,20.108507,0.9051,0.391,4.36421,0.00000
3019.00,4.36461,20.158699,-0.000167,20.108533,0.9048,0.391,4.36461,0.00000
3020.00,4.36366,20.158645,-0.000165,20.108472,0.9043,0.391,4.36366,0.00000
3021.00,4.36273,20.158692,-0.000162,20.108508,0.9040,0.391,4.36273,0.00000
3022.00,4.36347,20.158666,-0.000162,20.108497,0.9036,0.391,4.36347,0.00000
3023.00,4.36420,20.158719,-0.000163,20.108463,0.9031,0.391,4.36420,0.00000
3024.00,4.36474,20.158746,-0.000164,20.108490,0.9027,0.391,4.36474,0.00000
3025.00,4.36575,20.158790,-0.000168,20.108479,0.9023,0.391,4.36575,0.00000
3026.00,4.36745,20.158831,-0.000171,20.108494,0.9019,0.392,4.36745,0.00000
3027.00,4.36817,20.158881,-0.000171,20.108522,0.9015,0.392,4.36817,0.00000
3028.00,4.36876,20.158853,-0.000171,20.108481,0.9011,0.392,4.36876,0.00000
3029.00,4.36916,20.158861,-0.000170,20.108465,0.9006,0.392,4.36916,0.00000
3030.00,4.36936,20.158880,-0.000169,20.108499,0.9002,0.392,4.36936,0.00000
3031.00,4.36942,20.158853,-0.000165,20.108441,0.8998,0.392,4.36942,0.00000
3032.00,4.37039,20.158870,-0.000162,20.108402,0.8994,0.392,4.37039,0.00000
3033.00,4.37098,20.159009,-0.000160,20.108525,0.8990,0.392,4.37098,0.00000
3034.00,4.37071,20.158997,-0.000160,20.108498,0.8986,0.392,4.37071,0.00000
3035.00,4.37045,20.159068,-0.000158,20.108522,0.8982,0.392,4.37045,0.00000
3036.00,4.37034,20.159147,-0.000158,20.108568,0.8978,0.392,4.37034,0.00000
3037.00,4.36926,20.159238,-0.000161,20.108590,0.8975,0.392,4.36926,0.00000
3038.00,4.36841,20.159166,-0.000162,20.108536,0.8971,0.392,4.36841,0.00000
3039.00,4.36824,20.159245,-0.000159,20.108611,0.8967,0.392,4.36824,0.00000
3040.00,4.36897,20.159228,-0.000158,20.108571,0.8964,0.392,4.36897,0.00000
3041.00,4.36918,20.159195,-0.000161,20.108526,0.8961,0.392,4.36918,0.00000
3042.00,4.36939,20.159203,-0.000154,20.108556,0.8958,0.392,4.36939,0.00000
3043.00,4.36997,20.159191,-0.000156,20.108491,0.8955,0.392,4.36997,0.00000
3044.00,4.37081,20.159205,-0.000161,20.108454,0.8953,0.392,4.37081,0.00000
3045.00,4.37109,20.159257,-0.000164,20.108489,0.8950,0.392,4.37109,0.00000
3046.00,4.37129,20.159349,-0.000162,20.108554,0.8948,0.392,4.37129,0.00000
3047.00,4.37103,20.159273,-0.000169,20.108438,0.8945,0.393,4.37103,0.00000
3048.00,4.37086,20.159437,-0.000166,20.108525,0.8943,0.393,4.37086,0.00000
3049.00,4.36980,20.159408,-0.000166,20.108457,0.8941,0.393,4.36980,0.00000
3050.00,4.36919,20.159448,-0.000163,20.108476,0.8939,0.393,4.36919,0.00000
3051.00,4.36917,20.159429,-0.000160,20.108429,0.8937,0.393,4.36917,0.00000
3052.00,4.36976,20.159502,-0.000157,20.108484,0.8934,0.392,4.36976,0.00000
3053.00,4.36987,20.159421,-0.000160,20.108414,0.8932,0.393,4.36987,0.00000
3054.00,4.37135,20.159420,-0.000160,20.108408,0.8930,0.393,4.37135,0.00000
3055.00,4.37197,20.159433,-0.000162,20.108428,0.8927,0.393,4.37197,0.00000
3056.00,4.37147,20.159433,-0.000168,20.108420,0.8925,0.393,4.37147,0.00000
3057.00,4.37118,20.159396,-0.000168,20.108381,0.8923,0.393,4.37118,0.00000
3058.00,4.37096,20.159427,-0.000166,20.108330,0.8921,0.393,4.37096,0.00000
3059.00,4.36998,20.159517,-0.000164,20.108363,0.8919,0.393,4.36998,0.00000
3060.00,4.36940,20.159474,-0.000163,20.108288,0.8917,0.393,4.36940,0.00000
3061.00,4.36924,20.159533,-0.000159,20.108290,0.8916,0.393,4.36924,0.00000
3062.00,4.36875,20.159611,-0.000157,20.108372,0.8914,0.393,4.36875,0.00000
3063.00,4.36901,20.159650,-0.000155,20.108429,0.8912,0.393,4.36901,0.00000
3064.00,4.37001,20.159665,-0.000158,20.108427,0.8910,0.393,4.37001,0.00000
3065.00,4.37045,20.159680,-0.000163,20.108428,0.8908,0.393,4.37045,0.00000
3066.00,4.37087,20.159680,-0.000168,20.108420,0.8907,0.393,4.37087,0.00000
3067.00,4.37156,20.159723,-0.000171,20.108436,0.8905,0.394,4.37156,0.00000
3068.00,4.37159,20.159743,-0.000173,20.108447,0.8903,0.394,4.37159,0.00000
3069.00,4.37108,20.159808,-0.000171,20.108485,0.8902,0.394,4.37108,0.00000
3070.00,4.37122,20.159913,-0.000168,20.108540,0.8901,0.394,4.37122,0.00000
3071.00,4.37165,20.159925,-0.000166,20.108547,0.8900,0.394,4.37165,0.00000
3072.00,4.37197,20.159914,-0.000171,20.108470,0.8899,0.394,4.37197,0.00000
3073.00,4.37203,20.159957,-0.000175,20.108470,0.8898,0.394,4.37203,0.00000
3074.00,4.37179,20.159862,-0.000178,20.108392,0.8897,0.394,4.37179,0.00000
3075.00,4.37102,20.159874,-0.000178,20.108408,0.8896,0.395,4.37102,0.00000
3076.00,4.37072,20.159879,-0.000175,20.108411,0.8895,0.395,4.37072,0.00000
3077.00,4.36975,20.159977,-0.000165,20.108514,0.8895,0.394,4.36975,0.00000
3078.00,4.36921,20.159994,-0.000161,20.108499,0.8894,0.394,4.36921,0.00000
3079.00,4.36943,20.160042,-0.000157,20.108503,0.8894,0.394,4.36943,0.00000
3080.00,4.37049,20.159979,-0.000157,20.108435,0.8894,0.394,4.37049,0.00000
3081.00,4.36962,20.160007,-0.000160,20.108442,0.8893,0.394,4.36962,0.00000
3082.00,4.36991,20.159990,-0.000164,20.108388,0.8893,0.394,4.36991,0.00000
3083.00,4.37015,20.159998,-0.000164,20.108383,0.8893,0.394,4.37015,0.00000
3084.00,4.36930,20.160067,-0.000165,20.108434,0.8892,0.394,4.36930,0.00000
3085.00,4.36817,20.160118,-0.000164,20.108386,0.8892,0.394,4.36817,0.00000
3086.00,4.36817,20.160140,-0.000163,20.108377,0.8891,0.394,4.36817,0.00000
3087.00,4.36851,20.160135,-0.000164,20.108363,0.8891,0.395,4.36851,0.00000
3088.00,4.36851,20.160125,-0.000167,20.108355,0.8891,0.395,4.36851,0.00000
3089.00,4.36854,20.160091,-0.000168,20.108329,0.8891,0.395,4.36854,0.00000
3090.00,4.36868,20.160166,-0.000166,20.108408,0.8891,0.395,4.36868,0.00000
3091.00,4.36923,20.160218,-0.000162,20.108427,0.8891,0.395,4.36923,0.00000
3092.00,4.36950,20.160230,-0.000159,20.108405,0.8891,0.394,4.36950,0.00000
3093.00,4.36960,20.160249,-0.000154,20.108387,0.8891,0.394,4.36960,0.00000
3094.00,4.37041,20.160283,-0.000152,20.108352,0.8891,0.394,4.37041,0.00000
3095.00,4.37052,20.160257,-0.000154,20.108347,0.8891,0.394,4.37052,0.00000
3096.00,4.37098,20.160257,-0.000159,20.108335,0.8891,0.395,4.37098,0.00000
3097.00,4.37079,20.160232,-0.000161,20.108303,0.8891,0.395,4.37079,0.00000
3098.00,4.37059,20.160282,-0.000165,20.108337,0.8891,0.395,4.37059,0.00000
3099.00,4.36961,20.160340,-0.000167,20.108361,0.8892,0.395,4.36961,0.00000
3100.00,4.36886,20.160335,-0.000166,20.108280,0.8892,0.395,4.36886,0.00000
3101.00,4.36875,20.160350,-0.000161,20.108237,0.8892,0.395,4.36875,0.00000
3102.00,4.36778,20.160463,-0.000161,20.108291,0.8891,0.395,4.36778,0.00000
3103.00,4.36857,20.160501,-0.000160,20.108282,0.8891,0.395,4.36857,0.00000
3104.00,4.36961,20.160449,-0.000160,20.108276,0.8891,0.395,4.36961,0.00000
3105.00,4.36984,20.160498,-0.000157,20.108350,0.8891,0.395,4.36984,0.00000
3106.00,4.36963,20.160494,-0.000155,20.108383,0.8891,0.395,4.36963,0.00000
3107.00,4.36970,20.160468,-0.000155,20.108397,0.8891,0.395,4.36970,0.00000
3108.00,4.36852,20.160443,-0.000156,20.108415,0.8891,0.395,4.36852,0.00000
3109.00,4.36743,20.160534,-0.000155,20.108455,0.8890,0.395,4.36743,0.00000
3110.00,4.36822,20.160537,-0.000157,20.108436,0.8890,0.395,4.36822,0.00000
3111.00,4.36803,20.160555,-0.000159,20.108440,0.8889,0.395,4.36803,0.00000
3112.00,4.36878,20.160611,-0.000159,20.108446,0.8888,0.395,4.36878,0.00000
3113.00,4.36962,20.160618,-0.000157,20.108444,0.8887,0.395,4.36962,0.00000
3114.00,4.37060,20.160597,-0.000159,20.108407,0.8886,0.395,4.37060,0.00000
3115.00,4.37083,20.160623,-0.000161,20.108383,0.8885,0.395,4.37083,0.00000
3116.00,4.37069,20.160625,-0.000164,20.108358,0.8884,0.395,4.37069,0.00000
3117.00,4.37102,20.160546,-0.000165,20.108289,0.8883,0.395,4.37102,0.00000
3118.00,4.37043,20.160491,-0.000167,20.108226,0.8882,0.396,4.37043,0.00000
3119.00,4.37121,20.160531,-0.000167,20.108278,0.8880,0.396,4.37121,0.00000
3120.00,4.37106,20.160584,-0.000167,20.108320,0.8879,0.396,4.37106,0.00000
3121.00,4.37135,20.160655,-0.000166,20.108351,0.8878,0.396,4.37135,0.00000
3122.00,4.37042,20.160750,-0.000166,20.108368,0.8876,0.396,4.37042,0.00000
3123.00,4.37026,20.160794,-0.000163,20.108352,0.8875,0.396,4.37026,0.00000
3124.00,4.36854,20.160851,-0.000165,20.108334,0.8874,0.396,4.36854,0.00000
3125.00,4.36738,20.160892,-0.000164,20.108365,0.8872,0.396,4.36738,0.00000
3126.00,4.36612,20.160829,-0.000165,20.108289,0.8871,0.396,4.36612,0.00000
3127.00,4.36660,20.160851,-0.000167,20.108312,0.8869,0.396,4.36660,0.00000
3128.00,4.36659,20.160898,-0.000168,20.108319,0.8868,0.396,4.36659,0.00000
3129.00,4.36687,20.160901,-0.000165,20.108328,0.8866,0.396,4.36687,0.00000
3130.00,4.36736,20.160905,-0.000166,20.108330,0.8865,0.396,4.36736,0.00000
3131.00,4.36783,20.160971,-0.000166,20.108372,0.8863,0.396,4.36783,0.00000
3132.00,4.36725,20.160993,-0.000166,20.108422,0.8862,0.396,4.36725,0.00000
3133.00,4.36759,20.161053,-0.000167,20.108500,0.8860,0.397,4.36759,0.00000
3134.00,4.36743,20.161032,-0.000168,20.108472,0.8859,0.397,4.36743,0.00000
3135.00,4.36789,20.161028,-0.000166,20.108406,0.8857,0.397,4.36789,0.00000
3136.00,4.36868,20.161033,-0.000167,20.108385,0.8855,0.397,4.36868,0.00000
3137.00,4.37055,20.161017,-0.000163,20.108314,0.8853,0.397,4.37055,0.00000
3138.00,4.37014,20.161018,-0.000158,20.108286,0.8852,0.396,4.37014,0.00000
3139.00,4.37114,20.161030,-0.000155,20.108278,0.8850,0.396,4.37114,0.00000
3140.00,4.37166,20.161054,-0.000158,20.108314,0.8849,0.397,4.37166,0.00000
3141.00,4.37203,20.161089,-0.000156,20.108321,0.8847,0.397,4.37203,0.00000
3142.00,4.37118,20.161107,-0.000159,20.108293,0.8846,0.397,4.37118,0.00000
3143.00,4.37185,20.161152,-0.000161,20.108300,0.8844,0.397,4.37185,0.00000
3144.00,4.37093,20.161136,-0.000163,20.108278,0.8843,0.397,4.37093,0.00000
3145.00,4.37009,20.161113,-0.000160,20.108219,0.8841,0.397,4.37009,0.00000
3146.00,4.36993,20.161103,-0.000158,20.108198,0.8840,0.397,4.36993,0.00000
3147.00,4.36893,20.161153,-0.000159,20.108297,0.8839,0.397,4.36893,0.00000
3148.00,4.36887,20.161142,-0.000160,20.108281,0.8837,0.397,4.36887,0.00000
3149.00,4.36879,20.161151,-0.000158,20.108297,0.8836,0.397,4.36879,0.00000
3150.00,4.36857,20.161154,-0.000160,20.108309,0.8835,0.397,4.36857,0.00000
3151.00,4.36792,20.161251,-0.000157,20.108387,0.8833,0.397,4.36792,0.00000
3152.00,4.36810,20.161219,-0.000154,20.108327,0.8832,0.397,4.36810,0.00000
3153.00,4.36772,20.161197,-0.000155,20.108287,0.8831,0.397,4.36772,0.00000
3154.00,4.36883,20.161318,-0.000157,20.108376,0.8829,0.397,4.36883,0.00000
3155.00,4.36985,20.161389,-0.000160,20.108423,0.8828,0.397,4.36985,0.00000
3156.00,4.37104,20.161408,-0.000165,20.108401,0.8827,0.397,4.37104,0.00000
3157.00,4.37132,20.161477,-0.000166,20.108427,0.8827,0.398,4.37132,0.00000
3158.00,4.37108,20.161544,-0.000168,20.108455,0.8826,0.398,4.37108,0.00000
3159.00,4.37014,20.161518,-0.000165,20.108375,0.8825,0.398,4.37014,0.00000
3160.00,4.36897,20.161550,-0.000161,20.108375,0.8824,0.398,4.36897,0.00000
3161.00,4.36799,20.161482,-0.000156,20.108335,0.8823,0.397,4.36799,0.00000
3162.00,4.36772,20.161450,-0.000155,20.108274,0.8822,0.397,4.36772,0.00000
3163.00,4.36818,20.161418,-0.000154,20.108261,0.8821,0.397,4.36818,0.00000
3164.00,4.36842,20.161412,-0.000154,20.108256,0.8821,0.397,4.36842,0.00000
3165.00,4.36905,20.161359,-0.000152,20.108219,0.8819,0.397,4.36905,0.00000
3166.00,4.36894,20.161483,-0.000155,20.108318,0.8819,0.397,4.36894,0.00000
3167.00,4.36975,20.161579,-0.000156,20.108412,0.8818,0.397,4.36975,0.00000
3168.00,4.36941,20.161659,-0.000151,20.108497,0.8817,0.397,4.36941,0.00000
3169.00,4.36920,20.161650,-0.000150,20.108480,0.8816,0.397,4.36920,0.00000
3170.00,4.36975,20.161699,-0.000150,20.108464,0.8814,0.397,4.36975,0.00000
3171.00,4.36962,20.161632,-0.000150,20.108351,0.8813,0.397,4.36962,0.00000
3172.00,4.36917,20.161627,-0.000152,20.108295,0.8812,0.397,4.36917,0.00000
3173.00,4.36988,20.161645,-0.000156,20.108269,0.8810,0.398,4.36988,0.00000
3174.00,4.37017,20.161707,-0.000160,20.108308,0.8808,0.398,4.37017,0.00000
3175.00,4.36982,20.161744,-0.000163,20.108355,0.8806,0.398,4.36982,0.00000
3176.00,4.37041,20.161802,-0.000162,20.108403,0.8804,0.398,4.37041,0.00000
3177.00,4.37030,20.161800,-0.000162,20.108411,0.8802,0.398,4.37030,0.00000
3178.00,4.37055,20.161831,-0.000161,20.108446,0.8800,0.398,4.37055,0.00000
3179.00,4.37055,20.161885,-0.000162,20.108476,0.8798,0.398,4.37055,0.00000
3180.00,4.36956,20.161871,-0.000160,20.108442,0.8795,0.398,4.36956,0.00000
3181.00,4.36916,20.161892,-0.000162,20.108447,0.8793,0.398,4.36916,0.00000
3182.00,4.36920,20.161914,-0.000158,20.108453,0.8791,0.398,4.36920,0.00000
