# Supplementary material for: A nucleotide-sensing oligomerization mechanism that controls NrdR-dependent transcription of ribonucleotide reductases
Source: Nat Commun. 2022 May 16;13:2700. doi: 10.1038/s41467-022-30328-1 (PMC9110341; doi:10.1038/s41467-022-30328-1)
Supplement: Supplementary file 10 — Source Data [file 41467_2022_30328_MOESM10_ESM.zip › Source data NrdR/Suppl Fig 12 source data/ITC at 20 degrees (Suppl Fig 12a,c)/dAMP to NrdR/R20dAMP500toNrdR20deg20.itc]

$ITC
$ 22 
$NOT
$ 20 
$ 120 
$ 1000 
$ 5 
$ 2 
$ADCGainCode:  0 
$False,True,True
$ 0.7 , 1.4 , 120 , 5 
$ 1.8 , 3.6 , 180 , 5 
$ 1.8 , 3.6 , 180 , 5 
$ 1.8 , 3.6 , 180 , 5 
$ 1.8 , 3.6 , 180 , 5 
$ 1.8 , 3.6 , 180 , 5 
$ 1.8 , 3.6 , 180 , 5 
$ 1.8 , 3.6 , 180 , 5 
$ 1.8 , 3.6 , 180 , 5 
$ 1.8 , 3.6 , 180 , 5 
$ 1.8 , 3.6 , 180 , 5 
$ 1.8 , 3.6 , 180 , 5 
$ 1.8 , 3.6 , 180 , 5 
$ 1.8 , 3.6 , 180 , 5 
$ 1.8 , 3.6 , 180 , 5 
$ 1.8 , 3.6 , 180 , 5 
$ 1.8 , 3.6 , 180 , 5 
$ 1.8 , 3.6 , 180 , 5 
$ 1.8 , 3.6 , 180 , 5 
$ 1.8 , 3.6 , 180 , 5 
$ 1.8 , 3.6 , 180 , 5 
$ 1.8 , 3.6 , 180 , 5 
# 0 
# 0.424 
# 0.02 
# 0.2068 
# 20 
# 3.8602 
# 9.74 
?
% ITC200_05.14.976
% 0.2068 
% 3.8602 
%-0.590864 , 29.66499 
% 0.034375 , 29.28716 
% 0.8333333 
% 168160 , 168170 
% 0.25 , 81 
%-0.002934 ,-0.034078 
%-20 , 8 
% 0 , 0 
% 0 
% 128000       127243 
% 43.1 
% 500 , 750 , 1000 , 750 
% 0.04257 ,-0.00249 , 0.000047734 ,-0.000000435026 , 0.00000000201917 
% ITC200 Ver: 1.26.3
@0
5.00,4.43463,19.999541,-0.000197,20.011969,0.7514,0.202,4.43463,0.00000
6.00,4.43470,19.999526,-0.000201,20.011919,0.7516,0.202,4.43470,0.00000
7.00,4.43367,19.999497,-0.000200,20.011880,0.7518,0.202,4.43367,0.00000
8.00,4.43237,19.999544,-0.000198,20.011890,0.7520,0.202,4.43237,0.00000
9.00,4.43134,19.999617,-0.000198,20.011949,0.7523,0.202,4.43134,0.00000
10.00,4.43049,19.999613,-0.000198,20.011950,0.7525,0.202,4.43049,0.00000
11.00,4.42981,19.999632,-0.000196,20.011948,0.7528,0.203,4.42981,0.00000
12.00,4.43072,19.999659,-0.000197,20.011935,0.7529,0.203,4.43072,0.00000
13.00,4.43208,19.999650,-0.000196,20.011887,0.7531,0.203,4.43208,0.00000
14.00,4.43251,19.999665,-0.000194,20.011834,0.7534,0.203,4.43251,0.00000
15.00,4.43322,19.999738,-0.000195,20.011828,0.7536,0.203,4.43322,0.00000
16.00,4.43349,19.999811,-0.000194,20.011890,0.7538,0.203,4.43349,0.00000
17.00,4.43309,19.999826,-0.000197,20.011947,0.7540,0.203,4.43309,0.00000
18.00,4.43253,19.999855,-0.000201,20.011963,0.7543,0.203,4.43253,0.00000
19.00,4.43150,19.999802,-0.000202,20.011876,0.7545,0.203,4.43150,0.00000
20.00,4.43147,19.999778,-0.000202,20.011807,0.7547,0.204,4.43147,0.00000
21.00,4.43280,19.999790,-0.000202,20.011777,0.7550,0.204,4.43280,0.00000
22.00,4.43282,19.999805,-0.000197,20.011775,0.7552,0.204,4.43282,0.00000
23.00,4.43278,19.999834,-0.000194,20.011784,0.7554,0.204,4.43278,0.00000
24.00,4.43376,19.999859,-0.000192,20.011889,0.7556,0.204,4.43376,0.00000
25.00,4.43306,19.999868,-0.000192,20.011944,0.7559,0.204,4.43306,0.00000
26.00,4.43143,19.999915,-0.000193,20.011977,0.7561,0.204,4.43143,0.00000
27.00,4.43140,19.999965,-0.000192,20.011954,0.7563,0.204,4.43140,0.00000
28.00,4.43106,19.999964,-0.000191,20.011930,0.7566,0.204,4.43106,0.00000
29.00,4.43015,19.999979,-0.000193,20.011897,0.7568,0.204,4.43015,0.00000
30.00,4.43082,20.000010,-0.000194,20.011883,0.7570,0.204,4.43082,0.00000
31.00,4.43111,20.000018,-0.000191,20.011888,0.7573,0.204,4.43111,0.00000
32.00,4.43113,20.000034,-0.000193,20.011902,0.7575,0.204,4.43113,0.00000
33.00,4.43148,20.000094,-0.000195,20.011903,0.7578,0.204,4.43148,0.00000
34.00,4.43217,20.000201,-0.000195,20.011966,0.7580,0.204,4.43217,0.00000
35.00,4.43130,20.000277,-0.000193,20.011936,0.7582,0.204,4.43130,0.00000
36.00,4.43124,20.000326,-0.000197,20.011923,0.7585,0.205,4.43124,0.00000
37.00,4.43129,20.000381,-0.000199,20.011948,0.7587,0.205,4.43129,0.00000
38.00,4.43166,20.000402,-0.000200,20.011985,0.7590,0.205,4.43166,0.00000
39.00,4.43247,20.000394,-0.000204,20.011892,0.7592,0.205,4.43247,0.00000
40.00,4.43373,20.000456,-0.000205,20.012000,0.7595,0.205,4.43373,0.00000
41.00,4.43565,20.000487,-0.000200,20.012023,0.7598,0.205,4.43565,0.00000
42.00,4.43605,20.000489,-0.000194,20.012012,0.7600,0.205,4.43605,0.00000
43.00,4.43609,20.000468,-0.000194,20.012016,0.7603,0.205,4.43609,0.00000
44.00,4.43606,20.000458,-0.000190,20.012042,0.7605,0.205,4.43606,0.00000
45.00,4.43567,20.000485,-0.000187,20.012023,0.7608,0.205,4.43567,0.00000
46.00,4.43456,20.000508,-0.000190,20.011956,0.7611,0.205,4.43456,0.00000
47.00,4.43438,20.000514,-0.000193,20.011956,0.7613,0.206,4.43438,0.00000
48.00,4.43461,20.000555,-0.000198,20.011937,0.7616,0.206,4.43461,0.00000
49.00,4.43402,20.000580,-0.000198,20.011923,0.7618,0.206,4.43402,0.00000
50.00,4.43462,20.000542,-0.000200,20.011863,0.7621,0.206,4.43462,0.00000
51.00,4.43432,20.000464,-0.000199,20.011836,0.7624,0.206,4.43432,0.00000
52.00,4.43337,20.000433,-0.000200,20.011771,0.7626,0.206,4.43337,0.00000
53.00,4.43324,20.000477,-0.000196,20.011766,0.7629,0.206,4.43324,0.00000
54.00,4.43303,20.000554,-0.000198,20.011808,0.7632,0.206,4.43303,0.00000
55.00,4.43268,20.000613,-0.000197,20.011838,0.7635,0.206,4.43268,0.00000
56.00,4.43275,20.000716,-0.000199,20.011917,0.7638,0.207,4.43275,0.00000
57.00,4.43359,20.000799,-0.000199,20.011933,0.7641,0.207,4.43359,0.00000
58.00,4.43376,20.000794,-0.000198,20.011887,0.7644,0.207,4.43376,0.00000
59.00,4.43401,20.000841,-0.000195,20.011907,0.7647,0.207,4.43401,0.00000
60.00,4.43391,20.000833,-0.000197,20.011895,0.7649,0.207,4.43391,0.00000
61.00,4.43354,20.000845,-0.000196,20.011895,0.7652,0.207,4.43354,0.00000
62.00,4.43332,20.000844,-0.000197,20.011921,0.7655,0.207,4.43332,0.00000
63.00,4.43268,20.000874,-0.000201,20.012003,0.7658,0.207,4.43268,0.00000
64.00,4.43172,20.000814,-0.000204,20.011926,0.7660,0.207,4.43172,0.00000
65.00,4.43085,20.000817,-0.000205,20.011886,0.7663,0.208,4.43085,0.00000
66.00,4.43121,20.000852,-0.000202,20.011867,0.7666,0.208,4.43121,0.00000
67.00,4.43069,20.000824,-0.000202,20.011816,0.7668,0.208,4.43069,0.00000
68.00,4.43009,20.000790,-0.000200,20.011737,0.7671,0.208,4.43009,0.00000
69.00,4.43084,20.000802,-0.000199,20.011742,0.7673,0.208,4.43084,0.00000
70.00,4.43148,20.000863,-0.000198,20.011797,0.7676,0.208,4.43148,0.00000
71.00,4.43106,20.000868,-0.000202,20.011780,0.7678,0.208,4.43106,0.00000
72.00,4.43107,20.000886,-0.000200,20.011743,0.7681,0.208,4.43107,0.00000
73.00,4.43091,20.000910,-0.000199,20.011733,0.7683,0.208,4.43091,0.00000
74.00,4.43038,20.000977,-0.000200,20.011740,0.7686,0.208,4.43038,0.00000
75.00,4.43060,20.000955,-0.000197,20.011727,0.7689,0.208,4.43060,0.00000
76.00,4.43211,20.000944,-0.000194,20.011709,0.7691,0.208,4.43211,0.00000
77.00,4.43415,20.000977,-0.000193,20.011741,0.7694,0.208,4.43415,0.00000
78.00,4.43608,20.001078,-0.000195,20.011837,0.7696,0.208,4.43608,0.00000
79.00,4.43760,20.001055,-0.000195,20.011821,0.7698,0.208,4.43760,0.00000
80.00,4.43749,20.001045,-0.000201,20.011785,0.7700,0.208,4.43749,0.00000
81.00,4.43637,20.001088,-0.000205,20.011801,0.7702,0.209,4.43637,0.00000
82.00,4.43555,20.001078,-0.000207,20.011781,0.7705,0.209,4.43555,0.00000
83.00,4.43506,20.001088,-0.000206,20.011748,0.7707,0.209,4.43506,0.00000
84.00,4.43524,20.001089,-0.000200,20.011728,0.7709,0.209,4.43524,0.00000
85.00,4.43633,20.001158,-0.000194,20.011757,0.7711,0.209,4.43633,0.00000
86.00,4.43672,20.001097,-0.000192,20.011688,0.7713,0.209,4.43672,0.00000
87.00,4.43639,20.001151,-0.000193,20.011704,0.7715,0.209,4.43639,0.00000
88.00,4.43499,20.001156,-0.000193,20.011693,0.7718,0.209,4.43499,0.00000
89.00,4.43491,20.001247,-0.000197,20.011758,0.7720,0.209,4.43491,0.00000
90.00,4.43388,20.001316,-0.000200,20.011779,0.7722,0.209,4.43388,0.00000
91.00,4.43355,20.001433,-0.000198,20.011829,0.7724,0.209,4.43355,0.00000
92.00,4.43303,20.001444,-0.000198,20.011778,0.7726,0.209,4.43303,0.00000
93.00,4.43318,20.001419,-0.000199,20.011703,0.7728,0.209,4.43318,0.00000
94.00,4.43182,20.001393,-0.000199,20.011678,0.7730,0.209,4.43182,0.00000
95.00,4.43129,20.001371,-0.000199,20.011647,0.7732,0.209,4.43129,0.00000
96.00,4.43028,20.001341,-0.000202,20.011565,0.7734,0.210,4.43028,0.00000
97.00,4.43028,20.001409,-0.000199,20.011628,0.7736,0.210,4.43028,0.00000
98.00,4.43108,20.001490,-0.000193,20.011672,0.7739,0.210,4.43108,0.00000
99.00,4.43151,20.001595,-0.000195,20.011708,0.7741,0.210,4.43151,0.00000
100.00,4.43141,20.001637,-0.000196,20.011715,0.7743,0.210,4.43141,0.00000
101.00,4.43235,20.001647,-0.000193,20.011757,0.7745,0.210,4.43235,0.00000
102.00,4.43218,20.001657,-0.000195,20.011779,0.7748,0.210,4.43218,0.00000
103.00,4.43132,20.001707,-0.000200,20.011805,0.7750,0.210,4.43132,0.00000
104.00,4.43049,20.001665,-0.000198,20.011779,0.7753,0.210,4.43049,0.00000
105.00,4.43123,20.001653,-0.000196,20.011754,0.7755,0.210,4.43123,0.00000
106.00,4.43179,20.001738,-0.000194,20.011793,0.7757,0.210,4.43179,0.00000
107.00,4.43202,20.001762,-0.000196,20.011757,0.7760,0.210,4.43202,0.00000
108.00,4.43170,20.001748,-0.000195,20.011762,0.7762,0.210,4.43170,0.00000
109.00,4.43148,20.001768,-0.000195,20.011744,0.7764,0.210,4.43148,0.00000
110.00,4.43070,20.001835,-0.000193,20.011751,0.7767,0.210,4.43070,0.00000
111.00,4.42899,20.001797,-0.000194,20.011703,0.7769,0.211,4.42899,0.00000
112.00,4.42889,20.001886,-0.000191,20.011740,0.7772,0.211,4.42889,0.00000
113.00,4.43017,20.001904,-0.000195,20.011719,0.7774,0.211,4.43017,0.00000
114.00,4.43049,20.001885,-0.000198,20.011667,0.7776,0.211,4.43049,0.00000
115.00,4.43098,20.001798,-0.000199,20.011591,0.7778,0.211,4.43098,0.00000
116.00,4.43219,20.001826,-0.000197,20.011555,0.7781,0.211,4.43219,0.00000
117.00,4.43257,20.001728,-0.000197,20.011500,0.7783,0.211,4.43257,0.00000
118.00,4.43220,20.001756,-0.000195,20.011512,0.7785,0.211,4.43220,0.00000
119.00,4.43330,20.001839,-0.000191,20.011550,0.7787,0.211,4.43330,0.00000
120.00,4.43431,20.001950,-0.000188,20.011654,0.7790,0.211,4.43431,0.00000
@1,0.7000,1.4, 120.006000000001 
121.00,4.43479,20.002002,-0.000190,20.011725,0.7792,0.211,4.43479,0.00000
122.00,4.43382,20.002066,-0.000191,20.011740,0.7795,0.211,4.43382,0.00000
123.00,4.42215,20.002070,-0.000189,20.011740,0.7798,0.211,4.42215,0.00000
124.00,4.39914,20.002059,-0.000188,20.011731,0.7800,0.212,4.39914,0.00000
125.00,4.37492,20.002064,-0.000190,20.011727,0.7802,0.212,4.37492,0.00000
126.00,4.35239,20.002142,-0.000191,20.011769,0.7805,0.212,4.35239,0.00000
127.00,4.33191,20.002218,-0.000190,20.011813,0.7807,0.212,4.33191,0.00000
128.00,4.32428,20.002296,-0.000188,20.011808,0.7810,0.212,4.32428,0.00000
129.00,4.32841,20.002341,-0.000191,20.011867,0.7812,0.212,4.32841,0.00000
130.00,4.33386,20.002311,-0.000190,20.011806,0.7815,0.212,4.33386,0.00000
131.00,4.33881,20.002285,-0.000187,20.011810,0.7817,0.212,4.33881,0.00000
132.00,4.34358,20.002255,-0.000188,20.011755,0.7819,0.212,4.34358,0.00000
133.00,4.34777,20.002261,-0.000190,20.011774,0.7822,0.212,4.34777,0.00000
134.00,4.35106,20.002285,-0.000189,20.011736,0.7824,0.212,4.35106,0.00000
135.00,4.35433,20.002350,-0.000191,20.011745,0.7827,0.212,4.35433,0.00000
136.00,4.35677,20.002357,-0.000196,20.011711,0.7830,0.212,4.35677,0.00000
137.00,4.35998,20.002397,-0.000198,20.011740,0.7832,0.213,4.35998,0.00000
138.00,4.36247,20.002447,-0.000201,20.011749,0.7834,0.213,4.36247,0.00000
139.00,4.36466,20.002456,-0.000201,20.011760,0.7837,0.213,4.36466,0.00000
140.00,4.36645,20.002439,-0.000200,20.011709,0.7839,0.213,4.36645,0.00000
141.00,4.36902,20.002486,-0.000198,20.011703,0.7841,0.213,4.36902,0.00000
142.00,4.37132,20.002515,-0.000198,20.011685,0.7844,0.213,4.37132,0.00000
143.00,4.37380,20.002469,-0.000197,20.011654,0.7846,0.213,4.37380,0.00000
144.00,4.37666,20.002483,-0.000197,20.011608,0.7849,0.213,4.37666,0.00000
145.00,4.37998,20.002567,-0.000198,20.011660,0.7851,0.213,4.37998,0.00000
146.00,4.38253,20.002591,-0.000197,20.011677,0.7854,0.213,4.38253,0.00000
147.00,4.38433,20.002639,-0.000199,20.011666,0.7856,0.214,4.38433,0.00000
148.00,4.38578,20.002692,-0.000197,20.011654,0.7859,0.214,4.38578,0.00000
149.00,4.38704,20.002761,-0.000198,20.011702,0.7862,0.214,4.38704,0.00000
150.00,4.38853,20.002770,-0.000201,20.011693,0.7864,0.214,4.38853,0.00000
151.00,4.39065,20.002814,-0.000206,20.011710,0.7866,0.214,4.39065,0.00000
152.00,4.39184,20.002783,-0.000208,20.011718,0.7869,0.214,4.39184,0.00000
153.00,4.39348,20.002826,-0.000206,20.011733,0.7871,0.214,4.39348,0.00000
154.00,4.39540,20.002796,-0.000204,20.011712,0.7874,0.214,4.39540,0.00000
155.00,4.39646,20.002783,-0.000202,20.011684,0.7876,0.214,4.39646,0.00000
156.00,4.39727,20.002765,-0.000200,20.011639,0.7879,0.214,4.39727,0.00000
157.00,4.39915,20.002763,-0.000197,20.011624,0.7881,0.214,4.39915,0.00000
158.00,4.40040,20.002797,-0.000198,20.011627,0.7884,0.214,4.40040,0.00000
159.00,4.40137,20.002828,-0.000200,20.011576,0.7887,0.215,4.40137,0.00000
160.00,4.40236,20.002854,-0.000199,20.011603,0.7890,0.215,4.40236,0.00000
161.00,4.40304,20.002875,-0.000200,20.011595,0.7893,0.215,4.40304,0.00000
162.00,4.40484,20.002946,-0.000200,20.011612,0.7896,0.215,4.40484,0.00000
163.00,4.40669,20.002891,-0.000198,20.011558,0.7898,0.215,4.40669,0.00000
164.00,4.40791,20.002914,-0.000196,20.011565,0.7901,0.215,4.40791,0.00000
165.00,4.40909,20.002948,-0.000196,20.011553,0.7903,0.215,4.40909,0.00000
166.00,4.40970,20.003010,-0.000194,20.011584,0.7906,0.215,4.40970,0.00000
167.00,4.40917,20.002993,-0.000196,20.011556,0.7909,0.215,4.40917,0.00000
168.00,4.40858,20.003032,-0.000197,20.011586,0.7912,0.215,4.40858,0.00000
169.00,4.40928,20.002964,-0.000198,20.011597,0.7915,0.215,4.40928,0.00000
170.00,4.40987,20.002980,-0.000199,20.011671,0.7918,0.215,4.40987,0.00000
171.00,4.41072,20.003011,-0.000201,20.011726,0.7921,0.216,4.41072,0.00000
172.00,4.41145,20.003053,-0.000201,20.011773,0.7923,0.216,4.41145,0.00000
173.00,4.41188,20.003106,-0.000198,20.011766,0.7926,0.216,4.41188,0.00000
174.00,4.41198,20.003272,-0.000198,20.011842,0.7929,0.216,4.41198,0.00000
175.00,4.41225,20.003294,-0.000197,20.011778,0.7931,0.216,4.41225,0.00000
176.00,4.41276,20.003325,-0.000196,20.011776,0.7934,0.216,4.41276,0.00000
177.00,4.41374,20.003304,-0.000195,20.011710,0.7936,0.216,4.41374,0.00000
178.00,4.41443,20.003346,-0.000195,20.011740,0.7939,0.216,4.41443,0.00000
179.00,4.41501,20.003383,-0.000192,20.011741,0.7941,0.216,4.41501,0.00000
180.00,4.41548,20.003514,-0.000194,20.011845,0.7944,0.216,4.41548,0.00000
181.00,4.41546,20.003472,-0.000192,20.011780,0.7946,0.216,4.41546,0.00000
182.00,4.41533,20.003566,-0.000195,20.011858,0.7949,0.216,4.41533,0.00000
183.00,4.41528,20.003562,-0.000198,20.011904,0.7951,0.217,4.41528,0.00000
184.00,4.41487,20.003489,-0.000200,20.011849,0.7953,0.217,4.41487,0.00000
185.00,4.41567,20.003453,-0.000199,20.011819,0.7956,0.217,4.41567,0.00000
186.00,4.41614,20.003521,-0.000201,20.011853,0.7958,0.217,4.41614,0.00000
187.00,4.41622,20.003565,-0.000199,20.011900,0.7961,0.217,4.41622,0.00000
188.00,4.41724,20.003655,-0.000197,20.011904,0.7963,0.217,4.41724,0.00000
189.00,4.41813,20.003705,-0.000200,20.011907,0.7966,0.217,4.41813,0.00000
190.00,4.41785,20.003705,-0.000199,20.011899,0.7968,0.217,4.41785,0.00000
191.00,4.41877,20.003712,-0.000197,20.011917,0.7971,0.217,4.41877,0.00000
192.00,4.41936,20.003704,-0.000198,20.011886,0.7973,0.217,4.41936,0.00000
193.00,4.41925,20.003629,-0.000198,20.011854,0.7975,0.217,4.41925,0.00000
194.00,4.41944,20.003718,-0.000197,20.011939,0.7978,0.217,4.41944,0.00000
195.00,4.42060,20.003749,-0.000194,20.011935,0.7980,0.217,4.42060,0.00000
196.00,4.42066,20.003801,-0.000192,20.011950,0.7983,0.217,4.42066,0.00000
197.00,4.41969,20.003804,-0.000192,20.011954,0.7985,0.218,4.41969,0.00000
198.00,4.41959,20.003806,-0.000195,20.011949,0.7988,0.218,4.41959,0.00000
199.00,4.41957,20.003798,-0.000197,20.011923,0.7990,0.218,4.41957,0.00000
200.00,4.41879,20.003856,-0.000200,20.011947,0.7993,0.218,4.41879,0.00000
201.00,4.41925,20.003796,-0.000201,20.011854,0.7995,0.218,4.41925,0.00000
202.00,4.42053,20.003812,-0.000200,20.011808,0.7997,0.218,4.42053,0.00000
203.00,4.42072,20.003942,-0.000199,20.011833,0.8000,0.219,4.42072,0.00000
204.00,4.42079,20.003938,-0.000200,20.011814,0.8002,0.219,4.42079,0.00000
205.00,4.41991,20.003881,-0.000200,20.011748,0.8004,0.219,4.41991,0.00000
206.00,4.41875,20.003956,-0.000200,20.011833,0.8007,0.219,4.41875,0.00000
207.00,4.41879,20.004020,-0.000198,20.011918,0.8009,0.219,4.41879,0.00000
208.00,4.41895,20.003998,-0.000193,20.011907,0.8011,0.219,4.41895,0.00000
209.00,4.41856,20.004041,-0.000189,20.011932,0.8013,0.219,4.41856,0.00000
210.00,4.41981,20.004142,-0.000190,20.011946,0.8016,0.219,4.41981,0.00000
211.00,4.42034,20.004171,-0.000191,20.011902,0.8018,0.219,4.42034,0.00000
212.00,4.42054,20.004150,-0.000193,20.011846,0.8021,0.219,4.42054,0.00000
213.00,4.42096,20.004159,-0.000196,20.011846,0.8023,0.219,4.42096,0.00000
214.00,4.42122,20.004163,-0.000198,20.011801,0.8026,0.219,4.42122,0.00000
215.00,4.42071,20.004121,-0.000196,20.011775,0.8028,0.219,4.42071,0.00000
216.00,4.42038,20.004131,-0.000197,20.011774,0.8030,0.220,4.42038,0.00000
217.00,4.42024,20.004204,-0.000194,20.011786,0.8032,0.220,4.42024,0.00000
218.00,4.41986,20.004253,-0.000193,20.011787,0.8034,0.220,4.41986,0.00000
219.00,4.41931,20.004271,-0.000189,20.011795,0.8037,0.220,4.41931,0.00000
220.00,4.41939,20.004276,-0.000189,20.011793,0.8039,0.220,4.41939,0.00000
221.00,4.41913,20.004250,-0.000186,20.011768,0.8041,0.220,4.41913,0.00000
222.00,4.41909,20.004217,-0.000188,20.011735,0.8043,0.220,4.41909,0.00000
223.00,4.41840,20.004250,-0.000191,20.011801,0.8045,0.220,4.41840,0.00000
224.00,4.41881,20.004265,-0.000193,20.011780,0.8047,0.220,4.41881,0.00000
225.00,4.41920,20.004324,-0.000191,20.011836,0.8049,0.220,4.41920,0.00000
226.00,4.42005,20.004383,-0.000191,20.011860,0.8051,0.220,4.42005,0.00000
227.00,4.41974,20.004426,-0.000191,20.011918,0.8053,0.220,4.41974,0.00000
228.00,4.42069,20.004416,-0.000189,20.011900,0.8055,0.220,4.42069,0.00000
229.00,4.42082,20.004441,-0.000187,20.011944,0.8057,0.220,4.42082,0.00000
230.00,4.42019,20.004501,-0.000189,20.011996,0.8059,0.220,4.42019,0.00000
231.00,4.41992,20.004515,-0.000190,20.011982,0.8061,0.220,4.41992,0.00000
232.00,4.41951,20.004513,-0.000187,20.011933,0.8063,0.220,4.41951,0.00000
233.00,4.41866,20.004532,-0.000188,20.011873,0.8065,0.221,4.41866,0.00000
234.00,4.41842,20.004571,-0.000187,20.011877,0.8067,0.220,4.41842,0.00000
235.00,4.41937,20.004576,-0.000190,20.011826,0.8069,0.221,4.41937,0.00000
236.00,4.41942,20.004694,-0.000191,20.011926,0.8071,0.221,4.41942,0.00000
237.00,4.42030,20.004746,-0.000193,20.011952,0.8072,0.221,4.42030,0.00000
238.00,4.42083,20.004672,-0.000192,20.011907,0.8074,0.221,4.42083,0.00000
239.00,4.42075,20.004678,-0.000194,20.011938,0.8076,0.221,4.42075,0.00000
240.00,4.41965,20.004737,-0.000191,20.011991,0.8078,0.221,4.41965,0.00000
@2,1.8000,3.6, 240.018000000004 
241.00,4.41943,20.004708,-0.000190,20.011978,0.8079,0.221,4.41943,0.00000
242.00,4.41694,20.004738,-0.000189,20.012031,0.8081,0.221,4.41694,0.00000
243.00,4.40267,20.004895,-0.000189,20.012179,0.8084,0.221,4.40267,0.00000
244.00,4.37249,20.004910,-0.000189,20.012119,0.8085,0.221,4.37249,0.00000
245.00,4.32657,20.004862,-0.000187,20.012091,0.8087,0.221,4.32657,0.00000
246.00,4.27380,20.004877,-0.000188,20.012027,0.8090,0.221,4.27380,0.00000
247.00,4.22570,20.004932,-0.000191,20.012010,0.8092,0.221,4.22570,0.00000
248.00,4.19331,20.004940,-0.000191,20.011956,0.8094,0.222,4.19331,0.00000
249.00,4.17985,20.004957,-0.000189,20.011996,0.8096,0.222,4.17985,0.00000
250.00,4.18352,20.004959,-0.000189,20.011951,0.8098,0.222,4.18352,0.00000
251.00,4.19628,20.004956,-0.000189,20.011964,0.8100,0.222,4.19628,0.00000
252.00,4.20754,20.004938,-0.000187,20.011933,0.8103,0.222,4.20754,0.00000
253.00,4.21666,20.004950,-0.000187,20.011958,0.8105,0.222,4.21666,0.00000
254.00,4.22442,20.004967,-0.000188,20.011955,0.8107,0.222,4.22442,0.00000
255.00,4.23190,20.005049,-0.000188,20.012018,0.8109,0.222,4.23190,0.00000
256.00,4.23711,20.005065,-0.000186,20.012046,0.8112,0.222,4.23711,0.00000
257.00,4.24252,20.005087,-0.000186,20.012109,0.8114,0.222,4.24252,0.00000
258.00,4.24783,20.005079,-0.000186,20.012065,0.8117,0.222,4.24783,0.00000
259.00,4.25253,20.005124,-0.000188,20.012061,0.8120,0.222,4.25253,0.00000
260.00,4.25711,20.005128,-0.000187,20.012055,0.8122,0.222,4.25711,0.00000
261.00,4.26144,20.005163,-0.000185,20.012065,0.8125,0.222,4.26144,0.00000
262.00,4.26604,20.005170,-0.000186,20.011996,0.8127,0.223,4.26604,0.00000
263.00,4.27102,20.005237,-0.000184,20.011997,0.8129,0.223,4.27102,0.00000
264.00,4.27622,20.005255,-0.000184,20.011978,0.8132,0.223,4.27622,0.00000
265.00,4.28124,20.005251,-0.000188,20.011962,0.8134,0.223,4.28124,0.00000
266.00,4.28656,20.005189,-0.000193,20.011872,0.8137,0.223,4.28656,0.00000
267.00,4.29315,20.005203,-0.000194,20.011869,0.8139,0.223,4.29315,0.00000
268.00,4.29822,20.005144,-0.000196,20.011812,0.8142,0.223,4.29822,0.00000
269.00,4.30344,20.005173,-0.000195,20.011850,0.8145,0.223,4.30344,0.00000
270.00,4.30832,20.005202,-0.000194,20.011855,0.8147,0.223,4.30832,0.00000
271.00,4.31351,20.005308,-0.000193,20.011913,0.8150,0.223,4.31351,0.00000
272.00,4.31685,20.005398,-0.000191,20.011990,0.8153,0.223,4.31685,0.00000
273.00,4.32095,20.005450,-0.000188,20.012041,0.8156,0.223,4.32095,0.00000
274.00,4.32480,20.005478,-0.000189,20.012049,0.8160,0.223,4.32480,0.00000
275.00,4.32838,20.005524,-0.000187,20.012051,0.8163,0.223,4.32838,0.00000
276.00,4.33205,20.005542,-0.000185,20.012056,0.8166,0.223,4.33205,0.00000
277.00,4.33557,20.005438,-0.000188,20.011913,0.8169,0.223,4.33557,0.00000
278.00,4.33843,20.005501,-0.000191,20.011963,0.8172,0.224,4.33843,0.00000
279.00,4.34125,20.005533,-0.000190,20.012003,0.8175,0.224,4.34125,0.00000
280.00,4.34454,20.005532,-0.000192,20.012036,0.8178,0.224,4.34454,0.00000
281.00,4.34812,20.005579,-0.000191,20.012091,0.8181,0.224,4.34812,0.00000
282.00,4.35063,20.005707,-0.000188,20.012219,0.8184,0.224,4.35063,0.00000
283.00,4.35274,20.005713,-0.000189,20.012165,0.8187,0.224,4.35274,0.00000
284.00,4.35540,20.005770,-0.000192,20.012150,0.8190,0.224,4.35540,0.00000
285.00,4.35754,20.005806,-0.000194,20.012120,0.8193,0.224,4.35754,0.00000
286.00,4.35879,20.005846,-0.000194,20.012128,0.8196,0.224,4.35879,0.00000
287.00,4.36035,20.005866,-0.000196,20.012127,0.8199,0.224,4.36035,0.00000
288.00,4.36334,20.005894,-0.000196,20.012169,0.8202,0.225,4.36334,0.00000
289.00,4.36415,20.005858,-0.000195,20.012138,0.8205,0.225,4.36415,0.00000
290.00,4.36600,20.005864,-0.000195,20.012127,0.8208,0.225,4.36600,0.00000
291.00,4.36856,20.005861,-0.000196,20.012126,0.8211,0.225,4.36856,0.00000
292.00,4.37086,20.005856,-0.000194,20.012088,0.8214,0.225,4.37086,0.00000
293.00,4.37229,20.005851,-0.000193,20.012044,0.8217,0.225,4.37229,0.00000
294.00,4.37447,20.005919,-0.000192,20.012027,0.8220,0.225,4.37447,0.00000
295.00,4.37562,20.005954,-0.000191,20.012039,0.8223,0.225,4.37562,0.00000
296.00,4.37599,20.005944,-0.000192,20.011969,0.8227,0.225,4.37599,0.00000
297.00,4.37689,20.006003,-0.000195,20.011999,0.8230,0.225,4.37689,0.00000
298.00,4.37872,20.006054,-0.000195,20.011984,0.8233,0.225,4.37872,0.00000
299.00,4.38017,20.006017,-0.000196,20.011968,0.8236,0.226,4.38017,0.00000
300.00,4.38143,20.006054,-0.000197,20.011958,0.8239,0.226,4.38143,0.00000
301.00,4.38377,20.006108,-0.000197,20.011978,0.8242,0.226,4.38377,0.00000
302.00,4.38513,20.006101,-0.000193,20.011953,0.8245,0.226,4.38513,0.00000
303.00,4.38517,20.006112,-0.000192,20.011993,0.8249,0.226,4.38517,0.00000
304.00,4.38619,20.006131,-0.000189,20.012002,0.8252,0.226,4.38619,0.00000
305.00,4.38742,20.006116,-0.000191,20.012020,0.8255,0.226,4.38742,0.00000
306.00,4.38727,20.006140,-0.000193,20.012043,0.8258,0.226,4.38727,0.00000
307.00,4.38849,20.006143,-0.000198,20.012043,0.8261,0.226,4.38849,0.00000
308.00,4.38965,20.006142,-0.000197,20.012042,0.8264,0.227,4.38965,0.00000
309.00,4.39048,20.006219,-0.000199,20.012084,0.8268,0.227,4.39048,0.00000
310.00,4.39153,20.006222,-0.000199,20.012042,0.8271,0.227,4.39153,0.00000
311.00,4.39274,20.006232,-0.000196,20.012019,0.8274,0.227,4.39274,0.00000
312.00,4.39302,20.006212,-0.000193,20.012009,0.8277,0.227,4.39302,0.00000
313.00,4.39361,20.006275,-0.000196,20.012049,0.8281,0.227,4.39361,0.00000
314.00,4.39454,20.006234,-0.000197,20.012013,0.8284,0.227,4.39454,0.00000
315.00,4.39547,20.006235,-0.000196,20.011990,0.8287,0.227,4.39547,0.00000
316.00,4.39633,20.006304,-0.000199,20.012043,0.8290,0.227,4.39633,0.00000
317.00,4.39749,20.006409,-0.000201,20.012044,0.8293,0.227,4.39749,0.00000
318.00,4.39806,20.006378,-0.000203,20.011951,0.8296,0.228,4.39806,0.00000
319.00,4.39824,20.006394,-0.000203,20.011936,0.8300,0.228,4.39824,0.00000
320.00,4.39798,20.006490,-0.000201,20.011997,0.8303,0.228,4.39798,0.00000
321.00,4.39774,20.006483,-0.000201,20.011978,0.8306,0.228,4.39774,0.00000
322.00,4.39799,20.006463,-0.000199,20.011990,0.8309,0.228,4.39799,0.00000
323.00,4.39884,20.006510,-0.000199,20.012041,0.8312,0.228,4.39884,0.00000
324.00,4.39966,20.006528,-0.000197,20.012047,0.8314,0.228,4.39966,0.00000
325.00,4.40035,20.006514,-0.000197,20.012045,0.8317,0.228,4.40035,0.00000
326.00,4.40166,20.006474,-0.000196,20.012030,0.8320,0.228,4.40166,0.00000
327.00,4.40164,20.006499,-0.000198,20.012008,0.8323,0.228,4.40164,0.00000
328.00,4.40215,20.006555,-0.000201,20.011989,0.8326,0.228,4.40215,0.00000
329.00,4.40242,20.006611,-0.000203,20.011967,0.8328,0.228,4.40242,0.00000
330.00,4.40304,20.006562,-0.000206,20.011875,0.8331,0.229,4.40304,0.00000
331.00,4.40310,20.006579,-0.000206,20.011784,0.8333,0.229,4.40310,0.00000
332.00,4.40384,20.006627,-0.000207,20.011876,0.8336,0.229,4.40384,0.00000
333.00,4.40348,20.006619,-0.000204,20.011898,0.8339,0.229,4.40348,0.00000
334.00,4.40337,20.006680,-0.000206,20.011960,0.8341,0.229,4.40337,0.00000
335.00,4.40386,20.006728,-0.000203,20.012047,0.8344,0.229,4.40386,0.00000
336.00,4.40356,20.006799,-0.000202,20.012150,0.8346,0.229,4.40356,0.00000
337.00,4.40366,20.006788,-0.000198,20.012065,0.8348,0.229,4.40366,0.00000
338.00,4.40361,20.006823,-0.000199,20.012058,0.8351,0.229,4.40361,0.00000
339.00,4.40327,20.006805,-0.000194,20.011973,0.8353,0.229,4.40327,0.00000
340.00,4.40289,20.006853,-0.000195,20.011958,0.8356,0.229,4.40289,0.00000
341.00,4.40333,20.006852,-0.000202,20.011930,0.8358,0.229,4.40333,0.00000
342.00,4.40378,20.006851,-0.000205,20.011890,0.8360,0.230,4.40378,0.00000
343.00,4.40403,20.006878,-0.000200,20.011880,0.8363,0.229,4.40403,0.00000
344.00,4.40443,20.006954,-0.000202,20.011981,0.8365,0.230,4.40443,0.00000
345.00,4.40463,20.006952,-0.000200,20.011931,0.8366,0.230,4.40463,0.00000
346.00,4.40613,20.006930,-0.000195,20.011851,0.8368,0.230,4.40613,0.00000
347.00,4.40706,20.006996,-0.000197,20.011937,0.8371,0.230,4.40706,0.00000
348.00,4.40772,20.006992,-0.000201,20.011954,0.8372,0.230,4.40772,0.00000
349.00,4.40804,20.006978,-0.000201,20.011915,0.8374,0.230,4.40804,0.00000
350.00,4.40690,20.007014,-0.000200,20.011927,0.8377,0.230,4.40690,0.00000
351.00,4.40513,20.007078,-0.000201,20.011980,0.8379,0.230,4.40513,0.00000
352.00,4.40385,20.007091,-0.000196,20.011965,0.8381,0.230,4.40385,0.00000
353.00,4.40428,20.007131,-0.000194,20.011964,0.8383,0.230,4.40428,0.00000
354.00,4.40432,20.007183,-0.000193,20.012011,0.8386,0.230,4.40432,0.00000
355.00,4.40539,20.007252,-0.000195,20.012075,0.8388,0.231,4.40539,0.00000
356.00,4.40594,20.007345,-0.000194,20.012103,0.8390,0.231,4.40594,0.00000
357.00,4.40622,20.007376,-0.000192,20.012082,0.8392,0.231,4.40622,0.00000
358.00,4.40572,20.007391,-0.000193,20.012047,0.8394,0.231,4.40572,0.00000
359.00,4.40698,20.007381,-0.000192,20.011968,0.8396,0.231,4.40698,0.00000
360.00,4.40813,20.007406,-0.000193,20.011953,0.8398,0.231,4.40813,0.00000
361.00,4.40857,20.007389,-0.000194,20.011937,0.8400,0.231,4.40857,0.00000
362.00,4.40924,20.007422,-0.000194,20.011921,0.8402,0.231,4.40924,0.00000
363.00,4.40936,20.007504,-0.000192,20.011969,0.8404,0.231,4.40936,0.00000
364.00,4.40827,20.007598,-0.000193,20.012018,0.8406,0.232,4.40827,0.00000
365.00,4.40615,20.007625,-0.000192,20.011991,0.8408,0.232,4.40615,0.00000
366.00,4.40576,20.007734,-0.000191,20.012057,0.8409,0.232,4.40576,0.00000
367.00,4.40509,20.007784,-0.000193,20.012084,0.8411,0.232,4.40509,0.00000
368.00,4.40530,20.007754,-0.000190,20.012056,0.8413,0.232,4.40530,0.00000
369.00,4.40485,20.007692,-0.000188,20.012000,0.8415,0.232,4.40485,0.00000
370.00,4.40572,20.007706,-0.000187,20.012014,0.8416,0.232,4.40572,0.00000
371.00,4.40655,20.007642,-0.000187,20.011978,0.8418,0.232,4.40655,0.00000
372.00,4.40730,20.007632,-0.000184,20.012014,0.8419,0.232,4.40730,0.00000
373.00,4.40749,20.007601,-0.000186,20.011956,0.8421,0.232,4.40749,0.00000
374.00,4.40787,20.007662,-0.000188,20.011967,0.8423,0.232,4.40787,0.00000
375.00,4.40850,20.007662,-0.000185,20.011943,0.8424,0.232,4.40850,0.00000
376.00,4.40760,20.007665,-0.000183,20.011902,0.8426,0.232,4.40760,0.00000
377.00,4.40655,20.007712,-0.000186,20.011863,0.8428,0.232,4.40655,0.00000
378.00,4.40611,20.007788,-0.000184,20.011917,0.8429,0.232,4.40611,0.00000
379.00,4.40584,20.007809,-0.000182,20.011954,0.8431,0.232,4.40584,0.00000
380.00,4.40565,20.007791,-0.000185,20.011912,0.8433,0.232,4.40565,0.00000
381.00,4.40648,20.007858,-0.000186,20.011979,0.8434,0.232,4.40648,0.00000
382.00,4.40698,20.007827,-0.000184,20.011955,0.8436,0.232,4.40698,0.00000
383.00,4.40783,20.007841,-0.000186,20.012007,0.8438,0.232,4.40783,0.00000
384.00,4.40866,20.007779,-0.000186,20.011903,0.8439,0.232,4.40866,0.00000
385.00,4.40888,20.007885,-0.000188,20.012000,0.8440,0.233,4.40888,0.00000
386.00,4.40809,20.007877,-0.000184,20.011972,0.8442,0.232,4.40809,0.00000
387.00,4.40855,20.007899,-0.000186,20.011997,0.8443,0.233,4.40855,0.00000
388.00,4.40838,20.007906,-0.000188,20.011955,0.8445,0.233,4.40838,0.00000
389.00,4.40940,20.008008,-0.000194,20.012053,0.8447,0.233,4.40940,0.00000
390.00,4.40990,20.008025,-0.000190,20.012046,0.8448,0.233,4.40990,0.00000
391.00,4.41043,20.008030,-0.000192,20.012039,0.8450,0.233,4.41043,0.00000
392.00,4.41042,20.008065,-0.000191,20.012017,0.8452,0.233,4.41042,0.00000
393.00,4.41029,20.008095,-0.000187,20.012027,0.8454,0.233,4.41029,0.00000
394.00,4.40877,20.008109,-0.000181,20.012023,0.8456,0.233,4.40877,0.00000
395.00,4.40814,20.008156,-0.000186,20.012027,0.8458,0.233,4.40814,0.00000
396.00,4.40796,20.008171,-0.000188,20.011994,0.8459,0.233,4.40796,0.00000
397.00,4.40845,20.008199,-0.000190,20.011979,0.8461,0.233,4.40845,0.00000
398.00,4.40877,20.008253,-0.000192,20.011984,0.8462,0.234,4.40877,0.00000
399.00,4.40952,20.008272,-0.000195,20.011955,0.8463,0.234,4.40952,0.00000
400.00,4.40885,20.008172,-0.000196,20.011881,0.8465,0.234,4.40885,0.00000
401.00,4.40858,20.008195,-0.000194,20.011860,0.8466,0.234,4.40858,0.00000
402.00,4.40740,20.008183,-0.000192,20.011837,0.8468,0.234,4.40740,0.00000
403.00,4.40622,20.008144,-0.000194,20.011804,0.8470,0.234,4.40622,0.00000
404.00,4.40608,20.008150,-0.000196,20.011874,0.8472,0.234,4.40608,0.00000
405.00,4.40701,20.008252,-0.000192,20.011931,0.8474,0.234,4.40701,0.00000
406.00,4.40782,20.008283,-0.000192,20.012002,0.8475,0.235,4.40782,0.00000
407.00,4.40851,20.008428,-0.000193,20.012146,0.8477,0.235,4.40851,0.00000
408.00,4.40912,20.008547,-0.000187,20.012225,0.8479,0.234,4.40912,0.00000
409.00,4.40918,20.008592,-0.000184,20.012225,0.8480,0.234,4.40918,0.00000
410.00,4.40932,20.008598,-0.000185,20.012268,0.8482,0.234,4.40932,0.00000
411.00,4.40901,20.008602,-0.000183,20.012221,0.8484,0.234,4.40901,0.00000
412.00,4.40797,20.008500,-0.000181,20.012084,0.8486,0.234,4.40797,0.00000
413.00,4.40761,20.008427,-0.000184,20.012054,0.8487,0.234,4.40761,0.00000
414.00,4.40694,20.008419,-0.000185,20.012026,0.8489,0.235,4.40694,0.00000
415.00,4.40601,20.008425,-0.000183,20.011967,0.8491,0.235,4.40601,0.00000
416.00,4.40571,20.008489,-0.000185,20.012023,0.8493,0.235,4.40571,0.00000
417.00,4.40655,20.008555,-0.000187,20.012076,0.8496,0.235,4.40655,0.00000
418.00,4.40709,20.008601,-0.000191,20.012051,0.8498,0.235,4.40709,0.00000
419.00,4.40733,20.008693,-0.000190,20.012089,0.8500,0.235,4.40733,0.00000
420.00,4.40842,20.008730,-0.000190,20.012087,0.8502,0.235,4.40842,0.00000
@3,1.8000,3.6, 420.014000000003 
421.00,4.40917,20.008726,-0.000192,20.012050,0.8504,0.235,4.40917,0.00000
422.00,4.40787,20.008762,-0.000190,20.012062,0.8505,0.235,4.40787,0.00000
423.00,4.39624,20.008796,-0.000186,20.012113,0.8507,0.235,4.39624,0.00000
424.00,4.37187,20.008780,-0.000187,20.012135,0.8509,0.236,4.37187,0.00000
425.00,4.33537,20.008825,-0.000185,20.012190,0.8511,0.236,4.33537,0.00000
426.00,4.29206,20.008847,-0.000183,20.012247,0.8513,0.236,4.29206,0.00000
427.00,4.25136,20.008847,-0.000182,20.012268,0.8515,0.236,4.25136,0.00000
428.00,4.22364,20.008868,-0.000182,20.012235,0.8517,0.236,4.22364,0.00000
429.00,4.21234,20.008913,-0.000184,20.012232,0.8518,0.236,4.21234,0.00000
430.00,4.21416,20.009000,-0.000186,20.012272,0.8520,0.236,4.21416,0.00000
431.00,4.22538,20.009039,-0.000187,20.012261,0.8522,0.236,4.22538,0.00000
432.00,4.23652,20.009058,-0.000190,20.012214,0.8523,0.236,4.23652,0.00000
433.00,4.24594,20.009101,-0.000189,20.012240,0.8525,0.236,4.24594,0.00000
434.00,4.25285,20.009097,-0.000188,20.012193,0.8526,0.236,4.25285,0.00000
435.00,4.25837,20.009057,-0.000187,20.012157,0.8527,0.236,4.25837,0.00000
436.00,4.26263,20.009050,-0.000189,20.012140,0.8528,0.236,4.26263,0.00000
437.00,4.26786,20.009040,-0.000187,20.012132,0.8530,0.236,4.26786,0.00000
438.00,4.27250,20.009011,-0.000189,20.012062,0.8532,0.237,4.27250,0.00000
439.00,4.27734,20.008978,-0.000188,20.012027,0.8534,0.237,4.27734,0.00000
440.00,4.28198,20.008951,-0.000188,20.011972,0.8535,0.237,4.28198,0.00000
441.00,4.28613,20.008988,-0.000183,20.011968,0.8537,0.236,4.28613,0.00000
442.00,4.28983,20.008999,-0.000181,20.011963,0.8539,0.236,4.28983,0.00000
443.00,4.29354,20.009039,-0.000183,20.012009,0.8541,0.237,4.29354,0.00000
444.00,4.29750,20.009084,-0.000182,20.012065,0.8542,0.237,4.29750,0.00000
445.00,4.30230,20.009136,-0.000182,20.012122,0.8544,0.237,4.30230,0.00000
446.00,4.30750,20.009177,-0.000184,20.012124,0.8545,0.237,4.30750,0.00000
447.00,4.31180,20.009224,-0.000189,20.012100,0.8546,0.237,4.31180,0.00000
448.00,4.31574,20.009222,-0.000189,20.012067,0.8547,0.237,4.31574,0.00000
449.00,4.31874,20.009270,-0.000191,20.012043,0.8548,0.238,4.31874,0.00000
450.00,4.32137,20.009290,-0.000192,20.012016,0.8549,0.238,4.32137,0.00000
451.00,4.32371,20.009322,-0.000194,20.012049,0.8550,0.238,4.32371,0.00000
452.00,4.32657,20.009344,-0.000193,20.012088,0.8551,0.238,4.32657,0.00000
453.00,4.32960,20.009386,-0.000191,20.012093,0.8552,0.238,4.32960,0.00000
454.00,4.33332,20.009363,-0.000191,20.012106,0.8553,0.238,4.33332,0.00000
455.00,4.33671,20.009351,-0.000189,20.012093,0.8554,0.238,4.33671,0.00000
456.00,4.34047,20.009373,-0.000191,20.012095,0.8555,0.238,4.34047,0.00000
457.00,4.34250,20.009454,-0.000192,20.012166,0.8556,0.238,4.34250,0.00000
458.00,4.34495,20.009498,-0.000193,20.012232,0.8557,0.238,4.34495,0.00000
459.00,4.34665,20.009500,-0.000195,20.012211,0.8558,0.239,4.34665,0.00000
460.00,4.34840,20.009563,-0.000196,20.012211,0.8559,0.239,4.34840,0.00000
461.00,4.34884,20.009604,-0.000193,20.012205,0.8561,0.239,4.34884,0.00000
462.00,4.35115,20.009527,-0.000192,20.012136,0.8562,0.239,4.35115,0.00000
463.00,4.35253,20.009559,-0.000192,20.012171,0.8563,0.239,4.35253,0.00000
464.00,4.35376,20.009675,-0.000186,20.012235,0.8565,0.239,4.35376,0.00000
465.00,4.35591,20.009722,-0.000184,20.012258,0.8566,0.239,4.35591,0.00000
466.00,4.35791,20.009738,-0.000185,20.012253,0.8567,0.239,4.35791,0.00000
467.00,4.35836,20.009826,-0.000188,20.012316,0.8568,0.239,4.35836,0.00000
468.00,4.36014,20.009810,-0.000193,20.012244,0.8569,0.239,4.36014,0.00000
469.00,4.36303,20.009772,-0.000195,20.012162,0.8570,0.240,4.36303,0.00000
470.00,4.36422,20.009759,-0.000194,20.012131,0.8571,0.240,4.36422,0.00000
471.00,4.36502,20.009749,-0.000190,20.012100,0.8572,0.240,4.36502,0.00000
472.00,4.36661,20.009719,-0.000184,20.011993,0.8572,0.239,4.36661,0.00000
473.00,4.36752,20.009788,-0.000176,20.012048,0.8573,0.239,4.36752,0.00000
474.00,4.36715,20.009838,-0.000177,20.012115,0.8574,0.239,4.36715,0.00000
475.00,4.36825,20.009882,-0.000178,20.012187,0.8575,0.239,4.36825,0.00000
476.00,4.37045,20.009900,-0.000181,20.012179,0.8576,0.239,4.37045,0.00000
477.00,4.37172,20.009955,-0.000183,20.012265,0.8577,0.240,4.37172,0.00000
478.00,4.37304,20.010009,-0.000184,20.012242,0.8578,0.240,4.37304,0.00000
479.00,4.37456,20.010066,-0.000180,20.012264,0.8579,0.240,4.37456,0.00000
480.00,4.37418,20.010081,-0.000180,20.012223,0.8580,0.240,4.37418,0.00000
481.00,4.37377,20.010117,-0.000182,20.012258,0.8581,0.240,4.37377,0.00000
482.00,4.37422,20.010124,-0.000180,20.012260,0.8583,0.240,4.37422,0.00000
483.00,4.37476,20.010072,-0.000182,20.012211,0.8584,0.240,4.37476,0.00000
484.00,4.37452,20.010035,-0.000186,20.012123,0.8585,0.240,4.37452,0.00000
485.00,4.37594,20.010048,-0.000188,20.012090,0.8586,0.240,4.37594,0.00000
486.00,4.37641,20.010052,-0.000186,20.012069,0.8587,0.240,4.37641,0.00000
487.00,4.37716,20.010144,-0.000184,20.012117,0.8588,0.240,4.37716,0.00000
488.00,4.37739,20.010230,-0.000184,20.012213,0.8590,0.240,4.37739,0.00000
489.00,4.37910,20.010271,-0.000185,20.012282,0.8591,0.240,4.37910,0.00000
490.00,4.37970,20.010242,-0.000185,20.012268,0.8592,0.240,4.37970,0.00000
491.00,4.38116,20.010284,-0.000183,20.012317,0.8594,0.240,4.38116,0.00000
492.00,4.38271,20.010244,-0.000184,20.012249,0.8595,0.240,4.38271,0.00000
493.00,4.38471,20.010202,-0.000181,20.012185,0.8597,0.240,4.38471,0.00000
494.00,4.38508,20.010151,-0.000177,20.012124,0.8598,0.240,4.38508,0.00000
495.00,4.38581,20.010232,-0.000178,20.012217,0.8599,0.240,4.38581,0.00000
496.00,4.38564,20.010237,-0.000181,20.012189,0.8601,0.241,4.38564,0.00000
497.00,4.38530,20.010303,-0.000180,20.012222,0.8602,0.241,4.38530,0.00000
498.00,4.38465,20.010276,-0.000180,20.012174,0.8604,0.241,4.38465,0.00000
499.00,4.38461,20.010338,-0.000181,20.012188,0.8606,0.241,4.38461,0.00000
500.00,4.38513,20.010326,-0.000178,20.012127,0.8607,0.241,4.38513,0.00000
501.00,4.38596,20.010355,-0.000178,20.012084,0.8609,0.241,4.38596,0.00000
502.00,4.38626,20.010331,-0.000182,20.012069,0.8611,0.241,4.38626,0.00000
503.00,4.38637,20.010373,-0.000184,20.012098,0.8613,0.241,4.38637,0.00000
504.00,4.38738,20.010392,-0.000185,20.012143,0.8615,0.241,4.38738,0.00000
505.00,4.38779,20.010354,-0.000185,20.012099,0.8616,0.241,4.38779,0.00000
506.00,4.38799,20.010318,-0.000184,20.012125,0.8618,0.241,4.38799,0.00000
507.00,4.38818,20.010371,-0.000184,20.012167,0.8620,0.241,4.38818,0.00000
508.00,4.38893,20.010448,-0.000184,20.012256,0.8622,0.241,4.38893,0.00000
509.00,4.38932,20.010467,-0.000186,20.012221,0.8624,0.241,4.38932,0.00000
510.00,4.39027,20.010486,-0.000191,20.012216,0.8626,0.242,4.39027,0.00000
511.00,4.39191,20.010539,-0.000192,20.012240,0.8628,0.242,4.39191,0.00000
512.00,4.39292,20.010507,-0.000194,20.012197,0.8629,0.242,4.39292,0.00000
513.00,4.39324,20.010505,-0.000195,20.012147,0.8631,0.242,4.39324,0.00000
514.00,4.39360,20.010562,-0.000193,20.012187,0.8632,0.242,4.39360,0.00000
515.00,4.39228,20.010669,-0.000190,20.012308,0.8634,0.242,4.39228,0.00000
516.00,4.39116,20.010652,-0.000193,20.012265,0.8636,0.242,4.39116,0.00000
517.00,4.39150,20.010631,-0.000193,20.012186,0.8638,0.243,4.39150,0.00000
518.00,4.39226,20.010639,-0.000195,20.012146,0.8640,0.243,4.39226,0.00000
519.00,4.39240,20.010652,-0.000197,20.012121,0.8642,0.243,4.39240,0.00000
520.00,4.39310,20.010671,-0.000198,20.012098,0.8644,0.243,4.39310,0.00000
521.00,4.39334,20.010711,-0.000197,20.012144,0.8646,0.243,4.39334,0.00000
522.00,4.39235,20.010723,-0.000192,20.012191,0.8648,0.243,4.39235,0.00000
523.00,4.39242,20.010734,-0.000188,20.012167,0.8650,0.243,4.39242,0.00000
524.00,4.39242,20.010705,-0.000186,20.012155,0.8652,0.243,4.39242,0.00000
525.00,4.39241,20.010724,-0.000186,20.012179,0.8654,0.243,4.39241,0.00000
526.00,4.39260,20.010721,-0.000188,20.012124,0.8656,0.243,4.39260,0.00000
527.00,4.39337,20.010840,-0.000191,20.012191,0.8657,0.243,4.39337,0.00000
528.00,4.39286,20.010907,-0.000192,20.012265,0.8659,0.244,4.39286,0.00000
529.00,4.39397,20.010918,-0.000191,20.012236,0.8661,0.244,4.39397,0.00000
530.00,4.39481,20.010935,-0.000189,20.012191,0.8663,0.244,4.39481,0.00000
531.00,4.39545,20.011002,-0.000186,20.012264,0.8665,0.244,4.39545,0.00000
532.00,4.39597,20.010973,-0.000183,20.012210,0.8667,0.244,4.39597,0.00000
533.00,4.39606,20.010945,-0.000181,20.012122,0.8669,0.244,4.39606,0.00000
534.00,4.39482,20.011062,-0.000184,20.012185,0.8672,0.244,4.39482,0.00000
535.00,4.39488,20.011041,-0.000186,20.012137,0.8674,0.244,4.39488,0.00000
536.00,4.39487,20.011084,-0.000182,20.012086,0.8676,0.244,4.39487,0.00000
537.00,4.39406,20.011078,-0.000184,20.012050,0.8678,0.244,4.39406,0.00000
538.00,4.39459,20.011144,-0.000185,20.012095,0.8680,0.244,4.39459,0.00000
539.00,4.39512,20.011099,-0.000185,20.012060,0.8682,0.244,4.39512,0.00000
540.00,4.39502,20.011106,-0.000184,20.012081,0.8684,0.244,4.39502,0.00000
541.00,4.39457,20.011118,-0.000189,20.012088,0.8686,0.244,4.39457,0.00000
542.00,4.39510,20.011178,-0.000187,20.012131,0.8688,0.244,4.39510,0.00000
543.00,4.39523,20.011187,-0.000189,20.012139,0.8690,0.245,4.39523,0.00000
544.00,4.39514,20.011156,-0.000188,20.012059,0.8692,0.245,4.39514,0.00000
545.00,4.39555,20.011184,-0.000186,20.012059,0.8694,0.245,4.39555,0.00000
546.00,4.39561,20.011149,-0.000184,20.012034,0.8696,0.245,4.39561,0.00000
547.00,4.39553,20.011187,-0.000185,20.012022,0.8698,0.245,4.39553,0.00000
548.00,4.39545,20.011159,-0.000186,20.011984,0.8699,0.245,4.39545,0.00000
549.00,4.39623,20.011175,-0.000184,20.011983,0.8701,0.245,4.39623,0.00000
550.00,4.39554,20.011178,-0.000186,20.011946,0.8703,0.245,4.39554,0.00000
551.00,4.39539,20.011223,-0.000188,20.011986,0.8705,0.245,4.39539,0.00000
552.00,4.39495,20.011235,-0.000189,20.012030,0.8707,0.245,4.39495,0.00000
553.00,4.39509,20.011327,-0.000186,20.012116,0.8709,0.245,4.39509,0.00000
554.00,4.39475,20.011401,-0.000190,20.012143,0.8711,0.245,4.39475,0.00000
555.00,4.39524,20.011511,-0.000190,20.012228,0.8712,0.246,4.39524,0.00000
556.00,4.39517,20.011556,-0.000190,20.012242,0.8714,0.246,4.39517,0.00000
557.00,4.39536,20.011581,-0.000190,20.012190,0.8716,0.246,4.39536,0.00000
558.00,4.39416,20.011576,-0.000189,20.012125,0.8717,0.246,4.39416,0.00000
559.00,4.39372,20.011584,-0.000185,20.012150,0.8719,0.246,4.39372,0.00000
560.00,4.39368,20.011570,-0.000184,20.012072,0.8721,0.246,4.39368,0.00000
561.00,4.39415,20.011573,-0.000184,20.012007,0.8722,0.246,4.39415,0.00000
562.00,4.39794,20.011595,-0.000184,20.011997,0.8724,0.246,4.39794,0.00000
563.00,4.41328,20.011622,-0.000186,20.011974,0.8725,0.246,4.41328,0.00000
564.00,4.43189,20.011670,-0.000186,20.011979,0.8727,0.246,4.43189,0.00000
565.00,4.44967,20.011705,-0.000185,20.012011,0.8728,0.246,4.44967,0.00000
566.00,4.46613,20.011765,-0.000183,20.012001,0.8729,0.246,4.46613,0.00000
567.00,4.47842,20.011820,-0.000181,20.012028,0.8731,0.246,4.47842,0.00000
568.00,4.47713,20.011755,-0.000183,20.011937,0.8732,0.246,4.47713,0.00000
569.00,4.47025,20.011766,-0.000183,20.011891,0.8734,0.246,4.47025,0.00000
570.00,4.46291,20.011768,-0.000182,20.011849,0.8736,0.246,4.46291,0.00000
571.00,4.45618,20.011733,-0.000181,20.011831,0.8737,0.246,4.45618,0.00000
572.00,4.44930,20.011792,-0.000181,20.011870,0.8739,0.247,4.44930,0.00000
573.00,4.44390,20.011943,-0.000178,20.012011,0.8740,0.246,4.44390,0.00000
574.00,4.43895,20.011914,-0.000178,20.012023,0.8742,0.246,4.43895,0.00000
575.00,4.43601,20.011915,-0.000180,20.012025,0.8743,0.247,4.43601,0.00000
576.00,4.43384,20.011958,-0.000180,20.012051,0.8745,0.247,4.43384,0.00000
577.00,4.43155,20.011898,-0.000180,20.011984,0.8747,0.247,4.43155,0.00000
578.00,4.42903,20.011885,-0.000180,20.011931,0.8748,0.247,4.42903,0.00000
579.00,4.42708,20.011992,-0.000180,20.011971,0.8749,0.247,4.42708,0.00000
580.00,4.42427,20.012020,-0.000178,20.011967,0.8750,0.247,4.42427,0.00000
581.00,4.42104,20.012032,-0.000176,20.012003,0.8751,0.247,4.42104,0.00000
582.00,4.41882,20.011980,-0.000174,20.011957,0.8752,0.247,4.41882,0.00000
583.00,4.41702,20.011932,-0.000176,20.011926,0.8754,0.247,4.41702,0.00000
584.00,4.41584,20.011935,-0.000178,20.011930,0.8755,0.247,4.41584,0.00000
585.00,4.41431,20.011995,-0.000178,20.012000,0.8756,0.247,4.41431,0.00000
586.00,4.41242,20.012048,-0.000179,20.011995,0.8758,0.247,4.41242,0.00000
587.00,4.41162,20.012191,-0.000179,20.012080,0.8759,0.247,4.41162,0.00000
588.00,4.41184,20.012270,-0.000177,20.012140,0.8760,0.247,4.41184,0.00000
589.00,4.40987,20.012210,-0.000175,20.012057,0.8760,0.247,4.40987,0.00000
590.00,4.40960,20.012166,-0.000176,20.012007,0.8761,0.247,4.40960,0.00000
591.00,4.40967,20.012184,-0.000178,20.012013,0.8762,0.247,4.40967,0.00000
592.00,4.40874,20.012163,-0.000176,20.011988,0.8763,0.247,4.40874,0.00000
593.00,4.40765,20.012249,-0.000175,20.012033,0.8764,0.247,4.40765,0.00000
594.00,4.40834,20.012384,-0.000175,20.012125,0.8765,0.247,4.40834,0.00000
595.00,4.40753,20.012449,-0.000176,20.012121,0.8766,0.247,4.40753,0.00000
596.00,4.40742,20.012445,-0.000177,20.012073,0.8767,0.247,4.40742,0.00000
597.00,4.40730,20.012530,-0.000180,20.012061,0.8769,0.248,4.40730,0.00000
598.00,4.40711,20.012521,-0.000186,20.011973,0.8770,0.248,4.40711,0.00000
599.00,4.40694,20.012486,-0.000187,20.011883,0.8771,0.248,4.40694,0.00000
600.00,4.40677,20.012506,-0.000186,20.011880,0.8772,0.248,4.40677,0.00000
@4,1.8000,3.6, 600.085000000006 
601.00,4.40668,20.012530,-0.000184,20.011902,0.8773,0.248,4.40668,0.00000
602.00,4.40594,20.012433,-0.000187,20.011878,0.8774,0.248,4.40594,0.00000
603.00,4.39839,20.012400,-0.000185,20.011948,0.8775,0.248,4.39839,0.00000
604.00,4.37946,20.012472,-0.000187,20.012059,0.8776,0.248,4.37946,0.00000
605.00,4.34958,20.012478,-0.000186,20.012013,0.8777,0.248,4.34958,0.00000
606.00,4.31356,20.012475,-0.000190,20.011994,0.8778,0.249,4.31356,0.00000
607.00,4.28011,20.012551,-0.000187,20.012039,0.8780,0.249,4.28011,0.00000
608.00,4.25851,20.012545,-0.000184,20.011969,0.8781,0.249,4.25851,0.00000
609.00,4.25304,20.012513,-0.000183,20.011897,0.8782,0.249,4.25304,0.00000
610.00,4.26159,20.012559,-0.000184,20.011934,0.8783,0.249,4.26159,0.00000
611.00,4.27733,20.012580,-0.000183,20.011892,0.8785,0.249,4.27733,0.00000
612.00,4.29172,20.012586,-0.000184,20.011830,0.8786,0.249,4.29172,0.00000
613.00,4.30042,20.012640,-0.000186,20.011833,0.8788,0.249,4.30042,0.00000
614.00,4.30468,20.012731,-0.000187,20.011853,0.8789,0.249,4.30468,0.00000
615.00,4.30580,20.012763,-0.000193,20.011825,0.8791,0.250,4.30580,0.00000
616.00,4.30600,20.012830,-0.000192,20.011874,0.8793,0.250,4.30600,0.00000
617.00,4.30559,20.012826,-0.000195,20.011885,0.8794,0.250,4.30559,0.00000
618.00,4.30573,20.012874,-0.000195,20.011911,0.8796,0.250,4.30573,0.00000
619.00,4.30705,20.012822,-0.000192,20.011888,0.8797,0.250,4.30705,0.00000
620.00,4.30806,20.012796,-0.000188,20.011896,0.8799,0.250,4.30806,0.00000
621.00,4.30927,20.012724,-0.000189,20.011855,0.8800,0.250,4.30927,0.00000
622.00,4.31184,20.012754,-0.000185,20.011835,0.8802,0.250,4.31184,0.00000
623.00,4.31555,20.012759,-0.000185,20.011898,0.8803,0.250,4.31555,0.00000
624.00,4.31851,20.012759,-0.000188,20.011883,0.8805,0.250,4.31851,0.00000
625.00,4.32290,20.012801,-0.000189,20.011904,0.8807,0.250,4.32290,0.00000
626.00,4.32755,20.012869,-0.000186,20.011933,0.8809,0.250,4.32755,0.00000
627.00,4.33181,20.012911,-0.000183,20.012021,0.8810,0.250,4.33181,0.00000
628.00,4.33533,20.012933,-0.000183,20.011976,0.8812,0.250,4.33533,0.00000
629.00,4.33811,20.013036,-0.000180,20.012116,0.8814,0.250,4.33811,0.00000
630.00,4.34050,20.013034,-0.000180,20.012180,0.8816,0.250,4.34050,0.00000
631.00,4.34205,20.013064,-0.000178,20.012237,0.8818,0.250,4.34205,0.00000
632.00,4.34302,20.013095,-0.000180,20.012183,0.8820,0.250,4.34302,0.00000
633.00,4.34421,20.013084,-0.000183,20.012153,0.8822,0.251,4.34421,0.00000
634.00,4.34688,20.013055,-0.000186,20.012087,0.8824,0.251,4.34688,0.00000
635.00,4.34937,20.013103,-0.000186,20.012070,0.8826,0.251,4.34937,0.00000
636.00,4.35197,20.013112,-0.000188,20.012045,0.8828,0.251,4.35197,0.00000
637.00,4.35418,20.013068,-0.000192,20.012032,0.8830,0.251,4.35418,0.00000
638.00,4.35602,20.013107,-0.000188,20.012015,0.8832,0.251,4.35602,0.00000
639.00,4.35686,20.013194,-0.000188,20.012056,0.8835,0.251,4.35686,0.00000
640.00,4.35795,20.013188,-0.000188,20.012041,0.8837,0.251,4.35795,0.00000
641.00,4.35910,20.013229,-0.000188,20.012070,0.8839,0.251,4.35910,0.00000
642.00,4.36037,20.013276,-0.000187,20.012100,0.8841,0.251,4.36037,0.00000
643.00,4.36162,20.013249,-0.000187,20.012098,0.8843,0.251,4.36162,0.00000
644.00,4.36313,20.013272,-0.000187,20.012082,0.8845,0.251,4.36313,0.00000
645.00,4.36394,20.013349,-0.000187,20.012108,0.8847,0.251,4.36394,0.00000
646.00,4.36554,20.013365,-0.000185,20.012094,0.8849,0.251,4.36554,0.00000
647.00,4.36698,20.013426,-0.000182,20.012080,0.8851,0.251,4.36698,0.00000
648.00,4.36832,20.013526,-0.000183,20.012138,0.8853,0.251,4.36832,0.00000
649.00,4.36971,20.013452,-0.000179,20.012070,0.8854,0.251,4.36971,0.00000
650.00,4.37150,20.013402,-0.000177,20.012024,0.8856,0.251,4.37150,0.00000
651.00,4.37189,20.013421,-0.000177,20.011994,0.8858,0.251,4.37189,0.00000
652.00,4.37267,20.013442,-0.000180,20.012014,0.8860,0.251,4.37267,0.00000
653.00,4.37324,20.013465,-0.000184,20.011981,0.8862,0.252,4.37324,0.00000
654.00,4.37304,20.013526,-0.000189,20.012029,0.8864,0.252,4.37304,0.00000
655.00,4.37357,20.013604,-0.000191,20.012072,0.8866,0.252,4.37357,0.00000
656.00,4.37451,20.013599,-0.000192,20.012030,0.8868,0.252,4.37451,0.00000
657.00,4.37561,20.013643,-0.000190,20.012058,0.8870,0.252,4.37561,0.00000
658.00,4.37632,20.013621,-0.000187,20.012075,0.8872,0.252,4.37632,0.00000
659.00,4.37758,20.013595,-0.000187,20.012043,0.8874,0.252,4.37758,0.00000
660.00,4.37882,20.013577,-0.000186,20.011998,0.8876,0.253,4.37882,0.00000
661.00,4.37966,20.013666,-0.000184,20.012109,0.8878,0.252,4.37966,0.00000
662.00,4.37988,20.013619,-0.000184,20.012044,0.8880,0.253,4.37988,0.00000
663.00,4.38085,20.013676,-0.000186,20.012050,0.8882,0.253,4.38085,0.00000
664.00,4.38134,20.013627,-0.000182,20.011948,0.8883,0.253,4.38134,0.00000
665.00,4.38189,20.013591,-0.000184,20.011904,0.8885,0.253,4.38189,0.00000
666.00,4.38281,20.013530,-0.000188,20.011809,0.8887,0.253,4.38281,0.00000
667.00,4.38371,20.013610,-0.000188,20.011892,0.8889,0.253,4.38371,0.00000
668.00,4.38391,20.013547,-0.000188,20.011833,0.8890,0.253,4.38391,0.00000
669.00,4.38418,20.013648,-0.000191,20.011881,0.8892,0.253,4.38418,0.00000
670.00,4.38347,20.013745,-0.000190,20.011927,0.8894,0.253,4.38347,0.00000
671.00,4.38325,20.013845,-0.000191,20.011933,0.8896,0.253,4.38325,0.00000
672.00,4.38301,20.013796,-0.000194,20.011838,0.8899,0.253,4.38301,0.00000
673.00,4.38271,20.013861,-0.000195,20.011864,0.8901,0.254,4.38271,0.00000
674.00,4.38316,20.013943,-0.000193,20.011925,0.8903,0.254,4.38316,0.00000
675.00,4.38405,20.013997,-0.000190,20.011938,0.8905,0.254,4.38405,0.00000
676.00,4.38430,20.013972,-0.000186,20.011968,0.8906,0.254,4.38430,0.00000
677.00,4.38514,20.014014,-0.000184,20.012021,0.8909,0.253,4.38514,0.00000
678.00,4.38650,20.014040,-0.000184,20.012036,0.8910,0.254,4.38650,0.00000
679.00,4.38789,20.014027,-0.000186,20.012048,0.8912,0.254,4.38789,0.00000
680.00,4.38851,20.013988,-0.000188,20.012025,0.8914,0.254,4.38851,0.00000
681.00,4.38887,20.014034,-0.000192,20.012017,0.8917,0.254,4.38887,0.00000
682.00,4.38999,20.014072,-0.000192,20.011988,0.8918,0.254,4.38999,0.00000
683.00,4.39006,20.014172,-0.000193,20.012055,0.8920,0.254,4.39006,0.00000
684.00,4.38927,20.014242,-0.000192,20.012061,0.8922,0.255,4.38927,0.00000
685.00,4.38848,20.014295,-0.000191,20.012081,0.8923,0.255,4.38848,0.00000
686.00,4.38829,20.014302,-0.000186,20.012067,0.8925,0.254,4.38829,0.00000
687.00,4.38762,20.014332,-0.000185,20.012076,0.8926,0.255,4.38762,0.00000
688.00,4.38863,20.014195,-0.000182,20.011969,0.8928,0.254,4.38863,0.00000
689.00,4.38954,20.014116,-0.000182,20.011920,0.8929,0.255,4.38954,0.00000
690.00,4.39087,20.014122,-0.000179,20.011914,0.8931,0.254,4.39087,0.00000
691.00,4.39128,20.014205,-0.000180,20.011976,0.8932,0.255,4.39128,0.00000
692.00,4.39121,20.014207,-0.000182,20.011973,0.8933,0.255,4.39121,0.00000
693.00,4.38999,20.014329,-0.000185,20.011993,0.8935,0.255,4.38999,0.00000
694.00,4.38970,20.014383,-0.000185,20.011986,0.8936,0.255,4.38970,0.00000
695.00,4.39001,20.014390,-0.000190,20.011976,0.8937,0.255,4.39001,0.00000
696.00,4.39017,20.014343,-0.000192,20.011938,0.8939,0.255,4.39017,0.00000
697.00,4.39087,20.014330,-0.000189,20.011948,0.8940,0.255,4.39087,0.00000
698.00,4.39163,20.014335,-0.000187,20.011995,0.8941,0.255,4.39163,0.00000
699.00,4.39187,20.014392,-0.000185,20.012038,0.8942,0.255,4.39187,0.00000
700.00,4.39115,20.014440,-0.000183,20.012056,0.8943,0.255,4.39115,0.00000
701.00,4.39153,20.014483,-0.000185,20.012070,0.8944,0.255,4.39153,0.00000
702.00,4.39063,20.014552,-0.000184,20.012087,0.8945,0.255,4.39063,0.00000
703.00,4.39063,20.014586,-0.000180,20.012074,0.8946,0.255,4.39063,0.00000
704.00,4.39118,20.014566,-0.000181,20.012079,0.8947,0.255,4.39118,0.00000
705.00,4.39161,20.014598,-0.000180,20.012118,0.8948,0.255,4.39161,0.00000
706.00,4.39142,20.014567,-0.000176,20.012098,0.8949,0.255,4.39142,0.00000
707.00,4.39269,20.014607,-0.000179,20.012114,0.8949,0.255,4.39269,0.00000
708.00,4.39300,20.014546,-0.000181,20.012062,0.8950,0.256,4.39300,0.00000
709.00,4.39287,20.014595,-0.000183,20.012072,0.8950,0.256,4.39287,0.00000
710.00,4.39284,20.014657,-0.000183,20.012086,0.8951,0.256,4.39284,0.00000
711.00,4.39310,20.014706,-0.000187,20.012091,0.8952,0.256,4.39310,0.00000
712.00,4.39282,20.014753,-0.000187,20.012095,0.8953,0.256,4.39282,0.00000
713.00,4.39360,20.014829,-0.000189,20.012143,0.8953,0.256,4.39360,0.00000
714.00,4.39416,20.014869,-0.000189,20.012147,0.8954,0.256,4.39416,0.00000
715.00,4.39460,20.014855,-0.000191,20.012116,0.8955,0.257,4.39460,0.00000
716.00,4.39529,20.014891,-0.000190,20.012140,0.8955,0.257,4.39529,0.00000
717.00,4.39563,20.014881,-0.000193,20.012184,0.8956,0.257,4.39563,0.00000
718.00,4.39550,20.014929,-0.000192,20.012236,0.8957,0.257,4.39550,0.00000
719.00,4.39557,20.014909,-0.000191,20.012216,0.8957,0.257,4.39557,0.00000
720.00,4.39570,20.014902,-0.000191,20.012210,0.8958,0.257,4.39570,0.00000
721.00,4.39533,20.014924,-0.000187,20.012176,0.8959,0.257,4.39533,0.00000
722.00,4.39541,20.014922,-0.000183,20.012077,0.8960,0.257,4.39541,0.00000
723.00,4.39589,20.014898,-0.000182,20.012019,0.8961,0.257,4.39589,0.00000
724.00,4.39498,20.014918,-0.000184,20.012034,0.8962,0.257,4.39498,0.00000
725.00,4.39475,20.014958,-0.000184,20.012059,0.8962,0.257,4.39475,0.00000
726.00,4.39501,20.015001,-0.000183,20.012104,0.8963,0.257,4.39501,0.00000
727.00,4.39429,20.015005,-0.000184,20.012145,0.8964,0.257,4.39429,0.00000
728.00,4.39288,20.015024,-0.000185,20.012141,0.8965,0.257,4.39288,0.00000
729.00,4.39311,20.015058,-0.000180,20.012105,0.8966,0.257,4.39311,0.00000
730.00,4.39333,20.015095,-0.000179,20.012078,0.8967,0.257,4.39333,0.00000
731.00,4.39390,20.015073,-0.000181,20.012062,0.8969,0.257,4.39390,0.00000
732.00,4.39493,20.015132,-0.000185,20.012067,0.8970,0.257,4.39493,0.00000
733.00,4.39589,20.015224,-0.000185,20.012118,0.8971,0.257,4.39589,0.00000
734.00,4.39603,20.015340,-0.000185,20.012219,0.8973,0.257,4.39603,0.00000
735.00,4.39654,20.015317,-0.000185,20.012210,0.8974,0.258,4.39654,0.00000
736.00,4.39593,20.015323,-0.000187,20.012166,0.8976,0.258,4.39593,0.00000
737.00,4.39590,20.015345,-0.000185,20.012129,0.8977,0.258,4.39590,0.00000
738.00,4.39625,20.015332,-0.000184,20.012104,0.8979,0.258,4.39625,0.00000
739.00,4.39644,20.015287,-0.000186,20.012068,0.8980,0.258,4.39644,0.00000
740.00,4.39697,20.015308,-0.000186,20.012031,0.8982,0.258,4.39697,0.00000
741.00,4.39747,20.015355,-0.000183,20.012110,0.8984,0.258,4.39747,0.00000
742.00,4.39767,20.015373,-0.000181,20.012142,0.8985,0.258,4.39767,0.00000
743.00,4.39696,20.015395,-0.000183,20.012103,0.8987,0.258,4.39696,0.00000
744.00,4.39741,20.015369,-0.000184,20.012031,0.8988,0.258,4.39741,0.00000
745.00,4.39675,20.015461,-0.000184,20.012066,0.8990,0.258,4.39675,0.00000
746.00,4.39656,20.015503,-0.000182,20.012052,0.8992,0.258,4.39656,0.00000
747.00,4.39607,20.015484,-0.000184,20.011996,0.8993,0.258,4.39607,0.00000
748.00,4.39693,20.015394,-0.000185,20.011952,0.8995,0.258,4.39693,0.00000
749.00,4.39701,20.015425,-0.000184,20.011950,0.8996,0.258,4.39701,0.00000
750.00,4.39814,20.015370,-0.000185,20.011971,0.8998,0.258,4.39814,0.00000
751.00,4.39818,20.015405,-0.000190,20.011965,0.8999,0.259,4.39818,0.00000
752.00,4.39836,20.015465,-0.000193,20.012001,0.9001,0.259,4.39836,0.00000
753.00,4.39795,20.015558,-0.000191,20.012014,0.9003,0.259,4.39795,0.00000
754.00,4.39749,20.015583,-0.000192,20.012053,0.9004,0.259,4.39749,0.00000
755.00,4.39611,20.015610,-0.000193,20.012058,0.9006,0.259,4.39611,0.00000
756.00,4.39654,20.015600,-0.000194,20.012026,0.9008,0.259,4.39654,0.00000
757.00,4.39686,20.015633,-0.000192,20.012036,0.9010,0.259,4.39686,0.00000
758.00,4.39643,20.015702,-0.000192,20.012117,0.9012,0.259,4.39643,0.00000
759.00,4.39690,20.015761,-0.000194,20.012111,0.9013,0.259,4.39690,0.00000
760.00,4.39725,20.015819,-0.000194,20.012069,0.9015,0.260,4.39725,0.00000
761.00,4.39674,20.015814,-0.000191,20.012012,0.9017,0.259,4.39674,0.00000
762.00,4.39627,20.015863,-0.000190,20.012058,0.9019,0.260,4.39627,0.00000
763.00,4.39697,20.015807,-0.000192,20.011987,0.9020,0.260,4.39697,0.00000
764.00,4.39730,20.015779,-0.000189,20.011980,0.9022,0.260,4.39730,0.00000
765.00,4.39766,20.015764,-0.000187,20.011980,0.9024,0.260,4.39766,0.00000
766.00,4.39739,20.015805,-0.000184,20.012068,0.9026,0.260,4.39739,0.00000
767.00,4.39778,20.015800,-0.000186,20.012031,0.9027,0.260,4.39778,0.00000
768.00,4.39835,20.015857,-0.000185,20.012028,0.9029,0.260,4.39835,0.00000
769.00,4.39758,20.015904,-0.000187,20.012047,0.9031,0.260,4.39758,0.00000
770.00,4.39772,20.016013,-0.000189,20.012134,0.9033,0.260,4.39772,0.00000
771.00,4.39853,20.016017,-0.000191,20.012089,0.9035,0.260,4.39853,0.00000
772.00,4.39905,20.016066,-0.000191,20.012185,0.9037,0.260,4.39905,0.00000
773.00,4.39808,20.016156,-0.000191,20.012339,0.9039,0.261,4.39808,0.00000
774.00,4.39844,20.016184,-0.000190,20.012343,0.9041,0.261,4.39844,0.00000
775.00,4.39741,20.016152,-0.000191,20.012328,0.9042,0.261,4.39741,0.00000
776.00,4.39660,20.016203,-0.000191,20.012384,0.9044,0.261,4.39660,0.00000
777.00,4.39507,20.016233,-0.000190,20.012374,0.9046,0.261,4.39507,0.00000
778.00,4.39520,20.016232,-0.000187,20.012282,0.9048,0.261,4.39520,0.00000
779.00,4.39524,20.016191,-0.000186,20.012248,0.9050,0.261,4.39524,0.00000
780.00,4.39588,20.016229,-0.000183,20.012204,0.9051,0.261,4.39588,0.00000
@5,1.8000,3.6, 780.064000000006 
781.00,4.39641,20.016271,-0.000183,20.012188,0.9053,0.261,4.39641,0.00000
782.00,4.39667,20.016258,-0.000182,20.012117,0.9054,0.261,4.39667,0.00000
783.00,4.39139,20.016251,-0.000185,20.012075,0.9056,0.261,4.39139,0.00000
784.00,4.37638,20.016349,-0.000185,20.012125,0.9058,0.261,4.37638,0.00000
785.00,4.35285,20.016343,-0.000185,20.012166,0.9059,0.261,4.35285,0.00000
786.00,4.32462,20.016314,-0.000184,20.012103,0.9061,0.261,4.32462,0.00000
787.00,4.29798,20.016355,-0.000184,20.012172,0.9062,0.261,4.29798,0.00000
788.00,4.27995,20.016366,-0.000187,20.012164,0.9064,0.261,4.27995,0.00000
789.00,4.27574,20.016394,-0.000187,20.012140,0.9065,0.261,4.27574,0.00000
790.00,4.28253,20.016440,-0.000191,20.012077,0.9067,0.262,4.28253,0.00000
791.00,4.29588,20.016530,-0.000192,20.012125,0.9068,0.262,4.29588,0.00000
792.00,4.30987,20.016576,-0.000190,20.012048,0.9070,0.262,4.30987,0.00000
793.00,4.32007,20.016644,-0.000186,20.012115,0.9071,0.262,4.32007,0.00000
794.00,4.32562,20.016631,-0.000186,20.012127,0.9072,0.262,4.32562,0.00000
795.00,4.32840,20.016583,-0.000188,20.012142,0.9073,0.262,4.32840,0.00000
796.00,4.32926,20.016584,-0.000192,20.012197,0.9074,0.262,4.32926,0.00000
797.00,4.32855,20.016510,-0.000195,20.012186,0.9075,0.262,4.32855,0.00000
798.00,4.32798,20.016555,-0.000195,20.012214,0.9076,0.262,4.32798,0.00000
799.00,4.32774,20.016588,-0.000192,20.012198,0.9077,0.262,4.32774,0.00000
800.00,4.32743,20.016714,-0.000187,20.012258,0.9078,0.262,4.32743,0.00000
801.00,4.32751,20.016759,-0.000185,20.012243,0.9079,0.262,4.32751,0.00000
802.00,4.32866,20.016833,-0.000185,20.012316,0.9080,0.262,4.32866,0.00000
803.00,4.32993,20.016838,-0.000185,20.012274,0.9082,0.262,4.32993,0.00000
804.00,4.33233,20.016881,-0.000188,20.012308,0.9083,0.263,4.33233,0.00000
805.00,4.33560,20.016924,-0.000188,20.012385,0.9084,0.263,4.33560,0.00000
806.00,4.33925,20.016949,-0.000184,20.012423,0.9085,0.263,4.33925,0.00000
807.00,4.34136,20.017029,-0.000184,20.012426,0.9086,0.263,4.34136,0.00000
808.00,4.34435,20.017060,-0.000182,20.012454,0.9086,0.263,4.34435,0.00000
809.00,4.34618,20.017057,-0.000181,20.012465,0.9087,0.263,4.34618,0.00000
810.00,4.34765,20.017016,-0.000183,20.012411,0.9088,0.263,4.34765,0.00000
811.00,4.35011,20.016992,-0.000183,20.012364,0.9088,0.263,4.35011,0.00000
812.00,4.35260,20.016974,-0.000180,20.012362,0.9089,0.263,4.35260,0.00000
813.00,4.35406,20.016924,-0.000178,20.012317,0.9090,0.263,4.35406,0.00000
814.00,4.35649,20.016942,-0.000179,20.012320,0.9091,0.263,4.35649,0.00000
815.00,4.35854,20.016910,-0.000181,20.012255,0.9091,0.263,4.35854,0.00000
816.00,4.35876,20.016921,-0.000182,20.012268,0.9092,0.263,4.35876,0.00000
817.00,4.35924,20.016893,-0.000182,20.012215,0.9093,0.263,4.35924,0.00000
818.00,4.36054,20.016979,-0.000183,20.012318,0.9093,0.263,4.36054,0.00000
819.00,4.36053,20.016995,-0.000179,20.012333,0.9094,0.263,4.36053,0.00000
820.00,4.36091,20.017036,-0.000174,20.012354,0.9095,0.263,4.36091,0.00000
821.00,4.36223,20.017095,-0.000172,20.012366,0.9096,0.263,4.36223,0.00000
822.00,4.36427,20.017138,-0.000172,20.012399,0.9097,0.263,4.36427,0.00000
823.00,4.36502,20.017086,-0.000173,20.012289,0.9098,0.263,4.36502,0.00000
824.00,4.36511,20.017176,-0.000177,20.012292,0.9099,0.263,4.36511,0.00000
825.00,4.36605,20.017248,-0.000182,20.012334,0.9100,0.264,4.36605,0.00000
826.00,4.36642,20.017239,-0.000184,20.012284,0.9101,0.264,4.36642,0.00000
827.00,4.36754,20.017282,-0.000182,20.012274,0.9102,0.264,4.36754,0.00000
828.00,4.36862,20.017355,-0.000182,20.012315,0.9103,0.264,4.36862,0.00000
829.00,4.37032,20.017373,-0.000182,20.012334,0.9103,0.264,4.37032,0.00000
830.00,4.37132,20.017364,-0.000182,20.012307,0.9104,0.264,4.37132,0.00000
831.00,4.37230,20.017410,-0.000182,20.012339,0.9105,0.264,4.37230,0.00000
832.00,4.37220,20.017433,-0.000186,20.012335,0.9106,0.264,4.37220,0.00000
833.00,4.37256,20.017399,-0.000186,20.012302,0.9106,0.264,4.37256,0.00000
834.00,4.37311,20.017418,-0.000183,20.012306,0.9107,0.264,4.37311,0.00000
835.00,4.37376,20.017459,-0.000180,20.012321,0.9108,0.264,4.37376,0.00000
836.00,4.37489,20.017416,-0.000177,20.012258,0.9109,0.264,4.37489,0.00000
837.00,4.37506,20.017402,-0.000171,20.012230,0.9110,0.264,4.37506,0.00000
838.00,4.37576,20.017475,-0.000175,20.012280,0.9111,0.264,4.37576,0.00000
839.00,4.37683,20.017426,-0.000175,20.012221,0.9112,0.264,4.37683,0.00000
840.00,4.37703,20.017432,-0.000177,20.012235,0.9113,0.264,4.37703,0.00000
841.00,4.37633,20.017491,-0.000180,20.012318,0.9115,0.264,4.37633,0.00000
842.00,4.37659,20.017548,-0.000188,20.012412,0.9116,0.265,4.37659,0.00000
843.00,4.37677,20.017586,-0.000186,20.012433,0.9117,0.265,4.37677,0.00000
844.00,4.37775,20.017634,-0.000186,20.012457,0.9118,0.265,4.37775,0.00000
845.00,4.37888,20.017617,-0.000186,20.012381,0.9119,0.265,4.37888,0.00000
846.00,4.38042,20.017517,-0.000185,20.012274,0.9120,0.265,4.38042,0.00000
847.00,4.38208,20.017468,-0.000181,20.012200,0.9121,0.265,4.38208,0.00000
848.00,4.38231,20.017393,-0.000184,20.012136,0.9122,0.265,4.38231,0.00000
849.00,4.38152,20.017382,-0.000186,20.012112,0.9123,0.265,4.38152,0.00000
850.00,4.38131,20.017402,-0.000184,20.012159,0.9124,0.265,4.38131,0.00000
851.00,4.38075,20.017517,-0.000185,20.012223,0.9125,0.265,4.38075,0.00000
852.00,4.38031,20.017541,-0.000187,20.012176,0.9126,0.265,4.38031,0.00000
853.00,4.38102,20.017626,-0.000185,20.012149,0.9127,0.265,4.38102,0.00000
854.00,4.38160,20.017701,-0.000188,20.012210,0.9128,0.266,4.38160,0.00000
855.00,4.38160,20.017773,-0.000190,20.012225,0.9129,0.266,4.38160,0.00000
856.00,4.38165,20.017833,-0.000187,20.012246,0.9130,0.266,4.38165,0.00000
857.00,4.38131,20.017951,-0.000188,20.012346,0.9132,0.266,4.38131,0.00000
858.00,4.38073,20.017968,-0.000189,20.012380,0.9133,0.266,4.38073,0.00000
859.00,4.38139,20.018003,-0.000186,20.012374,0.9134,0.266,4.38139,0.00000
860.00,4.38251,20.017978,-0.000189,20.012333,0.9135,0.266,4.38251,0.00000
861.00,4.38435,20.017980,-0.000193,20.012385,0.9137,0.266,4.38435,0.00000
862.00,4.38530,20.017898,-0.000195,20.012301,0.9138,0.267,4.38530,0.00000
863.00,4.38577,20.017921,-0.000196,20.012315,0.9139,0.267,4.38577,0.00000
864.00,4.38588,20.017913,-0.000195,20.012265,0.9140,0.267,4.38588,0.00000
865.00,4.38506,20.017942,-0.000191,20.012246,0.9141,0.267,4.38506,0.00000
866.00,4.38449,20.017930,-0.000189,20.012185,0.9142,0.267,4.38449,0.00000
867.00,4.38477,20.017960,-0.000193,20.012213,0.9143,0.267,4.38477,0.00000
868.00,4.38516,20.017983,-0.000191,20.012205,0.9145,0.267,4.38516,0.00000
869.00,4.38561,20.018053,-0.000194,20.012253,0.9146,0.267,4.38561,0.00000
870.00,4.38697,20.018055,-0.000193,20.012253,0.9147,0.267,4.38697,0.00000
871.00,4.38756,20.018070,-0.000192,20.012172,0.9149,0.267,4.38756,0.00000
872.00,4.38810,20.018123,-0.000184,20.012188,0.9150,0.267,4.38810,0.00000
873.00,4.38833,20.018082,-0.000186,20.012159,0.9151,0.267,4.38833,0.00000
874.00,4.38730,20.018008,-0.000184,20.012098,0.9153,0.267,4.38730,0.00000
875.00,4.38575,20.018065,-0.000185,20.012150,0.9154,0.267,4.38575,0.00000
876.00,4.38520,20.018009,-0.000189,20.012164,0.9155,0.268,4.38520,0.00000
877.00,4.38466,20.017968,-0.000192,20.012103,0.9157,0.268,4.38466,0.00000
878.00,4.38504,20.018008,-0.000188,20.012113,0.9158,0.268,4.38504,0.00000
879.00,4.38560,20.018086,-0.000187,20.012154,0.9160,0.268,4.38560,0.00000
880.00,4.38610,20.018061,-0.000188,20.012094,0.9161,0.268,4.38610,0.00000
881.00,4.38656,20.018173,-0.000188,20.012124,0.9163,0.268,4.38656,0.00000
882.00,4.38719,20.018224,-0.000188,20.012130,0.9164,0.268,4.38719,0.00000
883.00,4.38683,20.018262,-0.000188,20.012163,0.9165,0.268,4.38683,0.00000
884.00,4.38718,20.018298,-0.000188,20.012164,0.9167,0.268,4.38718,0.00000
885.00,4.38787,20.018326,-0.000188,20.012154,0.9168,0.268,4.38787,0.00000
886.00,4.38683,20.018329,-0.000186,20.012173,0.9170,0.268,4.38683,0.00000
887.00,4.38585,20.018353,-0.000186,20.012216,0.9171,0.268,4.38585,0.00000
888.00,4.38563,20.018405,-0.000188,20.012174,0.9172,0.269,4.38563,0.00000
889.00,4.38567,20.018417,-0.000191,20.012130,0.9173,0.269,4.38567,0.00000
890.00,4.38533,20.018470,-0.000189,20.012222,0.9175,0.269,4.38533,0.00000
891.00,4.38595,20.018554,-0.000188,20.012246,0.9176,0.269,4.38595,0.00000
892.00,4.38663,20.018579,-0.000185,20.012216,0.9177,0.269,4.38663,0.00000
893.00,4.38754,20.018587,-0.000182,20.012237,0.9178,0.269,4.38754,0.00000
894.00,4.38753,20.018639,-0.000183,20.012277,0.9179,0.269,4.38753,0.00000
895.00,4.38847,20.018667,-0.000184,20.012238,0.9180,0.269,4.38847,0.00000
896.00,4.38927,20.018652,-0.000184,20.012190,0.9181,0.269,4.38927,0.00000
897.00,4.38918,20.018707,-0.000184,20.012179,0.9182,0.269,4.38918,0.00000
898.00,4.38893,20.018780,-0.000184,20.012191,0.9182,0.269,4.38893,0.00000
899.00,4.38809,20.018730,-0.000183,20.012142,0.9183,0.269,4.38809,0.00000
900.00,4.38714,20.018753,-0.000185,20.012126,0.9184,0.269,4.38714,0.00000
901.00,4.38691,20.018787,-0.000185,20.012153,0.9185,0.270,4.38691,0.00000
902.00,4.38679,20.018799,-0.000182,20.012209,0.9187,0.270,4.38679,0.00000
903.00,4.38625,20.018762,-0.000182,20.012190,0.9188,0.270,4.38625,0.00000
904.00,4.38687,20.018773,-0.000181,20.012227,0.9189,0.270,4.38687,0.00000
905.00,4.38710,20.018807,-0.000175,20.012234,0.9190,0.269,4.38710,0.00000
906.00,4.38672,20.018871,-0.000172,20.012269,0.9191,0.269,4.38672,0.00000
907.00,4.38680,20.018887,-0.000173,20.012235,0.9191,0.269,4.38680,0.00000
908.00,4.38757,20.018989,-0.000171,20.012314,0.9192,0.269,4.38757,0.00000
909.00,4.38799,20.019002,-0.000171,20.012296,0.9193,0.269,4.38799,0.00000
910.00,4.38887,20.018976,-0.000173,20.012297,0.9193,0.269,4.38887,0.00000
911.00,4.38938,20.018952,-0.000179,20.012269,0.9194,0.270,4.38938,0.00000
912.00,4.38969,20.018946,-0.000181,20.012303,0.9195,0.270,4.38969,0.00000
913.00,4.38938,20.018880,-0.000186,20.012199,0.9195,0.270,4.38938,0.00000
914.00,4.38902,20.018913,-0.000188,20.012224,0.9196,0.270,4.38902,0.00000
915.00,4.38783,20.018986,-0.000185,20.012270,0.9197,0.270,4.38783,0.00000
916.00,4.38762,20.018963,-0.000181,20.012223,0.9198,0.270,4.38762,0.00000
917.00,4.38748,20.019007,-0.000178,20.012202,0.9199,0.270,4.38748,0.00000
918.00,4.38757,20.019047,-0.000177,20.012268,0.9200,0.270,4.38757,0.00000
919.00,4.38836,20.019062,-0.000176,20.012233,0.9200,0.270,4.38836,0.00000
920.00,4.38893,20.019048,-0.000178,20.012173,0.9201,0.270,4.38893,0.00000
921.00,4.38865,20.019132,-0.000181,20.012264,0.9202,0.270,4.38865,0.00000
922.00,4.38894,20.019176,-0.000183,20.012287,0.9203,0.271,4.38894,0.00000
923.00,4.38983,20.019223,-0.000178,20.012309,0.9204,0.271,4.38983,0.00000
924.00,4.38923,20.019222,-0.000178,20.012330,0.9205,0.271,4.38923,0.00000
925.00,4.38876,20.019281,-0.000178,20.012419,0.9205,0.271,4.38876,0.00000
926.00,4.38908,20.019279,-0.000176,20.012392,0.9206,0.271,4.38908,0.00000
927.00,4.38964,20.019358,-0.000176,20.012437,0.9207,0.271,4.38964,0.00000
928.00,4.38902,20.019362,-0.000180,20.012361,0.9207,0.271,4.38902,0.00000
929.00,4.38998,20.019448,-0.000180,20.012354,0.9208,0.271,4.38998,0.00000
930.00,4.39069,20.019433,-0.000177,20.012238,0.9209,0.271,4.39069,0.00000
931.00,4.39063,20.019425,-0.000178,20.012133,0.9210,0.271,4.39063,0.00000
932.00,4.38970,20.019326,-0.000179,20.012043,0.9211,0.271,4.38970,0.00000
933.00,4.38986,20.019396,-0.000179,20.012117,0.9212,0.271,4.38986,0.00000
934.00,4.38940,20.019385,-0.000181,20.012132,0.9213,0.271,4.38940,0.00000
935.00,4.38982,20.019408,-0.000186,20.012207,0.9214,0.271,4.38982,0.00000
936.00,4.39032,20.019453,-0.000186,20.012289,0.9215,0.272,4.39032,0.00000
937.00,4.39036,20.019497,-0.000185,20.012332,0.9216,0.272,4.39036,0.00000
938.00,4.38952,20.019457,-0.000185,20.012305,0.9217,0.272,4.38952,0.00000
939.00,4.38933,20.019403,-0.000183,20.012251,0.9217,0.272,4.38933,0.00000
940.00,4.38890,20.019444,-0.000181,20.012215,0.9218,0.272,4.38890,0.00000
941.00,4.38843,20.019447,-0.000180,20.012172,0.9219,0.272,4.38843,0.00000
942.00,4.38908,20.019525,-0.000179,20.012176,0.9220,0.272,4.38908,0.00000
943.00,4.39010,20.019539,-0.000178,20.012157,0.9221,0.272,4.39010,0.00000
944.00,4.39100,20.019607,-0.000180,20.012160,0.9223,0.272,4.39100,0.00000
945.00,4.39099,20.019589,-0.000181,20.012138,0.9224,0.272,4.39099,0.00000
946.00,4.39094,20.019591,-0.000179,20.012147,0.9225,0.272,4.39094,0.00000
947.00,4.39112,20.019546,-0.000179,20.012100,0.9226,0.272,4.39112,0.00000
948.00,4.39111,20.019646,-0.000177,20.012144,0.9227,0.272,4.39111,0.00000
949.00,4.38982,20.019692,-0.000176,20.012156,0.9229,0.272,4.38982,0.00000
950.00,4.39010,20.019730,-0.000177,20.012153,0.9230,0.272,4.39010,0.00000
951.00,4.38997,20.019835,-0.000179,20.012247,0.9231,0.272,4.38997,0.00000
952.00,4.38877,20.019856,-0.000179,20.012229,0.9233,0.272,4.38877,0.00000
953.00,4.38836,20.019783,-0.000181,20.012162,0.9234,0.272,4.38836,0.00000
954.00,4.38840,20.019833,-0.000179,20.012233,0.9235,0.272,4.38840,0.00000
955.00,4.38829,20.019769,-0.000180,20.012236,0.9236,0.272,4.38829,0.00000
956.00,4.38879,20.019724,-0.000179,20.012170,0.9237,0.272,4.38879,0.00000
957.00,4.39013,20.019775,-0.000177,20.012217,0.9239,0.272,4.39013,0.00000
958.00,4.39051,20.019737,-0.000179,20.012172,0.9240,0.273,4.39051,0.00000
959.00,4.39085,20.019711,-0.000180,20.012131,0.9241,0.273,4.39085,0.00000
960.00,4.39080,20.019797,-0.000177,20.012105,0.9243,0.273,4.39080,0.00000
@6,1.8000,3.6, 960.042000000001 
961.00,4.39060,20.019862,-0.000179,20.012109,0.9244,0.273,4.39060,0.00000
962.00,4.38982,20.019846,-0.000181,20.012094,0.9246,0.273,4.38982,0.00000
963.00,4.38621,20.019988,-0.000185,20.012200,0.9248,0.273,4.38621,0.00000
964.00,4.37531,20.019974,-0.000186,20.012135,0.9250,0.273,4.37531,0.00000
965.00,4.35756,20.020002,-0.000187,20.012202,0.9251,0.273,4.35756,0.00000
966.00,4.33484,20.019985,-0.000188,20.012188,0.9253,0.274,4.33484,0.00000
967.00,4.31317,20.019994,-0.000190,20.012182,0.9255,0.274,4.31317,0.00000
968.00,4.29858,20.019868,-0.000186,20.012029,0.9256,0.274,4.29858,0.00000
969.00,4.29514,20.019953,-0.000187,20.012048,0.9258,0.274,4.29514,0.00000
970.00,4.30141,20.020036,-0.000187,20.012059,0.9259,0.274,4.30141,0.00000
971.00,4.31372,20.020067,-0.000190,20.012076,0.9261,0.274,4.31372,0.00000
972.00,4.32634,20.020189,-0.000188,20.012145,0.9262,0.274,4.32634,0.00000
973.00,4.33465,20.020271,-0.000188,20.012259,0.9263,0.274,4.33465,0.00000
974.00,4.34034,20.020374,-0.000186,20.012388,0.9265,0.274,4.34034,0.00000
975.00,4.34264,20.020315,-0.000187,20.012356,0.9266,0.274,4.34264,0.00000
976.00,4.34385,20.020299,-0.000183,20.012353,0.9267,0.274,4.34385,0.00000
977.00,4.34280,20.020249,-0.000183,20.012316,0.9268,0.275,4.34280,0.00000
978.00,4.34273,20.020340,-0.000183,20.012357,0.9269,0.275,4.34273,0.00000
979.00,4.34140,20.020292,-0.000182,20.012308,0.9270,0.275,4.34140,0.00000
980.00,4.34051,20.020315,-0.000180,20.012319,0.9272,0.274,4.34051,0.00000
981.00,4.34005,20.020444,-0.000179,20.012402,0.9273,0.275,4.34005,0.00000
982.00,4.34075,20.020500,-0.000176,20.012448,0.9274,0.274,4.34075,0.00000
983.00,4.34170,20.020479,-0.000174,20.012403,0.9275,0.274,4.34170,0.00000
984.00,4.34305,20.020505,-0.000175,20.012364,0.9276,0.274,4.34305,0.00000
985.00,4.34505,20.020569,-0.000174,20.012381,0.9277,0.275,4.34505,0.00000
986.00,4.34662,20.020559,-0.000172,20.012315,0.9278,0.274,4.34662,0.00000
987.00,4.34851,20.020604,-0.000174,20.012313,0.9279,0.275,4.34851,0.00000
988.00,4.35028,20.020695,-0.000174,20.012356,0.9281,0.275,4.35028,0.00000
989.00,4.35236,20.020724,-0.000172,20.012366,0.9282,0.275,4.35236,0.00000
990.00,4.35375,20.020740,-0.000174,20.012374,0.9283,0.275,4.35375,0.00000
991.00,4.35611,20.020776,-0.000174,20.012413,0.9284,0.275,4.35611,0.00000
992.00,4.35803,20.020705,-0.000174,20.012363,0.9285,0.275,4.35803,0.00000
993.00,4.35976,20.020652,-0.000174,20.012363,0.9286,0.275,4.35976,0.00000
994.00,4.36050,20.020630,-0.000175,20.012390,0.9287,0.275,4.36050,0.00000
995.00,4.36115,20.020614,-0.000170,20.012395,0.9289,0.275,4.36115,0.00000
996.00,4.36169,20.020542,-0.000174,20.012295,0.9290,0.275,4.36169,0.00000
997.00,4.36284,20.020594,-0.000176,20.012301,0.9291,0.275,4.36284,0.00000
998.00,4.36304,20.020651,-0.000176,20.012331,0.9293,0.275,4.36304,0.00000
999.00,4.36391,20.020684,-0.000175,20.012292,0.9294,0.275,4.36391,0.00000
1000.00,4.36491,20.020724,-0.000180,20.012274,0.9296,0.276,4.36491,0.00000
1001.00,4.36567,20.020826,-0.000178,20.012382,0.9297,0.276,4.36567,0.00000
1002.00,4.36608,20.020803,-0.000173,20.012365,0.9298,0.276,4.36608,0.00000
1003.00,4.36663,20.020781,-0.000170,20.012312,0.9300,0.275,4.36663,0.00000
1004.00,4.36740,20.020781,-0.000170,20.012312,0.9301,0.275,4.36740,0.00000
1005.00,4.36855,20.020796,-0.000169,20.012320,0.9302,0.275,4.36855,0.00000
1006.00,4.36925,20.020807,-0.000171,20.012330,0.9303,0.275,4.36925,0.00000
1007.00,4.36994,20.020880,-0.000174,20.012354,0.9305,0.276,4.36994,0.00000
1008.00,4.37166,20.020866,-0.000177,20.012341,0.9306,0.276,4.37166,0.00000
1009.00,4.37254,20.020929,-0.000181,20.012372,0.9307,0.276,4.37254,0.00000
1010.00,4.37275,20.020933,-0.000181,20.012335,0.9308,0.276,4.37275,0.00000
1011.00,4.37277,20.020876,-0.000179,20.012254,0.9309,0.276,4.37277,0.00000
1012.00,4.37263,20.020858,-0.000180,20.012256,0.9310,0.276,4.37263,0.00000
1013.00,4.37187,20.020900,-0.000180,20.012248,0.9311,0.276,4.37187,0.00000
1014.00,4.37245,20.020864,-0.000177,20.012269,0.9312,0.276,4.37245,0.00000
1015.00,4.37362,20.020937,-0.000177,20.012338,0.9313,0.276,4.37362,0.00000
1016.00,4.37442,20.020998,-0.000177,20.012377,0.9314,0.276,4.37442,0.00000
1017.00,4.37534,20.021118,-0.000176,20.012431,0.9316,0.276,4.37534,0.00000
1018.00,4.37576,20.021183,-0.000176,20.012473,0.9317,0.276,4.37576,0.00000
1019.00,4.37520,20.021202,-0.000180,20.012439,0.9318,0.276,4.37520,0.00000
1020.00,4.37460,20.021158,-0.000182,20.012380,0.9319,0.276,4.37460,0.00000
1021.00,4.37510,20.021174,-0.000182,20.012376,0.9320,0.277,4.37510,0.00000
1022.00,4.37480,20.021181,-0.000181,20.012363,0.9321,0.277,4.37480,0.00000
1023.00,4.37522,20.021168,-0.000178,20.012352,0.9322,0.277,4.37522,0.00000
1024.00,4.37646,20.021261,-0.000176,20.012412,0.9322,0.276,4.37646,0.00000
1025.00,4.37741,20.021233,-0.000176,20.012355,0.9323,0.276,4.37741,0.00000
1026.00,4.37817,20.021231,-0.000176,20.012354,0.9324,0.277,4.37817,0.00000
1027.00,4.37869,20.021155,-0.000178,20.012295,0.9324,0.277,4.37869,0.00000
1028.00,4.37886,20.021199,-0.000181,20.012316,0.9325,0.277,4.37886,0.00000
1029.00,4.37821,20.021161,-0.000181,20.012273,0.9325,0.277,4.37821,0.00000
1030.00,4.37803,20.021256,-0.000179,20.012368,0.9326,0.277,4.37803,0.00000
1031.00,4.37705,20.021264,-0.000181,20.012351,0.9327,0.277,4.37705,0.00000
1032.00,4.37729,20.021348,-0.000184,20.012382,0.9327,0.277,4.37729,0.00000
1033.00,4.37741,20.021342,-0.000185,20.012348,0.9327,0.277,4.37741,0.00000
1034.00,4.37804,20.021383,-0.000184,20.012348,0.9328,0.277,4.37804,0.00000
1035.00,4.37821,20.021426,-0.000184,20.012355,0.9328,0.277,4.37821,0.00000
1036.00,4.37898,20.021504,-0.000186,20.012355,0.9329,0.277,4.37898,0.00000
1037.00,4.37968,20.021485,-0.000185,20.012346,0.9329,0.277,4.37968,0.00000
1038.00,4.38059,20.021533,-0.000186,20.012319,0.9329,0.278,4.38059,0.00000
1039.00,4.38103,20.021526,-0.000186,20.012302,0.9330,0.278,4.38103,0.00000
1040.00,4.38109,20.021587,-0.000186,20.012326,0.9330,0.278,4.38109,0.00000
1041.00,4.38133,20.021584,-0.000183,20.012311,0.9331,0.278,4.38133,0.00000
1042.00,4.38090,20.021619,-0.000182,20.012313,0.9332,0.278,4.38090,0.00000
1043.00,4.38028,20.021633,-0.000181,20.012373,0.9332,0.278,4.38028,0.00000
1044.00,4.37982,20.021580,-0.000184,20.012361,0.9333,0.278,4.37982,0.00000
1045.00,4.37970,20.021553,-0.000189,20.012346,0.9334,0.278,4.37970,0.00000
1046.00,4.38027,20.021545,-0.000190,20.012354,0.9335,0.278,4.38027,0.00000
1047.00,4.38074,20.021537,-0.000193,20.012312,0.9335,0.278,4.38074,0.00000
1048.00,4.38159,20.021560,-0.000192,20.012280,0.9336,0.278,4.38159,0.00000
1049.00,4.38203,20.021672,-0.000190,20.012243,0.9337,0.278,4.38203,0.00000
1050.00,4.38148,20.021664,-0.000188,20.012197,0.9338,0.278,4.38148,0.00000
1051.00,4.38044,20.021627,-0.000188,20.012157,0.9338,0.279,4.38044,0.00000
1052.00,4.38007,20.021637,-0.000186,20.012226,0.9339,0.279,4.38007,0.00000
1053.00,4.37912,20.021619,-0.000185,20.012248,0.9339,0.279,4.37912,0.00000
1054.00,4.37903,20.021660,-0.000184,20.012367,0.9339,0.279,4.37903,0.00000
1055.00,4.38125,20.021652,-0.000185,20.012342,0.9340,0.279,4.38125,0.00000
1056.00,4.38198,20.021706,-0.000185,20.012359,0.9340,0.279,4.38198,0.00000
1057.00,4.38163,20.021747,-0.000187,20.012311,0.9341,0.279,4.38163,0.00000
1058.00,4.38234,20.021740,-0.000189,20.012254,0.9341,0.279,4.38234,0.00000
1059.00,4.38302,20.021699,-0.000190,20.012140,0.9341,0.279,4.38302,0.00000
1060.00,4.38214,20.021734,-0.000189,20.012161,0.9342,0.279,4.38214,0.00000
1061.00,4.38200,20.021761,-0.000189,20.012154,0.9342,0.279,4.38200,0.00000
1062.00,4.38249,20.021822,-0.000188,20.012193,0.9342,0.279,4.38249,0.00000
1063.00,4.38235,20.021877,-0.000187,20.012200,0.9343,0.280,4.38235,0.00000
1064.00,4.38235,20.021888,-0.000184,20.012164,0.9343,0.280,4.38235,0.00000
1065.00,4.38209,20.021901,-0.000186,20.012150,0.9343,0.280,4.38209,0.00000
1066.00,4.38214,20.022004,-0.000185,20.012230,0.9344,0.280,4.38214,0.00000
1067.00,4.38211,20.021960,-0.000188,20.012168,0.9344,0.280,4.38211,0.00000
1068.00,4.38207,20.022060,-0.000188,20.012220,0.9344,0.280,4.38207,0.00000
1069.00,4.38156,20.022113,-0.000187,20.012263,0.9344,0.280,4.38156,0.00000
1070.00,4.38185,20.022123,-0.000182,20.012258,0.9345,0.280,4.38185,0.00000
1071.00,4.38159,20.022140,-0.000183,20.012253,0.9345,0.280,4.38159,0.00000
1072.00,4.38179,20.022174,-0.000179,20.012265,0.9345,0.280,4.38179,0.00000
1073.00,4.38205,20.022106,-0.000178,20.012199,0.9346,0.280,4.38205,0.00000
1074.00,4.38186,20.022175,-0.000177,20.012256,0.9346,0.280,4.38186,0.00000
1075.00,4.38227,20.022229,-0.000179,20.012244,0.9347,0.280,4.38227,0.00000
1076.00,4.38238,20.022208,-0.000177,20.012196,0.9347,0.280,4.38238,0.00000
1077.00,4.38287,20.022225,-0.000179,20.012131,0.9347,0.280,4.38287,0.00000
1078.00,4.38275,20.022288,-0.000181,20.012125,0.9348,0.280,4.38275,0.00000
1079.00,4.38310,20.022317,-0.000185,20.012099,0.9348,0.281,4.38310,0.00000
1080.00,4.38244,20.022363,-0.000186,20.012112,0.9349,0.281,4.38244,0.00000
1081.00,4.38274,20.022392,-0.000185,20.012116,0.9349,0.281,4.38274,0.00000
1082.00,4.38218,20.022480,-0.000180,20.012215,0.9350,0.281,4.38218,0.00000
1083.00,4.38220,20.022458,-0.000178,20.012271,0.9351,0.281,4.38220,0.00000
1084.00,4.38204,20.022385,-0.000174,20.012223,0.9351,0.280,4.38204,0.00000
1085.00,4.38178,20.022328,-0.000172,20.012178,0.9351,0.280,4.38178,0.00000
1086.00,4.38196,20.022349,-0.000173,20.012131,0.9352,0.280,4.38196,0.00000
1087.00,4.38206,20.022299,-0.000177,20.012062,0.9352,0.281,4.38206,0.00000
1088.00,4.38274,20.022281,-0.000182,20.011935,0.9353,0.281,4.38274,0.00000
1089.00,4.38339,20.022334,-0.000184,20.011939,0.9353,0.281,4.38339,0.00000
1090.00,4.38395,20.022422,-0.000186,20.012036,0.9354,0.281,4.38395,0.00000
1091.00,4.38364,20.022454,-0.000187,20.012074,0.9354,0.281,4.38364,0.00000
1092.00,4.38382,20.022533,-0.000186,20.012113,0.9355,0.281,4.38382,0.00000
1093.00,4.38339,20.022628,-0.000185,20.012190,0.9356,0.281,4.38339,0.00000
1094.00,4.38354,20.022715,-0.000187,20.012218,0.9356,0.282,4.38354,0.00000
1095.00,4.38384,20.022729,-0.000187,20.012142,0.9357,0.282,4.38384,0.00000
1096.00,4.38431,20.022788,-0.000187,20.012101,0.9357,0.282,4.38431,0.00000
1097.00,4.38463,20.022818,-0.000186,20.012114,0.9358,0.282,4.38463,0.00000
1098.00,4.38462,20.022820,-0.000187,20.012089,0.9359,0.282,4.38462,0.00000
1099.00,4.38412,20.022796,-0.000185,20.012082,0.9359,0.282,4.38412,0.00000
1100.00,4.38364,20.022862,-0.000182,20.012132,0.9360,0.282,4.38364,0.00000
1101.00,4.38269,20.022821,-0.000183,20.012151,0.9360,0.282,4.38269,0.00000
1102.00,4.38274,20.022845,-0.000184,20.012178,0.9361,0.282,4.38274,0.00000
1103.00,4.38312,20.022872,-0.000183,20.012220,0.9362,0.282,4.38312,0.00000
1104.00,4.38286,20.022866,-0.000185,20.012182,0.9362,0.282,4.38286,0.00000
1105.00,4.38323,20.022771,-0.000187,20.012142,0.9363,0.283,4.38323,0.00000
1106.00,4.38353,20.022810,-0.000185,20.012166,0.9364,0.283,4.38353,0.00000
1107.00,4.38307,20.022842,-0.000184,20.012201,0.9364,0.283,4.38307,0.00000
1108.00,4.38299,20.022880,-0.000184,20.012246,0.9365,0.283,4.38299,0.00000
1109.00,4.38292,20.022920,-0.000183,20.012314,0.9365,0.283,4.38292,0.00000
1110.00,4.38312,20.023047,-0.000186,20.012371,0.9366,0.283,4.38312,0.00000
1111.00,4.38315,20.023037,-0.000188,20.012331,0.9367,0.283,4.38315,0.00000
1112.00,4.38231,20.023095,-0.000188,20.012363,0.9368,0.283,4.38231,0.00000
1113.00,4.38211,20.023062,-0.000185,20.012290,0.9369,0.283,4.38211,0.00000
1114.00,4.38196,20.023013,-0.000181,20.012303,0.9369,0.283,4.38196,0.00000
1115.00,4.38078,20.022955,-0.000180,20.012301,0.9370,0.283,4.38078,0.00000
1116.00,4.38055,20.022918,-0.000177,20.012291,0.9371,0.283,4.38055,0.00000
1117.00,4.38169,20.022888,-0.000175,20.012242,0.9371,0.283,4.38169,0.00000
1118.00,4.38171,20.022978,-0.000178,20.012322,0.9372,0.283,4.38171,0.00000
1119.00,4.38194,20.023073,-0.000179,20.012316,0.9373,0.283,4.38194,0.00000
1120.00,4.38256,20.023112,-0.000178,20.012269,0.9374,0.283,4.38256,0.00000
1121.00,4.38335,20.023243,-0.000178,20.012347,0.9375,0.283,4.38335,0.00000
1122.00,4.38302,20.023303,-0.000179,20.012322,0.9376,0.284,4.38302,0.00000
1123.00,4.38188,20.023329,-0.000179,20.012326,0.9377,0.284,4.38188,0.00000
1124.00,4.38198,20.023367,-0.000177,20.012329,0.9378,0.283,4.38198,0.00000
1125.00,4.38186,20.023386,-0.000176,20.012370,0.9379,0.284,4.38186,0.00000
1126.00,4.38129,20.023401,-0.000176,20.012389,0.9380,0.284,4.38129,0.00000
1127.00,4.38103,20.023324,-0.000178,20.012315,0.9381,0.284,4.38103,0.00000
1128.00,4.38165,20.023270,-0.000177,20.012239,0.9382,0.284,4.38165,0.00000
1129.00,4.38179,20.023244,-0.000177,20.012186,0.9383,0.284,4.38179,0.00000
1130.00,4.38092,20.023288,-0.000175,20.012153,0.9384,0.284,4.38092,0.00000
1131.00,4.38006,20.023338,-0.000174,20.012207,0.9385,0.284,4.38006,0.00000
1132.00,4.38084,20.023349,-0.000169,20.012214,0.9386,0.284,4.38084,0.00000
1133.00,4.38151,20.023404,-0.000168,20.012243,0.9387,0.284,4.38151,0.00000
1134.00,4.38091,20.023422,-0.000172,20.012249,0.9388,0.284,4.38091,0.00000
1135.00,4.38206,20.023438,-0.000171,20.012259,0.9389,0.284,4.38206,0.00000
1136.00,4.38291,20.023422,-0.000175,20.012197,0.9391,0.284,4.38291,0.00000
1137.00,4.38228,20.023461,-0.000177,20.012256,0.9391,0.284,4.38228,0.00000
1138.00,4.38219,20.023472,-0.000176,20.012254,0.9392,0.284,4.38219,0.00000
1139.00,4.38267,20.023556,-0.000173,20.012311,0.9393,0.284,4.38267,0.00000
1140.00,4.38266,20.023563,-0.000172,20.012338,0.9394,0.284,4.38266,0.00000
@7,1.8000,3.6, 1140.005 
1141.00,4.38361,20.023571,-0.000162,20.012338,0.9394,0.284,4.38361,0.00000
1142.00,4.38369,20.023584,-0.000160,20.012346,0.9395,0.284,4.38369,0.00000
1143.00,4.38101,20.023652,-0.000164,20.012377,0.9396,0.284,4.38101,0.00000
1144.00,4.37233,20.023629,-0.000168,20.012334,0.9397,0.284,4.37233,0.00000
1145.00,4.35745,20.023644,-0.000172,20.012301,0.9398,0.284,4.35745,0.00000
1146.00,4.33747,20.023638,-0.000182,20.012274,0.9399,0.285,4.33747,0.00000
1147.00,4.31798,20.023756,-0.000184,20.012349,0.9400,0.285,4.31798,0.00000
1148.00,4.30417,20.023740,-0.000188,20.012300,0.9400,0.285,4.30417,0.00000
1149.00,4.30090,20.023720,-0.000183,20.012238,0.9401,0.285,4.30090,0.00000
1150.00,4.30699,20.023771,-0.000185,20.012218,0.9401,0.285,4.30699,0.00000
1151.00,4.31855,20.023833,-0.000183,20.012220,0.9401,0.285,4.31855,0.00000
1152.00,4.33199,20.023722,-0.000184,20.012094,0.9402,0.285,4.33199,0.00000
1153.00,4.34260,20.023707,-0.000179,20.012071,0.9402,0.285,4.34260,0.00000
1154.00,4.34846,20.023854,-0.000179,20.012190,0.9402,0.285,4.34846,0.00000
1155.00,4.35057,20.023811,-0.000177,20.012171,0.9403,0.285,4.35057,0.00000
1156.00,4.35100,20.023826,-0.000177,20.012183,0.9403,0.285,4.35100,0.00000
1157.00,4.35028,20.023885,-0.000176,20.012237,0.9403,0.285,4.35028,0.00000
1158.00,4.34867,20.023929,-0.000176,20.012258,0.9403,0.285,4.34867,0.00000
1159.00,4.34742,20.023906,-0.000178,20.012242,0.9404,0.286,4.34742,0.00000
1160.00,4.34760,20.023994,-0.000177,20.012321,0.9405,0.286,4.34760,0.00000
1161.00,4.34873,20.023986,-0.000176,20.012271,0.9405,0.285,4.34873,0.00000
1162.00,4.34919,20.024047,-0.000175,20.012219,0.9405,0.285,4.34919,0.00000
1163.00,4.34948,20.024100,-0.000175,20.012240,0.9406,0.286,4.34948,0.00000
1164.00,4.35066,20.024107,-0.000174,20.012233,0.9406,0.286,4.35066,0.00000
1165.00,4.35135,20.024124,-0.000177,20.012208,0.9406,0.286,4.35135,0.00000
1166.00,4.35211,20.024136,-0.000180,20.012180,0.9407,0.286,4.35211,0.00000
1167.00,4.35283,20.024155,-0.000184,20.012216,0.9407,0.286,4.35283,0.00000
1168.00,4.35534,20.024135,-0.000185,20.012202,0.9407,0.286,4.35534,0.00000
1169.00,4.35679,20.024082,-0.000189,20.012104,0.9408,0.286,4.35679,0.00000
1170.00,4.35828,20.024124,-0.000193,20.012106,0.9408,0.287,4.35828,0.00000
1171.00,4.35997,20.024161,-0.000189,20.012177,0.9408,0.287,4.35997,0.00000
1172.00,4.36277,20.024178,-0.000188,20.012174,0.9408,0.287,4.36277,0.00000
1173.00,4.36362,20.024185,-0.000188,20.012189,0.9408,0.287,4.36362,0.00000
1174.00,4.36528,20.024233,-0.000187,20.012227,0.9409,0.287,4.36528,0.00000
1175.00,4.36598,20.024238,-0.000182,20.012254,0.9409,0.287,4.36598,0.00000
1176.00,4.36638,20.024268,-0.000181,20.012273,0.9409,0.287,4.36638,0.00000
1177.00,4.36659,20.024199,-0.000179,20.012194,0.9409,0.287,4.36659,0.00000
1178.00,4.36798,20.024249,-0.000176,20.012169,0.9410,0.287,4.36798,0.00000
1179.00,4.36792,20.024287,-0.000175,20.012202,0.9410,0.287,4.36792,0.00000
1180.00,4.36774,20.024299,-0.000177,20.012179,0.9410,0.287,4.36774,0.00000
1181.00,4.36730,20.024296,-0.000179,20.012128,0.9410,0.287,4.36730,0.00000
1182.00,4.36699,20.024371,-0.000181,20.012186,0.9411,0.287,4.36699,0.00000
1183.00,4.36645,20.024397,-0.000183,20.012243,0.9411,0.287,4.36645,0.00000
1184.00,4.36735,20.024406,-0.000182,20.012211,0.9411,0.287,4.36735,0.00000
1185.00,4.36875,20.024371,-0.000179,20.012166,0.9412,0.287,4.36875,0.00000
1186.00,4.37006,20.024321,-0.000182,20.012137,0.9412,0.287,4.37006,0.00000
1187.00,4.37013,20.024365,-0.000183,20.012157,0.9412,0.287,4.37013,0.00000
1188.00,4.36956,20.024376,-0.000182,20.012092,0.9413,0.287,4.36956,0.00000
1189.00,4.36987,20.024375,-0.000186,20.012062,0.9413,0.288,4.36987,0.00000
1190.00,4.36939,20.024438,-0.000188,20.012068,0.9414,0.288,4.36939,0.00000
1191.00,4.36911,20.024542,-0.000183,20.012082,0.9414,0.288,4.36911,0.00000
1192.00,4.36944,20.024560,-0.000183,20.012094,0.9415,0.288,4.36944,0.00000
1193.00,4.37071,20.024595,-0.000184,20.012126,0.9415,0.288,4.37071,0.00000
1194.00,4.37082,20.024634,-0.000182,20.012146,0.9415,0.288,4.37082,0.00000
1195.00,4.37220,20.024621,-0.000184,20.012136,0.9416,0.288,4.37220,0.00000
1196.00,4.37299,20.024638,-0.000184,20.012145,0.9416,0.288,4.37299,0.00000
1197.00,4.37347,20.024617,-0.000183,20.012073,0.9416,0.288,4.37347,0.00000
1198.00,4.37305,20.024606,-0.000179,20.012016,0.9417,0.288,4.37305,0.00000
1199.00,4.37305,20.024696,-0.000179,20.012103,0.9418,0.288,4.37305,0.00000
1200.00,4.37285,20.024816,-0.000178,20.012196,0.9418,0.288,4.37285,0.00000
1201.00,4.37308,20.024806,-0.000180,20.012146,0.9419,0.288,4.37308,0.00000
1202.00,4.37321,20.024921,-0.000182,20.012219,0.9419,0.288,4.37321,0.00000
1203.00,4.37384,20.025018,-0.000184,20.012308,0.9420,0.288,4.37384,0.00000
1204.00,4.37375,20.025024,-0.000185,20.012269,0.9420,0.288,4.37375,0.00000
1205.00,4.37387,20.024973,-0.000184,20.012191,0.9421,0.288,4.37387,0.00000
1206.00,4.37416,20.025010,-0.000184,20.012246,0.9422,0.289,4.37416,0.00000
1207.00,4.37418,20.024959,-0.000184,20.012218,0.9422,0.289,4.37418,0.00000
1208.00,4.37451,20.024919,-0.000184,20.012197,0.9423,0.289,4.37451,0.00000
1209.00,4.37462,20.024874,-0.000185,20.012158,0.9424,0.289,4.37462,0.00000
1210.00,4.37430,20.024908,-0.000186,20.012201,0.9424,0.289,4.37430,0.00000
1211.00,4.37429,20.024950,-0.000188,20.012257,0.9425,0.289,4.37429,0.00000
1212.00,4.37469,20.024962,-0.000188,20.012247,0.9426,0.289,4.37469,0.00000
1213.00,4.37456,20.024970,-0.000188,20.012182,0.9426,0.289,4.37456,0.00000
1214.00,4.37537,20.025016,-0.000185,20.012174,0.9427,0.289,4.37537,0.00000
1215.00,4.37555,20.025047,-0.000185,20.012156,0.9428,0.289,4.37555,0.00000
1216.00,4.37502,20.025071,-0.000184,20.012094,0.9428,0.289,4.37502,0.00000
1217.00,4.37540,20.025123,-0.000185,20.012112,0.9429,0.289,4.37540,0.00000
1218.00,4.37491,20.025202,-0.000188,20.012135,0.9430,0.290,4.37491,0.00000
1219.00,4.37447,20.025246,-0.000190,20.012139,0.9431,0.290,4.37447,0.00000
1220.00,4.37530,20.025207,-0.000190,20.012053,0.9431,0.290,4.37530,0.00000
1221.00,4.37628,20.025191,-0.000191,20.012038,0.9432,0.290,4.37628,0.00000
1222.00,4.37672,20.025161,-0.000192,20.011989,0.9432,0.290,4.37672,0.00000
1223.00,4.37732,20.025172,-0.000188,20.011998,0.9433,0.290,4.37732,0.00000
1224.00,4.37735,20.025227,-0.000187,20.012043,0.9433,0.290,4.37735,0.00000
1225.00,4.37703,20.025293,-0.000185,20.012087,0.9434,0.290,4.37703,0.00000
1226.00,4.37692,20.025393,-0.000184,20.012130,0.9434,0.290,4.37692,0.00000
1227.00,4.37661,20.025473,-0.000182,20.012182,0.9435,0.290,4.37661,0.00000
1228.00,4.37676,20.025509,-0.000184,20.012176,0.9436,0.290,4.37676,0.00000
1229.00,4.37570,20.025481,-0.000185,20.012133,0.9437,0.290,4.37570,0.00000
1230.00,4.37533,20.025485,-0.000186,20.012118,0.9437,0.290,4.37533,0.00000
1231.00,4.37527,20.025544,-0.000186,20.012111,0.9438,0.291,4.37527,0.00000
1232.00,4.37462,20.025623,-0.000186,20.012122,0.9439,0.291,4.37462,0.00000
1233.00,4.37447,20.025660,-0.000185,20.012183,0.9440,0.291,4.37447,0.00000
1234.00,4.37542,20.025750,-0.000186,20.012261,0.9441,0.291,4.37542,0.00000
1235.00,4.37539,20.025759,-0.000186,20.012292,0.9442,0.291,4.37539,0.00000
1236.00,4.37534,20.025722,-0.000188,20.012289,0.9443,0.291,4.37534,0.00000
1237.00,4.37599,20.025705,-0.000189,20.012271,0.9444,0.291,4.37599,0.00000
1238.00,4.37609,20.025658,-0.000186,20.012247,0.9445,0.291,4.37609,0.00000
1239.00,4.37614,20.025550,-0.000182,20.012133,0.9446,0.291,4.37614,0.00000
1240.00,4.37596,20.025631,-0.000179,20.012147,0.9447,0.291,4.37596,0.00000
1241.00,4.37581,20.025655,-0.000176,20.012191,0.9448,0.291,4.37581,0.00000
1242.00,4.37589,20.025674,-0.000174,20.012226,0.9448,0.291,4.37589,0.00000
1243.00,4.37607,20.025707,-0.000173,20.012239,0.9449,0.291,4.37607,0.00000
1244.00,4.37559,20.025733,-0.000174,20.012230,0.9450,0.291,4.37559,0.00000
1245.00,4.37610,20.025695,-0.000174,20.012210,0.9451,0.291,4.37610,0.00000
1246.00,4.37572,20.025701,-0.000173,20.012159,0.9452,0.291,4.37572,0.00000
1247.00,4.37464,20.025674,-0.000175,20.012088,0.9452,0.291,4.37464,0.00000
1248.00,4.37428,20.025736,-0.000178,20.012101,0.9453,0.291,4.37428,0.00000
1249.00,4.37505,20.025822,-0.000177,20.012163,0.9454,0.291,4.37505,0.00000
1250.00,4.37507,20.025961,-0.000175,20.012228,0.9454,0.291,4.37507,0.00000
1251.00,4.37575,20.025988,-0.000177,20.012254,0.9454,0.291,4.37575,0.00000
1252.00,4.37668,20.026056,-0.000175,20.012304,0.9455,0.291,4.37668,0.00000
1253.00,4.37716,20.026033,-0.000173,20.012244,0.9455,0.291,4.37716,0.00000
1254.00,4.37698,20.025995,-0.000172,20.012183,0.9455,0.291,4.37698,0.00000
1255.00,4.37684,20.025978,-0.000176,20.012139,0.9456,0.291,4.37684,0.00000
1256.00,4.37664,20.025922,-0.000178,20.012052,0.9456,0.292,4.37664,0.00000
1257.00,4.37660,20.025922,-0.000179,20.012020,0.9457,0.292,4.37660,0.00000
1258.00,4.37650,20.025956,-0.000178,20.012034,0.9458,0.292,4.37650,0.00000
1259.00,4.37688,20.026013,-0.000182,20.012079,0.9458,0.292,4.37688,0.00000
1260.00,4.37740,20.025993,-0.000181,20.012093,0.9459,0.292,4.37740,0.00000
1261.00,4.37727,20.026073,-0.000179,20.012137,0.9459,0.292,4.37727,0.00000
1262.00,4.37709,20.026120,-0.000181,20.012147,0.9460,0.292,4.37709,0.00000
1263.00,4.37725,20.026089,-0.000182,20.012114,0.9460,0.292,4.37725,0.00000
1264.00,4.37701,20.026044,-0.000181,20.012084,0.9460,0.292,4.37701,0.00000
1265.00,4.37594,20.026038,-0.000180,20.012091,0.9461,0.292,4.37594,0.00000
1266.00,4.37550,20.026102,-0.000179,20.012113,0.9462,0.292,4.37550,0.00000
1267.00,4.37486,20.026103,-0.000179,20.012108,0.9462,0.292,4.37486,0.00000
1268.00,4.37468,20.026160,-0.000177,20.012119,0.9462,0.292,4.37468,0.00000
1269.00,4.37537,20.026247,-0.000177,20.012166,0.9463,0.292,4.37537,0.00000
1270.00,4.37645,20.026310,-0.000180,20.012154,0.9464,0.293,4.37645,0.00000
1271.00,4.37697,20.026259,-0.000176,20.012141,0.9464,0.293,4.37697,0.00000
1272.00,4.37729,20.026206,-0.000169,20.012101,0.9465,0.293,4.37729,0.00000
1273.00,4.37760,20.026218,-0.000169,20.012133,0.9466,0.293,4.37760,0.00000
1274.00,4.37746,20.026353,-0.000166,20.012257,0.9466,0.293,4.37746,0.00000
1275.00,4.37788,20.026373,-0.000164,20.012322,0.9467,0.293,4.37788,0.00000
1276.00,4.37776,20.026467,-0.000164,20.012422,0.9467,0.293,4.37776,0.00000
1277.00,4.37756,20.026554,-0.000168,20.012456,0.9468,0.293,4.37756,0.00000
1278.00,4.37738,20.026597,-0.000167,20.012458,0.9469,0.293,4.37738,0.00000
1279.00,4.37660,20.026545,-0.000165,20.012339,0.9469,0.293,4.37660,0.00000
1280.00,4.37552,20.026542,-0.000165,20.012249,0.9470,0.293,4.37552,0.00000
1281.00,4.37631,20.026532,-0.000167,20.012189,0.9471,0.293,4.37631,0.00000
1282.00,4.37725,20.026511,-0.000168,20.012177,0.9471,0.293,4.37725,0.00000
1283.00,4.37714,20.026491,-0.000168,20.012144,0.9472,0.293,4.37714,0.00000
1284.00,4.37712,20.026487,-0.000172,20.012164,0.9472,0.293,4.37712,0.00000
1285.00,4.37737,20.026558,-0.000171,20.012229,0.9472,0.293,4.37737,0.00000
1286.00,4.37689,20.026612,-0.000171,20.012244,0.9473,0.293,4.37689,0.00000
1287.00,4.37597,20.026655,-0.000174,20.012241,0.9473,0.293,4.37597,0.00000
1288.00,4.37563,20.026735,-0.000177,20.012278,0.9474,0.293,4.37563,0.00000
1289.00,4.37598,20.026702,-0.000175,20.012250,0.9474,0.293,4.37598,0.00000
1290.00,4.37546,20.026648,-0.000177,20.012197,0.9475,0.293,4.37546,0.00000
1291.00,4.37519,20.026617,-0.000177,20.012192,0.9476,0.294,4.37519,0.00000
1292.00,4.37618,20.026667,-0.000172,20.012262,0.9476,0.293,4.37618,0.00000
1293.00,4.37702,20.026679,-0.000169,20.012263,0.9477,0.293,4.37702,0.00000
1294.00,4.37653,20.026746,-0.000170,20.012230,0.9478,0.294,4.37653,0.00000
1295.00,4.37612,20.026757,-0.000169,20.012226,0.9479,0.294,4.37612,0.00000
1296.00,4.37529,20.026800,-0.000171,20.012184,0.9479,0.294,4.37529,0.00000
1297.00,4.37442,20.026806,-0.000175,20.012152,0.9480,0.294,4.37442,0.00000
1298.00,4.37374,20.026766,-0.000175,20.012113,0.9480,0.294,4.37374,0.00000
1299.00,4.37412,20.026775,-0.000175,20.012136,0.9481,0.294,4.37412,0.00000
1300.00,4.37532,20.026840,-0.000178,20.012167,0.9481,0.294,4.37532,0.00000
1301.00,4.37585,20.026858,-0.000175,20.012198,0.9482,0.294,4.37585,0.00000
1302.00,4.37654,20.026907,-0.000174,20.012202,0.9482,0.294,4.37654,0.00000
1303.00,4.37663,20.027019,-0.000178,20.012286,0.9483,0.294,4.37663,0.00000
1304.00,4.37648,20.027025,-0.000177,20.012265,0.9484,0.294,4.37648,0.00000
1305.00,4.37597,20.027048,-0.000176,20.012255,0.9484,0.294,4.37597,0.00000
1306.00,4.37617,20.027093,-0.000179,20.012265,0.9485,0.294,4.37617,0.00000
1307.00,4.37586,20.027071,-0.000178,20.012223,0.9486,0.294,4.37586,0.00000
1308.00,4.37611,20.027047,-0.000176,20.012174,0.9487,0.294,4.37611,0.00000
1309.00,4.37608,20.027086,-0.000176,20.012252,0.9488,0.294,4.37608,0.00000
1310.00,4.37698,20.027127,-0.000175,20.012301,0.9488,0.294,4.37698,0.00000
1311.00,4.37657,20.027100,-0.000174,20.012249,0.9489,0.294,4.37657,0.00000
1312.00,4.37613,20.027136,-0.000174,20.012300,0.9490,0.294,4.37613,0.00000
1313.00,4.37699,20.027179,-0.000174,20.012276,0.9491,0.294,4.37699,0.00000
1314.00,4.37738,20.027218,-0.000172,20.012241,0.9492,0.294,4.37738,0.00000
1315.00,4.37722,20.027153,-0.000172,20.012118,0.9493,0.294,4.37722,0.00000
1316.00,4.37767,20.027141,-0.000173,20.012095,0.9494,0.295,4.37767,0.00000
1317.00,4.37837,20.027171,-0.000173,20.012095,0.9495,0.295,4.37837,0.00000
1318.00,4.37699,20.027088,-0.000177,20.012061,0.9497,0.295,4.37699,0.00000
1319.00,4.37722,20.027020,-0.000180,20.011998,0.9498,0.295,4.37722,0.00000
1320.00,4.37660,20.027128,-0.000186,20.012090,0.9499,0.295,4.37660,0.00000
1321.00,4.37587,20.027237,-0.000185,20.012170,0.9500,0.295,4.37587,0.00000
@8,1.8000,3.6, 1320.219 
1322.00,4.37585,20.027244,-0.000185,20.012151,0.9501,0.295,4.37585,0.00000
1323.00,4.37589,20.027276,-0.000184,20.012200,0.9502,0.296,4.37589,0.00000
1324.00,4.37085,20.027371,-0.000187,20.012271,0.9503,0.296,4.37085,0.00000
1325.00,4.36139,20.027354,-0.000183,20.012249,0.9504,0.296,4.36139,0.00000
1326.00,4.34668,20.027347,-0.000185,20.012254,0.9506,0.296,4.34668,0.00000
1327.00,4.32880,20.027339,-0.000183,20.012234,0.9507,0.296,4.32880,0.00000
1328.00,4.31448,20.027380,-0.000185,20.012185,0.9508,0.296,4.31448,0.00000
1329.00,4.30682,20.027406,-0.000185,20.012171,0.9509,0.296,4.30682,0.00000
1330.00,4.30770,20.027377,-0.000190,20.012137,0.9510,0.296,4.30770,0.00000
1331.00,4.31660,20.027335,-0.000191,20.012009,0.9512,0.297,4.31660,0.00000
1332.00,4.32878,20.027431,-0.000195,20.012057,0.9513,0.297,4.32878,0.00000
1333.00,4.33899,20.027473,-0.000194,20.012107,0.9515,0.297,4.33899,0.00000
1334.00,4.34772,20.027460,-0.000191,20.012098,0.9516,0.297,4.34772,0.00000
1335.00,4.35195,20.027501,-0.000187,20.012077,0.9517,0.297,4.35195,0.00000
1336.00,4.35353,20.027509,-0.000187,20.012144,0.9519,0.297,4.35353,0.00000
1337.00,4.35413,20.027461,-0.000186,20.012109,0.9520,0.297,4.35413,0.00000
1338.00,4.35333,20.027426,-0.000186,20.012069,0.9521,0.297,4.35333,0.00000
1339.00,4.35135,20.027441,-0.000189,20.012046,0.9523,0.297,4.35135,0.00000
1340.00,4.35051,20.027474,-0.000190,20.012097,0.9524,0.297,4.35051,0.00000
1341.00,4.35114,20.027469,-0.000189,20.012051,0.9526,0.297,4.35114,0.00000
1342.00,4.35218,20.027464,-0.000187,20.012064,0.9527,0.297,4.35218,0.00000
1343.00,4.35306,20.027517,-0.000187,20.012063,0.9529,0.297,4.35306,0.00000
1344.00,4.35348,20.027564,-0.000186,20.012095,0.9530,0.297,4.35348,0.00000
1345.00,4.35475,20.027580,-0.000184,20.012102,0.9531,0.297,4.35475,0.00000
1346.00,4.35525,20.027599,-0.000184,20.012123,0.9532,0.297,4.35525,0.00000
1347.00,4.35438,20.027513,-0.000180,20.012023,0.9533,0.297,4.35438,0.00000
1348.00,4.35562,20.027509,-0.000174,20.012058,0.9535,0.297,4.35562,0.00000
1349.00,4.35678,20.027408,-0.000171,20.011958,0.9536,0.297,4.35678,0.00000
1350.00,4.35662,20.027381,-0.000170,20.011857,0.9537,0.297,4.35662,0.00000
1351.00,4.35677,20.027451,-0.000167,20.011866,0.9539,0.297,4.35677,0.00000
1352.00,4.35859,20.027581,-0.000172,20.011915,0.9541,0.297,4.35859,0.00000
1353.00,4.35817,20.027675,-0.000179,20.011963,0.9542,0.297,4.35817,0.00000
1354.00,4.35854,20.027798,-0.000179,20.012082,0.9543,0.298,4.35854,0.00000
1355.00,4.36016,20.027878,-0.000179,20.012168,0.9545,0.298,4.36016,0.00000
1356.00,4.36096,20.027897,-0.000181,20.012169,0.9546,0.298,4.36096,0.00000
1357.00,4.36130,20.027881,-0.000178,20.012095,0.9547,0.298,4.36130,0.00000
1358.00,4.36221,20.027791,-0.000178,20.011962,0.9548,0.298,4.36221,0.00000
1359.00,4.36362,20.027789,-0.000180,20.011917,0.9549,0.298,4.36362,0.00000
1360.00,4.36363,20.027776,-0.000182,20.011875,0.9550,0.298,4.36363,0.00000
1361.00,4.36399,20.027772,-0.000182,20.011913,0.9551,0.298,4.36399,0.00000
1362.00,4.36444,20.027856,-0.000183,20.012061,0.9553,0.298,4.36444,0.00000
1363.00,4.36507,20.027971,-0.000180,20.012192,0.9554,0.298,4.36507,0.00000
1364.00,4.36505,20.028028,-0.000174,20.012196,0.9556,0.298,4.36505,0.00000
1365.00,4.36611,20.028130,-0.000173,20.012226,0.9557,0.298,4.36611,0.00000
1366.00,4.36661,20.028237,-0.000174,20.012281,0.9558,0.298,4.36661,0.00000
1367.00,4.36658,20.028233,-0.000172,20.012237,0.9559,0.298,4.36658,0.00000
1368.00,4.36624,20.028189,-0.000172,20.012135,0.9560,0.298,4.36624,0.00000
1369.00,4.36600,20.028232,-0.000176,20.012189,0.9561,0.298,4.36600,0.00000
1370.00,4.36461,20.028178,-0.000176,20.012201,0.9563,0.298,4.36461,0.00000
1371.00,4.36425,20.028156,-0.000175,20.012190,0.9564,0.298,4.36425,0.00000
1372.00,4.36430,20.028175,-0.000177,20.012217,0.9565,0.298,4.36430,0.00000
1373.00,4.36533,20.028262,-0.000179,20.012295,0.9566,0.299,4.36533,0.00000
1374.00,4.36626,20.028238,-0.000177,20.012234,0.9568,0.299,4.36626,0.00000
1375.00,4.36772,20.028311,-0.000179,20.012259,0.9569,0.299,4.36772,0.00000
1376.00,4.36860,20.028318,-0.000178,20.012198,0.9570,0.299,4.36860,0.00000
1377.00,4.36863,20.028293,-0.000178,20.012156,0.9571,0.299,4.36863,0.00000
1378.00,4.36780,20.028280,-0.000176,20.012152,0.9572,0.299,4.36780,0.00000
1379.00,4.36669,20.028368,-0.000179,20.012217,0.9573,0.299,4.36669,0.00000
1380.00,4.36629,20.028329,-0.000177,20.012147,0.9573,0.299,4.36629,0.00000
1381.00,4.36732,20.028417,-0.000176,20.012220,0.9574,0.299,4.36732,0.00000
1382.00,4.36839,20.028520,-0.000176,20.012296,0.9575,0.299,4.36839,0.00000
1383.00,4.36951,20.028560,-0.000177,20.012314,0.9576,0.299,4.36951,0.00000
1384.00,4.37055,20.028564,-0.000178,20.012336,0.9577,0.299,4.37055,0.00000
1385.00,4.37009,20.028615,-0.000179,20.012373,0.9578,0.299,4.37009,0.00000
1386.00,4.36942,20.028585,-0.000181,20.012301,0.9579,0.299,4.36942,0.00000
1387.00,4.36863,20.028617,-0.000181,20.012265,0.9580,0.300,4.36863,0.00000
1388.00,4.36745,20.028605,-0.000182,20.012198,0.9580,0.300,4.36745,0.00000
1389.00,4.36744,20.028589,-0.000183,20.012135,0.9581,0.300,4.36744,0.00000
1390.00,4.36816,20.028640,-0.000181,20.012182,0.9582,0.300,4.36816,0.00000
1391.00,4.36778,20.028672,-0.000180,20.012230,0.9582,0.300,4.36778,0.00000
1392.00,4.36764,20.028642,-0.000178,20.012200,0.9583,0.300,4.36764,0.00000
1393.00,4.36809,20.028733,-0.000178,20.012282,0.9584,0.300,4.36809,0.00000
1394.00,4.36770,20.028758,-0.000176,20.012305,0.9585,0.300,4.36770,0.00000
1395.00,4.36769,20.028715,-0.000177,20.012281,0.9585,0.300,4.36769,0.00000
1396.00,4.36843,20.028709,-0.000175,20.012292,0.9586,0.300,4.36843,0.00000
1397.00,4.36930,20.028778,-0.000179,20.012357,0.9587,0.300,4.36930,0.00000
1398.00,4.36971,20.028786,-0.000178,20.012320,0.9587,0.300,4.36971,0.00000
1399.00,4.36988,20.028749,-0.000177,20.012285,0.9588,0.300,4.36988,0.00000
1400.00,4.36931,20.028758,-0.000177,20.012224,0.9588,0.300,4.36931,0.00000
1401.00,4.36826,20.028785,-0.000178,20.012193,0.9589,0.300,4.36826,0.00000
1402.00,4.36767,20.028844,-0.000178,20.012195,0.9589,0.301,4.36767,0.00000
1403.00,4.36724,20.028841,-0.000178,20.012201,0.9590,0.301,4.36724,0.00000
1404.00,4.36711,20.028898,-0.000180,20.012185,0.9590,0.301,4.36711,0.00000
1405.00,4.36850,20.028950,-0.000182,20.012248,0.9591,0.301,4.36850,0.00000
1406.00,4.36898,20.028954,-0.000185,20.012255,0.9591,0.301,4.36898,0.00000
1407.00,4.36929,20.028874,-0.000189,20.012213,0.9592,0.301,4.36929,0.00000
1408.00,4.36959,20.028913,-0.000188,20.012234,0.9592,0.301,4.36959,0.00000
1409.00,4.36988,20.028859,-0.000187,20.012211,0.9592,0.301,4.36988,0.00000
1410.00,4.36951,20.028854,-0.000185,20.012215,0.9593,0.301,4.36951,0.00000
1411.00,4.36996,20.028879,-0.000182,20.012240,0.9593,0.301,4.36996,0.00000
1412.00,4.37034,20.028888,-0.000179,20.012229,0.9593,0.301,4.37034,0.00000
1413.00,4.37082,20.028815,-0.000177,20.012218,0.9594,0.301,4.37082,0.00000
1414.00,4.37131,20.028910,-0.000180,20.012309,0.9594,0.302,4.37131,0.00000
1415.00,4.37112,20.028961,-0.000176,20.012307,0.9594,0.301,4.37112,0.00000
1416.00,4.37069,20.029003,-0.000173,20.012286,0.9595,0.301,4.37069,0.00000
1417.00,4.37057,20.029067,-0.000170,20.012269,0.9595,0.301,4.37057,0.00000
1418.00,4.37005,20.029187,-0.000171,20.012239,0.9595,0.301,4.37005,0.00000
1419.00,4.36939,20.029214,-0.000165,20.012232,0.9595,0.301,4.36939,0.00000
1420.00,4.36870,20.029236,-0.000170,20.012198,0.9596,0.301,4.36870,0.00000
1421.00,4.36856,20.029277,-0.000173,20.012257,0.9596,0.302,4.36856,0.00000
1422.00,4.36836,20.029316,-0.000175,20.012333,0.9597,0.302,4.36836,0.00000
1423.00,4.36802,20.029259,-0.000176,20.012302,0.9597,0.302,4.36802,0.00000
1424.00,4.36899,20.029286,-0.000180,20.012303,0.9597,0.302,4.36899,0.00000
1425.00,4.37031,20.029282,-0.000179,20.012335,0.9597,0.302,4.37031,0.00000
1426.00,4.36975,20.029242,-0.000179,20.012255,0.9597,0.302,4.36975,0.00000
1427.00,4.36986,20.029268,-0.000178,20.012259,0.9598,0.302,4.36986,0.00000
1428.00,4.37031,20.029266,-0.000178,20.012234,0.9598,0.302,4.37031,0.00000
1429.00,4.36974,20.029270,-0.000179,20.012197,0.9598,0.302,4.36974,0.00000
1430.00,4.36942,20.029326,-0.000180,20.012201,0.9598,0.302,4.36942,0.00000
1431.00,4.37093,20.029344,-0.000181,20.012187,0.9599,0.302,4.37093,0.00000
1432.00,4.37087,20.029353,-0.000182,20.012129,0.9599,0.303,4.37087,0.00000
1433.00,4.37116,20.029433,-0.000183,20.012151,0.9599,0.303,4.37116,0.00000
1434.00,4.37140,20.029479,-0.000183,20.012190,0.9600,0.303,4.37140,0.00000
1435.00,4.37039,20.029472,-0.000185,20.012132,0.9601,0.303,4.37039,0.00000
1436.00,4.36909,20.029476,-0.000181,20.012103,0.9601,0.303,4.36909,0.00000
1437.00,4.36915,20.029498,-0.000180,20.012158,0.9602,0.303,4.36915,0.00000
1438.00,4.36879,20.029559,-0.000179,20.012249,0.9602,0.303,4.36879,0.00000
1439.00,4.36953,20.029598,-0.000177,20.012252,0.9603,0.303,4.36953,0.00000
1440.00,4.37054,20.029623,-0.000175,20.012310,0.9603,0.303,4.37054,0.00000
1441.00,4.37167,20.029699,-0.000176,20.012388,0.9604,0.303,4.37167,0.00000
1442.00,4.37206,20.029754,-0.000176,20.012427,0.9604,0.303,4.37206,0.00000
1443.00,4.37169,20.029774,-0.000177,20.012375,0.9605,0.303,4.37169,0.00000
1444.00,4.36958,20.029783,-0.000177,20.012365,0.9605,0.303,4.36958,0.00000
1445.00,4.36949,20.029814,-0.000178,20.012350,0.9606,0.303,4.36949,0.00000
1446.00,4.36894,20.029808,-0.000182,20.012327,0.9607,0.303,4.36894,0.00000
1447.00,4.36840,20.029760,-0.000183,20.012244,0.9607,0.304,4.36840,0.00000
1448.00,4.36871,20.029690,-0.000185,20.012219,0.9608,0.304,4.36871,0.00000
1449.00,4.37038,20.029650,-0.000186,20.012196,0.9609,0.304,4.37038,0.00000
1450.00,4.37031,20.029657,-0.000185,20.012205,0.9610,0.304,4.37031,0.00000
1451.00,4.37079,20.029687,-0.000184,20.012226,0.9610,0.304,4.37079,0.00000
1452.00,4.37116,20.029741,-0.000181,20.012219,0.9611,0.304,4.37116,0.00000
1453.00,4.37061,20.029838,-0.000177,20.012235,0.9612,0.304,4.37061,0.00000
1454.00,4.36967,20.029859,-0.000178,20.012168,0.9613,0.304,4.36967,0.00000
1455.00,4.36952,20.029836,-0.000176,20.012099,0.9614,0.304,4.36952,0.00000
1456.00,4.36909,20.029879,-0.000173,20.012046,0.9615,0.304,4.36909,0.00000
1457.00,4.36898,20.029857,-0.000173,20.012029,0.9616,0.304,4.36898,0.00000
1458.00,4.36994,20.029872,-0.000176,20.012068,0.9617,0.304,4.36994,0.00000
1459.00,4.37043,20.029915,-0.000173,20.012142,0.9618,0.304,4.37043,0.00000
1460.00,4.37060,20.029981,-0.000175,20.012259,0.9619,0.304,4.37060,0.00000
1461.00,4.37011,20.030005,-0.000178,20.012314,0.9620,0.304,4.37011,0.00000
1462.00,4.36985,20.030039,-0.000179,20.012318,0.9621,0.304,4.36985,0.00000
1463.00,4.36969,20.029988,-0.000174,20.012275,0.9622,0.304,4.36969,0.00000
1464.00,4.36995,20.029989,-0.000178,20.012249,0.9623,0.304,4.36995,0.00000
1465.00,4.36980,20.029945,-0.000179,20.012143,0.9624,0.305,4.36980,0.00000
1466.00,4.37067,20.029876,-0.000176,20.012090,0.9624,0.305,4.37067,0.00000
1467.00,4.37016,20.029875,-0.000177,20.012073,0.9625,0.305,4.37016,0.00000
1468.00,4.36913,20.029920,-0.000181,20.012095,0.9626,0.305,4.36913,0.00000
1469.00,4.36861,20.029991,-0.000181,20.012121,0.9627,0.305,4.36861,0.00000
1470.00,4.36779,20.030023,-0.000181,20.012095,0.9628,0.305,4.36779,0.00000
1471.00,4.36703,20.030070,-0.000181,20.012072,0.9629,0.305,4.36703,0.00000
1472.00,4.36863,20.030070,-0.000184,20.012058,0.9629,0.305,4.36863,0.00000
1473.00,4.36967,20.030092,-0.000183,20.012023,0.9630,0.305,4.36967,0.00000
1474.00,4.36935,20.030075,-0.000184,20.012035,0.9631,0.305,4.36935,0.00000
1475.00,4.36963,20.030124,-0.000184,20.012116,0.9632,0.305,4.36963,0.00000
1476.00,4.36956,20.030193,-0.000188,20.012182,0.9633,0.306,4.36956,0.00000
1477.00,4.36782,20.030194,-0.000187,20.012188,0.9634,0.306,4.36782,0.00000
1478.00,4.36702,20.030221,-0.000188,20.012184,0.9635,0.306,4.36702,0.00000
1479.00,4.36758,20.030211,-0.000190,20.012124,0.9636,0.306,4.36758,0.00000
1480.00,4.36830,20.030242,-0.000185,20.012111,0.9636,0.306,4.36830,0.00000
1481.00,4.36898,20.030237,-0.000182,20.012095,0.9637,0.306,4.36898,0.00000
1482.00,4.36939,20.030318,-0.000179,20.012100,0.9638,0.306,4.36939,0.00000
1483.00,4.36986,20.030340,-0.000179,20.012111,0.9639,0.306,4.36986,0.00000
1484.00,4.36969,20.030462,-0.000176,20.012196,0.9640,0.306,4.36969,0.00000
1485.00,4.36965,20.030455,-0.000178,20.012183,0.9640,0.306,4.36965,0.00000
1486.00,4.36894,20.030478,-0.000176,20.012180,0.9641,0.306,4.36894,0.00000
1487.00,4.36908,20.030492,-0.000177,20.012183,0.9642,0.306,4.36908,0.00000
1488.00,4.36917,20.030538,-0.000175,20.012131,0.9643,0.306,4.36917,0.00000
1489.00,4.36852,20.030565,-0.000178,20.012096,0.9644,0.306,4.36852,0.00000
1490.00,4.36815,20.030612,-0.000181,20.012078,0.9645,0.306,4.36815,0.00000
1491.00,4.36786,20.030625,-0.000185,20.012053,0.9646,0.306,4.36786,0.00000
1492.00,4.36773,20.030669,-0.000188,20.012051,0.9647,0.307,4.36773,0.00000
1493.00,4.36772,20.030664,-0.000189,20.012070,0.9647,0.307,4.36772,0.00000
1494.00,4.36865,20.030626,-0.000186,20.012060,0.9648,0.307,4.36865,0.00000
1495.00,4.36840,20.030671,-0.000183,20.012115,0.9649,0.307,4.36840,0.00000
1496.00,4.36824,20.030699,-0.000180,20.012127,0.9650,0.307,4.36824,0.00000
1497.00,4.36781,20.030717,-0.000175,20.012214,0.9650,0.306,4.36781,0.00000
1498.00,4.36836,20.030824,-0.000173,20.012348,0.9650,0.306,4.36836,0.00000
1499.00,4.36857,20.030874,-0.000174,20.012395,0.9651,0.306,4.36857,0.00000
1500.00,4.36837,20.030894,-0.000171,20.012355,0.9651,0.306,4.36837,0.00000
1501.00,4.36874,20.030907,-0.000173,20.012332,0.9651,0.306,4.36874,0.00000
@9,1.8000,3.6, 1500.038 
1502.00,4.36934,20.030927,-0.000175,20.012288,0.9651,0.307,4.36934,0.00000
1503.00,4.36752,20.030824,-0.000176,20.012147,0.9651,0.307,4.36752,0.00000
1504.00,4.36162,20.030820,-0.000178,20.012087,0.9652,0.307,4.36162,0.00000
1505.00,4.35086,20.030823,-0.000180,20.012098,0.9652,0.307,4.35086,0.00000
1506.00,4.33607,20.030883,-0.000180,20.012136,0.9652,0.307,4.33607,0.00000
1507.00,4.32061,20.030857,-0.000179,20.012049,0.9652,0.307,4.32061,0.00000
1508.00,4.30923,20.030924,-0.000179,20.012069,0.9653,0.307,4.30923,0.00000
1509.00,4.30550,20.030999,-0.000179,20.012131,0.9653,0.307,4.30550,0.00000
1510.00,4.31015,20.031018,-0.000180,20.012142,0.9653,0.307,4.31015,0.00000
1511.00,4.31976,20.031009,-0.000182,20.012105,0.9653,0.307,4.31976,0.00000
1512.00,4.33111,20.031053,-0.000184,20.012172,0.9653,0.307,4.33111,0.00000
1513.00,4.34045,20.031068,-0.000187,20.012197,0.9654,0.308,4.34045,0.00000
1514.00,4.34621,20.030999,-0.000187,20.012129,0.9654,0.308,4.34621,0.00000
1515.00,4.34948,20.031023,-0.000189,20.012154,0.9654,0.308,4.34948,0.00000
1516.00,4.35171,20.031108,-0.000188,20.012215,0.9654,0.308,4.35171,0.00000
1517.00,4.35236,20.031141,-0.000186,20.012207,0.9654,0.308,4.35236,0.00000
1518.00,4.35240,20.031201,-0.000182,20.012214,0.9655,0.308,4.35240,0.00000
1519.00,4.35230,20.031299,-0.000183,20.012268,0.9655,0.308,4.35230,0.00000
1520.00,4.35269,20.031325,-0.000182,20.012255,0.9655,0.308,4.35269,0.00000
1521.00,4.35355,20.031340,-0.000183,20.012254,0.9655,0.308,4.35355,0.00000
1522.00,4.35372,20.031430,-0.000184,20.012327,0.9655,0.308,4.35372,0.00000
1523.00,4.35366,20.031462,-0.000186,20.012329,0.9655,0.308,4.35366,0.00000
1524.00,4.35460,20.031476,-0.000182,20.012330,0.9656,0.308,4.35460,0.00000
1525.00,4.35443,20.031454,-0.000184,20.012275,0.9656,0.308,4.35443,0.00000
1526.00,4.35424,20.031485,-0.000181,20.012285,0.9656,0.308,4.35424,0.00000
1527.00,4.35558,20.031440,-0.000180,20.012194,0.9657,0.308,4.35558,0.00000
1528.00,4.35762,20.031436,-0.000181,20.012179,0.9657,0.308,4.35762,0.00000
1529.00,4.35900,20.031471,-0.000182,20.012187,0.9658,0.309,4.35900,0.00000
1530.00,4.36006,20.031564,-0.000179,20.012232,0.9658,0.309,4.36006,0.00000
1531.00,4.36038,20.031505,-0.000181,20.012187,0.9659,0.309,4.36038,0.00000
1532.00,4.36031,20.031511,-0.000182,20.012211,0.9659,0.309,4.36031,0.00000
1533.00,4.35970,20.031553,-0.000182,20.012250,0.9659,0.309,4.35970,0.00000
1534.00,4.35945,20.031561,-0.000182,20.012285,0.9659,0.309,4.35945,0.00000
1535.00,4.35945,20.031509,-0.000183,20.012281,0.9660,0.309,4.35945,0.00000
1536.00,4.35961,20.031541,-0.000183,20.012304,0.9660,0.309,4.35961,0.00000
1537.00,4.35931,20.031559,-0.000184,20.012352,0.9661,0.309,4.35931,0.00000
1538.00,4.35941,20.031552,-0.000183,20.012394,0.9661,0.309,4.35941,0.00000
1539.00,4.35876,20.031497,-0.000183,20.012303,0.9661,0.309,4.35876,0.00000
1540.00,4.35928,20.031617,-0.000180,20.012361,0.9662,0.309,4.35928,0.00000
1541.00,4.36042,20.031633,-0.000178,20.012350,0.9663,0.309,4.36042,0.00000
1542.00,4.36156,20.031675,-0.000175,20.012333,0.9664,0.309,4.36156,0.00000
1543.00,4.36217,20.031686,-0.000175,20.012274,0.9665,0.309,4.36217,0.00000
1544.00,4.36275,20.031763,-0.000172,20.012294,0.9665,0.309,4.36275,0.00000
1545.00,4.36260,20.031743,-0.000178,20.012260,0.9666,0.309,4.36260,0.00000
1546.00,4.36129,20.031795,-0.000182,20.012309,0.9666,0.310,4.36129,0.00000
1547.00,4.36020,20.031808,-0.000182,20.012289,0.9667,0.310,4.36020,0.00000
1548.00,4.35995,20.031796,-0.000183,20.012283,0.9667,0.310,4.35995,0.00000
1549.00,4.36013,20.031864,-0.000185,20.012324,0.9668,0.310,4.36013,0.00000
1550.00,4.36030,20.031859,-0.000185,20.012357,0.9669,0.310,4.36030,0.00000
1551.00,4.36147,20.031844,-0.000182,20.012321,0.9669,0.310,4.36147,0.00000
1552.00,4.36204,20.031890,-0.000183,20.012366,0.9670,0.310,4.36204,0.00000
1553.00,4.36259,20.031940,-0.000187,20.012384,0.9670,0.310,4.36259,0.00000
1554.00,4.36200,20.031819,-0.000187,20.012309,0.9671,0.310,4.36200,0.00000
1555.00,4.36136,20.031876,-0.000183,20.012325,0.9671,0.310,4.36136,0.00000
1556.00,4.36071,20.031891,-0.000185,20.012338,0.9671,0.310,4.36071,0.00000
1557.00,4.36100,20.031913,-0.000186,20.012300,0.9672,0.310,4.36100,0.00000
1558.00,4.36003,20.031959,-0.000182,20.012327,0.9673,0.310,4.36003,0.00000
1559.00,4.35998,20.032083,-0.000180,20.012437,0.9673,0.310,4.35998,0.00000
1560.00,4.36141,20.032025,-0.000180,20.012309,0.9674,0.310,4.36141,0.00000
1561.00,4.36212,20.032101,-0.000176,20.012334,0.9675,0.310,4.36212,0.00000
1562.00,4.36278,20.032108,-0.000175,20.012350,0.9676,0.310,4.36278,0.00000
1563.00,4.36358,20.032106,-0.000173,20.012309,0.9677,0.310,4.36358,0.00000
1564.00,4.36423,20.032099,-0.000172,20.012240,0.9677,0.310,4.36423,0.00000
1565.00,4.36363,20.032149,-0.000173,20.012299,0.9678,0.310,4.36363,0.00000
1566.00,4.36294,20.032143,-0.000175,20.012234,0.9678,0.311,4.36294,0.00000
1567.00,4.36220,20.032176,-0.000172,20.012216,0.9678,0.310,4.36220,0.00000
1568.00,4.36127,20.032175,-0.000172,20.012190,0.9679,0.310,4.36127,0.00000
1569.00,4.36077,20.032167,-0.000174,20.012141,0.9680,0.311,4.36077,0.00000
1570.00,4.36074,20.032102,-0.000169,20.012069,0.9680,0.310,4.36074,0.00000
1571.00,4.36133,20.032150,-0.000168,20.012060,0.9681,0.310,4.36133,0.00000
1572.00,4.36188,20.032154,-0.000170,20.012041,0.9682,0.310,4.36188,0.00000
1573.00,4.36276,20.032127,-0.000172,20.012022,0.9683,0.310,4.36276,0.00000
1574.00,4.36353,20.032126,-0.000172,20.012086,0.9684,0.310,4.36353,0.00000
1575.00,4.36291,20.032214,-0.000174,20.012181,0.9685,0.311,4.36291,0.00000
1576.00,4.36289,20.032161,-0.000176,20.012182,0.9686,0.311,4.36289,0.00000
1577.00,4.36204,20.032190,-0.000178,20.012219,0.9687,0.311,4.36204,0.00000
1578.00,4.36206,20.032286,-0.000179,20.012260,0.9688,0.311,4.36206,0.00000
1579.00,4.36164,20.032350,-0.000182,20.012230,0.9689,0.311,4.36164,0.00000
1580.00,4.36252,20.032438,-0.000183,20.012225,0.9690,0.311,4.36252,0.00000
1581.00,4.36313,20.032487,-0.000183,20.012239,0.9691,0.312,4.36313,0.00000
1582.00,4.36406,20.032460,-0.000184,20.012175,0.9692,0.312,4.36406,0.00000
1583.00,4.36402,20.032464,-0.000181,20.012159,0.9693,0.312,4.36402,0.00000
1584.00,4.36446,20.032492,-0.000176,20.012166,0.9694,0.311,4.36446,0.00000
1585.00,4.36418,20.032450,-0.000176,20.012109,0.9695,0.311,4.36418,0.00000
1586.00,4.36427,20.032552,-0.000176,20.012177,0.9696,0.311,4.36427,0.00000
1587.00,4.36405,20.032639,-0.000173,20.012241,0.9697,0.311,4.36405,0.00000
1588.00,4.36467,20.032628,-0.000173,20.012237,0.9698,0.311,4.36467,0.00000
1589.00,4.36472,20.032641,-0.000174,20.012251,0.9699,0.312,4.36472,0.00000
1590.00,4.36489,20.032676,-0.000172,20.012274,0.9699,0.312,4.36489,0.00000
1591.00,4.36516,20.032625,-0.000172,20.012252,0.9700,0.312,4.36516,0.00000
1592.00,4.36554,20.032567,-0.000175,20.012218,0.9701,0.312,4.36554,0.00000
1593.00,4.36509,20.032623,-0.000178,20.012268,0.9702,0.312,4.36509,0.00000
1594.00,4.36480,20.032701,-0.000181,20.012347,0.9702,0.312,4.36480,0.00000
1595.00,4.36496,20.032732,-0.000182,20.012361,0.9703,0.312,4.36496,0.00000
1596.00,4.36523,20.032796,-0.000182,20.012380,0.9703,0.312,4.36523,0.00000
1597.00,4.36464,20.032855,-0.000181,20.012389,0.9704,0.312,4.36464,0.00000
1598.00,4.36427,20.032903,-0.000179,20.012443,0.9704,0.312,4.36427,0.00000
1599.00,4.36468,20.032809,-0.000179,20.012299,0.9704,0.313,4.36468,0.00000
1600.00,4.36506,20.032818,-0.000180,20.012291,0.9705,0.313,4.36506,0.00000
1601.00,4.36396,20.032739,-0.000180,20.012208,0.9705,0.313,4.36396,0.00000
1602.00,4.36440,20.032749,-0.000179,20.012243,0.9705,0.313,4.36440,0.00000
1603.00,4.36485,20.032723,-0.000180,20.012190,0.9705,0.313,4.36485,0.00000
1604.00,4.36471,20.032756,-0.000177,20.012284,0.9705,0.313,4.36471,0.00000
1605.00,4.36532,20.032799,-0.000175,20.012345,0.9706,0.313,4.36532,0.00000
1606.00,4.36530,20.032935,-0.000173,20.012459,0.9706,0.313,4.36530,0.00000
1607.00,4.36471,20.032937,-0.000174,20.012420,0.9706,0.313,4.36471,0.00000
1608.00,4.36435,20.032923,-0.000172,20.012389,0.9706,0.313,4.36435,0.00000
1609.00,4.36401,20.032971,-0.000175,20.012336,0.9705,0.313,4.36401,0.00000
1610.00,4.36319,20.033013,-0.000177,20.012299,0.9705,0.313,4.36319,0.00000
1611.00,4.36298,20.032945,-0.000176,20.012241,0.9705,0.313,4.36298,0.00000
1612.00,4.36306,20.033009,-0.000177,20.012307,0.9705,0.314,4.36306,0.00000
1613.00,4.36257,20.033097,-0.000180,20.012344,0.9705,0.314,4.36257,0.00000
1614.00,4.36240,20.033110,-0.000179,20.012372,0.9705,0.314,4.36240,0.00000
1615.00,4.36168,20.033098,-0.000177,20.012386,0.9705,0.314,4.36168,0.00000
1616.00,4.36236,20.033115,-0.000178,20.012344,0.9705,0.314,4.36236,0.00000
1617.00,4.36345,20.033100,-0.000178,20.012280,0.9705,0.314,4.36345,0.00000
1618.00,4.36478,20.033085,-0.000177,20.012239,0.9705,0.314,4.36478,0.00000
1619.00,4.36583,20.033120,-0.000177,20.012204,0.9705,0.314,4.36583,0.00000
1620.00,4.36636,20.033106,-0.000175,20.012116,0.9705,0.314,4.36636,0.00000
1621.00,4.36563,20.033228,-0.000176,20.012189,0.9705,0.314,4.36563,0.00000
1622.00,4.36421,20.033291,-0.000175,20.012243,0.9705,0.314,4.36421,0.00000
1623.00,4.36361,20.033333,-0.000175,20.012264,0.9705,0.314,4.36361,0.00000
1624.00,4.36224,20.033388,-0.000173,20.012330,0.9705,0.314,4.36224,0.00000
1625.00,4.36181,20.033454,-0.000175,20.012401,0.9706,0.314,4.36181,0.00000
1626.00,4.36136,20.033399,-0.000173,20.012367,0.9706,0.314,4.36136,0.00000
1627.00,4.36210,20.033419,-0.000174,20.012355,0.9706,0.314,4.36210,0.00000
1628.00,4.36289,20.033449,-0.000173,20.012323,0.9707,0.314,4.36289,0.00000
1629.00,4.36421,20.033506,-0.000174,20.012356,0.9707,0.314,4.36421,0.00000
1630.00,4.36507,20.033493,-0.000175,20.012359,0.9708,0.314,4.36507,0.00000
1631.00,4.36548,20.033532,-0.000180,20.012309,0.9708,0.315,4.36548,0.00000
1632.00,4.36515,20.033627,-0.000179,20.012327,0.9709,0.315,4.36515,0.00000
1633.00,4.36386,20.033624,-0.000177,20.012319,0.9709,0.315,4.36386,0.00000
1634.00,4.36310,20.033610,-0.000175,20.012268,0.9710,0.315,4.36310,0.00000
1635.00,4.36298,20.033651,-0.000170,20.012232,0.9710,0.314,4.36298,0.00000
1636.00,4.36330,20.033631,-0.000169,20.012280,0.9711,0.314,4.36330,0.00000
1637.00,4.36336,20.033623,-0.000173,20.012335,0.9712,0.314,4.36336,0.00000
1638.00,4.36362,20.033745,-0.000174,20.012444,0.9713,0.315,4.36362,0.00000
1639.00,4.36365,20.033736,-0.000175,20.012417,0.9713,0.315,4.36365,0.00000
1640.00,4.36284,20.033692,-0.000178,20.012412,0.9714,0.315,4.36284,0.00000
1641.00,4.36298,20.033756,-0.000180,20.012401,0.9714,0.315,4.36298,0.00000
1642.00,4.36317,20.033712,-0.000181,20.012287,0.9715,0.315,4.36317,0.00000
1643.00,4.36343,20.033634,-0.000182,20.012238,0.9716,0.315,4.36343,0.00000
1644.00,4.36365,20.033737,-0.000183,20.012342,0.9717,0.316,4.36365,0.00000
1645.00,4.36390,20.033876,-0.000184,20.012396,0.9717,0.316,4.36390,0.00000
1646.00,4.36372,20.033850,-0.000181,20.012362,0.9718,0.316,4.36372,0.00000
1647.00,4.36292,20.033906,-0.000179,20.012445,0.9719,0.316,4.36292,0.00000
1648.00,4.36286,20.033931,-0.000179,20.012437,0.9719,0.316,4.36286,0.00000
1649.00,4.36323,20.033862,-0.000180,20.012353,0.9720,0.316,4.36323,0.00000
1650.00,4.36415,20.033806,-0.000179,20.012291,0.9720,0.316,4.36415,0.00000
1651.00,4.36404,20.033816,-0.000177,20.012290,0.9720,0.316,4.36404,0.00000
1652.00,4.36364,20.033745,-0.000175,20.012147,0.9720,0.316,4.36364,0.00000
1653.00,4.36347,20.033881,-0.000176,20.012209,0.9721,0.316,4.36347,0.00000
1654.00,4.36328,20.033921,-0.000179,20.012220,0.9721,0.316,4.36328,0.00000
1655.00,4.36251,20.033957,-0.000181,20.012223,0.9721,0.316,4.36251,0.00000
1656.00,4.36218,20.033955,-0.000184,20.012190,0.9722,0.316,4.36218,0.00000
1657.00,4.36338,20.034019,-0.000185,20.012179,0.9722,0.316,4.36338,0.00000
1658.00,4.36314,20.033945,-0.000186,20.012077,0.9723,0.316,4.36314,0.00000
1659.00,4.36254,20.033908,-0.000187,20.012037,0.9723,0.316,4.36254,0.00000
1660.00,4.36311,20.033940,-0.000184,20.012061,0.9724,0.316,4.36311,0.00000
1661.00,4.36355,20.034014,-0.000182,20.012125,0.9725,0.316,4.36355,0.00000
1662.00,4.36377,20.034046,-0.000181,20.012192,0.9726,0.316,4.36377,0.00000
1663.00,4.36407,20.034060,-0.000179,20.012187,0.9726,0.316,4.36407,0.00000
1664.00,4.36406,20.034148,-0.000176,20.012206,0.9727,0.316,4.36406,0.00000
1665.00,4.36234,20.034179,-0.000175,20.012232,0.9728,0.316,4.36234,0.00000
1666.00,4.36182,20.034171,-0.000174,20.012143,0.9729,0.316,4.36182,0.00000
1667.00,4.36112,20.034220,-0.000174,20.012167,0.9730,0.316,4.36112,0.00000
1668.00,4.36014,20.034240,-0.000175,20.012182,0.9731,0.316,4.36014,0.00000
1669.00,4.35966,20.034225,-0.000179,20.012131,0.9731,0.317,4.35966,0.00000
1670.00,4.36022,20.034250,-0.000181,20.012082,0.9732,0.317,4.36022,0.00000
1671.00,4.36052,20.034300,-0.000182,20.012204,0.9732,0.317,4.36052,0.00000
1672.00,4.36131,20.034340,-0.000180,20.012201,0.9733,0.317,4.36131,0.00000
1673.00,4.36227,20.034303,-0.000179,20.012126,0.9734,0.317,4.36227,0.00000
1674.00,4.36242,20.034319,-0.000178,20.012135,0.9735,0.317,4.36242,0.00000
1675.00,4.36246,20.034269,-0.000177,20.012151,0.9735,0.317,4.36246,0.00000
1676.00,4.36216,20.034308,-0.000180,20.012107,0.9736,0.317,4.36216,0.00000
1677.00,4.36211,20.034305,-0.000183,20.012099,0.9737,0.317,4.36211,0.00000
1678.00,4.36197,20.034395,-0.000179,20.012180,0.9737,0.317,4.36197,0.00000
1679.00,4.36236,20.034408,-0.000177,20.012181,0.9738,0.317,4.36236,0.00000
1680.00,4.36279,20.034464,-0.000177,20.012185,0.9738,0.317,4.36279,0.00000
1681.00,4.36316,20.034479,-0.000176,20.012192,0.9738,0.317,4.36316,0.00000
@10,1.8000,3.6, 1680.022 
1682.00,4.36245,20.034448,-0.000177,20.012162,0.9739,0.317,4.36245,0.00000
1683.00,4.36194,20.034369,-0.000179,20.012086,0.9739,0.317,4.36194,0.00000
1684.00,4.35761,20.034394,-0.000177,20.012112,0.9739,0.317,4.35761,0.00000
1685.00,4.34829,20.034397,-0.000177,20.012098,0.9740,0.317,4.34829,0.00000
1686.00,4.33485,20.034369,-0.000175,20.012057,0.9740,0.317,4.33485,0.00000
1687.00,4.32008,20.034425,-0.000175,20.012101,0.9741,0.317,4.32008,0.00000
1688.00,4.30851,20.034542,-0.000179,20.012183,0.9741,0.317,4.30851,0.00000
1689.00,4.30478,20.034535,-0.000182,20.012131,0.9741,0.318,4.30478,0.00000
1690.00,4.30772,20.034683,-0.000183,20.012203,0.9742,0.318,4.30772,0.00000
1691.00,4.31665,20.034727,-0.000188,20.012219,0.9742,0.318,4.31665,0.00000
1692.00,4.32821,20.034752,-0.000185,20.012216,0.9743,0.318,4.32821,0.00000
1693.00,4.33784,20.034749,-0.000183,20.012161,0.9743,0.318,4.33784,0.00000
1694.00,4.34367,20.034826,-0.000182,20.012225,0.9743,0.318,4.34367,0.00000
1695.00,4.34765,20.034754,-0.000180,20.012182,0.9742,0.318,4.34765,0.00000
1696.00,4.35003,20.034809,-0.000177,20.012181,0.9742,0.318,4.35003,0.00000
1697.00,4.35155,20.034747,-0.000182,20.012134,0.9742,0.318,4.35155,0.00000
1698.00,4.35185,20.034826,-0.000184,20.012273,0.9742,0.318,4.35185,0.00000
1699.00,4.35206,20.034805,-0.000185,20.012277,0.9742,0.318,4.35206,0.00000
1700.00,4.35159,20.034841,-0.000186,20.012312,0.9742,0.318,4.35159,0.00000
1701.00,4.35059,20.034834,-0.000188,20.012341,0.9742,0.319,4.35059,0.00000
1702.00,4.34982,20.034918,-0.000186,20.012378,0.9742,0.319,4.34982,0.00000
1703.00,4.34926,20.034858,-0.000186,20.012260,0.9741,0.319,4.34926,0.00000
1704.00,4.34923,20.034863,-0.000188,20.012244,0.9741,0.319,4.34923,0.00000
1705.00,4.35004,20.034889,-0.000190,20.012216,0.9740,0.319,4.35004,0.00000
1706.00,4.35067,20.034888,-0.000188,20.012145,0.9740,0.319,4.35067,0.00000
1707.00,4.35165,20.034938,-0.000189,20.012170,0.9740,0.319,4.35165,0.00000
1708.00,4.35203,20.034956,-0.000189,20.012186,0.9739,0.319,4.35203,0.00000
1709.00,4.35166,20.035059,-0.000185,20.012205,0.9739,0.319,4.35166,0.00000
1710.00,4.35183,20.035085,-0.000184,20.012222,0.9738,0.319,4.35183,0.00000
1711.00,4.35250,20.035153,-0.000187,20.012319,0.9738,0.319,4.35250,0.00000
1712.00,4.35274,20.035179,-0.000188,20.012334,0.9738,0.319,4.35274,0.00000
1713.00,4.35394,20.035222,-0.000186,20.012362,0.9737,0.319,4.35394,0.00000
1714.00,4.35532,20.035234,-0.000188,20.012424,0.9736,0.319,4.35532,0.00000
1715.00,4.35539,20.035129,-0.000188,20.012359,0.9736,0.319,4.35539,0.00000
1716.00,4.35484,20.035061,-0.000183,20.012293,0.9735,0.319,4.35484,0.00000
1717.00,4.35472,20.035061,-0.000182,20.012303,0.9735,0.319,4.35472,0.00000
1718.00,4.35453,20.035122,-0.000179,20.012347,0.9735,0.319,4.35453,0.00000
1719.00,4.35375,20.035079,-0.000179,20.012236,0.9735,0.319,4.35375,0.00000
1720.00,4.35463,20.035275,-0.000177,20.012339,0.9734,0.319,4.35463,0.00000
1721.00,4.35667,20.035391,-0.000178,20.012367,0.9734,0.320,4.35667,0.00000
1722.00,4.35747,20.035442,-0.000178,20.012353,0.9734,0.320,4.35747,0.00000
1723.00,4.35752,20.035431,-0.000180,20.012298,0.9734,0.320,4.35752,0.00000
1724.00,4.35862,20.035465,-0.000181,20.012341,0.9734,0.320,4.35862,0.00000
1725.00,4.35848,20.035335,-0.000187,20.012212,0.9734,0.320,4.35848,0.00000
1726.00,4.35801,20.035303,-0.000188,20.012213,0.9733,0.320,4.35801,0.00000
1727.00,4.35739,20.035262,-0.000188,20.012173,0.9733,0.320,4.35739,0.00000
1728.00,4.35732,20.035305,-0.000187,20.012180,0.9733,0.320,4.35732,0.00000
1729.00,4.35669,20.035357,-0.000184,20.012224,0.9733,0.320,4.35669,0.00000
1730.00,4.35635,20.035415,-0.000177,20.012272,0.9733,0.320,4.35635,0.00000
1731.00,4.35593,20.035474,-0.000174,20.012325,0.9733,0.320,4.35593,0.00000
1732.00,4.35618,20.035528,-0.000172,20.012349,0.9733,0.320,4.35618,0.00000
1733.00,4.35615,20.035512,-0.000169,20.012360,0.9733,0.320,4.35615,0.00000
1734.00,4.35641,20.035528,-0.000169,20.012353,0.9733,0.320,4.35641,0.00000
1735.00,4.35676,20.035572,-0.000171,20.012368,0.9733,0.320,4.35676,0.00000
1736.00,4.35624,20.035528,-0.000172,20.012249,0.9732,0.320,4.35624,0.00000
1737.00,4.35563,20.035496,-0.000174,20.012222,0.9732,0.320,4.35563,0.00000
1738.00,4.35547,20.035474,-0.000179,20.012231,0.9732,0.320,4.35547,0.00000
1739.00,4.35522,20.035490,-0.000180,20.012209,0.9731,0.320,4.35522,0.00000
1740.00,4.35519,20.035515,-0.000179,20.012231,0.9731,0.320,4.35519,0.00000
1741.00,4.35542,20.035587,-0.000181,20.012284,0.9731,0.321,4.35542,0.00000
1742.00,4.35635,20.035632,-0.000181,20.012291,0.9730,0.321,4.35635,0.00000
1743.00,4.35775,20.035706,-0.000181,20.012267,0.9730,0.321,4.35775,0.00000
1744.00,4.35776,20.035692,-0.000180,20.012235,0.9730,0.321,4.35776,0.00000
1745.00,4.35750,20.035622,-0.000183,20.012134,0.9730,0.321,4.35750,0.00000
1746.00,4.35799,20.035661,-0.000182,20.012155,0.9730,0.321,4.35799,0.00000
1747.00,4.35801,20.035664,-0.000184,20.012157,0.9731,0.321,4.35801,0.00000
1748.00,4.35688,20.035617,-0.000182,20.012101,0.9731,0.321,4.35688,0.00000
1749.00,4.35702,20.035629,-0.000184,20.012108,0.9731,0.321,4.35702,0.00000
1750.00,4.35783,20.035661,-0.000183,20.012136,0.9731,0.321,4.35783,0.00000
1751.00,4.35850,20.035609,-0.000180,20.012078,0.9731,0.321,4.35850,0.00000
1752.00,4.35830,20.035645,-0.000182,20.012079,0.9731,0.321,4.35830,0.00000
1753.00,4.35889,20.035657,-0.000185,20.012074,0.9731,0.322,4.35889,0.00000
1754.00,4.36022,20.035643,-0.000187,20.012069,0.9731,0.322,4.36022,0.00000
1755.00,4.36039,20.035713,-0.000189,20.012130,0.9731,0.322,4.36039,0.00000
1756.00,4.36047,20.035743,-0.000190,20.012164,0.9731,0.322,4.36047,0.00000
1757.00,4.36053,20.035788,-0.000187,20.012198,0.9731,0.322,4.36053,0.00000
1758.00,4.36041,20.035854,-0.000186,20.012267,0.9731,0.322,4.36041,0.00000
1759.00,4.35870,20.035893,-0.000186,20.012263,0.9731,0.322,4.35870,0.00000
1760.00,4.35743,20.035947,-0.000185,20.012271,0.9731,0.322,4.35743,0.00000
1761.00,4.35725,20.035950,-0.000184,20.012265,0.9731,0.322,4.35725,0.00000
1762.00,4.35814,20.035932,-0.000183,20.012179,0.9731,0.322,4.35814,0.00000
1763.00,4.35841,20.036026,-0.000183,20.012207,0.9731,0.322,4.35841,0.00000
1764.00,4.35875,20.036084,-0.000180,20.012239,0.9731,0.322,4.35875,0.00000
1765.00,4.35947,20.036008,-0.000180,20.012159,0.9730,0.322,4.35947,0.00000
1766.00,4.35927,20.036052,-0.000182,20.012179,0.9730,0.322,4.35927,0.00000
1767.00,4.35811,20.036068,-0.000184,20.012221,0.9729,0.322,4.35811,0.00000
1768.00,4.35760,20.035989,-0.000184,20.012153,0.9729,0.322,4.35760,0.00000
1769.00,4.35771,20.035975,-0.000186,20.012113,0.9728,0.323,4.35771,0.00000
1770.00,4.35791,20.036065,-0.000186,20.012205,0.9728,0.323,4.35791,0.00000
1771.00,4.35754,20.036049,-0.000186,20.012193,0.9728,0.323,4.35754,0.00000
1772.00,4.35802,20.036134,-0.000184,20.012259,0.9728,0.323,4.35802,0.00000
1773.00,4.35852,20.036130,-0.000181,20.012225,0.9727,0.323,4.35852,0.00000
1774.00,4.35958,20.036213,-0.000178,20.012293,0.9727,0.323,4.35958,0.00000
1775.00,4.35948,20.036200,-0.000180,20.012225,0.9726,0.323,4.35948,0.00000
1776.00,4.35984,20.036241,-0.000179,20.012216,0.9726,0.323,4.35984,0.00000
1777.00,4.36022,20.036196,-0.000178,20.012151,0.9726,0.323,4.36022,0.00000
1778.00,4.35962,20.036244,-0.000179,20.012219,0.9726,0.323,4.35962,0.00000
1779.00,4.35860,20.036168,-0.000184,20.012133,0.9725,0.323,4.35860,0.00000
1780.00,4.35813,20.036172,-0.000183,20.012157,0.9725,0.323,4.35813,0.00000
1781.00,4.35850,20.036215,-0.000187,20.012190,0.9725,0.323,4.35850,0.00000
1782.00,4.35895,20.036228,-0.000187,20.012174,0.9725,0.323,4.35895,0.00000
1783.00,4.35893,20.036236,-0.000190,20.012133,0.9724,0.324,4.35893,0.00000
1784.00,4.35883,20.036270,-0.000188,20.012147,0.9724,0.324,4.35883,0.00000
1785.00,4.35896,20.036270,-0.000188,20.012117,0.9723,0.324,4.35896,0.00000
1786.00,4.35861,20.036299,-0.000185,20.012131,0.9722,0.324,4.35861,0.00000
1787.00,4.35747,20.036315,-0.000185,20.012142,0.9722,0.324,4.35747,0.00000
1788.00,4.35788,20.036327,-0.000183,20.012155,0.9721,0.324,4.35788,0.00000
1789.00,4.35870,20.036383,-0.000184,20.012177,0.9721,0.324,4.35870,0.00000
1790.00,4.35885,20.036411,-0.000186,20.012178,0.9721,0.324,4.35885,0.00000
1791.00,4.35839,20.036461,-0.000184,20.012202,0.9720,0.324,4.35839,0.00000
1792.00,4.35820,20.036421,-0.000183,20.012123,0.9720,0.324,4.35820,0.00000
1793.00,4.35757,20.036460,-0.000181,20.012119,0.9720,0.324,4.35757,0.00000
1794.00,4.35635,20.036472,-0.000180,20.012146,0.9719,0.324,4.35635,0.00000
1795.00,4.35595,20.036527,-0.000177,20.012208,0.9719,0.324,4.35595,0.00000
1796.00,4.35601,20.036463,-0.000180,20.012115,0.9719,0.324,4.35601,0.00000
1797.00,4.35631,20.036528,-0.000179,20.012149,0.9718,0.324,4.35631,0.00000
1798.00,4.35621,20.036603,-0.000180,20.012205,0.9718,0.324,4.35621,0.00000
1799.00,4.35755,20.036539,-0.000182,20.012088,0.9717,0.324,4.35755,0.00000
1800.00,4.35876,20.036578,-0.000182,20.012125,0.9717,0.324,4.35876,0.00000
1801.00,4.35963,20.036647,-0.000181,20.012194,0.9716,0.324,4.35963,0.00000
1802.00,4.35959,20.036686,-0.000183,20.012210,0.9716,0.324,4.35959,0.00000
1803.00,4.36024,20.036691,-0.000183,20.012160,0.9715,0.325,4.36024,0.00000
1804.00,4.35926,20.036781,-0.000178,20.012262,0.9715,0.325,4.35926,0.00000
1805.00,4.35799,20.036843,-0.000177,20.012203,0.9715,0.324,4.35799,0.00000
1806.00,4.35723,20.036855,-0.000178,20.012173,0.9715,0.325,4.35723,0.00000
1807.00,4.35747,20.036858,-0.000178,20.012208,0.9714,0.325,4.35747,0.00000
1808.00,4.35925,20.036781,-0.000177,20.012181,0.9714,0.325,4.35925,0.00000
1809.00,4.35998,20.036820,-0.000179,20.012184,0.9714,0.325,4.35998,0.00000
1810.00,4.36026,20.036773,-0.000180,20.012223,0.9713,0.325,4.36026,0.00000
1811.00,4.35924,20.036770,-0.000180,20.012204,0.9712,0.325,4.35924,0.00000
1812.00,4.35835,20.036821,-0.000179,20.012222,0.9712,0.325,4.35835,0.00000
1813.00,4.35716,20.036916,-0.000177,20.012247,0.9711,0.325,4.35716,0.00000
1814.00,4.35641,20.036982,-0.000173,20.012244,0.9711,0.325,4.35641,0.00000
1815.00,4.35692,20.037025,-0.000170,20.012186,0.9710,0.324,4.35692,0.00000
1816.00,4.35790,20.037099,-0.000171,20.012192,0.9709,0.324,4.35790,0.00000
1817.00,4.35835,20.037116,-0.000170,20.012159,0.9708,0.324,4.35835,0.00000
1818.00,4.35800,20.037101,-0.000174,20.012134,0.9707,0.325,4.35800,0.00000
1819.00,4.35943,20.037055,-0.000175,20.012072,0.9706,0.325,4.35943,0.00000
1820.00,4.35883,20.037074,-0.000179,20.012089,0.9705,0.325,4.35883,0.00000
1821.00,4.35944,20.037093,-0.000178,20.012142,0.9704,0.325,4.35944,0.00000
1822.00,4.35885,20.037106,-0.000181,20.012138,0.9704,0.325,4.35885,0.00000
1823.00,4.35866,20.037158,-0.000183,20.012139,0.9703,0.325,4.35866,0.00000
1824.00,4.35729,20.037274,-0.000189,20.012217,0.9702,0.325,4.35729,0.00000
1825.00,4.35772,20.037310,-0.000187,20.012191,0.9701,0.326,4.35772,0.00000
1826.00,4.35719,20.037343,-0.000189,20.012145,0.9700,0.326,4.35719,0.00000
1827.00,4.35888,20.037383,-0.000192,20.012166,0.9699,0.326,4.35888,0.00000
1828.00,4.35906,20.037403,-0.000188,20.012183,0.9699,0.326,4.35906,0.00000
1829.00,4.35890,20.037307,-0.000188,20.012115,0.9698,0.326,4.35890,0.00000
1830.00,4.35811,20.037226,-0.000189,20.012067,0.9697,0.326,4.35811,0.00000
1831.00,4.35779,20.037126,-0.000189,20.012046,0.9696,0.326,4.35779,0.00000
1832.00,4.35686,20.037102,-0.000188,20.012056,0.9695,0.326,4.35686,0.00000
1833.00,4.35624,20.037101,-0.000187,20.012064,0.9694,0.326,4.35624,0.00000
1834.00,4.35583,20.037193,-0.000184,20.012126,0.9693,0.326,4.35583,0.00000
1835.00,4.35696,20.037271,-0.000183,20.012162,0.9693,0.326,4.35696,0.00000
1836.00,4.35816,20.037383,-0.000177,20.012179,0.9692,0.326,4.35816,0.00000
1837.00,4.35895,20.037393,-0.000180,20.012089,0.9691,0.326,4.35895,0.00000
1838.00,4.35942,20.037404,-0.000183,20.012049,0.9691,0.326,4.35942,0.00000
1839.00,4.36063,20.037362,-0.000184,20.011953,0.9690,0.326,4.36063,0.00000
1840.00,4.36034,20.037373,-0.000184,20.011933,0.9689,0.326,4.36034,0.00000
1841.00,4.35923,20.037390,-0.000187,20.011910,0.9689,0.327,4.35923,0.00000
1842.00,4.35834,20.037365,-0.000184,20.011907,0.9688,0.326,4.35834,0.00000
1843.00,4.35909,20.037384,-0.000184,20.011896,0.9688,0.327,4.35909,0.00000
1844.00,4.35879,20.037441,-0.000183,20.011963,0.9688,0.327,4.35879,0.00000
1845.00,4.35808,20.037514,-0.000184,20.011997,0.9687,0.327,4.35808,0.00000
1846.00,4.35749,20.037460,-0.000187,20.011957,0.9687,0.327,4.35749,0.00000
1847.00,4.35763,20.037543,-0.000187,20.012007,0.9687,0.327,4.35763,0.00000
1848.00,4.35759,20.037626,-0.000186,20.012082,0.9686,0.327,4.35759,0.00000
1849.00,4.35783,20.037619,-0.000187,20.011996,0.9686,0.327,4.35783,0.00000
1850.00,4.35839,20.037599,-0.000186,20.012019,0.9685,0.327,4.35839,0.00000
1851.00,4.35908,20.037665,-0.000187,20.012056,0.9685,0.327,4.35908,0.00000
1852.00,4.35923,20.037680,-0.000185,20.012013,0.9684,0.327,4.35923,0.00000
1853.00,4.35738,20.037622,-0.000185,20.011988,0.9683,0.327,4.35738,0.00000
1854.00,4.35645,20.037644,-0.000186,20.012015,0.9683,0.327,4.35645,0.00000
1855.00,4.35654,20.037792,-0.000187,20.012075,0.9682,0.327,4.35654,0.00000
1856.00,4.35618,20.037816,-0.000184,20.012051,0.9681,0.327,4.35618,0.00000
1857.00,4.35577,20.037836,-0.000184,20.012061,0.9680,0.327,4.35577,0.00000
1858.00,4.35621,20.037932,-0.000189,20.012077,0.9679,0.328,4.35621,0.00000
1859.00,4.35723,20.037940,-0.000186,20.012116,0.9679,0.328,4.35723,0.00000
1860.00,4.35740,20.037835,-0.000184,20.012028,0.9678,0.327,4.35740,0.00000
1861.00,4.35864,20.037921,-0.000181,20.012145,0.9676,0.327,4.35864,0.00000
@11,1.8000,3.6, 1860.03000000001 
1862.00,4.35893,20.037957,-0.000182,20.012191,0.9676,0.328,4.35893,0.00000
1863.00,4.35909,20.037988,-0.000180,20.012154,0.9675,0.328,4.35909,0.00000
1864.00,4.35522,20.038031,-0.000182,20.012136,0.9673,0.328,4.35522,0.00000
1865.00,4.34648,20.038039,-0.000183,20.012105,0.9672,0.328,4.34648,0.00000
1866.00,4.33359,20.037969,-0.000187,20.012033,0.9671,0.328,4.33359,0.00000
1867.00,4.31963,20.038026,-0.000188,20.012090,0.9670,0.328,4.31963,0.00000
1868.00,4.30798,20.038033,-0.000185,20.012136,0.9670,0.328,4.30798,0.00000
1869.00,4.30273,20.038033,-0.000182,20.012138,0.9668,0.328,4.30273,0.00000
1870.00,4.30469,20.038136,-0.000181,20.012213,0.9667,0.328,4.30469,0.00000
1871.00,4.31164,20.038226,-0.000179,20.012226,0.9666,0.328,4.31164,0.00000
1872.00,4.32282,20.038245,-0.000178,20.012211,0.9665,0.328,4.32282,0.00000
1873.00,4.33275,20.038197,-0.000177,20.012215,0.9664,0.328,4.33275,0.00000
1874.00,4.34021,20.038217,-0.000178,20.012252,0.9664,0.328,4.34021,0.00000
1875.00,4.34516,20.038158,-0.000178,20.012249,0.9662,0.328,4.34516,0.00000
1876.00,4.34881,20.038146,-0.000176,20.012252,0.9661,0.328,4.34881,0.00000
1877.00,4.34957,20.038130,-0.000177,20.012197,0.9660,0.328,4.34957,0.00000
1878.00,4.34987,20.038127,-0.000180,20.012108,0.9659,0.328,4.34987,0.00000
1879.00,4.34892,20.038160,-0.000176,20.012125,0.9658,0.328,4.34892,0.00000
1880.00,4.34799,20.038148,-0.000179,20.012061,0.9657,0.328,4.34799,0.00000
1881.00,4.34760,20.038107,-0.000178,20.012023,0.9656,0.329,4.34760,0.00000
1882.00,4.34780,20.038102,-0.000177,20.012065,0.9655,0.329,4.34780,0.00000
1883.00,4.34723,20.038185,-0.000176,20.012165,0.9655,0.329,4.34723,0.00000
1884.00,4.34752,20.038240,-0.000177,20.012191,0.9654,0.329,4.34752,0.00000
1885.00,4.34829,20.038292,-0.000173,20.012207,0.9653,0.329,4.34829,0.00000
1886.00,4.34844,20.038349,-0.000173,20.012216,0.9652,0.328,4.34844,0.00000
1887.00,4.34865,20.038396,-0.000167,20.012201,0.9651,0.328,4.34865,0.00000
1888.00,4.34893,20.038430,-0.000166,20.012168,0.9650,0.328,4.34893,0.00000
1889.00,4.34893,20.038415,-0.000165,20.012082,0.9649,0.328,4.34893,0.00000
1890.00,4.34796,20.038456,-0.000165,20.012123,0.9648,0.328,4.34796,0.00000
1891.00,4.34745,20.038479,-0.000165,20.012176,0.9647,0.328,4.34745,0.00000
1892.00,4.34769,20.038459,-0.000169,20.012146,0.9646,0.328,4.34769,0.00000
1893.00,4.34867,20.038480,-0.000171,20.012167,0.9645,0.328,4.34867,0.00000
1894.00,4.34949,20.038460,-0.000173,20.012187,0.9644,0.328,4.34949,0.00000
1895.00,4.35131,20.038491,-0.000173,20.012209,0.9643,0.328,4.35131,0.00000
1896.00,4.35356,20.038512,-0.000175,20.012198,0.9642,0.329,4.35356,0.00000
1897.00,4.35408,20.038586,-0.000175,20.012245,0.9641,0.329,4.35408,0.00000
1898.00,4.35406,20.038587,-0.000174,20.012276,0.9640,0.329,4.35406,0.00000
1899.00,4.35400,20.038598,-0.000171,20.012199,0.9639,0.329,4.35400,0.00000
1900.00,4.35365,20.038482,-0.000173,20.012094,0.9637,0.329,4.35365,0.00000
1901.00,4.35227,20.038437,-0.000174,20.012040,0.9636,0.329,4.35227,0.00000
1902.00,4.35256,20.038447,-0.000174,20.011997,0.9635,0.329,4.35256,0.00000
1903.00,4.35323,20.038502,-0.000175,20.011961,0.9634,0.329,4.35323,0.00000
1904.00,4.35410,20.038655,-0.000176,20.012088,0.9633,0.329,4.35410,0.00000
1905.00,4.35408,20.038785,-0.000176,20.012185,0.9632,0.329,4.35408,0.00000
1906.00,4.35412,20.038900,-0.000176,20.012268,0.9631,0.329,4.35412,0.00000
1907.00,4.35389,20.038930,-0.000178,20.012271,0.9630,0.329,4.35389,0.00000
1908.00,4.35319,20.038853,-0.000177,20.012189,0.9629,0.329,4.35319,0.00000
1909.00,4.35254,20.038781,-0.000182,20.012128,0.9628,0.329,4.35254,0.00000
1910.00,4.35339,20.038779,-0.000183,20.012062,0.9627,0.329,4.35339,0.00000
1911.00,4.35382,20.038810,-0.000185,20.012012,0.9626,0.330,4.35382,0.00000
1912.00,4.35427,20.038800,-0.000182,20.011997,0.9625,0.330,4.35427,0.00000
1913.00,4.35486,20.038905,-0.000183,20.012031,0.9623,0.330,4.35486,0.00000
1914.00,4.35537,20.038902,-0.000181,20.012007,0.9622,0.330,4.35537,0.00000
1915.00,4.35549,20.038952,-0.000177,20.012002,0.9620,0.330,4.35549,0.00000
1916.00,4.35587,20.038895,-0.000175,20.011897,0.9618,0.330,4.35587,0.00000
1917.00,4.35530,20.038925,-0.000177,20.011926,0.9616,0.330,4.35530,0.00000
1918.00,4.35484,20.038919,-0.000179,20.011925,0.9614,0.330,4.35484,0.00000
1919.00,4.35460,20.038967,-0.000178,20.011945,0.9612,0.330,4.35460,0.00000
1920.00,4.35471,20.039135,-0.000178,20.012080,0.9610,0.330,4.35471,0.00000
1921.00,4.35496,20.039141,-0.000178,20.012138,0.9608,0.330,4.35496,0.00000
1922.00,4.35551,20.039135,-0.000175,20.012089,0.9606,0.330,4.35551,0.00000
1923.00,4.35651,20.039146,-0.000177,20.012107,0.9604,0.330,4.35651,0.00000
1924.00,4.35624,20.039115,-0.000179,20.012085,0.9603,0.330,4.35624,0.00000
1925.00,4.35485,20.039061,-0.000181,20.012067,0.9600,0.330,4.35485,0.00000
1926.00,4.35425,20.039124,-0.000186,20.012098,0.9599,0.330,4.35425,0.00000
1927.00,4.35460,20.039204,-0.000186,20.012171,0.9597,0.331,4.35460,0.00000
1928.00,4.35452,20.039223,-0.000183,20.012123,0.9595,0.331,4.35452,0.00000
1929.00,4.35532,20.039303,-0.000180,20.012140,0.9594,0.330,4.35532,0.00000
1930.00,4.35694,20.039194,-0.000178,20.012011,0.9592,0.330,4.35694,0.00000
1931.00,4.35744,20.039213,-0.000171,20.012019,0.9590,0.330,4.35744,0.00000
1932.00,4.35705,20.039225,-0.000173,20.012022,0.9588,0.330,4.35705,0.00000
1933.00,4.35691,20.039261,-0.000172,20.012088,0.9587,0.330,4.35691,0.00000
1934.00,4.35649,20.039261,-0.000171,20.012092,0.9585,0.330,4.35649,0.00000
1935.00,4.35636,20.039363,-0.000172,20.012202,0.9584,0.330,4.35636,0.00000
1936.00,4.35623,20.039444,-0.000175,20.012207,0.9582,0.330,4.35623,0.00000
1937.00,4.35680,20.039455,-0.000179,20.012165,0.9580,0.331,4.35680,0.00000
1938.00,4.35650,20.039366,-0.000182,20.012099,0.9578,0.331,4.35650,0.00000
1939.00,4.35611,20.039382,-0.000186,20.012121,0.9576,0.331,4.35611,0.00000
1940.00,4.35542,20.039347,-0.000186,20.012049,0.9574,0.331,4.35542,0.00000
1941.00,4.35513,20.039318,-0.000187,20.012011,0.9572,0.331,4.35513,0.00000
1942.00,4.35402,20.039286,-0.000183,20.011974,0.9570,0.331,4.35402,0.00000
1943.00,4.35354,20.039414,-0.000186,20.011976,0.9568,0.331,4.35354,0.00000
1944.00,4.35460,20.039470,-0.000184,20.011958,0.9567,0.331,4.35460,0.00000
1945.00,4.35528,20.039532,-0.000185,20.011957,0.9565,0.331,4.35528,0.00000
1946.00,4.35556,20.039530,-0.000184,20.011938,0.9564,0.331,4.35556,0.00000
1947.00,4.35588,20.039620,-0.000184,20.011986,0.9562,0.331,4.35588,0.00000
1948.00,4.35654,20.039650,-0.000179,20.012065,0.9561,0.331,4.35654,0.00000
1949.00,4.35507,20.039603,-0.000176,20.012034,0.9560,0.331,4.35507,0.00000
1950.00,4.35393,20.039577,-0.000176,20.012015,0.9558,0.331,4.35393,0.00000
1951.00,4.35355,20.039594,-0.000175,20.012082,0.9557,0.331,4.35355,0.00000
1952.00,4.35392,20.039581,-0.000180,20.012110,0.9556,0.332,4.35392,0.00000
1953.00,4.35402,20.039609,-0.000186,20.012145,0.9554,0.332,4.35402,0.00000
1954.00,4.35525,20.039711,-0.000188,20.012195,0.9553,0.332,4.35525,0.00000
1955.00,4.35620,20.039802,-0.000189,20.012213,0.9552,0.332,4.35620,0.00000
1956.00,4.35751,20.039842,-0.000189,20.012194,0.9551,0.332,4.35751,0.00000
1957.00,4.35687,20.039842,-0.000185,20.012104,0.9549,0.332,4.35687,0.00000
1958.00,4.35621,20.039880,-0.000181,20.012046,0.9548,0.332,4.35621,0.00000
1959.00,4.35648,20.039875,-0.000177,20.012036,0.9547,0.332,4.35648,0.00000
1960.00,4.35603,20.039818,-0.000172,20.012017,0.9545,0.332,4.35603,0.00000
1961.00,4.35494,20.039801,-0.000173,20.011977,0.9544,0.332,4.35494,0.00000
1962.00,4.35587,20.039811,-0.000173,20.012020,0.9542,0.332,4.35587,0.00000
1963.00,4.35640,20.039788,-0.000171,20.011989,0.9541,0.332,4.35640,0.00000
1964.00,4.35574,20.039863,-0.000175,20.012061,0.9539,0.332,4.35574,0.00000
1965.00,4.35800,20.039897,-0.000176,20.012043,0.9538,0.332,4.35800,0.00000
1966.00,4.36024,20.040041,-0.000176,20.012114,0.9536,0.332,4.36024,0.00000
1967.00,4.36163,20.040093,-0.000177,20.012089,0.9534,0.332,4.36163,0.00000
1968.00,4.36290,20.040135,-0.000178,20.012127,0.9533,0.332,4.36290,0.00000
1969.00,4.36348,20.040086,-0.000179,20.012067,0.9531,0.332,4.36348,0.00000
1970.00,4.36255,20.040159,-0.000180,20.012121,0.9529,0.332,4.36255,0.00000
1971.00,4.36124,20.040112,-0.000178,20.012115,0.9527,0.332,4.36124,0.00000
1972.00,4.35932,20.040168,-0.000178,20.012159,0.9526,0.332,4.35932,0.00000
1973.00,4.35788,20.040181,-0.000180,20.012145,0.9524,0.332,4.35788,0.00000
1974.00,4.35787,20.040242,-0.000180,20.012190,0.9522,0.332,4.35787,0.00000
1975.00,4.35681,20.040268,-0.000181,20.012202,0.9521,0.333,4.35681,0.00000
1976.00,4.35602,20.040243,-0.000177,20.012136,0.9519,0.332,4.35602,0.00000
1977.00,4.35593,20.040168,-0.000176,20.012077,0.9517,0.332,4.35593,0.00000
1978.00,4.35587,20.040192,-0.000179,20.012061,0.9515,0.333,4.35587,0.00000
1979.00,4.35591,20.040245,-0.000177,20.012065,0.9513,0.333,4.35591,0.00000
1980.00,4.35627,20.040253,-0.000176,20.012080,0.9511,0.333,4.35627,0.00000
1981.00,4.35710,20.040343,-0.000180,20.012156,0.9509,0.333,4.35710,0.00000
1982.00,4.35736,20.040418,-0.000174,20.012192,0.9507,0.333,4.35736,0.00000
1983.00,4.35768,20.040448,-0.000173,20.012212,0.9505,0.333,4.35768,0.00000
1984.00,4.35707,20.040389,-0.000173,20.012115,0.9502,0.333,4.35707,0.00000
1985.00,4.35709,20.040328,-0.000176,20.012017,0.9500,0.333,4.35709,0.00000
1986.00,4.35670,20.040294,-0.000178,20.011971,0.9497,0.333,4.35670,0.00000
1987.00,4.35646,20.040376,-0.000184,20.012038,0.9495,0.333,4.35646,0.00000
1988.00,4.35731,20.040384,-0.000181,20.012058,0.9493,0.333,4.35731,0.00000
1989.00,4.35808,20.040446,-0.000178,20.012097,0.9490,0.333,4.35808,0.00000
1990.00,4.35781,20.040541,-0.000175,20.012184,0.9488,0.333,4.35781,0.00000
1991.00,4.35751,20.040589,-0.000173,20.012193,0.9486,0.333,4.35751,0.00000
1992.00,4.35728,20.040625,-0.000170,20.012177,0.9484,0.333,4.35728,0.00000
1993.00,4.35625,20.040684,-0.000172,20.012176,0.9482,0.333,4.35625,0.00000
1994.00,4.35618,20.040716,-0.000175,20.012212,0.9480,0.333,4.35618,0.00000
1995.00,4.35640,20.040743,-0.000176,20.012218,0.9478,0.333,4.35640,0.00000
1996.00,4.35564,20.040708,-0.000177,20.012177,0.9475,0.333,4.35564,0.00000
1997.00,4.35598,20.040676,-0.000179,20.012160,0.9473,0.333,4.35598,0.00000
1998.00,4.35613,20.040625,-0.000178,20.012133,0.9470,0.333,4.35613,0.00000
1999.00,4.35568,20.040578,-0.000180,20.012075,0.9468,0.334,4.35568,0.00000
2000.00,4.35648,20.040598,-0.000183,20.012085,0.9465,0.334,4.35648,0.00000
2001.00,4.35747,20.040630,-0.000183,20.012089,0.9463,0.334,4.35747,0.00000
2002.00,4.35762,20.040596,-0.000187,20.012104,0.9461,0.334,4.35762,0.00000
2003.00,4.35675,20.040640,-0.000187,20.012176,0.9458,0.334,4.35675,0.00000
2004.00,4.35640,20.040678,-0.000184,20.012219,0.9456,0.334,4.35640,0.00000
2005.00,4.35545,20.040664,-0.000181,20.012247,0.9454,0.334,4.35545,0.00000
2006.00,4.35566,20.040712,-0.000181,20.012338,0.9452,0.334,4.35566,0.00000
2007.00,4.35581,20.040748,-0.000178,20.012329,0.9449,0.334,4.35581,0.00000
2008.00,4.35664,20.040780,-0.000177,20.012331,0.9447,0.334,4.35664,0.00000
2009.00,4.35711,20.040776,-0.000181,20.012339,0.9444,0.334,4.35711,0.00000
2010.00,4.35724,20.040798,-0.000182,20.012306,0.9441,0.334,4.35724,0.00000
2011.00,4.35658,20.040824,-0.000179,20.012294,0.9439,0.334,4.35658,0.00000
2012.00,4.35545,20.040798,-0.000177,20.012272,0.9436,0.334,4.35545,0.00000
2013.00,4.35549,20.040730,-0.000176,20.012170,0.9433,0.334,4.35549,0.00000
2014.00,4.35567,20.040722,-0.000176,20.012147,0.9430,0.334,4.35567,0.00000
2015.00,4.35611,20.040758,-0.000174,20.012179,0.9428,0.334,4.35611,0.00000
2016.00,4.35629,20.040849,-0.000175,20.012251,0.9425,0.334,4.35629,0.00000
2017.00,4.35691,20.040944,-0.000176,20.012281,0.9422,0.335,4.35691,0.00000
2018.00,4.35693,20.041015,-0.000178,20.012346,0.9419,0.335,4.35693,0.00000
2019.00,4.35709,20.041118,-0.000176,20.012408,0.9417,0.335,4.35709,0.00000
2020.00,4.35595,20.041154,-0.000178,20.012460,0.9414,0.335,4.35595,0.00000
2021.00,4.35605,20.041053,-0.000176,20.012363,0.9412,0.335,4.35605,0.00000
2022.00,4.35622,20.041049,-0.000176,20.012367,0.9409,0.335,4.35622,0.00000
2023.00,4.35584,20.041168,-0.000178,20.012407,0.9407,0.335,4.35584,0.00000
2024.00,4.35567,20.041142,-0.000179,20.012349,0.9404,0.335,4.35567,0.00000
2025.00,4.35707,20.041176,-0.000179,20.012361,0.9402,0.335,4.35707,0.00000
2026.00,4.35717,20.041183,-0.000183,20.012348,0.9399,0.335,4.35717,0.00000
2027.00,4.35668,20.041187,-0.000183,20.012368,0.9397,0.335,4.35668,0.00000
2028.00,4.35663,20.041130,-0.000177,20.012348,0.9395,0.335,4.35663,0.00000
2029.00,4.35569,20.041170,-0.000171,20.012384,0.9392,0.335,4.35569,0.00000
2030.00,4.35374,20.041110,-0.000171,20.012287,0.9390,0.335,4.35374,0.00000
2031.00,4.35374,20.041121,-0.000170,20.012312,0.9388,0.335,4.35374,0.00000
2032.00,4.35493,20.041206,-0.000173,20.012350,0.9386,0.335,4.35493,0.00000
2033.00,4.35589,20.041256,-0.000177,20.012373,0.9384,0.335,4.35589,0.00000
2034.00,4.35663,20.041213,-0.000185,20.012372,0.9381,0.335,4.35663,0.00000
2035.00,4.35737,20.041236,-0.000188,20.012404,0.9379,0.336,4.35737,0.00000
2036.00,4.35736,20.041348,-0.000184,20.012462,0.9377,0.336,4.35736,0.00000
2037.00,4.35670,20.041342,-0.000183,20.012428,0.9375,0.336,4.35670,0.00000
2038.00,4.35620,20.041322,-0.000181,20.012401,0.9374,0.336,4.35620,0.00000
2039.00,4.35621,20.041331,-0.000181,20.012371,0.9372,0.336,4.35621,0.00000
2040.00,4.35613,20.041373,-0.000177,20.012392,0.9370,0.336,4.35613,0.00000
2041.00,4.35585,20.041337,-0.000178,20.012360,0.9368,0.336,4.35585,0.00000
@12,1.8000,3.6, 2040.071 
2042.00,4.35586,20.041359,-0.000181,20.012371,0.9367,0.336,4.35586,0.00000
2043.00,4.35529,20.041430,-0.000179,20.012429,0.9366,0.336,4.35529,0.00000
2044.00,4.35253,20.041546,-0.000176,20.012476,0.9364,0.336,4.35253,0.00000
2045.00,4.34547,20.041608,-0.000175,20.012429,0.9363,0.336,4.34547,0.00000
2046.00,4.33481,20.041629,-0.000177,20.012383,0.9362,0.336,4.33481,0.00000
2047.00,4.32205,20.041600,-0.000175,20.012284,0.9360,0.336,4.32205,0.00000
2048.00,4.31145,20.041559,-0.000177,20.012200,0.9359,0.336,4.31145,0.00000
2049.00,4.30648,20.041524,-0.000179,20.012124,0.9358,0.336,4.30648,0.00000
2050.00,4.30871,20.041519,-0.000181,20.012122,0.9357,0.336,4.30871,0.00000
2051.00,4.31587,20.041565,-0.000180,20.012121,0.9356,0.336,4.31587,0.00000
2052.00,4.32554,20.041650,-0.000178,20.012219,0.9355,0.336,4.32554,0.00000
2053.00,4.33396,20.041639,-0.000180,20.012204,0.9354,0.336,4.33396,0.00000
2054.00,4.33980,20.041686,-0.000176,20.012251,0.9353,0.336,4.33980,0.00000
2055.00,4.34309,20.041680,-0.000172,20.012184,0.9352,0.336,4.34309,0.00000
2056.00,4.34485,20.041650,-0.000171,20.012157,0.9352,0.336,4.34485,0.00000
2057.00,4.34702,20.041620,-0.000173,20.012098,0.9351,0.336,4.34702,0.00000
2058.00,4.34905,20.041576,-0.000170,20.012046,0.9350,0.336,4.34905,0.00000
2059.00,4.35015,20.041587,-0.000172,20.012033,0.9350,0.336,4.35015,0.00000
2060.00,4.35126,20.041650,-0.000177,20.012100,0.9349,0.336,4.35126,0.00000
2061.00,4.35188,20.041764,-0.000177,20.012194,0.9348,0.336,4.35188,0.00000
2062.00,4.35181,20.041772,-0.000175,20.012195,0.9348,0.336,4.35181,0.00000
2063.00,4.35083,20.041853,-0.000177,20.012247,0.9347,0.336,4.35083,0.00000
2064.00,4.35008,20.041870,-0.000180,20.012229,0.9347,0.336,4.35008,0.00000
2065.00,4.34985,20.041824,-0.000178,20.012144,0.9346,0.336,4.34985,0.00000
2066.00,4.34993,20.041747,-0.000178,20.012054,0.9346,0.336,4.34993,0.00000
2067.00,4.35022,20.041778,-0.000181,20.012084,0.9346,0.337,4.35022,0.00000
2068.00,4.35092,20.041817,-0.000181,20.012086,0.9345,0.337,4.35092,0.00000
2069.00,4.35161,20.041791,-0.000180,20.012072,0.9345,0.337,4.35161,0.00000
2070.00,4.35210,20.041751,-0.000180,20.012074,0.9345,0.337,4.35210,0.00000
2071.00,4.35262,20.041790,-0.000180,20.012076,0.9344,0.337,4.35262,0.00000
2072.00,4.35252,20.041815,-0.000180,20.012079,0.9344,0.337,4.35252,0.00000
2073.00,4.35259,20.041810,-0.000180,20.012051,0.9345,0.337,4.35259,0.00000
2074.00,4.35310,20.041906,-0.000183,20.012098,0.9345,0.337,4.35310,0.00000
2075.00,4.35270,20.042028,-0.000184,20.012182,0.9345,0.337,4.35270,0.00000
2076.00,4.35286,20.042072,-0.000186,20.012189,0.9345,0.338,4.35286,0.00000
2077.00,4.35268,20.042081,-0.000184,20.012185,0.9345,0.338,4.35268,0.00000
2078.00,4.35259,20.042195,-0.000187,20.012271,0.9345,0.338,4.35259,0.00000
2079.00,4.35137,20.042111,-0.000183,20.012175,0.9345,0.338,4.35137,0.00000
2080.00,4.35187,20.042060,-0.000183,20.012116,0.9345,0.338,4.35187,0.00000
2081.00,4.35232,20.042097,-0.000181,20.012176,0.9346,0.338,4.35232,0.00000
2082.00,4.35228,20.042146,-0.000182,20.012189,0.9346,0.338,4.35228,0.00000
2083.00,4.35240,20.042104,-0.000182,20.012173,0.9346,0.338,4.35240,0.00000
2084.00,4.35287,20.042173,-0.000185,20.012238,0.9346,0.338,4.35287,0.00000
2085.00,4.35263,20.042215,-0.000185,20.012220,0.9346,0.338,4.35263,0.00000
2086.00,4.35110,20.042207,-0.000186,20.012173,0.9346,0.338,4.35110,0.00000
2087.00,4.35101,20.042215,-0.000183,20.012169,0.9346,0.338,4.35101,0.00000
2088.00,4.35120,20.042235,-0.000181,20.012132,0.9346,0.338,4.35120,0.00000
2089.00,4.35130,20.042295,-0.000178,20.012154,0.9346,0.338,4.35130,0.00000
2090.00,4.35143,20.042346,-0.000174,20.012244,0.9346,0.338,4.35143,0.00000
2091.00,4.35323,20.042393,-0.000177,20.012265,0.9346,0.338,4.35323,0.00000
2092.00,4.35460,20.042463,-0.000178,20.012301,0.9345,0.338,4.35460,0.00000
2093.00,4.35515,20.042494,-0.000178,20.012330,0.9345,0.338,4.35515,0.00000
2094.00,4.35525,20.042578,-0.000177,20.012370,0.9345,0.338,4.35525,0.00000
2095.00,4.35487,20.042608,-0.000179,20.012333,0.9345,0.338,4.35487,0.00000
2096.00,4.35389,20.042569,-0.000178,20.012319,0.9345,0.338,4.35389,0.00000
2097.00,4.35272,20.042539,-0.000175,20.012252,0.9344,0.338,4.35272,0.00000
2098.00,4.35171,20.042581,-0.000174,20.012261,0.9344,0.338,4.35171,0.00000
2099.00,4.35135,20.042552,-0.000176,20.012247,0.9344,0.338,4.35135,0.00000
2100.00,4.35123,20.042607,-0.000180,20.012304,0.9344,0.339,4.35123,0.00000
2101.00,4.35186,20.042664,-0.000184,20.012323,0.9344,0.339,4.35186,0.00000
2102.00,4.35258,20.042623,-0.000187,20.012271,0.9344,0.339,4.35258,0.00000
2103.00,4.35243,20.042622,-0.000184,20.012225,0.9343,0.339,4.35243,0.00000
2104.00,4.35187,20.042613,-0.000182,20.012173,0.9343,0.339,4.35187,0.00000
2105.00,4.35140,20.042601,-0.000176,20.012120,0.9343,0.339,4.35140,0.00000
2106.00,4.35157,20.042697,-0.000173,20.012141,0.9342,0.338,4.35157,0.00000
2107.00,4.35123,20.042770,-0.000171,20.012206,0.9342,0.338,4.35123,0.00000
2108.00,4.35228,20.042841,-0.000177,20.012221,0.9342,0.339,4.35228,0.00000
2109.00,4.35262,20.042892,-0.000176,20.012246,0.9342,0.339,4.35262,0.00000
2110.00,4.35223,20.042979,-0.000177,20.012309,0.9342,0.339,4.35223,0.00000
2111.00,4.35074,20.042893,-0.000178,20.012221,0.9342,0.339,4.35074,0.00000
2112.00,4.35039,20.042943,-0.000179,20.012231,0.9342,0.339,4.35039,0.00000
2113.00,4.34952,20.042893,-0.000178,20.012266,0.9342,0.339,4.34952,0.00000
2114.00,4.34969,20.042860,-0.000180,20.012262,0.9341,0.339,4.34969,0.00000
2115.00,4.35105,20.042829,-0.000183,20.012221,0.9341,0.339,4.35105,0.00000
2116.00,4.35217,20.042868,-0.000183,20.012302,0.9341,0.339,4.35217,0.00000
2117.00,4.35298,20.042840,-0.000181,20.012275,0.9341,0.339,4.35298,0.00000
2118.00,4.35372,20.042865,-0.000181,20.012220,0.9341,0.339,4.35372,0.00000
2119.00,4.35411,20.042843,-0.000182,20.012180,0.9341,0.339,4.35411,0.00000
2120.00,4.35423,20.042861,-0.000181,20.012164,0.9341,0.339,4.35423,0.00000
2121.00,4.35363,20.042866,-0.000182,20.012122,0.9341,0.340,4.35363,0.00000
2122.00,4.35340,20.042924,-0.000184,20.012124,0.9341,0.340,4.35340,0.00000
2123.00,4.35352,20.042962,-0.000185,20.012139,0.9340,0.340,4.35352,0.00000
2124.00,4.35368,20.043059,-0.000188,20.012200,0.9340,0.340,4.35368,0.00000
2125.00,4.35309,20.043100,-0.000189,20.012198,0.9340,0.340,4.35309,0.00000
2126.00,4.35320,20.043149,-0.000184,20.012191,0.9341,0.340,4.35320,0.00000
2127.00,4.35338,20.043167,-0.000181,20.012214,0.9341,0.340,4.35338,0.00000
2128.00,4.35278,20.043152,-0.000181,20.012212,0.9341,0.340,4.35278,0.00000
2129.00,4.35252,20.043102,-0.000177,20.012152,0.9341,0.340,4.35252,0.00000
2130.00,4.35257,20.043070,-0.000174,20.012148,0.9341,0.340,4.35257,0.00000
2131.00,4.35280,20.043053,-0.000177,20.012140,0.9340,0.340,4.35280,0.00000
2132.00,4.35266,20.043075,-0.000177,20.012152,0.9340,0.340,4.35266,0.00000
2133.00,4.35252,20.043096,-0.000177,20.012162,0.9340,0.340,4.35252,0.00000
2134.00,4.35201,20.043228,-0.000178,20.012261,0.9339,0.340,4.35201,0.00000
2135.00,4.35176,20.043261,-0.000179,20.012297,0.9339,0.340,4.35176,0.00000
2136.00,4.35166,20.043388,-0.000181,20.012371,0.9339,0.340,4.35166,0.00000
2137.00,4.35085,20.043429,-0.000182,20.012383,0.9339,0.340,4.35085,0.00000
2138.00,4.35138,20.043484,-0.000180,20.012384,0.9339,0.340,4.35138,0.00000
2139.00,4.35263,20.043469,-0.000175,20.012357,0.9339,0.340,4.35263,0.00000
2140.00,4.35387,20.043457,-0.000172,20.012343,0.9339,0.340,4.35387,0.00000
2141.00,4.35447,20.043427,-0.000170,20.012334,0.9339,0.340,4.35447,0.00000
2142.00,4.35493,20.043454,-0.000172,20.012306,0.9339,0.340,4.35493,0.00000
2143.00,4.35406,20.043451,-0.000174,20.012329,0.9339,0.340,4.35406,0.00000
2144.00,4.35359,20.043441,-0.000178,20.012314,0.9339,0.340,4.35359,0.00000
2145.00,4.35221,20.043485,-0.000181,20.012323,0.9339,0.341,4.35221,0.00000
2146.00,4.35091,20.043515,-0.000181,20.012274,0.9339,0.341,4.35091,0.00000
2147.00,4.35100,20.043521,-0.000180,20.012258,0.9339,0.341,4.35100,0.00000
2148.00,4.35126,20.043517,-0.000178,20.012211,0.9339,0.341,4.35126,0.00000
2149.00,4.35074,20.043531,-0.000176,20.012212,0.9339,0.340,4.35074,0.00000
2150.00,4.35133,20.043554,-0.000173,20.012178,0.9339,0.340,4.35133,0.00000
2151.00,4.35125,20.043514,-0.000172,20.012173,0.9339,0.340,4.35125,0.00000
2152.00,4.35068,20.043527,-0.000171,20.012176,0.9340,0.340,4.35068,0.00000
2153.00,4.35126,20.043543,-0.000175,20.012185,0.9340,0.340,4.35126,0.00000
2154.00,4.35152,20.043603,-0.000180,20.012204,0.9340,0.341,4.35152,0.00000
2155.00,4.35143,20.043631,-0.000182,20.012224,0.9340,0.341,4.35143,0.00000
2156.00,4.35205,20.043643,-0.000183,20.012226,0.9340,0.341,4.35205,0.00000
2157.00,4.35252,20.043611,-0.000186,20.012213,0.9339,0.341,4.35252,0.00000
2158.00,4.35217,20.043662,-0.000184,20.012223,0.9339,0.341,4.35217,0.00000
2159.00,4.35197,20.043667,-0.000182,20.012207,0.9339,0.341,4.35197,0.00000
2160.00,4.35150,20.043688,-0.000184,20.012205,0.9339,0.341,4.35150,0.00000
2161.00,4.35247,20.043767,-0.000185,20.012239,0.9339,0.341,4.35247,0.00000
2162.00,4.35247,20.043828,-0.000183,20.012333,0.9339,0.341,4.35247,0.00000
2163.00,4.35297,20.043855,-0.000183,20.012337,0.9339,0.341,4.35297,0.00000
2164.00,4.35332,20.043866,-0.000185,20.012358,0.9339,0.341,4.35332,0.00000
2165.00,4.35434,20.043891,-0.000185,20.012402,0.9339,0.341,4.35434,0.00000
2166.00,4.35377,20.043891,-0.000184,20.012392,0.9339,0.341,4.35377,0.00000
2167.00,4.35395,20.043863,-0.000186,20.012261,0.9339,0.342,4.35395,0.00000
2168.00,4.35310,20.043896,-0.000185,20.012269,0.9339,0.342,4.35310,0.00000
2169.00,4.35314,20.043898,-0.000182,20.012261,0.9339,0.342,4.35314,0.00000
2170.00,4.35190,20.043944,-0.000182,20.012243,0.9340,0.342,4.35190,0.00000
2171.00,4.35106,20.043959,-0.000185,20.012246,0.9340,0.342,4.35106,0.00000
2172.00,4.35042,20.044011,-0.000182,20.012256,0.9340,0.342,4.35042,0.00000
2173.00,4.35078,20.044003,-0.000184,20.012238,0.9340,0.342,4.35078,0.00000
2174.00,4.35061,20.044035,-0.000184,20.012207,0.9340,0.342,4.35061,0.00000
2175.00,4.35101,20.044038,-0.000186,20.012166,0.9341,0.342,4.35101,0.00000
2176.00,4.35166,20.044051,-0.000186,20.012160,0.9341,0.342,4.35166,0.00000
2177.00,4.35153,20.044091,-0.000191,20.012241,0.9341,0.342,4.35153,0.00000
2178.00,4.35156,20.044181,-0.000190,20.012311,0.9341,0.342,4.35156,0.00000
2179.00,4.35170,20.044214,-0.000191,20.012319,0.9341,0.342,4.35170,0.00000
2180.00,4.35216,20.044247,-0.000192,20.012347,0.9341,0.343,4.35216,0.00000
2181.00,4.35138,20.044255,-0.000190,20.012316,0.9342,0.343,4.35138,0.00000
2182.00,4.35130,20.044229,-0.000187,20.012236,0.9342,0.342,4.35130,0.00000
2183.00,4.35090,20.044240,-0.000190,20.012191,0.9343,0.343,4.35090,0.00000
2184.00,4.35093,20.044255,-0.000191,20.012138,0.9343,0.343,4.35093,0.00000
2185.00,4.35122,20.044264,-0.000190,20.012130,0.9344,0.343,4.35122,0.00000
2186.00,4.35169,20.044300,-0.000190,20.012147,0.9345,0.343,4.35169,0.00000
2187.00,4.35199,20.044354,-0.000190,20.012192,0.9345,0.343,4.35199,0.00000
2188.00,4.35211,20.044322,-0.000188,20.012156,0.9346,0.343,4.35211,0.00000
2189.00,4.35113,20.044336,-0.000187,20.012188,0.9347,0.343,4.35113,0.00000
2190.00,4.35106,20.044389,-0.000183,20.012242,0.9347,0.343,4.35106,0.00000
2191.00,4.35135,20.044357,-0.000184,20.012211,0.9348,0.343,4.35135,0.00000
2192.00,4.35176,20.044317,-0.000182,20.012192,0.9349,0.343,4.35176,0.00000
2193.00,4.35173,20.044383,-0.000180,20.012270,0.9350,0.343,4.35173,0.00000
2194.00,4.35059,20.044422,-0.000178,20.012291,0.9350,0.343,4.35059,0.00000
2195.00,4.34919,20.044398,-0.000179,20.012294,0.9351,0.343,4.34919,0.00000
2196.00,4.34782,20.044489,-0.000179,20.012348,0.9352,0.343,4.34782,0.00000
2197.00,4.34653,20.044563,-0.000183,20.012340,0.9353,0.343,4.34653,0.00000
2198.00,4.34635,20.044549,-0.000183,20.012330,0.9354,0.343,4.34635,0.00000
2199.00,4.34805,20.044635,-0.000181,20.012428,0.9355,0.343,4.34805,0.00000
2200.00,4.34922,20.044657,-0.000180,20.012426,0.9356,0.343,4.34922,0.00000
2201.00,4.35029,20.044651,-0.000179,20.012416,0.9357,0.343,4.35029,0.00000
2202.00,4.35078,20.044686,-0.000177,20.012455,0.9358,0.343,4.35078,0.00000
2203.00,4.35132,20.044713,-0.000179,20.012458,0.9359,0.343,4.35132,0.00000
2204.00,4.35211,20.044663,-0.000179,20.012385,0.9360,0.343,4.35211,0.00000
2205.00,4.35204,20.044676,-0.000180,20.012357,0.9361,0.343,4.35204,0.00000
2206.00,4.35195,20.044736,-0.000181,20.012428,0.9363,0.343,4.35195,0.00000
2207.00,4.35151,20.044711,-0.000180,20.012423,0.9363,0.344,4.35151,0.00000
2208.00,4.35075,20.044689,-0.000180,20.012337,0.9364,0.344,4.35075,0.00000
2209.00,4.34990,20.044719,-0.000183,20.012337,0.9365,0.344,4.34990,0.00000
2210.00,4.35045,20.044743,-0.000186,20.012373,0.9366,0.344,4.35045,0.00000
2211.00,4.35076,20.044695,-0.000187,20.012298,0.9367,0.344,4.35076,0.00000
2212.00,4.35180,20.044732,-0.000189,20.012315,0.9368,0.344,4.35180,0.00000
2213.00,4.35251,20.044745,-0.000186,20.012350,0.9369,0.344,4.35251,0.00000
2214.00,4.35239,20.044733,-0.000187,20.012321,0.9370,0.344,4.35239,0.00000
2215.00,4.35126,20.044718,-0.000186,20.012228,0.9372,0.344,4.35126,0.00000
2216.00,4.35137,20.044771,-0.000184,20.012218,0.9373,0.344,4.35137,0.00000
2217.00,4.35045,20.044764,-0.000183,20.012170,0.9374,0.344,4.35045,0.00000
2218.00,4.35022,20.044854,-0.000185,20.012274,0.9375,0.345,4.35022,0.00000
2219.00,4.34963,20.044919,-0.000180,20.012321,0.9376,0.344,4.34963,0.00000
2220.00,4.35027,20.044990,-0.000176,20.012413,0.9377,0.344,4.35027,0.00000
2221.00,4.35051,20.044956,-0.000179,20.012394,0.9378,0.344,4.35051,0.00000
@13,1.8000,3.6, 2220.065 
2222.00,4.35164,20.045031,-0.000179,20.012431,0.9379,0.344,4.35164,0.00000
2223.00,4.35114,20.045042,-0.000181,20.012362,0.9380,0.345,4.35114,0.00000
2224.00,4.34896,20.044979,-0.000183,20.012237,0.9381,0.345,4.34896,0.00000
2225.00,4.34205,20.044989,-0.000184,20.012205,0.9382,0.345,4.34205,0.00000
2226.00,4.33031,20.045079,-0.000181,20.012257,0.9383,0.345,4.33031,0.00000
2227.00,4.31676,20.045082,-0.000181,20.012231,0.9384,0.345,4.31676,0.00000
2228.00,4.30640,20.045066,-0.000183,20.012186,0.9385,0.345,4.30640,0.00000
2229.00,4.30100,20.045145,-0.000184,20.012278,0.9386,0.345,4.30100,0.00000
2230.00,4.30207,20.045161,-0.000184,20.012217,0.9387,0.345,4.30207,0.00000
2231.00,4.30948,20.045180,-0.000182,20.012208,0.9388,0.345,4.30948,0.00000
2232.00,4.31942,20.045233,-0.000179,20.012227,0.9390,0.345,4.31942,0.00000
2233.00,4.32787,20.045233,-0.000179,20.012194,0.9391,0.345,4.32787,0.00000
2234.00,4.33441,20.045249,-0.000180,20.012159,0.9393,0.345,4.33441,0.00000
2235.00,4.33845,20.045284,-0.000182,20.012215,0.9394,0.345,4.33845,0.00000
2236.00,4.34145,20.045347,-0.000182,20.012225,0.9396,0.345,4.34145,0.00000
2237.00,4.34300,20.045352,-0.000181,20.012231,0.9397,0.345,4.34300,0.00000
2238.00,4.34508,20.045432,-0.000179,20.012304,0.9398,0.345,4.34508,0.00000
2239.00,4.34692,20.045485,-0.000176,20.012372,0.9400,0.345,4.34692,0.00000
2240.00,4.34724,20.045508,-0.000175,20.012403,0.9401,0.345,4.34724,0.00000
2241.00,4.34689,20.045444,-0.000178,20.012379,0.9403,0.345,4.34689,0.00000
2242.00,4.34727,20.045418,-0.000180,20.012370,0.9404,0.345,4.34727,0.00000
2243.00,4.34563,20.045374,-0.000182,20.012336,0.9406,0.346,4.34563,0.00000
2244.00,4.34417,20.045362,-0.000184,20.012317,0.9407,0.346,4.34417,0.00000
2245.00,4.34424,20.045360,-0.000185,20.012285,0.9409,0.346,4.34424,0.00000
2246.00,4.34408,20.045362,-0.000185,20.012287,0.9411,0.346,4.34408,0.00000
2247.00,4.34377,20.045303,-0.000184,20.012194,0.9412,0.346,4.34377,0.00000
2248.00,4.34423,20.045336,-0.000183,20.012191,0.9414,0.346,4.34423,0.00000
2249.00,4.34453,20.045330,-0.000180,20.012142,0.9416,0.346,4.34453,0.00000
2250.00,4.34521,20.045334,-0.000179,20.012129,0.9417,0.346,4.34521,0.00000
2251.00,4.34571,20.045362,-0.000177,20.012126,0.9418,0.346,4.34571,0.00000
2252.00,4.34586,20.045461,-0.000180,20.012220,0.9419,0.346,4.34586,0.00000
2253.00,4.34656,20.045419,-0.000179,20.012165,0.9420,0.346,4.34656,0.00000
2254.00,4.34626,20.045473,-0.000181,20.012192,0.9421,0.346,4.34626,0.00000
2255.00,4.34555,20.045479,-0.000183,20.012172,0.9422,0.346,4.34555,0.00000
2256.00,4.34480,20.045542,-0.000183,20.012209,0.9423,0.346,4.34480,0.00000
2257.00,4.34552,20.045542,-0.000180,20.012182,0.9424,0.346,4.34552,0.00000
2258.00,4.34550,20.045629,-0.000182,20.012268,0.9425,0.346,4.34550,0.00000
2259.00,4.34686,20.045605,-0.000182,20.012224,0.9426,0.346,4.34686,0.00000
2260.00,4.34730,20.045654,-0.000182,20.012232,0.9426,0.346,4.34730,0.00000
2261.00,4.34749,20.045633,-0.000183,20.012183,0.9427,0.346,4.34749,0.00000
2262.00,4.34722,20.045665,-0.000185,20.012210,0.9428,0.347,4.34722,0.00000
2263.00,4.34764,20.045681,-0.000184,20.012188,0.9429,0.347,4.34764,0.00000
2264.00,4.34664,20.045689,-0.000185,20.012211,0.9429,0.347,4.34664,0.00000
2265.00,4.34648,20.045690,-0.000186,20.012200,0.9430,0.347,4.34648,0.00000
2266.00,4.34740,20.045751,-0.000182,20.012199,0.9431,0.347,4.34740,0.00000
2267.00,4.34833,20.045736,-0.000181,20.012135,0.9431,0.347,4.34833,0.00000
2268.00,4.34829,20.045815,-0.000179,20.012203,0.9432,0.347,4.34829,0.00000
2269.00,4.34853,20.045888,-0.000176,20.012210,0.9432,0.347,4.34853,0.00000
2270.00,4.34832,20.045849,-0.000175,20.012171,0.9432,0.347,4.34832,0.00000
2271.00,4.34805,20.045831,-0.000180,20.012192,0.9433,0.347,4.34805,0.00000
2272.00,4.34675,20.045906,-0.000182,20.012242,0.9433,0.347,4.34675,0.00000
2273.00,4.34568,20.045896,-0.000183,20.012172,0.9434,0.347,4.34568,0.00000
2274.00,4.34504,20.045847,-0.000185,20.012109,0.9434,0.347,4.34504,0.00000
2275.00,4.34465,20.045933,-0.000184,20.012170,0.9435,0.347,4.34465,0.00000
2276.00,4.34482,20.045955,-0.000181,20.012147,0.9435,0.347,4.34482,0.00000
2277.00,4.34560,20.045997,-0.000183,20.012174,0.9435,0.347,4.34560,0.00000
2278.00,4.34668,20.046006,-0.000186,20.012190,0.9435,0.348,4.34668,0.00000
2279.00,4.34762,20.046131,-0.000186,20.012330,0.9436,0.348,4.34762,0.00000
2280.00,4.34877,20.046189,-0.000189,20.012313,0.9436,0.348,4.34877,0.00000
2281.00,4.34863,20.046225,-0.000191,20.012305,0.9436,0.348,4.34863,0.00000
2282.00,4.34890,20.046258,-0.000189,20.012287,0.9436,0.348,4.34890,0.00000
2283.00,4.34833,20.046223,-0.000191,20.012231,0.9437,0.348,4.34833,0.00000
2284.00,4.34742,20.046173,-0.000192,20.012127,0.9437,0.348,4.34742,0.00000
2285.00,4.34686,20.046157,-0.000193,20.012086,0.9437,0.348,4.34686,0.00000
2286.00,4.34621,20.046241,-0.000195,20.012184,0.9438,0.349,4.34621,0.00000
2287.00,4.34585,20.046215,-0.000195,20.012151,0.9438,0.349,4.34585,0.00000
2288.00,4.34538,20.046289,-0.000191,20.012198,0.9438,0.349,4.34538,0.00000
2289.00,4.34520,20.046320,-0.000188,20.012238,0.9438,0.349,4.34520,0.00000
2290.00,4.34470,20.046331,-0.000186,20.012275,0.9439,0.349,4.34470,0.00000
2291.00,4.34478,20.046242,-0.000182,20.012160,0.9439,0.349,4.34478,0.00000
2292.00,4.34477,20.046247,-0.000184,20.012191,0.9440,0.349,4.34477,0.00000
2293.00,4.34567,20.046241,-0.000183,20.012182,0.9440,0.349,4.34567,0.00000
2294.00,4.34663,20.046248,-0.000185,20.012179,0.9441,0.349,4.34663,0.00000
2295.00,4.34718,20.046319,-0.000184,20.012255,0.9442,0.349,4.34718,0.00000
2296.00,4.34713,20.046398,-0.000187,20.012327,0.9442,0.349,4.34713,0.00000
2297.00,4.34560,20.046503,-0.000183,20.012364,0.9443,0.349,4.34560,0.00000
2298.00,4.34445,20.046579,-0.000186,20.012445,0.9443,0.349,4.34445,0.00000
2299.00,4.34368,20.046627,-0.000186,20.012480,0.9444,0.349,4.34368,0.00000
2300.00,4.34403,20.046605,-0.000184,20.012385,0.9445,0.349,4.34403,0.00000
2301.00,4.34452,20.046576,-0.000183,20.012293,0.9445,0.349,4.34452,0.00000
2302.00,4.34604,20.046537,-0.000184,20.012267,0.9446,0.349,4.34604,0.00000
2303.00,4.34728,20.046566,-0.000182,20.012245,0.9447,0.349,4.34728,0.00000
2304.00,4.34773,20.046622,-0.000178,20.012257,0.9448,0.349,4.34773,0.00000
2305.00,4.34702,20.046610,-0.000180,20.012265,0.9449,0.349,4.34702,0.00000
2306.00,4.34665,20.046676,-0.000183,20.012380,0.9450,0.349,4.34665,0.00000
2307.00,4.34601,20.046774,-0.000184,20.012452,0.9451,0.349,4.34601,0.00000
2308.00,4.34483,20.046790,-0.000183,20.012433,0.9452,0.349,4.34483,0.00000
2309.00,4.34495,20.046762,-0.000182,20.012370,0.9453,0.349,4.34495,0.00000
2310.00,4.34476,20.046870,-0.000180,20.012455,0.9454,0.349,4.34476,0.00000
2311.00,4.34436,20.046859,-0.000175,20.012406,0.9455,0.349,4.34436,0.00000
2312.00,4.34451,20.046830,-0.000174,20.012341,0.9456,0.349,4.34451,0.00000
2313.00,4.34498,20.046802,-0.000174,20.012304,0.9457,0.349,4.34498,0.00000
2314.00,4.34462,20.046816,-0.000180,20.012317,0.9458,0.349,4.34462,0.00000
2315.00,4.34494,20.046741,-0.000181,20.012250,0.9459,0.350,4.34494,0.00000
2316.00,4.34533,20.046800,-0.000182,20.012305,0.9460,0.350,4.34533,0.00000
2317.00,4.34531,20.046784,-0.000179,20.012332,0.9461,0.350,4.34531,0.00000
2318.00,4.34520,20.046809,-0.000179,20.012374,0.9462,0.350,4.34520,0.00000
2319.00,4.34516,20.046846,-0.000180,20.012386,0.9463,0.350,4.34516,0.00000
2320.00,4.34558,20.046945,-0.000180,20.012460,0.9464,0.350,4.34558,0.00000
2321.00,4.34579,20.046924,-0.000179,20.012365,0.9466,0.350,4.34579,0.00000
2322.00,4.34572,20.046994,-0.000181,20.012357,0.9467,0.350,4.34572,0.00000
2323.00,4.34591,20.047048,-0.000182,20.012318,0.9468,0.350,4.34591,0.00000
2324.00,4.34543,20.047062,-0.000179,20.012341,0.9469,0.350,4.34543,0.00000
2325.00,4.34452,20.047060,-0.000179,20.012312,0.9470,0.350,4.34452,0.00000
2326.00,4.34441,20.047136,-0.000182,20.012376,0.9472,0.350,4.34441,0.00000
2327.00,4.34524,20.047122,-0.000184,20.012361,0.9473,0.350,4.34524,0.00000
2328.00,4.34525,20.047157,-0.000184,20.012448,0.9474,0.351,4.34525,0.00000
2329.00,4.34568,20.047197,-0.000186,20.012447,0.9475,0.351,4.34568,0.00000
2330.00,4.34594,20.047209,-0.000188,20.012415,0.9476,0.351,4.34594,0.00000
2331.00,4.34625,20.047220,-0.000189,20.012407,0.9477,0.351,4.34625,0.00000
2332.00,4.34490,20.047199,-0.000189,20.012362,0.9478,0.351,4.34490,0.00000
2333.00,4.34491,20.047228,-0.000186,20.012306,0.9479,0.351,4.34491,0.00000
2334.00,4.34475,20.047216,-0.000187,20.012276,0.9481,0.351,4.34475,0.00000
2335.00,4.34508,20.047250,-0.000189,20.012270,0.9482,0.351,4.34508,0.00000
2336.00,4.34494,20.047251,-0.000188,20.012257,0.9483,0.351,4.34494,0.00000
2337.00,4.34549,20.047278,-0.000185,20.012261,0.9483,0.351,4.34549,0.00000
2338.00,4.34518,20.047243,-0.000187,20.012251,0.9485,0.351,4.34518,0.00000
2339.00,4.34600,20.047311,-0.000185,20.012293,0.9486,0.351,4.34600,0.00000
2340.00,4.34642,20.047254,-0.000182,20.012243,0.9487,0.351,4.34642,0.00000
2341.00,4.34525,20.047270,-0.000177,20.012244,0.9488,0.351,4.34525,0.00000
2342.00,4.34447,20.047306,-0.000178,20.012262,0.9489,0.351,4.34447,0.00000
2343.00,4.34402,20.047340,-0.000177,20.012253,0.9490,0.351,4.34402,0.00000
2344.00,4.34320,20.047343,-0.000177,20.012252,0.9491,0.351,4.34320,0.00000
2345.00,4.34202,20.047428,-0.000175,20.012317,0.9491,0.351,4.34202,0.00000
2346.00,4.34343,20.047459,-0.000175,20.012315,0.9492,0.351,4.34343,0.00000
2347.00,4.34421,20.047457,-0.000175,20.012300,0.9493,0.351,4.34421,0.00000
2348.00,4.34359,20.047483,-0.000176,20.012284,0.9494,0.351,4.34359,0.00000
2349.00,4.34292,20.047467,-0.000177,20.012213,0.9495,0.351,4.34292,0.00000
2350.00,4.34329,20.047464,-0.000181,20.012168,0.9496,0.351,4.34329,0.00000
2351.00,4.34270,20.047501,-0.000184,20.012211,0.9497,0.352,4.34270,0.00000
2352.00,4.34254,20.047577,-0.000182,20.012189,0.9498,0.352,4.34254,0.00000
2353.00,4.34445,20.047590,-0.000183,20.012163,0.9499,0.352,4.34445,0.00000
2354.00,4.34503,20.047635,-0.000180,20.012191,0.9499,0.352,4.34503,0.00000
2355.00,4.34571,20.047673,-0.000177,20.012215,0.9500,0.352,4.34571,0.00000
2356.00,4.34633,20.047706,-0.000177,20.012163,0.9501,0.352,4.34633,0.00000
2357.00,4.34641,20.047612,-0.000181,20.012112,0.9501,0.352,4.34641,0.00000
2358.00,4.34634,20.047671,-0.000184,20.012174,0.9502,0.352,4.34634,0.00000
2359.00,4.34648,20.047735,-0.000189,20.012195,0.9502,0.352,4.34648,0.00000
2360.00,4.34634,20.047805,-0.000194,20.012206,0.9503,0.353,4.34634,0.00000
2361.00,4.34594,20.047781,-0.000194,20.012186,0.9504,0.353,4.34594,0.00000
2362.00,4.34595,20.047849,-0.000190,20.012227,0.9504,0.353,4.34595,0.00000
2363.00,4.34558,20.047745,-0.000184,20.012176,0.9505,0.353,4.34558,0.00000
2364.00,4.34537,20.047683,-0.000181,20.012148,0.9505,0.352,4.34537,0.00000
2365.00,4.34482,20.047610,-0.000177,20.012114,0.9506,0.352,4.34482,0.00000
2366.00,4.34494,20.047654,-0.000177,20.012166,0.9506,0.352,4.34494,0.00000
2367.00,4.34619,20.047702,-0.000178,20.012180,0.9507,0.352,4.34619,0.00000
2368.00,4.34567,20.047748,-0.000180,20.012198,0.9507,0.353,4.34567,0.00000
2369.00,4.34450,20.047830,-0.000181,20.012271,0.9508,0.353,4.34450,0.00000
2370.00,4.34307,20.047880,-0.000184,20.012296,0.9508,0.353,4.34307,0.00000
2371.00,4.34251,20.047893,-0.000182,20.012291,0.9509,0.353,4.34251,0.00000
2372.00,4.34090,20.047953,-0.000183,20.012319,0.9509,0.353,4.34090,0.00000
2373.00,4.34125,20.048016,-0.000183,20.012326,0.9510,0.353,4.34125,0.00000
2374.00,4.34353,20.048010,-0.000184,20.012252,0.9510,0.353,4.34353,0.00000
2375.00,4.34530,20.048043,-0.000179,20.012200,0.9511,0.353,4.34530,0.00000
2376.00,4.34571,20.048036,-0.000180,20.012148,0.9511,0.353,4.34571,0.00000
2377.00,4.34594,20.048028,-0.000176,20.012138,0.9512,0.353,4.34594,0.00000
2378.00,4.34555,20.048085,-0.000175,20.012172,0.9512,0.353,4.34555,0.00000
2379.00,4.34447,20.048119,-0.000174,20.012190,0.9512,0.353,4.34447,0.00000
2380.00,4.34403,20.048201,-0.000177,20.012299,0.9513,0.353,4.34403,0.00000
2381.00,4.34399,20.048267,-0.000173,20.012333,0.9513,0.353,4.34399,0.00000
2382.00,4.34342,20.048273,-0.000174,20.012369,0.9514,0.353,4.34342,0.00000
2383.00,4.34335,20.048241,-0.000178,20.012341,0.9514,0.353,4.34335,0.00000
2384.00,4.34337,20.048207,-0.000179,20.012324,0.9515,0.354,4.34337,0.00000
2385.00,4.34278,20.048155,-0.000176,20.012307,0.9515,0.353,4.34278,0.00000
2386.00,4.34210,20.048169,-0.000180,20.012370,0.9516,0.354,4.34210,0.00000
2387.00,4.34260,20.048237,-0.000182,20.012358,0.9516,0.354,4.34260,0.00000
2388.00,4.34202,20.048252,-0.000179,20.012333,0.9517,0.354,4.34202,0.00000
2389.00,4.34194,20.048289,-0.000176,20.012291,0.9518,0.354,4.34194,0.00000
2390.00,4.34254,20.048307,-0.000177,20.012237,0.9518,0.354,4.34254,0.00000
2391.00,4.34273,20.048378,-0.000177,20.012205,0.9519,0.354,4.34273,0.00000
2392.00,4.34261,20.048391,-0.000178,20.012196,0.9520,0.354,4.34261,0.00000
2393.00,4.34307,20.048472,-0.000179,20.012224,0.9521,0.354,4.34307,0.00000
2394.00,4.34238,20.048436,-0.000183,20.012235,0.9522,0.354,4.34238,0.00000
2395.00,4.34197,20.048454,-0.000183,20.012203,0.9522,0.354,4.34197,0.00000
2396.00,4.34189,20.048378,-0.000182,20.012189,0.9522,0.354,4.34189,0.00000
2397.00,4.34162,20.048389,-0.000180,20.012167,0.9523,0.354,4.34162,0.00000
2398.00,4.34253,20.048355,-0.000181,20.012138,0.9524,0.354,4.34253,0.00000
2399.00,4.34384,20.048446,-0.000181,20.012187,0.9525,0.354,4.34384,0.00000
2400.00,4.34434,20.048451,-0.000181,20.012236,0.9525,0.355,4.34434,0.00000
2401.00,4.34434,20.048462,-0.000182,20.012197,0.9527,0.355,4.34434,0.00000
@14,1.8000,3.6, 2400.039 
2402.00,4.34399,20.048507,-0.000182,20.012219,0.9528,0.355,4.34399,0.00000
2403.00,4.34316,20.048516,-0.000181,20.012155,0.9529,0.355,4.34316,0.00000
2404.00,4.34114,20.048544,-0.000182,20.012098,0.9529,0.355,4.34114,0.00000
2405.00,4.33649,20.048583,-0.000186,20.012038,0.9531,0.355,4.33649,0.00000
2406.00,4.32818,20.048619,-0.000185,20.012043,0.9532,0.355,4.32818,0.00000
2407.00,4.31791,20.048562,-0.000187,20.011992,0.9533,0.355,4.31791,0.00000
2408.00,4.30788,20.048626,-0.000191,20.012073,0.9534,0.356,4.30788,0.00000
2409.00,4.30197,20.048701,-0.000188,20.012160,0.9535,0.356,4.30197,0.00000
2410.00,4.30105,20.048762,-0.000186,20.012214,0.9536,0.356,4.30105,0.00000
2411.00,4.30554,20.048839,-0.000187,20.012237,0.9537,0.356,4.30554,0.00000
2412.00,4.31470,20.048875,-0.000187,20.012240,0.9538,0.356,4.31470,0.00000
2413.00,4.32310,20.048798,-0.000183,20.012174,0.9539,0.356,4.32310,0.00000
2414.00,4.32836,20.048740,-0.000184,20.012099,0.9540,0.356,4.32836,0.00000
2415.00,4.33222,20.048725,-0.000183,20.012051,0.9541,0.356,4.33222,0.00000
2416.00,4.33505,20.048671,-0.000184,20.011966,0.9542,0.356,4.33505,0.00000
2417.00,4.33599,20.048662,-0.000184,20.011923,0.9543,0.356,4.33599,0.00000
2418.00,4.33671,20.048736,-0.000182,20.011933,0.9544,0.356,4.33671,0.00000
2419.00,4.33801,20.048786,-0.000182,20.011955,0.9545,0.356,4.33801,0.00000
2420.00,4.33890,20.048812,-0.000184,20.011982,0.9546,0.356,4.33890,0.00000
2421.00,4.33894,20.048931,-0.000184,20.012076,0.9547,0.356,4.33894,0.00000
2422.00,4.33949,20.049035,-0.000181,20.012170,0.9548,0.356,4.33949,0.00000
2423.00,4.34062,20.049109,-0.000183,20.012216,0.9549,0.356,4.34062,0.00000
2424.00,4.34100,20.049121,-0.000184,20.012185,0.9550,0.356,4.34100,0.00000
2425.00,4.34001,20.049149,-0.000184,20.012143,0.9550,0.356,4.34001,0.00000
2426.00,4.34004,20.049086,-0.000183,20.012057,0.9551,0.356,4.34004,0.00000
2427.00,4.33931,20.049090,-0.000181,20.012025,0.9552,0.356,4.33931,0.00000
2428.00,4.33822,20.049098,-0.000180,20.012010,0.9553,0.356,4.33822,0.00000
2429.00,4.33781,20.049115,-0.000180,20.012022,0.9554,0.356,4.33781,0.00000
2430.00,4.33920,20.049059,-0.000179,20.012008,0.9555,0.356,4.33920,0.00000
2431.00,4.34022,20.049061,-0.000178,20.011974,0.9556,0.356,4.34022,0.00000
2432.00,4.34052,20.049032,-0.000183,20.011919,0.9557,0.357,4.34052,0.00000
2433.00,4.34128,20.049086,-0.000180,20.011955,0.9558,0.357,4.34128,0.00000
2434.00,4.34104,20.049078,-0.000179,20.011922,0.9559,0.357,4.34104,0.00000
2435.00,4.34039,20.049151,-0.000179,20.011960,0.9559,0.357,4.34039,0.00000
2436.00,4.33949,20.049219,-0.000179,20.012054,0.9560,0.357,4.33949,0.00000
2437.00,4.33912,20.049296,-0.000178,20.012152,0.9561,0.357,4.33912,0.00000
2438.00,4.33832,20.049258,-0.000182,20.012105,0.9562,0.357,4.33832,0.00000
2439.00,4.33884,20.049312,-0.000182,20.012117,0.9563,0.357,4.33884,0.00000
2440.00,4.33935,20.049316,-0.000181,20.012091,0.9564,0.357,4.33935,0.00000
2441.00,4.34024,20.049281,-0.000181,20.012042,0.9564,0.357,4.34024,0.00000
2442.00,4.34046,20.049207,-0.000181,20.011952,0.9565,0.357,4.34046,0.00000
2443.00,4.34027,20.049188,-0.000180,20.011895,0.9565,0.357,4.34027,0.00000
2444.00,4.34018,20.049196,-0.000176,20.011890,0.9566,0.357,4.34018,0.00000
2445.00,4.33981,20.049237,-0.000178,20.011923,0.9567,0.357,4.33981,0.00000
2446.00,4.33936,20.049287,-0.000179,20.011928,0.9568,0.357,4.33936,0.00000
2447.00,4.33968,20.049406,-0.000179,20.012023,0.9568,0.357,4.33968,0.00000
2448.00,4.34007,20.049518,-0.000181,20.012126,0.9569,0.357,4.34007,0.00000
2449.00,4.34059,20.049532,-0.000185,20.012107,0.9570,0.358,4.34059,0.00000
2450.00,4.34014,20.049534,-0.000186,20.012057,0.9571,0.358,4.34014,0.00000
2451.00,4.34025,20.049537,-0.000184,20.012076,0.9571,0.358,4.34025,0.00000
2452.00,4.33986,20.049500,-0.000186,20.011996,0.9572,0.358,4.33986,0.00000
2453.00,4.33985,20.049534,-0.000183,20.012048,0.9573,0.358,4.33985,0.00000
2454.00,4.33882,20.049616,-0.000180,20.012137,0.9573,0.358,4.33882,0.00000
2455.00,4.33954,20.049693,-0.000179,20.012280,0.9574,0.358,4.33954,0.00000
2456.00,4.33935,20.049795,-0.000182,20.012374,0.9575,0.358,4.33935,0.00000
2457.00,4.33989,20.049827,-0.000183,20.012413,0.9575,0.358,4.33989,0.00000
2458.00,4.33941,20.049824,-0.000187,20.012373,0.9576,0.358,4.33941,0.00000
2459.00,4.34016,20.049782,-0.000187,20.012349,0.9576,0.358,4.34016,0.00000
2460.00,4.34038,20.049745,-0.000188,20.012306,0.9577,0.359,4.34038,0.00000
2461.00,4.34094,20.049718,-0.000186,20.012239,0.9577,0.358,4.34094,0.00000
2462.00,4.34162,20.049715,-0.000184,20.012221,0.9578,0.358,4.34162,0.00000
2463.00,4.34187,20.049650,-0.000185,20.012165,0.9578,0.359,4.34187,0.00000
2464.00,4.34123,20.049693,-0.000185,20.012190,0.9578,0.359,4.34123,0.00000
2465.00,4.34071,20.049707,-0.000184,20.012164,0.9579,0.359,4.34071,0.00000
2466.00,4.34001,20.049709,-0.000186,20.012173,0.9579,0.359,4.34001,0.00000
2467.00,4.33914,20.049751,-0.000190,20.012163,0.9579,0.359,4.33914,0.00000
2468.00,4.34003,20.049845,-0.000185,20.012217,0.9579,0.359,4.34003,0.00000
2469.00,4.34014,20.049875,-0.000183,20.012196,0.9579,0.359,4.34014,0.00000
2470.00,4.33988,20.049885,-0.000181,20.012156,0.9579,0.359,4.33988,0.00000
2471.00,4.33976,20.049879,-0.000180,20.012087,0.9579,0.359,4.33976,0.00000
2472.00,4.33945,20.049891,-0.000176,20.012057,0.9580,0.359,4.33945,0.00000
2473.00,4.33878,20.049860,-0.000179,20.012049,0.9580,0.359,4.33878,0.00000
2474.00,4.33851,20.049804,-0.000184,20.012032,0.9580,0.359,4.33851,0.00000
2475.00,4.33951,20.049861,-0.000186,20.012079,0.9580,0.360,4.33951,0.00000
2476.00,4.34013,20.049878,-0.000186,20.012166,0.9580,0.360,4.34013,0.00000
2477.00,4.34006,20.049907,-0.000185,20.012196,0.9581,0.360,4.34006,0.00000
2478.00,4.34024,20.049886,-0.000183,20.012134,0.9581,0.360,4.34024,0.00000
2479.00,4.34029,20.049978,-0.000179,20.012214,0.9581,0.359,4.34029,0.00000
2480.00,4.33895,20.049932,-0.000174,20.012204,0.9581,0.359,4.33895,0.00000
2481.00,4.33750,20.049999,-0.000172,20.012230,0.9582,0.359,4.33750,0.00000
2482.00,4.33707,20.049965,-0.000172,20.012230,0.9582,0.359,4.33707,0.00000
2483.00,4.33708,20.050039,-0.000169,20.012293,0.9583,0.359,4.33708,0.00000
2484.00,4.33727,20.050044,-0.000172,20.012248,0.9583,0.359,4.33727,0.00000
2485.00,4.33757,20.050119,-0.000175,20.012291,0.9583,0.359,4.33757,0.00000
2486.00,4.33834,20.050121,-0.000175,20.012259,0.9584,0.360,4.33834,0.00000
2487.00,4.33841,20.050217,-0.000175,20.012336,0.9584,0.360,4.33841,0.00000
2488.00,4.33834,20.050177,-0.000179,20.012289,0.9584,0.360,4.33834,0.00000
2489.00,4.33899,20.050171,-0.000178,20.012243,0.9584,0.360,4.33899,0.00000
2490.00,4.33926,20.050183,-0.000180,20.012195,0.9585,0.360,4.33926,0.00000
2491.00,4.33956,20.050211,-0.000184,20.012219,0.9586,0.360,4.33956,0.00000
2492.00,4.33988,20.050205,-0.000185,20.012178,0.9586,0.360,4.33988,0.00000
2493.00,4.33975,20.050311,-0.000184,20.012211,0.9587,0.360,4.33975,0.00000
2494.00,4.33951,20.050355,-0.000185,20.012270,0.9588,0.360,4.33951,0.00000
2495.00,4.34004,20.050368,-0.000183,20.012265,0.9589,0.360,4.34004,0.00000
2496.00,4.34021,20.050422,-0.000181,20.012272,0.9589,0.360,4.34021,0.00000
2497.00,4.34045,20.050453,-0.000184,20.012299,0.9590,0.360,4.34045,0.00000
2498.00,4.34055,20.050440,-0.000186,20.012290,0.9591,0.361,4.34055,0.00000
2499.00,4.34041,20.050499,-0.000183,20.012306,0.9591,0.361,4.34041,0.00000
2500.00,4.33938,20.050544,-0.000184,20.012318,0.9592,0.361,4.33938,0.00000
2501.00,4.33842,20.050439,-0.000185,20.012203,0.9592,0.361,4.33842,0.00000
2502.00,4.33825,20.050418,-0.000183,20.012156,0.9593,0.361,4.33825,0.00000
2503.00,4.33803,20.050430,-0.000183,20.012181,0.9593,0.361,4.33803,0.00000
2504.00,4.33790,20.050370,-0.000185,20.012112,0.9594,0.361,4.33790,0.00000
2505.00,4.33785,20.050383,-0.000187,20.012144,0.9594,0.361,4.33785,0.00000
2506.00,4.33872,20.050484,-0.000186,20.012246,0.9595,0.361,4.33872,0.00000
2507.00,4.33976,20.050594,-0.000186,20.012297,0.9596,0.361,4.33976,0.00000
2508.00,4.34012,20.050637,-0.000185,20.012299,0.9596,0.361,4.34012,0.00000
2509.00,4.34031,20.050706,-0.000188,20.012352,0.9597,0.361,4.34031,0.00000
2510.00,4.34079,20.050685,-0.000187,20.012323,0.9597,0.362,4.34079,0.00000
2511.00,4.34065,20.050676,-0.000190,20.012237,0.9598,0.362,4.34065,0.00000
2512.00,4.33986,20.050643,-0.000191,20.012218,0.9599,0.362,4.33986,0.00000
2513.00,4.33946,20.050623,-0.000191,20.012147,0.9600,0.362,4.33946,0.00000
2514.00,4.33922,20.050603,-0.000192,20.012082,0.9600,0.362,4.33922,0.00000
2515.00,4.33911,20.050662,-0.000189,20.012039,0.9601,0.362,4.33911,0.00000
2516.00,4.33880,20.050666,-0.000188,20.012044,0.9602,0.362,4.33880,0.00000
2517.00,4.33848,20.050722,-0.000189,20.012031,0.9603,0.362,4.33848,0.00000
2518.00,4.33805,20.050752,-0.000190,20.012054,0.9603,0.362,4.33805,0.00000
2519.00,4.33775,20.050793,-0.000187,20.012096,0.9604,0.362,4.33775,0.00000
2520.00,4.33769,20.050782,-0.000188,20.012144,0.9605,0.362,4.33769,0.00000
2521.00,4.33799,20.050849,-0.000188,20.012223,0.9606,0.362,4.33799,0.00000
2522.00,4.33816,20.050857,-0.000186,20.012299,0.9606,0.362,4.33816,0.00000
2523.00,4.33859,20.050896,-0.000184,20.012318,0.9607,0.362,4.33859,0.00000
2524.00,4.33834,20.050959,-0.000186,20.012356,0.9608,0.362,4.33834,0.00000
2525.00,4.33883,20.050982,-0.000189,20.012342,0.9609,0.362,4.33883,0.00000
2526.00,4.33882,20.051033,-0.000191,20.012324,0.9610,0.363,4.33882,0.00000
2527.00,4.33839,20.050987,-0.000190,20.012224,0.9611,0.363,4.33839,0.00000
2528.00,4.33833,20.050990,-0.000190,20.012213,0.9612,0.363,4.33833,0.00000
2529.00,4.33838,20.051020,-0.000189,20.012244,0.9613,0.363,4.33838,0.00000
2530.00,4.33830,20.051068,-0.000187,20.012274,0.9614,0.363,4.33830,0.00000
2531.00,4.33870,20.051099,-0.000184,20.012257,0.9615,0.363,4.33870,0.00000
2532.00,4.33979,20.051147,-0.000185,20.012275,0.9616,0.363,4.33979,0.00000
2533.00,4.33945,20.051207,-0.000184,20.012324,0.9616,0.363,4.33945,0.00000
2534.00,4.33922,20.051131,-0.000183,20.012215,0.9617,0.363,4.33922,0.00000
2535.00,4.33845,20.051146,-0.000181,20.012199,0.9618,0.363,4.33845,0.00000
2536.00,4.33771,20.051103,-0.000181,20.012218,0.9619,0.363,4.33771,0.00000
2537.00,4.33659,20.051132,-0.000180,20.012276,0.9620,0.363,4.33659,0.00000
2538.00,4.33667,20.051124,-0.000178,20.012222,0.9621,0.363,4.33667,0.00000
2539.00,4.33721,20.051225,-0.000182,20.012280,0.9622,0.363,4.33721,0.00000
2540.00,4.33750,20.051289,-0.000184,20.012333,0.9623,0.363,4.33750,0.00000
2541.00,4.33783,20.051309,-0.000184,20.012304,0.9624,0.363,4.33783,0.00000
2542.00,4.33819,20.051366,-0.000187,20.012308,0.9625,0.363,4.33819,0.00000
2543.00,4.33832,20.051395,-0.000190,20.012334,0.9626,0.363,4.33832,0.00000
2544.00,4.33742,20.051378,-0.000184,20.012302,0.9626,0.363,4.33742,0.00000
2545.00,4.33688,20.051376,-0.000180,20.012266,0.9627,0.363,4.33688,0.00000
2546.00,4.33678,20.051437,-0.000179,20.012341,0.9628,0.363,4.33678,0.00000
2547.00,4.33648,20.051464,-0.000173,20.012333,0.9629,0.363,4.33648,0.00000
2548.00,4.33655,20.051502,-0.000174,20.012341,0.9630,0.363,4.33655,0.00000
2549.00,4.33722,20.051480,-0.000181,20.012290,0.9631,0.363,4.33722,0.00000
2550.00,4.33827,20.051464,-0.000187,20.012255,0.9632,0.364,4.33827,0.00000
2551.00,4.33824,20.051425,-0.000192,20.012144,0.9633,0.364,4.33824,0.00000
2552.00,4.33777,20.051464,-0.000196,20.012133,0.9634,0.364,4.33777,0.00000
2553.00,4.33644,20.051447,-0.000196,20.012105,0.9635,0.364,4.33644,0.00000
2554.00,4.33606,20.051517,-0.000193,20.012093,0.9637,0.364,4.33606,0.00000
2555.00,4.33575,20.051570,-0.000189,20.012058,0.9638,0.364,4.33575,0.00000
2556.00,4.33604,20.051643,-0.000186,20.012075,0.9639,0.364,4.33604,0.00000
2557.00,4.33720,20.051592,-0.000187,20.011984,0.9640,0.364,4.33720,0.00000
2558.00,4.33854,20.051632,-0.000188,20.011981,0.9640,0.364,4.33854,0.00000
2559.00,4.33868,20.051614,-0.000190,20.011998,0.9641,0.364,4.33868,0.00000
2560.00,4.33804,20.051643,-0.000192,20.012046,0.9642,0.364,4.33804,0.00000
2561.00,4.33815,20.051678,-0.000195,20.012062,0.9643,0.365,4.33815,0.00000
2562.00,4.33724,20.051769,-0.000194,20.012157,0.9645,0.365,4.33724,0.00000
2563.00,4.33696,20.051788,-0.000189,20.012177,0.9646,0.365,4.33696,0.00000
2564.00,4.33696,20.051845,-0.000186,20.012244,0.9647,0.364,4.33696,0.00000
2565.00,4.33681,20.051817,-0.000185,20.012259,0.9648,0.364,4.33681,0.00000
2566.00,4.33548,20.051803,-0.000183,20.012239,0.9650,0.364,4.33548,0.00000
2567.00,4.33616,20.051687,-0.000184,20.012115,0.9651,0.364,4.33616,0.00000
2568.00,4.33664,20.051693,-0.000187,20.012101,0.9652,0.364,4.33664,0.00000
2569.00,4.33740,20.051700,-0.000190,20.012056,0.9652,0.365,4.33740,0.00000
2570.00,4.33802,20.051748,-0.000191,20.011986,0.9653,0.365,4.33802,0.00000
2571.00,4.33806,20.051712,-0.000191,20.011938,0.9654,0.365,4.33806,0.00000
2572.00,4.33788,20.051826,-0.000196,20.012002,0.9655,0.365,4.33788,0.00000
2573.00,4.33681,20.051873,-0.000198,20.012014,0.9656,0.365,4.33681,0.00000
2574.00,4.33575,20.051838,-0.000197,20.011954,0.9657,0.365,4.33575,0.00000
2575.00,4.33578,20.051815,-0.000196,20.011955,0.9658,0.365,4.33578,0.00000
2576.00,4.33628,20.051857,-0.000194,20.011981,0.9659,0.365,4.33628,0.00000
2577.00,4.33669,20.051861,-0.000193,20.012026,0.9660,0.365,4.33669,0.00000
2578.00,4.33778,20.051817,-0.000193,20.011999,0.9660,0.365,4.33778,0.00000
2579.00,4.33821,20.051875,-0.000194,20.012073,0.9661,0.366,4.33821,0.00000
2580.00,4.33728,20.051843,-0.000196,20.012055,0.9663,0.366,4.33728,0.00000
2581.00,4.33736,20.051872,-0.000198,20.012032,0.9664,0.366,4.33736,0.00000
2582.00,4.33690,20.051914,-0.000194,20.011997,0.9665,0.366,4.33690,0.00000
@15,1.8000,3.6, 2580.001 
2583.00,4.33626,20.052034,-0.000195,20.012062,0.9666,0.366,4.33626,0.00000
2584.00,4.33460,20.052048,-0.000195,20.012026,0.9667,0.366,4.33460,0.00000
2585.00,4.33024,20.052108,-0.000196,20.012012,0.9668,0.366,4.33024,0.00000
2586.00,4.32197,20.052135,-0.000196,20.011985,0.9668,0.366,4.32197,0.00000
2587.00,4.31148,20.052088,-0.000196,20.011921,0.9669,0.366,4.31148,0.00000
2588.00,4.30155,20.052014,-0.000196,20.011836,0.9669,0.366,4.30155,0.00000
2589.00,4.29634,20.052003,-0.000197,20.011808,0.9670,0.367,4.29634,0.00000
2590.00,4.29682,20.052009,-0.000198,20.011804,0.9670,0.367,4.29682,0.00000
2591.00,4.30172,20.052044,-0.000197,20.011881,0.9671,0.367,4.30172,0.00000
2592.00,4.30991,20.052066,-0.000198,20.011933,0.9672,0.367,4.30991,0.00000
2593.00,4.31858,20.052017,-0.000197,20.011867,0.9673,0.367,4.31858,0.00000
2594.00,4.32496,20.052078,-0.000194,20.011942,0.9674,0.367,4.32496,0.00000
2595.00,4.32900,20.052104,-0.000195,20.011977,0.9675,0.367,4.32900,0.00000
2596.00,4.33153,20.052121,-0.000195,20.011970,0.9676,0.367,4.33153,0.00000
2597.00,4.33276,20.052105,-0.000195,20.011914,0.9677,0.367,4.33276,0.00000
2598.00,4.33332,20.052228,-0.000195,20.012063,0.9678,0.367,4.33332,0.00000
2599.00,4.33307,20.052207,-0.000196,20.012001,0.9679,0.367,4.33307,0.00000
2600.00,4.33248,20.052300,-0.000193,20.012104,0.9680,0.367,4.33248,0.00000
2601.00,4.33294,20.052337,-0.000192,20.012128,0.9681,0.367,4.33294,0.00000
2602.00,4.33316,20.052455,-0.000191,20.012227,0.9681,0.367,4.33316,0.00000
2603.00,4.33353,20.052476,-0.000189,20.012189,0.9682,0.367,4.33353,0.00000
2604.00,4.33399,20.052502,-0.000187,20.012180,0.9683,0.367,4.33399,0.00000
2605.00,4.33440,20.052424,-0.000186,20.012064,0.9683,0.367,4.33440,0.00000
2606.00,4.33396,20.052376,-0.000186,20.012004,0.9684,0.367,4.33396,0.00000
2607.00,4.33371,20.052346,-0.000186,20.011958,0.9684,0.367,4.33371,0.00000
2608.00,4.33343,20.052353,-0.000183,20.011910,0.9685,0.367,4.33343,0.00000
2609.00,4.33305,20.052431,-0.000182,20.011995,0.9686,0.367,4.33305,0.00000
2610.00,4.33214,20.052490,-0.000184,20.012009,0.9686,0.367,4.33214,0.00000
2611.00,4.33205,20.052492,-0.000185,20.011990,0.9687,0.367,4.33205,0.00000
2612.00,4.33244,20.052466,-0.000183,20.011930,0.9687,0.367,4.33244,0.00000
2613.00,4.33376,20.052447,-0.000186,20.011888,0.9687,0.367,4.33376,0.00000
2614.00,4.33441,20.052426,-0.000188,20.011826,0.9688,0.368,4.33441,0.00000
2615.00,4.33561,20.052472,-0.000189,20.011873,0.9688,0.368,4.33561,0.00000
2616.00,4.33469,20.052543,-0.000189,20.011906,0.9689,0.368,4.33469,0.00000
2617.00,4.33404,20.052605,-0.000188,20.011969,0.9689,0.368,4.33404,0.00000
2618.00,4.33255,20.052637,-0.000188,20.012019,0.9690,0.368,4.33255,0.00000
2619.00,4.33211,20.052636,-0.000188,20.012002,0.9690,0.368,4.33211,0.00000
2620.00,4.33205,20.052605,-0.000185,20.011996,0.9690,0.368,4.33205,0.00000
2621.00,4.33327,20.052662,-0.000182,20.012051,0.9691,0.368,4.33327,0.00000
2622.00,4.33371,20.052665,-0.000182,20.012011,0.9691,0.368,4.33371,0.00000
2623.00,4.33310,20.052788,-0.000181,20.012084,0.9692,0.368,4.33310,0.00000
2624.00,4.33331,20.052750,-0.000181,20.012030,0.9692,0.368,4.33331,0.00000
2625.00,4.33343,20.052802,-0.000180,20.012022,0.9693,0.368,4.33343,0.00000
2626.00,4.33243,20.052711,-0.000181,20.011918,0.9694,0.368,4.33243,0.00000
2627.00,4.33214,20.052793,-0.000182,20.011975,0.9694,0.368,4.33214,0.00000
2628.00,4.33277,20.052717,-0.000182,20.011930,0.9695,0.368,4.33277,0.00000
2629.00,4.33337,20.052807,-0.000181,20.012003,0.9696,0.368,4.33337,0.00000
2630.00,4.33351,20.052796,-0.000183,20.011942,0.9696,0.368,4.33351,0.00000
2631.00,4.33353,20.052904,-0.000186,20.012022,0.9696,0.368,4.33353,0.00000
2632.00,4.33282,20.052920,-0.000185,20.011992,0.9697,0.368,4.33282,0.00000
2633.00,4.33304,20.052962,-0.000186,20.011972,0.9698,0.368,4.33304,0.00000
2634.00,4.33275,20.052971,-0.000186,20.011943,0.9698,0.368,4.33275,0.00000
2635.00,4.33283,20.053002,-0.000184,20.011960,0.9699,0.368,4.33283,0.00000
2636.00,4.33405,20.053011,-0.000182,20.011949,0.9700,0.368,4.33405,0.00000
2637.00,4.33535,20.052920,-0.000183,20.011898,0.9701,0.368,4.33535,0.00000
2638.00,4.33549,20.052991,-0.000184,20.011967,0.9702,0.369,4.33549,0.00000
2639.00,4.33529,20.053041,-0.000186,20.012054,0.9702,0.369,4.33529,0.00000
2640.00,4.33464,20.053131,-0.000185,20.012127,0.9703,0.369,4.33464,0.00000
2641.00,4.33387,20.053156,-0.000184,20.012126,0.9704,0.369,4.33387,0.00000
2642.00,4.33368,20.053262,-0.000185,20.012175,0.9704,0.369,4.33368,0.00000
2643.00,4.33401,20.053214,-0.000185,20.012068,0.9705,0.369,4.33401,0.00000
2644.00,4.33445,20.053226,-0.000187,20.011967,0.9706,0.369,4.33445,0.00000
2645.00,4.33430,20.053170,-0.000189,20.011889,0.9706,0.369,4.33430,0.00000
2646.00,4.33411,20.053134,-0.000191,20.011842,0.9707,0.369,4.33411,0.00000
2647.00,4.33368,20.053178,-0.000192,20.011840,0.9708,0.369,4.33368,0.00000
2648.00,4.33322,20.053222,-0.000191,20.011859,0.9708,0.369,4.33322,0.00000
2649.00,4.33279,20.053169,-0.000192,20.011847,0.9709,0.370,4.33279,0.00000
2650.00,4.33360,20.053190,-0.000196,20.011817,0.9710,0.370,4.33360,0.00000
2651.00,4.33460,20.053236,-0.000197,20.011849,0.9711,0.370,4.33460,0.00000
2652.00,4.33511,20.053229,-0.000196,20.011832,0.9712,0.370,4.33511,0.00000
2653.00,4.33513,20.053242,-0.000195,20.011856,0.9712,0.370,4.33513,0.00000
2654.00,4.33457,20.053317,-0.000190,20.011893,0.9713,0.370,4.33457,0.00000
2655.00,4.33298,20.053387,-0.000185,20.011947,0.9714,0.370,4.33298,0.00000
2656.00,4.33217,20.053442,-0.000185,20.011891,0.9715,0.370,4.33217,0.00000
2657.00,4.33178,20.053457,-0.000185,20.011873,0.9716,0.370,4.33178,0.00000
2658.00,4.33130,20.053463,-0.000186,20.011817,0.9717,0.370,4.33130,0.00000
2659.00,4.33183,20.053462,-0.000190,20.011770,0.9718,0.370,4.33183,0.00000
2660.00,4.33293,20.053473,-0.000191,20.011788,0.9720,0.370,4.33293,0.00000
2661.00,4.33335,20.053479,-0.000190,20.011838,0.9721,0.370,4.33335,0.00000
2662.00,4.33378,20.053470,-0.000192,20.011842,0.9722,0.370,4.33378,0.00000
2663.00,4.33487,20.053498,-0.000192,20.011899,0.9723,0.371,4.33487,0.00000
2664.00,4.33514,20.053530,-0.000192,20.011941,0.9724,0.371,4.33514,0.00000
2665.00,4.33456,20.053521,-0.000192,20.011908,0.9724,0.371,4.33456,0.00000
2666.00,4.33415,20.053476,-0.000192,20.011843,0.9725,0.371,4.33415,0.00000
2667.00,4.33453,20.053491,-0.000194,20.011814,0.9726,0.371,4.33453,0.00000
2668.00,4.33443,20.053530,-0.000196,20.011830,0.9726,0.371,4.33443,0.00000
2669.00,4.33353,20.053580,-0.000193,20.011871,0.9727,0.371,4.33353,0.00000
2670.00,4.33410,20.053611,-0.000192,20.011868,0.9728,0.371,4.33410,0.00000
2671.00,4.33433,20.053620,-0.000193,20.011893,0.9729,0.371,4.33433,0.00000
2672.00,4.33379,20.053645,-0.000190,20.011941,0.9730,0.371,4.33379,0.00000
2673.00,4.33295,20.053694,-0.000192,20.011971,0.9731,0.371,4.33295,0.00000
2674.00,4.33296,20.053713,-0.000193,20.011950,0.9732,0.371,4.33296,0.00000
2675.00,4.33272,20.053713,-0.000194,20.011909,0.9733,0.371,4.33272,0.00000
2676.00,4.33264,20.053723,-0.000193,20.011895,0.9734,0.371,4.33264,0.00000
2677.00,4.33227,20.053730,-0.000190,20.011873,0.9735,0.371,4.33227,0.00000
2678.00,4.33297,20.053687,-0.000189,20.011817,0.9735,0.371,4.33297,0.00000
2679.00,4.33325,20.053709,-0.000193,20.011853,0.9736,0.371,4.33325,0.00000
2680.00,4.33263,20.053767,-0.000195,20.011935,0.9737,0.372,4.33263,0.00000
2681.00,4.33254,20.053892,-0.000196,20.012012,0.9738,0.372,4.33254,0.00000
2682.00,4.33303,20.053947,-0.000198,20.012049,0.9740,0.372,4.33303,0.00000
2683.00,4.33266,20.054002,-0.000198,20.012022,0.9741,0.372,4.33266,0.00000
2684.00,4.33245,20.054029,-0.000195,20.012019,0.9742,0.372,4.33245,0.00000
2685.00,4.33366,20.053981,-0.000195,20.011975,0.9743,0.372,4.33366,0.00000
2686.00,4.33369,20.054016,-0.000195,20.012024,0.9744,0.372,4.33369,0.00000
2687.00,4.33353,20.054005,-0.000195,20.012000,0.9745,0.372,4.33353,0.00000
2688.00,4.33353,20.053957,-0.000193,20.012026,0.9746,0.372,4.33353,0.00000
2689.00,4.33369,20.053917,-0.000194,20.011953,0.9747,0.372,4.33369,0.00000
2690.00,4.33330,20.053973,-0.000194,20.011982,0.9748,0.372,4.33330,0.00000
2691.00,4.33298,20.053999,-0.000196,20.011969,0.9749,0.373,4.33298,0.00000
2692.00,4.33282,20.054026,-0.000196,20.011966,0.9750,0.373,4.33282,0.00000
2693.00,4.33283,20.054092,-0.000197,20.011954,0.9751,0.373,4.33283,0.00000
2694.00,4.33247,20.054125,-0.000195,20.012004,0.9752,0.373,4.33247,0.00000
2695.00,4.33177,20.054144,-0.000195,20.011993,0.9753,0.373,4.33177,0.00000
2696.00,4.33137,20.054073,-0.000193,20.011934,0.9753,0.373,4.33137,0.00000
2697.00,4.33086,20.054117,-0.000194,20.011982,0.9754,0.373,4.33086,0.00000
2698.00,4.33034,20.054170,-0.000193,20.012047,0.9755,0.373,4.33034,0.00000
2699.00,4.32952,20.054256,-0.000193,20.012045,0.9756,0.373,4.32952,0.00000
2700.00,4.33009,20.054318,-0.000194,20.012086,0.9757,0.373,4.33009,0.00000
2701.00,4.33121,20.054372,-0.000191,20.012081,0.9758,0.373,4.33121,0.00000
2702.00,4.33182,20.054386,-0.000188,20.012059,0.9759,0.373,4.33182,0.00000
2703.00,4.33210,20.054359,-0.000188,20.012000,0.9759,0.373,4.33210,0.00000
2704.00,4.33216,20.054370,-0.000187,20.012025,0.9760,0.373,4.33216,0.00000
2705.00,4.33098,20.054418,-0.000186,20.012021,0.9761,0.373,4.33098,0.00000
2706.00,4.33039,20.054447,-0.000186,20.012067,0.9761,0.373,4.33039,0.00000
2707.00,4.32979,20.054524,-0.000188,20.012153,0.9762,0.373,4.32979,0.00000
2708.00,4.32976,20.054583,-0.000187,20.012192,0.9763,0.373,4.32976,0.00000
2709.00,4.33086,20.054565,-0.000187,20.012149,0.9764,0.374,4.33086,0.00000
2710.00,4.33174,20.054502,-0.000186,20.012106,0.9764,0.374,4.33174,0.00000
2711.00,4.33210,20.054547,-0.000186,20.012092,0.9765,0.374,4.33210,0.00000
2712.00,4.33259,20.054603,-0.000184,20.012107,0.9766,0.374,4.33259,0.00000
2713.00,4.33252,20.054591,-0.000184,20.012066,0.9767,0.374,4.33252,0.00000
2714.00,4.33211,20.054645,-0.000184,20.012109,0.9767,0.374,4.33211,0.00000
2715.00,4.33189,20.054698,-0.000182,20.012148,0.9768,0.374,4.33189,0.00000
2716.00,4.33126,20.054644,-0.000181,20.012064,0.9768,0.374,4.33126,0.00000
2717.00,4.33101,20.054544,-0.000182,20.011923,0.9769,0.374,4.33101,0.00000
2718.00,4.33050,20.054498,-0.000183,20.011866,0.9769,0.374,4.33050,0.00000
2719.00,4.32982,20.054433,-0.000184,20.011824,0.9769,0.374,4.32982,0.00000
2720.00,4.33007,20.054388,-0.000185,20.011770,0.9770,0.374,4.33007,0.00000
2721.00,4.33097,20.054411,-0.000188,20.011793,0.9770,0.374,4.33097,0.00000
2722.00,4.33028,20.054463,-0.000189,20.011859,0.9770,0.374,4.33028,0.00000
2723.00,4.33092,20.054521,-0.000190,20.011922,0.9770,0.374,4.33092,0.00000
2724.00,4.33173,20.054534,-0.000189,20.011937,0.9771,0.374,4.33173,0.00000
2725.00,4.33155,20.054694,-0.000188,20.012032,0.9771,0.374,4.33155,0.00000
2726.00,4.33087,20.054723,-0.000187,20.012050,0.9771,0.374,4.33087,0.00000
2727.00,4.33132,20.054726,-0.000188,20.012034,0.9772,0.374,4.33132,0.00000
2728.00,4.33073,20.054748,-0.000189,20.012019,0.9771,0.374,4.33073,0.00000
2729.00,4.33001,20.054840,-0.000186,20.012051,0.9771,0.374,4.33001,0.00000
2730.00,4.32942,20.054751,-0.000188,20.012000,0.9771,0.375,4.32942,0.00000
2731.00,4.32953,20.054779,-0.000188,20.011989,0.9771,0.375,4.32953,0.00000
2732.00,4.32935,20.054764,-0.000187,20.011952,0.9771,0.375,4.32935,0.00000
2733.00,4.32962,20.054803,-0.000183,20.011960,0.9771,0.374,4.32962,0.00000
2734.00,4.33006,20.054815,-0.000186,20.011895,0.9771,0.375,4.33006,0.00000
2735.00,4.33034,20.054884,-0.000186,20.011920,0.9771,0.375,4.33034,0.00000
2736.00,4.32988,20.054913,-0.000185,20.011930,0.9772,0.375,4.32988,0.00000
2737.00,4.32959,20.054962,-0.000185,20.011976,0.9772,0.375,4.32959,0.00000
2738.00,4.32934,20.054949,-0.000187,20.011957,0.9772,0.375,4.32934,0.00000
2739.00,4.32903,20.054953,-0.000185,20.012005,0.9772,0.375,4.32903,0.00000
2740.00,4.32860,20.054896,-0.000182,20.011980,0.9772,0.375,4.32860,0.00000
2741.00,4.32861,20.054965,-0.000186,20.012014,0.9771,0.375,4.32861,0.00000
2742.00,4.32989,20.055010,-0.000187,20.012019,0.9772,0.375,4.32989,0.00000
2743.00,4.33074,20.055081,-0.000186,20.012076,0.9772,0.375,4.33074,0.00000
2744.00,4.33140,20.055150,-0.000187,20.012102,0.9772,0.375,4.33140,0.00000
2745.00,4.33207,20.055212,-0.000187,20.012051,0.9772,0.375,4.33207,0.00000
2746.00,4.33161,20.055227,-0.000184,20.012099,0.9772,0.375,4.33161,0.00000
2747.00,4.33073,20.055247,-0.000185,20.012068,0.9772,0.375,4.33073,0.00000
2748.00,4.33038,20.055311,-0.000184,20.012061,0.9772,0.375,4.33038,0.00000
2749.00,4.33001,20.055277,-0.000183,20.012028,0.9772,0.375,4.33001,0.00000
2750.00,4.32974,20.055251,-0.000184,20.012046,0.9772,0.375,4.32974,0.00000
2751.00,4.33103,20.055265,-0.000187,20.012063,0.9772,0.376,4.33103,0.00000
2752.00,4.33180,20.055226,-0.000186,20.012046,0.9772,0.376,4.33180,0.00000
2753.00,4.33146,20.055180,-0.000186,20.012013,0.9772,0.376,4.33146,0.00000
2754.00,4.33205,20.055236,-0.000189,20.011999,0.9772,0.376,4.33205,0.00000
2755.00,4.33202,20.055330,-0.000192,20.012071,0.9772,0.376,4.33202,0.00000
2756.00,4.33100,20.055293,-0.000190,20.011986,0.9772,0.376,4.33100,0.00000
2757.00,4.32989,20.055303,-0.000191,20.011953,0.9773,0.376,4.32989,0.00000
2758.00,4.32991,20.055304,-0.000192,20.011959,0.9773,0.376,4.32991,0.00000
2759.00,4.33003,20.055272,-0.000192,20.011962,0.9774,0.376,4.33003,0.00000
2760.00,4.33104,20.055260,-0.000189,20.011926,0.9775,0.376,4.33104,0.00000
2761.00,4.33134,20.055340,-0.000189,20.011994,0.9775,0.376,4.33134,0.00000
2762.00,4.33284,20.055380,-0.000184,20.012035,0.9776,0.376,4.33284,0.00000
@16,1.8000,3.6, 2760.088 
2763.00,4.33318,20.055439,-0.000180,20.012100,0.9776,0.376,4.33318,0.00000
2764.00,4.33148,20.055438,-0.000178,20.012066,0.9777,0.376,4.33148,0.00000
2765.00,4.32606,20.055399,-0.000179,20.012017,0.9777,0.376,4.32606,0.00000
2766.00,4.31868,20.055460,-0.000180,20.012048,0.9777,0.376,4.31868,0.00000
2767.00,4.30774,20.055484,-0.000184,20.012063,0.9777,0.376,4.30774,0.00000
2768.00,4.29763,20.055444,-0.000186,20.011998,0.9778,0.376,4.29763,0.00000
2769.00,4.29100,20.055468,-0.000186,20.012000,0.9778,0.377,4.29100,0.00000
2770.00,4.29042,20.055533,-0.000189,20.012013,0.9779,0.377,4.29042,0.00000
2771.00,4.29470,20.055450,-0.000193,20.011908,0.9780,0.377,4.29470,0.00000
2772.00,4.30259,20.055468,-0.000195,20.011869,0.9780,0.377,4.30259,0.00000
2773.00,4.31107,20.055407,-0.000197,20.011778,0.9781,0.377,4.31107,0.00000
2774.00,4.31758,20.055441,-0.000196,20.011788,0.9782,0.377,4.31758,0.00000
2775.00,4.32215,20.055481,-0.000190,20.011790,0.9782,0.377,4.32215,0.00000
2776.00,4.32483,20.055562,-0.000187,20.011811,0.9783,0.377,4.32483,0.00000
2777.00,4.32622,20.055696,-0.000185,20.011878,0.9784,0.377,4.32622,0.00000
2778.00,4.32693,20.055844,-0.000184,20.011969,0.9785,0.377,4.32693,0.00000
2779.00,4.32765,20.055883,-0.000189,20.011964,0.9786,0.377,4.32765,0.00000
2780.00,4.32859,20.055851,-0.000194,20.011940,0.9787,0.378,4.32859,0.00000
2781.00,4.32890,20.055871,-0.000195,20.011945,0.9788,0.378,4.32890,0.00000
2782.00,4.33041,20.055841,-0.000197,20.011925,0.9790,0.378,4.33041,0.00000
2783.00,4.33143,20.055827,-0.000196,20.011860,0.9791,0.378,4.33143,0.00000
2784.00,4.33272,20.055868,-0.000193,20.011900,0.9792,0.378,4.33272,0.00000
2785.00,4.33213,20.055926,-0.000192,20.011951,0.9794,0.378,4.33213,0.00000
2786.00,4.33181,20.055870,-0.000190,20.011933,0.9795,0.378,4.33181,0.00000
2787.00,4.32976,20.055841,-0.000187,20.011885,0.9795,0.378,4.32976,0.00000
2788.00,4.32827,20.055886,-0.000186,20.011986,0.9796,0.378,4.32827,0.00000
2789.00,4.32694,20.055941,-0.000190,20.012036,0.9797,0.378,4.32694,0.00000
2790.00,4.32738,20.055910,-0.000188,20.012019,0.9798,0.378,4.32738,0.00000
2791.00,4.32743,20.056011,-0.000190,20.012061,0.9799,0.378,4.32743,0.00000
2792.00,4.32841,20.056031,-0.000193,20.012154,0.9800,0.378,4.32841,0.00000
2793.00,4.32870,20.056036,-0.000191,20.012148,0.9801,0.378,4.32870,0.00000
2794.00,4.32817,20.055948,-0.000191,20.012067,0.9802,0.378,4.32817,0.00000
2795.00,4.32711,20.056039,-0.000192,20.012107,0.9803,0.378,4.32711,0.00000
2796.00,4.32651,20.056017,-0.000193,20.012109,0.9804,0.378,4.32651,0.00000
2797.00,4.32673,20.056052,-0.000190,20.012120,0.9805,0.378,4.32673,0.00000
2798.00,4.32771,20.056026,-0.000194,20.012049,0.9806,0.379,4.32771,0.00000
2799.00,4.32809,20.056079,-0.000196,20.012039,0.9807,0.379,4.32809,0.00000
2800.00,4.32919,20.056069,-0.000195,20.012016,0.9808,0.379,4.32919,0.00000
2801.00,4.32957,20.056115,-0.000194,20.012044,0.9809,0.379,4.32957,0.00000
2802.00,4.32849,20.056163,-0.000194,20.012005,0.9810,0.379,4.32849,0.00000
2803.00,4.32761,20.056269,-0.000191,20.012077,0.9811,0.379,4.32761,0.00000
2804.00,4.32753,20.056348,-0.000188,20.012129,0.9812,0.379,4.32753,0.00000
2805.00,4.32665,20.056434,-0.000186,20.012154,0.9813,0.379,4.32665,0.00000
2806.00,4.32739,20.056430,-0.000187,20.012117,0.9814,0.379,4.32739,0.00000
2807.00,4.32867,20.056387,-0.000189,20.012095,0.9815,0.379,4.32867,0.00000
2808.00,4.32883,20.056391,-0.000185,20.012087,0.9815,0.379,4.32883,0.00000
2809.00,4.32840,20.056358,-0.000184,20.012105,0.9815,0.379,4.32840,0.00000
2810.00,4.32815,20.056299,-0.000185,20.012069,0.9816,0.379,4.32815,0.00000
2811.00,4.32692,20.056287,-0.000178,20.012019,0.9816,0.379,4.32692,0.00000
2812.00,4.32546,20.056247,-0.000176,20.011967,0.9817,0.378,4.32546,0.00000
2813.00,4.32516,20.056263,-0.000182,20.011964,0.9817,0.379,4.32516,0.00000
2814.00,4.32571,20.056312,-0.000185,20.011941,0.9818,0.379,4.32571,0.00000
2815.00,4.32624,20.056383,-0.000185,20.012004,0.9818,0.379,4.32624,0.00000
2816.00,4.32687,20.056383,-0.000190,20.012008,0.9819,0.379,4.32687,0.00000
2817.00,4.32723,20.056486,-0.000193,20.012059,0.9820,0.379,4.32723,0.00000
2818.00,4.32720,20.056468,-0.000193,20.012007,0.9820,0.380,4.32720,0.00000
2819.00,4.32641,20.056453,-0.000193,20.011984,0.9821,0.380,4.32641,0.00000
2820.00,4.32609,20.056407,-0.000194,20.011945,0.9822,0.380,4.32609,0.00000
2821.00,4.32572,20.056430,-0.000193,20.011957,0.9822,0.380,4.32572,0.00000
2822.00,4.32594,20.056452,-0.000191,20.011986,0.9823,0.380,4.32594,0.00000
2823.00,4.32641,20.056492,-0.000188,20.012026,0.9824,0.380,4.32641,0.00000
2824.00,4.32695,20.056530,-0.000186,20.011998,0.9824,0.380,4.32695,0.00000
2825.00,4.32734,20.056585,-0.000185,20.011985,0.9825,0.380,4.32734,0.00000
2826.00,4.32837,20.056563,-0.000183,20.011941,0.9826,0.380,4.32837,0.00000
2827.00,4.32890,20.056536,-0.000183,20.011905,0.9826,0.380,4.32890,0.00000
2828.00,4.32814,20.056547,-0.000185,20.011916,0.9827,0.380,4.32814,0.00000
2829.00,4.32809,20.056579,-0.000188,20.012007,0.9827,0.380,4.32809,0.00000
2830.00,4.32815,20.056642,-0.000185,20.012078,0.9827,0.380,4.32815,0.00000
2831.00,4.32710,20.056740,-0.000190,20.012124,0.9828,0.380,4.32710,0.00000
2832.00,4.32666,20.056818,-0.000190,20.012169,0.9828,0.380,4.32666,0.00000
2833.00,4.32752,20.056806,-0.000187,20.012136,0.9828,0.380,4.32752,0.00000
2834.00,4.32725,20.056805,-0.000183,20.012100,0.9828,0.380,4.32725,0.00000
2835.00,4.32685,20.056828,-0.000183,20.012100,0.9829,0.380,4.32685,0.00000
2836.00,4.32629,20.056848,-0.000180,20.012092,0.9829,0.380,4.32629,0.00000
2837.00,4.32606,20.056841,-0.000182,20.012020,0.9829,0.380,4.32606,0.00000
2838.00,4.32601,20.056892,-0.000184,20.012041,0.9829,0.380,4.32601,0.00000
2839.00,4.32647,20.056898,-0.000188,20.012023,0.9830,0.381,4.32647,0.00000
2840.00,4.32630,20.056828,-0.000189,20.011936,0.9830,0.381,4.32630,0.00000
2841.00,4.32729,20.056865,-0.000189,20.011997,0.9830,0.381,4.32729,0.00000
2842.00,4.32678,20.056890,-0.000188,20.012082,0.9830,0.381,4.32678,0.00000
2843.00,4.32623,20.056943,-0.000188,20.012118,0.9830,0.381,4.32623,0.00000
2844.00,4.32661,20.057060,-0.000185,20.012161,0.9831,0.381,4.32661,0.00000
2845.00,4.32694,20.057132,-0.000187,20.012210,0.9831,0.381,4.32694,0.00000
2846.00,4.32733,20.057125,-0.000187,20.012150,0.9832,0.381,4.32733,0.00000
2847.00,4.32804,20.057107,-0.000188,20.012097,0.9832,0.381,4.32804,0.00000
2848.00,4.32834,20.057122,-0.000192,20.012101,0.9833,0.381,4.32834,0.00000
2849.00,4.32796,20.057018,-0.000192,20.012049,0.9833,0.381,4.32796,0.00000
2850.00,4.32835,20.056966,-0.000191,20.011980,0.9834,0.381,4.32835,0.00000
2851.00,4.32774,20.056952,-0.000192,20.011991,0.9834,0.381,4.32774,0.00000
2852.00,4.32769,20.056957,-0.000192,20.011962,0.9834,0.381,4.32769,0.00000
2853.00,4.32728,20.056947,-0.000189,20.011937,0.9835,0.381,4.32728,0.00000
2854.00,4.32753,20.056983,-0.000189,20.011906,0.9835,0.381,4.32753,0.00000
2855.00,4.32741,20.057088,-0.000191,20.011953,0.9836,0.382,4.32741,0.00000
2856.00,4.32766,20.057147,-0.000190,20.011947,0.9836,0.382,4.32766,0.00000
2857.00,4.32818,20.057210,-0.000188,20.011983,0.9837,0.382,4.32818,0.00000
2858.00,4.32849,20.057247,-0.000189,20.012006,0.9837,0.382,4.32849,0.00000
2859.00,4.32779,20.057291,-0.000187,20.012031,0.9838,0.382,4.32779,0.00000
2860.00,4.32758,20.057294,-0.000182,20.012011,0.9839,0.382,4.32758,0.00000
2861.00,4.32783,20.057290,-0.000181,20.011996,0.9839,0.381,4.32783,0.00000
2862.00,4.32761,20.057318,-0.000186,20.012011,0.9840,0.382,4.32761,0.00000
2863.00,4.32822,20.057284,-0.000189,20.011967,0.9841,0.382,4.32822,0.00000
2864.00,4.32941,20.057265,-0.000191,20.011996,0.9841,0.382,4.32941,0.00000
2865.00,4.32893,20.057243,-0.000197,20.011975,0.9842,0.382,4.32893,0.00000
2866.00,4.32747,20.057307,-0.000196,20.012021,0.9842,0.383,4.32747,0.00000
2867.00,4.32595,20.057352,-0.000190,20.012041,0.9843,0.382,4.32595,0.00000
2868.00,4.32474,20.057403,-0.000189,20.012102,0.9843,0.382,4.32474,0.00000
2869.00,4.32448,20.057449,-0.000187,20.012103,0.9843,0.382,4.32448,0.00000
2870.00,4.32428,20.057524,-0.000186,20.012167,0.9843,0.382,4.32428,0.00000
2871.00,4.32442,20.057516,-0.000190,20.012176,0.9843,0.382,4.32442,0.00000
2872.00,4.32515,20.057415,-0.000191,20.012082,0.9844,0.383,4.32515,0.00000
2873.00,4.32579,20.057486,-0.000186,20.012083,0.9844,0.382,4.32579,0.00000
2874.00,4.32489,20.057519,-0.000187,20.012088,0.9844,0.382,4.32489,0.00000
2875.00,4.32509,20.057518,-0.000187,20.012065,0.9845,0.383,4.32509,0.00000
2876.00,4.32545,20.057596,-0.000185,20.012075,0.9845,0.383,4.32545,0.00000
2877.00,4.32476,20.057641,-0.000185,20.012132,0.9845,0.383,4.32476,0.00000
2878.00,4.32418,20.057567,-0.000188,20.012040,0.9845,0.383,4.32418,0.00000
2879.00,4.32413,20.057639,-0.000185,20.012060,0.9846,0.383,4.32413,0.00000
2880.00,4.32440,20.057659,-0.000181,20.012046,0.9846,0.383,4.32440,0.00000
2881.00,4.32493,20.057622,-0.000178,20.012036,0.9846,0.382,4.32493,0.00000
2882.00,4.32587,20.057747,-0.000180,20.012081,0.9846,0.383,4.32587,0.00000
2883.00,4.32663,20.057910,-0.000178,20.012199,0.9847,0.382,4.32663,0.00000
2884.00,4.32666,20.057886,-0.000180,20.012195,0.9847,0.383,4.32666,0.00000
2885.00,4.32612,20.057936,-0.000185,20.012241,0.9847,0.383,4.32612,0.00000
2886.00,4.32647,20.057998,-0.000188,20.012296,0.9847,0.383,4.32647,0.00000
2887.00,4.32664,20.057951,-0.000187,20.012251,0.9847,0.383,4.32664,0.00000
2888.00,4.32603,20.057811,-0.000186,20.012153,0.9847,0.383,4.32603,0.00000
2889.00,4.32662,20.057795,-0.000188,20.012110,0.9846,0.383,4.32662,0.00000
2890.00,4.32726,20.057776,-0.000189,20.012107,0.9846,0.383,4.32726,0.00000
2891.00,4.32728,20.057741,-0.000189,20.011999,0.9846,0.383,4.32728,0.00000
2892.00,4.32770,20.057818,-0.000189,20.012026,0.9846,0.383,4.32770,0.00000
2893.00,4.32755,20.057904,-0.000192,20.012040,0.9846,0.384,4.32755,0.00000
2894.00,4.32685,20.058001,-0.000194,20.012075,0.9846,0.384,4.32685,0.00000
2895.00,4.32627,20.058047,-0.000193,20.012074,0.9846,0.384,4.32627,0.00000
2896.00,4.32555,20.058073,-0.000191,20.012068,0.9847,0.384,4.32555,0.00000
2897.00,4.32543,20.058052,-0.000193,20.011991,0.9847,0.384,4.32543,0.00000
2898.00,4.32677,20.058042,-0.000191,20.011967,0.9847,0.384,4.32677,0.00000
2899.00,4.32659,20.057984,-0.000188,20.011907,0.9847,0.384,4.32659,0.00000
2900.00,4.32673,20.057970,-0.000187,20.011883,0.9847,0.384,4.32673,0.00000
2901.00,4.32703,20.057980,-0.000191,20.011912,0.9847,0.384,4.32703,0.00000
2902.00,4.32639,20.058053,-0.000192,20.012041,0.9847,0.384,4.32639,0.00000
2903.00,4.32496,20.058102,-0.000193,20.012052,0.9848,0.384,4.32496,0.00000
2904.00,4.32634,20.058139,-0.000193,20.012071,0.9848,0.384,4.32634,0.00000
2905.00,4.32730,20.058054,-0.000195,20.011936,0.9848,0.384,4.32730,0.00000
2906.00,4.32753,20.058082,-0.000194,20.011915,0.9848,0.384,4.32753,0.00000
2907.00,4.32861,20.057999,-0.000196,20.011763,0.9848,0.385,4.32861,0.00000
2908.00,4.32981,20.058011,-0.000199,20.011793,0.9848,0.385,4.32981,0.00000
2909.00,4.32964,20.058054,-0.000199,20.011811,0.9848,0.385,4.32964,0.00000
2910.00,4.32840,20.058092,-0.000194,20.011820,0.9848,0.385,4.32840,0.00000
2911.00,4.32782,20.058152,-0.000194,20.011855,0.9848,0.385,4.32782,0.00000
2912.00,4.32687,20.058229,-0.000191,20.011911,0.9848,0.385,4.32687,0.00000
2913.00,4.32607,20.058288,-0.000187,20.011962,0.9848,0.385,4.32607,0.00000
2914.00,4.32535,20.058235,-0.000190,20.011949,0.9849,0.385,4.32535,0.00000
2915.00,4.32544,20.058300,-0.000195,20.012068,0.9849,0.385,4.32544,0.00000
2916.00,4.32537,20.058217,-0.000194,20.012007,0.9849,0.385,4.32537,0.00000
2917.00,4.32460,20.058219,-0.000195,20.012015,0.9850,0.385,4.32460,0.00000
2918.00,4.32483,20.058211,-0.000196,20.011959,0.9850,0.385,4.32483,0.00000
2919.00,4.32541,20.058244,-0.000195,20.011913,0.9850,0.385,4.32541,0.00000
2920.00,4.32602,20.058273,-0.000195,20.011890,0.9850,0.385,4.32602,0.00000
2921.00,4.32644,20.058342,-0.000194,20.011920,0.9850,0.385,4.32644,0.00000
2922.00,4.32696,20.058338,-0.000191,20.011880,0.9850,0.385,4.32696,0.00000
2923.00,4.32673,20.058290,-0.000190,20.011840,0.9850,0.385,4.32673,0.00000
2924.00,4.32514,20.058290,-0.000189,20.011869,0.9850,0.385,4.32514,0.00000
2925.00,4.32411,20.058275,-0.000189,20.011836,0.9851,0.385,4.32411,0.00000
2926.00,4.32419,20.058270,-0.000188,20.011844,0.9851,0.385,4.32419,0.00000
2927.00,4.32417,20.058264,-0.000191,20.011854,0.9851,0.386,4.32417,0.00000
2928.00,4.32422,20.058280,-0.000192,20.011885,0.9851,0.386,4.32422,0.00000
2929.00,4.32504,20.058277,-0.000191,20.011852,0.9851,0.386,4.32504,0.00000
2930.00,4.32557,20.058313,-0.000188,20.011886,0.9851,0.386,4.32557,0.00000
2931.00,4.32535,20.058313,-0.000189,20.011862,0.9851,0.386,4.32535,0.00000
2932.00,4.32599,20.058378,-0.000188,20.011863,0.9851,0.386,4.32599,0.00000
2933.00,4.32594,20.058449,-0.000187,20.011860,0.9851,0.386,4.32594,0.00000
2934.00,4.32638,20.058517,-0.000185,20.011892,0.9852,0.386,4.32638,0.00000
2935.00,4.32658,20.058596,-0.000190,20.011922,0.9852,0.386,4.32658,0.00000
2936.00,4.32696,20.058622,-0.000188,20.011963,0.9852,0.386,4.32696,0.00000
2937.00,4.32626,20.058651,-0.000189,20.012028,0.9852,0.386,4.32626,0.00000
2938.00,4.32617,20.058666,-0.000191,20.012035,0.9852,0.386,4.32617,0.00000
2939.00,4.32489,20.058673,-0.000194,20.012011,0.9852,0.386,4.32489,0.00000
2940.00,4.32412,20.058689,-0.000192,20.012041,0.9852,0.386,4.32412,0.00000
2941.00,4.32341,20.058804,-0.000197,20.012081,0.9852,0.387,4.32341,0.00000
2942.00,4.32373,20.058842,-0.000196,20.012069,0.9852,0.387,4.32373,0.00000
@17,1.8000,3.6, 2940.041 
2943.00,4.32356,20.058850,-0.000194,20.012066,0.9852,0.387,4.32356,0.00000
2944.00,4.32406,20.058917,-0.000193,20.012124,0.9852,0.387,4.32406,0.00000
2945.00,4.32134,20.058917,-0.000194,20.012025,0.9852,0.387,4.32134,0.00000
2946.00,4.31503,20.058912,-0.000193,20.012002,0.9852,0.387,4.31503,0.00000
2947.00,4.30576,20.058887,-0.000195,20.011924,0.9853,0.387,4.30576,0.00000
2948.00,4.29597,20.058954,-0.000196,20.011993,0.9853,0.387,4.29597,0.00000
2949.00,4.28877,20.058898,-0.000195,20.011905,0.9853,0.387,4.28877,0.00000
2950.00,4.28693,20.058875,-0.000196,20.011884,0.9853,0.387,4.28693,0.00000
2951.00,4.29003,20.058845,-0.000194,20.011841,0.9853,0.387,4.29003,0.00000
2952.00,4.29717,20.058950,-0.000194,20.011958,0.9853,0.388,4.29717,0.00000
2953.00,4.30597,20.058979,-0.000194,20.011909,0.9853,0.388,4.30597,0.00000
2954.00,4.31222,20.059056,-0.000195,20.011950,0.9854,0.388,4.31222,0.00000
2955.00,4.31597,20.059170,-0.000192,20.012020,0.9854,0.388,4.31597,0.00000
2956.00,4.31815,20.059193,-0.000194,20.012014,0.9854,0.388,4.31815,0.00000
2957.00,4.31863,20.059160,-0.000194,20.011952,0.9855,0.388,4.31863,0.00000
2958.00,4.31883,20.059145,-0.000193,20.011946,0.9856,0.388,4.31883,0.00000
2959.00,4.32005,20.059156,-0.000190,20.011985,0.9856,0.388,4.32005,0.00000
2960.00,4.32186,20.059180,-0.000191,20.012022,0.9856,0.388,4.32186,0.00000
2961.00,4.32275,20.059215,-0.000192,20.012036,0.9857,0.388,4.32275,0.00000
2962.00,4.32418,20.059178,-0.000191,20.011974,0.9857,0.388,4.32418,0.00000
2963.00,4.32519,20.059169,-0.000192,20.011962,0.9857,0.388,4.32519,0.00000
2964.00,4.32445,20.059211,-0.000196,20.011950,0.9858,0.389,4.32445,0.00000
2965.00,4.32361,20.059180,-0.000197,20.011867,0.9858,0.389,4.32361,0.00000
2966.00,4.32375,20.059230,-0.000195,20.011876,0.9858,0.389,4.32375,0.00000
2967.00,4.32331,20.059286,-0.000194,20.011907,0.9859,0.389,4.32331,0.00000
2968.00,4.32249,20.059350,-0.000189,20.011897,0.9859,0.389,4.32249,0.00000
2969.00,4.32324,20.059396,-0.000189,20.011891,0.9860,0.389,4.32324,0.00000
2970.00,4.32363,20.059465,-0.000190,20.011981,0.9860,0.389,4.32363,0.00000
2971.00,4.32389,20.059501,-0.000189,20.012031,0.9861,0.389,4.32389,0.00000
2972.00,4.32357,20.059555,-0.000187,20.012052,0.9861,0.389,4.32357,0.00000
2973.00,4.32353,20.059543,-0.000191,20.012030,0.9862,0.389,4.32353,0.00000
2974.00,4.32232,20.059539,-0.000188,20.012034,0.9863,0.389,4.32232,0.00000
2975.00,4.32164,20.059473,-0.000186,20.011981,0.9864,0.389,4.32164,0.00000
2976.00,4.32101,20.059455,-0.000184,20.011912,0.9864,0.389,4.32101,0.00000
2977.00,4.32071,20.059487,-0.000183,20.011958,0.9865,0.389,4.32071,0.00000
2978.00,4.32078,20.059528,-0.000181,20.012008,0.9866,0.389,4.32078,0.00000
2979.00,4.32167,20.059467,-0.000180,20.011968,0.9866,0.389,4.32167,0.00000
2980.00,4.32228,20.059479,-0.000178,20.011923,0.9866,0.389,4.32228,0.00000
2981.00,4.32220,20.059484,-0.000181,20.011902,0.9866,0.389,4.32220,0.00000
2982.00,4.32249,20.059443,-0.000183,20.011866,0.9867,0.389,4.32249,0.00000
2983.00,4.32219,20.059434,-0.000184,20.011861,0.9867,0.389,4.32219,0.00000
2984.00,4.32155,20.059515,-0.000188,20.011886,0.9868,0.389,4.32155,0.00000
2985.00,4.32087,20.059620,-0.000188,20.011953,0.9869,0.390,4.32087,0.00000
2986.00,4.32100,20.059612,-0.000187,20.011928,0.9869,0.390,4.32100,0.00000
2987.00,4.32115,20.059708,-0.000187,20.011999,0.9870,0.390,4.32115,0.00000
2988.00,4.32176,20.059795,-0.000187,20.012029,0.9870,0.390,4.32176,0.00000
2989.00,4.32261,20.059784,-0.000184,20.012048,0.9871,0.390,4.32261,0.00000
2990.00,4.32310,20.059716,-0.000183,20.012037,0.9871,0.390,4.32310,0.00000
2991.00,4.32227,20.059727,-0.000180,20.012059,0.9872,0.390,4.32227,0.00000
2992.00,4.32230,20.059719,-0.000181,20.012003,0.9872,0.390,4.32230,0.00000
2993.00,4.32258,20.059655,-0.000182,20.011948,0.9873,0.390,4.32258,0.00000
2994.00,4.32221,20.059776,-0.000180,20.012005,0.9873,0.390,4.32221,0.00000
2995.00,4.32167,20.059815,-0.000182,20.011975,0.9874,0.390,4.32167,0.00000
2996.00,4.32219,20.059934,-0.000182,20.012003,0.9875,0.390,4.32219,0.00000
2997.00,4.32178,20.060033,-0.000182,20.012046,0.9875,0.390,4.32178,0.00000
2998.00,4.32106,20.060094,-0.000179,20.012064,0.9876,0.390,4.32106,0.00000
2999.00,4.32037,20.060024,-0.000179,20.012004,0.9876,0.390,4.32037,0.00000
3000.00,4.32078,20.060011,-0.000178,20.011991,0.9877,0.390,4.32078,0.00000
3001.00,4.32098,20.059986,-0.000177,20.012024,0.9877,0.390,4.32098,0.00000
3002.00,4.32219,20.059859,-0.000174,20.011957,0.9877,0.390,4.32219,0.00000
3003.00,4.32281,20.059817,-0.000176,20.011946,0.9878,0.390,4.32281,0.00000
3004.00,4.32315,20.059820,-0.000179,20.011914,0.9878,0.390,4.32315,0.00000
3005.00,4.32298,20.059891,-0.000182,20.011958,0.9878,0.390,4.32298,0.00000
3006.00,4.32251,20.059897,-0.000186,20.011921,0.9879,0.390,4.32251,0.00000
3007.00,4.32086,20.059949,-0.000188,20.011941,0.9879,0.390,4.32086,0.00000
3008.00,4.32033,20.059950,-0.000186,20.011912,0.9880,0.391,4.32033,0.00000
3009.00,4.32121,20.059981,-0.000185,20.011940,0.9880,0.391,4.32121,0.00000
3010.00,4.32149,20.059981,-0.000182,20.011955,0.9880,0.390,4.32149,0.00000
3011.00,4.32190,20.059999,-0.000178,20.011975,0.9880,0.390,4.32190,0.00000
3012.00,4.32273,20.060024,-0.000180,20.011980,0.9880,0.390,4.32273,0.00000
3013.00,4.32182,20.060124,-0.000181,20.012023,0.9881,0.390,4.32182,0.00000
3014.00,4.32076,20.060221,-0.000180,20.012076,0.9881,0.390,4.32076,0.00000
3015.00,4.32099,20.060311,-0.000181,20.012100,0.9881,0.391,4.32099,0.00000
3016.00,4.32140,20.060349,-0.000182,20.012111,0.9882,0.391,4.32140,0.00000
3017.00,4.32095,20.060369,-0.000180,20.012090,0.9882,0.391,4.32095,0.00000
3018.00,4.32187,20.060375,-0.000179,20.012086,0.9882,0.390,4.32187,0.00000
3019.00,4.32198,20.060349,-0.000178,20.012060,0.9882,0.390,4.32198,0.00000
3020.00,4.32169,20.060374,-0.000178,20.012055,0.9883,0.390,4.32169,0.00000
3021.00,4.32131,20.060407,-0.000179,20.012047,0.9883,0.391,4.32131,0.00000
3022.00,4.32139,20.060404,-0.000180,20.012060,0.9883,0.391,4.32139,0.00000
3023.00,4.32046,20.060357,-0.000181,20.011986,0.9883,0.391,4.32046,0.00000
3024.00,4.32029,20.060369,-0.000185,20.011974,0.9883,0.391,4.32029,0.00000
3025.00,4.32034,20.060269,-0.000185,20.011886,0.9883,0.391,4.32034,0.00000
3026.00,4.32092,20.060286,-0.000188,20.011887,0.9883,0.391,4.32092,0.00000
3027.00,4.32135,20.060328,-0.000187,20.011894,0.9883,0.392,4.32135,0.00000
3028.00,4.32261,20.060449,-0.000186,20.012027,0.9883,0.392,4.32261,0.00000
3029.00,4.32306,20.060479,-0.000184,20.012008,0.9883,0.392,4.32306,0.00000
3030.00,4.32228,20.060557,-0.000182,20.012069,0.9883,0.392,4.32228,0.00000
3031.00,4.32192,20.060630,-0.000177,20.012142,0.9883,0.391,4.32192,0.00000
3032.00,4.32202,20.060673,-0.000176,20.012163,0.9883,0.391,4.32202,0.00000
3033.00,4.32209,20.060667,-0.000176,20.012105,0.9883,0.391,4.32209,0.00000
3034.00,4.32226,20.060671,-0.000176,20.012101,0.9883,0.391,4.32226,0.00000
3035.00,4.32219,20.060710,-0.000175,20.012130,0.9883,0.391,4.32219,0.00000
3036.00,4.32122,20.060652,-0.000174,20.012040,0.9883,0.391,4.32122,0.00000
3037.00,4.32032,20.060673,-0.000173,20.012074,0.9883,0.391,4.32032,0.00000
3038.00,4.31997,20.060632,-0.000175,20.012022,0.9883,0.392,4.31997,0.00000
3039.00,4.31982,20.060559,-0.000176,20.011945,0.9883,0.392,4.31982,0.00000
3040.00,4.32001,20.060526,-0.000178,20.011916,0.9883,0.392,4.32001,0.00000
3041.00,4.32015,20.060590,-0.000180,20.011957,0.9882,0.392,4.32015,0.00000
3042.00,4.32015,20.060620,-0.000182,20.011941,0.9882,0.392,4.32015,0.00000
3043.00,4.31994,20.060664,-0.000181,20.011943,0.9883,0.392,4.31994,0.00000
3044.00,4.32034,20.060738,-0.000181,20.011989,0.9883,0.392,4.32034,0.00000
3045.00,4.32102,20.060822,-0.000182,20.011994,0.9883,0.392,4.32102,0.00000
3046.00,4.32164,20.060836,-0.000179,20.011960,0.9883,0.392,4.32164,0.00000
3047.00,4.32256,20.060776,-0.000179,20.011868,0.9883,0.392,4.32256,0.00000
3048.00,4.32293,20.060868,-0.000180,20.011926,0.9883,0.392,4.32293,0.00000
3049.00,4.32239,20.060962,-0.000179,20.012014,0.9883,0.392,4.32239,0.00000
3050.00,4.32280,20.060966,-0.000174,20.012017,0.9883,0.392,4.32280,0.00000
3051.00,4.32287,20.060905,-0.000177,20.011979,0.9883,0.392,4.32287,0.00000
3052.00,4.32262,20.060944,-0.000175,20.012009,0.9883,0.392,4.32262,0.00000
3053.00,4.32241,20.060902,-0.000173,20.011961,0.9883,0.392,4.32241,0.00000
3054.00,4.32243,20.060887,-0.000174,20.011919,0.9883,0.392,4.32243,0.00000
3055.00,4.32085,20.060874,-0.000176,20.011874,0.9883,0.392,4.32085,0.00000
3056.00,4.32049,20.060944,-0.000178,20.011893,0.9883,0.392,4.32049,0.00000
3057.00,4.32052,20.060965,-0.000182,20.011897,0.9883,0.392,4.32052,0.00000
3058.00,4.32035,20.060966,-0.000182,20.011839,0.9883,0.392,4.32035,0.00000
3059.00,4.32047,20.060968,-0.000183,20.011773,0.9883,0.393,4.32047,0.00000
3060.00,4.32103,20.060965,-0.000184,20.011752,0.9883,0.393,4.32103,0.00000
3061.00,4.32139,20.060975,-0.000184,20.011779,0.9884,0.393,4.32139,0.00000
3062.00,4.32180,20.060968,-0.000185,20.011728,0.9884,0.393,4.32180,0.00000
3063.00,4.32224,20.061013,-0.000186,20.011807,0.9885,0.393,4.32224,0.00000
3064.00,4.32136,20.061045,-0.000188,20.011837,0.9885,0.393,4.32136,0.00000
3065.00,4.32126,20.061098,-0.000189,20.011839,0.9886,0.393,4.32126,0.00000
3066.00,4.32133,20.061168,-0.000190,20.011867,0.9886,0.394,4.32133,0.00000
3067.00,4.32121,20.061317,-0.000187,20.011962,0.9887,0.393,4.32121,0.00000
3068.00,4.32118,20.061327,-0.000188,20.011930,0.9887,0.394,4.32118,0.00000
3069.00,4.32212,20.061319,-0.000185,20.011920,0.9888,0.394,4.32212,0.00000
3070.00,4.32241,20.061363,-0.000184,20.011934,0.9888,0.394,4.32241,0.00000
3071.00,4.32155,20.061364,-0.000185,20.011888,0.9889,0.394,4.32155,0.00000
3072.00,4.32068,20.061235,-0.000186,20.011721,0.9890,0.394,4.32068,0.00000
3073.00,4.31971,20.061314,-0.000187,20.011752,0.9890,0.394,4.31971,0.00000
3074.00,4.31964,20.061321,-0.000190,20.011750,0.9890,0.394,4.31964,0.00000
3075.00,4.31951,20.061414,-0.000190,20.011855,0.9891,0.394,4.31951,0.00000
3076.00,4.32001,20.061402,-0.000192,20.011839,0.9891,0.394,4.32001,0.00000
3077.00,4.32016,20.061514,-0.000193,20.011966,0.9891,0.394,4.32016,0.00000
3078.00,4.32027,20.061495,-0.000192,20.011958,0.9892,0.394,4.32027,0.00000
3079.00,4.31926,20.061599,-0.000189,20.012028,0.9892,0.394,4.31926,0.00000
3080.00,4.31834,20.061535,-0.000189,20.011886,0.9893,0.394,4.31834,0.00000
3081.00,4.31787,20.061601,-0.000185,20.011934,0.9893,0.394,4.31787,0.00000
3082.00,4.31792,20.061644,-0.000183,20.011928,0.9893,0.394,4.31792,0.00000
3083.00,4.31895,20.061702,-0.000180,20.011958,0.9894,0.394,4.31895,0.00000
3084.00,4.31959,20.061635,-0.000179,20.011856,0.9894,0.394,4.31959,0.00000
3085.00,4.31993,20.061681,-0.000178,20.011913,0.9894,0.394,4.31993,0.00000
3086.00,4.31976,20.061680,-0.000177,20.011911,0.9895,0.394,4.31976,0.00000
3087.00,4.31953,20.061645,-0.000176,20.011888,0.9895,0.394,4.31953,0.00000
3088.00,4.31965,20.061629,-0.000177,20.011819,0.9895,0.394,4.31965,0.00000
3089.00,4.31996,20.061658,-0.000177,20.011895,0.9896,0.394,4.31996,0.00000
3090.00,4.31986,20.061606,-0.000179,20.011859,0.9896,0.394,4.31986,0.00000
3091.00,4.32026,20.061569,-0.000180,20.011778,0.9897,0.394,4.32026,0.00000
3092.00,4.32051,20.061538,-0.000180,20.011741,0.9897,0.395,4.32051,0.00000
3093.00,4.31930,20.061527,-0.000186,20.011742,0.9898,0.395,4.31930,0.00000
3094.00,4.31904,20.061619,-0.000186,20.011781,0.9898,0.395,4.31904,0.00000
3095.00,4.32010,20.061674,-0.000187,20.011776,0.9898,0.395,4.32010,0.00000
3096.00,4.32047,20.061699,-0.000190,20.011808,0.9899,0.395,4.32047,0.00000
3097.00,4.32060,20.061744,-0.000191,20.011831,0.9899,0.395,4.32060,0.00000
3098.00,4.32131,20.061753,-0.000190,20.011822,0.9899,0.395,4.32131,0.00000
3099.00,4.32107,20.061744,-0.000191,20.011780,0.9900,0.395,4.32107,0.00000
3100.00,4.32057,20.061738,-0.000191,20.011784,0.9900,0.395,4.32057,0.00000
3101.00,4.32067,20.061758,-0.000190,20.011798,0.9901,0.395,4.32067,0.00000
3102.00,4.32087,20.061792,-0.000192,20.011781,0.9902,0.395,4.32087,0.00000
3103.00,4.32031,20.061868,-0.000190,20.011821,0.9902,0.395,4.32031,0.00000
3104.00,4.32028,20.061900,-0.000188,20.011820,0.9903,0.395,4.32028,0.00000
3105.00,4.32060,20.061981,-0.000189,20.011866,0.9904,0.395,4.32060,0.00000
3106.00,4.32100,20.062048,-0.000190,20.011896,0.9904,0.396,4.32100,0.00000
3107.00,4.32097,20.062112,-0.000194,20.011984,0.9904,0.396,4.32097,0.00000
3108.00,4.32074,20.062146,-0.000197,20.011989,0.9905,0.396,4.32074,0.00000
3109.00,4.32034,20.062135,-0.000198,20.012011,0.9905,0.396,4.32034,0.00000
3110.00,4.31992,20.062145,-0.000195,20.011968,0.9906,0.396,4.31992,0.00000
3111.00,4.31850,20.062158,-0.000193,20.011914,0.9907,0.396,4.31850,0.00000
3112.00,4.31790,20.062148,-0.000191,20.011860,0.9907,0.396,4.31790,0.00000
3113.00,4.31919,20.062071,-0.000188,20.011831,0.9908,0.396,4.31919,0.00000
3114.00,4.31976,20.062076,-0.000189,20.011788,0.9908,0.396,4.31976,0.00000
3115.00,4.31954,20.062076,-0.000190,20.011809,0.9909,0.397,4.31954,0.00000
3116.00,4.32091,20.062071,-0.000193,20.011852,0.9909,0.397,4.32091,0.00000
3117.00,4.32141,20.062084,-0.000189,20.011868,0.9910,0.397,4.32141,0.00000
3118.00,4.32007,20.062155,-0.000190,20.011909,0.9911,0.397,4.32007,0.00000
3119.00,4.32033,20.062210,-0.000187,20.011951,0.9911,0.397,4.32033,0.00000
3120.00,4.32067,20.062246,-0.000188,20.011999,0.9911,0.397,4.32067,0.00000
3121.00,4.31984,20.062183,-0.000184,20.011972,0.9912,0.397,4.31984,0.00000
3122.00,4.31961,20.062214,-0.000184,20.012014,0.9912,0.397,4.31961,0.00000
@18,1.8000,3.6, 3120.031 
3123.00,4.31990,20.062176,-0.000183,20.011962,0.9913,0.397,4.31990,0.00000
3124.00,4.31968,20.062168,-0.000184,20.011974,0.9913,0.397,4.31968,0.00000
3125.00,4.31707,20.062156,-0.000184,20.011874,0.9913,0.397,4.31707,0.00000
3126.00,4.31088,20.062272,-0.000186,20.011847,0.9914,0.397,4.31088,0.00000
3127.00,4.30191,20.062289,-0.000187,20.011813,0.9914,0.397,4.30191,0.00000
3128.00,4.29196,20.062385,-0.000189,20.011866,0.9914,0.397,4.29196,0.00000
3129.00,4.28422,20.062385,-0.000191,20.011826,0.9915,0.397,4.28422,0.00000
3130.00,4.28199,20.062427,-0.000190,20.011893,0.9915,0.397,4.28199,0.00000
3131.00,4.28449,20.062385,-0.000191,20.011903,0.9916,0.397,4.28449,0.00000
3132.00,4.29096,20.062399,-0.000194,20.011881,0.9916,0.398,4.29096,0.00000
3133.00,4.29953,20.062418,-0.000192,20.011862,0.9916,0.398,4.29953,0.00000
3134.00,4.30568,20.062484,-0.000190,20.011847,0.9917,0.398,4.30568,0.00000
3135.00,4.30916,20.062510,-0.000190,20.011876,0.9917,0.398,4.30916,0.00000
3136.00,4.31164,20.062596,-0.000188,20.011875,0.9918,0.398,4.31164,0.00000
3137.00,4.31382,20.062628,-0.000187,20.011916,0.9919,0.398,4.31382,0.00000
3138.00,4.31475,20.062546,-0.000185,20.011885,0.9920,0.398,4.31475,0.00000
3139.00,4.31575,20.062572,-0.000185,20.011937,0.9920,0.398,4.31575,0.00000
3140.00,4.31664,20.062558,-0.000183,20.011876,0.9920,0.398,4.31664,0.00000
3141.00,4.31799,20.062606,-0.000183,20.011936,0.9921,0.398,4.31799,0.00000
3142.00,4.31830,20.062572,-0.000181,20.011850,0.9921,0.398,4.31830,0.00000
3143.00,4.31947,20.062680,-0.000181,20.011872,0.9921,0.398,4.31947,0.00000
3144.00,4.32020,20.062678,-0.000181,20.011858,0.9922,0.398,4.32020,0.00000
3145.00,4.31998,20.062747,-0.000180,20.011904,0.9922,0.398,4.31998,0.00000
3146.00,4.31890,20.062748,-0.000181,20.011917,0.9923,0.398,4.31890,0.00000
3147.00,4.31766,20.062835,-0.000179,20.012009,0.9923,0.398,4.31766,0.00000
3148.00,4.31681,20.062862,-0.000182,20.012024,0.9924,0.398,4.31681,0.00000
3149.00,4.31553,20.062926,-0.000185,20.012032,0.9925,0.398,4.31553,0.00000
3150.00,4.31552,20.062879,-0.000189,20.011986,0.9926,0.399,4.31552,0.00000
3151.00,4.31601,20.062885,-0.000188,20.011943,0.9926,0.399,4.31601,0.00000
3152.00,4.31658,20.062866,-0.000190,20.011857,0.9927,0.399,4.31658,0.00000
3153.00,4.31672,20.062886,-0.000190,20.011882,0.9927,0.399,4.31672,0.00000
3154.00,4.31848,20.062865,-0.000186,20.011889,0.9927,0.399,4.31848,0.00000
3155.00,4.31877,20.062922,-0.000186,20.011933,0.9928,0.399,4.31877,0.00000
3156.00,4.31878,20.062873,-0.000186,20.011878,0.9928,0.399,4.31878,0.00000
3157.00,4.31888,20.062889,-0.000186,20.011905,0.9928,0.399,4.31888,0.00000
3158.00,4.31873,20.062923,-0.000183,20.011896,0.9929,0.399,4.31873,0.00000
3159.00,4.31711,20.062928,-0.000183,20.011831,0.9929,0.399,4.31711,0.00000
3160.00,4.31688,20.062928,-0.000181,20.011780,0.9929,0.399,4.31688,0.00000
3161.00,4.31701,20.063011,-0.000182,20.011822,0.9929,0.399,4.31701,0.00000
3162.00,4.31678,20.063022,-0.000183,20.011844,0.9930,0.399,4.31678,0.00000
3163.00,4.31654,20.063065,-0.000183,20.011915,0.9930,0.399,4.31654,0.00000
3164.00,4.31695,20.063082,-0.000184,20.011939,0.9930,0.399,4.31695,0.00000
3165.00,4.31653,20.063102,-0.000184,20.011960,0.9931,0.399,4.31653,0.00000
3166.00,4.31658,20.063122,-0.000181,20.011983,0.9931,0.399,4.31658,0.00000
3167.00,4.31717,20.063170,-0.000179,20.012017,0.9931,0.399,4.31717,0.00000
3168.00,4.31729,20.063161,-0.000180,20.011961,0.9931,0.399,4.31729,0.00000
3169.00,4.31672,20.063163,-0.000180,20.011925,0.9931,0.399,4.31672,0.00000
3170.00,4.31633,20.063199,-0.000178,20.011938,0.9932,0.399,4.31633,0.00000
3171.00,4.31606,20.063226,-0.000181,20.011934,0.9932,0.399,4.31606,0.00000
3172.00,4.31549,20.063234,-0.000183,20.011908,0.9932,0.399,4.31549,0.00000
3173.00,4.31499,20.063208,-0.000184,20.011847,0.9932,0.399,4.31499,0.00000
3174.00,4.31590,20.063279,-0.000185,20.011918,0.9933,0.399,4.31590,0.00000
3175.00,4.31681,20.063309,-0.000187,20.011943,0.9933,0.399,4.31681,0.00000
3176.00,4.31738,20.063277,-0.000187,20.011943,0.9933,0.400,4.31738,0.00000
3177.00,4.31714,20.063307,-0.000186,20.011960,0.9934,0.400,4.31714,0.00000
3178.00,4.31721,20.063390,-0.000184,20.012055,0.9934,0.400,4.31721,0.00000
3179.00,4.31679,20.063295,-0.000183,20.011962,0.9934,0.400,4.31679,0.00000
3180.00,4.31699,20.063281,-0.000185,20.011912,0.9935,0.400,4.31699,0.00000
3181.00,4.31652,20.063287,-0.000190,20.011899,0.9935,0.400,4.31652,0.00000
3182.00,4.31740,20.063310,-0.000194,20.011934,0.9936,0.400,4.31740,0.00000
3183.00,4.31741,20.063279,-0.000197,20.011890,0.9936,0.400,4.31741,0.00000
3184.00,4.31743,20.063343,-0.000200,20.011948,0.9937,0.401,4.31743,0.00000
3185.00,4.31633,20.063307,-0.000197,20.011948,0.9937,0.401,4.31633,0.00000
3186.00,4.31658,20.063358,-0.000191,20.012010,0.9937,0.400,4.31658,0.00000
3187.00,4.31679,20.063321,-0.000189,20.012001,0.9937,0.400,4.31679,0.00000
3188.00,4.31731,20.063354,-0.000187,20.012006,0.9938,0.400,4.31731,0.00000
3189.00,4.31723,20.063369,-0.000185,20.011993,0.9938,0.400,4.31723,0.00000
3190.00,4.31765,20.063416,-0.000184,20.011984,0.9938,0.400,4.31765,0.00000
3191.00,4.31692,20.063412,-0.000188,20.011907,0.9939,0.400,4.31692,0.00000
3192.00,4.31613,20.063473,-0.000188,20.011893,0.9939,0.401,4.31613,0.00000
3193.00,4.31558,20.063482,-0.000191,20.011867,0.9940,0.401,4.31558,0.00000
3194.00,4.31588,20.063530,-0.000192,20.011907,0.9940,0.401,4.31588,0.00000
3195.00,4.31655,20.063634,-0.000193,20.012007,0.9941,0.401,4.31655,0.00000
3196.00,4.31714,20.063741,-0.000191,20.012077,0.9942,0.401,4.31714,0.00000
3197.00,4.31739,20.063776,-0.000189,20.012075,0.9942,0.401,4.31739,0.00000
3198.00,4.31752,20.063890,-0.000188,20.012181,0.9943,0.401,4.31752,0.00000
3199.00,4.31758,20.063967,-0.000191,20.012172,0.9943,0.401,4.31758,0.00000
3200.00,4.31722,20.063908,-0.000194,20.012082,0.9943,0.401,4.31722,0.00000
3201.00,4.31691,20.063942,-0.000191,20.012107,0.9944,0.401,4.31691,0.00000
3202.00,4.31697,20.063960,-0.000191,20.012062,0.9944,0.401,4.31697,0.00000
3203.00,4.31742,20.063873,-0.000188,20.011933,0.9945,0.401,4.31742,0.00000
3204.00,4.31739,20.063866,-0.000185,20.011894,0.9946,0.401,4.31739,0.00000
3205.00,4.31707,20.063999,-0.000187,20.011943,0.9946,0.401,4.31707,0.00000
3206.00,4.31678,20.063987,-0.000188,20.011858,0.9947,0.401,4.31678,0.00000
3207.00,4.31624,20.064035,-0.000188,20.011860,0.9948,0.402,4.31624,0.00000
3208.00,4.31457,20.064101,-0.000190,20.011906,0.9949,0.402,4.31457,0.00000
3209.00,4.31371,20.064075,-0.000188,20.011907,0.9949,0.402,4.31371,0.00000
3210.00,4.31440,20.064018,-0.000184,20.011852,0.9950,0.402,4.31440,0.00000
3211.00,4.31462,20.064014,-0.000185,20.011857,0.9951,0.402,4.31462,0.00000
3212.00,4.31506,20.064037,-0.000186,20.011874,0.9952,0.402,4.31506,0.00000
3213.00,4.31639,20.064006,-0.000187,20.011826,0.9953,0.402,4.31639,0.00000
3214.00,4.31670,20.064052,-0.000186,20.011834,0.9954,0.402,4.31670,0.00000
3215.00,4.31688,20.064107,-0.000185,20.011905,0.9955,0.402,4.31688,0.00000
3216.00,4.31773,20.064106,-0.000189,20.011906,0.9956,0.402,4.31773,0.00000
3217.00,4.31699,20.064094,-0.000188,20.011942,0.9957,0.402,4.31699,0.00000
3218.00,4.31645,20.064146,-0.000187,20.012004,0.9958,0.402,4.31645,0.00000
3219.00,4.31676,20.064091,-0.000187,20.012001,0.9959,0.402,4.31676,0.00000
3220.00,4.31631,20.064039,-0.000185,20.011956,0.9960,0.402,4.31631,0.00000
3221.00,4.31612,20.064045,-0.000180,20.011960,0.9961,0.402,4.31612,0.00000
3222.00,4.31660,20.063978,-0.000180,20.011887,0.9962,0.402,4.31660,0.00000
3223.00,4.31756,20.063974,-0.000180,20.011866,0.9963,0.402,4.31756,0.00000
3224.00,4.31790,20.064067,-0.000179,20.011910,0.9964,0.402,4.31790,0.00000
3225.00,4.31694,20.064111,-0.000181,20.011907,0.9964,0.402,4.31694,0.00000
3226.00,4.31575,20.064111,-0.000183,20.011878,0.9965,0.402,4.31575,0.00000
3227.00,4.31549,20.064236,-0.000185,20.011944,0.9965,0.403,4.31549,0.00000
3228.00,4.31520,20.064249,-0.000185,20.011922,0.9966,0.403,4.31520,0.00000
3229.00,4.31420,20.064220,-0.000184,20.011849,0.9966,0.403,4.31420,0.00000
3230.00,4.31518,20.064268,-0.000186,20.011894,0.9967,0.403,4.31518,0.00000
3231.00,4.31610,20.064342,-0.000186,20.011898,0.9968,0.403,4.31610,0.00000
3232.00,4.31676,20.064343,-0.000186,20.011883,0.9968,0.403,4.31676,0.00000
3233.00,4.31709,20.064360,-0.000193,20.011840,0.9969,0.403,4.31709,0.00000
3234.00,4.31706,20.064415,-0.000199,20.011880,0.9970,0.403,4.31706,0.00000
3235.00,4.31649,20.064393,-0.000199,20.011789,0.9971,0.404,4.31649,0.00000
3236.00,4.31618,20.064383,-0.000198,20.011806,0.9972,0.404,4.31618,0.00000
3237.00,4.31599,20.064361,-0.000199,20.011762,0.9973,0.404,4.31599,0.00000
3238.00,4.31532,20.064373,-0.000197,20.011771,0.9973,0.404,4.31532,0.00000
3239.00,4.31551,20.064368,-0.000192,20.011768,0.9974,0.404,4.31551,0.00000
3240.00,4.31594,20.064352,-0.000190,20.011813,0.9975,0.404,4.31594,0.00000
3241.00,4.31506,20.064371,-0.000189,20.011828,0.9975,0.404,4.31506,0.00000
3242.00,4.31396,20.064338,-0.000186,20.011798,0.9976,0.403,4.31396,0.00000
3243.00,4.31282,20.064346,-0.000185,20.011848,0.9977,0.403,4.31282,0.00000
3244.00,4.31264,20.064416,-0.000186,20.011847,0.9978,0.404,4.31264,0.00000
3245.00,4.31207,20.064464,-0.000187,20.011815,0.9979,0.404,4.31207,0.00000
3246.00,4.31267,20.064474,-0.000189,20.011762,0.9980,0.404,4.31267,0.00000
3247.00,4.31327,20.064537,-0.000191,20.011780,0.9981,0.404,4.31327,0.00000
3248.00,4.31440,20.064561,-0.000189,20.011727,0.9982,0.404,4.31440,0.00000
3249.00,4.31415,20.064566,-0.000190,20.011744,0.9982,0.404,4.31415,0.00000
3250.00,4.31421,20.064651,-0.000190,20.011813,0.9983,0.404,4.31421,0.00000
3251.00,4.31397,20.064687,-0.000191,20.011892,0.9984,0.404,4.31397,0.00000
3252.00,4.31394,20.064723,-0.000192,20.011899,0.9985,0.404,4.31394,0.00000
3253.00,4.31372,20.064775,-0.000191,20.011918,0.9986,0.404,4.31372,0.00000
3254.00,4.31436,20.064751,-0.000190,20.011831,0.9987,0.404,4.31436,0.00000
3255.00,4.31465,20.064742,-0.000188,20.011791,0.9988,0.404,4.31465,0.00000
3256.00,4.31503,20.064771,-0.000185,20.011738,0.9988,0.404,4.31503,0.00000
3257.00,4.31439,20.064761,-0.000184,20.011721,0.9989,0.404,4.31439,0.00000
3258.00,4.31420,20.064771,-0.000186,20.011723,0.9989,0.404,4.31420,0.00000
3259.00,4.31374,20.064794,-0.000189,20.011713,0.9990,0.405,4.31374,0.00000
3260.00,4.31295,20.064786,-0.000188,20.011716,0.9990,0.405,4.31295,0.00000
3261.00,4.31264,20.064754,-0.000190,20.011701,0.9991,0.405,4.31264,0.00000
3262.00,4.31346,20.064800,-0.000191,20.011739,0.9991,0.405,4.31346,0.00000
3263.00,4.31401,20.064797,-0.000194,20.011749,0.9992,0.405,4.31401,0.00000
3264.00,4.31422,20.064797,-0.000193,20.011845,0.9992,0.405,4.31422,0.00000
3265.00,4.31541,20.064781,-0.000193,20.011816,0.9992,0.405,4.31541,0.00000
3266.00,4.31619,20.064834,-0.000194,20.011875,0.9992,0.406,4.31619,0.00000
3267.00,4.31634,20.064825,-0.000193,20.011872,0.9992,0.406,4.31634,0.00000
3268.00,4.31588,20.064889,-0.000189,20.011899,0.9993,0.405,4.31588,0.00000
3269.00,4.31551,20.064997,-0.000187,20.011925,0.9993,0.405,4.31551,0.00000
3270.00,4.31468,20.065106,-0.000185,20.011985,0.9993,0.405,4.31468,0.00000
3271.00,4.31423,20.065077,-0.000182,20.011926,0.9993,0.405,4.31423,0.00000
3272.00,4.31386,20.065129,-0.000186,20.011971,0.9994,0.406,4.31386,0.00000
3273.00,4.31375,20.065119,-0.000188,20.011928,0.9994,0.406,4.31375,0.00000
3274.00,4.31443,20.065031,-0.000187,20.011847,0.9994,0.406,4.31443,0.00000
3275.00,4.31452,20.065008,-0.000189,20.011824,0.9995,0.406,4.31452,0.00000
3276.00,4.31400,20.065085,-0.000188,20.011847,0.9995,0.406,4.31400,0.00000
3277.00,4.31413,20.065103,-0.000184,20.011816,0.9995,0.406,4.31413,0.00000
3278.00,4.31444,20.065117,-0.000182,20.011852,0.9994,0.406,4.31444,0.00000
3279.00,4.31383,20.065176,-0.000182,20.011948,0.9994,0.406,4.31383,0.00000
3280.00,4.31361,20.065161,-0.000183,20.011930,0.9994,0.406,4.31361,0.00000
3281.00,4.31330,20.065157,-0.000180,20.011909,0.9993,0.406,4.31330,0.00000
3282.00,4.31246,20.065179,-0.000175,20.011926,0.9993,0.406,4.31246,0.00000
3283.00,4.31264,20.065178,-0.000173,20.011926,0.9993,0.405,4.31264,0.00000
3284.00,4.31336,20.065191,-0.000172,20.011864,0.9992,0.405,4.31336,0.00000
3285.00,4.31394,20.065220,-0.000172,20.011861,0.9992,0.405,4.31394,0.00000
3286.00,4.31445,20.065245,-0.000175,20.011854,0.9992,0.406,4.31445,0.00000
3287.00,4.31472,20.065271,-0.000178,20.011825,0.9991,0.406,4.31472,0.00000
3288.00,4.31413,20.065301,-0.000176,20.011794,0.9991,0.406,4.31413,0.00000
3289.00,4.31401,20.065324,-0.000176,20.011793,0.9991,0.406,4.31401,0.00000
3290.00,4.31361,20.065357,-0.000178,20.011810,0.9990,0.406,4.31361,0.00000
3291.00,4.31362,20.065356,-0.000182,20.011813,0.9990,0.406,4.31362,0.00000
3292.00,4.31372,20.065364,-0.000180,20.011823,0.9990,0.406,4.31372,0.00000
3293.00,4.31358,20.065409,-0.000181,20.011843,0.9990,0.406,4.31358,0.00000
3294.00,4.31352,20.065406,-0.000180,20.011815,0.9989,0.406,4.31352,0.00000
3295.00,4.31387,20.065421,-0.000176,20.011821,0.9989,0.406,4.31387,0.00000
3296.00,4.31360,20.065459,-0.000175,20.011869,0.9990,0.406,4.31360,0.00000
3297.00,4.31372,20.065483,-0.000179,20.011878,0.9990,0.406,4.31372,0.00000
3298.00,4.31471,20.065418,-0.000182,20.011833,0.9990,0.406,4.31471,0.00000
3299.00,4.31500,20.065448,-0.000184,20.011851,0.9990,0.406,4.31500,0.00000
3300.00,4.31468,20.065535,-0.000187,20.011890,0.9991,0.407,4.31468,0.00000
3301.00,4.31536,20.065554,-0.000185,20.011867,0.9991,0.407,4.31536,0.00000
3302.00,4.31542,20.065645,-0.000189,20.011870,0.9991,0.407,4.31542,0.00000
@19,1.8000,3.6, 3300.105 
3303.00,4.31529,20.065710,-0.000189,20.011903,0.9992,0.407,4.31529,0.00000
3304.00,4.31475,20.065732,-0.000190,20.011898,0.9992,0.407,4.31475,0.00000
3305.00,4.31222,20.065689,-0.000192,20.011830,0.9992,0.407,4.31222,0.00000
3306.00,4.30676,20.065779,-0.000193,20.011855,0.9992,0.407,4.30676,0.00000
3307.00,4.29822,20.065785,-0.000190,20.011904,0.9992,0.407,4.29822,0.00000
3308.00,4.28817,20.065862,-0.000193,20.011907,0.9992,0.407,4.28817,0.00000
3309.00,4.28086,20.065969,-0.000192,20.012006,0.9993,0.407,4.28086,0.00000
3310.00,4.27802,20.066013,-0.000190,20.012004,0.9993,0.407,4.27802,0.00000
3311.00,4.27913,20.065961,-0.000192,20.011965,0.9993,0.408,4.27913,0.00000
3312.00,4.28566,20.065963,-0.000193,20.011905,0.9993,0.408,4.28566,0.00000
3313.00,4.29337,20.065960,-0.000191,20.011917,0.9993,0.408,4.29337,0.00000
3314.00,4.29937,20.065976,-0.000190,20.011864,0.9993,0.408,4.29937,0.00000
3315.00,4.30424,20.066016,-0.000188,20.011897,0.9993,0.408,4.30424,0.00000
3316.00,4.30753,20.066022,-0.000184,20.011896,0.9993,0.408,4.30753,0.00000
3317.00,4.30938,20.065967,-0.000183,20.011876,0.9993,0.408,4.30938,0.00000
3318.00,4.31146,20.065949,-0.000182,20.011829,0.9994,0.408,4.31146,0.00000
3319.00,4.31267,20.065861,-0.000183,20.011779,0.9994,0.408,4.31267,0.00000
3320.00,4.31296,20.065889,-0.000185,20.011813,0.9994,0.408,4.31296,0.00000
3321.00,4.31348,20.065932,-0.000185,20.011849,0.9994,0.408,4.31348,0.00000
3322.00,4.31309,20.065916,-0.000183,20.011829,0.9994,0.408,4.31309,0.00000
3323.00,4.31244,20.065965,-0.000186,20.011874,0.9994,0.408,4.31244,0.00000
3324.00,4.31301,20.066010,-0.000185,20.011901,0.9995,0.408,4.31301,0.00000
3325.00,4.31283,20.065957,-0.000184,20.011852,0.9995,0.408,4.31283,0.00000
3326.00,4.31227,20.066003,-0.000186,20.011890,0.9995,0.408,4.31227,0.00000
3327.00,4.31255,20.066065,-0.000186,20.011898,0.9995,0.408,4.31255,0.00000
3328.00,4.31257,20.066093,-0.000184,20.011890,0.9996,0.408,4.31257,0.00000
3329.00,4.31149,20.066177,-0.000185,20.011915,0.9996,0.408,4.31149,0.00000
3330.00,4.31195,20.066177,-0.000185,20.011921,0.9997,0.408,4.31195,0.00000
3331.00,4.31229,20.066074,-0.000184,20.011810,0.9997,0.408,4.31229,0.00000
3332.00,4.31208,20.066064,-0.000184,20.011840,0.9998,0.408,4.31208,0.00000
3333.00,4.31263,20.066072,-0.000183,20.011844,0.9998,0.408,4.31263,0.00000
3334.00,4.31311,20.066035,-0.000181,20.011829,0.9998,0.408,4.31311,0.00000
3335.00,4.31305,20.066035,-0.000180,20.011795,0.9999,0.408,4.31305,0.00000
3336.00,4.31308,20.066143,-0.000180,20.011877,0.9999,0.408,4.31308,0.00000
3337.00,4.31267,20.066131,-0.000180,20.011767,0.9999,0.408,4.31267,0.00000
3338.00,4.31213,20.066099,-0.000184,20.011744,1.0000,0.409,4.31213,0.00000
3339.00,4.31189,20.066075,-0.000189,20.011701,1.0000,0.409,4.31189,0.00000
3340.00,4.31144,20.066175,-0.000190,20.011730,1.0000,0.409,4.31144,0.00000
3341.00,4.31167,20.066271,-0.000192,20.011757,1.0001,0.409,4.31167,0.00000
3342.00,4.31262,20.066389,-0.000194,20.011864,1.0001,0.409,4.31262,0.00000
3343.00,4.31250,20.066437,-0.000193,20.011830,1.0002,0.409,4.31250,0.00000
3344.00,4.31224,20.066551,-0.000189,20.011911,1.0002,0.409,4.31224,0.00000
3345.00,4.31198,20.066620,-0.000185,20.011962,1.0003,0.409,4.31198,0.00000
3346.00,4.31175,20.066559,-0.000184,20.011912,1.0004,0.409,4.31175,0.00000
3347.00,4.31133,20.066564,-0.000185,20.011917,1.0005,0.409,4.31133,0.00000
3348.00,4.31175,20.066614,-0.000183,20.011967,1.0005,0.409,4.31175,0.00000
3349.00,4.31200,20.066560,-0.000183,20.011929,1.0006,0.409,4.31200,0.00000
3350.00,4.31222,20.066446,-0.000185,20.011826,1.0006,0.409,4.31222,0.00000
3351.00,4.31154,20.066442,-0.000183,20.011854,1.0007,0.409,4.31154,0.00000
3352.00,4.31231,20.066458,-0.000183,20.011905,1.0007,0.409,4.31231,0.00000
3353.00,4.31205,20.066425,-0.000185,20.011866,1.0007,0.409,4.31205,0.00000
3354.00,4.31216,20.066414,-0.000187,20.011801,1.0008,0.409,4.31216,0.00000
3355.00,4.31200,20.066454,-0.000187,20.011826,1.0008,0.410,4.31200,0.00000
3356.00,4.31229,20.066482,-0.000187,20.011813,1.0008,0.410,4.31229,0.00000
3357.00,4.31169,20.066417,-0.000185,20.011695,1.0008,0.410,4.31169,0.00000
3358.00,4.31248,20.066419,-0.000180,20.011727,1.0008,0.409,4.31248,0.00000
3359.00,4.31117,20.066459,-0.000180,20.011778,1.0008,0.409,4.31117,0.00000
3360.00,4.31166,20.066404,-0.000182,20.011722,1.0008,0.410,4.31166,0.00000
3361.00,4.31156,20.066395,-0.000186,20.011632,1.0008,0.410,4.31156,0.00000
3362.00,4.31122,20.066425,-0.000186,20.011681,1.0008,0.410,4.31122,0.00000
3363.00,4.31084,20.066434,-0.000189,20.011674,1.0008,0.410,4.31084,0.00000
3364.00,4.31131,20.066478,-0.000188,20.011669,1.0008,0.410,4.31131,0.00000
3365.00,4.30993,20.066561,-0.000186,20.011704,1.0008,0.410,4.30993,0.00000
3366.00,4.31011,20.066577,-0.000184,20.011706,1.0008,0.410,4.31011,0.00000
3367.00,4.31046,20.066664,-0.000184,20.011744,1.0008,0.410,4.31046,0.00000
3368.00,4.31017,20.066687,-0.000185,20.011718,1.0008,0.410,4.31017,0.00000
3369.00,4.31137,20.066726,-0.000184,20.011755,1.0008,0.410,4.31137,0.00000
3370.00,4.31260,20.066729,-0.000184,20.011806,1.0008,0.410,4.31260,0.00000
3371.00,4.31239,20.066748,-0.000182,20.011836,1.0008,0.410,4.31239,0.00000
3372.00,4.31215,20.066721,-0.000181,20.011783,1.0008,0.410,4.31215,0.00000
3373.00,4.31220,20.066832,-0.000182,20.011833,1.0008,0.410,4.31220,0.00000
3374.00,4.31185,20.066875,-0.000182,20.011852,1.0008,0.410,4.31185,0.00000
3375.00,4.31172,20.066863,-0.000184,20.011787,1.0008,0.411,4.31172,0.00000
3376.00,4.31193,20.066911,-0.000187,20.011839,1.0008,0.411,4.31193,0.00000
3377.00,4.31262,20.066984,-0.000188,20.011870,1.0008,0.411,4.31262,0.00000
3378.00,4.31278,20.066918,-0.000188,20.011859,1.0008,0.411,4.31278,0.00000
3379.00,4.31250,20.066922,-0.000188,20.011817,1.0008,0.411,4.31250,0.00000
3380.00,4.31244,20.067056,-0.000188,20.011901,1.0008,0.411,4.31244,0.00000
3381.00,4.31207,20.067051,-0.000190,20.011854,1.0008,0.411,4.31207,0.00000
3382.00,4.31127,20.067086,-0.000192,20.011908,1.0007,0.411,4.31127,0.00000
3383.00,4.31083,20.067155,-0.000190,20.011957,1.0007,0.411,4.31083,0.00000
3384.00,4.31112,20.067144,-0.000186,20.011950,1.0007,0.411,4.31112,0.00000
3385.00,4.31196,20.067141,-0.000187,20.011928,1.0007,0.411,4.31196,0.00000
3386.00,4.31299,20.067126,-0.000186,20.011895,1.0007,0.411,4.31299,0.00000
3387.00,4.31370,20.067118,-0.000182,20.011875,1.0007,0.411,4.31370,0.00000
3388.00,4.31421,20.067129,-0.000184,20.011814,1.0007,0.411,4.31421,0.00000
3389.00,4.31417,20.067130,-0.000186,20.011793,1.0007,0.411,4.31417,0.00000
3390.00,4.31233,20.067144,-0.000185,20.011771,1.0007,0.411,4.31233,0.00000
3391.00,4.31148,20.067271,-0.000179,20.011871,1.0008,0.411,4.31148,0.00000
3392.00,4.31034,20.067302,-0.000180,20.011782,1.0008,0.411,4.31034,0.00000
3393.00,4.30983,20.067321,-0.000178,20.011789,1.0008,0.411,4.30983,0.00000
3394.00,4.30947,20.067302,-0.000179,20.011727,1.0008,0.411,4.30947,0.00000
3395.00,4.30998,20.067294,-0.000181,20.011751,1.0009,0.411,4.30998,0.00000
3396.00,4.31009,20.067257,-0.000186,20.011680,1.0009,0.412,4.31009,0.00000
3397.00,4.31019,20.067258,-0.000187,20.011737,1.0009,0.412,4.31019,0.00000
3398.00,4.30997,20.067284,-0.000187,20.011731,1.0010,0.412,4.30997,0.00000
3399.00,4.31013,20.067409,-0.000188,20.011836,1.0010,0.412,4.31013,0.00000
3400.00,4.31059,20.067461,-0.000188,20.011821,1.0010,0.412,4.31059,0.00000
3401.00,4.31158,20.067446,-0.000187,20.011807,1.0011,0.412,4.31158,0.00000
3402.00,4.31285,20.067482,-0.000188,20.011801,1.0011,0.412,4.31285,0.00000
3403.00,4.31310,20.067507,-0.000188,20.011808,1.0011,0.412,4.31310,0.00000
3404.00,4.31253,20.067537,-0.000188,20.011871,1.0011,0.412,4.31253,0.00000
3405.00,4.31284,20.067478,-0.000193,20.011797,1.0011,0.413,4.31284,0.00000
3406.00,4.31199,20.067557,-0.000192,20.011845,1.0011,0.413,4.31199,0.00000
3407.00,4.31138,20.067531,-0.000191,20.011775,1.0011,0.413,4.31138,0.00000
3408.00,4.31103,20.067547,-0.000190,20.011777,1.0012,0.413,4.31103,0.00000
3409.00,4.31184,20.067541,-0.000191,20.011746,1.0012,0.413,4.31184,0.00000
3410.00,4.31276,20.067601,-0.000187,20.011819,1.0012,0.413,4.31276,0.00000
3411.00,4.31350,20.067621,-0.000191,20.011795,1.0012,0.413,4.31350,0.00000
3412.00,4.31372,20.067656,-0.000194,20.011850,1.0012,0.413,4.31372,0.00000
3413.00,4.31366,20.067634,-0.000195,20.011825,1.0012,0.413,4.31366,0.00000
3414.00,4.31332,20.067598,-0.000194,20.011760,1.0012,0.413,4.31332,0.00000
3415.00,4.31184,20.067643,-0.000193,20.011724,1.0012,0.413,4.31184,0.00000
3416.00,4.31044,20.067699,-0.000191,20.011786,1.0012,0.413,4.31044,0.00000
3417.00,4.30982,20.067690,-0.000190,20.011743,1.0012,0.413,4.30982,0.00000
3418.00,4.31038,20.067772,-0.000190,20.011784,1.0013,0.413,4.31038,0.00000
3419.00,4.31071,20.067817,-0.000188,20.011779,1.0013,0.413,4.31071,0.00000
3420.00,4.31102,20.067877,-0.000192,20.011845,1.0013,0.413,4.31102,0.00000
3421.00,4.31102,20.067846,-0.000194,20.011769,1.0013,0.413,4.31102,0.00000
3422.00,4.31140,20.067970,-0.000191,20.011900,1.0013,0.413,4.31140,0.00000
3423.00,4.31204,20.067929,-0.000192,20.011832,1.0013,0.413,4.31204,0.00000
3424.00,4.31168,20.067981,-0.000194,20.011871,1.0014,0.414,4.31168,0.00000
3425.00,4.31143,20.067857,-0.000190,20.011762,1.0014,0.414,4.31143,0.00000
3426.00,4.31191,20.067842,-0.000189,20.011763,1.0014,0.414,4.31191,0.00000
3427.00,4.31225,20.067747,-0.000194,20.011654,1.0014,0.414,4.31225,0.00000
3428.00,4.31179,20.067752,-0.000192,20.011651,1.0014,0.414,4.31179,0.00000
3429.00,4.31152,20.067703,-0.000191,20.011548,1.0015,0.414,4.31152,0.00000
3430.00,4.31168,20.067782,-0.000194,20.011619,1.0015,0.414,4.31168,0.00000
3431.00,4.31136,20.067795,-0.000194,20.011593,1.0016,0.414,4.31136,0.00000
3432.00,4.31093,20.067820,-0.000192,20.011570,1.0016,0.414,4.31093,0.00000
3433.00,4.31095,20.067919,-0.000192,20.011655,1.0017,0.414,4.31095,0.00000
3434.00,4.31166,20.068030,-0.000192,20.011766,1.0018,0.414,4.31166,0.00000
3435.00,4.31182,20.068161,-0.000191,20.011853,1.0018,0.414,4.31182,0.00000
3436.00,4.31179,20.068223,-0.000188,20.011889,1.0019,0.414,4.31179,0.00000
3437.00,4.31158,20.068231,-0.000186,20.011915,1.0019,0.414,4.31158,0.00000
3438.00,4.31125,20.068173,-0.000189,20.011887,1.0020,0.415,4.31125,0.00000
3439.00,4.31033,20.068138,-0.000184,20.011864,1.0020,0.414,4.31033,0.00000
3440.00,4.31027,20.068059,-0.000182,20.011781,1.0020,0.414,4.31027,0.00000
3441.00,4.31086,20.068185,-0.000182,20.011867,1.0021,0.414,4.31086,0.00000
3442.00,4.31052,20.068172,-0.000183,20.011827,1.0022,0.415,4.31052,0.00000
3443.00,4.31002,20.068189,-0.000181,20.011748,1.0022,0.414,4.31002,0.00000
3444.00,4.30970,20.068241,-0.000187,20.011778,1.0023,0.415,4.30970,0.00000
3445.00,4.30919,20.068253,-0.000185,20.011772,1.0024,0.415,4.30919,0.00000
3446.00,4.30880,20.068177,-0.000185,20.011707,1.0024,0.415,4.30880,0.00000
3447.00,4.30931,20.068304,-0.000183,20.011811,1.0025,0.415,4.30931,0.00000
3448.00,4.31005,20.068350,-0.000183,20.011906,1.0025,0.415,4.31005,0.00000
3449.00,4.31093,20.068229,-0.000179,20.011804,1.0026,0.415,4.31093,0.00000
3450.00,4.31111,20.068254,-0.000178,20.011777,1.0026,0.415,4.31111,0.00000
3451.00,4.31066,20.068286,-0.000176,20.011842,1.0026,0.415,4.31066,0.00000
3452.00,4.30936,20.068305,-0.000177,20.011819,1.0027,0.415,4.30936,0.00000
3453.00,4.30811,20.068331,-0.000173,20.011822,1.0027,0.414,4.30811,0.00000
3454.00,4.30684,20.068401,-0.000176,20.011866,1.0028,0.414,4.30684,0.00000
3455.00,4.30653,20.068433,-0.000181,20.011941,1.0028,0.415,4.30653,0.00000
3456.00,4.30718,20.068383,-0.000183,20.011849,1.0028,0.415,4.30718,0.00000
3457.00,4.30828,20.068379,-0.000184,20.011831,1.0029,0.415,4.30828,0.00000
3458.00,4.30874,20.068385,-0.000186,20.011773,1.0029,0.415,4.30874,0.00000
3459.00,4.30974,20.068536,-0.000183,20.011829,1.0029,0.415,4.30974,0.00000
3460.00,4.31068,20.068551,-0.000181,20.011794,1.0029,0.415,4.31068,0.00000
3461.00,4.31097,20.068587,-0.000182,20.011857,1.0029,0.415,4.31097,0.00000
3462.00,4.31114,20.068615,-0.000179,20.011873,1.0030,0.415,4.31114,0.00000
3463.00,4.31105,20.068659,-0.000178,20.011915,1.0030,0.415,4.31105,0.00000
3464.00,4.31041,20.068615,-0.000182,20.011881,1.0030,0.415,4.31041,0.00000
3465.00,4.30942,20.068683,-0.000181,20.011903,1.0030,0.415,4.30942,0.00000
3466.00,4.30832,20.068744,-0.000181,20.011891,1.0030,0.415,4.30832,0.00000
3467.00,4.30778,20.068717,-0.000181,20.011851,1.0030,0.415,4.30778,0.00000
3468.00,4.30796,20.068749,-0.000182,20.011874,1.0030,0.415,4.30796,0.00000
3469.00,4.30874,20.068745,-0.000180,20.011830,1.0030,0.415,4.30874,0.00000
3470.00,4.30891,20.068701,-0.000181,20.011753,1.0030,0.415,4.30891,0.00000
3471.00,4.31033,20.068643,-0.000180,20.011649,1.0030,0.415,4.31033,0.00000
3472.00,4.32229,20.068690,-0.000182,20.011690,1.0030,0.416,4.32229,0.00000
3473.00,4.34149,20.068633,-0.000185,20.011631,1.0030,0.416,4.34149,0.00000
3474.00,4.36190,20.068632,-0.000184,20.011720,1.0030,0.416,4.36190,0.00000
3475.00,4.38024,20.068655,-0.000186,20.011783,1.0030,0.416,4.38024,0.00000
3476.00,4.39571,20.068750,-0.000191,20.011927,1.0030,0.416,4.39571,0.00000
3477.00,4.39918,20.068739,-0.000191,20.011954,1.0029,0.416,4.39918,0.00000
3478.00,4.39352,20.068804,-0.000188,20.012029,1.0029,0.416,4.39352,0.00000
3479.00,4.38573,20.068888,-0.000188,20.012060,1.0029,0.416,4.38573,0.00000
3480.00,4.37935,20.068919,-0.000188,20.012099,1.0029,0.416,4.37935,0.00000
3481.00,4.37393,20.068960,-0.000185,20.012108,1.0029,0.416,4.37393,0.00000
3482.00,4.36963,20.068983,-0.000184,20.012082,1.0029,0.416,4.36963,0.00000
@20,1.8000,3.6, 3480.06600000001 
3483.00,4.36669,20.069050,-0.000186,20.012125,1.0029,0.417,4.36669,0.00000
3484.00,4.36413,20.069010,-0.000187,20.012088,1.0028,0.417,4.36413,0.00000
3485.00,4.35970,20.069113,-0.000186,20.012123,1.0028,0.417,4.35970,0.00000
3486.00,4.35184,20.069133,-0.000183,20.012120,1.0028,0.417,4.35184,0.00000
3487.00,4.34099,20.069204,-0.000184,20.012170,1.0027,0.417,4.34099,0.00000
3488.00,4.32856,20.069186,-0.000186,20.012119,1.0027,0.417,4.32856,0.00000
3489.00,4.31913,20.069235,-0.000190,20.012113,1.0027,0.417,4.31913,0.00000
3490.00,4.31377,20.069164,-0.000192,20.012048,1.0027,0.417,4.31377,0.00000
3491.00,4.31435,20.069125,-0.000195,20.012029,1.0027,0.417,4.31435,0.00000
3492.00,4.31954,20.069124,-0.000195,20.012032,1.0026,0.418,4.31954,0.00000
3493.00,4.32684,20.069146,-0.000192,20.012052,1.0026,0.418,4.32684,0.00000
3494.00,4.33172,20.069217,-0.000187,20.012150,1.0025,0.418,4.33172,0.00000
3495.00,4.33533,20.069265,-0.000183,20.012192,1.0025,0.418,4.33533,0.00000
3496.00,4.33667,20.069288,-0.000181,20.012206,1.0024,0.418,4.33667,0.00000
3497.00,4.33731,20.069311,-0.000177,20.012165,1.0024,0.418,4.33731,0.00000
3498.00,4.33774,20.069334,-0.000175,20.012117,1.0024,0.418,4.33774,0.00000
3499.00,4.33857,20.069316,-0.000174,20.012027,1.0024,0.418,4.33857,0.00000
3500.00,4.33837,20.069385,-0.000177,20.012043,1.0023,0.418,4.33837,0.00000
3501.00,4.33859,20.069385,-0.000177,20.011965,1.0023,0.418,4.33859,0.00000
3502.00,4.33754,20.069464,-0.000178,20.012002,1.0022,0.419,4.33754,0.00000
3503.00,4.33702,20.069530,-0.000176,20.012027,1.0022,0.419,4.33702,0.00000
3504.00,4.33469,20.069575,-0.000176,20.012030,1.0022,0.419,4.33469,0.00000
3505.00,4.33408,20.069562,-0.000174,20.012015,1.0021,0.419,4.33408,0.00000
3506.00,4.33273,20.069678,-0.000173,20.012082,1.0021,0.419,4.33273,0.00000
3507.00,4.33182,20.069645,-0.000172,20.012023,1.0021,0.419,4.33182,0.00000
3508.00,4.33087,20.069682,-0.000175,20.012041,1.0020,0.419,4.33087,0.00000
3509.00,4.33172,20.069666,-0.000174,20.012006,1.0020,0.418,4.33172,0.00000
3510.00,4.33103,20.069684,-0.000173,20.012003,1.0020,0.418,4.33103,0.00000
3511.00,4.33114,20.069647,-0.000170,20.011966,1.0020,0.418,4.33114,0.00000
3512.00,4.33058,20.069712,-0.000172,20.012007,1.0020,0.418,4.33058,0.00000
3513.00,4.32960,20.069675,-0.000171,20.012009,1.0019,0.418,4.32960,0.00000
3514.00,4.32763,20.069712,-0.000171,20.012077,1.0019,0.418,4.32763,0.00000
3515.00,4.32793,20.069747,-0.000171,20.012096,1.0019,0.418,4.32793,0.00000
3516.00,4.32810,20.069826,-0.000175,20.012154,1.0019,0.418,4.32810,0.00000
3517.00,4.32881,20.069785,-0.000174,20.012121,1.0018,0.418,4.32881,0.00000
3518.00,4.33017,20.069802,-0.000174,20.012132,1.0018,0.418,4.33017,0.00000
3519.00,4.33189,20.069835,-0.000178,20.012118,1.0018,0.418,4.33189,0.00000
3520.00,4.33174,20.069881,-0.000178,20.012166,1.0018,0.418,4.33174,0.00000
3521.00,4.33194,20.069845,-0.000178,20.012125,1.0018,0.418,4.33194,0.00000
3522.00,4.33236,20.069916,-0.000179,20.012184,1.0018,0.419,4.33236,0.00000
3523.00,4.33159,20.069888,-0.000180,20.012169,1.0018,0.419,4.33159,0.00000
3524.00,4.33082,20.069882,-0.000180,20.012181,1.0019,0.419,4.33082,0.00000
3525.00,4.33043,20.069853,-0.000180,20.012117,1.0019,0.419,4.33043,0.00000
3526.00,4.33031,20.069872,-0.000180,20.012164,1.0019,0.419,4.33031,0.00000
3527.00,4.33025,20.069833,-0.000179,20.012122,1.0019,0.419,4.33025,0.00000
3528.00,4.33107,20.069930,-0.000178,20.012105,1.0019,0.419,4.33107,0.00000
3529.00,4.33139,20.069933,-0.000179,20.012071,1.0019,0.419,4.33139,0.00000
3530.00,4.33112,20.069924,-0.000180,20.012007,1.0019,0.419,4.33112,0.00000
3531.00,4.33095,20.069916,-0.000180,20.011945,1.0019,0.419,4.33095,0.00000
3532.00,4.33112,20.070012,-0.000180,20.011979,1.0019,0.419,4.33112,0.00000
3533.00,4.33038,20.070001,-0.000184,20.011992,1.0018,0.419,4.33038,0.00000
3534.00,4.33003,20.070070,-0.000186,20.012038,1.0018,0.419,4.33003,0.00000
3535.00,4.33094,20.070083,-0.000186,20.012052,1.0018,0.419,4.33094,0.00000
3536.00,4.33121,20.070127,-0.000188,20.012041,1.0018,0.419,4.33121,0.00000
3537.00,4.33108,20.070170,-0.000189,20.012094,1.0018,0.419,4.33108,0.00000
3538.00,4.33107,20.070175,-0.000185,20.012083,1.0018,0.419,4.33107,0.00000
3539.00,4.33210,20.070087,-0.000184,20.012039,1.0018,0.419,4.33210,0.00000
3540.00,4.33163,20.070065,-0.000185,20.012058,1.0018,0.419,4.33163,0.00000
3541.00,4.33190,20.070088,-0.000188,20.012113,1.0018,0.420,4.33190,0.00000
3542.00,4.33266,20.069979,-0.000189,20.012026,1.0017,0.420,4.33266,0.00000
3543.00,4.33355,20.070065,-0.000190,20.012052,1.0017,0.420,4.33355,0.00000
3544.00,4.33348,20.070119,-0.000188,20.012021,1.0017,0.420,4.33348,0.00000
3545.00,4.33426,20.070161,-0.000186,20.012002,1.0017,0.420,4.33426,0.00000
3546.00,4.33381,20.070211,-0.000183,20.012006,1.0017,0.420,4.33381,0.00000
3547.00,4.33291,20.070241,-0.000181,20.011982,1.0017,0.420,4.33291,0.00000
3548.00,4.33126,20.070186,-0.000181,20.011963,1.0017,0.420,4.33126,0.00000
3549.00,4.33015,20.070232,-0.000181,20.011966,1.0017,0.420,4.33015,0.00000
3550.00,4.32958,20.070306,-0.000182,20.012015,1.0017,0.420,4.32958,0.00000
3551.00,4.32949,20.070305,-0.000183,20.011987,1.0017,0.420,4.32949,0.00000
3552.00,4.32993,20.070340,-0.000185,20.011984,1.0018,0.420,4.32993,0.00000
3553.00,4.33163,20.070420,-0.000189,20.012042,1.0018,0.420,4.33163,0.00000
3554.00,4.33276,20.070439,-0.000190,20.012055,1.0018,0.420,4.33276,0.00000
3555.00,4.33330,20.070464,-0.000191,20.012087,1.0018,0.421,4.33330,0.00000
3556.00,4.33505,20.070479,-0.000193,20.012093,1.0019,0.421,4.33505,0.00000
3557.00,4.33501,20.070517,-0.000193,20.012135,1.0019,0.421,4.33501,0.00000
3558.00,4.33486,20.070492,-0.000192,20.012086,1.0019,0.421,4.33486,0.00000
3559.00,4.33404,20.070521,-0.000193,20.012155,1.0019,0.421,4.33404,0.00000
3560.00,4.33305,20.070504,-0.000190,20.012112,1.0019,0.421,4.33305,0.00000
3561.00,4.33138,20.070532,-0.000186,20.012150,1.0020,0.421,4.33138,0.00000
3562.00,4.33061,20.070534,-0.000181,20.012124,1.0020,0.421,4.33061,0.00000
3563.00,4.32998,20.070574,-0.000177,20.012148,1.0021,0.421,4.32998,0.00000
3564.00,4.33026,20.070564,-0.000177,20.012146,1.0021,0.421,4.33026,0.00000
3565.00,4.33090,20.070669,-0.000176,20.012247,1.0021,0.421,4.33090,0.00000
3566.00,4.33076,20.070690,-0.000173,20.012275,1.0022,0.421,4.33076,0.00000
3567.00,4.33080,20.070756,-0.000178,20.012341,1.0023,0.421,4.33080,0.00000
3568.00,4.33126,20.070747,-0.000182,20.012348,1.0023,0.421,4.33126,0.00000
3569.00,4.33111,20.070777,-0.000181,20.012339,1.0024,0.421,4.33111,0.00000
3570.00,4.33058,20.070773,-0.000181,20.012299,1.0025,0.421,4.33058,0.00000
3571.00,4.33044,20.070789,-0.000183,20.012247,1.0026,0.421,4.33044,0.00000
3572.00,4.33092,20.070742,-0.000178,20.012179,1.0027,0.421,4.33092,0.00000
3573.00,4.32981,20.070745,-0.000176,20.012123,1.0028,0.421,4.32981,0.00000
3574.00,4.32964,20.070782,-0.000179,20.012062,1.0029,0.421,4.32964,0.00000
3575.00,4.32988,20.070749,-0.000179,20.011973,1.0029,0.421,4.32988,0.00000
3576.00,4.33096,20.070704,-0.000178,20.011916,1.0030,0.421,4.33096,0.00000
3577.00,4.33114,20.070808,-0.000182,20.011964,1.0031,0.422,4.33114,0.00000
3578.00,4.33208,20.070860,-0.000182,20.012008,1.0031,0.422,4.33208,0.00000
3579.00,4.33184,20.070870,-0.000178,20.012042,1.0032,0.421,4.33184,0.00000
3580.00,4.33129,20.070900,-0.000178,20.012091,1.0033,0.421,4.33129,0.00000
3581.00,4.33092,20.070968,-0.000179,20.012149,1.0033,0.422,4.33092,0.00000
3582.00,4.32984,20.070984,-0.000180,20.012144,1.0034,0.422,4.32984,0.00000
3583.00,4.32894,20.070994,-0.000181,20.012076,1.0035,0.422,4.32894,0.00000
3584.00,4.32945,20.071005,-0.000182,20.012038,1.0036,0.422,4.32945,0.00000
3585.00,4.32937,20.071010,-0.000184,20.011968,1.0036,0.422,4.32937,0.00000
3586.00,4.32898,20.071011,-0.000182,20.011917,1.0037,0.422,4.32898,0.00000
3587.00,4.32955,20.071001,-0.000180,20.011941,1.0038,0.422,4.32955,0.00000
3588.00,4.32961,20.071043,-0.000179,20.012007,1.0039,0.422,4.32961,0.00000
3589.00,4.32898,20.071094,-0.000181,20.012003,1.0040,0.422,4.32898,0.00000
3590.00,4.32975,20.071139,-0.000180,20.012016,1.0040,0.422,4.32975,0.00000
3591.00,4.32906,20.071150,-0.000183,20.012030,1.0041,0.422,4.32906,0.00000
3592.00,4.32898,20.071196,-0.000184,20.011977,1.0042,0.422,4.32898,0.00000
3593.00,4.33000,20.071185,-0.000185,20.011909,1.0042,0.422,4.33000,0.00000
3594.00,4.33066,20.071189,-0.000180,20.011980,1.0042,0.422,4.33066,0.00000
3595.00,4.33077,20.071250,-0.000180,20.012103,1.0043,0.422,4.33077,0.00000
3596.00,4.33172,20.071323,-0.000179,20.012172,1.0044,0.422,4.33172,0.00000
3597.00,4.33214,20.071312,-0.000179,20.012200,1.0045,0.422,4.33214,0.00000
3598.00,4.33123,20.071395,-0.000174,20.012256,1.0046,0.422,4.33123,0.00000
3599.00,4.33074,20.071403,-0.000177,20.012214,1.0047,0.422,4.33074,0.00000
3600.00,4.32993,20.071350,-0.000179,20.012092,1.0048,0.422,4.32993,0.00000
3601.00,4.32923,20.071292,-0.000179,20.012013,1.0049,0.422,4.32923,0.00000
3602.00,4.32904,20.071305,-0.000177,20.012013,1.0049,0.422,4.32904,0.00000
3603.00,4.32866,20.071216,-0.000181,20.011937,1.0050,0.423,4.32866,0.00000
3604.00,4.32802,20.071163,-0.000180,20.011856,1.0051,0.423,4.32802,0.00000
3605.00,4.32850,20.071165,-0.000179,20.011838,1.0052,0.423,4.32850,0.00000
3606.00,4.32824,20.071231,-0.000183,20.011879,1.0053,0.423,4.32824,0.00000
3607.00,4.32840,20.071224,-0.000185,20.011872,1.0053,0.423,4.32840,0.00000
3608.00,4.32917,20.071297,-0.000184,20.011943,1.0054,0.423,4.32917,0.00000
3609.00,4.33030,20.071394,-0.000184,20.012012,1.0055,0.423,4.33030,0.00000
3610.00,4.33029,20.071424,-0.000186,20.012036,1.0055,0.423,4.33029,0.00000
3611.00,4.33083,20.071427,-0.000184,20.012043,1.0056,0.423,4.33083,0.00000
3612.00,4.32986,20.071493,-0.000187,20.012055,1.0056,0.423,4.32986,0.00000
3613.00,4.32925,20.071486,-0.000191,20.012023,1.0057,0.423,4.32925,0.00000
3614.00,4.32898,20.071475,-0.000194,20.011984,1.0057,0.424,4.32898,0.00000
3615.00,4.32934,20.071497,-0.000192,20.011969,1.0058,0.424,4.32934,0.00000
3616.00,4.32967,20.071525,-0.000188,20.011924,1.0059,0.424,4.32967,0.00000
3617.00,4.33058,20.071542,-0.000183,20.011913,1.0059,0.423,4.33058,0.00000
3618.00,4.33073,20.071629,-0.000178,20.011941,1.0060,0.423,4.33073,0.00000
3619.00,4.33042,20.071625,-0.000176,20.011941,1.0060,0.423,4.33042,0.00000
3620.00,4.33034,20.071613,-0.000180,20.011930,1.0061,0.423,4.33034,0.00000
3621.00,4.33021,20.071658,-0.000185,20.011977,1.0062,0.424,4.33021,0.00000
3622.00,4.32889,20.071615,-0.000189,20.011929,1.0062,0.424,4.32889,0.00000
3623.00,4.32910,20.071593,-0.000190,20.011885,1.0063,0.424,4.32910,0.00000
3624.00,4.32896,20.071648,-0.000191,20.011912,1.0064,0.424,4.32896,0.00000
3625.00,4.32837,20.071672,-0.000187,20.011937,1.0064,0.424,4.32837,0.00000
3626.00,4.32741,20.071649,-0.000186,20.011925,1.0065,0.424,4.32741,0.00000
3627.00,4.32752,20.071745,-0.000184,20.012009,1.0065,0.424,4.32752,0.00000
3628.00,4.32751,20.071721,-0.000186,20.011988,1.0066,0.424,4.32751,0.00000
3629.00,4.32772,20.071769,-0.000185,20.012009,1.0066,0.424,4.32772,0.00000
3630.00,4.32849,20.071804,-0.000187,20.012028,1.0067,0.424,4.32849,0.00000
3631.00,4.32910,20.071826,-0.000186,20.011983,1.0067,0.424,4.32910,0.00000
3632.00,4.32949,20.071750,-0.000188,20.011903,1.0067,0.424,4.32949,0.00000
3633.00,4.32899,20.071801,-0.000187,20.011939,1.0068,0.424,4.32899,0.00000
3634.00,4.32845,20.071827,-0.000187,20.012004,1.0068,0.424,4.32845,0.00000
3635.00,4.32768,20.071924,-0.000186,20.012087,1.0068,0.424,4.32768,0.00000
3636.00,4.32752,20.071912,-0.000186,20.012089,1.0069,0.424,4.32752,0.00000
3637.00,4.32794,20.071961,-0.000185,20.012109,1.0069,0.424,4.32794,0.00000
3638.00,4.32872,20.072017,-0.000187,20.012184,1.0069,0.424,4.32872,0.00000
3639.00,4.32899,20.071948,-0.000185,20.012060,1.0070,0.424,4.32899,0.00000
3640.00,4.32917,20.071854,-0.000186,20.011937,1.0070,0.425,4.32917,0.00000
3641.00,4.32914,20.071868,-0.000187,20.011940,1.0070,0.425,4.32914,0.00000
3642.00,4.32844,20.071881,-0.000183,20.011933,1.0070,0.425,4.32844,0.00000
3643.00,4.32718,20.071826,-0.000183,20.011849,1.0070,0.425,4.32718,0.00000
3644.00,4.32819,20.071942,-0.000184,20.011961,1.0070,0.425,4.32819,0.00000
3645.00,4.32853,20.072047,-0.000186,20.012030,1.0070,0.425,4.32853,0.00000
3646.00,4.32820,20.072131,-0.000187,20.012098,1.0071,0.425,4.32820,0.00000
3647.00,4.32865,20.072163,-0.000192,20.012122,1.0071,0.425,4.32865,0.00000
3648.00,4.32934,20.072207,-0.000190,20.012114,1.0071,0.425,4.32934,0.00000
3649.00,4.32885,20.072217,-0.000190,20.012093,1.0071,0.425,4.32885,0.00000
3650.00,4.32776,20.072150,-0.000192,20.012039,1.0071,0.426,4.32776,0.00000
3651.00,4.32755,20.072179,-0.000190,20.012052,1.0071,0.426,4.32755,0.00000
3652.00,4.32787,20.072109,-0.000188,20.011991,1.0071,0.426,4.32787,0.00000
3653.00,4.32826,20.072084,-0.000188,20.011990,1.0071,0.426,4.32826,0.00000
3654.00,4.32863,20.072075,-0.000186,20.011984,1.0070,0.426,4.32863,0.00000
3655.00,4.32953,20.072116,-0.000180,20.012001,1.0070,0.425,4.32953,0.00000
3656.00,4.33085,20.072151,-0.000185,20.011971,1.0070,0.426,4.33085,0.00000
3657.00,4.33099,20.072281,-0.000184,20.012018,1.0070,0.426,4.33099,0.00000
3658.00,4.33080,20.072280,-0.000182,20.011995,1.0069,0.426,4.33080,0.00000
3659.00,4.32926,20.072266,-0.000183,20.011944,1.0069,0.426,4.32926,0.00000
3660.00,4.32901,20.072288,-0.000185,20.011988,1.0069,0.426,4.32901,0.00000
3661.00,4.32774,20.072246,-0.000182,20.011950,1.0068,0.426,4.32774,0.00000
3662.00,4.32691,20.072222,-0.000183,20.011931,1.0068,0.426,4.32691,0.00000
@21,1.8000,3.6, 3660.06200000001 
3663.00,4.32745,20.072306,-0.000187,20.012008,1.0068,0.426,4.32745,0.00000
3664.00,4.32829,20.072324,-0.000188,20.012014,1.0067,0.426,4.32829,0.00000
3665.00,4.32652,20.072336,-0.000187,20.011943,1.0067,0.426,4.32652,0.00000
3666.00,4.32299,20.072326,-0.000188,20.011867,1.0067,0.426,4.32299,0.00000
3667.00,4.31647,20.072412,-0.000191,20.011876,1.0067,0.427,4.31647,0.00000
3668.00,4.30684,20.072391,-0.000187,20.011777,1.0067,0.427,4.30684,0.00000
3669.00,4.29853,20.072417,-0.000188,20.011740,1.0067,0.427,4.29853,0.00000
3670.00,4.29448,20.072464,-0.000190,20.011764,1.0067,0.427,4.29448,0.00000
3671.00,4.29463,20.072446,-0.000190,20.011768,1.0067,0.427,4.29463,0.00000
3672.00,4.29942,20.072449,-0.000188,20.011781,1.0066,0.427,4.29942,0.00000
3673.00,4.30767,20.072547,-0.000191,20.011900,1.0066,0.427,4.30767,0.00000
3674.00,4.31604,20.072602,-0.000190,20.011993,1.0066,0.427,4.31604,0.00000
3675.00,4.32256,20.072625,-0.000192,20.012004,1.0066,0.427,4.32256,0.00000
3676.00,4.32624,20.072777,-0.000193,20.012127,1.0065,0.427,4.32624,0.00000
3677.00,4.32802,20.072740,-0.000193,20.012106,1.0065,0.427,4.32802,0.00000
3678.00,4.32959,20.072790,-0.000193,20.012110,1.0065,0.427,4.32959,0.00000
3679.00,4.33013,20.072796,-0.000192,20.012065,1.0065,0.428,4.33013,0.00000
3680.00,4.32913,20.072843,-0.000189,20.012049,1.0065,0.428,4.32913,0.00000
3681.00,4.32978,20.072788,-0.000189,20.012004,1.0065,0.428,4.32978,0.00000
3682.00,4.32972,20.072837,-0.000189,20.012001,1.0065,0.428,4.32972,0.00000
3683.00,4.32825,20.072856,-0.000187,20.012012,1.0065,0.428,4.32825,0.00000
3684.00,4.32752,20.072839,-0.000185,20.011989,1.0065,0.427,4.32752,0.00000
3685.00,4.32774,20.072841,-0.000181,20.012013,1.0065,0.427,4.32774,0.00000
3686.00,4.32742,20.072853,-0.000175,20.012005,1.0065,0.427,4.32742,0.00000
3687.00,4.32762,20.072892,-0.000173,20.012037,1.0065,0.427,4.32762,0.00000
3688.00,4.32821,20.072836,-0.000173,20.011998,1.0065,0.427,4.32821,0.00000
3689.00,4.32788,20.072875,-0.000174,20.012018,1.0065,0.427,4.32788,0.00000
3690.00,4.32684,20.072844,-0.000176,20.012000,1.0065,0.427,4.32684,0.00000
3691.00,4.32584,20.072896,-0.000180,20.012026,1.0065,0.427,4.32584,0.00000
3692.00,4.32543,20.072854,-0.000179,20.012006,1.0065,0.428,4.32543,0.00000
3693.00,4.32531,20.072928,-0.000180,20.012035,1.0065,0.428,4.32531,0.00000
3694.00,4.32552,20.072945,-0.000179,20.012041,1.0065,0.428,4.32552,0.00000
3695.00,4.32663,20.073026,-0.000179,20.012047,1.0065,0.428,4.32663,0.00000
3696.00,4.32717,20.073006,-0.000177,20.012031,1.0065,0.428,4.32717,0.00000
3697.00,4.32681,20.073079,-0.000177,20.012091,1.0066,0.428,4.32681,0.00000
3698.00,4.32652,20.073040,-0.000179,20.012036,1.0066,0.428,4.32652,0.00000
3699.00,4.32704,20.073144,-0.000179,20.012053,1.0066,0.428,4.32704,0.00000
3700.00,4.32749,20.073129,-0.000181,20.012063,1.0067,0.428,4.32749,0.00000
3701.00,4.32768,20.073166,-0.000183,20.012049,1.0067,0.428,4.32768,0.00000
3702.00,4.32825,20.073203,-0.000185,20.012071,1.0067,0.428,4.32825,0.00000
3703.00,4.32847,20.073217,-0.000186,20.012084,1.0067,0.428,4.32847,0.00000
3704.00,4.32777,20.073193,-0.000188,20.012090,1.0067,0.428,4.32777,0.00000
3705.00,4.32672,20.073210,-0.000186,20.012121,1.0067,0.428,4.32672,0.00000
3706.00,4.32620,20.073270,-0.000186,20.012136,1.0068,0.429,4.32620,0.00000
3707.00,4.32639,20.073295,-0.000186,20.012115,1.0068,0.429,4.32639,0.00000
3708.00,4.32645,20.073319,-0.000183,20.012123,1.0068,0.428,4.32645,0.00000
3709.00,4.32621,20.073337,-0.000185,20.012113,1.0068,0.429,4.32621,0.00000
3710.00,4.32594,20.073376,-0.000186,20.012106,1.0068,0.429,4.32594,0.00000
3711.00,4.32646,20.073410,-0.000186,20.012121,1.0069,0.429,4.32646,0.00000
3712.00,4.32668,20.073406,-0.000184,20.012073,1.0069,0.429,4.32668,0.00000
3713.00,4.32695,20.073463,-0.000186,20.012067,1.0069,0.429,4.32695,0.00000
3714.00,4.32713,20.073466,-0.000185,20.012095,1.0069,0.429,4.32713,0.00000
3715.00,4.32764,20.073470,-0.000185,20.012074,1.0069,0.429,4.32764,0.00000
3716.00,4.32684,20.073481,-0.000186,20.012065,1.0068,0.429,4.32684,0.00000
3717.00,4.32678,20.073572,-0.000186,20.012135,1.0068,0.429,4.32678,0.00000
3718.00,4.32666,20.073516,-0.000186,20.012113,1.0068,0.429,4.32666,0.00000
3719.00,4.32661,20.073553,-0.000186,20.012126,1.0068,0.429,4.32661,0.00000
3720.00,4.32659,20.073614,-0.000183,20.012147,1.0068,0.429,4.32659,0.00000
3721.00,4.32745,20.073627,-0.000183,20.012189,1.0068,0.429,4.32745,0.00000
3722.00,4.32769,20.073619,-0.000185,20.012198,1.0068,0.429,4.32769,0.00000
3723.00,4.32753,20.073679,-0.000185,20.012222,1.0067,0.430,4.32753,0.00000
3724.00,4.32821,20.073677,-0.000185,20.012161,1.0068,0.430,4.32821,0.00000
3725.00,4.32851,20.073676,-0.000187,20.012178,1.0068,0.430,4.32851,0.00000
3726.00,4.32757,20.073672,-0.000185,20.012164,1.0067,0.430,4.32757,0.00000
3727.00,4.32702,20.073640,-0.000184,20.012111,1.0067,0.430,4.32702,0.00000
3728.00,4.32668,20.073663,-0.000182,20.012087,1.0067,0.430,4.32668,0.00000
3729.00,4.32608,20.073680,-0.000183,20.012102,1.0067,0.430,4.32608,0.00000
3730.00,4.32594,20.073609,-0.000185,20.011962,1.0067,0.430,4.32594,0.00000
3731.00,4.32760,20.073681,-0.000187,20.011984,1.0067,0.430,4.32760,0.00000
3732.00,4.32809,20.073732,-0.000185,20.011984,1.0068,0.430,4.32809,0.00000
3733.00,4.32854,20.073778,-0.000186,20.012004,1.0068,0.430,4.32854,0.00000
3734.00,4.32895,20.073832,-0.000187,20.012031,1.0068,0.430,4.32895,0.00000
3735.00,4.32885,20.073954,-0.000184,20.012188,1.0069,0.430,4.32885,0.00000
3736.00,4.32792,20.073928,-0.000183,20.012181,1.0069,0.430,4.32792,0.00000
3737.00,4.32786,20.073873,-0.000188,20.012124,1.0069,0.431,4.32786,0.00000
3738.00,4.32717,20.073942,-0.000190,20.012199,1.0070,0.431,4.32717,0.00000
3739.00,4.32652,20.073930,-0.000186,20.012200,1.0070,0.431,4.32652,0.00000
3740.00,4.32639,20.073905,-0.000186,20.012131,1.0070,0.431,4.32639,0.00000
3741.00,4.32688,20.073956,-0.000186,20.012125,1.0070,0.431,4.32688,0.00000
3742.00,4.32689,20.074016,-0.000181,20.012177,1.0071,0.431,4.32689,0.00000
3743.00,4.32770,20.073965,-0.000177,20.012105,1.0071,0.430,4.32770,0.00000
3744.00,4.32792,20.073994,-0.000177,20.012064,1.0071,0.430,4.32792,0.00000
3745.00,4.32766,20.074011,-0.000175,20.012072,1.0071,0.430,4.32766,0.00000
3746.00,4.32699,20.073928,-0.000176,20.011994,1.0070,0.431,4.32699,0.00000
3747.00,4.32615,20.073933,-0.000176,20.011992,1.0070,0.431,4.32615,0.00000
3748.00,4.32585,20.073971,-0.000174,20.012010,1.0070,0.431,4.32585,0.00000
3749.00,4.32645,20.074017,-0.000174,20.012066,1.0070,0.431,4.32645,0.00000
3750.00,4.32638,20.074040,-0.000175,20.012052,1.0070,0.431,4.32638,0.00000
3751.00,4.32627,20.074124,-0.000172,20.012147,1.0070,0.431,4.32627,0.00000
3752.00,4.32634,20.074134,-0.000172,20.012131,1.0070,0.431,4.32634,0.00000
3753.00,4.32589,20.074157,-0.000176,20.012145,1.0070,0.431,4.32589,0.00000
3754.00,4.32508,20.074151,-0.000175,20.012106,1.0070,0.431,4.32508,0.00000
3755.00,4.32562,20.074191,-0.000176,20.012123,1.0070,0.431,4.32562,0.00000
3756.00,4.32598,20.074179,-0.000176,20.012023,1.0070,0.431,4.32598,0.00000
3757.00,4.32634,20.074297,-0.000176,20.012096,1.0071,0.431,4.32634,0.00000
3758.00,4.32662,20.074313,-0.000178,20.012102,1.0071,0.431,4.32662,0.00000
3759.00,4.32637,20.074369,-0.000179,20.012139,1.0071,0.431,4.32637,0.00000
3760.00,4.32645,20.074449,-0.000180,20.012184,1.0071,0.431,4.32645,0.00000
3761.00,4.32661,20.074483,-0.000182,20.012233,1.0071,0.432,4.32661,0.00000
3762.00,4.32687,20.074368,-0.000187,20.012152,1.0070,0.432,4.32687,0.00000
3763.00,4.32686,20.074426,-0.000188,20.012151,1.0070,0.432,4.32686,0.00000
3764.00,4.32774,20.074460,-0.000187,20.012172,1.0070,0.432,4.32774,0.00000
3765.00,4.32823,20.074459,-0.000185,20.012212,1.0069,0.432,4.32823,0.00000
3766.00,4.32834,20.074445,-0.000184,20.012228,1.0069,0.432,4.32834,0.00000
3767.00,4.32835,20.074530,-0.000177,20.012272,1.0069,0.432,4.32835,0.00000
3768.00,4.32855,20.074516,-0.000173,20.012224,1.0069,0.432,4.32855,0.00000
3769.00,4.32747,20.074489,-0.000174,20.012208,1.0068,0.432,4.32747,0.00000
3770.00,4.32617,20.074396,-0.000177,20.012082,1.0068,0.432,4.32617,0.00000
3771.00,4.32548,20.074481,-0.000181,20.012080,1.0068,0.432,4.32548,0.00000
3772.00,4.32514,20.074549,-0.000182,20.012099,1.0068,0.432,4.32514,0.00000
3773.00,4.32513,20.074591,-0.000182,20.012163,1.0068,0.432,4.32513,0.00000
3774.00,4.32538,20.074611,-0.000181,20.012123,1.0068,0.432,4.32538,0.00000
3775.00,4.32600,20.074711,-0.000180,20.012186,1.0067,0.432,4.32600,0.00000
3776.00,4.32626,20.074715,-0.000178,20.012159,1.0067,0.432,4.32626,0.00000
3777.00,4.32666,20.074692,-0.000181,20.012103,1.0066,0.432,4.32666,0.00000
3778.00,4.32693,20.074606,-0.000183,20.012015,1.0066,0.432,4.32693,0.00000
3779.00,4.32820,20.074612,-0.000182,20.012062,1.0065,0.432,4.32820,0.00000
3780.00,4.32819,20.074585,-0.000181,20.012031,1.0065,0.432,4.32819,0.00000
3781.00,4.32880,20.074555,-0.000180,20.012050,1.0065,0.432,4.32880,0.00000
3782.00,4.32910,20.074646,-0.000177,20.012108,1.0065,0.432,4.32910,0.00000
3783.00,4.32915,20.074713,-0.000177,20.012127,1.0065,0.432,4.32915,0.00000
3784.00,4.32876,20.074731,-0.000179,20.012105,1.0064,0.432,4.32876,0.00000
3785.00,4.32780,20.074805,-0.000181,20.012191,1.0064,0.432,4.32780,0.00000
3786.00,4.32666,20.074865,-0.000181,20.012212,1.0064,0.433,4.32666,0.00000
3787.00,4.32582,20.074811,-0.000182,20.012208,1.0063,0.433,4.32582,0.00000
3788.00,4.32519,20.074911,-0.000183,20.012326,1.0063,0.433,4.32519,0.00000
3789.00,4.32408,20.074987,-0.000181,20.012360,1.0063,0.433,4.32408,0.00000
3790.00,4.32551,20.075025,-0.000180,20.012339,1.0063,0.433,4.32551,0.00000
3791.00,4.32678,20.075014,-0.000182,20.012293,1.0063,0.433,4.32678,0.00000
3792.00,4.32700,20.074955,-0.000185,20.012192,1.0063,0.433,4.32700,0.00000
3793.00,4.32759,20.074883,-0.000182,20.012135,1.0063,0.433,4.32759,0.00000
3794.00,4.32824,20.074937,-0.000180,20.012168,1.0063,0.433,4.32824,0.00000
3795.00,4.32712,20.074880,-0.000176,20.012131,1.0063,0.433,4.32712,0.00000
3796.00,4.32530,20.074961,-0.000173,20.012197,1.0063,0.433,4.32530,0.00000
3797.00,4.32522,20.074998,-0.000170,20.012251,1.0063,0.433,4.32522,0.00000
3798.00,4.32452,20.075036,-0.000172,20.012222,1.0063,0.433,4.32452,0.00000
3799.00,4.32431,20.074932,-0.000176,20.012113,1.0064,0.433,4.32431,0.00000
3800.00,4.32444,20.074979,-0.000183,20.012100,1.0064,0.433,4.32444,0.00000
3801.00,4.32471,20.074930,-0.000183,20.012019,1.0064,0.433,4.32471,0.00000
3802.00,4.32422,20.075025,-0.000186,20.012062,1.0064,0.434,4.32422,0.00000
3803.00,4.32429,20.075072,-0.000186,20.012065,1.0064,0.434,4.32429,0.00000
3804.00,4.32500,20.075087,-0.000184,20.012065,1.0064,0.434,4.32500,0.00000
3805.00,4.32581,20.075061,-0.000181,20.012029,1.0064,0.433,4.32581,0.00000
3806.00,4.32662,20.075073,-0.000183,20.012058,1.0064,0.434,4.32662,0.00000
3807.00,4.32659,20.075051,-0.000181,20.012030,1.0065,0.434,4.32659,0.00000
3808.00,4.32700,20.075080,-0.000186,20.012034,1.0065,0.434,4.32700,0.00000
3809.00,4.32632,20.075075,-0.000185,20.012040,1.0065,0.434,4.32632,0.00000
3810.00,4.32641,20.075121,-0.000185,20.012089,1.0066,0.434,4.32641,0.00000
3811.00,4.32621,20.075139,-0.000183,20.012073,1.0066,0.434,4.32621,0.00000
3812.00,4.32613,20.075104,-0.000184,20.012007,1.0067,0.434,4.32613,0.00000
3813.00,4.32586,20.075121,-0.000179,20.012011,1.0067,0.434,4.32586,0.00000
3814.00,4.32608,20.075244,-0.000184,20.012098,1.0068,0.434,4.32608,0.00000
3815.00,4.32509,20.075275,-0.000185,20.012042,1.0069,0.434,4.32509,0.00000
3816.00,4.32469,20.075373,-0.000183,20.012098,1.0070,0.434,4.32469,0.00000
3817.00,4.32571,20.075458,-0.000179,20.012136,1.0070,0.434,4.32571,0.00000
3818.00,4.32598,20.075427,-0.000177,20.012082,1.0071,0.434,4.32598,0.00000
3819.00,4.32531,20.075298,-0.000175,20.011952,1.0072,0.434,4.32531,0.00000
3820.00,4.32627,20.075359,-0.000173,20.012043,1.0073,0.434,4.32627,0.00000
3821.00,4.32737,20.075358,-0.000178,20.012040,1.0073,0.434,4.32737,0.00000
3822.00,4.32634,20.075357,-0.000181,20.012027,1.0074,0.434,4.32634,0.00000
3823.00,4.32560,20.075399,-0.000184,20.012096,1.0074,0.434,4.32560,0.00000
3824.00,4.32621,20.075554,-0.000184,20.012208,1.0075,0.434,4.32621,0.00000
3825.00,4.32589,20.075543,-0.000182,20.012164,1.0076,0.434,4.32589,0.00000
3826.00,4.32569,20.075545,-0.000177,20.012121,1.0076,0.434,4.32569,0.00000
3827.00,4.32565,20.075575,-0.000177,20.012144,1.0076,0.434,4.32565,0.00000
3828.00,4.32593,20.075538,-0.000175,20.012063,1.0077,0.434,4.32593,0.00000
3829.00,4.32596,20.075474,-0.000171,20.011958,1.0077,0.434,4.32596,0.00000
3830.00,4.32538,20.075492,-0.000173,20.011924,1.0077,0.434,4.32538,0.00000
3831.00,4.32475,20.075523,-0.000174,20.011939,1.0078,0.434,4.32475,0.00000
3832.00,4.32625,20.075583,-0.000172,20.011964,1.0078,0.434,4.32625,0.00000
3833.00,4.32684,20.075658,-0.000174,20.012012,1.0078,0.434,4.32684,0.00000
3834.00,4.32558,20.075648,-0.000180,20.011977,1.0079,0.435,4.32558,0.00000
3835.00,4.32508,20.075604,-0.000183,20.011983,1.0079,0.435,4.32508,0.00000
3836.00,4.32571,20.075666,-0.000186,20.012025,1.0079,0.435,4.32571,0.00000
3837.00,4.32527,20.075602,-0.000192,20.011990,1.0080,0.435,4.32527,0.00000
3838.00,4.32523,20.075582,-0.000191,20.011961,1.0080,0.435,4.32523,0.00000
3839.00,4.32657,20.075651,-0.000189,20.012044,1.0081,0.435,4.32657,0.00000
3840.00,4.32765,20.075759,-0.000190,20.012117,1.0081,0.436,4.32765,0.00000
3841.00,4.32775,20.075657,-0.000188,20.012028,1.0081,0.436,4.32775,0.00000
3842.00,4.32715,20.075651,-0.000185,20.011987,1.0082,0.435,4.32715,0.00000
3843.00,4.32684,20.075678,-0.000185,20.011976,1.0082,0.435,4.32684,0.00000
