# Supplementary material for: A nucleotide-sensing oligomerization mechanism that controls NrdR-dependent transcription of ribonucleotide reductases
Source: Nat Commun. 2022 May 16;13:2700. doi: 10.1038/s41467-022-30328-1 (PMC9110341; doi:10.1038/s41467-022-30328-1)
Supplement: Supplementary file 10 — Source Data [file 41467_2022_30328_MOESM10_ESM.zip › Source data NrdR/Suppl Fig 12 source data/ITC at 20 degrees (Suppl Fig 12a,c)/ATP to NrdR/R23ATP200toNrdR20deg20.itc]

$ITC
$ 16 
$NOT
$ 20 
$ 60 
$ 1000 
$ 5 
$ 2 
$ADCGainCode:  0 
$False,True,True
$ 0.6 , 1.2 , 120 , 5 
$ 2.5 , 5 , 180 , 5 
$ 2.5 , 5 , 180 , 5 
$ 2.5 , 5 , 180 , 5 
$ 2.5 , 5 , 180 , 5 
$ 2.5 , 5 , 180 , 5 
$ 2.5 , 5 , 180 , 5 
$ 2.5 , 5 , 180 , 5 
$ 2.5 , 5 , 180 , 5 
$ 2.5 , 5 , 180 , 5 
$ 2.5 , 5 , 180 , 5 
$ 2.5 , 5 , 180 , 5 
$ 2.5 , 5 , 180 , 5 
$ 2.5 , 5 , 180 , 5 
$ 2.5 , 5 , 180 , 5 
$ 2.5 , 5 , 180 , 5 
# 0 
# 0.2 
# 0.02 
# 0.2033 
# 20 
# 3.6292 
# 8.01 
?
% ITC200_08.08.122
% 0.2033 
% 3.6292 
%-0.351986 , 29.72825 
% 0.190315 , 29.48399 
% 0.8333333 
% 169000 , 169000 
% 1 , 81 
% 0.006118 ,-0.033927 
%-19.7 , 8 
% 0 , 0 
% 0 
% 128000       127772 
% 43.1 
% 750 , 900 , 900 , 1005 
% 0.05597703358 ,-0.003747514397 , 8.83301131701E-05 ,-1.033372731782E-06 , 6.059520699142E-09 
% ITC200 Ver: 1.0.21
@0
5.00,2.73806,20.006090
10.00,2.73733,20.005981
15.00,2.73929,20.006563
20.00,2.73794,20.005923
25.00,2.74135,20.006649
30.00,2.74258,20.006461
35.00,2.74665,20.006562
40.00,2.74216,20.007031
45.00,2.74526,20.007078
50.00,2.74528,20.006874
55.00,2.74639,20.007545
60.00,2.74841,20.006870
@1,0.6000,1.2
65.00,2.74044,20.007757
70.00,2.67140,20.007038
75.00,2.70155,20.007690
80.00,2.73565,20.008072
85.00,2.74565,20.008387
90.00,2.75227,20.008259
95.00,2.75927,20.007920
100.00,2.76443,20.007416
105.00,2.77330,20.008621
110.00,2.77579,20.009564
115.00,2.77451,20.009111
120.00,2.78223,20.009107
125.00,2.77892,20.009568
130.00,2.78340,20.009515
135.00,2.78579,20.009600
140.00,2.78944,20.009017
145.00,2.79198,20.010309
150.00,2.79369,20.009666
155.00,2.79177,20.010617
160.00,2.79585,20.009901
165.00,2.79573,20.010383
170.00,2.79832,20.010496
175.00,2.79920,20.010496
180.00,2.79528,20.010292
@2,2.5000,5.0
185.00,2.78110,20.010454
190.00,2.52220,20.010429
195.00,2.36377,20.011123
200.00,2.54112,20.011188
205.00,2.63920,20.011610
210.00,2.68517,20.012424
215.00,2.71744,20.012291
220.00,2.73219,20.011914
225.00,2.74604,20.012246
230.00,2.76092,20.012299
235.00,2.77266,20.012362
240.00,2.77927,20.012446
245.00,2.78376,20.013598
250.00,2.79082,20.012640
255.00,2.79517,20.013161
260.00,2.80065,20.012948
265.00,2.80155,20.013065
270.00,2.80546,20.014064
275.00,2.81153,20.013959
280.00,2.81306,20.014168
285.00,2.81636,20.014229
290.00,2.81871,20.014269
295.00,2.82038,20.014282
300.00,2.82282,20.014663
305.00,2.82437,20.015029
310.00,2.82593,20.015245
315.00,2.83041,20.015253
320.00,2.83016,20.015246
325.00,2.83199,20.015156
330.00,2.83362,20.015219
335.00,2.83562,20.015492
340.00,2.83540,20.015958
345.00,2.83516,20.015537
350.00,2.83839,20.016613
355.00,2.83854,20.016121
360.00,2.84140,20.015963
@3,2.5000,5.0
365.00,2.82922,20.016186
370.00,2.60278,20.016760
375.00,2.46197,20.016576
380.00,2.62639,20.017012
385.00,2.71380,20.017109
390.00,2.75697,20.017547
395.00,2.78463,20.017518
400.00,2.80271,20.017942
405.00,2.81710,20.017457
410.00,2.82466,20.018301
415.00,2.83070,20.017480
420.00,2.83250,20.018110
425.00,2.83750,20.018267
430.00,2.84563,20.018169
435.00,2.84811,20.018556
440.00,2.85357,20.019189
445.00,2.85524,20.019243
450.00,2.85728,20.019586
455.00,2.86538,20.019137
460.00,2.86553,20.019751
465.00,2.86385,20.019361
470.00,2.86347,20.019793
475.00,2.86658,20.020106
480.00,2.86677,20.020174
485.00,2.86790,20.020089
490.00,2.87075,20.020537
495.00,2.87491,20.020594
500.00,2.87281,20.020297
505.00,2.87658,20.021023
510.00,2.87600,20.020304
515.00,2.87786,20.021378
520.00,2.87631,20.021238
525.00,2.87531,20.020867
530.00,2.87564,20.021513
535.00,2.87657,20.021119
540.00,2.88006,20.021649
@4,2.5000,5.0
545.00,2.87357,20.021695
550.00,2.68001,20.021531
555.00,2.56178,20.021944
560.00,2.70637,20.022283
565.00,2.78835,20.022960
570.00,2.82031,20.023239
575.00,2.84051,20.023085
580.00,2.85431,20.022563
585.00,2.86122,20.022879
590.00,2.86470,20.023334
595.00,2.86690,20.023555
600.00,2.87304,20.023139
605.00,2.87285,20.023339
610.00,2.87873,20.023627
615.00,2.88382,20.023958
620.00,2.88683,20.023972
625.00,2.88679,20.023683
630.00,2.88791,20.023847
635.00,2.88721,20.024559
640.00,2.88978,20.024891
645.00,2.88812,20.024700
650.00,2.89576,20.025309
655.00,2.89531,20.025291
660.00,2.89447,20.025918
665.00,2.89809,20.024972
670.00,2.90015,20.025116
675.00,2.89946,20.025494
680.00,2.90405,20.025965
685.00,2.90500,20.025656
690.00,2.90319,20.025591
695.00,2.90895,20.026261
700.00,2.90397,20.026830
705.00,2.90547,20.025970
710.00,2.90570,20.026901
715.00,2.90758,20.027767
720.00,2.90724,20.026813
@5,2.5000,5.0
725.00,2.90404,20.027268
730.00,2.74991,20.027886
735.00,2.65872,20.027572
740.00,2.77295,20.027193
745.00,2.83154,20.028220
750.00,2.86157,20.028128
755.00,2.88292,20.028244
760.00,2.89657,20.028428
765.00,2.89755,20.029046
770.00,2.89688,20.028762
775.00,2.90388,20.029025
780.00,2.90562,20.028426
785.00,2.90447,20.029224
790.00,2.90818,20.028953
795.00,2.91269,20.029551
800.00,2.91518,20.029190
805.00,2.91249,20.029720
810.00,2.91375,20.029850
815.00,2.91303,20.030280
820.00,2.91696,20.030188
825.00,2.92318,20.030378
830.00,2.92408,20.029756
835.00,2.92349,20.030350
840.00,2.92263,20.030522
845.00,2.92082,20.030678
850.00,2.91972,20.030971
855.00,2.92198,20.030691
860.00,2.92339,20.031252
865.00,2.92462,20.031907
870.00,2.92664,20.031797
875.00,2.92733,20.032283
880.00,2.92801,20.032139
885.00,2.92695,20.032168
890.00,2.92935,20.032063
895.00,2.93382,20.032344
900.00,2.92994,20.032228
@6,2.5000,5.0
905.00,2.92628,20.033208
910.00,2.81359,20.032606
915.00,2.74284,20.032767
920.00,2.82783,20.033046
925.00,2.87963,20.033452
930.00,2.89781,20.034053
935.00,2.91190,20.033881
940.00,2.91718,20.033427
945.00,2.92087,20.033655
950.00,2.92218,20.033806
955.00,2.92876,20.033575
960.00,2.93354,20.033971
965.00,2.92830,20.034016
970.00,2.93191,20.034751
975.00,2.93315,20.034825
980.00,2.93249,20.034562
985.00,2.93624,20.034776
990.00,2.93602,20.035258
995.00,2.93540,20.035598
1000.00,2.93833,20.035301
1005.00,2.93505,20.035515
1010.00,2.93828,20.035520
1015.00,2.93802,20.035281
1020.00,2.93794,20.036284
1025.00,2.93695,20.036076
1030.00,2.93859,20.036458
1035.00,2.93955,20.036474
1040.00,2.94179,20.036571
1045.00,2.93968,20.036224
@7,2.5000,5.0
1050.00,2.94317,20.037245
1055.00,2.91056,20.036966
1060.00,2.81034,20.037405
1065.00,2.84755,20.037090
1070.00,2.89491,20.037870
1075.00,2.91343,20.037428
1080.00,2.92669,20.037986
1085.00,2.93472,20.037758
1090.00,2.93806,20.038427
1095.00,2.93922,20.038249
1100.00,2.94038,20.038252
1105.00,2.94218,20.038835
1110.00,2.94349,20.038850
1115.00,2.94354,20.038806
1120.00,2.94484,20.038849
1125.00,2.95027,20.038485
1130.00,2.94953,20.039142
1135.00,2.94764,20.040030
1140.00,2.94643,20.038939
1145.00,2.94920,20.039915
1150.00,2.95274,20.039937
1155.00,2.95494,20.039913
1160.00,2.95360,20.040044
1165.00,2.95426,20.040949
1170.00,2.95404,20.040398
1175.00,2.95452,20.041050
1180.00,2.95671,20.040974
1185.00,2.95858,20.040980
@8,2.5000,5.0
1190.00,2.95875,20.040879
1195.00,2.93831,20.041667
1200.00,2.86689,20.041986
1205.00,2.89149,20.041736
1210.00,2.92963,20.041603
1215.00,2.94359,20.041482
1220.00,2.94759,20.041849
1225.00,2.94719,20.041919
1230.00,2.95548,20.042113
1235.00,2.96228,20.042460
1240.00,2.95702,20.042452
1245.00,2.95794,20.042977
1250.00,2.96124,20.043565
1255.00,2.96073,20.043531
1260.00,2.96188,20.043180
1265.00,2.96523,20.043182
1270.00,2.96320,20.043091
1275.00,2.96367,20.043669
1280.00,2.96859,20.044127
1285.00,2.96648,20.043803
1290.00,2.96685,20.044066
1295.00,2.97092,20.044044
1300.00,2.97145,20.045045
1305.00,2.96675,20.044271
1310.00,2.96667,20.045404
1315.00,2.96701,20.045479
1320.00,2.96750,20.044771
1325.00,2.96706,20.045422
@9,2.5000,5.0
1330.00,2.96832,20.045737
1335.00,2.95233,20.045951
1340.00,2.90587,20.045671
1345.00,2.92575,20.045277
1350.00,2.94433,20.046215
1355.00,2.95493,20.045963
1360.00,2.96133,20.046670
1365.00,2.96113,20.046952
1370.00,2.96415,20.046463
1375.00,2.96435,20.047108
1380.00,2.96743,20.047020
1385.00,2.97045,20.047248
1390.00,2.97054,20.047485
1395.00,2.97312,20.047262
1400.00,2.97711,20.047843
1405.00,2.97687,20.047807
1410.00,2.97386,20.047813
1415.00,2.97482,20.048035
1420.00,2.97238,20.048010
1425.00,2.97188,20.047452
1430.00,2.97299,20.049008
1435.00,2.97443,20.047966
1440.00,2.97375,20.048222
1445.00,2.97270,20.048721
1450.00,2.97477,20.048395
1455.00,2.97624,20.048183
1460.00,2.97495,20.049594
1465.00,2.97876,20.048797
@10,2.5000,5.0
1470.00,2.97920,20.049615
1475.00,2.96046,20.049339
1480.00,2.93485,20.049888
1485.00,2.95554,20.049676
1490.00,2.96321,20.050377
1495.00,2.96610,20.050629
1500.00,2.97708,20.050236
1505.00,2.97342,20.050159
1510.00,2.97643,20.050726
1515.00,2.97752,20.050692
1520.00,2.97867,20.050761
1525.00,2.98041,20.051042
1530.00,2.98407,20.050589
1535.00,2.98500,20.051234
1540.00,2.98704,20.052000
1545.00,2.98557,20.051305
1550.00,2.98539,20.052084
1555.00,2.98804,20.052306
1560.00,2.98539,20.052132
1565.00,2.98189,20.052148
1570.00,2.98563,20.053084
1575.00,2.98298,20.052615
1580.00,2.98439,20.053085
1585.00,2.98614,20.052239
1590.00,2.98792,20.053583
1595.00,2.98536,20.053472
1600.00,2.98610,20.053480
1605.00,2.98542,20.054087
@11,2.5000,5.0
1610.00,2.98700,20.053566
1615.00,2.97355,20.053549
1620.00,2.95580,20.054250
1625.00,2.97154,20.054132
1630.00,2.98282,20.054583
1635.00,2.98158,20.054593
1640.00,2.98170,20.055073
1645.00,2.98219,20.054915
1650.00,2.98311,20.055071
1655.00,2.98245,20.055036
1660.00,2.98363,20.055032
1665.00,2.98558,20.055493
1670.00,2.98385,20.055442
1675.00,2.98455,20.055936
1680.00,2.98591,20.055888
1685.00,2.98997,20.055840
1690.00,2.98572,20.056414
1695.00,2.98793,20.056008
1700.00,2.98862,20.055576
1705.00,2.98873,20.056339
1710.00,2.98690,20.057293
1715.00,2.98867,20.057022
1720.00,2.99388,20.056897
1725.00,2.99270,20.056880
1730.00,2.99447,20.057421
1735.00,2.99198,20.057906
1740.00,2.99098,20.057402
1745.00,2.99212,20.058264
@12,2.5000,5.0
1750.00,2.99516,20.057571
1755.00,2.98074,20.057862
1760.00,2.97476,20.058341
1765.00,2.99661,20.057923
1770.00,2.99494,20.058913
1775.00,2.99064,20.058651
1780.00,2.98933,20.059345
1785.00,2.99208,20.059425
1790.00,2.99177,20.058776
1795.00,2.99656,20.059875
1800.00,2.99923,20.058734
1805.00,2.99921,20.058536
1810.00,2.99911,20.059691
1815.00,2.99942,20.059442
1820.00,2.99895,20.059757
1825.00,2.99847,20.059944
1830.00,3.00157,20.059972
1835.00,3.00320,20.060744
1840.00,3.00456,20.060315
1845.00,3.00366,20.061027
1850.00,3.00127,20.060722
1855.00,3.00156,20.060556
1860.00,3.00488,20.061533
1865.00,3.00776,20.061783
1870.00,3.01086,20.061815
1875.00,3.00514,20.061555
1880.00,3.00470,20.061353
1885.00,3.01048,20.061758
@13,2.5000,5.0
1890.00,3.00556,20.061627
1895.00,2.99826,20.061932
1900.00,2.99184,20.062580
1905.00,3.00833,20.063275
1910.00,3.00689,20.063051
1915.00,3.00469,20.062657
1920.00,3.00285,20.063417
1925.00,3.00536,20.063372
1930.00,3.00321,20.063109
1935.00,3.00560,20.063177
1940.00,3.00780,20.064374
1945.00,3.00939,20.063742
1950.00,3.01013,20.063743
1955.00,3.00484,20.063946
1960.00,3.00541,20.064433
1965.00,3.00806,20.064194
1970.00,3.00948,20.064672
1975.00,3.01138,20.064723
1980.00,3.01108,20.064379
1985.00,3.01132,20.064871
1990.00,3.01178,20.066123
1995.00,3.00921,20.065190
2000.00,3.01061,20.065753
2005.00,3.00793,20.065412
2010.00,3.01019,20.065933
2015.00,3.01018,20.065943
2020.00,3.00600,20.066793
2025.00,3.01089,20.066432
@14,2.5000,5.0
2030.00,3.01254,20.066799
2035.00,3.00057,20.066181
2040.00,3.00194,20.067417
2045.00,3.02112,20.066309
2050.00,3.01579,20.067174
2055.00,3.01155,20.067287
2060.00,3.00954,20.067828
2065.00,3.00762,20.067338
2070.00,3.00674,20.067839
2075.00,3.00779,20.067474
2080.00,3.00911,20.067775
2085.00,3.01001,20.068056
2090.00,3.00847,20.068724
2095.00,3.00908,20.068264
2100.00,3.01033,20.068369
2105.00,3.00910,20.068578
2110.00,3.00941,20.068357
2115.00,3.01435,20.069034
2120.00,3.00860,20.069414
2125.00,3.00781,20.069021
2130.00,3.00951,20.069461
2135.00,3.00972,20.069797
2140.00,3.01327,20.069539
2145.00,3.01604,20.069474
2150.00,3.01574,20.069767
2155.00,3.01456,20.070365
2160.00,3.01545,20.070691
2165.00,3.01649,20.070329
@15,2.5000,5.0
2170.00,3.01792,20.070613
2175.00,3.00878,20.070693
2180.00,3.00995,20.070581
2185.00,3.02964,20.071296
2190.00,3.02201,20.071865
2195.00,3.02127,20.071346
2200.00,3.01440,20.070955
2205.00,3.01559,20.071258
2210.00,3.01771,20.072300
2215.00,3.01410,20.071744
2220.00,3.01373,20.071685
2225.00,3.02225,20.071758
2230.00,3.01756,20.072017
2235.00,3.01280,20.072630
2240.00,3.01745,20.072194
2245.00,3.01310,20.072470
2250.00,3.01518,20.072569
2255.00,3.01664,20.073495
2260.00,3.01585,20.073267
2265.00,3.01827,20.073497
2270.00,3.01819,20.073664
2275.00,3.01811,20.073721
2280.00,3.01974,20.074066
2285.00,3.01996,20.074074
2290.00,3.01921,20.073399
2295.00,3.01761,20.073665
2300.00,3.01716,20.074500
2305.00,3.02020,20.074533
2310.00,3.02186,20.074232
@16,2.5000,5.0
2315.00,3.01234,20.074326
2320.00,3.01798,20.075021
2325.00,3.03838,20.075576
2330.00,3.03005,20.074925
2335.00,3.02306,20.074731
2340.00,3.01992,20.076245
2345.00,3.02302,20.076026
2350.00,3.02135,20.076053
2355.00,3.01850,20.076221
2360.00,3.01961,20.076487
2365.00,3.01973,20.075818
2370.00,3.01847,20.075598
2375.00,3.01919,20.075979
2380.00,3.02152,20.076530
2385.00,3.02468,20.076589
2390.00,3.02108,20.076703
2395.00,3.02226,20.077873
2400.00,3.02161,20.077349
2405.00,3.02199,20.077444
2410.00,3.01928,20.077592
2415.00,3.02312,20.077367
2420.00,3.02099,20.077644
2425.00,3.02651,20.078255
2430.00,3.02813,20.078256
2435.00,3.02542,20.078962
2440.00,3.02682,20.078451
2445.00,3.02561,20.078536
2450.00,3.02843,20.078554
