# Supplementary material for: A nucleotide-sensing oligomerization mechanism that controls NrdR-dependent transcription of ribonucleotide reductases
Source: Nat Commun. 2022 May 16;13:2700. doi: 10.1038/s41467-022-30328-1 (PMC9110341; doi:10.1038/s41467-022-30328-1)
Supplement: Supplementary file 10 — Source Data [file 41467_2022_30328_MOESM10_ESM.zip › Source data NrdR/Suppl Fig 12 source data/ITC at 20 degrees (Suppl Fig 12a,c)/ATP to NrdR/R16ATP200toNrdR20deg20.itc]

$ITC
$ 20 
$NOT
$ 20 
$ 120 
$ 1000 
$ 5 
$ 2 
$ADCGainCode:  0 
$False,True,True
$ 1 , 2 , 120 , 5 
$ 2 , 4 , 180 , 5 
$ 2 , 4 , 180 , 5 
$ 2 , 4 , 180 , 5 
$ 2 , 4 , 180 , 5 
$ 2 , 4 , 180 , 5 
$ 2 , 4 , 180 , 5 
$ 2 , 4 , 180 , 5 
$ 2 , 4 , 180 , 5 
$ 2 , 4 , 180 , 5 
$ 2 , 4 , 180 , 5 
$ 2 , 4 , 180 , 5 
$ 2 , 4 , 180 , 5 
$ 2 , 4 , 180 , 5 
$ 2 , 4 , 180 , 5 
$ 2 , 4 , 180 , 5 
$ 2 , 4 , 180 , 5 
$ 2 , 4 , 180 , 5 
$ 2 , 4 , 180 , 5 
$ 2 , 4 , 180 , 5 
# 0 
# 0.2 
# 0.02 
# 0.2068 
# 20 
# 3.8602 
# 9.74 
?
% ITC200_05.14.976
% 0.2068 
% 3.8602 
%-0.590864 , 29.66499 
% 0.034375 , 29.28716 
% 0.8333333 
% 168160 , 168170 
% 0.25 , 81 
%-0.002934 ,-0.034078 
%-20 , 8 
% 0 , 0 
% 0 
% 128000       127243 
% 43.1 
% 500 , 750 , 1000 , 750 
% 0.04257 ,-0.00249 , 0.000047734 ,-0.000000435026 , 0.00000000201917 
% ITC200 Ver: 1.26.3
@0
5.00,4.32481,20.036543,-0.000171,20.039437,0.9173,0.245,4.32481,0.00000
6.00,4.32691,20.036586,-0.000173,20.039532,0.9180,0.245,4.32691,0.00000
7.00,4.33005,20.036419,-0.000173,20.039367,0.9186,0.245,4.33005,0.00000
8.00,4.33208,20.036501,-0.000168,20.039440,0.9192,0.245,4.33208,0.00000
9.00,4.32913,20.036479,-0.000164,20.039389,0.9198,0.245,4.32913,0.00000
10.00,4.32561,20.036535,-0.000166,20.039440,0.9204,0.245,4.32561,0.00000
11.00,4.31875,20.036487,-0.000168,20.039318,0.9210,0.245,4.31875,0.00000
12.00,4.31603,20.036629,-0.000168,20.039442,0.9216,0.246,4.31603,0.00000
13.00,4.31329,20.036603,-0.000173,20.039385,0.9222,0.246,4.31329,0.00000
14.00,4.31187,20.036716,-0.000179,20.039439,0.9228,0.246,4.31187,0.00000
15.00,4.31261,20.036726,-0.000182,20.039470,0.9234,0.247,4.31261,0.00000
16.00,4.31786,20.036687,-0.000181,20.039455,0.9239,0.247,4.31786,0.00000
17.00,4.31938,20.036772,-0.000181,20.039479,0.9245,0.247,4.31938,0.00000
18.00,4.31848,20.036783,-0.000179,20.039509,0.9251,0.247,4.31848,0.00000
19.00,4.31622,20.036708,-0.000179,20.039464,0.9257,0.247,4.31622,0.00000
20.00,4.31656,20.036703,-0.000175,20.039397,0.9263,0.247,4.31656,0.00000
21.00,4.31925,20.036678,-0.000172,20.039332,0.9268,0.247,4.31925,0.00000
22.00,4.32044,20.036705,-0.000171,20.039370,0.9274,0.247,4.32044,0.00000
23.00,4.32329,20.036671,-0.000172,20.039313,0.9280,0.247,4.32329,0.00000
24.00,4.33051,20.036653,-0.000170,20.039261,0.9285,0.247,4.33051,0.00000
25.00,4.33404,20.036590,-0.000173,20.039188,0.9291,0.248,4.33404,0.00000
26.00,4.33367,20.036681,-0.000174,20.039226,0.9296,0.248,4.33367,0.00000
27.00,4.33731,20.036640,-0.000173,20.039128,0.9302,0.248,4.33731,0.00000
28.00,4.33983,20.036727,-0.000174,20.039153,0.9307,0.248,4.33983,0.00000
29.00,4.33814,20.036775,-0.000173,20.039157,0.9313,0.248,4.33814,0.00000
30.00,4.33635,20.037001,-0.000171,20.039314,0.9318,0.248,4.33635,0.00000
31.00,4.33426,20.037005,-0.000171,20.039301,0.9324,0.248,4.33426,0.00000
32.00,4.32787,20.037047,-0.000170,20.039341,0.9330,0.248,4.32787,0.00000
33.00,4.32264,20.037009,-0.000169,20.039303,0.9335,0.248,4.32264,0.00000
34.00,4.32350,20.037152,-0.000171,20.039387,0.9341,0.249,4.32350,0.00000
35.00,4.32573,20.036996,-0.000172,20.039220,0.9346,0.249,4.32573,0.00000
36.00,4.33228,20.037050,-0.000172,20.039299,0.9352,0.249,4.33228,0.00000
37.00,4.34014,20.036954,-0.000174,20.039163,0.9357,0.249,4.34014,0.00000
38.00,4.34910,20.037118,-0.000173,20.039299,0.9363,0.249,4.34910,0.00000
39.00,4.35198,20.037107,-0.000170,20.039319,0.9369,0.249,4.35198,0.00000
40.00,4.35054,20.037186,-0.000171,20.039378,0.9375,0.249,4.35054,0.00000
41.00,4.35382,20.037463,-0.000170,20.039543,0.9381,0.250,4.35382,0.00000
42.00,4.36744,20.037565,-0.000169,20.039609,0.9387,0.250,4.36744,0.00000
43.00,4.37099,20.037453,-0.000172,20.039500,0.9392,0.250,4.37099,0.00000
44.00,4.36356,20.037474,-0.000177,20.039487,0.9398,0.250,4.36356,0.00000
45.00,4.35113,20.037608,-0.000175,20.039631,0.9404,0.250,4.35113,0.00000
46.00,4.32931,20.037394,-0.000174,20.039396,0.9410,0.250,4.32931,0.00000
47.00,4.29827,20.037499,-0.000173,20.039488,0.9415,0.250,4.29827,0.00000
48.00,4.28017,20.037499,-0.000170,20.039440,0.9421,0.250,4.28017,0.00000
49.00,4.28028,20.037482,-0.000166,20.039448,0.9427,0.250,4.28028,0.00000
50.00,4.29249,20.037446,-0.000166,20.039430,0.9432,0.250,4.29249,0.00000
51.00,4.30527,20.037446,-0.000169,20.039490,0.9438,0.251,4.30527,0.00000
52.00,4.31445,20.037343,-0.000172,20.039385,0.9444,0.251,4.31445,0.00000
53.00,4.31371,20.037448,-0.000173,20.039459,0.9450,0.251,4.31371,0.00000
54.00,4.31010,20.037531,-0.000175,20.039458,0.9456,0.251,4.31010,0.00000
55.00,4.30351,20.037627,-0.000173,20.039423,0.9462,0.251,4.30351,0.00000
56.00,4.29930,20.037734,-0.000170,20.039465,0.9468,0.251,4.29930,0.00000
57.00,4.30105,20.037788,-0.000168,20.039508,0.9473,0.251,4.30105,0.00000
58.00,4.31344,20.037742,-0.000170,20.039478,0.9479,0.252,4.31344,0.00000
59.00,4.32357,20.037718,-0.000170,20.039439,0.9485,0.252,4.32357,0.00000
60.00,4.33515,20.037684,-0.000171,20.039401,0.9491,0.252,4.33515,0.00000
61.00,4.34895,20.037653,-0.000173,20.039308,0.9496,0.252,4.34895,0.00000
62.00,4.35363,20.037769,-0.000173,20.039386,0.9502,0.252,4.35363,0.00000
63.00,4.34772,20.037831,-0.000172,20.039380,0.9508,0.252,4.34772,0.00000
64.00,4.34065,20.037879,-0.000172,20.039412,0.9514,0.252,4.34065,0.00000
65.00,4.33469,20.037825,-0.000174,20.039347,0.9519,0.252,4.33469,0.00000
66.00,4.33049,20.037808,-0.000173,20.039367,0.9525,0.253,4.33049,0.00000
67.00,4.32789,20.037743,-0.000176,20.039292,0.9530,0.253,4.32789,0.00000
68.00,4.32697,20.037788,-0.000175,20.039281,0.9536,0.253,4.32697,0.00000
69.00,4.32849,20.037812,-0.000177,20.039254,0.9542,0.253,4.32849,0.00000
70.00,4.32435,20.037913,-0.000177,20.039320,0.9547,0.253,4.32435,0.00000
71.00,4.32040,20.037891,-0.000175,20.039252,0.9553,0.253,4.32040,0.00000
72.00,4.32199,20.037988,-0.000172,20.039290,0.9558,0.253,4.32199,0.00000
73.00,4.32720,20.037988,-0.000169,20.039335,0.9564,0.253,4.32720,0.00000
74.00,4.32679,20.038022,-0.000169,20.039340,0.9570,0.253,4.32679,0.00000
75.00,4.32715,20.037975,-0.000169,20.039231,0.9575,0.253,4.32715,0.00000
76.00,4.32532,20.038111,-0.000173,20.039290,0.9581,0.254,4.32532,0.00000
77.00,4.32766,20.038073,-0.000172,20.039231,0.9587,0.254,4.32766,0.00000
78.00,4.32766,20.038143,-0.000177,20.039229,0.9592,0.254,4.32766,0.00000
79.00,4.33479,20.038190,-0.000176,20.039220,0.9598,0.254,4.33479,0.00000
80.00,4.33836,20.038216,-0.000178,20.039252,0.9603,0.254,4.33836,0.00000
81.00,4.33410,20.038178,-0.000174,20.039198,0.9609,0.254,4.33410,0.00000
82.00,4.32472,20.038277,-0.000176,20.039204,0.9614,0.254,4.32472,0.00000
83.00,4.31926,20.038239,-0.000175,20.039115,0.9620,0.255,4.31926,0.00000
84.00,4.31310,20.038171,-0.000177,20.039089,0.9626,0.255,4.31310,0.00000
85.00,4.31009,20.038244,-0.000177,20.039103,0.9631,0.255,4.31009,0.00000
86.00,4.31194,20.038299,-0.000179,20.039116,0.9637,0.255,4.31194,0.00000
87.00,4.31342,20.038246,-0.000181,20.039066,0.9643,0.255,4.31342,0.00000
88.00,4.31794,20.038295,-0.000186,20.039100,0.9648,0.256,4.31794,0.00000
89.00,4.32739,20.038523,-0.000182,20.039272,0.9654,0.256,4.32739,0.00000
90.00,4.33575,20.038569,-0.000182,20.039333,0.9660,0.256,4.33575,0.00000
91.00,4.33836,20.038607,-0.000181,20.039387,0.9666,0.256,4.33836,0.00000
92.00,4.34127,20.038737,-0.000180,20.039500,0.9672,0.256,4.34127,0.00000
93.00,4.33701,20.038879,-0.000176,20.039579,0.9677,0.256,4.33701,0.00000
94.00,4.32820,20.038855,-0.000178,20.039495,0.9683,0.256,4.32820,0.00000
95.00,4.31826,20.038895,-0.000181,20.039458,0.9688,0.256,4.31826,0.00000
96.00,4.31328,20.038863,-0.000185,20.039338,0.9694,0.257,4.31328,0.00000
97.00,4.31276,20.038902,-0.000183,20.039329,0.9699,0.257,4.31276,0.00000
98.00,4.31876,20.038899,-0.000178,20.039357,0.9705,0.257,4.31876,0.00000
99.00,4.31751,20.038852,-0.000174,20.039299,0.9710,0.257,4.31751,0.00000
100.00,4.31974,20.038855,-0.000171,20.039293,0.9715,0.257,4.31974,0.00000
101.00,4.32132,20.038917,-0.000168,20.039363,0.9721,0.257,4.32132,0.00000
102.00,4.32247,20.038909,-0.000167,20.039337,0.9726,0.257,4.32247,0.00000
103.00,4.31872,20.038896,-0.000170,20.039274,0.9731,0.257,4.31872,0.00000
104.00,4.32022,20.038915,-0.000173,20.039249,0.9736,0.257,4.32022,0.00000
105.00,4.32379,20.038946,-0.000173,20.039265,0.9741,0.257,4.32379,0.00000
106.00,4.32774,20.038896,-0.000172,20.039209,0.9746,0.257,4.32774,0.00000
107.00,4.32447,20.038964,-0.000173,20.039275,0.9751,0.257,4.32447,0.00000
108.00,4.32095,20.039066,-0.000173,20.039316,0.9756,0.257,4.32095,0.00000
109.00,4.32065,20.039161,-0.000175,20.039393,0.9762,0.257,4.32065,0.00000
110.00,4.31589,20.039204,-0.000174,20.039394,0.9767,0.258,4.31589,0.00000
111.00,4.30936,20.039305,-0.000178,20.039416,0.9771,0.258,4.30936,0.00000
112.00,4.30807,20.039342,-0.000180,20.039351,0.9776,0.258,4.30807,0.00000
113.00,4.30920,20.039217,-0.000183,20.039220,0.9781,0.258,4.30920,0.00000
114.00,4.30695,20.039272,-0.000185,20.039258,0.9786,0.259,4.30695,0.00000
115.00,4.30625,20.039270,-0.000185,20.039261,0.9791,0.259,4.30625,0.00000
116.00,4.31174,20.039366,-0.000183,20.039338,0.9796,0.259,4.31174,0.00000
117.00,4.31826,20.039307,-0.000185,20.039277,0.9801,0.259,4.31826,0.00000
118.00,4.32350,20.039469,-0.000182,20.039374,0.9806,0.259,4.32350,0.00000
119.00,4.32866,20.039515,-0.000182,20.039382,0.9811,0.259,4.32866,0.00000
120.00,4.33377,20.039571,-0.000181,20.039394,0.9816,0.259,4.33377,0.00000
@1,1.0000,2.0, 120.024000000005 
121.00,4.33411,20.039552,-0.000181,20.039395,0.9820,0.260,4.33411,0.00000
122.00,4.32975,20.039584,-0.000177,20.039438,0.9825,0.260,4.32975,0.00000
123.00,4.30971,20.039596,-0.000176,20.039470,0.9830,0.260,4.30971,0.00000
124.00,4.26405,20.039537,-0.000177,20.039403,0.9834,0.260,4.26405,0.00000
125.00,4.20683,20.039552,-0.000179,20.039410,0.9839,0.260,4.20683,0.00000
126.00,4.15250,20.039610,-0.000179,20.039479,0.9844,0.260,4.15250,0.00000
127.00,4.10782,20.039622,-0.000180,20.039482,0.9849,0.260,4.10782,0.00000
128.00,4.08714,20.039490,-0.000179,20.039360,0.9853,0.260,4.08714,0.00000
129.00,4.09712,20.039524,-0.000175,20.039366,0.9857,0.260,4.09712,0.00000
130.00,4.12383,20.039551,-0.000174,20.039408,0.9862,0.260,4.12383,0.00000
131.00,4.15171,20.039454,-0.000174,20.039273,0.9866,0.261,4.15171,0.00000
132.00,4.17393,20.039525,-0.000172,20.039311,0.9871,0.261,4.17393,0.00000
133.00,4.19032,20.039615,-0.000170,20.039315,0.9875,0.261,4.19032,0.00000
134.00,4.20297,20.039573,-0.000168,20.039232,0.9880,0.261,4.20297,0.00000
135.00,4.21308,20.039648,-0.000166,20.039228,0.9884,0.261,4.21308,0.00000
136.00,4.22025,20.039817,-0.000162,20.039322,0.9888,0.261,4.22025,0.00000
137.00,4.22710,20.039866,-0.000163,20.039309,0.9893,0.261,4.22710,0.00000
138.00,4.23168,20.039858,-0.000165,20.039289,0.9897,0.261,4.23168,0.00000
139.00,4.23521,20.039943,-0.000170,20.039372,0.9902,0.261,4.23521,0.00000
140.00,4.23914,20.039958,-0.000174,20.039346,0.9906,0.261,4.23914,0.00000
141.00,4.24263,20.039962,-0.000174,20.039342,0.9910,0.262,4.24263,0.00000
142.00,4.24550,20.040017,-0.000177,20.039403,0.9914,0.262,4.24550,0.00000
143.00,4.24935,20.040122,-0.000177,20.039480,0.9918,0.262,4.24935,0.00000
144.00,4.25370,20.040128,-0.000173,20.039421,0.9922,0.262,4.25370,0.00000
145.00,4.25665,20.040193,-0.000170,20.039498,0.9926,0.262,4.25665,0.00000
146.00,4.26011,20.040188,-0.000171,20.039460,0.9930,0.262,4.26011,0.00000
147.00,4.26301,20.040147,-0.000170,20.039393,0.9934,0.262,4.26301,0.00000
148.00,4.26552,20.040165,-0.000172,20.039417,0.9939,0.262,4.26552,0.00000
149.00,4.26741,20.040216,-0.000174,20.039467,0.9943,0.262,4.26741,0.00000
150.00,4.27011,20.040120,-0.000174,20.039340,0.9947,0.263,4.27011,0.00000
151.00,4.27149,20.040158,-0.000174,20.039386,0.9951,0.263,4.27149,0.00000
152.00,4.27367,20.040191,-0.000177,20.039429,0.9956,0.263,4.27367,0.00000
153.00,4.27593,20.040144,-0.000175,20.039348,0.9960,0.263,4.27593,0.00000
154.00,4.27860,20.040160,-0.000174,20.039386,0.9964,0.263,4.27860,0.00000
155.00,4.28056,20.040178,-0.000173,20.039385,0.9969,0.263,4.28056,0.00000
156.00,4.28250,20.040192,-0.000174,20.039412,0.9973,0.263,4.28250,0.00000
157.00,4.28404,20.040248,-0.000174,20.039437,0.9978,0.264,4.28404,0.00000
158.00,4.28570,20.040335,-0.000175,20.039521,0.9982,0.264,4.28570,0.00000
159.00,4.28604,20.040307,-0.000175,20.039471,0.9986,0.264,4.28604,0.00000
160.00,4.28420,20.040397,-0.000175,20.039534,0.9990,0.264,4.28420,0.00000
161.00,4.28363,20.040480,-0.000175,20.039545,0.9995,0.264,4.28363,0.00000
162.00,4.28614,20.040486,-0.000171,20.039515,0.9999,0.264,4.28614,0.00000
163.00,4.28878,20.040522,-0.000169,20.039519,1.0003,0.264,4.28878,0.00000
164.00,4.29385,20.040581,-0.000167,20.039517,1.0007,0.264,4.29385,0.00000
165.00,4.29996,20.040589,-0.000168,20.039463,1.0012,0.264,4.29996,0.00000
166.00,4.30392,20.040559,-0.000166,20.039393,1.0017,0.264,4.30392,0.00000
167.00,4.30155,20.040556,-0.000166,20.039364,1.0021,0.264,4.30155,0.00000
168.00,4.29902,20.040555,-0.000168,20.039311,1.0026,0.264,4.29902,0.00000
169.00,4.29769,20.040566,-0.000168,20.039342,1.0030,0.265,4.29769,0.00000
170.00,4.30011,20.040576,-0.000167,20.039349,1.0035,0.265,4.30011,0.00000
171.00,4.30460,20.040575,-0.000166,20.039371,1.0039,0.265,4.30460,0.00000
172.00,4.31266,20.040566,-0.000166,20.039336,1.0044,0.265,4.31266,0.00000
173.00,4.31682,20.040645,-0.000163,20.039415,1.0048,0.265,4.31682,0.00000
174.00,4.32050,20.040668,-0.000167,20.039367,1.0053,0.265,4.32050,0.00000
175.00,4.31848,20.040708,-0.000166,20.039411,1.0058,0.265,4.31848,0.00000
176.00,4.31480,20.040744,-0.000166,20.039358,1.0063,0.265,4.31480,0.00000
177.00,4.31066,20.040854,-0.000166,20.039436,1.0068,0.265,4.31066,0.00000
178.00,4.30592,20.040856,-0.000169,20.039379,1.0073,0.265,4.30592,0.00000
179.00,4.30037,20.040934,-0.000167,20.039398,1.0077,0.266,4.30037,0.00000
180.00,4.30306,20.040987,-0.000170,20.039430,1.0082,0.266,4.30306,0.00000
181.00,4.30336,20.040972,-0.000174,20.039383,1.0087,0.266,4.30336,0.00000
182.00,4.30317,20.040887,-0.000175,20.039287,1.0092,0.266,4.30317,0.00000
183.00,4.30888,20.040844,-0.000174,20.039271,1.0096,0.266,4.30888,0.00000
184.00,4.31763,20.040884,-0.000172,20.039334,1.0101,0.266,4.31763,0.00000
185.00,4.31761,20.040868,-0.000169,20.039258,1.0106,0.266,4.31761,0.00000
186.00,4.31859,20.040987,-0.000167,20.039359,1.0110,0.266,4.31859,0.00000
187.00,4.31992,20.041035,-0.000166,20.039348,1.0115,0.266,4.31992,0.00000
188.00,4.31873,20.041061,-0.000169,20.039274,1.0119,0.267,4.31873,0.00000
189.00,4.31551,20.040998,-0.000169,20.039171,1.0124,0.267,4.31551,0.00000
190.00,4.31642,20.041082,-0.000171,20.039255,1.0128,0.267,4.31642,0.00000
191.00,4.31853,20.041099,-0.000173,20.039268,1.0133,0.267,4.31853,0.00000
192.00,4.31860,20.041130,-0.000174,20.039292,1.0137,0.267,4.31860,0.00000
193.00,4.31849,20.041183,-0.000174,20.039349,1.0142,0.268,4.31849,0.00000
194.00,4.31569,20.041261,-0.000175,20.039386,1.0147,0.268,4.31569,0.00000
195.00,4.31353,20.041278,-0.000171,20.039390,1.0152,0.268,4.31353,0.00000
196.00,4.30977,20.041209,-0.000170,20.039303,1.0157,0.268,4.30977,0.00000
197.00,4.30962,20.041253,-0.000167,20.039331,1.0162,0.268,4.30962,0.00000
198.00,4.30814,20.041244,-0.000164,20.039334,1.0166,0.268,4.30814,0.00000
199.00,4.30540,20.041250,-0.000164,20.039347,1.0171,0.268,4.30540,0.00000
200.00,4.30062,20.041268,-0.000167,20.039336,1.0176,0.268,4.30062,0.00000
201.00,4.30128,20.041278,-0.000166,20.039342,1.0180,0.268,4.30128,0.00000
202.00,4.29958,20.041285,-0.000168,20.039321,1.0185,0.268,4.29958,0.00000
203.00,4.30003,20.041424,-0.000168,20.039401,1.0190,0.268,4.30003,0.00000
204.00,4.30549,20.041427,-0.000166,20.039400,1.0195,0.268,4.30549,0.00000
205.00,4.31338,20.041485,-0.000165,20.039386,1.0199,0.268,4.31338,0.00000
206.00,4.31739,20.041527,-0.000165,20.039408,1.0204,0.268,4.31739,0.00000
207.00,4.31988,20.041588,-0.000163,20.039437,1.0208,0.268,4.31988,0.00000
208.00,4.32217,20.041622,-0.000166,20.039453,1.0212,0.269,4.32217,0.00000
209.00,4.32042,20.041696,-0.000166,20.039472,1.0217,0.269,4.32042,0.00000
210.00,4.31828,20.041683,-0.000170,20.039498,1.0221,0.269,4.31828,0.00000
211.00,4.31864,20.041711,-0.000170,20.039462,1.0225,0.269,4.31864,0.00000
212.00,4.31924,20.041750,-0.000171,20.039475,1.0229,0.269,4.31924,0.00000
213.00,4.32026,20.041694,-0.000166,20.039417,1.0233,0.269,4.32026,0.00000
214.00,4.32029,20.041714,-0.000167,20.039414,1.0237,0.269,4.32029,0.00000
215.00,4.32342,20.041810,-0.000168,20.039459,1.0241,0.269,4.32342,0.00000
216.00,4.33273,20.041911,-0.000171,20.039557,1.0245,0.270,4.33273,0.00000
217.00,4.34593,20.041860,-0.000170,20.039525,1.0249,0.270,4.34593,0.00000
218.00,4.35674,20.041973,-0.000175,20.039614,1.0253,0.270,4.35674,0.00000
219.00,4.36746,20.041944,-0.000174,20.039547,1.0257,0.270,4.36746,0.00000
220.00,4.37070,20.041876,-0.000171,20.039460,1.0261,0.270,4.37070,0.00000
221.00,4.36388,20.041857,-0.000167,20.039393,1.0264,0.270,4.36388,0.00000
222.00,4.35468,20.041992,-0.000166,20.039446,1.0268,0.270,4.35468,0.00000
223.00,4.34632,20.041945,-0.000165,20.039361,1.0271,0.270,4.34632,0.00000
224.00,4.33650,20.041949,-0.000164,20.039381,1.0274,0.270,4.33650,0.00000
225.00,4.32108,20.041972,-0.000161,20.039374,1.0278,0.270,4.32108,0.00000
226.00,4.30636,20.042052,-0.000162,20.039440,1.0280,0.270,4.30636,0.00000
227.00,4.29015,20.041990,-0.000165,20.039384,1.0283,0.271,4.29015,0.00000
228.00,4.27817,20.042004,-0.000163,20.039406,1.0286,0.271,4.27817,0.00000
229.00,4.27620,20.042063,-0.000164,20.039452,1.0290,0.271,4.27620,0.00000
230.00,4.28836,20.042098,-0.000167,20.039454,1.0293,0.271,4.28836,0.00000
231.00,4.29736,20.042148,-0.000165,20.039434,1.0296,0.271,4.29736,0.00000
232.00,4.30567,20.042219,-0.000160,20.039454,1.0299,0.271,4.30567,0.00000
233.00,4.31060,20.042268,-0.000161,20.039467,1.0303,0.271,4.31060,0.00000
234.00,4.31245,20.042321,-0.000163,20.039451,1.0306,0.271,4.31245,0.00000
235.00,4.30755,20.042356,-0.000164,20.039457,1.0309,0.271,4.30755,0.00000
236.00,4.30760,20.042341,-0.000165,20.039429,1.0312,0.272,4.30760,0.00000
237.00,4.30935,20.042369,-0.000168,20.039447,1.0315,0.272,4.30935,0.00000
238.00,4.31406,20.042320,-0.000168,20.039322,1.0318,0.272,4.31406,0.00000
239.00,4.31569,20.042321,-0.000164,20.039302,1.0321,0.272,4.31569,0.00000
240.00,4.31824,20.042300,-0.000161,20.039266,1.0325,0.272,4.31824,0.00000
@2,2.0000,4.0, 240.020000000004 
241.00,4.32046,20.042308,-0.000157,20.039247,1.0328,0.272,4.32046,0.00000
242.00,4.32118,20.042363,-0.000155,20.039266,1.0331,0.272,4.32118,0.00000
243.00,4.29738,20.042491,-0.000155,20.039372,1.0335,0.272,4.29738,0.00000
244.00,4.24579,20.042465,-0.000158,20.039312,1.0338,0.272,4.24579,0.00000
245.00,4.16736,20.042598,-0.000163,20.039373,1.0341,0.272,4.16736,0.00000
246.00,4.06920,20.042668,-0.000166,20.039436,1.0345,0.272,4.06920,0.00000
247.00,3.97249,20.042617,-0.000169,20.039352,1.0348,0.273,3.97249,0.00000
248.00,3.90610,20.042622,-0.000169,20.039354,1.0351,0.273,3.90610,0.00000
249.00,3.87682,20.042680,-0.000169,20.039424,1.0355,0.273,3.87682,0.00000
250.00,3.88439,20.042620,-0.000168,20.039342,1.0358,0.273,3.88439,0.00000
251.00,3.91922,20.042610,-0.000170,20.039307,1.0361,0.273,3.91922,0.00000
252.00,3.96181,20.042645,-0.000171,20.039372,1.0364,0.273,3.96181,0.00000
253.00,4.00157,20.042717,-0.000170,20.039442,1.0367,0.273,4.00157,0.00000
254.00,4.03716,20.042812,-0.000166,20.039472,1.0370,0.273,4.03716,0.00000
255.00,4.06614,20.042874,-0.000163,20.039552,1.0374,0.273,4.06614,0.00000
256.00,4.09032,20.042893,-0.000162,20.039557,1.0377,0.273,4.09032,0.00000
257.00,4.10939,20.042966,-0.000163,20.039561,1.0380,0.273,4.10939,0.00000
258.00,4.12503,20.042979,-0.000165,20.039531,1.0383,0.273,4.12503,0.00000
259.00,4.13675,20.043015,-0.000168,20.039566,1.0386,0.274,4.13675,0.00000
260.00,4.14688,20.043003,-0.000170,20.039521,1.0389,0.274,4.14688,0.00000
261.00,4.15722,20.043061,-0.000173,20.039554,1.0393,0.274,4.15722,0.00000
262.00,4.16703,20.043119,-0.000174,20.039592,1.0396,0.274,4.16703,0.00000
263.00,4.17553,20.043142,-0.000174,20.039571,1.0399,0.275,4.17553,0.00000
264.00,4.18374,20.043189,-0.000175,20.039563,1.0402,0.275,4.18374,0.00000
265.00,4.19136,20.043242,-0.000178,20.039591,1.0405,0.275,4.19136,0.00000
266.00,4.19763,20.043227,-0.000177,20.039551,1.0408,0.275,4.19763,0.00000
267.00,4.20400,20.043264,-0.000173,20.039568,1.0412,0.275,4.20400,0.00000
268.00,4.21043,20.043330,-0.000170,20.039602,1.0415,0.275,4.21043,0.00000
269.00,4.21610,20.043323,-0.000169,20.039607,1.0418,0.275,4.21610,0.00000
270.00,4.22062,20.043394,-0.000166,20.039639,1.0421,0.275,4.22062,0.00000
271.00,4.22433,20.043390,-0.000163,20.039639,1.0424,0.275,4.22433,0.00000
272.00,4.22749,20.043349,-0.000166,20.039574,1.0427,0.275,4.22749,0.00000
273.00,4.23024,20.043396,-0.000170,20.039617,1.0431,0.276,4.23024,0.00000
274.00,4.23413,20.043461,-0.000169,20.039608,1.0434,0.276,4.23413,0.00000
275.00,4.23763,20.043446,-0.000167,20.039570,1.0437,0.276,4.23763,0.00000
276.00,4.24065,20.043577,-0.000169,20.039633,1.0441,0.276,4.24065,0.00000
277.00,4.24345,20.043584,-0.000167,20.039629,1.0444,0.276,4.24345,0.00000
278.00,4.24565,20.043562,-0.000163,20.039614,1.0448,0.276,4.24565,0.00000
279.00,4.24753,20.043495,-0.000163,20.039534,1.0451,0.276,4.24753,0.00000
280.00,4.24989,20.043571,-0.000160,20.039571,1.0455,0.276,4.24989,0.00000
281.00,4.25271,20.043570,-0.000159,20.039530,1.0459,0.276,4.25271,0.00000
282.00,4.25554,20.043619,-0.000161,20.039534,1.0463,0.276,4.25554,0.00000
283.00,4.25830,20.043564,-0.000160,20.039432,1.0467,0.276,4.25830,0.00000
284.00,4.26020,20.043609,-0.000164,20.039460,1.0470,0.276,4.26020,0.00000
285.00,4.26243,20.043516,-0.000169,20.039371,1.0473,0.277,4.26243,0.00000
286.00,4.26496,20.043540,-0.000169,20.039405,1.0476,0.277,4.26496,0.00000
287.00,4.26659,20.043631,-0.000169,20.039500,1.0479,0.277,4.26659,0.00000
288.00,4.26857,20.043696,-0.000172,20.039501,1.0482,0.277,4.26857,0.00000
289.00,4.27028,20.043753,-0.000169,20.039537,1.0485,0.277,4.27028,0.00000
290.00,4.27223,20.043834,-0.000169,20.039577,1.0488,0.277,4.27223,0.00000
291.00,4.27391,20.043840,-0.000168,20.039541,1.0492,0.277,4.27391,0.00000
292.00,4.27636,20.043781,-0.000170,20.039403,1.0494,0.277,4.27636,0.00000
293.00,4.27783,20.043735,-0.000173,20.039378,1.0497,0.278,4.27783,0.00000
294.00,4.27870,20.043676,-0.000176,20.039310,1.0500,0.278,4.27870,0.00000
295.00,4.27929,20.043763,-0.000174,20.039360,1.0503,0.278,4.27929,0.00000
296.00,4.28021,20.043772,-0.000177,20.039339,1.0506,0.278,4.28021,0.00000
297.00,4.28032,20.043817,-0.000173,20.039372,1.0509,0.278,4.28032,0.00000
298.00,4.28198,20.044009,-0.000170,20.039524,1.0513,0.278,4.28198,0.00000
299.00,4.28478,20.044056,-0.000168,20.039539,1.0516,0.278,4.28478,0.00000
300.00,4.28661,20.044002,-0.000166,20.039437,1.0519,0.278,4.28661,0.00000
301.00,4.28715,20.044048,-0.000163,20.039432,1.0522,0.278,4.28715,0.00000
302.00,4.28869,20.044002,-0.000165,20.039370,1.0525,0.278,4.28869,0.00000
303.00,4.28885,20.043986,-0.000166,20.039331,1.0528,0.278,4.28885,0.00000
304.00,4.28798,20.044018,-0.000167,20.039286,1.0531,0.278,4.28798,0.00000
305.00,4.28845,20.044048,-0.000167,20.039298,1.0534,0.279,4.28845,0.00000
306.00,4.28950,20.043928,-0.000171,20.039213,1.0537,0.279,4.28950,0.00000
307.00,4.28967,20.043943,-0.000168,20.039201,1.0540,0.279,4.28967,0.00000
308.00,4.29103,20.043880,-0.000167,20.039074,1.0543,0.279,4.29103,0.00000
309.00,4.29261,20.043951,-0.000169,20.039142,1.0546,0.279,4.29261,0.00000
310.00,4.29288,20.044031,-0.000171,20.039179,1.0549,0.279,4.29288,0.00000
311.00,4.29292,20.044085,-0.000170,20.039155,1.0552,0.279,4.29292,0.00000
312.00,4.29294,20.044167,-0.000172,20.039184,1.0556,0.279,4.29294,0.00000
313.00,4.29018,20.044237,-0.000174,20.039232,1.0559,0.280,4.29018,0.00000
314.00,4.28838,20.044158,-0.000171,20.039169,1.0561,0.280,4.28838,0.00000
315.00,4.28832,20.044205,-0.000170,20.039226,1.0564,0.280,4.28832,0.00000
316.00,4.28819,20.044332,-0.000170,20.039344,1.0567,0.280,4.28819,0.00000
317.00,4.28714,20.044312,-0.000167,20.039314,1.0570,0.280,4.28714,0.00000
318.00,4.28794,20.044400,-0.000164,20.039397,1.0573,0.280,4.28794,0.00000
319.00,4.28940,20.044521,-0.000165,20.039421,1.0576,0.280,4.28940,0.00000
320.00,4.29056,20.044556,-0.000163,20.039412,1.0579,0.280,4.29056,0.00000
321.00,4.29385,20.044504,-0.000163,20.039311,1.0582,0.280,4.29385,0.00000
322.00,4.29976,20.044629,-0.000165,20.039407,1.0585,0.280,4.29976,0.00000
323.00,4.30579,20.044541,-0.000168,20.039262,1.0588,0.280,4.30579,0.00000
324.00,4.30506,20.044534,-0.000170,20.039244,1.0591,0.281,4.30506,0.00000
325.00,4.30503,20.044496,-0.000172,20.039214,1.0593,0.281,4.30503,0.00000
326.00,4.30618,20.044585,-0.000172,20.039306,1.0596,0.281,4.30618,0.00000
327.00,4.30674,20.044571,-0.000171,20.039258,1.0599,0.281,4.30674,0.00000
328.00,4.30939,20.044565,-0.000169,20.039303,1.0601,0.281,4.30939,0.00000
329.00,4.31426,20.044635,-0.000165,20.039371,1.0604,0.281,4.31426,0.00000
330.00,4.31575,20.044642,-0.000163,20.039326,1.0607,0.281,4.31575,0.00000
331.00,4.31261,20.044607,-0.000162,20.039295,1.0609,0.281,4.31261,0.00000
332.00,4.30702,20.044601,-0.000163,20.039319,1.0612,0.281,4.30702,0.00000
333.00,4.29920,20.044663,-0.000162,20.039238,1.0614,0.281,4.29920,0.00000
334.00,4.29693,20.044625,-0.000165,20.039127,1.0616,0.281,4.29693,0.00000
335.00,4.29764,20.044667,-0.000167,20.039116,1.0619,0.281,4.29764,0.00000
336.00,4.30323,20.044824,-0.000171,20.039227,1.0621,0.282,4.30323,0.00000
337.00,4.30954,20.044933,-0.000168,20.039241,1.0624,0.282,4.30954,0.00000
338.00,4.31326,20.044872,-0.000169,20.039212,1.0626,0.282,4.31326,0.00000
339.00,4.31328,20.044946,-0.000169,20.039304,1.0629,0.282,4.31328,0.00000
340.00,4.31287,20.044908,-0.000174,20.039285,1.0632,0.282,4.31287,0.00000
341.00,4.30561,20.044847,-0.000173,20.039212,1.0634,0.283,4.30561,0.00000
342.00,4.30005,20.044852,-0.000176,20.039173,1.0637,0.283,4.30005,0.00000
343.00,4.29582,20.044921,-0.000179,20.039251,1.0640,0.283,4.29582,0.00000
344.00,4.29509,20.044883,-0.000178,20.039214,1.0643,0.283,4.29509,0.00000
345.00,4.29337,20.045020,-0.000174,20.039300,1.0645,0.283,4.29337,0.00000
346.00,4.29509,20.045054,-0.000170,20.039279,1.0648,0.283,4.29509,0.00000
347.00,4.30360,20.045029,-0.000168,20.039299,1.0650,0.283,4.30360,0.00000
348.00,4.31507,20.045116,-0.000160,20.039354,1.0653,0.283,4.31507,0.00000
349.00,4.32290,20.045250,-0.000158,20.039489,1.0656,0.283,4.32290,0.00000
350.00,4.32876,20.045260,-0.000157,20.039503,1.0658,0.283,4.32876,0.00000
351.00,4.33430,20.045235,-0.000158,20.039503,1.0661,0.283,4.33430,0.00000
352.00,4.33122,20.045288,-0.000155,20.039499,1.0664,0.283,4.33122,0.00000
353.00,4.32618,20.045321,-0.000161,20.039469,1.0666,0.283,4.32618,0.00000
354.00,4.32192,20.045299,-0.000164,20.039330,1.0669,0.283,4.32192,0.00000
355.00,4.31893,20.045275,-0.000162,20.039243,1.0671,0.284,4.31893,0.00000
356.00,4.31493,20.045371,-0.000161,20.039209,1.0674,0.284,4.31493,0.00000
357.00,4.31193,20.045405,-0.000166,20.039218,1.0676,0.284,4.31193,0.00000
358.00,4.31024,20.045388,-0.000162,20.039229,1.0678,0.284,4.31024,0.00000
359.00,4.31044,20.045487,-0.000157,20.039382,1.0681,0.284,4.31044,0.00000
360.00,4.31220,20.045595,-0.000154,20.039500,1.0683,0.284,4.31220,0.00000
361.00,4.31348,20.045645,-0.000153,20.039588,1.0686,0.284,4.31348,0.00000
362.00,4.31947,20.045613,-0.000153,20.039590,1.0688,0.284,4.31947,0.00000
363.00,4.32400,20.045688,-0.000157,20.039616,1.0690,0.284,4.32400,0.00000
364.00,4.32591,20.045616,-0.000160,20.039502,1.0693,0.284,4.32591,0.00000
365.00,4.32533,20.045536,-0.000166,20.039410,1.0695,0.284,4.32533,0.00000
366.00,4.32584,20.045497,-0.000167,20.039384,1.0697,0.285,4.32584,0.00000
367.00,4.31705,20.045597,-0.000167,20.039418,1.0700,0.285,4.31705,0.00000
368.00,4.30630,20.045626,-0.000166,20.039429,1.0703,0.285,4.30630,0.00000
369.00,4.29507,20.045575,-0.000167,20.039341,1.0705,0.285,4.29507,0.00000
370.00,4.28680,20.045523,-0.000166,20.039276,1.0707,0.285,4.28680,0.00000
371.00,4.28182,20.045489,-0.000168,20.039184,1.0710,0.285,4.28182,0.00000
372.00,4.28438,20.045498,-0.000171,20.039119,1.0712,0.285,4.28438,0.00000
373.00,4.28972,20.045377,-0.000171,20.038973,1.0715,0.286,4.28972,0.00000
374.00,4.29800,20.045541,-0.000171,20.039081,1.0717,0.286,4.29800,0.00000
375.00,4.30418,20.045608,-0.000170,20.039060,1.0720,0.286,4.30418,0.00000
376.00,4.30942,20.045510,-0.000169,20.038972,1.0722,0.286,4.30942,0.00000
377.00,4.31087,20.045587,-0.000169,20.039032,1.0725,0.286,4.31087,0.00000
378.00,4.31482,20.045724,-0.000165,20.039098,1.0728,0.286,4.31482,0.00000
379.00,4.31731,20.045680,-0.000164,20.039091,1.0730,0.286,4.31731,0.00000
380.00,4.31765,20.045692,-0.000161,20.039115,1.0733,0.286,4.31765,0.00000
381.00,4.31731,20.045979,-0.000157,20.039319,1.0736,0.286,4.31731,0.00000
382.00,4.31810,20.045938,-0.000159,20.039273,1.0739,0.286,4.31810,0.00000
383.00,4.31830,20.045883,-0.000163,20.039273,1.0741,0.286,4.31830,0.00000
384.00,4.31912,20.045968,-0.000165,20.039264,1.0744,0.286,4.31912,0.00000
385.00,4.32184,20.046006,-0.000170,20.039298,1.0747,0.287,4.32184,0.00000
386.00,4.32228,20.045872,-0.000169,20.039151,1.0750,0.287,4.32228,0.00000
387.00,4.32313,20.045840,-0.000165,20.039103,1.0752,0.287,4.32313,0.00000
388.00,4.32422,20.045955,-0.000164,20.039165,1.0755,0.287,4.32422,0.00000
389.00,4.32332,20.045991,-0.000161,20.039233,1.0758,0.287,4.32332,0.00000
390.00,4.32108,20.046096,-0.000159,20.039250,1.0761,0.287,4.32108,0.00000
391.00,4.31825,20.046154,-0.000164,20.039278,1.0764,0.287,4.31825,0.00000
392.00,4.31638,20.046148,-0.000167,20.039265,1.0766,0.287,4.31638,0.00000
393.00,4.31064,20.046090,-0.000168,20.039154,1.0769,0.287,4.31064,0.00000
394.00,4.30724,20.046078,-0.000168,20.039060,1.0772,0.288,4.30724,0.00000
395.00,4.31027,20.046033,-0.000167,20.038995,1.0774,0.287,4.31027,0.00000
396.00,4.31640,20.046150,-0.000164,20.039079,1.0777,0.287,4.31640,0.00000
397.00,4.31703,20.046253,-0.000164,20.039109,1.0780,0.288,4.31703,0.00000
398.00,4.31955,20.046250,-0.000167,20.039130,1.0782,0.288,4.31955,0.00000
399.00,4.31791,20.046338,-0.000168,20.039150,1.0785,0.288,4.31791,0.00000
400.00,4.31114,20.046480,-0.000170,20.039263,1.0788,0.288,4.31114,0.00000
401.00,4.30306,20.046334,-0.000174,20.039089,1.0791,0.288,4.30306,0.00000
402.00,4.29715,20.046424,-0.000174,20.039172,1.0794,0.289,4.29715,0.00000
403.00,4.28938,20.046560,-0.000170,20.039223,1.0796,0.288,4.28938,0.00000
404.00,4.28992,20.046492,-0.000170,20.039148,1.0799,0.289,4.28992,0.00000
405.00,4.29520,20.046395,-0.000170,20.039018,1.0802,0.289,4.29520,0.00000
406.00,4.29915,20.046589,-0.000168,20.039211,1.0805,0.289,4.29915,0.00000
407.00,4.30173,20.046521,-0.000167,20.039084,1.0807,0.289,4.30173,0.00000
408.00,4.30734,20.046552,-0.000167,20.039136,1.0810,0.289,4.30734,0.00000
409.00,4.31038,20.046608,-0.000166,20.039213,1.0812,0.289,4.31038,0.00000
410.00,4.31010,20.046779,-0.000167,20.039365,1.0815,0.289,4.31010,0.00000
411.00,4.31362,20.046850,-0.000168,20.039368,1.0818,0.289,4.31362,0.00000
412.00,4.31950,20.046794,-0.000170,20.039323,1.0821,0.289,4.31950,0.00000
413.00,4.32602,20.046882,-0.000166,20.039347,1.0824,0.289,4.32602,0.00000
414.00,4.32730,20.046798,-0.000168,20.039240,1.0826,0.289,4.32730,0.00000
415.00,4.33547,20.046699,-0.000166,20.039173,1.0829,0.289,4.33547,0.00000
416.00,4.34346,20.046655,-0.000162,20.039150,1.0832,0.289,4.34346,0.00000
417.00,4.35093,20.046786,-0.000161,20.039237,1.0835,0.289,4.35093,0.00000
418.00,4.35256,20.046756,-0.000163,20.039214,1.0838,0.290,4.35256,0.00000
419.00,4.35537,20.046849,-0.000161,20.039298,1.0840,0.290,4.35537,0.00000
420.00,4.34978,20.046951,-0.000163,20.039330,1.0843,0.290,4.34978,0.00000
@3,2.0000,4.0, 420.004000000001 
421.00,4.34086,20.046954,-0.000166,20.039260,1.0845,0.290,4.34086,0.00000
422.00,4.32992,20.047048,-0.000165,20.039326,1.0847,0.290,4.32992,0.00000
423.00,4.30345,20.047038,-0.000164,20.039263,1.0849,0.290,4.30345,0.00000
424.00,4.25308,20.047009,-0.000168,20.039224,1.0851,0.290,4.25308,0.00000
425.00,4.18042,20.046961,-0.000166,20.039194,1.0854,0.290,4.18042,0.00000
426.00,4.08956,20.046884,-0.000162,20.039162,1.0856,0.290,4.08956,0.00000
427.00,4.00113,20.046737,-0.000164,20.039020,1.0858,0.290,4.00113,0.00000
428.00,3.93976,20.046868,-0.000166,20.039116,1.0861,0.291,3.93976,0.00000
429.00,3.91371,20.046917,-0.000166,20.039117,1.0863,0.291,3.91371,0.00000
430.00,3.92063,20.046816,-0.000170,20.038996,1.0865,0.291,3.92063,0.00000
431.00,3.95640,20.046895,-0.000169,20.039036,1.0867,0.291,3.95640,0.00000
432.00,3.99856,20.046903,-0.000166,20.039078,1.0870,0.291,3.99856,0.00000
433.00,4.03782,20.046805,-0.000166,20.038952,1.0872,0.291,4.03782,0.00000
434.00,4.07074,20.046748,-0.000164,20.038867,1.0874,0.291,4.07074,0.00000
435.00,4.09714,20.046885,-0.000162,20.038958,1.0876,0.291,4.09714,0.00000
436.00,4.11643,20.046916,-0.000168,20.038910,1.0878,0.291,4.11643,0.00000
437.00,4.13213,20.046970,-0.000169,20.038846,1.0880,0.291,4.13213,0.00000
438.00,4.14405,20.046989,-0.000171,20.038859,1.0881,0.292,4.14405,0.00000
439.00,4.15499,20.047167,-0.000172,20.038968,1.0884,0.292,4.15499,0.00000
440.00,4.16550,20.047116,-0.000173,20.038867,1.0886,0.292,4.16550,0.00000
441.00,4.17519,20.047165,-0.000170,20.038913,1.0888,0.292,4.17519,0.00000
442.00,4.18388,20.047304,-0.000170,20.039044,1.0890,0.292,4.18388,0.00000
443.00,4.19274,20.047404,-0.000166,20.039112,1.0892,0.292,4.19274,0.00000
444.00,4.19988,20.047381,-0.000163,20.039105,1.0893,0.292,4.19988,0.00000
445.00,4.20528,20.047554,-0.000162,20.039240,1.0895,0.292,4.20528,0.00000
446.00,4.21044,20.047610,-0.000164,20.039252,1.0897,0.292,4.21044,0.00000
447.00,4.21605,20.047603,-0.000165,20.039235,1.0899,0.292,4.21605,0.00000
448.00,4.22109,20.047592,-0.000166,20.039201,1.0900,0.292,4.22109,0.00000
449.00,4.22645,20.047567,-0.000164,20.039155,1.0902,0.292,4.22645,0.00000
450.00,4.23149,20.047566,-0.000163,20.039112,1.0903,0.292,4.23149,0.00000
451.00,4.23644,20.047562,-0.000159,20.039086,1.0905,0.292,4.23644,0.00000
452.00,4.24025,20.047598,-0.000157,20.039111,1.0907,0.292,4.24025,0.00000
453.00,4.24330,20.047612,-0.000157,20.039088,1.0909,0.292,4.24330,0.00000
454.00,4.24651,20.047748,-0.000160,20.039130,1.0911,0.292,4.24651,0.00000
455.00,4.24975,20.047781,-0.000162,20.039115,1.0913,0.293,4.24975,0.00000
456.00,4.25243,20.047726,-0.000162,20.039031,1.0914,0.293,4.25243,0.00000
457.00,4.25424,20.047764,-0.000163,20.039032,1.0916,0.293,4.25424,0.00000
458.00,4.25729,20.047703,-0.000161,20.038920,1.0918,0.293,4.25729,0.00000
459.00,4.25945,20.047666,-0.000160,20.038889,1.0920,0.293,4.25945,0.00000
460.00,4.26102,20.047791,-0.000159,20.038986,1.0922,0.293,4.26102,0.00000
461.00,4.26294,20.047974,-0.000157,20.039176,1.0924,0.293,4.26294,0.00000
462.00,4.26588,20.047998,-0.000158,20.039122,1.0927,0.293,4.26588,0.00000
463.00,4.26719,20.048115,-0.000162,20.039217,1.0929,0.294,4.26719,0.00000
464.00,4.26861,20.048167,-0.000161,20.039233,1.0931,0.294,4.26861,0.00000
465.00,4.27071,20.048056,-0.000159,20.039125,1.0933,0.294,4.27071,0.00000
466.00,4.27131,20.047998,-0.000162,20.038969,1.0935,0.294,4.27131,0.00000
467.00,4.27185,20.048001,-0.000161,20.038924,1.0937,0.294,4.27185,0.00000
468.00,4.27287,20.048055,-0.000161,20.038930,1.0939,0.294,4.27287,0.00000
469.00,4.27454,20.048093,-0.000162,20.038948,1.0942,0.294,4.27454,0.00000
470.00,4.27615,20.048178,-0.000162,20.039078,1.0944,0.294,4.27615,0.00000
471.00,4.27807,20.048265,-0.000158,20.039210,1.0946,0.294,4.27807,0.00000
472.00,4.27993,20.048242,-0.000156,20.039251,1.0948,0.294,4.27993,0.00000
473.00,4.28194,20.048229,-0.000154,20.039246,1.0950,0.294,4.28194,0.00000
474.00,4.28305,20.048226,-0.000153,20.039220,1.0952,0.294,4.28305,0.00000
475.00,4.28386,20.048165,-0.000157,20.039099,1.0955,0.294,4.28386,0.00000
476.00,4.28505,20.048127,-0.000161,20.039015,1.0957,0.294,4.28505,0.00000
477.00,4.28534,20.048186,-0.000163,20.039001,1.0960,0.294,4.28534,0.00000
478.00,4.28630,20.048249,-0.000162,20.038989,1.0962,0.294,4.28630,0.00000
479.00,4.28740,20.048284,-0.000163,20.038962,1.0964,0.295,4.28740,0.00000
480.00,4.28774,20.048375,-0.000163,20.039000,1.0966,0.295,4.28774,0.00000
481.00,4.28753,20.048384,-0.000165,20.038991,1.0968,0.295,4.28753,0.00000
482.00,4.28782,20.048358,-0.000166,20.038949,1.0971,0.295,4.28782,0.00000
483.00,4.28780,20.048343,-0.000168,20.038976,1.0973,0.295,4.28780,0.00000
484.00,4.28709,20.048365,-0.000170,20.039060,1.0975,0.295,4.28709,0.00000
485.00,4.28124,20.048357,-0.000169,20.039017,1.0977,0.296,4.28124,0.00000
486.00,4.27317,20.048491,-0.000167,20.039116,1.0980,0.296,4.27317,0.00000
487.00,4.26895,20.048556,-0.000166,20.039136,1.0982,0.296,4.26895,0.00000
488.00,4.26506,20.048575,-0.000166,20.039070,1.0984,0.296,4.26506,0.00000
489.00,4.25921,20.048684,-0.000163,20.039073,1.0986,0.296,4.25921,0.00000
490.00,4.26067,20.048677,-0.000163,20.039038,1.0988,0.296,4.26067,0.00000
491.00,4.26645,20.048643,-0.000164,20.038939,1.0990,0.296,4.26645,0.00000
492.00,4.26958,20.048755,-0.000165,20.039010,1.0991,0.296,4.26958,0.00000
493.00,4.27307,20.048850,-0.000167,20.039106,1.0993,0.296,4.27307,0.00000
494.00,4.27929,20.048740,-0.000171,20.038978,1.0995,0.296,4.27929,0.00000
495.00,4.28449,20.048837,-0.000171,20.039012,1.0997,0.297,4.28449,0.00000
496.00,4.28757,20.048818,-0.000172,20.038993,1.0999,0.297,4.28757,0.00000
497.00,4.28485,20.048773,-0.000169,20.038954,1.1001,0.297,4.28485,0.00000
498.00,4.28085,20.048696,-0.000170,20.038885,1.1003,0.297,4.28085,0.00000
499.00,4.27828,20.048899,-0.000169,20.039041,1.1005,0.297,4.27828,0.00000
500.00,4.27745,20.048965,-0.000167,20.039108,1.1007,0.297,4.27745,0.00000
501.00,4.28067,20.049015,-0.000166,20.039126,1.1009,0.297,4.28067,0.00000
502.00,4.29025,20.049068,-0.000168,20.039128,1.1011,0.297,4.29025,0.00000
503.00,4.29591,20.049150,-0.000163,20.039154,1.1013,0.297,4.29591,0.00000
504.00,4.29969,20.048996,-0.000162,20.039030,1.1015,0.297,4.29969,0.00000
505.00,4.30211,20.048938,-0.000164,20.039025,1.1017,0.297,4.30211,0.00000
506.00,4.30195,20.048974,-0.000164,20.039077,1.1019,0.297,4.30195,0.00000
507.00,4.30142,20.048969,-0.000164,20.039088,1.1021,0.297,4.30142,0.00000
508.00,4.30645,20.048949,-0.000163,20.039093,1.1023,0.297,4.30645,0.00000
509.00,4.30971,20.049006,-0.000167,20.039092,1.1025,0.298,4.30971,0.00000
510.00,4.30953,20.049088,-0.000166,20.039085,1.1027,0.298,4.30953,0.00000
511.00,4.30479,20.049079,-0.000168,20.039070,1.1029,0.298,4.30479,0.00000
512.00,4.30079,20.049127,-0.000168,20.039062,1.1032,0.298,4.30079,0.00000
513.00,4.29767,20.049184,-0.000171,20.039020,1.1034,0.298,4.29767,0.00000
514.00,4.29849,20.049313,-0.000171,20.039132,1.1036,0.298,4.29849,0.00000
515.00,4.30347,20.049150,-0.000175,20.039037,1.1038,0.298,4.30347,0.00000
516.00,4.30855,20.049226,-0.000173,20.039060,1.1040,0.299,4.30855,0.00000
517.00,4.31075,20.049319,-0.000172,20.039166,1.1042,0.299,4.31075,0.00000
518.00,4.31034,20.049330,-0.000172,20.039207,1.1044,0.299,4.31034,0.00000
519.00,4.30644,20.049354,-0.000169,20.039241,1.1046,0.299,4.30644,0.00000
520.00,4.30131,20.049512,-0.000162,20.039310,1.1049,0.298,4.30131,0.00000
521.00,4.29955,20.049393,-0.000164,20.039213,1.1051,0.299,4.29955,0.00000
522.00,4.29664,20.049322,-0.000167,20.039150,1.1053,0.299,4.29664,0.00000
523.00,4.29268,20.049379,-0.000166,20.039249,1.1055,0.299,4.29268,0.00000
524.00,4.29064,20.049344,-0.000167,20.039230,1.1057,0.299,4.29064,0.00000
525.00,4.29135,20.049383,-0.000172,20.039288,1.1059,0.299,4.29135,0.00000
526.00,4.29346,20.049452,-0.000168,20.039340,1.1061,0.299,4.29346,0.00000
527.00,4.29960,20.049442,-0.000166,20.039291,1.1064,0.299,4.29960,0.00000
528.00,4.30892,20.049538,-0.000164,20.039331,1.1066,0.299,4.30892,0.00000
529.00,4.31712,20.049609,-0.000164,20.039317,1.1069,0.299,4.31712,0.00000
530.00,4.31592,20.049589,-0.000164,20.039235,1.1071,0.299,4.31592,0.00000
531.00,4.31141,20.049672,-0.000165,20.039252,1.1073,0.300,4.31141,0.00000
532.00,4.30388,20.049813,-0.000162,20.039373,1.1076,0.300,4.30388,0.00000
533.00,4.29500,20.049752,-0.000162,20.039253,1.1078,0.300,4.29500,0.00000
534.00,4.29189,20.049698,-0.000161,20.039197,1.1080,0.300,4.29189,0.00000
535.00,4.29467,20.049788,-0.000161,20.039266,1.1082,0.300,4.29467,0.00000
536.00,4.30091,20.049864,-0.000160,20.039319,1.1084,0.300,4.30091,0.00000
537.00,4.30663,20.049819,-0.000161,20.039223,1.1086,0.300,4.30663,0.00000
538.00,4.31370,20.049881,-0.000163,20.039268,1.1089,0.300,4.31370,0.00000
539.00,4.31539,20.049925,-0.000165,20.039327,1.1091,0.300,4.31539,0.00000
540.00,4.31787,20.049944,-0.000165,20.039348,1.1093,0.300,4.31787,0.00000
541.00,4.31701,20.049917,-0.000165,20.039335,1.1095,0.300,4.31701,0.00000
542.00,4.31374,20.049877,-0.000166,20.039327,1.1097,0.301,4.31374,0.00000
543.00,4.30618,20.049916,-0.000164,20.039339,1.1099,0.301,4.30618,0.00000
544.00,4.30027,20.049944,-0.000161,20.039347,1.1101,0.301,4.30027,0.00000
545.00,4.29275,20.049919,-0.000159,20.039300,1.1103,0.301,4.29275,0.00000
546.00,4.29007,20.049939,-0.000158,20.039295,1.1106,0.301,4.29007,0.00000
547.00,4.29310,20.050036,-0.000158,20.039317,1.1107,0.301,4.29310,0.00000
548.00,4.29927,20.049954,-0.000157,20.039247,1.1109,0.301,4.29927,0.00000
549.00,4.30442,20.049885,-0.000156,20.039127,1.1111,0.301,4.30442,0.00000
550.00,4.30817,20.049949,-0.000157,20.039130,1.1113,0.301,4.30817,0.00000
551.00,4.30583,20.050034,-0.000159,20.039141,1.1115,0.301,4.30583,0.00000
552.00,4.29962,20.050023,-0.000158,20.039132,1.1117,0.301,4.29962,0.00000
553.00,4.29506,20.050113,-0.000159,20.039189,1.1119,0.301,4.29506,0.00000
554.00,4.29185,20.050261,-0.000158,20.039284,1.1121,0.301,4.29185,0.00000
555.00,4.29106,20.050229,-0.000156,20.039215,1.1123,0.301,4.29106,0.00000
556.00,4.29306,20.050228,-0.000155,20.039205,1.1125,0.301,4.29306,0.00000
557.00,4.29799,20.050298,-0.000157,20.039210,1.1127,0.302,4.29799,0.00000
558.00,4.30040,20.050351,-0.000156,20.039236,1.1129,0.302,4.30040,0.00000
559.00,4.30143,20.050378,-0.000155,20.039265,1.1131,0.302,4.30143,0.00000
560.00,4.30177,20.050426,-0.000156,20.039348,1.1132,0.302,4.30177,0.00000
561.00,4.30208,20.050437,-0.000153,20.039337,1.1134,0.302,4.30208,0.00000
562.00,4.30200,20.050396,-0.000149,20.039332,1.1136,0.302,4.30200,0.00000
563.00,4.30179,20.050436,-0.000149,20.039311,1.1137,0.302,4.30179,0.00000
564.00,4.29829,20.050428,-0.000149,20.039308,1.1139,0.302,4.29829,0.00000
565.00,4.29830,20.050476,-0.000148,20.039301,1.1141,0.302,4.29830,0.00000
566.00,4.29990,20.050480,-0.000154,20.039268,1.1143,0.302,4.29990,0.00000
567.00,4.30387,20.050579,-0.000155,20.039305,1.1145,0.302,4.30387,0.00000
568.00,4.30852,20.050642,-0.000156,20.039336,1.1147,0.302,4.30852,0.00000
569.00,4.31502,20.050691,-0.000159,20.039301,1.1148,0.303,4.31502,0.00000
570.00,4.32105,20.050818,-0.000160,20.039369,1.1150,0.303,4.32105,0.00000
571.00,4.32386,20.050938,-0.000154,20.039476,1.1152,0.303,4.32386,0.00000
572.00,4.32314,20.050984,-0.000152,20.039488,1.1153,0.303,4.32314,0.00000
573.00,4.32015,20.050972,-0.000149,20.039438,1.1154,0.302,4.32015,0.00000
574.00,4.31813,20.051066,-0.000147,20.039514,1.1156,0.302,4.31813,0.00000
575.00,4.31393,20.051009,-0.000146,20.039410,1.1157,0.302,4.31393,0.00000
576.00,4.31010,20.050999,-0.000147,20.039311,1.1158,0.302,4.31010,0.00000
577.00,4.30692,20.050947,-0.000148,20.039219,1.1160,0.303,4.30692,0.00000
578.00,4.30797,20.050981,-0.000148,20.039257,1.1161,0.303,4.30797,0.00000
579.00,4.31078,20.050937,-0.000150,20.039227,1.1163,0.303,4.31078,0.00000
580.00,4.31254,20.050928,-0.000152,20.039223,1.1164,0.303,4.31254,0.00000
581.00,4.31540,20.050915,-0.000152,20.039234,1.1165,0.303,4.31540,0.00000
582.00,4.31726,20.050947,-0.000152,20.039275,1.1166,0.303,4.31726,0.00000
583.00,4.31740,20.050950,-0.000152,20.039236,1.1168,0.303,4.31740,0.00000
584.00,4.31740,20.050867,-0.000151,20.039104,1.1169,0.303,4.31740,0.00000
585.00,4.31533,20.050876,-0.000154,20.039090,1.1170,0.303,4.31533,0.00000
586.00,4.31205,20.050881,-0.000158,20.039061,1.1171,0.304,4.31205,0.00000
587.00,4.31066,20.050932,-0.000159,20.039075,1.1173,0.304,4.31066,0.00000
588.00,4.30878,20.050857,-0.000161,20.039051,1.1174,0.304,4.30878,0.00000
589.00,4.30337,20.050933,-0.000164,20.039113,1.1176,0.304,4.30337,0.00000
590.00,4.30195,20.050975,-0.000160,20.039184,1.1177,0.304,4.30195,0.00000
591.00,4.30441,20.050965,-0.000158,20.039204,1.1179,0.304,4.30441,0.00000
592.00,4.30386,20.050985,-0.000158,20.039193,1.1180,0.304,4.30386,0.00000
593.00,4.30370,20.051052,-0.000161,20.039208,1.1181,0.304,4.30370,0.00000
594.00,4.30781,20.051063,-0.000161,20.039209,1.1183,0.304,4.30781,0.00000
595.00,4.30998,20.051105,-0.000158,20.039234,1.1184,0.304,4.30998,0.00000
596.00,4.30616,20.051064,-0.000157,20.039204,1.1186,0.304,4.30616,0.00000
597.00,4.30634,20.051113,-0.000157,20.039273,1.1187,0.304,4.30634,0.00000
598.00,4.30627,20.051134,-0.000152,20.039290,1.1189,0.304,4.30627,0.00000
599.00,4.30164,20.051197,-0.000146,20.039331,1.1191,0.304,4.30164,0.00000
600.00,4.29729,20.051184,-0.000149,20.039231,1.1192,0.304,4.29729,0.00000
@4,2.0000,4.0, 600.071000000004 
601.00,4.29819,20.051391,-0.000152,20.039376,1.1194,0.304,4.29819,0.00000
602.00,4.29784,20.051375,-0.000153,20.039331,1.1196,0.305,4.29784,0.00000
603.00,4.28431,20.051364,-0.000159,20.039310,1.1197,0.305,4.28431,0.00000
604.00,4.25374,20.051368,-0.000162,20.039301,1.1199,0.305,4.25374,0.00000
605.00,4.20133,20.051413,-0.000160,20.039366,1.1201,0.305,4.20133,0.00000
606.00,4.13026,20.051251,-0.000156,20.039257,1.1202,0.305,4.13026,0.00000
607.00,4.05367,20.051180,-0.000156,20.039222,1.1204,0.305,4.05367,0.00000
608.00,3.99395,20.051182,-0.000157,20.039180,1.1205,0.305,3.99395,0.00000
609.00,3.95922,20.051139,-0.000162,20.039112,1.1207,0.306,3.95922,0.00000
610.00,3.95603,20.051156,-0.000163,20.039084,1.1209,0.306,3.95603,0.00000
611.00,3.97624,20.051223,-0.000165,20.039083,1.1210,0.306,3.97624,0.00000
612.00,4.00751,20.051312,-0.000168,20.039116,1.1212,0.306,4.00751,0.00000
613.00,4.04027,20.051394,-0.000164,20.039177,1.1214,0.306,4.04027,0.00000
614.00,4.07218,20.051420,-0.000162,20.039164,1.1215,0.306,4.07218,0.00000
615.00,4.09886,20.051450,-0.000166,20.039187,1.1217,0.306,4.09886,0.00000
616.00,4.12031,20.051539,-0.000165,20.039234,1.1218,0.306,4.12031,0.00000
617.00,4.13883,20.051635,-0.000162,20.039275,1.1220,0.306,4.13883,0.00000
618.00,4.15575,20.051573,-0.000164,20.039212,1.1222,0.306,4.15575,0.00000
619.00,4.17116,20.051669,-0.000161,20.039290,1.1223,0.306,4.17116,0.00000
620.00,4.18203,20.051699,-0.000158,20.039309,1.1225,0.306,4.18203,0.00000
621.00,4.19084,20.051710,-0.000156,20.039280,1.1227,0.306,4.19084,0.00000
622.00,4.19445,20.051696,-0.000155,20.039219,1.1228,0.306,4.19445,0.00000
623.00,4.19504,20.051893,-0.000155,20.039367,1.1230,0.306,4.19504,0.00000
624.00,4.19860,20.051890,-0.000156,20.039320,1.1232,0.307,4.19860,0.00000
625.00,4.20753,20.051980,-0.000157,20.039403,1.1233,0.307,4.20753,0.00000
626.00,4.21938,20.052067,-0.000157,20.039456,1.1235,0.307,4.21938,0.00000
627.00,4.23414,20.052095,-0.000154,20.039474,1.1237,0.307,4.23414,0.00000
628.00,4.24985,20.052074,-0.000156,20.039414,1.1238,0.307,4.24985,0.00000
629.00,4.25533,20.052129,-0.000156,20.039478,1.1240,0.307,4.25533,0.00000
630.00,4.25324,20.052124,-0.000157,20.039448,1.1242,0.307,4.25324,0.00000
631.00,4.25159,20.052184,-0.000157,20.039467,1.1244,0.307,4.25159,0.00000
632.00,4.25393,20.052148,-0.000159,20.039402,1.1246,0.308,4.25393,0.00000
633.00,4.25430,20.052107,-0.000156,20.039357,1.1247,0.308,4.25430,0.00000
634.00,4.25563,20.052129,-0.000156,20.039368,1.1249,0.308,4.25563,0.00000
635.00,4.25704,20.052119,-0.000155,20.039331,1.1251,0.308,4.25704,0.00000
636.00,4.25810,20.052144,-0.000155,20.039349,1.1253,0.308,4.25810,0.00000
637.00,4.25767,20.052184,-0.000152,20.039378,1.1255,0.308,4.25767,0.00000
638.00,4.25505,20.052250,-0.000155,20.039410,1.1258,0.308,4.25505,0.00000
639.00,4.25316,20.052335,-0.000156,20.039480,1.1259,0.308,4.25316,0.00000
640.00,4.25533,20.052336,-0.000155,20.039436,1.1261,0.308,4.25533,0.00000
641.00,4.25741,20.052282,-0.000153,20.039380,1.1263,0.308,4.25741,0.00000
642.00,4.26020,20.052345,-0.000155,20.039443,1.1265,0.308,4.26020,0.00000
643.00,4.26628,20.052363,-0.000154,20.039437,1.1266,0.308,4.26628,0.00000
644.00,4.27116,20.052362,-0.000151,20.039389,1.1268,0.308,4.27116,0.00000
645.00,4.27699,20.052390,-0.000152,20.039436,1.1270,0.308,4.27699,0.00000
646.00,4.28392,20.052366,-0.000156,20.039418,1.1272,0.308,4.28392,0.00000
647.00,4.28472,20.052329,-0.000158,20.039375,1.1274,0.309,4.28472,0.00000
648.00,4.28299,20.052240,-0.000160,20.039298,1.1275,0.309,4.28299,0.00000
649.00,4.28335,20.052220,-0.000162,20.039294,1.1277,0.309,4.28335,0.00000
650.00,4.27946,20.052345,-0.000164,20.039304,1.1279,0.309,4.27946,0.00000
651.00,4.27192,20.052409,-0.000163,20.039305,1.1282,0.309,4.27192,0.00000
652.00,4.26753,20.052518,-0.000161,20.039415,1.1284,0.309,4.26753,0.00000
653.00,4.26543,20.052624,-0.000158,20.039514,1.1286,0.309,4.26543,0.00000
654.00,4.26427,20.052653,-0.000154,20.039497,1.1287,0.309,4.26427,0.00000
655.00,4.26567,20.052602,-0.000154,20.039513,1.1289,0.309,4.26567,0.00000
656.00,4.26890,20.052615,-0.000155,20.039538,1.1291,0.309,4.26890,0.00000
657.00,4.27151,20.052592,-0.000155,20.039449,1.1292,0.309,4.27151,0.00000
658.00,4.27184,20.052684,-0.000157,20.039481,1.1294,0.310,4.27184,0.00000
659.00,4.27343,20.052674,-0.000158,20.039483,1.1296,0.310,4.27343,0.00000
660.00,4.27952,20.052582,-0.000157,20.039373,1.1297,0.310,4.27952,0.00000
661.00,4.28457,20.052623,-0.000156,20.039342,1.1299,0.310,4.28457,0.00000
662.00,4.29078,20.052649,-0.000156,20.039328,1.1301,0.310,4.29078,0.00000
663.00,4.29839,20.052511,-0.000155,20.039198,1.1303,0.310,4.29839,0.00000
664.00,4.30225,20.052470,-0.000155,20.039105,1.1304,0.310,4.30225,0.00000
665.00,4.29739,20.052556,-0.000155,20.039150,1.1306,0.310,4.29739,0.00000
666.00,4.29262,20.052519,-0.000151,20.039178,1.1307,0.310,4.29262,0.00000
667.00,4.29241,20.052468,-0.000151,20.039173,1.1309,0.310,4.29241,0.00000
668.00,4.29431,20.052555,-0.000151,20.039222,1.1310,0.310,4.29431,0.00000
669.00,4.29469,20.052703,-0.000152,20.039370,1.1312,0.310,4.29469,0.00000
670.00,4.29581,20.052692,-0.000153,20.039367,1.1313,0.310,4.29581,0.00000
671.00,4.29658,20.052770,-0.000156,20.039363,1.1315,0.310,4.29658,0.00000
672.00,4.29198,20.052855,-0.000154,20.039379,1.1316,0.310,4.29198,0.00000
673.00,4.28762,20.052920,-0.000153,20.039333,1.1318,0.310,4.28762,0.00000
674.00,4.28617,20.052908,-0.000152,20.039257,1.1320,0.310,4.28617,0.00000
675.00,4.28554,20.053022,-0.000151,20.039310,1.1321,0.310,4.28554,0.00000
676.00,4.28745,20.053034,-0.000151,20.039306,1.1323,0.310,4.28745,0.00000
677.00,4.29248,20.053059,-0.000152,20.039320,1.1324,0.311,4.29248,0.00000
678.00,4.29186,20.053044,-0.000151,20.039411,1.1326,0.311,4.29186,0.00000
679.00,4.29026,20.053079,-0.000154,20.039441,1.1327,0.311,4.29026,0.00000
680.00,4.29112,20.053073,-0.000153,20.039429,1.1328,0.311,4.29112,0.00000
681.00,4.29228,20.053052,-0.000155,20.039371,1.1330,0.311,4.29228,0.00000
682.00,4.28805,20.053093,-0.000158,20.039353,1.1331,0.311,4.28805,0.00000
683.00,4.28715,20.053120,-0.000162,20.039302,1.1332,0.311,4.28715,0.00000
684.00,4.29010,20.053124,-0.000162,20.039257,1.1333,0.312,4.29010,0.00000
685.00,4.29455,20.053113,-0.000163,20.039231,1.1334,0.312,4.29455,0.00000
686.00,4.29455,20.053163,-0.000161,20.039240,1.1335,0.312,4.29455,0.00000
687.00,4.29440,20.053234,-0.000160,20.039286,1.1336,0.312,4.29440,0.00000
688.00,4.29517,20.053237,-0.000162,20.039282,1.1337,0.312,4.29517,0.00000
689.00,4.29659,20.053232,-0.000161,20.039320,1.1338,0.312,4.29659,0.00000
690.00,4.29936,20.053360,-0.000159,20.039410,1.1339,0.312,4.29936,0.00000
691.00,4.30086,20.053406,-0.000159,20.039478,1.1340,0.312,4.30086,0.00000
692.00,4.29919,20.053357,-0.000158,20.039458,1.1340,0.312,4.29919,0.00000
693.00,4.29954,20.053363,-0.000155,20.039430,1.1341,0.312,4.29954,0.00000
694.00,4.30079,20.053401,-0.000155,20.039384,1.1342,0.312,4.30079,0.00000
695.00,4.29818,20.053307,-0.000158,20.039255,1.1343,0.312,4.29818,0.00000
696.00,4.30185,20.053297,-0.000159,20.039206,1.1344,0.313,4.30185,0.00000
697.00,4.31419,20.053216,-0.000154,20.039050,1.1345,0.312,4.31419,0.00000
698.00,4.31832,20.053391,-0.000155,20.039158,1.1345,0.312,4.31832,0.00000
699.00,4.31774,20.053361,-0.000154,20.039110,1.1346,0.312,4.31774,0.00000
700.00,4.31624,20.053356,-0.000152,20.039067,1.1347,0.312,4.31624,0.00000
701.00,4.31053,20.053431,-0.000151,20.039107,1.1348,0.312,4.31053,0.00000
702.00,4.29988,20.053666,-0.000153,20.039259,1.1349,0.313,4.29988,0.00000
703.00,4.29442,20.053578,-0.000153,20.039178,1.1350,0.313,4.29442,0.00000
704.00,4.29551,20.053667,-0.000152,20.039266,1.1351,0.313,4.29551,0.00000
705.00,4.29805,20.053753,-0.000152,20.039326,1.1352,0.313,4.29805,0.00000
706.00,4.29793,20.053725,-0.000151,20.039248,1.1353,0.313,4.29793,0.00000
707.00,4.30032,20.053712,-0.000149,20.039273,1.1354,0.313,4.30032,0.00000
708.00,4.30083,20.053788,-0.000150,20.039312,1.1356,0.313,4.30083,0.00000
709.00,4.29828,20.053799,-0.000150,20.039246,1.1357,0.313,4.29828,0.00000
710.00,4.29593,20.053857,-0.000150,20.039264,1.1358,0.313,4.29593,0.00000
711.00,4.29705,20.053914,-0.000153,20.039296,1.1360,0.314,4.29705,0.00000
712.00,4.29345,20.053930,-0.000152,20.039291,1.1361,0.314,4.29345,0.00000
713.00,4.29131,20.053885,-0.000153,20.039245,1.1363,0.314,4.29131,0.00000
714.00,4.29200,20.053922,-0.000153,20.039249,1.1364,0.314,4.29200,0.00000
715.00,4.29346,20.053886,-0.000151,20.039201,1.1365,0.314,4.29346,0.00000
716.00,4.29326,20.053948,-0.000152,20.039266,1.1366,0.314,4.29326,0.00000
717.00,4.29259,20.054037,-0.000152,20.039325,1.1368,0.314,4.29259,0.00000
718.00,4.29366,20.054094,-0.000152,20.039346,1.1369,0.314,4.29366,0.00000
719.00,4.29015,20.054093,-0.000151,20.039352,1.1370,0.314,4.29015,0.00000
720.00,4.28671,20.054159,-0.000150,20.039406,1.1372,0.314,4.28671,0.00000
721.00,4.28550,20.054140,-0.000150,20.039334,1.1373,0.314,4.28550,0.00000
722.00,4.28953,20.054073,-0.000153,20.039261,1.1374,0.314,4.28953,0.00000
723.00,4.29392,20.054093,-0.000152,20.039251,1.1376,0.314,4.29392,0.00000
724.00,4.30065,20.054181,-0.000156,20.039319,1.1377,0.314,4.30065,0.00000
725.00,4.30676,20.054200,-0.000160,20.039303,1.1378,0.315,4.30676,0.00000
726.00,4.31152,20.054194,-0.000158,20.039297,1.1379,0.315,4.31152,0.00000
727.00,4.31549,20.054181,-0.000158,20.039268,1.1380,0.315,4.31549,0.00000
728.00,4.31664,20.054269,-0.000162,20.039313,1.1381,0.315,4.31664,0.00000
729.00,4.31391,20.054260,-0.000159,20.039261,1.1382,0.315,4.31391,0.00000
730.00,4.31431,20.054317,-0.000158,20.039298,1.1383,0.315,4.31431,0.00000
731.00,4.31623,20.054340,-0.000159,20.039316,1.1385,0.315,4.31623,0.00000
732.00,4.31604,20.054430,-0.000159,20.039365,1.1386,0.315,4.31604,0.00000
733.00,4.31834,20.054374,-0.000153,20.039367,1.1388,0.315,4.31834,0.00000
734.00,4.32228,20.054363,-0.000152,20.039360,1.1389,0.315,4.32228,0.00000
735.00,4.31808,20.054344,-0.000153,20.039338,1.1390,0.315,4.31808,0.00000
736.00,4.31364,20.054393,-0.000153,20.039348,1.1392,0.315,4.31364,0.00000
737.00,4.30853,20.054420,-0.000154,20.039337,1.1393,0.315,4.30853,0.00000
738.00,4.30091,20.054493,-0.000156,20.039318,1.1394,0.316,4.30091,0.00000
739.00,4.29570,20.054540,-0.000159,20.039355,1.1395,0.316,4.29570,0.00000
740.00,4.29556,20.054514,-0.000155,20.039324,1.1396,0.316,4.29556,0.00000
741.00,4.30040,20.054541,-0.000156,20.039329,1.1397,0.316,4.30040,0.00000
742.00,4.30854,20.054527,-0.000155,20.039316,1.1398,0.316,4.30854,0.00000
743.00,4.31313,20.054481,-0.000154,20.039288,1.1399,0.316,4.31313,0.00000
744.00,4.31001,20.054453,-0.000155,20.039208,1.1400,0.316,4.31001,0.00000
745.00,4.30504,20.054486,-0.000158,20.039222,1.1401,0.316,4.30504,0.00000
746.00,4.29678,20.054476,-0.000159,20.039211,1.1402,0.316,4.29678,0.00000
747.00,4.28801,20.054397,-0.000160,20.039132,1.1403,0.316,4.28801,0.00000
748.00,4.28478,20.054437,-0.000161,20.039091,1.1404,0.317,4.28478,0.00000
749.00,4.28811,20.054460,-0.000159,20.039056,1.1404,0.317,4.28811,0.00000
750.00,4.29390,20.054503,-0.000159,20.039057,1.1405,0.317,4.29390,0.00000
751.00,4.29581,20.054565,-0.000161,20.039086,1.1406,0.317,4.29581,0.00000
752.00,4.29642,20.054657,-0.000162,20.039110,1.1407,0.317,4.29642,0.00000
753.00,4.30196,20.054708,-0.000163,20.039156,1.1408,0.317,4.30196,0.00000
754.00,4.30817,20.054815,-0.000163,20.039278,1.1409,0.317,4.30817,0.00000
755.00,4.30784,20.054828,-0.000161,20.039268,1.1410,0.317,4.30784,0.00000
756.00,4.30938,20.054877,-0.000157,20.039254,1.1411,0.317,4.30938,0.00000
757.00,4.31086,20.054926,-0.000153,20.039319,1.1412,0.317,4.31086,0.00000
758.00,4.30751,20.054871,-0.000152,20.039241,1.1413,0.317,4.30751,0.00000
759.00,4.30449,20.054872,-0.000151,20.039203,1.1414,0.317,4.30449,0.00000
760.00,4.30768,20.054940,-0.000151,20.039244,1.1416,0.317,4.30768,0.00000
761.00,4.30931,20.054873,-0.000150,20.039162,1.1417,0.317,4.30931,0.00000
762.00,4.31027,20.054917,-0.000150,20.039171,1.1418,0.317,4.31027,0.00000
763.00,4.31074,20.055086,-0.000148,20.039298,1.1419,0.317,4.31074,0.00000
764.00,4.31115,20.055090,-0.000144,20.039295,1.1420,0.317,4.31115,0.00000
765.00,4.30989,20.055085,-0.000142,20.039253,1.1421,0.317,4.30989,0.00000
766.00,4.30573,20.055156,-0.000144,20.039285,1.1423,0.317,4.30573,0.00000
767.00,4.30355,20.055172,-0.000147,20.039239,1.1424,0.317,4.30355,0.00000
768.00,4.29954,20.055072,-0.000151,20.039181,1.1425,0.317,4.29954,0.00000
769.00,4.29536,20.055128,-0.000155,20.039248,1.1426,0.318,4.29536,0.00000
770.00,4.29273,20.055140,-0.000156,20.039235,1.1427,0.318,4.29273,0.00000
771.00,4.29792,20.055205,-0.000155,20.039311,1.1428,0.318,4.29792,0.00000
772.00,4.30369,20.055171,-0.000157,20.039290,1.1429,0.318,4.30369,0.00000
773.00,4.31047,20.055234,-0.000154,20.039295,1.1430,0.318,4.31047,0.00000
774.00,4.31268,20.055237,-0.000154,20.039209,1.1432,0.318,4.31268,0.00000
775.00,4.31369,20.055267,-0.000155,20.039236,1.1433,0.318,4.31369,0.00000
776.00,4.30935,20.055294,-0.000156,20.039239,1.1434,0.318,4.30935,0.00000
777.00,4.30675,20.055261,-0.000152,20.039156,1.1435,0.318,4.30675,0.00000
778.00,4.30355,20.055286,-0.000148,20.039106,1.1436,0.318,4.30355,0.00000
779.00,4.30207,20.055330,-0.000149,20.039153,1.1437,0.318,4.30207,0.00000
780.00,4.30217,20.055353,-0.000145,20.039149,1.1439,0.318,4.30217,0.00000
@5,2.0000,4.0, 780.048000000003 
781.00,4.30066,20.055367,-0.000145,20.039129,1.1440,0.318,4.30066,0.00000
782.00,4.29416,20.055498,-0.000146,20.039211,1.1442,0.318,4.29416,0.00000
783.00,4.28352,20.055548,-0.000151,20.039294,1.1443,0.319,4.28352,0.00000
784.00,4.26007,20.055547,-0.000152,20.039289,1.1444,0.319,4.26007,0.00000
785.00,4.21544,20.055565,-0.000156,20.039270,1.1446,0.319,4.21544,0.00000
786.00,4.15799,20.055512,-0.000159,20.039276,1.1447,0.319,4.15799,0.00000
787.00,4.09065,20.055484,-0.000157,20.039268,1.1448,0.319,4.09065,0.00000
788.00,4.02887,20.055434,-0.000158,20.039221,1.1450,0.320,4.02887,0.00000
789.00,3.98886,20.055446,-0.000157,20.039208,1.1451,0.320,3.98886,0.00000
790.00,3.97838,20.055502,-0.000157,20.039221,1.1452,0.320,3.97838,0.00000
791.00,3.99480,20.055624,-0.000157,20.039247,1.1453,0.320,3.99480,0.00000
792.00,4.02827,20.055649,-0.000159,20.039274,1.1454,0.320,4.02827,0.00000
793.00,4.06480,20.055757,-0.000158,20.039355,1.1455,0.320,4.06480,0.00000
794.00,4.09572,20.055852,-0.000161,20.039422,1.1456,0.320,4.09572,0.00000
795.00,4.11975,20.055811,-0.000160,20.039405,1.1457,0.320,4.11975,0.00000
796.00,4.13223,20.055763,-0.000160,20.039335,1.1458,0.320,4.13223,0.00000
797.00,4.14126,20.055879,-0.000159,20.039395,1.1460,0.320,4.14126,0.00000
798.00,4.15630,20.055934,-0.000157,20.039374,1.1461,0.320,4.15630,0.00000
799.00,4.17202,20.055896,-0.000154,20.039281,1.1462,0.320,4.17202,0.00000
800.00,4.18614,20.055964,-0.000152,20.039250,1.1463,0.320,4.18614,0.00000
801.00,4.20231,20.055972,-0.000153,20.039218,1.1464,0.320,4.20231,0.00000
802.00,4.21884,20.055972,-0.000154,20.039200,1.1465,0.321,4.21884,0.00000
803.00,4.22606,20.055861,-0.000155,20.039113,1.1466,0.321,4.22606,0.00000
804.00,4.22942,20.055978,-0.000155,20.039212,1.1467,0.321,4.22942,0.00000
805.00,4.23062,20.056071,-0.000155,20.039285,1.1468,0.321,4.23062,0.00000
806.00,4.23424,20.056158,-0.000152,20.039389,1.1469,0.321,4.23424,0.00000
807.00,4.23518,20.056133,-0.000152,20.039359,1.1471,0.321,4.23518,0.00000
808.00,4.23325,20.056319,-0.000149,20.039423,1.1472,0.321,4.23325,0.00000
809.00,4.23356,20.056278,-0.000148,20.039361,1.1473,0.321,4.23356,0.00000
810.00,4.23924,20.056259,-0.000147,20.039370,1.1474,0.321,4.23924,0.00000
811.00,4.24098,20.056209,-0.000151,20.039294,1.1475,0.321,4.24098,0.00000
812.00,4.24449,20.056229,-0.000151,20.039252,1.1476,0.321,4.24449,0.00000
813.00,4.25043,20.056228,-0.000153,20.039274,1.1477,0.321,4.25043,0.00000
814.00,4.25048,20.056222,-0.000155,20.039257,1.1478,0.322,4.25048,0.00000
815.00,4.24865,20.056203,-0.000157,20.039204,1.1479,0.322,4.24865,0.00000
816.00,4.25690,20.056245,-0.000154,20.039188,1.1480,0.322,4.25690,0.00000
817.00,4.26900,20.056278,-0.000151,20.039203,1.1482,0.322,4.26900,0.00000
818.00,4.27478,20.056218,-0.000148,20.039174,1.1483,0.322,4.27478,0.00000
819.00,4.28042,20.056294,-0.000150,20.039230,1.1484,0.322,4.28042,0.00000
820.00,4.28455,20.056337,-0.000148,20.039253,1.1485,0.322,4.28455,0.00000
821.00,4.28090,20.056434,-0.000149,20.039282,1.1487,0.322,4.28090,0.00000
822.00,4.27320,20.056449,-0.000150,20.039308,1.1488,0.322,4.27320,0.00000
823.00,4.27040,20.056452,-0.000151,20.039284,1.1489,0.322,4.27040,0.00000
824.00,4.27023,20.056501,-0.000147,20.039291,1.1490,0.322,4.27023,0.00000
825.00,4.26872,20.056475,-0.000149,20.039234,1.1491,0.322,4.26872,0.00000
826.00,4.26937,20.056523,-0.000147,20.039313,1.1492,0.322,4.26937,0.00000
827.00,4.27260,20.056613,-0.000145,20.039319,1.1493,0.322,4.27260,0.00000
828.00,4.28012,20.056645,-0.000147,20.039280,1.1494,0.322,4.28012,0.00000
829.00,4.28464,20.056542,-0.000146,20.039155,1.1496,0.322,4.28464,0.00000
830.00,4.28956,20.056657,-0.000145,20.039234,1.1497,0.322,4.28956,0.00000
831.00,4.29024,20.056564,-0.000149,20.039129,1.1498,0.322,4.29024,0.00000
832.00,4.28512,20.056512,-0.000151,20.039087,1.1499,0.323,4.28512,0.00000
833.00,4.27904,20.056611,-0.000151,20.039184,1.1500,0.323,4.27904,0.00000
834.00,4.27758,20.056761,-0.000153,20.039334,1.1502,0.323,4.27758,0.00000
835.00,4.27767,20.056747,-0.000155,20.039325,1.1503,0.323,4.27767,0.00000
836.00,4.27846,20.056777,-0.000151,20.039348,1.1504,0.323,4.27846,0.00000
837.00,4.28368,20.056868,-0.000153,20.039410,1.1505,0.323,4.28368,0.00000
838.00,4.28532,20.056896,-0.000152,20.039437,1.1506,0.323,4.28532,0.00000
839.00,4.28457,20.056855,-0.000153,20.039358,1.1506,0.324,4.28457,0.00000
840.00,4.28242,20.056857,-0.000153,20.039368,1.1507,0.324,4.28242,0.00000
841.00,4.28200,20.056881,-0.000153,20.039343,1.1508,0.324,4.28200,0.00000
842.00,4.28106,20.056895,-0.000148,20.039329,1.1509,0.324,4.28106,0.00000
843.00,4.28264,20.056831,-0.000146,20.039261,1.1511,0.324,4.28264,0.00000
844.00,4.28516,20.056830,-0.000144,20.039292,1.1512,0.323,4.28516,0.00000
845.00,4.28926,20.056833,-0.000142,20.039258,1.1513,0.323,4.28926,0.00000
846.00,4.29150,20.056821,-0.000140,20.039233,1.1514,0.323,4.29150,0.00000
847.00,4.28994,20.056779,-0.000141,20.039181,1.1515,0.323,4.28994,0.00000
848.00,4.28643,20.056842,-0.000144,20.039193,1.1517,0.323,4.28643,0.00000
849.00,4.28768,20.056818,-0.000145,20.039121,1.1518,0.324,4.28768,0.00000
850.00,4.28714,20.056890,-0.000147,20.039202,1.1519,0.324,4.28714,0.00000
851.00,4.28989,20.056993,-0.000147,20.039281,1.1520,0.324,4.28989,0.00000
852.00,4.30170,20.057072,-0.000149,20.039344,1.1521,0.324,4.30170,0.00000
853.00,4.31564,20.057076,-0.000146,20.039337,1.1522,0.324,4.31564,0.00000
854.00,4.32534,20.057123,-0.000147,20.039350,1.1523,0.324,4.32534,0.00000
855.00,4.33364,20.057116,-0.000150,20.039282,1.1523,0.324,4.33364,0.00000
856.00,4.33607,20.057147,-0.000151,20.039283,1.1525,0.324,4.33607,0.00000
857.00,4.32507,20.057178,-0.000151,20.039291,1.1526,0.324,4.32507,0.00000
858.00,4.30834,20.057221,-0.000158,20.039314,1.1526,0.325,4.30834,0.00000
859.00,4.29386,20.057320,-0.000157,20.039393,1.1527,0.325,4.29386,0.00000
860.00,4.28375,20.057310,-0.000151,20.039348,1.1529,0.325,4.28375,0.00000
861.00,4.27525,20.057327,-0.000148,20.039319,1.1529,0.325,4.27525,0.00000
862.00,4.27318,20.057239,-0.000149,20.039282,1.1530,0.325,4.27318,0.00000
863.00,4.27630,20.057199,-0.000145,20.039211,1.1531,0.325,4.27630,0.00000
864.00,4.27977,20.057175,-0.000143,20.039150,1.1532,0.324,4.27977,0.00000
865.00,4.28135,20.057265,-0.000147,20.039241,1.1533,0.325,4.28135,0.00000
866.00,4.28499,20.057314,-0.000149,20.039295,1.1534,0.325,4.28499,0.00000
867.00,4.28555,20.057399,-0.000149,20.039273,1.1535,0.325,4.28555,0.00000
868.00,4.28515,20.057464,-0.000147,20.039330,1.1536,0.325,4.28515,0.00000
869.00,4.28521,20.057501,-0.000152,20.039339,1.1536,0.325,4.28521,0.00000
870.00,4.28568,20.057525,-0.000149,20.039301,1.1537,0.325,4.28568,0.00000
871.00,4.28382,20.057522,-0.000150,20.039259,1.1538,0.325,4.28382,0.00000
872.00,4.28728,20.057555,-0.000152,20.039236,1.1538,0.326,4.28728,0.00000
873.00,4.29042,20.057609,-0.000155,20.039260,1.1539,0.326,4.29042,0.00000
874.00,4.28888,20.057579,-0.000152,20.039239,1.1540,0.326,4.28888,0.00000
875.00,4.28745,20.057565,-0.000152,20.039228,1.1541,0.326,4.28745,0.00000
876.00,4.28772,20.057571,-0.000150,20.039213,1.1542,0.326,4.28772,0.00000
877.00,4.28888,20.057565,-0.000149,20.039208,1.1543,0.326,4.28888,0.00000
878.00,4.29303,20.057440,-0.000148,20.039022,1.1543,0.326,4.29303,0.00000
879.00,4.29813,20.057470,-0.000147,20.039008,1.1544,0.326,4.29813,0.00000
880.00,4.29909,20.057477,-0.000148,20.038977,1.1545,0.326,4.29909,0.00000
881.00,4.30164,20.057536,-0.000150,20.038989,1.1546,0.326,4.30164,0.00000
882.00,4.30112,20.057504,-0.000149,20.038967,1.1547,0.326,4.30112,0.00000
883.00,4.29792,20.057596,-0.000147,20.039087,1.1548,0.326,4.29792,0.00000
884.00,4.29359,20.057617,-0.000150,20.039108,1.1549,0.326,4.29359,0.00000
885.00,4.29475,20.057625,-0.000151,20.039091,1.1549,0.326,4.29475,0.00000
886.00,4.29125,20.057620,-0.000148,20.039059,1.1550,0.326,4.29125,0.00000
887.00,4.28749,20.057733,-0.000146,20.039104,1.1551,0.326,4.28749,0.00000
888.00,4.28460,20.057881,-0.000147,20.039160,1.1552,0.326,4.28460,0.00000
889.00,4.28542,20.058006,-0.000146,20.039225,1.1553,0.326,4.28542,0.00000
890.00,4.28704,20.058066,-0.000147,20.039237,1.1553,0.326,4.28704,0.00000
891.00,4.29343,20.058092,-0.000148,20.039243,1.1554,0.326,4.29343,0.00000
892.00,4.30242,20.058094,-0.000151,20.039197,1.1555,0.326,4.30242,0.00000
893.00,4.30897,20.058086,-0.000152,20.039150,1.1555,0.326,4.30897,0.00000
894.00,4.31372,20.058080,-0.000153,20.039113,1.1556,0.327,4.31372,0.00000
895.00,4.31477,20.058123,-0.000151,20.039187,1.1557,0.327,4.31477,0.00000
896.00,4.31009,20.058171,-0.000151,20.039221,1.1557,0.327,4.31009,0.00000
897.00,4.30255,20.058264,-0.000150,20.039330,1.1558,0.327,4.30255,0.00000
898.00,4.30054,20.058190,-0.000151,20.039248,1.1558,0.327,4.30054,0.00000
899.00,4.29901,20.058172,-0.000147,20.039198,1.1559,0.327,4.29901,0.00000
900.00,4.29814,20.058271,-0.000147,20.039228,1.1559,0.327,4.29814,0.00000
901.00,4.29642,20.058295,-0.000146,20.039287,1.1560,0.327,4.29642,0.00000
902.00,4.29572,20.058234,-0.000149,20.039215,1.1561,0.327,4.29572,0.00000
903.00,4.29089,20.058288,-0.000148,20.039246,1.1561,0.327,4.29089,0.00000
904.00,4.28380,20.058369,-0.000151,20.039315,1.1561,0.327,4.28380,0.00000
905.00,4.27906,20.058306,-0.000154,20.039250,1.1562,0.327,4.27906,0.00000
906.00,4.28471,20.058297,-0.000156,20.039165,1.1562,0.327,4.28471,0.00000
907.00,4.29283,20.058385,-0.000158,20.039236,1.1562,0.327,4.29283,0.00000
908.00,4.30743,20.058383,-0.000159,20.039248,1.1562,0.328,4.30743,0.00000
909.00,4.32426,20.058262,-0.000157,20.039171,1.1563,0.328,4.32426,0.00000
910.00,4.33315,20.058249,-0.000154,20.039134,1.1563,0.328,4.33315,0.00000
911.00,4.32943,20.058237,-0.000154,20.039129,1.1564,0.328,4.32943,0.00000
912.00,4.31981,20.058117,-0.000149,20.039018,1.1564,0.327,4.31981,0.00000
913.00,4.30464,20.058199,-0.000147,20.039070,1.1564,0.327,4.30464,0.00000
914.00,4.29126,20.058287,-0.000149,20.039088,1.1564,0.327,4.29126,0.00000
915.00,4.28573,20.058370,-0.000149,20.039162,1.1564,0.328,4.28573,0.00000
916.00,4.29028,20.058364,-0.000149,20.039163,1.1564,0.328,4.29028,0.00000
917.00,4.29585,20.058420,-0.000150,20.039144,1.1564,0.328,4.29585,0.00000
918.00,4.30063,20.058408,-0.000153,20.039146,1.1564,0.328,4.30063,0.00000
919.00,4.30116,20.058440,-0.000154,20.039180,1.1564,0.328,4.30116,0.00000
920.00,4.29619,20.058434,-0.000154,20.039150,1.1564,0.328,4.29619,0.00000
921.00,4.28956,20.058477,-0.000156,20.039148,1.1564,0.328,4.28956,0.00000
922.00,4.28561,20.058585,-0.000159,20.039215,1.1565,0.329,4.28561,0.00000
923.00,4.28100,20.058597,-0.000158,20.039173,1.1565,0.329,4.28100,0.00000
924.00,4.28467,20.058683,-0.000156,20.039225,1.1565,0.329,4.28467,0.00000
925.00,4.29483,20.058670,-0.000159,20.039169,1.1565,0.329,4.29483,0.00000
926.00,4.30171,20.058792,-0.000159,20.039195,1.1565,0.329,4.30171,0.00000
927.00,4.31122,20.058850,-0.000157,20.039226,1.1565,0.329,4.31122,0.00000
928.00,4.32096,20.059015,-0.000157,20.039317,1.1565,0.329,4.32096,0.00000
929.00,4.32649,20.058964,-0.000156,20.039218,1.1565,0.329,4.32649,0.00000
930.00,4.32681,20.058992,-0.000153,20.039233,1.1565,0.329,4.32681,0.00000
931.00,4.32463,20.058891,-0.000153,20.039120,1.1565,0.329,4.32463,0.00000
932.00,4.31296,20.058818,-0.000153,20.039054,1.1565,0.329,4.31296,0.00000
933.00,4.30330,20.058750,-0.000154,20.039040,1.1565,0.329,4.30330,0.00000
934.00,4.29297,20.058842,-0.000159,20.039104,1.1565,0.329,4.29297,0.00000
935.00,4.28413,20.058857,-0.000159,20.039097,1.1565,0.329,4.28413,0.00000
936.00,4.27981,20.058911,-0.000156,20.039171,1.1566,0.329,4.27981,0.00000
937.00,4.28119,20.058998,-0.000156,20.039270,1.1566,0.330,4.28119,0.00000
938.00,4.28389,20.058966,-0.000154,20.039228,1.1566,0.330,4.28389,0.00000
939.00,4.28709,20.058954,-0.000151,20.039218,1.1566,0.329,4.28709,0.00000
940.00,4.29161,20.058965,-0.000154,20.039191,1.1567,0.330,4.29161,0.00000
941.00,4.29275,20.058996,-0.000158,20.039196,1.1567,0.330,4.29275,0.00000
942.00,4.29192,20.059010,-0.000159,20.039179,1.1567,0.330,4.29192,0.00000
943.00,4.28973,20.059061,-0.000161,20.039172,1.1568,0.330,4.28973,0.00000
944.00,4.28915,20.059125,-0.000161,20.039236,1.1568,0.330,4.28915,0.00000
945.00,4.28916,20.059222,-0.000159,20.039364,1.1569,0.330,4.28916,0.00000
946.00,4.29174,20.059291,-0.000154,20.039423,1.1569,0.330,4.29174,0.00000
947.00,4.29537,20.059302,-0.000154,20.039400,1.1570,0.330,4.29537,0.00000
948.00,4.29909,20.059389,-0.000153,20.039454,1.1570,0.330,4.29909,0.00000
949.00,4.29996,20.059373,-0.000154,20.039388,1.1570,0.330,4.29996,0.00000
950.00,4.29830,20.059406,-0.000156,20.039348,1.1570,0.330,4.29830,0.00000
951.00,4.29541,20.059423,-0.000158,20.039316,1.1571,0.330,4.29541,0.00000
952.00,4.29386,20.059446,-0.000159,20.039294,1.1572,0.331,4.29386,0.00000
953.00,4.29202,20.059419,-0.000158,20.039258,1.1572,0.331,4.29202,0.00000
954.00,4.29161,20.059417,-0.000155,20.039229,1.1573,0.331,4.29161,0.00000
955.00,4.28841,20.059390,-0.000152,20.039228,1.1573,0.331,4.28841,0.00000
956.00,4.28626,20.059435,-0.000153,20.039258,1.1573,0.331,4.28626,0.00000
957.00,4.28814,20.059474,-0.000154,20.039237,1.1574,0.331,4.28814,0.00000
958.00,4.29179,20.059483,-0.000154,20.039230,1.1574,0.331,4.29179,0.00000
959.00,4.29498,20.059509,-0.000156,20.039216,1.1574,0.331,4.29498,0.00000
960.00,4.30197,20.059520,-0.000155,20.039183,1.1575,0.331,4.30197,0.00000
@6,2.0000,4.0, 960.014000000003 
961.00,4.30992,20.059538,-0.000156,20.039201,1.1576,0.331,4.30992,0.00000
962.00,4.31331,20.059530,-0.000153,20.039223,1.1576,0.331,4.31331,0.00000
963.00,4.30595,20.059512,-0.000156,20.039216,1.1577,0.331,4.30595,0.00000
964.00,4.28060,20.059535,-0.000153,20.039241,1.1578,0.331,4.28060,0.00000
965.00,4.23538,20.059546,-0.000154,20.039287,1.1578,0.331,4.23538,0.00000
966.00,4.17316,20.059488,-0.000152,20.039233,1.1579,0.331,4.17316,0.00000
967.00,4.10078,20.059479,-0.000156,20.039252,1.1580,0.331,4.10078,0.00000
968.00,4.03772,20.059524,-0.000157,20.039265,1.1580,0.331,4.03772,0.00000
969.00,4.00184,20.059521,-0.000162,20.039217,1.1581,0.332,4.00184,0.00000
970.00,3.99917,20.059568,-0.000164,20.039167,1.1581,0.332,3.99917,0.00000
971.00,4.02071,20.059706,-0.000163,20.039255,1.1582,0.332,4.02071,0.00000
972.00,4.05327,20.059757,-0.000160,20.039262,1.1582,0.332,4.05327,0.00000
973.00,4.08831,20.059736,-0.000157,20.039191,1.1583,0.332,4.08831,0.00000
974.00,4.11834,20.059743,-0.000155,20.039186,1.1583,0.332,4.11834,0.00000
975.00,4.14110,20.059770,-0.000155,20.039251,1.1584,0.332,4.14110,0.00000
976.00,4.16568,20.059746,-0.000154,20.039197,1.1584,0.332,4.16568,0.00000
977.00,4.19881,20.059784,-0.000155,20.039200,1.1584,0.332,4.19881,0.00000
978.00,4.22872,20.059892,-0.000157,20.039300,1.1585,0.332,4.22872,0.00000
979.00,4.25212,20.059929,-0.000156,20.039315,1.1585,0.332,4.25212,0.00000
980.00,4.26626,20.059965,-0.000155,20.039261,1.1586,0.332,4.26626,0.00000
981.00,4.26845,20.059977,-0.000153,20.039231,1.1587,0.332,4.26845,0.00000
982.00,4.26104,20.059962,-0.000154,20.039175,1.1588,0.332,4.26104,0.00000
983.00,4.25367,20.059958,-0.000154,20.039148,1.1588,0.332,4.25367,0.00000
984.00,4.24773,20.060006,-0.000154,20.039180,1.1589,0.332,4.24773,0.00000
985.00,4.24576,20.060051,-0.000153,20.039226,1.1590,0.332,4.24576,0.00000
986.00,4.24741,20.060051,-0.000157,20.039238,1.1591,0.333,4.24741,0.00000
987.00,4.24941,20.060139,-0.000156,20.039294,1.1592,0.333,4.24941,0.00000
988.00,4.25266,20.060178,-0.000156,20.039266,1.1593,0.333,4.25266,0.00000
989.00,4.25621,20.060191,-0.000157,20.039241,1.1594,0.333,4.25621,0.00000
990.00,4.25963,20.060253,-0.000156,20.039246,1.1595,0.333,4.25963,0.00000
991.00,4.26200,20.060292,-0.000153,20.039262,1.1595,0.333,4.26200,0.00000
992.00,4.26452,20.060338,-0.000149,20.039276,1.1596,0.333,4.26452,0.00000
993.00,4.26519,20.060456,-0.000145,20.039369,1.1596,0.332,4.26519,0.00000
994.00,4.26561,20.060548,-0.000144,20.039426,1.1597,0.332,4.26561,0.00000
995.00,4.26647,20.060528,-0.000147,20.039388,1.1598,0.333,4.26647,0.00000
996.00,4.26710,20.060553,-0.000152,20.039334,1.1598,0.333,4.26710,0.00000
997.00,4.26872,20.060559,-0.000156,20.039311,1.1599,0.333,4.26872,0.00000
998.00,4.27065,20.060417,-0.000157,20.039217,1.1599,0.333,4.27065,0.00000
999.00,4.27336,20.060383,-0.000158,20.039220,1.1599,0.333,4.27336,0.00000
1000.00,4.27152,20.060482,-0.000157,20.039271,1.1600,0.333,4.27152,0.00000
1001.00,4.26598,20.060518,-0.000158,20.039329,1.1600,0.333,4.26598,0.00000
1002.00,4.25928,20.060531,-0.000157,20.039355,1.1601,0.333,4.25928,0.00000
1003.00,4.25377,20.060592,-0.000155,20.039334,1.1601,0.333,4.25377,0.00000
1004.00,4.24824,20.060624,-0.000151,20.039285,1.1602,0.333,4.24824,0.00000
1005.00,4.24669,20.060532,-0.000150,20.039207,1.1602,0.333,4.24669,0.00000
1006.00,4.24919,20.060564,-0.000148,20.039223,1.1603,0.333,4.24919,0.00000
1007.00,4.25406,20.060588,-0.000148,20.039239,1.1604,0.334,4.25406,0.00000
1008.00,4.25537,20.060671,-0.000151,20.039285,1.1604,0.334,4.25537,0.00000
1009.00,4.25872,20.060641,-0.000153,20.039268,1.1604,0.334,4.25872,0.00000
1010.00,4.26504,20.060703,-0.000153,20.039279,1.1605,0.334,4.26504,0.00000
1011.00,4.27153,20.060658,-0.000152,20.039162,1.1605,0.334,4.27153,0.00000
1012.00,4.27457,20.060603,-0.000153,20.039060,1.1606,0.334,4.27457,0.00000
1013.00,4.28320,20.060629,-0.000154,20.039073,1.1606,0.334,4.28320,0.00000
1014.00,4.29853,20.060667,-0.000157,20.039085,1.1607,0.334,4.29853,0.00000
1015.00,4.31540,20.060637,-0.000158,20.039053,1.1607,0.334,4.31540,0.00000
1016.00,4.33061,20.060694,-0.000160,20.039153,1.1607,0.335,4.33061,0.00000
1017.00,4.34465,20.060732,-0.000160,20.039158,1.1608,0.335,4.34465,0.00000
1018.00,4.35292,20.060692,-0.000161,20.039127,1.1608,0.335,4.35292,0.00000
1019.00,4.34991,20.060806,-0.000160,20.039204,1.1608,0.335,4.34991,0.00000
1020.00,4.33986,20.060867,-0.000156,20.039255,1.1608,0.335,4.33986,0.00000
1021.00,4.32914,20.060886,-0.000153,20.039204,1.1609,0.335,4.32914,0.00000
1022.00,4.32049,20.060954,-0.000151,20.039236,1.1609,0.335,4.32049,0.00000
1023.00,4.31384,20.060993,-0.000151,20.039225,1.1609,0.335,4.31384,0.00000
1024.00,4.30858,20.061008,-0.000152,20.039172,1.1609,0.335,4.30858,0.00000
1025.00,4.30468,20.061015,-0.000157,20.039129,1.1610,0.335,4.30468,0.00000
1026.00,4.30346,20.061068,-0.000158,20.039140,1.1610,0.335,4.30346,0.00000
1027.00,4.30185,20.061086,-0.000161,20.039156,1.1610,0.336,4.30185,0.00000
1028.00,4.30110,20.061136,-0.000159,20.039188,1.1610,0.336,4.30110,0.00000
1029.00,4.30030,20.061093,-0.000158,20.039167,1.1610,0.336,4.30030,0.00000
1030.00,4.29974,20.061131,-0.000156,20.039242,1.1611,0.336,4.29974,0.00000
1031.00,4.29740,20.061056,-0.000158,20.039175,1.1611,0.336,4.29740,0.00000
1032.00,4.29628,20.061072,-0.000159,20.039123,1.1611,0.336,4.29628,0.00000
1033.00,4.29492,20.061035,-0.000162,20.039053,1.1611,0.336,4.29492,0.00000
1034.00,4.29470,20.061058,-0.000163,20.039025,1.1612,0.336,4.29470,0.00000
1035.00,4.29500,20.061034,-0.000162,20.038938,1.1612,0.336,4.29500,0.00000
1036.00,4.29606,20.061094,-0.000163,20.038939,1.1612,0.336,4.29606,0.00000
1037.00,4.29609,20.061156,-0.000163,20.038948,1.1612,0.336,4.29609,0.00000
1038.00,4.29629,20.061251,-0.000164,20.039008,1.1613,0.336,4.29629,0.00000
1039.00,4.29609,20.061291,-0.000164,20.039063,1.1613,0.337,4.29609,0.00000
1040.00,4.29538,20.061296,-0.000163,20.039016,1.1613,0.337,4.29538,0.00000
1041.00,4.28524,20.061302,-0.000164,20.039031,1.1614,0.337,4.28524,0.00000
1042.00,4.26816,20.061305,-0.000161,20.039114,1.1614,0.337,4.26816,0.00000
1043.00,4.25172,20.061320,-0.000159,20.039140,1.1614,0.337,4.25172,0.00000
1044.00,4.23463,20.061376,-0.000156,20.039153,1.1614,0.337,4.23463,0.00000
1045.00,4.22350,20.061442,-0.000158,20.039264,1.1615,0.337,4.22350,0.00000
1046.00,4.22465,20.061481,-0.000155,20.039311,1.1615,0.337,4.22465,0.00000
1047.00,4.23410,20.061488,-0.000155,20.039264,1.1616,0.337,4.23410,0.00000
1048.00,4.24518,20.061415,-0.000155,20.039161,1.1616,0.337,4.24518,0.00000
1049.00,4.25622,20.061448,-0.000156,20.039152,1.1616,0.337,4.25622,0.00000
1050.00,4.26521,20.061477,-0.000157,20.039126,1.1616,0.337,4.26521,0.00000
1051.00,4.27433,20.061534,-0.000157,20.039150,1.1617,0.337,4.27433,0.00000
1052.00,4.28174,20.061533,-0.000157,20.039149,1.1617,0.337,4.28174,0.00000
1053.00,4.28656,20.061584,-0.000160,20.039214,1.1618,0.337,4.28656,0.00000
1054.00,4.29172,20.061571,-0.000162,20.039206,1.1619,0.338,4.29172,0.00000
1055.00,4.29325,20.061603,-0.000158,20.039225,1.1620,0.337,4.29325,0.00000
1056.00,4.28922,20.061564,-0.000157,20.039176,1.1620,0.337,4.28922,0.00000
1057.00,4.28654,20.061628,-0.000156,20.039169,1.1620,0.337,4.28654,0.00000
1058.00,4.28822,20.061674,-0.000152,20.039140,1.1620,0.337,4.28822,0.00000
1059.00,4.29280,20.061654,-0.000152,20.039113,1.1620,0.337,4.29280,0.00000
1060.00,4.29711,20.061679,-0.000153,20.039085,1.1620,0.338,4.29711,0.00000
1061.00,4.29967,20.061776,-0.000153,20.039132,1.1621,0.338,4.29967,0.00000
1062.00,4.29916,20.061805,-0.000152,20.039134,1.1621,0.338,4.29916,0.00000
1063.00,4.29546,20.061839,-0.000153,20.039155,1.1621,0.338,4.29546,0.00000
1064.00,4.29113,20.061854,-0.000153,20.039150,1.1622,0.338,4.29113,0.00000
1065.00,4.28636,20.061766,-0.000154,20.039109,1.1622,0.338,4.28636,0.00000
1066.00,4.28586,20.061801,-0.000153,20.039147,1.1623,0.338,4.28586,0.00000
1067.00,4.28941,20.061749,-0.000153,20.039124,1.1623,0.338,4.28941,0.00000
1068.00,4.29718,20.061767,-0.000153,20.039165,1.1623,0.338,4.29718,0.00000
1069.00,4.29853,20.061844,-0.000153,20.039188,1.1623,0.338,4.29853,0.00000
1070.00,4.29744,20.061981,-0.000155,20.039286,1.1623,0.338,4.29744,0.00000
1071.00,4.29836,20.061987,-0.000157,20.039233,1.1624,0.338,4.29836,0.00000
1072.00,4.29973,20.062015,-0.000159,20.039213,1.1624,0.339,4.29973,0.00000
1073.00,4.29526,20.062011,-0.000160,20.039188,1.1624,0.339,4.29526,0.00000
1074.00,4.29280,20.061997,-0.000159,20.039134,1.1624,0.339,4.29280,0.00000
1075.00,4.29463,20.061944,-0.000159,20.039037,1.1625,0.339,4.29463,0.00000
1076.00,4.29681,20.061957,-0.000160,20.039057,1.1625,0.339,4.29681,0.00000
1077.00,4.29580,20.062054,-0.000161,20.039105,1.1626,0.339,4.29580,0.00000
1078.00,4.29403,20.062112,-0.000160,20.039098,1.1626,0.339,4.29403,0.00000
1079.00,4.29411,20.062221,-0.000158,20.039212,1.1627,0.339,4.29411,0.00000
1080.00,4.29299,20.062312,-0.000158,20.039240,1.1627,0.339,4.29299,0.00000
1081.00,4.28944,20.062415,-0.000158,20.039296,1.1627,0.339,4.28944,0.00000
1082.00,4.28576,20.062464,-0.000160,20.039346,1.1627,0.339,4.28576,0.00000
1083.00,4.28287,20.062527,-0.000160,20.039363,1.1627,0.340,4.28287,0.00000
1084.00,4.28281,20.062624,-0.000161,20.039428,1.1627,0.340,4.28281,0.00000
1085.00,4.28348,20.062617,-0.000157,20.039395,1.1628,0.340,4.28348,0.00000
1086.00,4.28434,20.062587,-0.000158,20.039333,1.1628,0.340,4.28434,0.00000
1087.00,4.28953,20.062558,-0.000156,20.039273,1.1629,0.340,4.28953,0.00000
1088.00,4.29566,20.062502,-0.000155,20.039229,1.1630,0.340,4.29566,0.00000
1089.00,4.29721,20.062388,-0.000156,20.039089,1.1630,0.340,4.29721,0.00000
1090.00,4.29805,20.062442,-0.000157,20.039097,1.1631,0.340,4.29805,0.00000
1091.00,4.30086,20.062454,-0.000156,20.039093,1.1632,0.340,4.30086,0.00000
1092.00,4.30402,20.062398,-0.000153,20.039005,1.1632,0.340,4.30402,0.00000
1093.00,4.30343,20.062468,-0.000154,20.039035,1.1632,0.340,4.30343,0.00000
1094.00,4.30273,20.062518,-0.000155,20.039035,1.1633,0.340,4.30273,0.00000
1095.00,4.30155,20.062407,-0.000157,20.038944,1.1633,0.340,4.30155,0.00000
1096.00,4.30071,20.062399,-0.000158,20.038895,1.1634,0.340,4.30071,0.00000
1097.00,4.29588,20.062465,-0.000158,20.039014,1.1634,0.340,4.29588,0.00000
1098.00,4.28983,20.062464,-0.000156,20.039058,1.1635,0.340,4.28983,0.00000
1099.00,4.28553,20.062439,-0.000155,20.039112,1.1635,0.340,4.28553,0.00000
1100.00,4.28280,20.062627,-0.000152,20.039312,1.1635,0.340,4.28280,0.00000
1101.00,4.27763,20.062705,-0.000153,20.039428,1.1635,0.340,4.27763,0.00000
1102.00,4.27435,20.062724,-0.000154,20.039402,1.1636,0.341,4.27435,0.00000
1103.00,4.27701,20.062785,-0.000155,20.039395,1.1636,0.341,4.27701,0.00000
1104.00,4.28358,20.062811,-0.000157,20.039359,1.1637,0.341,4.28358,0.00000
1105.00,4.29173,20.062812,-0.000160,20.039309,1.1637,0.341,4.29173,0.00000
1106.00,4.30041,20.062795,-0.000157,20.039282,1.1638,0.341,4.30041,0.00000
1107.00,4.30763,20.062872,-0.000158,20.039296,1.1638,0.341,4.30763,0.00000
1108.00,4.31364,20.062892,-0.000157,20.039272,1.1638,0.341,4.31364,0.00000
1109.00,4.31665,20.062952,-0.000156,20.039272,1.1639,0.341,4.31665,0.00000
1110.00,4.31375,20.062949,-0.000155,20.039210,1.1639,0.341,4.31375,0.00000
1111.00,4.31376,20.062922,-0.000158,20.039107,1.1639,0.341,4.31376,0.00000
1112.00,4.31416,20.062961,-0.000158,20.039109,1.1640,0.341,4.31416,0.00000
1113.00,4.31308,20.062935,-0.000160,20.039061,1.1640,0.341,4.31308,0.00000
1114.00,4.30973,20.062903,-0.000161,20.039062,1.1641,0.341,4.30973,0.00000
1115.00,4.30837,20.062894,-0.000161,20.039105,1.1641,0.342,4.30837,0.00000
1116.00,4.30085,20.062926,-0.000158,20.039152,1.1641,0.342,4.30085,0.00000
1117.00,4.29537,20.062914,-0.000155,20.039148,1.1642,0.342,4.29537,0.00000
1118.00,4.29518,20.062951,-0.000151,20.039194,1.1642,0.341,4.29518,0.00000
1119.00,4.29736,20.063015,-0.000149,20.039172,1.1642,0.341,4.29736,0.00000
1120.00,4.29892,20.063047,-0.000149,20.039184,1.1643,0.341,4.29892,0.00000
1121.00,4.30248,20.063102,-0.000148,20.039163,1.1643,0.341,4.30248,0.00000
1122.00,4.30626,20.063077,-0.000147,20.039138,1.1643,0.341,4.30626,0.00000
1123.00,4.30497,20.063114,-0.000151,20.039151,1.1643,0.342,4.30497,0.00000
1124.00,4.29843,20.063122,-0.000153,20.039197,1.1643,0.342,4.29843,0.00000
1125.00,4.29248,20.063106,-0.000155,20.039172,1.1643,0.342,4.29248,0.00000
1126.00,4.28786,20.063171,-0.000156,20.039224,1.1643,0.342,4.28786,0.00000
1127.00,4.28548,20.063244,-0.000157,20.039237,1.1644,0.342,4.28548,0.00000
1128.00,4.28582,20.063243,-0.000153,20.039157,1.1644,0.342,4.28582,0.00000
1129.00,4.28961,20.063247,-0.000153,20.039131,1.1644,0.342,4.28961,0.00000
1130.00,4.29436,20.063321,-0.000150,20.039119,1.1644,0.342,4.29436,0.00000
1131.00,4.30097,20.063308,-0.000152,20.039108,1.1644,0.342,4.30097,0.00000
1132.00,4.30340,20.063343,-0.000153,20.039126,1.1644,0.342,4.30340,0.00000
1133.00,4.30313,20.063360,-0.000154,20.039153,1.1643,0.342,4.30313,0.00000
1134.00,4.30332,20.063350,-0.000156,20.039104,1.1643,0.343,4.30332,0.00000
1135.00,4.30417,20.063386,-0.000157,20.039122,1.1643,0.343,4.30417,0.00000
1136.00,4.30247,20.063385,-0.000156,20.039053,1.1642,0.343,4.30247,0.00000
1137.00,4.30088,20.063400,-0.000155,20.039088,1.1642,0.343,4.30088,0.00000
1138.00,4.29977,20.063447,-0.000153,20.039103,1.1642,0.343,4.29977,0.00000
1139.00,4.30061,20.063564,-0.000150,20.039159,1.1642,0.342,4.30061,0.00000
1140.00,4.30144,20.063572,-0.000148,20.039114,1.1641,0.342,4.30144,0.00000
@7,2.0000,4.0, 1140.00700000001 
1141.00,4.30246,20.063626,-0.000147,20.039168,1.1641,0.342,4.30246,0.00000
1142.00,4.30363,20.063610,-0.000149,20.039066,1.1640,0.342,4.30363,0.00000
1143.00,4.30377,20.063676,-0.000151,20.039123,1.1640,0.343,4.30377,0.00000
1144.00,4.28528,20.063711,-0.000151,20.039158,1.1639,0.343,4.28528,0.00000
1145.00,4.25091,20.063715,-0.000155,20.039190,1.1639,0.343,4.25091,0.00000
1146.00,4.20268,20.063712,-0.000160,20.039174,1.1639,0.343,4.20268,0.00000
1147.00,4.14462,20.063735,-0.000162,20.039196,1.1639,0.343,4.14462,0.00000
1148.00,4.08838,20.063682,-0.000163,20.039120,1.1639,0.343,4.08838,0.00000
1149.00,4.05875,20.063631,-0.000165,20.039065,1.1639,0.343,4.05875,0.00000
1150.00,4.05074,20.063669,-0.000161,20.039092,1.1638,0.343,4.05074,0.00000
1151.00,4.06310,20.063665,-0.000156,20.039092,1.1638,0.343,4.06310,0.00000
1152.00,4.09018,20.063681,-0.000155,20.039084,1.1638,0.343,4.09018,0.00000
1153.00,4.12098,20.063731,-0.000158,20.039119,1.1638,0.343,4.12098,0.00000
1154.00,4.14668,20.063823,-0.000160,20.039207,1.1638,0.344,4.14668,0.00000
1155.00,4.16686,20.063880,-0.000162,20.039225,1.1638,0.344,4.16686,0.00000
1156.00,4.18179,20.063931,-0.000163,20.039304,1.1638,0.344,4.18179,0.00000
1157.00,4.19170,20.064016,-0.000163,20.039393,1.1638,0.344,4.19170,0.00000
1158.00,4.19755,20.064048,-0.000158,20.039382,1.1638,0.344,4.19755,0.00000
1159.00,4.20091,20.064049,-0.000156,20.039367,1.1638,0.344,4.20091,0.00000
1160.00,4.20669,20.064089,-0.000154,20.039360,1.1638,0.344,4.20669,0.00000
1161.00,4.21405,20.064177,-0.000153,20.039378,1.1638,0.344,4.21405,0.00000
1162.00,4.22681,20.064162,-0.000149,20.039341,1.1638,0.344,4.22681,0.00000
1163.00,4.23761,20.064235,-0.000149,20.039412,1.1638,0.344,4.23761,0.00000
1164.00,4.24496,20.064255,-0.000150,20.039375,1.1638,0.344,4.24496,0.00000
1165.00,4.25058,20.064257,-0.000150,20.039381,1.1637,0.344,4.25058,0.00000
1166.00,4.25596,20.064263,-0.000152,20.039343,1.1637,0.344,4.25596,0.00000
1167.00,4.25555,20.064294,-0.000155,20.039306,1.1637,0.344,4.25555,0.00000
1168.00,4.25607,20.064270,-0.000155,20.039260,1.1637,0.344,4.25607,0.00000
1169.00,4.25993,20.064264,-0.000158,20.039229,1.1636,0.344,4.25993,0.00000
1170.00,4.26147,20.064260,-0.000157,20.039218,1.1636,0.344,4.26147,0.00000
1171.00,4.26214,20.064228,-0.000156,20.039161,1.1636,0.344,4.26214,0.00000
1172.00,4.26662,20.064134,-0.000159,20.039075,1.1635,0.345,4.26662,0.00000
1173.00,4.27255,20.064099,-0.000159,20.039033,1.1635,0.345,4.27255,0.00000
1174.00,4.27715,20.064131,-0.000156,20.039065,1.1635,0.345,4.27715,0.00000
1175.00,4.27960,20.064166,-0.000156,20.039052,1.1635,0.345,4.27960,0.00000
1176.00,4.27872,20.064185,-0.000160,20.039027,1.1634,0.345,4.27872,0.00000
1177.00,4.27145,20.064235,-0.000158,20.039076,1.1634,0.345,4.27145,0.00000
1178.00,4.26613,20.064296,-0.000158,20.039114,1.1634,0.345,4.26613,0.00000
1179.00,4.26351,20.064324,-0.000155,20.039119,1.1634,0.345,4.26351,0.00000
1180.00,4.26583,20.064310,-0.000158,20.039096,1.1633,0.345,4.26583,0.00000
1181.00,4.26796,20.064374,-0.000153,20.039140,1.1633,0.345,4.26796,0.00000
1182.00,4.27163,20.064473,-0.000152,20.039204,1.1633,0.345,4.27163,0.00000
1183.00,4.27114,20.064516,-0.000150,20.039180,1.1632,0.345,4.27114,0.00000
1184.00,4.27128,20.064457,-0.000155,20.039075,1.1632,0.345,4.27128,0.00000
1185.00,4.27430,20.064470,-0.000154,20.039048,1.1631,0.345,4.27430,0.00000
1186.00,4.27988,20.064459,-0.000159,20.039016,1.1631,0.346,4.27988,0.00000
1187.00,4.28339,20.064501,-0.000159,20.039054,1.1630,0.346,4.28339,0.00000
1188.00,4.29084,20.064511,-0.000158,20.039093,1.1630,0.346,4.29084,0.00000
1189.00,4.29332,20.064649,-0.000152,20.039180,1.1629,0.346,4.29332,0.00000
1190.00,4.29233,20.064770,-0.000150,20.039276,1.1629,0.346,4.29233,0.00000
1191.00,4.29297,20.064791,-0.000148,20.039252,1.1628,0.346,4.29297,0.00000
1192.00,4.29185,20.064783,-0.000149,20.039196,1.1627,0.346,4.29185,0.00000
1193.00,4.28742,20.064797,-0.000151,20.039148,1.1627,0.346,4.28742,0.00000
1194.00,4.28614,20.064761,-0.000152,20.039103,1.1626,0.346,4.28614,0.00000
1195.00,4.28127,20.064737,-0.000151,20.039094,1.1625,0.346,4.28127,0.00000
1196.00,4.27478,20.064704,-0.000150,20.039104,1.1625,0.346,4.27478,0.00000
1197.00,4.27750,20.064675,-0.000150,20.039088,1.1624,0.346,4.27750,0.00000
1198.00,4.28303,20.064711,-0.000150,20.039118,1.1624,0.346,4.28303,0.00000
1199.00,4.29102,20.064684,-0.000153,20.039117,1.1624,0.346,4.29102,0.00000
1200.00,4.30642,20.064629,-0.000153,20.039085,1.1623,0.346,4.30642,0.00000
1201.00,4.31501,20.064614,-0.000152,20.039036,1.1623,0.346,4.31501,0.00000
1202.00,4.31562,20.064687,-0.000154,20.039066,1.1622,0.346,4.31562,0.00000
1203.00,4.31320,20.064656,-0.000153,20.039004,1.1622,0.346,4.31320,0.00000
1204.00,4.30749,20.064699,-0.000153,20.039025,1.1622,0.347,4.30749,0.00000
1205.00,4.29715,20.064752,-0.000155,20.038985,1.1621,0.347,4.29715,0.00000
1206.00,4.28890,20.064813,-0.000154,20.039022,1.1621,0.347,4.28890,0.00000
1207.00,4.28467,20.064776,-0.000148,20.038969,1.1620,0.347,4.28467,0.00000
1208.00,4.28375,20.064814,-0.000150,20.039017,1.1620,0.347,4.28375,0.00000
1209.00,4.28050,20.064840,-0.000146,20.038985,1.1619,0.346,4.28050,0.00000
1210.00,4.27875,20.064854,-0.000149,20.039014,1.1619,0.346,4.27875,0.00000
1211.00,4.28235,20.064875,-0.000154,20.039024,1.1618,0.347,4.28235,0.00000
1212.00,4.28798,20.064885,-0.000159,20.039003,1.1618,0.347,4.28798,0.00000
1213.00,4.29063,20.064885,-0.000161,20.038961,1.1618,0.347,4.29063,0.00000
1214.00,4.29408,20.064882,-0.000161,20.038932,1.1618,0.347,4.29408,0.00000
1215.00,4.29569,20.064900,-0.000159,20.038905,1.1619,0.347,4.29569,0.00000
1216.00,4.29429,20.064902,-0.000160,20.038905,1.1619,0.347,4.29429,0.00000
1217.00,4.29139,20.064990,-0.000158,20.038988,1.1619,0.347,4.29139,0.00000
1218.00,4.29413,20.065028,-0.000158,20.039005,1.1618,0.348,4.29413,0.00000
1219.00,4.29943,20.065082,-0.000161,20.039043,1.1618,0.348,4.29943,0.00000
1220.00,4.30288,20.065135,-0.000160,20.039105,1.1618,0.348,4.30288,0.00000
1221.00,4.30486,20.065172,-0.000156,20.039107,1.1618,0.348,4.30486,0.00000
1222.00,4.30656,20.065182,-0.000157,20.039069,1.1618,0.348,4.30656,0.00000
1223.00,4.30214,20.065263,-0.000154,20.039167,1.1617,0.348,4.30214,0.00000
1224.00,4.29981,20.065291,-0.000152,20.039186,1.1617,0.348,4.29981,0.00000
1225.00,4.29949,20.065295,-0.000149,20.039121,1.1617,0.348,4.29949,0.00000
1226.00,4.30042,20.065315,-0.000150,20.039122,1.1617,0.348,4.30042,0.00000
1227.00,4.30036,20.065358,-0.000149,20.039192,1.1617,0.348,4.30036,0.00000
1228.00,4.29836,20.065280,-0.000150,20.039117,1.1617,0.348,4.29836,0.00000
1229.00,4.29516,20.065251,-0.000153,20.039117,1.1617,0.348,4.29516,0.00000
1230.00,4.28937,20.065296,-0.000154,20.039192,1.1616,0.348,4.28937,0.00000
1231.00,4.28333,20.065350,-0.000152,20.039266,1.1616,0.348,4.28333,0.00000
1232.00,4.28050,20.065354,-0.000152,20.039231,1.1616,0.348,4.28050,0.00000
1233.00,4.28471,20.065410,-0.000152,20.039248,1.1616,0.348,4.28471,0.00000
1234.00,4.28642,20.065502,-0.000150,20.039289,1.1615,0.348,4.28642,0.00000
1235.00,4.29347,20.065476,-0.000152,20.039205,1.1615,0.348,4.29347,0.00000
1236.00,4.30063,20.065507,-0.000158,20.039160,1.1615,0.349,4.30063,0.00000
1237.00,4.30253,20.065650,-0.000156,20.039235,1.1615,0.349,4.30253,0.00000
1238.00,4.29985,20.065672,-0.000153,20.039216,1.1614,0.349,4.29985,0.00000
1239.00,4.29936,20.065661,-0.000152,20.039188,1.1614,0.349,4.29936,0.00000
1240.00,4.29746,20.065654,-0.000151,20.039168,1.1614,0.349,4.29746,0.00000
1241.00,4.29796,20.065658,-0.000146,20.039166,1.1614,0.348,4.29796,0.00000
1242.00,4.29824,20.065613,-0.000147,20.039130,1.1614,0.349,4.29824,0.00000
1243.00,4.30463,20.065630,-0.000154,20.039133,1.1614,0.349,4.30463,0.00000
1244.00,4.31116,20.065674,-0.000155,20.039131,1.1613,0.349,4.31116,0.00000
1245.00,4.31194,20.065737,-0.000158,20.039164,1.1613,0.349,4.31194,0.00000
1246.00,4.30688,20.065815,-0.000160,20.039158,1.1612,0.350,4.30688,0.00000
1247.00,4.30191,20.065777,-0.000158,20.039104,1.1612,0.350,4.30191,0.00000
1248.00,4.29114,20.065731,-0.000157,20.039051,1.1611,0.350,4.29114,0.00000
1249.00,4.27861,20.065715,-0.000156,20.039032,1.1610,0.350,4.27861,0.00000
1250.00,4.27007,20.065811,-0.000155,20.039114,1.1610,0.349,4.27007,0.00000
1251.00,4.26782,20.065895,-0.000156,20.039188,1.1609,0.349,4.26782,0.00000
1252.00,4.27221,20.065938,-0.000156,20.039184,1.1609,0.350,4.27221,0.00000
1253.00,4.28028,20.066066,-0.000154,20.039252,1.1609,0.349,4.28028,0.00000
1254.00,4.28871,20.066123,-0.000155,20.039266,1.1609,0.350,4.28871,0.00000
1255.00,4.29696,20.066115,-0.000155,20.039250,1.1608,0.350,4.29696,0.00000
1256.00,4.30282,20.065957,-0.000159,20.039116,1.1608,0.350,4.30282,0.00000
1257.00,4.30350,20.066034,-0.000162,20.039184,1.1608,0.350,4.30350,0.00000
1258.00,4.30066,20.066053,-0.000162,20.039167,1.1608,0.350,4.30066,0.00000
1259.00,4.29887,20.066022,-0.000162,20.039109,1.1607,0.350,4.29887,0.00000
1260.00,4.29564,20.066056,-0.000160,20.039085,1.1607,0.350,4.29564,0.00000
1261.00,4.29149,20.066166,-0.000157,20.039158,1.1607,0.350,4.29149,0.00000
1262.00,4.28971,20.066076,-0.000154,20.039054,1.1606,0.350,4.28971,0.00000
1263.00,4.28850,20.066079,-0.000156,20.039032,1.1606,0.350,4.28850,0.00000
1264.00,4.28647,20.066078,-0.000155,20.039024,1.1605,0.350,4.28647,0.00000
1265.00,4.28514,20.066094,-0.000156,20.039064,1.1605,0.350,4.28514,0.00000
1266.00,4.28778,20.066042,-0.000154,20.039005,1.1605,0.350,4.28778,0.00000
1267.00,4.29320,20.066096,-0.000154,20.039022,1.1604,0.350,4.29320,0.00000
1268.00,4.30021,20.066066,-0.000153,20.039029,1.1604,0.351,4.30021,0.00000
1269.00,4.30792,20.066145,-0.000152,20.039161,1.1603,0.351,4.30792,0.00000
1270.00,4.31407,20.066045,-0.000153,20.039005,1.1603,0.351,4.31407,0.00000
1271.00,4.31547,20.066084,-0.000154,20.038976,1.1602,0.351,4.31547,0.00000
1272.00,4.31297,20.066156,-0.000154,20.039010,1.1602,0.351,4.31297,0.00000
1273.00,4.31167,20.066198,-0.000154,20.039001,1.1602,0.351,4.31167,0.00000
1274.00,4.30832,20.066299,-0.000156,20.038982,1.1602,0.351,4.30832,0.00000
1275.00,4.30566,20.066464,-0.000155,20.039104,1.1602,0.351,4.30566,0.00000
1276.00,4.30260,20.066624,-0.000155,20.039242,1.1602,0.351,4.30260,0.00000
1277.00,4.29681,20.066561,-0.000155,20.039160,1.1601,0.351,4.29681,0.00000
1278.00,4.28898,20.066583,-0.000155,20.039169,1.1601,0.351,4.28898,0.00000
1279.00,4.28329,20.066605,-0.000154,20.039198,1.1601,0.351,4.28329,0.00000
1280.00,4.28176,20.066596,-0.000156,20.039223,1.1600,0.352,4.28176,0.00000
1281.00,4.28409,20.066501,-0.000160,20.039170,1.1600,0.352,4.28409,0.00000
1282.00,4.28817,20.066504,-0.000162,20.039199,1.1600,0.352,4.28817,0.00000
1283.00,4.29260,20.066619,-0.000162,20.039253,1.1600,0.352,4.29260,0.00000
1284.00,4.29571,20.066596,-0.000160,20.039181,1.1600,0.352,4.29571,0.00000
1285.00,4.29669,20.066575,-0.000157,20.039053,1.1600,0.352,4.29669,0.00000
1286.00,4.29833,20.066607,-0.000152,20.039043,1.1599,0.352,4.29833,0.00000
1287.00,4.29793,20.066754,-0.000148,20.039120,1.1599,0.352,4.29793,0.00000
1288.00,4.29717,20.066761,-0.000146,20.039171,1.1598,0.352,4.29717,0.00000
1289.00,4.29709,20.066797,-0.000145,20.039210,1.1598,0.352,4.29709,0.00000
1290.00,4.30099,20.067046,-0.000145,20.039461,1.1598,0.352,4.30099,0.00000
1291.00,4.30632,20.067028,-0.000147,20.039450,1.1598,0.352,4.30632,0.00000
1292.00,4.31420,20.066968,-0.000153,20.039401,1.1597,0.352,4.31420,0.00000
1293.00,4.32033,20.067005,-0.000155,20.039371,1.1597,0.352,4.32033,0.00000
1294.00,4.32396,20.067056,-0.000156,20.039408,1.1596,0.352,4.32396,0.00000
1295.00,4.32311,20.066963,-0.000158,20.039359,1.1596,0.352,4.32311,0.00000
1296.00,4.31943,20.066985,-0.000155,20.039341,1.1596,0.352,4.31943,0.00000
1297.00,4.31563,20.066988,-0.000151,20.039323,1.1595,0.352,4.31563,0.00000
1298.00,4.31292,20.067127,-0.000153,20.039372,1.1595,0.352,4.31292,0.00000
1299.00,4.31031,20.067103,-0.000154,20.039308,1.1595,0.353,4.31031,0.00000
1300.00,4.30311,20.067099,-0.000155,20.039190,1.1595,0.353,4.30311,0.00000
1301.00,4.29611,20.067231,-0.000157,20.039259,1.1595,0.353,4.29611,0.00000
1302.00,4.28918,20.067397,-0.000155,20.039332,1.1594,0.353,4.28918,0.00000
1303.00,4.28523,20.067327,-0.000153,20.039254,1.1593,0.353,4.28523,0.00000
1304.00,4.28279,20.067229,-0.000152,20.039138,1.1593,0.353,4.28279,0.00000
1305.00,4.28361,20.067308,-0.000153,20.039251,1.1592,0.353,4.28361,0.00000
1306.00,4.28497,20.067313,-0.000155,20.039220,1.1592,0.353,4.28497,0.00000
1307.00,4.28815,20.067171,-0.000158,20.039108,1.1591,0.353,4.28815,0.00000
1308.00,4.28806,20.067165,-0.000155,20.039122,1.1591,0.353,4.28806,0.00000
1309.00,4.28965,20.067232,-0.000159,20.039180,1.1590,0.353,4.28965,0.00000
1310.00,4.29348,20.067210,-0.000158,20.039106,1.1589,0.353,4.29348,0.00000
1311.00,4.29800,20.067161,-0.000155,20.039050,1.1589,0.353,4.29800,0.00000
1312.00,4.30085,20.067336,-0.000155,20.039174,1.1588,0.353,4.30085,0.00000
1313.00,4.30410,20.067439,-0.000157,20.039194,1.1587,0.354,4.30410,0.00000
1314.00,4.30838,20.067506,-0.000153,20.039177,1.1587,0.353,4.30838,0.00000
1315.00,4.31643,20.067482,-0.000153,20.039143,1.1586,0.354,4.31643,0.00000
1316.00,4.32410,20.067519,-0.000151,20.039187,1.1585,0.354,4.32410,0.00000
1317.00,4.33074,20.067472,-0.000148,20.039097,1.1585,0.353,4.33074,0.00000
1318.00,4.33498,20.067397,-0.000149,20.039062,1.1584,0.353,4.33498,0.00000
1319.00,4.33075,20.067421,-0.000149,20.039071,1.1583,0.354,4.33075,0.00000
1320.00,4.32155,20.067524,-0.000149,20.039123,1.1583,0.354,4.32155,0.00000
1321.00,4.30935,20.067655,-0.000151,20.039162,1.1583,0.354,4.30935,0.00000
@8,2.0000,4.0, 1320.095 
1322.00,4.29771,20.067729,-0.000151,20.039226,1.1582,0.354,4.29771,0.00000
1323.00,4.28507,20.067826,-0.000153,20.039253,1.1582,0.354,4.28507,0.00000
1324.00,4.27113,20.067989,-0.000159,20.039386,1.1582,0.354,4.27113,0.00000
1325.00,4.24563,20.067810,-0.000159,20.039252,1.1581,0.354,4.24563,0.00000
1326.00,4.20880,20.067589,-0.000159,20.039097,1.1580,0.354,4.20880,0.00000
1327.00,4.16747,20.067587,-0.000161,20.039090,1.1580,0.355,4.16747,0.00000
1328.00,4.13170,20.067531,-0.000156,20.039098,1.1579,0.355,4.13170,0.00000
1329.00,4.10180,20.067425,-0.000151,20.039060,1.1579,0.354,4.10180,0.00000
1330.00,4.08590,20.067575,-0.000151,20.039164,1.1578,0.354,4.08590,0.00000
1331.00,4.08774,20.067738,-0.000152,20.039283,1.1578,0.354,4.08774,0.00000
1332.00,4.09881,20.067708,-0.000152,20.039276,1.1578,0.355,4.09881,0.00000
1333.00,4.11145,20.067767,-0.000152,20.039292,1.1578,0.355,4.11145,0.00000
1334.00,4.13273,20.067842,-0.000150,20.039253,1.1578,0.354,4.13273,0.00000
1335.00,4.15493,20.068089,-0.000148,20.039442,1.1578,0.354,4.15493,0.00000
1336.00,4.17137,20.068232,-0.000148,20.039538,1.1577,0.355,4.17137,0.00000
1337.00,4.18618,20.068336,-0.000151,20.039568,1.1577,0.355,4.18618,0.00000
1338.00,4.19952,20.068340,-0.000154,20.039525,1.1576,0.355,4.19952,0.00000
1339.00,4.20469,20.068502,-0.000154,20.039663,1.1576,0.355,4.20469,0.00000
1340.00,4.21306,20.068265,-0.000156,20.039423,1.1576,0.355,4.21306,0.00000
1341.00,4.22572,20.068034,-0.000155,20.039169,1.1575,0.355,4.22572,0.00000
1342.00,4.23349,20.068035,-0.000151,20.039111,1.1575,0.355,4.23349,0.00000
1343.00,4.23833,20.068005,-0.000151,20.039088,1.1575,0.355,4.23833,0.00000
1344.00,4.24334,20.067818,-0.000151,20.038911,1.1575,0.355,4.24334,0.00000
1345.00,4.24810,20.067982,-0.000150,20.039015,1.1575,0.355,4.24810,0.00000
1346.00,4.25271,20.068104,-0.000153,20.039128,1.1575,0.355,4.25271,0.00000
1347.00,4.26056,20.068050,-0.000158,20.039100,1.1575,0.356,4.26056,0.00000
1348.00,4.26540,20.068151,-0.000157,20.039157,1.1575,0.356,4.26540,0.00000
1349.00,4.26971,20.068229,-0.000156,20.039170,1.1575,0.356,4.26971,0.00000
1350.00,4.27274,20.068036,-0.000160,20.038996,1.1575,0.356,4.27274,0.00000
1351.00,4.27428,20.068058,-0.000159,20.039011,1.1575,0.356,4.27428,0.00000
1352.00,4.27792,20.068066,-0.000155,20.038996,1.1574,0.356,4.27792,0.00000
1353.00,4.28372,20.068115,-0.000152,20.039031,1.1574,0.356,4.28372,0.00000
1354.00,4.28837,20.068051,-0.000150,20.039040,1.1574,0.356,4.28837,0.00000
1355.00,4.28826,20.067962,-0.000146,20.038957,1.1574,0.355,4.28826,0.00000
1356.00,4.28849,20.067877,-0.000144,20.038832,1.1573,0.355,4.28849,0.00000
1357.00,4.28327,20.067911,-0.000145,20.038861,1.1573,0.355,4.28327,0.00000
1358.00,4.28068,20.067922,-0.000146,20.038819,1.1572,0.355,4.28068,0.00000
1359.00,4.28025,20.068053,-0.000148,20.038833,1.1572,0.355,4.28025,0.00000
1360.00,4.28149,20.068348,-0.000150,20.039040,1.1573,0.356,4.28149,0.00000
1361.00,4.28125,20.068453,-0.000153,20.039132,1.1573,0.356,4.28125,0.00000
1362.00,4.28545,20.068412,-0.000152,20.039075,1.1573,0.356,4.28545,0.00000
1363.00,4.29135,20.068200,-0.000155,20.038873,1.1572,0.356,4.29135,0.00000
1364.00,4.29769,20.068189,-0.000155,20.038869,1.1572,0.356,4.29769,0.00000
1365.00,4.30029,20.068181,-0.000155,20.038892,1.1572,0.356,4.30029,0.00000
1366.00,4.29858,20.068226,-0.000155,20.038903,1.1571,0.356,4.29858,0.00000
1367.00,4.29574,20.068392,-0.000155,20.039006,1.1571,0.356,4.29574,0.00000
1368.00,4.28861,20.068527,-0.000154,20.039127,1.1571,0.356,4.28861,0.00000
1369.00,4.28355,20.068535,-0.000154,20.039077,1.1571,0.356,4.28355,0.00000
1370.00,4.28615,20.068519,-0.000153,20.039059,1.1570,0.356,4.28615,0.00000
1371.00,4.29222,20.068590,-0.000152,20.039122,1.1570,0.356,4.29222,0.00000
1372.00,4.29790,20.068522,-0.000156,20.039067,1.1569,0.357,4.29790,0.00000
1373.00,4.30141,20.068561,-0.000153,20.039051,1.1568,0.357,4.30141,0.00000
1374.00,4.29752,20.068616,-0.000150,20.039156,1.1568,0.357,4.29752,0.00000
1375.00,4.29144,20.068691,-0.000151,20.039214,1.1567,0.357,4.29144,0.00000
1376.00,4.28735,20.068672,-0.000148,20.039193,1.1567,0.357,4.28735,0.00000
1377.00,4.28303,20.068780,-0.000143,20.039277,1.1566,0.356,4.28303,0.00000
1378.00,4.28629,20.068909,-0.000143,20.039411,1.1566,0.356,4.28629,0.00000
1379.00,4.29120,20.068849,-0.000145,20.039327,1.1565,0.356,4.29120,0.00000
1380.00,4.29112,20.068715,-0.000145,20.039175,1.1564,0.356,4.29112,0.00000
1381.00,4.29506,20.068741,-0.000145,20.039140,1.1563,0.357,4.29506,0.00000
1382.00,4.29505,20.068600,-0.000149,20.038995,1.1562,0.357,4.29505,0.00000
1383.00,4.28676,20.068361,-0.000153,20.038756,1.1561,0.357,4.28676,0.00000
1384.00,4.27787,20.068462,-0.000149,20.038792,1.1560,0.357,4.27787,0.00000
1385.00,4.27264,20.068479,-0.000147,20.038786,1.1559,0.357,4.27264,0.00000
1386.00,4.26782,20.068462,-0.000149,20.038796,1.1558,0.357,4.26782,0.00000
1387.00,4.27444,20.068659,-0.000150,20.038955,1.1557,0.357,4.27444,0.00000
1388.00,4.28457,20.068707,-0.000149,20.039000,1.1556,0.357,4.28457,0.00000
1389.00,4.29314,20.068768,-0.000151,20.039070,1.1555,0.357,4.29314,0.00000
1390.00,4.30043,20.068782,-0.000151,20.039058,1.1554,0.357,4.30043,0.00000
1391.00,4.30448,20.068812,-0.000152,20.039023,1.1553,0.358,4.30448,0.00000
1392.00,4.29811,20.068734,-0.000151,20.038907,1.1552,0.358,4.29811,0.00000
1393.00,4.29460,20.068937,-0.000152,20.039015,1.1551,0.358,4.29460,0.00000
1394.00,4.29586,20.068782,-0.000155,20.038819,1.1550,0.358,4.29586,0.00000
1395.00,4.30178,20.068859,-0.000153,20.038849,1.1549,0.358,4.30178,0.00000
1396.00,4.30479,20.069009,-0.000154,20.038975,1.1548,0.358,4.30479,0.00000
1397.00,4.31038,20.069188,-0.000154,20.039089,1.1547,0.358,4.31038,0.00000
1398.00,4.31040,20.069137,-0.000152,20.039021,1.1547,0.358,4.31040,0.00000
1399.00,4.30763,20.069226,-0.000148,20.039102,1.1547,0.358,4.30763,0.00000
1400.00,4.29926,20.069472,-0.000152,20.039340,1.1546,0.358,4.29926,0.00000
1401.00,4.29311,20.069599,-0.000153,20.039416,1.1546,0.358,4.29311,0.00000
1402.00,4.28678,20.069452,-0.000154,20.039304,1.1546,0.358,4.28678,0.00000
1403.00,4.28463,20.069644,-0.000154,20.039524,1.1546,0.359,4.28463,0.00000
1404.00,4.28850,20.069553,-0.000156,20.039420,1.1545,0.359,4.28850,0.00000
1405.00,4.29152,20.069344,-0.000156,20.039180,1.1544,0.359,4.29152,0.00000
1406.00,4.29286,20.069188,-0.000155,20.039062,1.1544,0.359,4.29286,0.00000
1407.00,4.29399,20.069199,-0.000152,20.039052,1.1543,0.359,4.29399,0.00000
1408.00,4.29836,20.069142,-0.000148,20.038951,1.1543,0.359,4.29836,0.00000
1409.00,4.29919,20.069200,-0.000146,20.039001,1.1543,0.359,4.29919,0.00000
1410.00,4.30110,20.069299,-0.000145,20.039047,1.1543,0.359,4.30110,0.00000
1411.00,4.30167,20.069389,-0.000143,20.039117,1.1543,0.358,4.30167,0.00000
1412.00,4.30215,20.069347,-0.000144,20.039119,1.1543,0.359,4.30215,0.00000
1413.00,4.29682,20.069250,-0.000146,20.039002,1.1543,0.359,4.29682,0.00000
1414.00,4.29198,20.069382,-0.000148,20.039123,1.1543,0.359,4.29198,0.00000
1415.00,4.28730,20.069386,-0.000148,20.039132,1.1543,0.359,4.28730,0.00000
1416.00,4.28669,20.069344,-0.000150,20.039083,1.1543,0.359,4.28669,0.00000
1417.00,4.28856,20.069525,-0.000150,20.039137,1.1543,0.359,4.28856,0.00000
1418.00,4.29251,20.069556,-0.000149,20.039123,1.1543,0.359,4.29251,0.00000
1419.00,4.29551,20.069457,-0.000148,20.038985,1.1543,0.359,4.29551,0.00000
1420.00,4.30043,20.069489,-0.000146,20.039010,1.1543,0.359,4.30043,0.00000
1421.00,4.30201,20.069497,-0.000145,20.039001,1.1544,0.359,4.30201,0.00000
1422.00,4.29928,20.069490,-0.000142,20.039016,1.1544,0.359,4.29928,0.00000
1423.00,4.29753,20.069585,-0.000142,20.039086,1.1545,0.359,4.29753,0.00000
1424.00,4.30180,20.069789,-0.000142,20.039273,1.1545,0.359,4.30180,0.00000
1425.00,4.30399,20.069775,-0.000142,20.039223,1.1546,0.359,4.30399,0.00000
1426.00,4.30394,20.069769,-0.000143,20.039165,1.1546,0.359,4.30394,0.00000
1427.00,4.30491,20.069801,-0.000147,20.039173,1.1546,0.359,4.30491,0.00000
1428.00,4.30535,20.069675,-0.000150,20.039089,1.1546,0.359,4.30535,0.00000
1429.00,4.30096,20.069591,-0.000151,20.038984,1.1546,0.359,4.30096,0.00000
1430.00,4.29659,20.069565,-0.000152,20.038975,1.1547,0.360,4.29659,0.00000
1431.00,4.29467,20.069734,-0.000149,20.039113,1.1547,0.360,4.29467,0.00000
1432.00,4.29645,20.069731,-0.000146,20.039106,1.1547,0.359,4.29645,0.00000
1433.00,4.29574,20.069758,-0.000144,20.039102,1.1547,0.359,4.29574,0.00000
1434.00,4.29845,20.070004,-0.000141,20.039311,1.1548,0.359,4.29845,0.00000
1435.00,4.30148,20.070105,-0.000138,20.039327,1.1548,0.359,4.30148,0.00000
1436.00,4.30166,20.070150,-0.000142,20.039329,1.1548,0.359,4.30166,0.00000
1437.00,4.29945,20.070197,-0.000144,20.039331,1.1548,0.360,4.29945,0.00000
1438.00,4.29724,20.070320,-0.000147,20.039420,1.1548,0.360,4.29724,0.00000
1439.00,4.29105,20.070100,-0.000149,20.039228,1.1547,0.360,4.29105,0.00000
1440.00,4.28782,20.070152,-0.000153,20.039255,1.1547,0.360,4.28782,0.00000
1441.00,4.28850,20.070167,-0.000154,20.039247,1.1547,0.360,4.28850,0.00000
1442.00,4.28875,20.070252,-0.000156,20.039294,1.1547,0.361,4.28875,0.00000
1443.00,4.29248,20.070150,-0.000154,20.039230,1.1546,0.361,4.29248,0.00000
1444.00,4.29545,20.070196,-0.000156,20.039227,1.1546,0.361,4.29545,0.00000
1445.00,4.29496,20.070078,-0.000156,20.039149,1.1546,0.361,4.29496,0.00000
1446.00,4.29426,20.069972,-0.000153,20.039049,1.1546,0.361,4.29426,0.00000
1447.00,4.29784,20.069955,-0.000150,20.039010,1.1545,0.361,4.29784,0.00000
1448.00,4.29899,20.070155,-0.000150,20.039121,1.1545,0.361,4.29899,0.00000
1449.00,4.29908,20.070201,-0.000149,20.039137,1.1545,0.361,4.29908,0.00000
1450.00,4.30095,20.070282,-0.000149,20.039183,1.1545,0.361,4.30095,0.00000
1451.00,4.30234,20.070226,-0.000150,20.039159,1.1545,0.361,4.30234,0.00000
1452.00,4.30025,20.070159,-0.000151,20.039106,1.1545,0.361,4.30025,0.00000
1453.00,4.29811,20.070026,-0.000153,20.038941,1.1544,0.361,4.29811,0.00000
1454.00,4.29649,20.069991,-0.000154,20.038904,1.1544,0.361,4.29649,0.00000
1455.00,4.29279,20.069986,-0.000152,20.038869,1.1544,0.361,4.29279,0.00000
1456.00,4.29070,20.070064,-0.000153,20.038909,1.1545,0.361,4.29070,0.00000
1457.00,4.28863,20.070235,-0.000151,20.039059,1.1545,0.361,4.28863,0.00000
1458.00,4.28757,20.070373,-0.000151,20.039184,1.1546,0.361,4.28757,0.00000
1459.00,4.29096,20.070404,-0.000149,20.039174,1.1546,0.361,4.29096,0.00000
1460.00,4.29608,20.070465,-0.000149,20.039216,1.1546,0.361,4.29608,0.00000
1461.00,4.29760,20.070465,-0.000148,20.039187,1.1546,0.361,4.29760,0.00000
1462.00,4.29732,20.070531,-0.000148,20.039207,1.1546,0.362,4.29732,0.00000
1463.00,4.29982,20.070569,-0.000146,20.039219,1.1546,0.361,4.29982,0.00000
1464.00,4.30228,20.070569,-0.000151,20.039213,1.1546,0.362,4.30228,0.00000
1465.00,4.30153,20.070683,-0.000149,20.039281,1.1546,0.362,4.30153,0.00000
1466.00,4.30464,20.070861,-0.000149,20.039385,1.1546,0.362,4.30464,0.00000
1467.00,4.31235,20.070718,-0.000150,20.039195,1.1546,0.362,4.31235,0.00000
1468.00,4.31568,20.070783,-0.000150,20.039239,1.1546,0.362,4.31568,0.00000
1469.00,4.31725,20.070899,-0.000146,20.039316,1.1546,0.362,4.31725,0.00000
1470.00,4.31743,20.070811,-0.000146,20.039203,1.1546,0.362,4.31743,0.00000
1471.00,4.31112,20.070650,-0.000149,20.039050,1.1546,0.362,4.31112,0.00000
1472.00,4.30158,20.070707,-0.000152,20.039136,1.1546,0.362,4.30158,0.00000
1473.00,4.29620,20.070569,-0.000155,20.038975,1.1546,0.362,4.29620,0.00000
1474.00,4.29827,20.070540,-0.000156,20.038901,1.1545,0.362,4.29827,0.00000
1475.00,4.30900,20.070514,-0.000159,20.038864,1.1545,0.363,4.30900,0.00000
1476.00,4.32499,20.070539,-0.000156,20.038821,1.1545,0.363,4.32499,0.00000
1477.00,4.33879,20.070575,-0.000152,20.038835,1.1545,0.362,4.33879,0.00000
1478.00,4.34715,20.070571,-0.000149,20.038808,1.1545,0.362,4.34715,0.00000
1479.00,4.34459,20.070732,-0.000150,20.038988,1.1546,0.362,4.34459,0.00000
1480.00,4.33595,20.070904,-0.000147,20.039122,1.1546,0.362,4.33595,0.00000
1481.00,4.32504,20.071086,-0.000148,20.039309,1.1546,0.362,4.32504,0.00000
1482.00,4.31671,20.071015,-0.000147,20.039192,1.1546,0.362,4.31671,0.00000
1483.00,4.31033,20.071118,-0.000150,20.039240,1.1546,0.363,4.31033,0.00000
1484.00,4.30772,20.070980,-0.000151,20.039077,1.1546,0.363,4.30772,0.00000
1485.00,4.30576,20.070909,-0.000150,20.038983,1.1546,0.363,4.30576,0.00000
1486.00,4.30450,20.070793,-0.000153,20.038870,1.1546,0.363,4.30450,0.00000
1487.00,4.30376,20.070816,-0.000159,20.038887,1.1546,0.363,4.30376,0.00000
1488.00,4.30406,20.070867,-0.000154,20.038950,1.1546,0.363,4.30406,0.00000
1489.00,4.30286,20.070951,-0.000151,20.038977,1.1547,0.363,4.30286,0.00000
1490.00,4.30304,20.071030,-0.000150,20.039042,1.1547,0.363,4.30304,0.00000
1491.00,4.30365,20.071072,-0.000146,20.039016,1.1547,0.363,4.30365,0.00000
1492.00,4.30411,20.071075,-0.000142,20.039001,1.1547,0.363,4.30411,0.00000
1493.00,4.30316,20.071155,-0.000143,20.039110,1.1547,0.363,4.30316,0.00000
1494.00,4.30258,20.071090,-0.000145,20.039052,1.1546,0.363,4.30258,0.00000
1495.00,4.30133,20.071146,-0.000147,20.039055,1.1546,0.363,4.30133,0.00000
1496.00,4.30088,20.071136,-0.000148,20.039039,1.1546,0.363,4.30088,0.00000
1497.00,4.29973,20.071228,-0.000149,20.039058,1.1546,0.363,4.29973,0.00000
1498.00,4.30019,20.071233,-0.000149,20.038928,1.1546,0.363,4.30019,0.00000
1499.00,4.30025,20.071317,-0.000146,20.038970,1.1546,0.363,4.30025,0.00000
1500.00,4.30059,20.071133,-0.000147,20.038858,1.1546,0.363,4.30059,0.00000
1501.00,4.30086,20.071331,-0.000146,20.039057,1.1546,0.363,4.30086,0.00000
@9,2.0000,4.0, 1500.045 
1502.00,4.30105,20.071358,-0.000148,20.039125,1.1546,0.363,4.30105,0.00000
1503.00,4.29934,20.071333,-0.000150,20.039113,1.1546,0.363,4.29934,0.00000
1504.00,4.28961,20.071319,-0.000153,20.039126,1.1547,0.364,4.28961,0.00000
1505.00,4.26645,20.071471,-0.000151,20.039225,1.1547,0.364,4.26645,0.00000
1506.00,4.23330,20.071284,-0.000152,20.039034,1.1547,0.364,4.23330,0.00000
1507.00,4.19303,20.071353,-0.000150,20.039035,1.1547,0.364,4.19303,0.00000
1508.00,4.15493,20.071423,-0.000148,20.039118,1.1548,0.364,4.15493,0.00000
1509.00,4.12898,20.071431,-0.000147,20.039053,1.1548,0.364,4.12898,0.00000
1510.00,4.12061,20.071440,-0.000148,20.039029,1.1548,0.364,4.12061,0.00000
1511.00,4.12680,20.071587,-0.000148,20.039130,1.1549,0.364,4.12680,0.00000
1512.00,4.14431,20.071599,-0.000150,20.039122,1.1549,0.364,4.14431,0.00000
1513.00,4.16457,20.071625,-0.000151,20.039111,1.1549,0.364,4.16457,0.00000
1514.00,4.18225,20.071651,-0.000155,20.039136,1.1549,0.364,4.18225,0.00000
1515.00,4.19697,20.071743,-0.000158,20.039157,1.1550,0.365,4.19697,0.00000
1516.00,4.20838,20.071632,-0.000161,20.039038,1.1549,0.365,4.20838,0.00000
1517.00,4.21728,20.071661,-0.000162,20.039071,1.1550,0.365,4.21728,0.00000
1518.00,4.22307,20.071744,-0.000163,20.039129,1.1550,0.365,4.22307,0.00000
1519.00,4.22781,20.071807,-0.000160,20.039151,1.1550,0.365,4.22781,0.00000
1520.00,4.23295,20.071782,-0.000158,20.039147,1.1550,0.365,4.23295,0.00000
1521.00,4.23787,20.071991,-0.000153,20.039356,1.1550,0.365,4.23787,0.00000
1522.00,4.24253,20.071937,-0.000149,20.039253,1.1550,0.365,4.24253,0.00000
1523.00,4.24741,20.071772,-0.000147,20.039057,1.1550,0.365,4.24741,0.00000
1524.00,4.25214,20.071728,-0.000147,20.039044,1.1550,0.365,4.25214,0.00000
1525.00,4.25637,20.071725,-0.000146,20.039062,1.1550,0.365,4.25637,0.00000
1526.00,4.25973,20.071705,-0.000149,20.038977,1.1550,0.365,4.25973,0.00000
1527.00,4.26217,20.071692,-0.000148,20.038980,1.1550,0.365,4.26217,0.00000
1528.00,4.26465,20.071853,-0.000144,20.039128,1.1550,0.365,4.26465,0.00000
1529.00,4.26804,20.071893,-0.000144,20.039113,1.1550,0.365,4.26804,0.00000
1530.00,4.26970,20.071923,-0.000144,20.039032,1.1550,0.365,4.26970,0.00000
1531.00,4.27185,20.071863,-0.000137,20.038959,1.1549,0.365,4.27185,0.00000
1532.00,4.27509,20.071965,-0.000136,20.039027,1.1549,0.364,4.27509,0.00000
1533.00,4.27698,20.071926,-0.000144,20.038994,1.1549,0.365,4.27698,0.00000
1534.00,4.27779,20.072044,-0.000144,20.039054,1.1549,0.365,4.27779,0.00000
1535.00,4.27927,20.072002,-0.000146,20.039044,1.1550,0.365,4.27927,0.00000
1536.00,4.28062,20.072101,-0.000152,20.039040,1.1550,0.365,4.28062,0.00000
1537.00,4.28045,20.072065,-0.000153,20.038950,1.1550,0.365,4.28045,0.00000
1538.00,4.28100,20.072029,-0.000153,20.038877,1.1550,0.366,4.28100,0.00000
1539.00,4.28272,20.071996,-0.000155,20.038880,1.1550,0.366,4.28272,0.00000
1540.00,4.28388,20.072077,-0.000156,20.038942,1.1550,0.366,4.28388,0.00000
1541.00,4.28427,20.071987,-0.000155,20.038949,1.1550,0.366,4.28427,0.00000
1542.00,4.28442,20.071916,-0.000161,20.038914,1.1550,0.366,4.28442,0.00000
1543.00,4.28592,20.071951,-0.000159,20.038910,1.1550,0.366,4.28592,0.00000
1544.00,4.28680,20.071939,-0.000159,20.038812,1.1550,0.366,4.28680,0.00000
1545.00,4.28790,20.071998,-0.000159,20.038804,1.1550,0.366,4.28790,0.00000
1546.00,4.28868,20.072141,-0.000163,20.038875,1.1550,0.366,4.28868,0.00000
1547.00,4.29002,20.072215,-0.000160,20.038895,1.1550,0.366,4.29002,0.00000
1548.00,4.29020,20.072291,-0.000159,20.038934,1.1550,0.366,4.29020,0.00000
1549.00,4.28941,20.072264,-0.000159,20.038947,1.1550,0.366,4.28941,0.00000
1550.00,4.28942,20.072208,-0.000160,20.038874,1.1550,0.367,4.28942,0.00000
1551.00,4.29044,20.072237,-0.000156,20.038884,1.1549,0.367,4.29044,0.00000
1552.00,4.29183,20.072379,-0.000157,20.038973,1.1549,0.367,4.29183,0.00000
1553.00,4.29213,20.072405,-0.000159,20.038971,1.1549,0.367,4.29213,0.00000
1554.00,4.29298,20.072430,-0.000159,20.038924,1.1549,0.367,4.29298,0.00000
1555.00,4.29297,20.072498,-0.000158,20.039006,1.1548,0.367,4.29297,0.00000
1556.00,4.29314,20.072473,-0.000158,20.039015,1.1548,0.367,4.29314,0.00000
1557.00,4.29274,20.072452,-0.000159,20.039011,1.1548,0.367,4.29274,0.00000
1558.00,4.29273,20.072511,-0.000157,20.039086,1.1549,0.367,4.29273,0.00000
1559.00,4.29267,20.072595,-0.000155,20.039186,1.1549,0.367,4.29267,0.00000
1560.00,4.29300,20.072609,-0.000152,20.039163,1.1549,0.367,4.29300,0.00000
1561.00,4.29319,20.072605,-0.000152,20.039100,1.1549,0.367,4.29319,0.00000
1562.00,4.29376,20.072617,-0.000154,20.039120,1.1549,0.367,4.29376,0.00000
1563.00,4.29442,20.072542,-0.000158,20.039032,1.1549,0.367,4.29442,0.00000
1564.00,4.29439,20.072598,-0.000157,20.039041,1.1549,0.368,4.29439,0.00000
1565.00,4.29400,20.072590,-0.000157,20.039014,1.1549,0.368,4.29400,0.00000
1566.00,4.29323,20.072606,-0.000155,20.039069,1.1550,0.368,4.29323,0.00000
1567.00,4.29263,20.072549,-0.000153,20.039025,1.1550,0.368,4.29263,0.00000
1568.00,4.29290,20.072541,-0.000151,20.039059,1.1550,0.367,4.29290,0.00000
1569.00,4.29341,20.072481,-0.000153,20.039045,1.1550,0.368,4.29341,0.00000
1570.00,4.29426,20.072521,-0.000159,20.039086,1.1550,0.368,4.29426,0.00000
1571.00,4.29469,20.072556,-0.000160,20.039038,1.1550,0.368,4.29469,0.00000
1572.00,4.29427,20.072595,-0.000161,20.038990,1.1551,0.368,4.29427,0.00000
1573.00,4.29363,20.072642,-0.000161,20.038965,1.1551,0.368,4.29363,0.00000
1574.00,4.29421,20.072672,-0.000160,20.038896,1.1551,0.368,4.29421,0.00000
1575.00,4.29436,20.072754,-0.000157,20.038940,1.1552,0.368,4.29436,0.00000
1576.00,4.29479,20.072789,-0.000157,20.038952,1.1552,0.368,4.29479,0.00000
1577.00,4.29593,20.072835,-0.000153,20.038974,1.1552,0.368,4.29593,0.00000
1578.00,4.29674,20.072847,-0.000153,20.038990,1.1553,0.368,4.29674,0.00000
1579.00,4.29455,20.072900,-0.000151,20.039042,1.1553,0.368,4.29455,0.00000
1580.00,4.28673,20.072904,-0.000150,20.039045,1.1554,0.368,4.28673,0.00000
1581.00,4.27940,20.072910,-0.000151,20.038974,1.1554,0.368,4.27940,0.00000
1582.00,4.27488,20.072947,-0.000150,20.038978,1.1554,0.368,4.27488,0.00000
1583.00,4.26524,20.072999,-0.000150,20.038955,1.1555,0.368,4.26524,0.00000
1584.00,4.25467,20.073050,-0.000149,20.038979,1.1555,0.368,4.25467,0.00000
1585.00,4.25250,20.073036,-0.000147,20.038923,1.1556,0.368,4.25250,0.00000
1586.00,4.25416,20.073054,-0.000146,20.038934,1.1556,0.368,4.25416,0.00000
1587.00,4.25660,20.073065,-0.000148,20.038909,1.1556,0.368,4.25660,0.00000
1588.00,4.26845,20.073064,-0.000149,20.038891,1.1557,0.368,4.26845,0.00000
1589.00,4.28375,20.073038,-0.000151,20.038846,1.1557,0.368,4.28375,0.00000
1590.00,4.29376,20.073028,-0.000150,20.038799,1.1557,0.368,4.29376,0.00000
1591.00,4.29813,20.073053,-0.000154,20.038828,1.1558,0.369,4.29813,0.00000
1592.00,4.29701,20.073061,-0.000158,20.038846,1.1559,0.369,4.29701,0.00000
1593.00,4.29165,20.073085,-0.000154,20.038852,1.1560,0.369,4.29165,0.00000
1594.00,4.28429,20.073171,-0.000154,20.038932,1.1560,0.369,4.28429,0.00000
1595.00,4.28070,20.073173,-0.000158,20.038941,1.1560,0.369,4.28070,0.00000
1596.00,4.28393,20.073170,-0.000159,20.038900,1.1560,0.369,4.28393,0.00000
1597.00,4.29027,20.073253,-0.000154,20.038892,1.1561,0.369,4.29027,0.00000
1598.00,4.29483,20.073334,-0.000155,20.038937,1.1561,0.369,4.29483,0.00000
1599.00,4.30221,20.073369,-0.000153,20.038904,1.1561,0.369,4.30221,0.00000
1600.00,4.31056,20.073413,-0.000152,20.038913,1.1561,0.369,4.31056,0.00000
1601.00,4.31202,20.073418,-0.000152,20.038913,1.1562,0.369,4.31202,0.00000
1602.00,4.31041,20.073408,-0.000155,20.038908,1.1562,0.369,4.31041,0.00000
1603.00,4.30723,20.073459,-0.000155,20.038924,1.1562,0.369,4.30723,0.00000
1604.00,4.30289,20.073393,-0.000156,20.038875,1.1563,0.369,4.30289,0.00000
1605.00,4.29957,20.073483,-0.000152,20.038921,1.1563,0.369,4.29957,0.00000
1606.00,4.29593,20.073523,-0.000151,20.038937,1.1563,0.369,4.29593,0.00000
1607.00,4.29064,20.073589,-0.000150,20.038997,1.1564,0.369,4.29064,0.00000
1608.00,4.28900,20.073581,-0.000152,20.038959,1.1564,0.369,4.28900,0.00000
1609.00,4.28837,20.073647,-0.000153,20.038976,1.1564,0.370,4.28837,0.00000
1610.00,4.28375,20.073611,-0.000158,20.038910,1.1564,0.370,4.28375,0.00000
1611.00,4.28609,20.073629,-0.000160,20.038890,1.1564,0.370,4.28609,0.00000
1612.00,4.29254,20.073586,-0.000156,20.038802,1.1564,0.370,4.29254,0.00000
1613.00,4.29881,20.073578,-0.000156,20.038745,1.1565,0.370,4.29881,0.00000
1614.00,4.30088,20.073613,-0.000156,20.038723,1.1565,0.370,4.30088,0.00000
1615.00,4.30298,20.073614,-0.000156,20.038683,1.1565,0.370,4.30298,0.00000
1616.00,4.29938,20.073636,-0.000157,20.038697,1.1566,0.370,4.29938,0.00000
1617.00,4.29199,20.073655,-0.000162,20.038708,1.1566,0.370,4.29199,0.00000
1618.00,4.28636,20.073738,-0.000162,20.038791,1.1567,0.370,4.28636,0.00000
1619.00,4.28643,20.073683,-0.000165,20.038751,1.1567,0.371,4.28643,0.00000
1620.00,4.28933,20.073683,-0.000164,20.038729,1.1567,0.371,4.28933,0.00000
1621.00,4.29333,20.073768,-0.000158,20.038797,1.1567,0.371,4.29333,0.00000
1622.00,4.29687,20.073831,-0.000156,20.038888,1.1567,0.370,4.29687,0.00000
1623.00,4.29877,20.073780,-0.000157,20.038807,1.1568,0.371,4.29877,0.00000
1624.00,4.29629,20.073868,-0.000156,20.038849,1.1568,0.371,4.29629,0.00000
1625.00,4.29240,20.073944,-0.000157,20.038939,1.1568,0.371,4.29240,0.00000
1626.00,4.28807,20.073879,-0.000161,20.038860,1.1569,0.371,4.28807,0.00000
1627.00,4.29293,20.073868,-0.000161,20.038794,1.1569,0.371,4.29293,0.00000
1628.00,4.30744,20.073934,-0.000159,20.038885,1.1569,0.371,4.30744,0.00000
1629.00,4.32229,20.073930,-0.000158,20.038921,1.1569,0.371,4.32229,0.00000
1630.00,4.32527,20.073904,-0.000157,20.038888,1.1569,0.371,4.32527,0.00000
1631.00,4.32595,20.073952,-0.000156,20.038938,1.1569,0.371,4.32595,0.00000
1632.00,4.31772,20.074020,-0.000154,20.038978,1.1569,0.371,4.31772,0.00000
1633.00,4.29776,20.074058,-0.000153,20.038948,1.1569,0.371,4.29776,0.00000
1634.00,4.27778,20.074116,-0.000154,20.038927,1.1569,0.371,4.27778,0.00000
1635.00,4.27102,20.074169,-0.000153,20.038941,1.1569,0.371,4.27102,0.00000
1636.00,4.27066,20.074163,-0.000155,20.038904,1.1569,0.371,4.27066,0.00000
1637.00,4.27590,20.074121,-0.000158,20.038917,1.1569,0.372,4.27590,0.00000
1638.00,4.28254,20.074015,-0.000161,20.038841,1.1569,0.372,4.28254,0.00000
1639.00,4.29058,20.074021,-0.000161,20.038880,1.1569,0.372,4.29058,0.00000
1640.00,4.29746,20.074005,-0.000162,20.038832,1.1569,0.372,4.29746,0.00000
1641.00,4.30119,20.074014,-0.000160,20.038796,1.1569,0.372,4.30119,0.00000
1642.00,4.30481,20.074016,-0.000161,20.038686,1.1569,0.372,4.30481,0.00000
1643.00,4.30743,20.074108,-0.000163,20.038741,1.1569,0.372,4.30743,0.00000
1644.00,4.31118,20.074172,-0.000161,20.038765,1.1570,0.372,4.31118,0.00000
1645.00,4.31082,20.074268,-0.000162,20.038849,1.1570,0.372,4.31082,0.00000
1646.00,4.30832,20.074328,-0.000160,20.038886,1.1570,0.372,4.30832,0.00000
1647.00,4.30333,20.074447,-0.000155,20.038994,1.1570,0.372,4.30333,0.00000
1648.00,4.29769,20.074483,-0.000150,20.039000,1.1570,0.372,4.29769,0.00000
1649.00,4.29100,20.074497,-0.000150,20.038928,1.1570,0.372,4.29100,0.00000
1650.00,4.28609,20.074513,-0.000146,20.038964,1.1569,0.372,4.28609,0.00000
1651.00,4.28240,20.074520,-0.000145,20.039031,1.1569,0.372,4.28240,0.00000
1652.00,4.28104,20.074479,-0.000147,20.039055,1.1569,0.372,4.28104,0.00000
1653.00,4.28520,20.074526,-0.000151,20.039078,1.1569,0.372,4.28520,0.00000
1654.00,4.29290,20.074463,-0.000150,20.039101,1.1569,0.372,4.29290,0.00000
1655.00,4.29949,20.074466,-0.000153,20.039073,1.1569,0.372,4.29949,0.00000
1656.00,4.30611,20.074506,-0.000154,20.039040,1.1569,0.372,4.30611,0.00000
1657.00,4.30696,20.074552,-0.000155,20.038992,1.1569,0.373,4.30696,0.00000
1658.00,4.30356,20.074554,-0.000155,20.039010,1.1569,0.373,4.30356,0.00000
1659.00,4.29511,20.074717,-0.000158,20.039087,1.1569,0.373,4.29511,0.00000
1660.00,4.29015,20.074768,-0.000156,20.039119,1.1569,0.373,4.29015,0.00000
1661.00,4.28593,20.074830,-0.000157,20.039139,1.1569,0.373,4.28593,0.00000
1662.00,4.28596,20.074815,-0.000157,20.039111,1.1569,0.373,4.28596,0.00000
1663.00,4.28677,20.074831,-0.000156,20.039077,1.1568,0.373,4.28677,0.00000
1664.00,4.28880,20.074726,-0.000155,20.038992,1.1568,0.373,4.28880,0.00000
1665.00,4.29075,20.074744,-0.000156,20.038985,1.1568,0.373,4.29075,0.00000
1666.00,4.29364,20.074693,-0.000159,20.038940,1.1568,0.373,4.29364,0.00000
1667.00,4.29387,20.074748,-0.000158,20.038972,1.1568,0.373,4.29387,0.00000
1668.00,4.29330,20.074784,-0.000156,20.038984,1.1568,0.373,4.29330,0.00000
1669.00,4.29494,20.074804,-0.000158,20.038997,1.1567,0.373,4.29494,0.00000
1670.00,4.29653,20.074821,-0.000159,20.038968,1.1567,0.373,4.29653,0.00000
1671.00,4.29611,20.074902,-0.000157,20.039055,1.1567,0.373,4.29611,0.00000
1672.00,4.30054,20.074953,-0.000160,20.039068,1.1567,0.374,4.30054,0.00000
1673.00,4.30552,20.074959,-0.000164,20.039102,1.1566,0.374,4.30552,0.00000
1674.00,4.30691,20.074969,-0.000164,20.039078,1.1566,0.374,4.30691,0.00000
1675.00,4.30562,20.074947,-0.000162,20.039070,1.1566,0.374,4.30562,0.00000
1676.00,4.30510,20.074905,-0.000160,20.038954,1.1566,0.374,4.30510,0.00000
1677.00,4.29830,20.074926,-0.000159,20.038962,1.1566,0.374,4.29830,0.00000
1678.00,4.29167,20.074954,-0.000155,20.038974,1.1566,0.374,4.29167,0.00000
1679.00,4.28843,20.075013,-0.000151,20.039038,1.1567,0.374,4.28843,0.00000
1680.00,4.28684,20.075021,-0.000152,20.039020,1.1567,0.374,4.28684,0.00000
1681.00,4.28626,20.075102,-0.000154,20.039119,1.1567,0.374,4.28626,0.00000
@10,2.0000,4.0, 1680.036 
1682.00,4.28872,20.075081,-0.000155,20.039066,1.1567,0.374,4.28872,0.00000
1683.00,4.28995,20.075083,-0.000154,20.039035,1.1567,0.374,4.28995,0.00000
1684.00,4.28546,20.075119,-0.000158,20.039027,1.1567,0.374,4.28546,0.00000
1685.00,4.27590,20.075243,-0.000158,20.039107,1.1567,0.374,4.27590,0.00000
1686.00,4.25621,20.075212,-0.000155,20.039011,1.1567,0.374,4.25621,0.00000
1687.00,4.22449,20.075261,-0.000152,20.039045,1.1567,0.374,4.22449,0.00000
1688.00,4.19029,20.075273,-0.000154,20.039049,1.1567,0.374,4.19029,0.00000
1689.00,4.16257,20.075308,-0.000154,20.039094,1.1567,0.374,4.16257,0.00000
1690.00,4.14617,20.075278,-0.000154,20.039065,1.1567,0.374,4.14617,0.00000
1691.00,4.13970,20.075335,-0.000157,20.039066,1.1567,0.374,4.13970,0.00000
1692.00,4.14887,20.075359,-0.000163,20.039062,1.1568,0.375,4.14887,0.00000
1693.00,4.16895,20.075389,-0.000164,20.038994,1.1568,0.375,4.16895,0.00000
1694.00,4.19165,20.075420,-0.000162,20.038940,1.1568,0.375,4.19165,0.00000
1695.00,4.20946,20.075417,-0.000161,20.038909,1.1568,0.375,4.20946,0.00000
1696.00,4.22888,20.075416,-0.000162,20.038871,1.1568,0.375,4.22888,0.00000
1697.00,4.24269,20.075433,-0.000157,20.038879,1.1568,0.375,4.24269,0.00000
1698.00,4.24787,20.075463,-0.000156,20.038903,1.1568,0.375,4.24787,0.00000
1699.00,4.24896,20.075505,-0.000153,20.038868,1.1569,0.375,4.24896,0.00000
1700.00,4.25157,20.075563,-0.000154,20.038881,1.1569,0.375,4.25157,0.00000
1701.00,4.25154,20.075610,-0.000152,20.038990,1.1569,0.375,4.25154,0.00000
1702.00,4.25002,20.075599,-0.000152,20.038969,1.1568,0.375,4.25002,0.00000
1703.00,4.25292,20.075649,-0.000151,20.039027,1.1568,0.375,4.25292,0.00000
1704.00,4.25738,20.075599,-0.000150,20.039024,1.1568,0.375,4.25738,0.00000
1705.00,4.25732,20.075627,-0.000151,20.039043,1.1568,0.375,4.25732,0.00000
1706.00,4.25368,20.075661,-0.000151,20.039057,1.1567,0.375,4.25368,0.00000
1707.00,4.25489,20.075683,-0.000154,20.039099,1.1567,0.375,4.25489,0.00000
1708.00,4.25311,20.075663,-0.000153,20.039032,1.1567,0.375,4.25311,0.00000
1709.00,4.24821,20.075773,-0.000157,20.039102,1.1566,0.376,4.24821,0.00000
1710.00,4.24524,20.075760,-0.000157,20.039058,1.1566,0.376,4.24524,0.00000
1711.00,4.24715,20.075826,-0.000157,20.039047,1.1566,0.376,4.24715,0.00000
1712.00,4.25163,20.075835,-0.000154,20.039017,1.1565,0.376,4.25163,0.00000
1713.00,4.26497,20.075855,-0.000156,20.039032,1.1565,0.376,4.26497,0.00000
1714.00,4.28371,20.075823,-0.000159,20.038962,1.1564,0.376,4.28371,0.00000
1715.00,4.29769,20.075832,-0.000159,20.038941,1.1564,0.376,4.29769,0.00000
1716.00,4.30588,20.075753,-0.000158,20.038903,1.1563,0.376,4.30588,0.00000
1717.00,4.30831,20.075817,-0.000159,20.038927,1.1563,0.376,4.30831,0.00000
1718.00,4.30394,20.075919,-0.000161,20.038967,1.1562,0.376,4.30394,0.00000
1719.00,4.28948,20.075853,-0.000160,20.038935,1.1562,0.376,4.28948,0.00000
1720.00,4.28016,20.075923,-0.000160,20.038986,1.1562,0.377,4.28016,0.00000
1721.00,4.27813,20.076025,-0.000159,20.039049,1.1561,0.377,4.27813,0.00000
1722.00,4.27732,20.076036,-0.000161,20.039028,1.1561,0.377,4.27732,0.00000
1723.00,4.27488,20.075980,-0.000157,20.039006,1.1560,0.377,4.27488,0.00000
1724.00,4.27542,20.076076,-0.000153,20.039077,1.1560,0.377,4.27542,0.00000
1725.00,4.27429,20.076039,-0.000150,20.039084,1.1560,0.376,4.27429,0.00000
1726.00,4.26905,20.076001,-0.000149,20.039027,1.1560,0.376,4.26905,0.00000
1727.00,4.26580,20.076076,-0.000144,20.039094,1.1559,0.376,4.26580,0.00000
1728.00,4.26501,20.076086,-0.000149,20.039065,1.1559,0.377,4.26501,0.00000
1729.00,4.26665,20.076054,-0.000149,20.039011,1.1558,0.377,4.26665,0.00000
1730.00,4.27053,20.076122,-0.000151,20.039025,1.1558,0.377,4.27053,0.00000
1731.00,4.28215,20.076200,-0.000151,20.039057,1.1558,0.377,4.28215,0.00000
1732.00,4.30353,20.076144,-0.000154,20.039008,1.1558,0.377,4.30353,0.00000
1733.00,4.32277,20.076175,-0.000150,20.039058,1.1558,0.377,4.32277,0.00000
1734.00,4.33923,20.076254,-0.000154,20.039160,1.1558,0.377,4.33923,0.00000
1735.00,4.34976,20.076286,-0.000153,20.039141,1.1557,0.377,4.34976,0.00000
1736.00,4.35122,20.076273,-0.000154,20.039119,1.1557,0.377,4.35122,0.00000
1737.00,4.33990,20.076373,-0.000152,20.039118,1.1557,0.377,4.33990,0.00000
1738.00,4.32597,20.076421,-0.000151,20.039107,1.1557,0.377,4.32597,0.00000
1739.00,4.31435,20.076480,-0.000147,20.039072,1.1557,0.377,4.31435,0.00000
1740.00,4.30771,20.076496,-0.000146,20.039074,1.1557,0.377,4.30771,0.00000
1741.00,4.30264,20.076568,-0.000145,20.039114,1.1557,0.377,4.30264,0.00000
1742.00,4.29911,20.076521,-0.000146,20.039123,1.1557,0.377,4.29911,0.00000
1743.00,4.29774,20.076482,-0.000148,20.039058,1.1557,0.377,4.29774,0.00000
1744.00,4.29683,20.076412,-0.000149,20.039023,1.1557,0.377,4.29683,0.00000
1745.00,4.29628,20.076370,-0.000149,20.039016,1.1557,0.377,4.29628,0.00000
1746.00,4.29584,20.076280,-0.000150,20.038972,1.1557,0.377,4.29584,0.00000
1747.00,4.29631,20.076287,-0.000150,20.038991,1.1556,0.377,4.29631,0.00000
1748.00,4.29614,20.076342,-0.000151,20.039063,1.1557,0.378,4.29614,0.00000
1749.00,4.29515,20.076407,-0.000150,20.039095,1.1557,0.378,4.29515,0.00000
1750.00,4.29467,20.076447,-0.000149,20.039097,1.1557,0.378,4.29467,0.00000
1751.00,4.29472,20.076445,-0.000147,20.039086,1.1557,0.378,4.29472,0.00000
1752.00,4.29380,20.076500,-0.000145,20.039081,1.1557,0.378,4.29380,0.00000
1753.00,4.29318,20.076552,-0.000143,20.039077,1.1557,0.377,4.29318,0.00000
1754.00,4.29404,20.076608,-0.000147,20.039079,1.1557,0.378,4.29404,0.00000
1755.00,4.29370,20.076638,-0.000151,20.039064,1.1556,0.378,4.29370,0.00000
1756.00,4.29310,20.076728,-0.000154,20.039083,1.1556,0.378,4.29310,0.00000
1757.00,4.29347,20.076760,-0.000155,20.039048,1.1556,0.378,4.29347,0.00000
1758.00,4.29411,20.076796,-0.000158,20.039100,1.1556,0.378,4.29411,0.00000
1759.00,4.29411,20.076784,-0.000155,20.039066,1.1556,0.378,4.29411,0.00000
1760.00,4.29389,20.076828,-0.000154,20.039135,1.1556,0.378,4.29389,0.00000
1761.00,4.29384,20.076872,-0.000153,20.039142,1.1555,0.378,4.29384,0.00000
1762.00,4.29379,20.076872,-0.000153,20.039156,1.1555,0.378,4.29379,0.00000
1763.00,4.29184,20.076869,-0.000151,20.039111,1.1555,0.378,4.29184,0.00000
1764.00,4.29097,20.076889,-0.000151,20.039167,1.1555,0.378,4.29097,0.00000
1765.00,4.29096,20.076893,-0.000149,20.039089,1.1555,0.378,4.29096,0.00000
1766.00,4.29134,20.076908,-0.000150,20.039112,1.1555,0.378,4.29134,0.00000
1767.00,4.29070,20.076973,-0.000151,20.039177,1.1555,0.379,4.29070,0.00000
1768.00,4.29190,20.076966,-0.000150,20.039128,1.1555,0.379,4.29190,0.00000
1769.00,4.29229,20.076954,-0.000149,20.039027,1.1555,0.379,4.29229,0.00000
1770.00,4.29274,20.076970,-0.000152,20.039040,1.1554,0.379,4.29274,0.00000
1771.00,4.29345,20.076974,-0.000154,20.039051,1.1554,0.379,4.29345,0.00000
1772.00,4.29379,20.076923,-0.000152,20.038974,1.1554,0.379,4.29379,0.00000
1773.00,4.29359,20.076977,-0.000152,20.039027,1.1554,0.379,4.29359,0.00000
1774.00,4.29299,20.077063,-0.000152,20.039138,1.1553,0.379,4.29299,0.00000
1775.00,4.29265,20.077072,-0.000151,20.039133,1.1553,0.379,4.29265,0.00000
1776.00,4.29186,20.077130,-0.000151,20.039148,1.1553,0.379,4.29186,0.00000
1777.00,4.29282,20.077147,-0.000157,20.039181,1.1553,0.379,4.29282,0.00000
1778.00,4.29324,20.077103,-0.000156,20.039182,1.1553,0.379,4.29324,0.00000
1779.00,4.29407,20.077142,-0.000155,20.039196,1.1552,0.379,4.29407,0.00000
1780.00,4.29458,20.077167,-0.000157,20.039219,1.1552,0.379,4.29458,0.00000
1781.00,4.29530,20.077149,-0.000156,20.039167,1.1552,0.379,4.29530,0.00000
1782.00,4.29484,20.077188,-0.000155,20.039153,1.1552,0.379,4.29484,0.00000
1783.00,4.29517,20.077192,-0.000160,20.039118,1.1552,0.380,4.29517,0.00000
1784.00,4.29554,20.077159,-0.000163,20.039058,1.1552,0.380,4.29554,0.00000
1785.00,4.29580,20.077164,-0.000159,20.039076,1.1551,0.380,4.29580,0.00000
1786.00,4.29573,20.077143,-0.000157,20.039082,1.1551,0.380,4.29573,0.00000
1787.00,4.29546,20.077126,-0.000151,20.039047,1.1551,0.380,4.29546,0.00000
1788.00,4.29514,20.077180,-0.000148,20.039059,1.1551,0.380,4.29514,0.00000
1789.00,4.29487,20.077209,-0.000146,20.039085,1.1551,0.380,4.29487,0.00000
1790.00,4.29452,20.077231,-0.000149,20.039110,1.1551,0.380,4.29452,0.00000
1791.00,4.29332,20.077292,-0.000153,20.039120,1.1551,0.380,4.29332,0.00000
1792.00,4.29253,20.077353,-0.000154,20.039185,1.1551,0.380,4.29253,0.00000
1793.00,4.29315,20.077337,-0.000152,20.039208,1.1551,0.380,4.29315,0.00000
1794.00,4.29428,20.077353,-0.000154,20.039236,1.1551,0.380,4.29428,0.00000
1795.00,4.29483,20.077424,-0.000155,20.039186,1.1550,0.380,4.29483,0.00000
1796.00,4.29593,20.077430,-0.000154,20.039190,1.1550,0.380,4.29593,0.00000
1797.00,4.29740,20.077432,-0.000157,20.039131,1.1549,0.380,4.29740,0.00000
1798.00,4.29745,20.077511,-0.000159,20.039141,1.1549,0.380,4.29745,0.00000
1799.00,4.29625,20.077528,-0.000156,20.039113,1.1549,0.380,4.29625,0.00000
1800.00,4.29584,20.077491,-0.000151,20.039116,1.1548,0.380,4.29584,0.00000
1801.00,4.29596,20.077484,-0.000149,20.039102,1.1548,0.380,4.29596,0.00000
1802.00,4.29535,20.077479,-0.000146,20.039125,1.1548,0.380,4.29535,0.00000
1803.00,4.29475,20.077538,-0.000145,20.039168,1.1547,0.380,4.29475,0.00000
1804.00,4.29424,20.077575,-0.000144,20.039181,1.1547,0.380,4.29424,0.00000
1805.00,4.29401,20.077596,-0.000146,20.039180,1.1547,0.380,4.29401,0.00000
1806.00,4.29406,20.077646,-0.000147,20.039173,1.1547,0.380,4.29406,0.00000
1807.00,4.29369,20.077704,-0.000147,20.039189,1.1547,0.380,4.29369,0.00000
1808.00,4.29395,20.077687,-0.000149,20.039127,1.1546,0.381,4.29395,0.00000
1809.00,4.29416,20.077667,-0.000149,20.039062,1.1546,0.381,4.29416,0.00000
1810.00,4.29458,20.077682,-0.000150,20.039068,1.1546,0.381,4.29458,0.00000
1811.00,4.29408,20.077686,-0.000149,20.039075,1.1545,0.381,4.29408,0.00000
1812.00,4.29507,20.077726,-0.000151,20.039037,1.1545,0.381,4.29507,0.00000
1813.00,4.29459,20.077757,-0.000152,20.039047,1.1545,0.381,4.29459,0.00000
1814.00,4.29456,20.077781,-0.000154,20.039044,1.1544,0.381,4.29456,0.00000
1815.00,4.29351,20.077866,-0.000154,20.039101,1.1544,0.381,4.29351,0.00000
1816.00,4.29335,20.077871,-0.000154,20.039088,1.1544,0.381,4.29335,0.00000
1817.00,4.29303,20.077917,-0.000153,20.039145,1.1543,0.381,4.29303,0.00000
1818.00,4.29324,20.078065,-0.000155,20.039242,1.1543,0.381,4.29324,0.00000
1819.00,4.29389,20.078105,-0.000156,20.039272,1.1542,0.381,4.29389,0.00000
1820.00,4.29432,20.078117,-0.000156,20.039181,1.1541,0.381,4.29432,0.00000
1821.00,4.29525,20.078256,-0.000155,20.039226,1.1541,0.381,4.29525,0.00000
1822.00,4.29587,20.078197,-0.000150,20.039122,1.1541,0.381,4.29587,0.00000
1823.00,4.29675,20.078090,-0.000145,20.038996,1.1540,0.381,4.29675,0.00000
1824.00,4.29647,20.078130,-0.000141,20.038995,1.1540,0.381,4.29647,0.00000
1825.00,4.29703,20.078162,-0.000139,20.039049,1.1540,0.381,4.29703,0.00000
1826.00,4.29706,20.078059,-0.000143,20.038900,1.1539,0.381,4.29706,0.00000
1827.00,4.29592,20.078096,-0.000146,20.038894,1.1539,0.381,4.29592,0.00000
1828.00,4.29522,20.078080,-0.000149,20.038887,1.1539,0.381,4.29522,0.00000
1829.00,4.29606,20.078109,-0.000153,20.038888,1.1538,0.382,4.29606,0.00000
1830.00,4.29614,20.078155,-0.000153,20.038915,1.1538,0.382,4.29614,0.00000
1831.00,4.29527,20.078271,-0.000154,20.039030,1.1538,0.382,4.29527,0.00000
1832.00,4.29526,20.078330,-0.000155,20.039111,1.1538,0.382,4.29526,0.00000
1833.00,4.29551,20.078379,-0.000154,20.039125,1.1538,0.382,4.29551,0.00000
1834.00,4.29496,20.078329,-0.000155,20.039047,1.1537,0.382,4.29496,0.00000
1835.00,4.29485,20.078306,-0.000158,20.038960,1.1537,0.382,4.29485,0.00000
1836.00,4.29583,20.078327,-0.000158,20.038997,1.1537,0.382,4.29583,0.00000
1837.00,4.29669,20.078343,-0.000158,20.038956,1.1537,0.382,4.29669,0.00000
1838.00,4.29715,20.078370,-0.000157,20.038941,1.1537,0.382,4.29715,0.00000
1839.00,4.29730,20.078447,-0.000155,20.039009,1.1538,0.382,4.29730,0.00000
1840.00,4.29726,20.078469,-0.000156,20.039078,1.1538,0.383,4.29726,0.00000
1841.00,4.29590,20.078445,-0.000153,20.039076,1.1538,0.382,4.29590,0.00000
1842.00,4.29567,20.078423,-0.000153,20.039038,1.1538,0.382,4.29567,0.00000
1843.00,4.29511,20.078407,-0.000154,20.038985,1.1538,0.383,4.29511,0.00000
1844.00,4.29494,20.078393,-0.000155,20.038958,1.1538,0.383,4.29494,0.00000
1845.00,4.29501,20.078391,-0.000154,20.038877,1.1537,0.383,4.29501,0.00000
1846.00,4.29560,20.078438,-0.000155,20.038823,1.1537,0.383,4.29560,0.00000
1847.00,4.29589,20.078478,-0.000156,20.038884,1.1537,0.383,4.29589,0.00000
1848.00,4.29682,20.078533,-0.000159,20.038954,1.1537,0.383,4.29682,0.00000
1849.00,4.29744,20.078570,-0.000160,20.038952,1.1537,0.383,4.29744,0.00000
1850.00,4.29765,20.078594,-0.000159,20.038959,1.1537,0.383,4.29765,0.00000
1851.00,4.29882,20.078589,-0.000162,20.038932,1.1537,0.383,4.29882,0.00000
1852.00,4.29845,20.078617,-0.000159,20.038933,1.1537,0.383,4.29845,0.00000
1853.00,4.29768,20.078643,-0.000155,20.038905,1.1537,0.383,4.29768,0.00000
1854.00,4.29650,20.078680,-0.000154,20.038933,1.1537,0.383,4.29650,0.00000
1855.00,4.29543,20.078633,-0.000151,20.038895,1.1537,0.383,4.29543,0.00000
1856.00,4.29464,20.078671,-0.000148,20.038944,1.1537,0.383,4.29464,0.00000
1857.00,4.29486,20.078706,-0.000152,20.038983,1.1537,0.383,4.29486,0.00000
1858.00,4.29617,20.078758,-0.000157,20.039052,1.1537,0.383,4.29617,0.00000
1859.00,4.29733,20.078814,-0.000159,20.039053,1.1536,0.383,4.29733,0.00000
1860.00,4.29844,20.078978,-0.000160,20.039164,1.1536,0.383,4.29844,0.00000
1861.00,4.29804,20.078979,-0.000164,20.039119,1.1536,0.384,4.29804,0.00000
@11,2.0000,4.0, 1860.014 
1862.00,4.29834,20.078972,-0.000163,20.039085,1.1536,0.384,4.29834,0.00000
1863.00,4.29735,20.078964,-0.000158,20.039038,1.1535,0.384,4.29735,0.00000
1864.00,4.29295,20.078969,-0.000158,20.039049,1.1535,0.384,4.29295,0.00000
1865.00,4.27996,20.078946,-0.000160,20.039025,1.1535,0.384,4.27996,0.00000
1866.00,4.25968,20.079002,-0.000160,20.039054,1.1535,0.384,4.25968,0.00000
1867.00,4.23190,20.079028,-0.000163,20.038989,1.1535,0.384,4.23190,0.00000
1868.00,4.20163,20.078992,-0.000169,20.038953,1.1535,0.385,4.20163,0.00000
1869.00,4.17728,20.078967,-0.000171,20.038904,1.1535,0.385,4.17728,0.00000
1870.00,4.16555,20.078975,-0.000172,20.038866,1.1534,0.385,4.16555,0.00000
1871.00,4.16568,20.078987,-0.000170,20.038865,1.1534,0.385,4.16568,0.00000
1872.00,4.17578,20.079046,-0.000163,20.038912,1.1533,0.385,4.17578,0.00000
1873.00,4.19083,20.079157,-0.000159,20.038960,1.1533,0.385,4.19083,0.00000
1874.00,4.20589,20.079173,-0.000158,20.038961,1.1533,0.385,4.20589,0.00000
1875.00,4.21916,20.079163,-0.000155,20.038941,1.1533,0.385,4.21916,0.00000
1876.00,4.22923,20.079159,-0.000155,20.038940,1.1532,0.385,4.22923,0.00000
1877.00,4.23616,20.079177,-0.000159,20.038965,1.1532,0.385,4.23616,0.00000
1878.00,4.24212,20.079191,-0.000156,20.038975,1.1532,0.385,4.24212,0.00000
1879.00,4.24606,20.079242,-0.000155,20.039052,1.1531,0.385,4.24606,0.00000
1880.00,4.24899,20.079270,-0.000157,20.039098,1.1531,0.385,4.24899,0.00000
1881.00,4.25170,20.079287,-0.000156,20.039097,1.1530,0.385,4.25170,0.00000
1882.00,4.25622,20.079320,-0.000154,20.039047,1.1529,0.385,4.25622,0.00000
1883.00,4.25978,20.079338,-0.000157,20.038996,1.1529,0.385,4.25978,0.00000
1884.00,4.26266,20.079421,-0.000155,20.038978,1.1528,0.385,4.26266,0.00000
1885.00,4.26488,20.079472,-0.000155,20.038949,1.1528,0.385,4.26488,0.00000
1886.00,4.26689,20.079549,-0.000156,20.039020,1.1527,0.385,4.26689,0.00000
1887.00,4.26745,20.079539,-0.000160,20.039032,1.1527,0.386,4.26745,0.00000
1888.00,4.26839,20.079537,-0.000163,20.039045,1.1526,0.386,4.26839,0.00000
1889.00,4.27161,20.079510,-0.000165,20.038988,1.1526,0.386,4.27161,0.00000
1890.00,4.27437,20.079533,-0.000162,20.038990,1.1526,0.386,4.27437,0.00000
1891.00,4.27650,20.079523,-0.000161,20.038902,1.1525,0.386,4.27650,0.00000
1892.00,4.27885,20.079509,-0.000158,20.038854,1.1525,0.386,4.27885,0.00000
1893.00,4.28074,20.079504,-0.000154,20.038846,1.1525,0.386,4.28074,0.00000
1894.00,4.28109,20.079542,-0.000153,20.038869,1.1524,0.386,4.28109,0.00000
1895.00,4.28223,20.079489,-0.000155,20.038812,1.1524,0.386,4.28223,0.00000
1896.00,4.28317,20.079516,-0.000157,20.038867,1.1523,0.386,4.28317,0.00000
1897.00,4.28421,20.079593,-0.000157,20.038912,1.1523,0.386,4.28421,0.00000
1898.00,4.28481,20.079589,-0.000156,20.038844,1.1523,0.386,4.28481,0.00000
1899.00,4.28506,20.079539,-0.000157,20.038789,1.1523,0.386,4.28506,0.00000
1900.00,4.28466,20.079554,-0.000158,20.038763,1.1523,0.386,4.28466,0.00000
1901.00,4.28467,20.079643,-0.000158,20.038749,1.1522,0.386,4.28467,0.00000
1902.00,4.28459,20.079657,-0.000156,20.038680,1.1522,0.386,4.28459,0.00000
1903.00,4.28422,20.079675,-0.000158,20.038725,1.1521,0.386,4.28422,0.00000
1904.00,4.28448,20.079760,-0.000158,20.038800,1.1521,0.387,4.28448,0.00000
1905.00,4.28520,20.079852,-0.000159,20.038877,1.1521,0.387,4.28520,0.00000
1906.00,4.28562,20.079740,-0.000157,20.038752,1.1521,0.387,4.28562,0.00000
1907.00,4.28654,20.079758,-0.000162,20.038831,1.1521,0.387,4.28654,0.00000
1908.00,4.28649,20.079793,-0.000159,20.038848,1.1521,0.387,4.28649,0.00000
1909.00,4.28657,20.079773,-0.000160,20.038836,1.1520,0.387,4.28657,0.00000
1910.00,4.28581,20.079783,-0.000157,20.038862,1.1520,0.387,4.28581,0.00000
1911.00,4.28619,20.079909,-0.000157,20.039001,1.1520,0.387,4.28619,0.00000
1912.00,4.28595,20.079983,-0.000153,20.039029,1.1519,0.387,4.28595,0.00000
1913.00,4.28733,20.080152,-0.000154,20.039135,1.1519,0.387,4.28733,0.00000
1914.00,4.28873,20.080227,-0.000152,20.039108,1.1518,0.387,4.28873,0.00000
1915.00,4.29042,20.080223,-0.000152,20.039019,1.1517,0.387,4.29042,0.00000
1916.00,4.29110,20.080246,-0.000151,20.038999,1.1517,0.387,4.29110,0.00000
1917.00,4.29137,20.080299,-0.000152,20.039046,1.1517,0.387,4.29137,0.00000
1918.00,4.29136,20.080191,-0.000154,20.038933,1.1516,0.387,4.29136,0.00000
1919.00,4.29039,20.080165,-0.000155,20.038944,1.1516,0.387,4.29039,0.00000
1920.00,4.29017,20.080167,-0.000155,20.038986,1.1515,0.387,4.29017,0.00000
1921.00,4.29006,20.080177,-0.000159,20.038988,1.1515,0.387,4.29006,0.00000
1922.00,4.28984,20.080122,-0.000161,20.038914,1.1514,0.388,4.28984,0.00000
1923.00,4.29034,20.080167,-0.000157,20.038948,1.1514,0.388,4.29034,0.00000
1924.00,4.29099,20.080211,-0.000158,20.038993,1.1513,0.388,4.29099,0.00000
1925.00,4.29079,20.080269,-0.000160,20.039002,1.1512,0.388,4.29079,0.00000
1926.00,4.29093,20.080234,-0.000156,20.038970,1.1511,0.388,4.29093,0.00000
1927.00,4.29119,20.080290,-0.000154,20.039033,1.1511,0.388,4.29119,0.00000
1928.00,4.29107,20.080318,-0.000154,20.039010,1.1510,0.388,4.29107,0.00000
1929.00,4.29190,20.080339,-0.000153,20.038977,1.1510,0.388,4.29190,0.00000
1930.00,4.29266,20.080399,-0.000153,20.038989,1.1509,0.388,4.29266,0.00000
1931.00,4.29341,20.080497,-0.000154,20.039052,1.1508,0.388,4.29341,0.00000
1932.00,4.29438,20.080500,-0.000153,20.039005,1.1507,0.388,4.29438,0.00000
1933.00,4.29439,20.080515,-0.000154,20.039019,1.1506,0.388,4.29439,0.00000
1934.00,4.29288,20.080579,-0.000155,20.039044,1.1505,0.388,4.29288,0.00000
1935.00,4.29230,20.080572,-0.000153,20.039069,1.1505,0.388,4.29230,0.00000
1936.00,4.29212,20.080495,-0.000156,20.038953,1.1504,0.388,4.29212,0.00000
1937.00,4.29092,20.080469,-0.000160,20.038945,1.1503,0.389,4.29092,0.00000
1938.00,4.29161,20.080473,-0.000162,20.038948,1.1502,0.389,4.29161,0.00000
1939.00,4.29270,20.080495,-0.000162,20.038938,1.1501,0.389,4.29270,0.00000
1940.00,4.29280,20.080499,-0.000166,20.038917,1.1500,0.389,4.29280,0.00000
1941.00,4.29316,20.080609,-0.000165,20.038993,1.1499,0.389,4.29316,0.00000
1942.00,4.29363,20.080637,-0.000162,20.038962,1.1498,0.389,4.29363,0.00000
1943.00,4.29315,20.080690,-0.000159,20.038999,1.1497,0.389,4.29315,0.00000
1944.00,4.29288,20.080707,-0.000154,20.039018,1.1496,0.389,4.29288,0.00000
1945.00,4.29331,20.080803,-0.000150,20.039023,1.1495,0.389,4.29331,0.00000
1946.00,4.29281,20.080773,-0.000148,20.038948,1.1495,0.389,4.29281,0.00000
1947.00,4.29237,20.080844,-0.000148,20.038980,1.1494,0.389,4.29237,0.00000
1948.00,4.29295,20.080878,-0.000150,20.038979,1.1493,0.389,4.29295,0.00000
1949.00,4.29349,20.080821,-0.000154,20.038910,1.1492,0.389,4.29349,0.00000
1950.00,4.29371,20.080752,-0.000153,20.038879,1.1492,0.389,4.29371,0.00000
1951.00,4.29315,20.080764,-0.000152,20.038879,1.1491,0.389,4.29315,0.00000
1952.00,4.29309,20.080723,-0.000153,20.038838,1.1490,0.389,4.29309,0.00000
1953.00,4.29167,20.080717,-0.000153,20.038816,1.1489,0.389,4.29167,0.00000
1954.00,4.29089,20.080721,-0.000157,20.038830,1.1488,0.389,4.29089,0.00000
1955.00,4.29047,20.080760,-0.000155,20.038843,1.1488,0.389,4.29047,0.00000
1956.00,4.29123,20.080775,-0.000157,20.038896,1.1487,0.389,4.29123,0.00000
1957.00,4.29185,20.080862,-0.000156,20.038984,1.1486,0.389,4.29185,0.00000
1958.00,4.29241,20.080908,-0.000154,20.038941,1.1485,0.389,4.29241,0.00000
1959.00,4.29329,20.080933,-0.000152,20.038941,1.1484,0.389,4.29329,0.00000
1960.00,4.29351,20.080969,-0.000153,20.038971,1.1483,0.389,4.29351,0.00000
1961.00,4.29375,20.081023,-0.000152,20.039024,1.1483,0.389,4.29375,0.00000
1962.00,4.29359,20.081029,-0.000152,20.038988,1.1482,0.389,4.29359,0.00000
1963.00,4.29369,20.080977,-0.000153,20.038971,1.1482,0.389,4.29369,0.00000
1964.00,4.29357,20.081015,-0.000151,20.038970,1.1481,0.389,4.29357,0.00000
1965.00,4.29410,20.081013,-0.000155,20.038956,1.1481,0.390,4.29410,0.00000
1966.00,4.29433,20.081042,-0.000156,20.038918,1.1480,0.390,4.29433,0.00000
1967.00,4.29564,20.081039,-0.000157,20.038895,1.1480,0.390,4.29564,0.00000
1968.00,4.29593,20.081103,-0.000158,20.038928,1.1480,0.390,4.29593,0.00000
1969.00,4.29591,20.081117,-0.000160,20.038940,1.1480,0.390,4.29591,0.00000
1970.00,4.29509,20.081083,-0.000158,20.038856,1.1479,0.390,4.29509,0.00000
1971.00,4.29500,20.081066,-0.000159,20.038833,1.1479,0.390,4.29500,0.00000
1972.00,4.29417,20.081141,-0.000159,20.038895,1.1479,0.390,4.29417,0.00000
1973.00,4.29439,20.081153,-0.000160,20.038879,1.1479,0.390,4.29439,0.00000
1974.00,4.29460,20.081154,-0.000162,20.038810,1.1478,0.391,4.29460,0.00000
1975.00,4.29507,20.081216,-0.000161,20.038858,1.1478,0.391,4.29507,0.00000
1976.00,4.29452,20.081257,-0.000158,20.038884,1.1478,0.391,4.29452,0.00000
1977.00,4.29471,20.081220,-0.000158,20.038839,1.1477,0.391,4.29471,0.00000
1978.00,4.29495,20.081278,-0.000154,20.038881,1.1477,0.391,4.29495,0.00000
1979.00,4.29437,20.081333,-0.000149,20.038933,1.1477,0.391,4.29437,0.00000
1980.00,4.29447,20.081401,-0.000148,20.038973,1.1476,0.390,4.29447,0.00000
1981.00,4.29482,20.081415,-0.000146,20.038959,1.1476,0.390,4.29482,0.00000
1982.00,4.29408,20.081431,-0.000143,20.038913,1.1476,0.390,4.29408,0.00000
1983.00,4.29358,20.081440,-0.000143,20.038902,1.1475,0.390,4.29358,0.00000
1984.00,4.29374,20.081458,-0.000147,20.038899,1.1475,0.391,4.29374,0.00000
1985.00,4.29372,20.081438,-0.000146,20.038887,1.1474,0.391,4.29372,0.00000
1986.00,4.29351,20.081443,-0.000148,20.038869,1.1474,0.391,4.29351,0.00000
1987.00,4.29438,20.081453,-0.000149,20.038906,1.1474,0.391,4.29438,0.00000
1988.00,4.29414,20.081532,-0.000148,20.038973,1.1474,0.391,4.29414,0.00000
1989.00,4.29517,20.081581,-0.000147,20.038996,1.1473,0.391,4.29517,0.00000
1990.00,4.29493,20.081635,-0.000150,20.039017,1.1473,0.391,4.29493,0.00000
1991.00,4.29485,20.081690,-0.000150,20.039054,1.1472,0.391,4.29485,0.00000
1992.00,4.29391,20.081757,-0.000152,20.039055,1.1472,0.391,4.29391,0.00000
1993.00,4.29427,20.081750,-0.000157,20.038998,1.1471,0.391,4.29427,0.00000
1994.00,4.29360,20.081813,-0.000158,20.039051,1.1471,0.392,4.29360,0.00000
1995.00,4.29422,20.081882,-0.000155,20.039140,1.1470,0.392,4.29422,0.00000
1996.00,4.29452,20.081938,-0.000158,20.039183,1.1470,0.392,4.29452,0.00000
1997.00,4.29541,20.081967,-0.000158,20.039254,1.1470,0.392,4.29541,0.00000
1998.00,4.29558,20.081942,-0.000155,20.039214,1.1470,0.392,4.29558,0.00000
1999.00,4.29621,20.081897,-0.000156,20.039120,1.1469,0.392,4.29621,0.00000
2000.00,4.29610,20.081860,-0.000156,20.038974,1.1469,0.392,4.29610,0.00000
2001.00,4.29534,20.081803,-0.000152,20.038880,1.1469,0.392,4.29534,0.00000
2002.00,4.29488,20.081797,-0.000150,20.038791,1.1468,0.392,4.29488,0.00000
2003.00,4.29483,20.081888,-0.000146,20.038918,1.1468,0.392,4.29483,0.00000
2004.00,4.29474,20.081866,-0.000141,20.038919,1.1468,0.392,4.29474,0.00000
2005.00,4.29472,20.081953,-0.000140,20.039028,1.1468,0.392,4.29472,0.00000
2006.00,4.29534,20.082063,-0.000144,20.039120,1.1468,0.392,4.29534,0.00000
2007.00,4.29465,20.082100,-0.000143,20.039147,1.1468,0.392,4.29465,0.00000
2008.00,4.29429,20.082016,-0.000145,20.039043,1.1467,0.392,4.29429,0.00000
2009.00,4.29445,20.082129,-0.000147,20.039100,1.1467,0.392,4.29445,0.00000
2010.00,4.29417,20.082086,-0.000147,20.039065,1.1467,0.392,4.29417,0.00000
2011.00,4.29471,20.082060,-0.000144,20.039048,1.1467,0.392,4.29471,0.00000
2012.00,4.29611,20.082027,-0.000144,20.038983,1.1467,0.392,4.29611,0.00000
2013.00,4.29640,20.082092,-0.000145,20.038963,1.1467,0.392,4.29640,0.00000
2014.00,4.29601,20.082116,-0.000146,20.038903,1.1467,0.392,4.29601,0.00000
2015.00,4.29574,20.082165,-0.000145,20.038884,1.1467,0.392,4.29574,0.00000
2016.00,4.29468,20.082257,-0.000149,20.038859,1.1467,0.392,4.29468,0.00000
2017.00,4.29346,20.082343,-0.000151,20.038888,1.1467,0.393,4.29346,0.00000
2018.00,4.29309,20.082418,-0.000153,20.038957,1.1467,0.393,4.29309,0.00000
2019.00,4.29359,20.082447,-0.000152,20.039045,1.1467,0.393,4.29359,0.00000
2020.00,4.29477,20.082474,-0.000156,20.039053,1.1467,0.393,4.29477,0.00000
2021.00,4.29541,20.082493,-0.000154,20.039079,1.1467,0.393,4.29541,0.00000
2022.00,4.29663,20.082486,-0.000153,20.039080,1.1467,0.393,4.29663,0.00000
2023.00,4.29629,20.082558,-0.000152,20.039098,1.1467,0.393,4.29629,0.00000
2024.00,4.29598,20.082601,-0.000153,20.039042,1.1467,0.393,4.29598,0.00000
2025.00,4.29499,20.082709,-0.000151,20.039063,1.1466,0.393,4.29499,0.00000
2026.00,4.29498,20.082716,-0.000149,20.039083,1.1466,0.393,4.29498,0.00000
2027.00,4.29458,20.082757,-0.000149,20.039089,1.1466,0.393,4.29458,0.00000
2028.00,4.29535,20.082750,-0.000147,20.039065,1.1465,0.393,4.29535,0.00000
2029.00,4.29457,20.082754,-0.000146,20.039096,1.1465,0.393,4.29457,0.00000
2030.00,4.29441,20.082727,-0.000149,20.039094,1.1465,0.393,4.29441,0.00000
2031.00,4.29428,20.082725,-0.000152,20.039034,1.1464,0.394,4.29428,0.00000
2032.00,4.29437,20.082743,-0.000150,20.039038,1.1464,0.394,4.29437,0.00000
2033.00,4.29508,20.082632,-0.000151,20.038920,1.1463,0.394,4.29508,0.00000
2034.00,4.29585,20.082679,-0.000153,20.038944,1.1463,0.394,4.29585,0.00000
2035.00,4.29631,20.082627,-0.000153,20.038881,1.1462,0.394,4.29631,0.00000
2036.00,4.29594,20.082625,-0.000154,20.038904,1.1462,0.394,4.29594,0.00000
2037.00,4.29614,20.082650,-0.000157,20.038888,1.1461,0.394,4.29614,0.00000
2038.00,4.29600,20.082736,-0.000155,20.038930,1.1461,0.394,4.29600,0.00000
2039.00,4.29674,20.082722,-0.000154,20.038873,1.1460,0.394,4.29674,0.00000
2040.00,4.29679,20.082820,-0.000153,20.038950,1.1460,0.394,4.29679,0.00000
2041.00,4.29711,20.082875,-0.000156,20.038942,1.1459,0.394,4.29711,0.00000
@12,2.0000,4.0, 2040.084 
2042.00,4.29675,20.082848,-0.000156,20.038923,1.1459,0.394,4.29675,0.00000
2043.00,4.29628,20.082912,-0.000158,20.038980,1.1458,0.394,4.29628,0.00000
2044.00,4.29244,20.082917,-0.000159,20.039001,1.1458,0.395,4.29244,0.00000
2045.00,4.28351,20.082851,-0.000158,20.038986,1.1457,0.395,4.28351,0.00000
2046.00,4.26734,20.082872,-0.000156,20.039039,1.1457,0.395,4.26734,0.00000
2047.00,4.24420,20.082976,-0.000152,20.039156,1.1456,0.394,4.24420,0.00000
2048.00,4.21784,20.082959,-0.000152,20.039119,1.1456,0.395,4.21784,0.00000
2049.00,4.19561,20.082954,-0.000152,20.039061,1.1455,0.395,4.19561,0.00000
2050.00,4.18242,20.082993,-0.000152,20.039006,1.1455,0.395,4.18242,0.00000
2051.00,4.18028,20.082975,-0.000148,20.038896,1.1454,0.395,4.18028,0.00000
2052.00,4.18796,20.082934,-0.000148,20.038788,1.1454,0.395,4.18796,0.00000
2053.00,4.20078,20.082872,-0.000147,20.038731,1.1453,0.395,4.20078,0.00000
2054.00,4.21483,20.082838,-0.000147,20.038743,1.1453,0.395,4.21483,0.00000
2055.00,4.22653,20.082827,-0.000149,20.038742,1.1452,0.395,4.22653,0.00000
2056.00,4.23639,20.082778,-0.000149,20.038808,1.1451,0.395,4.23639,0.00000
2057.00,4.24319,20.082852,-0.000151,20.038859,1.1451,0.395,4.24319,0.00000
2058.00,4.24853,20.082900,-0.000150,20.038951,1.1451,0.395,4.24853,0.00000
2059.00,4.25238,20.082939,-0.000149,20.038997,1.1450,0.395,4.25238,0.00000
2060.00,4.25636,20.082947,-0.000148,20.039009,1.1450,0.395,4.25636,0.00000
2061.00,4.25849,20.083036,-0.000149,20.039014,1.1449,0.395,4.25849,0.00000
2062.00,4.26100,20.083037,-0.000150,20.039059,1.1449,0.395,4.26100,0.00000
2063.00,4.26318,20.083110,-0.000148,20.039046,1.1448,0.395,4.26318,0.00000
2064.00,4.26517,20.083162,-0.000149,20.039058,1.1447,0.395,4.26517,0.00000
2065.00,4.26700,20.083240,-0.000147,20.039109,1.1447,0.395,4.26700,0.00000
2066.00,4.26934,20.083219,-0.000147,20.039073,1.1446,0.395,4.26934,0.00000
2067.00,4.27139,20.083197,-0.000147,20.039041,1.1445,0.395,4.27139,0.00000
2068.00,4.27404,20.083201,-0.000148,20.039011,1.1445,0.395,4.27404,0.00000
2069.00,4.27609,20.083286,-0.000148,20.039038,1.1444,0.395,4.27609,0.00000
2070.00,4.27733,20.083285,-0.000149,20.038977,1.1443,0.395,4.27733,0.00000
2071.00,4.27885,20.083358,-0.000149,20.038967,1.1442,0.395,4.27885,0.00000
2072.00,4.28044,20.083378,-0.000148,20.038927,1.1441,0.395,4.28044,0.00000
2073.00,4.28127,20.083398,-0.000151,20.038950,1.1439,0.396,4.28127,0.00000
2074.00,4.28134,20.083368,-0.000152,20.038885,1.1438,0.396,4.28134,0.00000
2075.00,4.28164,20.083369,-0.000153,20.038870,1.1437,0.396,4.28164,0.00000
2076.00,4.28194,20.083375,-0.000155,20.038860,1.1435,0.396,4.28194,0.00000
2077.00,4.28216,20.083379,-0.000156,20.038827,1.1434,0.396,4.28216,0.00000
2078.00,4.28246,20.083382,-0.000155,20.038808,1.1433,0.396,4.28246,0.00000
2079.00,4.28293,20.083361,-0.000155,20.038790,1.1432,0.396,4.28293,0.00000
2080.00,4.28376,20.083430,-0.000150,20.038800,1.1431,0.396,4.28376,0.00000
2081.00,4.28437,20.083457,-0.000148,20.038817,1.1430,0.396,4.28437,0.00000
2082.00,4.28488,20.083548,-0.000146,20.038850,1.1429,0.396,4.28488,0.00000
2083.00,4.28505,20.083605,-0.000145,20.038855,1.1427,0.396,4.28505,0.00000
2084.00,4.28578,20.083654,-0.000144,20.038890,1.1426,0.396,4.28578,0.00000
2085.00,4.28571,20.083651,-0.000148,20.038890,1.1425,0.396,4.28571,0.00000
2086.00,4.28549,20.083612,-0.000146,20.038850,1.1424,0.396,4.28549,0.00000
2087.00,4.28582,20.083595,-0.000144,20.038843,1.1423,0.396,4.28582,0.00000
2088.00,4.28652,20.083594,-0.000146,20.038828,1.1422,0.396,4.28652,0.00000
2089.00,4.28673,20.083585,-0.000149,20.038748,1.1420,0.396,4.28673,0.00000
2090.00,4.28843,20.083546,-0.000151,20.038650,1.1419,0.396,4.28843,0.00000
2091.00,4.28962,20.083659,-0.000153,20.038692,1.1418,0.397,4.28962,0.00000
2092.00,4.29007,20.083708,-0.000157,20.038727,1.1417,0.397,4.29007,0.00000
2093.00,4.29037,20.083716,-0.000158,20.038686,1.1416,0.397,4.29037,0.00000
2094.00,4.29121,20.083815,-0.000157,20.038783,1.1415,0.397,4.29121,0.00000
2095.00,4.29100,20.083907,-0.000154,20.038886,1.1414,0.397,4.29100,0.00000
2096.00,4.29118,20.083889,-0.000153,20.038884,1.1413,0.397,4.29118,0.00000
2097.00,4.29097,20.083891,-0.000150,20.038873,1.1413,0.397,4.29097,0.00000
2098.00,4.29055,20.083894,-0.000149,20.038898,1.1412,0.397,4.29055,0.00000
2099.00,4.29051,20.083955,-0.000149,20.038930,1.1410,0.397,4.29051,0.00000
2100.00,4.29015,20.083942,-0.000152,20.038927,1.1410,0.397,4.29015,0.00000
2101.00,4.28993,20.084013,-0.000152,20.038996,1.1408,0.397,4.28993,0.00000
2102.00,4.29050,20.084014,-0.000153,20.038941,1.1408,0.397,4.29050,0.00000
2103.00,4.29138,20.084102,-0.000152,20.038961,1.1407,0.397,4.29138,0.00000
2104.00,4.29141,20.084009,-0.000152,20.038845,1.1406,0.397,4.29141,0.00000
2105.00,4.29152,20.084037,-0.000149,20.038831,1.1405,0.397,4.29152,0.00000
2106.00,4.29133,20.084037,-0.000150,20.038798,1.1403,0.397,4.29133,0.00000
2107.00,4.29124,20.084111,-0.000151,20.038904,1.1402,0.397,4.29124,0.00000
2108.00,4.29165,20.084087,-0.000152,20.038909,1.1401,0.397,4.29165,0.00000
2109.00,4.29190,20.084158,-0.000152,20.038955,1.1400,0.398,4.29190,0.00000
2110.00,4.29180,20.084212,-0.000151,20.038997,1.1399,0.398,4.29180,0.00000
2111.00,4.29149,20.084135,-0.000153,20.038868,1.1399,0.398,4.29149,0.00000
2112.00,4.29166,20.084073,-0.000152,20.038806,1.1398,0.398,4.29166,0.00000
2113.00,4.29205,20.084099,-0.000151,20.038782,1.1397,0.398,4.29205,0.00000
2114.00,4.29171,20.084067,-0.000148,20.038773,1.1396,0.398,4.29171,0.00000
2115.00,4.29178,20.084050,-0.000147,20.038749,1.1395,0.398,4.29178,0.00000
2116.00,4.29272,20.084129,-0.000145,20.038848,1.1394,0.398,4.29272,0.00000
2117.00,4.29309,20.084179,-0.000147,20.038837,1.1394,0.398,4.29309,0.00000
2118.00,4.29224,20.084136,-0.000147,20.038825,1.1393,0.398,4.29224,0.00000
2119.00,4.29199,20.084243,-0.000149,20.038897,1.1393,0.398,4.29199,0.00000
2120.00,4.29256,20.084290,-0.000149,20.038930,1.1392,0.398,4.29256,0.00000
2121.00,4.29196,20.084263,-0.000146,20.038894,1.1391,0.398,4.29196,0.00000
2122.00,4.29018,20.084371,-0.000144,20.038995,1.1391,0.398,4.29018,0.00000
2123.00,4.29000,20.084467,-0.000144,20.039049,1.1390,0.398,4.29000,0.00000
2124.00,4.29037,20.084493,-0.000145,20.039062,1.1390,0.398,4.29037,0.00000
2125.00,4.28936,20.084548,-0.000147,20.039083,1.1390,0.398,4.28936,0.00000
2126.00,4.29029,20.084628,-0.000146,20.039114,1.1389,0.398,4.29029,0.00000
2127.00,4.29234,20.084559,-0.000145,20.039062,1.1389,0.398,4.29234,0.00000
2128.00,4.29299,20.084543,-0.000147,20.039029,1.1389,0.398,4.29299,0.00000
2129.00,4.29304,20.084500,-0.000147,20.038964,1.1388,0.398,4.29304,0.00000
2130.00,4.29402,20.084523,-0.000148,20.038952,1.1388,0.398,4.29402,0.00000
2131.00,4.29410,20.084520,-0.000153,20.038917,1.1388,0.398,4.29410,0.00000
2132.00,4.29425,20.084543,-0.000155,20.038894,1.1387,0.399,4.29425,0.00000
2133.00,4.29397,20.084577,-0.000155,20.038872,1.1387,0.399,4.29397,0.00000
2134.00,4.29402,20.084589,-0.000156,20.038892,1.1387,0.399,4.29402,0.00000
2135.00,4.29447,20.084608,-0.000154,20.038919,1.1387,0.399,4.29447,0.00000
2136.00,4.29447,20.084626,-0.000154,20.038964,1.1386,0.399,4.29447,0.00000
2137.00,4.29469,20.084585,-0.000155,20.038935,1.1386,0.399,4.29469,0.00000
2138.00,4.29507,20.084589,-0.000154,20.038943,1.1385,0.399,4.29507,0.00000
2139.00,4.29566,20.084607,-0.000156,20.038906,1.1385,0.399,4.29566,0.00000
2140.00,4.29546,20.084630,-0.000161,20.038947,1.1384,0.399,4.29546,0.00000
2141.00,4.29519,20.084690,-0.000162,20.038975,1.1384,0.399,4.29519,0.00000
2142.00,4.29469,20.084714,-0.000160,20.039004,1.1383,0.399,4.29469,0.00000
2143.00,4.29457,20.084744,-0.000158,20.039059,1.1383,0.399,4.29457,0.00000
2144.00,4.29464,20.084721,-0.000156,20.039074,1.1382,0.399,4.29464,0.00000
2145.00,4.29462,20.084650,-0.000153,20.038981,1.1381,0.399,4.29462,0.00000
2146.00,4.29480,20.084670,-0.000152,20.039014,1.1381,0.399,4.29480,0.00000
2147.00,4.29340,20.084711,-0.000155,20.039044,1.1380,0.399,4.29340,0.00000
2148.00,4.29342,20.084755,-0.000157,20.039038,1.1380,0.400,4.29342,0.00000
2149.00,4.29326,20.084865,-0.000154,20.039072,1.1380,0.400,4.29326,0.00000
2150.00,4.29399,20.084893,-0.000155,20.039063,1.1379,0.400,4.29399,0.00000
2151.00,4.29461,20.084849,-0.000156,20.038999,1.1379,0.400,4.29461,0.00000
2152.00,4.29576,20.084874,-0.000154,20.038978,1.1378,0.400,4.29576,0.00000
2153.00,4.29599,20.084865,-0.000153,20.038927,1.1378,0.400,4.29599,0.00000
2154.00,4.29572,20.084826,-0.000156,20.038852,1.1377,0.400,4.29572,0.00000
2155.00,4.29477,20.084882,-0.000154,20.038885,1.1377,0.400,4.29477,0.00000
2156.00,4.29385,20.084944,-0.000149,20.038878,1.1376,0.400,4.29385,0.00000
2157.00,4.29304,20.084973,-0.000149,20.038845,1.1375,0.400,4.29304,0.00000
2158.00,4.29222,20.085029,-0.000149,20.038888,1.1374,0.400,4.29222,0.00000
2159.00,4.29183,20.085104,-0.000149,20.038995,1.1373,0.400,4.29183,0.00000
2160.00,4.29194,20.085201,-0.000149,20.039032,1.1373,0.400,4.29194,0.00000
2161.00,4.29264,20.085163,-0.000151,20.038991,1.1372,0.400,4.29264,0.00000
2162.00,4.29389,20.085113,-0.000150,20.038923,1.1371,0.400,4.29389,0.00000
2163.00,4.29436,20.085075,-0.000149,20.038910,1.1371,0.400,4.29436,0.00000
2164.00,4.29513,20.085105,-0.000146,20.038906,1.1370,0.400,4.29513,0.00000
2165.00,4.29592,20.085043,-0.000144,20.038890,1.1370,0.400,4.29592,0.00000
2166.00,4.29574,20.085081,-0.000145,20.038963,1.1369,0.400,4.29574,0.00000
2167.00,4.29462,20.085229,-0.000146,20.039175,1.1369,0.400,4.29462,0.00000
2168.00,4.29414,20.085299,-0.000145,20.039237,1.1368,0.400,4.29414,0.00000
2169.00,4.29407,20.085296,-0.000148,20.039210,1.1368,0.400,4.29407,0.00000
2170.00,4.29379,20.085281,-0.000149,20.039155,1.1367,0.400,4.29379,0.00000
2171.00,4.29425,20.085291,-0.000150,20.039107,1.1367,0.400,4.29425,0.00000
2172.00,4.29509,20.085274,-0.000150,20.039001,1.1366,0.401,4.29509,0.00000
2173.00,4.29568,20.085281,-0.000152,20.038952,1.1366,0.401,4.29568,0.00000
2174.00,4.29563,20.085314,-0.000153,20.038947,1.1365,0.401,4.29563,0.00000
2175.00,4.29586,20.085326,-0.000156,20.038908,1.1365,0.401,4.29586,0.00000
2176.00,4.29543,20.085375,-0.000158,20.038933,1.1364,0.401,4.29543,0.00000
2177.00,4.29543,20.085414,-0.000159,20.038940,1.1363,0.401,4.29543,0.00000
2178.00,4.29551,20.085419,-0.000159,20.038911,1.1363,0.401,4.29551,0.00000
2179.00,4.29573,20.085383,-0.000159,20.038889,1.1363,0.401,4.29573,0.00000
2180.00,4.29531,20.085437,-0.000158,20.038941,1.1362,0.401,4.29531,0.00000
2181.00,4.29530,20.085468,-0.000156,20.038916,1.1362,0.401,4.29530,0.00000
2182.00,4.29516,20.085442,-0.000158,20.038875,1.1362,0.402,4.29516,0.00000
2183.00,4.29490,20.085494,-0.000158,20.038896,1.1361,0.402,4.29490,0.00000
2184.00,4.29443,20.085542,-0.000159,20.038874,1.1361,0.402,4.29443,0.00000
2185.00,4.29503,20.085616,-0.000158,20.038879,1.1361,0.402,4.29503,0.00000
2186.00,4.29540,20.085647,-0.000158,20.038893,1.1361,0.402,4.29540,0.00000
2187.00,4.29544,20.085691,-0.000156,20.038897,1.1360,0.402,4.29544,0.00000
2188.00,4.29515,20.085688,-0.000155,20.038926,1.1360,0.402,4.29515,0.00000
2189.00,4.29536,20.085705,-0.000155,20.038943,1.1360,0.402,4.29536,0.00000
2190.00,4.29401,20.085619,-0.000157,20.038878,1.1359,0.402,4.29401,0.00000
2191.00,4.29273,20.085591,-0.000157,20.038861,1.1359,0.402,4.29273,0.00000
2192.00,4.29266,20.085626,-0.000157,20.038903,1.1358,0.402,4.29266,0.00000
2193.00,4.29318,20.085614,-0.000153,20.038851,1.1358,0.402,4.29318,0.00000
2194.00,4.29363,20.085663,-0.000150,20.038875,1.1358,0.402,4.29363,0.00000
2195.00,4.29441,20.085738,-0.000146,20.038925,1.1358,0.402,4.29441,0.00000
2196.00,4.29467,20.085761,-0.000144,20.038915,1.1358,0.402,4.29467,0.00000
2197.00,4.29461,20.085772,-0.000142,20.038882,1.1358,0.402,4.29461,0.00000
2198.00,4.29424,20.085859,-0.000145,20.038966,1.1358,0.402,4.29424,0.00000
2199.00,4.29431,20.085814,-0.000149,20.038938,1.1357,0.402,4.29431,0.00000
2200.00,4.29401,20.085815,-0.000152,20.038912,1.1357,0.402,4.29401,0.00000
2201.00,4.29432,20.085845,-0.000154,20.038900,1.1357,0.402,4.29432,0.00000
2202.00,4.29433,20.085795,-0.000153,20.038852,1.1357,0.402,4.29433,0.00000
2203.00,4.29459,20.085730,-0.000154,20.038788,1.1357,0.402,4.29459,0.00000
2204.00,4.29359,20.085754,-0.000150,20.038760,1.1356,0.402,4.29359,0.00000
2205.00,4.29386,20.085806,-0.000149,20.038743,1.1356,0.402,4.29386,0.00000
2206.00,4.29437,20.085777,-0.000149,20.038747,1.1356,0.402,4.29437,0.00000
2207.00,4.29449,20.085890,-0.000150,20.038825,1.1356,0.402,4.29449,0.00000
2208.00,4.29504,20.085949,-0.000150,20.038866,1.1356,0.402,4.29504,0.00000
2209.00,4.29495,20.086059,-0.000154,20.038981,1.1356,0.402,4.29495,0.00000
2210.00,4.29526,20.086022,-0.000157,20.038972,1.1356,0.403,4.29526,0.00000
2211.00,4.29476,20.086103,-0.000158,20.038989,1.1356,0.403,4.29476,0.00000
2212.00,4.29518,20.086069,-0.000160,20.038927,1.1356,0.403,4.29518,0.00000
2213.00,4.29532,20.086124,-0.000162,20.038848,1.1355,0.403,4.29532,0.00000
2214.00,4.29602,20.086050,-0.000161,20.038730,1.1355,0.403,4.29602,0.00000
2215.00,4.29601,20.086100,-0.000158,20.038798,1.1355,0.403,4.29601,0.00000
2216.00,4.29691,20.086207,-0.000156,20.038890,1.1355,0.403,4.29691,0.00000
2217.00,4.29677,20.086302,-0.000155,20.038928,1.1355,0.403,4.29677,0.00000
2218.00,4.29584,20.086332,-0.000153,20.039010,1.1355,0.403,4.29584,0.00000
2219.00,4.29532,20.086409,-0.000150,20.039045,1.1355,0.403,4.29532,0.00000
2220.00,4.29558,20.086460,-0.000154,20.039014,1.1355,0.403,4.29558,0.00000
2221.00,4.29532,20.086376,-0.000156,20.038891,1.1354,0.403,4.29532,0.00000
@13,2.0000,4.0, 2220.052 
2222.00,4.29548,20.086297,-0.000153,20.038816,1.1354,0.403,4.29548,0.00000
2223.00,4.29541,20.086294,-0.000154,20.038724,1.1354,0.403,4.29541,0.00000
2224.00,4.29286,20.086280,-0.000157,20.038681,1.1354,0.404,4.29286,0.00000
2225.00,4.28297,20.086298,-0.000151,20.038687,1.1354,0.403,4.28297,0.00000
2226.00,4.26769,20.086419,-0.000152,20.038772,1.1355,0.403,4.26769,0.00000
2227.00,4.24774,20.086499,-0.000155,20.038825,1.1355,0.404,4.24774,0.00000
2228.00,4.22566,20.086615,-0.000157,20.038907,1.1355,0.404,4.22566,0.00000
2229.00,4.20693,20.086653,-0.000153,20.038949,1.1356,0.404,4.20693,0.00000
2230.00,4.19777,20.086664,-0.000158,20.038955,1.1355,0.404,4.19777,0.00000
2231.00,4.19758,20.086606,-0.000159,20.038864,1.1355,0.404,4.19758,0.00000
2232.00,4.20504,20.086604,-0.000159,20.038842,1.1355,0.404,4.20504,0.00000
2233.00,4.21681,20.086515,-0.000161,20.038776,1.1355,0.404,4.21681,0.00000
2234.00,4.22942,20.086496,-0.000163,20.038704,1.1354,0.405,4.22942,0.00000
2235.00,4.23961,20.086522,-0.000159,20.038685,1.1355,0.404,4.23961,0.00000
2236.00,4.24727,20.086549,-0.000157,20.038738,1.1355,0.404,4.24727,0.00000
2237.00,4.25246,20.086545,-0.000156,20.038737,1.1356,0.404,4.25246,0.00000
2238.00,4.25702,20.086530,-0.000150,20.038718,1.1356,0.404,4.25702,0.00000
2239.00,4.26064,20.086583,-0.000147,20.038789,1.1357,0.404,4.26064,0.00000
2240.00,4.26351,20.086599,-0.000147,20.038762,1.1357,0.404,4.26351,0.00000
2241.00,4.26532,20.086646,-0.000146,20.038813,1.1357,0.404,4.26532,0.00000
2242.00,4.26713,20.086644,-0.000145,20.038808,1.1358,0.404,4.26713,0.00000
2243.00,4.26885,20.086697,-0.000147,20.038855,1.1358,0.404,4.26885,0.00000
2244.00,4.26979,20.086734,-0.000149,20.038789,1.1358,0.405,4.26979,0.00000
2245.00,4.27137,20.086754,-0.000148,20.038835,1.1358,0.404,4.27137,0.00000
2246.00,4.27289,20.086739,-0.000151,20.038764,1.1358,0.405,4.27289,0.00000
2247.00,4.27468,20.086838,-0.000151,20.038765,1.1359,0.405,4.27468,0.00000
2248.00,4.27588,20.086841,-0.000149,20.038759,1.1359,0.405,4.27588,0.00000
2249.00,4.27704,20.086811,-0.000152,20.038791,1.1359,0.405,4.27704,0.00000
2250.00,4.27709,20.086751,-0.000156,20.038705,1.1359,0.405,4.27709,0.00000
2251.00,4.27797,20.086787,-0.000154,20.038705,1.1359,0.405,4.27797,0.00000
2252.00,4.27830,20.086747,-0.000154,20.038677,1.1359,0.405,4.27830,0.00000
2253.00,4.27935,20.086775,-0.000157,20.038622,1.1359,0.405,4.27935,0.00000
2254.00,4.28073,20.086857,-0.000154,20.038636,1.1359,0.405,4.28073,0.00000
2255.00,4.28186,20.086914,-0.000154,20.038648,1.1359,0.405,4.28186,0.00000
2256.00,4.28267,20.086915,-0.000156,20.038659,1.1359,0.405,4.28267,0.00000
2257.00,4.28439,20.086958,-0.000159,20.038712,1.1359,0.405,4.28439,0.00000
2258.00,4.28535,20.086962,-0.000157,20.038734,1.1359,0.405,4.28535,0.00000
2259.00,4.28620,20.086976,-0.000154,20.038807,1.1359,0.405,4.28620,0.00000
2260.00,4.28636,20.087024,-0.000153,20.038882,1.1359,0.405,4.28636,0.00000
2261.00,4.28680,20.087032,-0.000151,20.038872,1.1359,0.405,4.28680,0.00000
2262.00,4.28584,20.087018,-0.000150,20.038800,1.1359,0.405,4.28584,0.00000
2263.00,4.28563,20.087078,-0.000150,20.038803,1.1359,0.405,4.28563,0.00000
2264.00,4.28456,20.087012,-0.000153,20.038694,1.1358,0.405,4.28456,0.00000
2265.00,4.28601,20.087061,-0.000158,20.038667,1.1358,0.406,4.28601,0.00000
2266.00,4.28688,20.087060,-0.000159,20.038618,1.1358,0.406,4.28688,0.00000
2267.00,4.28795,20.087086,-0.000159,20.038628,1.1357,0.406,4.28795,0.00000
2268.00,4.28786,20.087191,-0.000159,20.038691,1.1357,0.406,4.28786,0.00000
2269.00,4.28846,20.087316,-0.000159,20.038798,1.1357,0.406,4.28846,0.00000
2270.00,4.28874,20.087272,-0.000154,20.038764,1.1357,0.406,4.28874,0.00000
2271.00,4.28901,20.087283,-0.000153,20.038768,1.1356,0.406,4.28901,0.00000
2272.00,4.28967,20.087396,-0.000155,20.038836,1.1356,0.406,4.28967,0.00000
2273.00,4.28969,20.087352,-0.000153,20.038858,1.1356,0.406,4.28969,0.00000
2274.00,4.29035,20.087340,-0.000150,20.038803,1.1355,0.406,4.29035,0.00000
2275.00,4.28974,20.087439,-0.000150,20.038885,1.1355,0.406,4.28974,0.00000
2276.00,4.28905,20.087464,-0.000149,20.038916,1.1355,0.406,4.28905,0.00000
2277.00,4.28814,20.087387,-0.000148,20.038853,1.1354,0.406,4.28814,0.00000
2278.00,4.28875,20.087472,-0.000150,20.038874,1.1354,0.406,4.28875,0.00000
2279.00,4.28876,20.087456,-0.000149,20.038852,1.1353,0.406,4.28876,0.00000
2280.00,4.29007,20.087468,-0.000150,20.038818,1.1353,0.406,4.29007,0.00000
2281.00,4.29058,20.087621,-0.000153,20.038935,1.1353,0.406,4.29058,0.00000
2282.00,4.29114,20.087629,-0.000153,20.038968,1.1353,0.407,4.29114,0.00000
2283.00,4.29140,20.087514,-0.000153,20.038847,1.1353,0.407,4.29140,0.00000
2284.00,4.29185,20.087594,-0.000156,20.038868,1.1353,0.407,4.29185,0.00000
2285.00,4.29106,20.087664,-0.000156,20.038910,1.1353,0.407,4.29106,0.00000
2286.00,4.29091,20.087604,-0.000156,20.038809,1.1352,0.407,4.29091,0.00000
2287.00,4.29097,20.087662,-0.000156,20.038786,1.1352,0.407,4.29097,0.00000
2288.00,4.29115,20.087731,-0.000153,20.038810,1.1352,0.407,4.29115,0.00000
2289.00,4.29061,20.087705,-0.000152,20.038804,1.1352,0.407,4.29061,0.00000
2290.00,4.29048,20.087627,-0.000151,20.038742,1.1352,0.407,4.29048,0.00000
2291.00,4.29058,20.087580,-0.000149,20.038713,1.1352,0.407,4.29058,0.00000
2292.00,4.29083,20.087669,-0.000150,20.038846,1.1352,0.407,4.29083,0.00000
2293.00,4.29042,20.087694,-0.000153,20.038873,1.1352,0.407,4.29042,0.00000
2294.00,4.29088,20.087724,-0.000153,20.038882,1.1351,0.407,4.29088,0.00000
2295.00,4.29138,20.087721,-0.000153,20.038840,1.1352,0.407,4.29138,0.00000
2296.00,4.29092,20.087795,-0.000153,20.038854,1.1351,0.407,4.29092,0.00000
2297.00,4.29076,20.087740,-0.000153,20.038750,1.1351,0.407,4.29076,0.00000
2298.00,4.29080,20.087723,-0.000151,20.038706,1.1351,0.407,4.29080,0.00000
2299.00,4.29106,20.087672,-0.000149,20.038640,1.1351,0.407,4.29106,0.00000
2300.00,4.29041,20.087731,-0.000150,20.038697,1.1351,0.407,4.29041,0.00000
2301.00,4.29119,20.087744,-0.000148,20.038738,1.1352,0.407,4.29119,0.00000
2302.00,4.29131,20.087843,-0.000147,20.038778,1.1352,0.407,4.29131,0.00000
2303.00,4.29263,20.087918,-0.000151,20.038811,1.1352,0.407,4.29263,0.00000
2304.00,4.29221,20.088009,-0.000153,20.038864,1.1352,0.408,4.29221,0.00000
2305.00,4.29220,20.088179,-0.000154,20.038958,1.1352,0.408,4.29220,0.00000
2306.00,4.29193,20.088232,-0.000154,20.038914,1.1352,0.408,4.29193,0.00000
2307.00,4.29267,20.088270,-0.000155,20.038916,1.1353,0.408,4.29267,0.00000
2308.00,4.29247,20.088369,-0.000150,20.038981,1.1353,0.408,4.29247,0.00000
2309.00,4.29267,20.088404,-0.000149,20.038937,1.1353,0.408,4.29267,0.00000
2310.00,4.29385,20.088388,-0.000152,20.038908,1.1353,0.408,4.29385,0.00000
2311.00,4.29344,20.088428,-0.000153,20.038910,1.1353,0.408,4.29344,0.00000
2312.00,4.29257,20.088351,-0.000152,20.038815,1.1353,0.408,4.29257,0.00000
2313.00,4.29261,20.088192,-0.000158,20.038645,1.1353,0.408,4.29261,0.00000
2314.00,4.29290,20.088250,-0.000159,20.038668,1.1353,0.408,4.29290,0.00000
2315.00,4.29297,20.088167,-0.000155,20.038582,1.1353,0.408,4.29297,0.00000
2316.00,4.29384,20.088193,-0.000155,20.038604,1.1353,0.408,4.29384,0.00000
2317.00,4.29332,20.088221,-0.000158,20.038598,1.1354,0.409,4.29332,0.00000
2318.00,4.29211,20.088368,-0.000155,20.038709,1.1354,0.409,4.29211,0.00000
2319.00,4.29172,20.088265,-0.000155,20.038643,1.1353,0.409,4.29172,0.00000
2320.00,4.29200,20.088275,-0.000154,20.038625,1.1353,0.409,4.29200,0.00000
2321.00,4.29277,20.088294,-0.000152,20.038634,1.1353,0.409,4.29277,0.00000
2322.00,4.29385,20.088418,-0.000149,20.038748,1.1353,0.408,4.29385,0.00000
2323.00,4.29376,20.088378,-0.000149,20.038672,1.1352,0.408,4.29376,0.00000
2324.00,4.29406,20.088408,-0.000150,20.038690,1.1352,0.408,4.29406,0.00000
2325.00,4.29300,20.088487,-0.000154,20.038779,1.1352,0.409,4.29300,0.00000
2326.00,4.29202,20.088450,-0.000157,20.038683,1.1351,0.409,4.29202,0.00000
2327.00,4.29203,20.088382,-0.000157,20.038604,1.1351,0.409,4.29203,0.00000
2328.00,4.29271,20.088407,-0.000159,20.038672,1.1350,0.409,4.29271,0.00000
2329.00,4.29272,20.088547,-0.000158,20.038752,1.1350,0.409,4.29272,0.00000
2330.00,4.29364,20.088486,-0.000159,20.038634,1.1350,0.409,4.29364,0.00000
2331.00,4.29430,20.088490,-0.000156,20.038654,1.1349,0.409,4.29430,0.00000
2332.00,4.29423,20.088528,-0.000158,20.038666,1.1349,0.409,4.29423,0.00000
2333.00,4.29381,20.088520,-0.000158,20.038614,1.1349,0.409,4.29381,0.00000
2334.00,4.29258,20.088476,-0.000161,20.038571,1.1348,0.409,4.29258,0.00000
2335.00,4.29188,20.088565,-0.000162,20.038615,1.1348,0.409,4.29188,0.00000
2336.00,4.29213,20.088508,-0.000167,20.038525,1.1348,0.410,4.29213,0.00000
2337.00,4.29162,20.088485,-0.000165,20.038503,1.1348,0.410,4.29162,0.00000
2338.00,4.29212,20.088460,-0.000166,20.038487,1.1347,0.410,4.29212,0.00000
2339.00,4.29284,20.088504,-0.000164,20.038489,1.1347,0.410,4.29284,0.00000
2340.00,4.29247,20.088483,-0.000161,20.038484,1.1346,0.410,4.29247,0.00000
2341.00,4.29252,20.088567,-0.000158,20.038532,1.1346,0.410,4.29252,0.00000
2342.00,4.29240,20.088681,-0.000160,20.038631,1.1346,0.410,4.29240,0.00000
2343.00,4.29248,20.088825,-0.000158,20.038679,1.1345,0.410,4.29248,0.00000
2344.00,4.29289,20.088790,-0.000157,20.038665,1.1345,0.410,4.29289,0.00000
2345.00,4.29354,20.088862,-0.000159,20.038707,1.1345,0.410,4.29354,0.00000
2346.00,4.29353,20.088845,-0.000159,20.038672,1.1344,0.410,4.29353,0.00000
2347.00,4.29466,20.088871,-0.000162,20.038584,1.1344,0.410,4.29466,0.00000
2348.00,4.29475,20.088846,-0.000167,20.038587,1.1343,0.411,4.29475,0.00000
2349.00,4.29536,20.088901,-0.000169,20.038581,1.1343,0.411,4.29536,0.00000
2350.00,4.29491,20.088846,-0.000169,20.038474,1.1342,0.411,4.29491,0.00000
2351.00,4.29412,20.088998,-0.000171,20.038622,1.1342,0.411,4.29412,0.00000
2352.00,4.29327,20.088905,-0.000167,20.038585,1.1341,0.411,4.29327,0.00000
2353.00,4.29408,20.088960,-0.000165,20.038579,1.1341,0.411,4.29408,0.00000
2354.00,4.29336,20.089018,-0.000160,20.038601,1.1341,0.411,4.29336,0.00000
2355.00,4.29374,20.089007,-0.000160,20.038613,1.1340,0.411,4.29374,0.00000
2356.00,4.29396,20.089005,-0.000158,20.038584,1.1340,0.411,4.29396,0.00000
2357.00,4.29421,20.089144,-0.000158,20.038702,1.1339,0.411,4.29421,0.00000
2358.00,4.29323,20.089118,-0.000158,20.038700,1.1339,0.411,4.29323,0.00000
2359.00,4.29370,20.089111,-0.000161,20.038673,1.1339,0.411,4.29370,0.00000
2360.00,4.29365,20.089197,-0.000160,20.038716,1.1338,0.411,4.29365,0.00000
2361.00,4.29351,20.089221,-0.000159,20.038684,1.1338,0.411,4.29351,0.00000
2362.00,4.29360,20.089166,-0.000162,20.038560,1.1338,0.411,4.29360,0.00000
2363.00,4.29400,20.089321,-0.000160,20.038607,1.1338,0.411,4.29400,0.00000
2364.00,4.29304,20.089336,-0.000160,20.038607,1.1338,0.411,4.29304,0.00000
2365.00,4.29348,20.089422,-0.000159,20.038660,1.1338,0.412,4.29348,0.00000
2366.00,4.29438,20.089483,-0.000160,20.038720,1.1337,0.412,4.29438,0.00000
2367.00,4.29492,20.089472,-0.000159,20.038728,1.1337,0.412,4.29492,0.00000
2368.00,4.29551,20.089401,-0.000159,20.038712,1.1337,0.412,4.29551,0.00000
2369.00,4.29637,20.089460,-0.000157,20.038756,1.1336,0.412,4.29637,0.00000
2370.00,4.29684,20.089402,-0.000158,20.038677,1.1336,0.412,4.29684,0.00000
2371.00,4.29655,20.089400,-0.000159,20.038661,1.1335,0.412,4.29655,0.00000
2372.00,4.29670,20.089456,-0.000159,20.038712,1.1335,0.412,4.29670,0.00000
2373.00,4.29621,20.089443,-0.000158,20.038696,1.1335,0.412,4.29621,0.00000
2374.00,4.29575,20.089501,-0.000157,20.038724,1.1335,0.412,4.29575,0.00000
2375.00,4.29518,20.089511,-0.000157,20.038743,1.1334,0.412,4.29518,0.00000
2376.00,4.29495,20.089448,-0.000159,20.038693,1.1334,0.412,4.29495,0.00000
2377.00,4.29389,20.089549,-0.000159,20.038709,1.1334,0.412,4.29389,0.00000
2378.00,4.29348,20.089659,-0.000158,20.038779,1.1334,0.413,4.29348,0.00000
2379.00,4.29371,20.089632,-0.000157,20.038765,1.1334,0.413,4.29371,0.00000
2380.00,4.29327,20.089769,-0.000155,20.038860,1.1334,0.412,4.29327,0.00000
2381.00,4.29344,20.089787,-0.000150,20.038857,1.1333,0.412,4.29344,0.00000
2382.00,4.29337,20.089786,-0.000149,20.038869,1.1333,0.412,4.29337,0.00000
2383.00,4.29280,20.089750,-0.000152,20.038777,1.1333,0.412,4.29280,0.00000
2384.00,4.29236,20.089755,-0.000152,20.038746,1.1332,0.413,4.29236,0.00000
2385.00,4.29219,20.089667,-0.000154,20.038652,1.1332,0.413,4.29219,0.00000
2386.00,4.29176,20.089795,-0.000154,20.038721,1.1331,0.413,4.29176,0.00000
2387.00,4.29231,20.089754,-0.000152,20.038708,1.1331,0.413,4.29231,0.00000
2388.00,4.29304,20.089765,-0.000152,20.038746,1.1330,0.413,4.29304,0.00000
2389.00,4.29355,20.089780,-0.000153,20.038754,1.1330,0.413,4.29355,0.00000
2390.00,4.29369,20.089776,-0.000151,20.038749,1.1330,0.413,4.29369,0.00000
2391.00,4.29330,20.089798,-0.000152,20.038797,1.1329,0.413,4.29330,0.00000
2392.00,4.29333,20.089817,-0.000154,20.038773,1.1329,0.413,4.29333,0.00000
2393.00,4.29274,20.089820,-0.000151,20.038763,1.1328,0.413,4.29274,0.00000
2394.00,4.29214,20.089896,-0.000145,20.038808,1.1328,0.413,4.29214,0.00000
2395.00,4.29175,20.090017,-0.000143,20.038896,1.1327,0.413,4.29175,0.00000
2396.00,4.29132,20.089973,-0.000142,20.038828,1.1326,0.413,4.29132,0.00000
2397.00,4.29087,20.090079,-0.000138,20.038912,1.1326,0.413,4.29087,0.00000
2398.00,4.29034,20.090176,-0.000139,20.038957,1.1325,0.413,4.29034,0.00000
2399.00,4.29052,20.090161,-0.000142,20.038929,1.1325,0.413,4.29052,0.00000
2400.00,4.29093,20.090184,-0.000144,20.038932,1.1324,0.413,4.29093,0.00000
2401.00,4.29144,20.090223,-0.000145,20.038989,1.1324,0.413,4.29144,0.00000
@14,2.0000,4.0, 2400.00900000001 
2402.00,4.29101,20.090154,-0.000149,20.038932,1.1323,0.413,4.29101,0.00000
2403.00,4.29232,20.090120,-0.000150,20.038908,1.1323,0.413,4.29232,0.00000
2404.00,4.29191,20.090178,-0.000148,20.038949,1.1322,0.413,4.29191,0.00000
2405.00,4.28564,20.090164,-0.000148,20.038934,1.1322,0.413,4.28564,0.00000
2406.00,4.27291,20.090243,-0.000146,20.038941,1.1322,0.413,4.27291,0.00000
2407.00,4.25675,20.090361,-0.000144,20.039008,1.1322,0.413,4.25675,0.00000
2408.00,4.23598,20.090391,-0.000145,20.039008,1.1323,0.413,4.23598,0.00000
2409.00,4.21744,20.090386,-0.000147,20.038971,1.1322,0.413,4.21744,0.00000
2410.00,4.20740,20.090427,-0.000145,20.039001,1.1322,0.413,4.20740,0.00000
2411.00,4.20722,20.090472,-0.000145,20.039044,1.1321,0.413,4.20722,0.00000
2412.00,4.21282,20.090406,-0.000150,20.038946,1.1321,0.414,4.21282,0.00000
2413.00,4.22414,20.090384,-0.000152,20.038920,1.1320,0.414,4.22414,0.00000
2414.00,4.23595,20.090347,-0.000155,20.038911,1.1319,0.414,4.23595,0.00000
2415.00,4.24516,20.090309,-0.000160,20.038837,1.1319,0.414,4.24516,0.00000
2416.00,4.25231,20.090222,-0.000163,20.038745,1.1318,0.414,4.25231,0.00000
2417.00,4.25814,20.090294,-0.000160,20.038807,1.1318,0.414,4.25814,0.00000
2418.00,4.26182,20.090366,-0.000156,20.038813,1.1318,0.414,4.26182,0.00000
2419.00,4.26435,20.090416,-0.000157,20.038787,1.1318,0.414,4.26435,0.00000
2420.00,4.26694,20.090496,-0.000154,20.038849,1.1318,0.414,4.26694,0.00000
2421.00,4.26896,20.090499,-0.000153,20.038821,1.1318,0.414,4.26896,0.00000
2422.00,4.27031,20.090475,-0.000151,20.038849,1.1317,0.414,4.27031,0.00000
2423.00,4.27260,20.090514,-0.000153,20.038902,1.1317,0.414,4.27260,0.00000
2424.00,4.27507,20.090491,-0.000152,20.038902,1.1316,0.414,4.27507,0.00000
2425.00,4.27671,20.090447,-0.000153,20.038847,1.1316,0.414,4.27671,0.00000
2426.00,4.27737,20.090457,-0.000157,20.038866,1.1316,0.415,4.27737,0.00000
2427.00,4.27826,20.090499,-0.000160,20.038806,1.1316,0.415,4.27826,0.00000
2428.00,4.27894,20.090460,-0.000158,20.038743,1.1315,0.415,4.27894,0.00000
2429.00,4.27904,20.090539,-0.000155,20.038774,1.1315,0.415,4.27904,0.00000
2430.00,4.28011,20.090569,-0.000158,20.038791,1.1314,0.415,4.28011,0.00000
2431.00,4.28208,20.090671,-0.000155,20.038855,1.1313,0.415,4.28208,0.00000
2432.00,4.28325,20.090656,-0.000154,20.038851,1.1313,0.415,4.28325,0.00000
2433.00,4.28312,20.090623,-0.000156,20.038822,1.1312,0.415,4.28312,0.00000
2434.00,4.28338,20.090599,-0.000158,20.038777,1.1312,0.415,4.28338,0.00000
2435.00,4.28316,20.090591,-0.000156,20.038743,1.1312,0.415,4.28316,0.00000
2436.00,4.28286,20.090512,-0.000157,20.038690,1.1311,0.415,4.28286,0.00000
2437.00,4.28338,20.090585,-0.000159,20.038716,1.1311,0.415,4.28338,0.00000
2438.00,4.28391,20.090673,-0.000158,20.038781,1.1310,0.415,4.28391,0.00000
2439.00,4.28528,20.090744,-0.000155,20.038857,1.1310,0.415,4.28528,0.00000
2440.00,4.28556,20.090814,-0.000154,20.038919,1.1309,0.415,4.28556,0.00000
2441.00,4.28609,20.090917,-0.000156,20.038967,1.1309,0.415,4.28609,0.00000
2442.00,4.28644,20.090934,-0.000156,20.038956,1.1309,0.415,4.28644,0.00000
2443.00,4.28742,20.091002,-0.000156,20.038977,1.1308,0.415,4.28742,0.00000
2444.00,4.28679,20.091021,-0.000156,20.038960,1.1308,0.415,4.28679,0.00000
2445.00,4.28683,20.091048,-0.000158,20.038933,1.1308,0.416,4.28683,0.00000
2446.00,4.28664,20.091087,-0.000153,20.038901,1.1307,0.415,4.28664,0.00000
2447.00,4.28708,20.091080,-0.000150,20.038925,1.1307,0.415,4.28708,0.00000
2448.00,4.28713,20.091016,-0.000152,20.038857,1.1307,0.415,4.28713,0.00000
2449.00,4.28721,20.091074,-0.000152,20.038947,1.1306,0.415,4.28721,0.00000
2450.00,4.28821,20.091063,-0.000149,20.038915,1.1305,0.415,4.28821,0.00000
2451.00,4.28835,20.091061,-0.000152,20.038909,1.1305,0.416,4.28835,0.00000
2452.00,4.28869,20.091074,-0.000151,20.038835,1.1304,0.416,4.28869,0.00000
2453.00,4.28908,20.091066,-0.000149,20.038794,1.1304,0.416,4.28908,0.00000
2454.00,4.29022,20.090979,-0.000151,20.038634,1.1304,0.416,4.29022,0.00000
2455.00,4.29062,20.090986,-0.000150,20.038644,1.1303,0.416,4.29062,0.00000
2456.00,4.29009,20.090902,-0.000150,20.038610,1.1303,0.416,4.29009,0.00000
2457.00,4.28931,20.090813,-0.000152,20.038608,1.1303,0.416,4.28931,0.00000
2458.00,4.28907,20.090880,-0.000154,20.038712,1.1303,0.416,4.28907,0.00000
2459.00,4.28840,20.090879,-0.000154,20.038753,1.1303,0.416,4.28840,0.00000
2460.00,4.28802,20.090908,-0.000158,20.038733,1.1302,0.416,4.28802,0.00000
2461.00,4.28983,20.091015,-0.000157,20.038746,1.1302,0.416,4.28983,0.00000
2462.00,4.29050,20.091138,-0.000161,20.038801,1.1302,0.417,4.29050,0.00000
2463.00,4.29073,20.091123,-0.000161,20.038744,1.1302,0.417,4.29073,0.00000
2464.00,4.29105,20.091241,-0.000163,20.038816,1.1303,0.417,4.29105,0.00000
2465.00,4.29211,20.091268,-0.000161,20.038897,1.1303,0.417,4.29211,0.00000
2466.00,4.29153,20.091278,-0.000162,20.038945,1.1303,0.417,4.29153,0.00000
2467.00,4.29123,20.091216,-0.000161,20.038915,1.1303,0.417,4.29123,0.00000
2468.00,4.29075,20.091306,-0.000161,20.038956,1.1303,0.417,4.29075,0.00000
2469.00,4.29011,20.091267,-0.000161,20.038874,1.1303,0.417,4.29011,0.00000
2470.00,4.28916,20.091338,-0.000161,20.038850,1.1303,0.417,4.28916,0.00000
2471.00,4.28913,20.091434,-0.000158,20.038871,1.1303,0.417,4.28913,0.00000
2472.00,4.28900,20.091541,-0.000155,20.038876,1.1303,0.417,4.28900,0.00000
2473.00,4.28946,20.091533,-0.000153,20.038858,1.1303,0.417,4.28946,0.00000
2474.00,4.29051,20.091631,-0.000152,20.038910,1.1303,0.417,4.29051,0.00000
2475.00,4.29067,20.091595,-0.000153,20.038863,1.1303,0.417,4.29067,0.00000
2476.00,4.29026,20.091568,-0.000154,20.038844,1.1303,0.417,4.29026,0.00000
2477.00,4.28985,20.091575,-0.000155,20.038856,1.1303,0.417,4.28985,0.00000
2478.00,4.29030,20.091598,-0.000154,20.038865,1.1303,0.418,4.29030,0.00000
2479.00,4.29019,20.091571,-0.000151,20.038875,1.1303,0.417,4.29019,0.00000
2480.00,4.28927,20.091565,-0.000151,20.038844,1.1304,0.417,4.28927,0.00000
2481.00,4.28860,20.091529,-0.000151,20.038798,1.1304,0.417,4.28860,0.00000
2482.00,4.28947,20.091525,-0.000150,20.038790,1.1304,0.417,4.28947,0.00000
2483.00,4.28853,20.091536,-0.000151,20.038776,1.1304,0.417,4.28853,0.00000
2484.00,4.28864,20.091551,-0.000154,20.038747,1.1305,0.418,4.28864,0.00000
2485.00,4.28959,20.091623,-0.000153,20.038853,1.1305,0.418,4.28959,0.00000
2486.00,4.29030,20.091735,-0.000154,20.038903,1.1305,0.418,4.29030,0.00000
2487.00,4.29026,20.091801,-0.000156,20.038925,1.1305,0.418,4.29026,0.00000
2488.00,4.29058,20.091795,-0.000155,20.038927,1.1305,0.418,4.29058,0.00000
2489.00,4.29043,20.091853,-0.000152,20.038980,1.1305,0.418,4.29043,0.00000
2490.00,4.29026,20.091832,-0.000150,20.038955,1.1305,0.418,4.29026,0.00000
2491.00,4.29021,20.091769,-0.000149,20.038900,1.1305,0.418,4.29021,0.00000
2492.00,4.29009,20.091785,-0.000148,20.038884,1.1305,0.418,4.29009,0.00000
2493.00,4.28980,20.091800,-0.000151,20.038866,1.1305,0.418,4.28980,0.00000
2494.00,4.28994,20.091877,-0.000152,20.038888,1.1305,0.418,4.28994,0.00000
2495.00,4.29056,20.091901,-0.000150,20.038866,1.1305,0.418,4.29056,0.00000
2496.00,4.29046,20.091939,-0.000149,20.038937,1.1306,0.418,4.29046,0.00000
2497.00,4.29065,20.091895,-0.000151,20.038961,1.1306,0.418,4.29065,0.00000
2498.00,4.29163,20.091949,-0.000147,20.038989,1.1305,0.418,4.29163,0.00000
2499.00,4.29176,20.091840,-0.000149,20.038882,1.1305,0.418,4.29176,0.00000
2500.00,4.29115,20.091866,-0.000153,20.038819,1.1305,0.418,4.29115,0.00000
2501.00,4.29179,20.091842,-0.000154,20.038717,1.1304,0.418,4.29179,0.00000
2502.00,4.29221,20.091922,-0.000152,20.038714,1.1304,0.418,4.29221,0.00000
2503.00,4.29149,20.091944,-0.000154,20.038727,1.1304,0.419,4.29149,0.00000
2504.00,4.29099,20.091996,-0.000154,20.038743,1.1303,0.419,4.29099,0.00000
2505.00,4.29094,20.091983,-0.000153,20.038780,1.1302,0.419,4.29094,0.00000
2506.00,4.29048,20.092088,-0.000150,20.038891,1.1302,0.419,4.29048,0.00000
2507.00,4.28943,20.092104,-0.000149,20.038898,1.1300,0.419,4.28943,0.00000
2508.00,4.28888,20.092150,-0.000146,20.038911,1.1299,0.418,4.28888,0.00000
2509.00,4.28856,20.092141,-0.000144,20.038908,1.1298,0.418,4.28856,0.00000
2510.00,4.28945,20.092249,-0.000142,20.038915,1.1297,0.418,4.28945,0.00000
2511.00,4.29060,20.092318,-0.000143,20.038892,1.1296,0.418,4.29060,0.00000
2512.00,4.29108,20.092301,-0.000144,20.038807,1.1294,0.418,4.29108,0.00000
2513.00,4.29157,20.092276,-0.000145,20.038748,1.1293,0.418,4.29157,0.00000
2514.00,4.29225,20.092315,-0.000149,20.038717,1.1291,0.419,4.29225,0.00000
2515.00,4.29117,20.092255,-0.000152,20.038682,1.1290,0.419,4.29117,0.00000
2516.00,4.29055,20.092187,-0.000153,20.038611,1.1288,0.419,4.29055,0.00000
2517.00,4.29053,20.092201,-0.000155,20.038623,1.1286,0.419,4.29053,0.00000
2518.00,4.29082,20.092236,-0.000153,20.038699,1.1285,0.419,4.29082,0.00000
2519.00,4.29085,20.092252,-0.000152,20.038719,1.1283,0.419,4.29085,0.00000
2520.00,4.29191,20.092321,-0.000152,20.038777,1.1281,0.419,4.29191,0.00000
2521.00,4.29230,20.092363,-0.000153,20.038868,1.1279,0.419,4.29230,0.00000
2522.00,4.29346,20.092378,-0.000152,20.038930,1.1278,0.419,4.29346,0.00000
2523.00,4.29424,20.092443,-0.000154,20.038977,1.1276,0.419,4.29424,0.00000
2524.00,4.29378,20.092493,-0.000153,20.039031,1.1274,0.419,4.29378,0.00000
2525.00,4.29369,20.092496,-0.000153,20.039034,1.1271,0.420,4.29369,0.00000
2526.00,4.29365,20.092449,-0.000153,20.038931,1.1269,0.420,4.29365,0.00000
2527.00,4.29283,20.092490,-0.000156,20.038889,1.1267,0.420,4.29283,0.00000
2528.00,4.29244,20.092460,-0.000161,20.038781,1.1265,0.420,4.29244,0.00000
2529.00,4.29322,20.092569,-0.000164,20.038849,1.1263,0.420,4.29322,0.00000
2530.00,4.29322,20.092629,-0.000167,20.038868,1.1261,0.421,4.29322,0.00000
2531.00,4.29328,20.092689,-0.000165,20.038899,1.1258,0.421,4.29328,0.00000
2532.00,4.29350,20.092696,-0.000161,20.038925,1.1256,0.421,4.29350,0.00000
2533.00,4.29330,20.092816,-0.000157,20.039012,1.1254,0.420,4.29330,0.00000
2534.00,4.29285,20.092771,-0.000154,20.038934,1.1252,0.420,4.29285,0.00000
2535.00,4.29243,20.092804,-0.000149,20.038928,1.1250,0.420,4.29243,0.00000
2536.00,4.29193,20.092824,-0.000148,20.038886,1.1248,0.420,4.29193,0.00000
2537.00,4.29155,20.092915,-0.000149,20.038910,1.1246,0.420,4.29155,0.00000
2538.00,4.29198,20.092842,-0.000148,20.038828,1.1243,0.420,4.29198,0.00000
2539.00,4.29221,20.092832,-0.000149,20.038804,1.1241,0.420,4.29221,0.00000
2540.00,4.29266,20.092859,-0.000153,20.038797,1.1239,0.421,4.29266,0.00000
2541.00,4.29309,20.092918,-0.000155,20.038899,1.1237,0.421,4.29309,0.00000
2542.00,4.29392,20.092944,-0.000153,20.038884,1.1235,0.421,4.29392,0.00000
2543.00,4.29361,20.092970,-0.000151,20.038921,1.1233,0.421,4.29361,0.00000
2544.00,4.29392,20.093069,-0.000150,20.038983,1.1231,0.421,4.29392,0.00000
2545.00,4.29311,20.093061,-0.000145,20.038979,1.1229,0.420,4.29311,0.00000
2546.00,4.29266,20.093084,-0.000143,20.038932,1.1227,0.420,4.29266,0.00000
2547.00,4.29191,20.093089,-0.000146,20.038955,1.1225,0.421,4.29191,0.00000
2548.00,4.29225,20.093148,-0.000148,20.038957,1.1222,0.421,4.29225,0.00000
2549.00,4.29221,20.093056,-0.000149,20.038853,1.1220,0.421,4.29221,0.00000
2550.00,4.29355,20.093097,-0.000152,20.038827,1.1218,0.421,4.29355,0.00000
2551.00,4.29432,20.093076,-0.000152,20.038816,1.1215,0.421,4.29432,0.00000
2552.00,4.29452,20.093097,-0.000152,20.038833,1.1213,0.421,4.29452,0.00000
2553.00,4.29424,20.093060,-0.000151,20.038778,1.1210,0.421,4.29424,0.00000
2554.00,4.29353,20.093125,-0.000147,20.038819,1.1208,0.421,4.29353,0.00000
2555.00,4.29269,20.093118,-0.000146,20.038865,1.1206,0.421,4.29269,0.00000
2556.00,4.29201,20.093103,-0.000149,20.038846,1.1203,0.421,4.29201,0.00000
2557.00,4.29206,20.093111,-0.000150,20.038769,1.1201,0.421,4.29206,0.00000
2558.00,4.29213,20.093177,-0.000152,20.038802,1.1198,0.421,4.29213,0.00000
2559.00,4.29263,20.093172,-0.000157,20.038797,1.1195,0.422,4.29263,0.00000
2560.00,4.29286,20.093196,-0.000159,20.038752,1.1193,0.422,4.29286,0.00000
2561.00,4.29341,20.093273,-0.000161,20.038767,1.1190,0.422,4.29341,0.00000
2562.00,4.29361,20.093376,-0.000158,20.038887,1.1188,0.422,4.29361,0.00000
2563.00,4.29413,20.093375,-0.000156,20.038881,1.1185,0.422,4.29413,0.00000
2564.00,4.29444,20.093431,-0.000154,20.038906,1.1182,0.422,4.29444,0.00000
2565.00,4.29467,20.093507,-0.000152,20.038987,1.1179,0.422,4.29467,0.00000
2566.00,4.29445,20.093459,-0.000151,20.038959,1.1177,0.422,4.29445,0.00000
2567.00,4.29427,20.093414,-0.000152,20.038880,1.1174,0.422,4.29427,0.00000
2568.00,4.29367,20.093441,-0.000156,20.038884,1.1171,0.422,4.29367,0.00000
2569.00,4.29277,20.093514,-0.000158,20.038944,1.1169,0.422,4.29277,0.00000
2570.00,4.29232,20.093511,-0.000162,20.038914,1.1166,0.422,4.29232,0.00000
2571.00,4.29371,20.093562,-0.000164,20.038918,1.1164,0.423,4.29371,0.00000
2572.00,4.29393,20.093605,-0.000164,20.038918,1.1161,0.423,4.29393,0.00000
2573.00,4.29394,20.093656,-0.000163,20.038910,1.1158,0.423,4.29394,0.00000
2574.00,4.29453,20.093620,-0.000159,20.038814,1.1155,0.423,4.29453,0.00000
2575.00,4.29533,20.093635,-0.000155,20.038794,1.1152,0.422,4.29533,0.00000
2576.00,4.29453,20.093673,-0.000151,20.038810,1.1150,0.422,4.29453,0.00000
2577.00,4.29482,20.093631,-0.000150,20.038810,1.1146,0.422,4.29482,0.00000
2578.00,4.29452,20.093579,-0.000147,20.038806,1.1144,0.422,4.29452,0.00000
2579.00,4.29391,20.093610,-0.000149,20.038879,1.1140,0.422,4.29391,0.00000
2580.00,4.29377,20.093605,-0.000149,20.038847,1.1137,0.422,4.29377,0.00000
2581.00,4.29406,20.093618,-0.000149,20.038832,1.1134,0.422,4.29406,0.00000
2582.00,4.29452,20.093624,-0.000152,20.038771,1.1131,0.423,4.29452,0.00000
@15,2.0000,4.0, 2580.008 
2583.00,4.29521,20.093667,-0.000152,20.038729,1.1128,0.423,4.29521,0.00000
2584.00,4.29454,20.093677,-0.000152,20.038714,1.1125,0.423,4.29454,0.00000
2585.00,4.28906,20.093707,-0.000150,20.038782,1.1122,0.423,4.28906,0.00000
2586.00,4.27776,20.093717,-0.000148,20.038796,1.1119,0.423,4.27776,0.00000
2587.00,4.26186,20.093801,-0.000147,20.038886,1.1116,0.423,4.26186,0.00000
2588.00,4.24368,20.093865,-0.000150,20.038965,1.1113,0.423,4.24368,0.00000
2589.00,4.22798,20.093929,-0.000147,20.038941,1.1110,0.423,4.22798,0.00000
2590.00,4.21900,20.094005,-0.000150,20.038932,1.1107,0.423,4.21900,0.00000
2591.00,4.21797,20.094092,-0.000155,20.038964,1.1104,0.423,4.21797,0.00000
2592.00,4.22387,20.094116,-0.000156,20.038954,1.1101,0.423,4.22387,0.00000
2593.00,4.23447,20.094128,-0.000155,20.038924,1.1098,0.423,4.23447,0.00000
2594.00,4.24516,20.094116,-0.000155,20.038921,1.1094,0.423,4.24516,0.00000
2595.00,4.25398,20.094086,-0.000155,20.038892,1.1091,0.423,4.25398,0.00000
2596.00,4.26060,20.094045,-0.000154,20.038861,1.1087,0.423,4.26060,0.00000
2597.00,4.26596,20.094047,-0.000153,20.038855,1.1084,0.423,4.26596,0.00000
2598.00,4.26957,20.094096,-0.000154,20.038892,1.1080,0.423,4.26957,0.00000
2599.00,4.27240,20.094104,-0.000157,20.038924,1.1077,0.424,4.27240,0.00000
2600.00,4.27395,20.094089,-0.000158,20.038902,1.1074,0.424,4.27395,0.00000
2601.00,4.27488,20.094159,-0.000158,20.038963,1.1070,0.424,4.27488,0.00000
2602.00,4.27538,20.094153,-0.000156,20.038930,1.1067,0.424,4.27538,0.00000
2603.00,4.27582,20.094121,-0.000154,20.038882,1.1064,0.424,4.27582,0.00000
2604.00,4.27592,20.094059,-0.000156,20.038795,1.1060,0.424,4.27592,0.00000
2605.00,4.27666,20.094066,-0.000157,20.038816,1.1057,0.424,4.27666,0.00000
2606.00,4.27869,20.094084,-0.000154,20.038789,1.1054,0.424,4.27869,0.00000
2607.00,4.28023,20.094099,-0.000150,20.038800,1.1050,0.424,4.28023,0.00000
2608.00,4.28128,20.094083,-0.000151,20.038817,1.1047,0.424,4.28128,0.00000
2609.00,4.28321,20.094134,-0.000149,20.038893,1.1043,0.424,4.28321,0.00000
2610.00,4.28411,20.094130,-0.000142,20.038879,1.1040,0.424,4.28411,0.00000
2611.00,4.28487,20.094089,-0.000141,20.038859,1.1036,0.423,4.28487,0.00000
2612.00,4.28537,20.094099,-0.000147,20.038826,1.1033,0.424,4.28537,0.00000
2613.00,4.28653,20.094160,-0.000146,20.038779,1.1029,0.424,4.28653,0.00000
2614.00,4.28686,20.094202,-0.000146,20.038724,1.1026,0.424,4.28686,0.00000
2615.00,4.28825,20.094302,-0.000148,20.038748,1.1022,0.424,4.28825,0.00000
2616.00,4.28831,20.094311,-0.000148,20.038738,1.1019,0.424,4.28831,0.00000
2617.00,4.28817,20.094400,-0.000148,20.038812,1.1016,0.424,4.28817,0.00000
2618.00,4.28749,20.094375,-0.000149,20.038816,1.1012,0.424,4.28749,0.00000
2619.00,4.28742,20.094394,-0.000148,20.038791,1.1008,0.424,4.28742,0.00000
2620.00,4.28732,20.094366,-0.000150,20.038776,1.1005,0.424,4.28732,0.00000
2621.00,4.28687,20.094420,-0.000152,20.038770,1.1001,0.424,4.28687,0.00000
2622.00,4.28782,20.094375,-0.000150,20.038705,1.0997,0.424,4.28782,0.00000
2623.00,4.28883,20.094418,-0.000147,20.038731,1.0994,0.424,4.28883,0.00000
2624.00,4.28892,20.094446,-0.000148,20.038759,1.0990,0.424,4.28892,0.00000
2625.00,4.28839,20.094448,-0.000150,20.038703,1.0987,0.424,4.28839,0.00000
2626.00,4.28914,20.094458,-0.000150,20.038675,1.0983,0.424,4.28914,0.00000
2627.00,4.28917,20.094474,-0.000152,20.038668,1.0980,0.424,4.28917,0.00000
2628.00,4.28962,20.094491,-0.000156,20.038644,1.0976,0.425,4.28962,0.00000
2629.00,4.29016,20.094499,-0.000156,20.038627,1.0973,0.425,4.29016,0.00000
2630.00,4.29025,20.094554,-0.000153,20.038648,1.0969,0.425,4.29025,0.00000
2631.00,4.28977,20.094624,-0.000150,20.038663,1.0966,0.425,4.28977,0.00000
2632.00,4.29030,20.094707,-0.000146,20.038687,1.0962,0.424,4.29030,0.00000
2633.00,4.29003,20.094718,-0.000144,20.038651,1.0959,0.424,4.29003,0.00000
2634.00,4.28973,20.094763,-0.000143,20.038644,1.0955,0.424,4.28973,0.00000
2635.00,4.28973,20.094770,-0.000140,20.038681,1.0952,0.424,4.28973,0.00000
2636.00,4.29078,20.094750,-0.000140,20.038663,1.0948,0.424,4.29078,0.00000
2637.00,4.29036,20.094658,-0.000143,20.038540,1.0945,0.424,4.29036,0.00000
2638.00,4.29141,20.094740,-0.000143,20.038562,1.0942,0.424,4.29141,0.00000
2639.00,4.29238,20.094757,-0.000143,20.038532,1.0938,0.424,4.29238,0.00000
2640.00,4.29352,20.094755,-0.000147,20.038434,1.0935,0.425,4.29352,0.00000
2641.00,4.29417,20.094778,-0.000148,20.038391,1.0932,0.425,4.29417,0.00000
2642.00,4.29421,20.094874,-0.000149,20.038492,1.0929,0.425,4.29421,0.00000
2643.00,4.29287,20.094860,-0.000147,20.038514,1.0926,0.425,4.29287,0.00000
2644.00,4.29214,20.094864,-0.000149,20.038551,1.0923,0.425,4.29214,0.00000
2645.00,4.29215,20.094957,-0.000148,20.038634,1.0919,0.425,4.29215,0.00000
2646.00,4.29145,20.095026,-0.000146,20.038730,1.0916,0.425,4.29145,0.00000
2647.00,4.29167,20.095097,-0.000145,20.038772,1.0913,0.425,4.29167,0.00000
2648.00,4.29250,20.095037,-0.000144,20.038704,1.0909,0.425,4.29250,0.00000
2649.00,4.29334,20.095051,-0.000142,20.038729,1.0906,0.425,4.29334,0.00000
2650.00,4.29439,20.095013,-0.000142,20.038713,1.0903,0.425,4.29439,0.00000
2651.00,4.29547,20.094951,-0.000145,20.038623,1.0900,0.425,4.29547,0.00000
2652.00,4.29573,20.094877,-0.000147,20.038548,1.0897,0.425,4.29573,0.00000
2653.00,4.29591,20.094965,-0.000149,20.038623,1.0894,0.425,4.29591,0.00000
2654.00,4.29580,20.094968,-0.000150,20.038572,1.0891,0.425,4.29580,0.00000
2655.00,4.29498,20.095005,-0.000152,20.038559,1.0888,0.425,4.29498,0.00000
2656.00,4.29445,20.095096,-0.000154,20.038688,1.0885,0.425,4.29445,0.00000
2657.00,4.29465,20.095154,-0.000155,20.038706,1.0882,0.425,4.29465,0.00000
2658.00,4.29471,20.095210,-0.000155,20.038723,1.0879,0.425,4.29471,0.00000
2659.00,4.29597,20.095275,-0.000155,20.038793,1.0876,0.425,4.29597,0.00000
2660.00,4.29628,20.095261,-0.000156,20.038787,1.0873,0.425,4.29628,0.00000
2661.00,4.29633,20.095207,-0.000151,20.038688,1.0870,0.425,4.29633,0.00000
2662.00,4.29593,20.095213,-0.000148,20.038733,1.0867,0.425,4.29593,0.00000
2663.00,4.29675,20.095215,-0.000145,20.038707,1.0864,0.425,4.29675,0.00000
2664.00,4.29565,20.095219,-0.000144,20.038638,1.0861,0.425,4.29565,0.00000
2665.00,4.29481,20.095251,-0.000145,20.038619,1.0858,0.425,4.29481,0.00000
2666.00,4.29449,20.095277,-0.000149,20.038585,1.0855,0.425,4.29449,0.00000
2667.00,4.29434,20.095333,-0.000151,20.038556,1.0852,0.425,4.29434,0.00000
2668.00,4.29351,20.095326,-0.000155,20.038498,1.0850,0.426,4.29351,0.00000
2669.00,4.29427,20.095315,-0.000157,20.038482,1.0846,0.426,4.29427,0.00000
2670.00,4.29538,20.095418,-0.000156,20.038574,1.0843,0.426,4.29538,0.00000
2671.00,4.29580,20.095489,-0.000156,20.038622,1.0840,0.426,4.29580,0.00000
2672.00,4.29674,20.095471,-0.000156,20.038576,1.0836,0.426,4.29674,0.00000
2673.00,4.29729,20.095553,-0.000157,20.038642,1.0833,0.426,4.29729,0.00000
2674.00,4.29678,20.095572,-0.000155,20.038616,1.0830,0.426,4.29678,0.00000
2675.00,4.29668,20.095536,-0.000156,20.038585,1.0827,0.426,4.29668,0.00000
2676.00,4.29635,20.095541,-0.000155,20.038570,1.0824,0.426,4.29635,0.00000
2677.00,4.29550,20.095649,-0.000152,20.038651,1.0821,0.426,4.29550,0.00000
2678.00,4.29477,20.095655,-0.000151,20.038623,1.0818,0.426,4.29477,0.00000
2679.00,4.29386,20.095736,-0.000153,20.038699,1.0815,0.426,4.29386,0.00000
2680.00,4.29389,20.095770,-0.000149,20.038678,1.0811,0.426,4.29389,0.00000
2681.00,4.29485,20.095768,-0.000150,20.038657,1.0808,0.426,4.29485,0.00000
2682.00,4.29486,20.095741,-0.000151,20.038646,1.0805,0.426,4.29486,0.00000
2683.00,4.29505,20.095761,-0.000152,20.038670,1.0802,0.426,4.29505,0.00000
2684.00,4.29605,20.095775,-0.000152,20.038701,1.0799,0.426,4.29605,0.00000
2685.00,4.29591,20.095809,-0.000156,20.038747,1.0796,0.426,4.29591,0.00000
2686.00,4.29542,20.095871,-0.000153,20.038788,1.0793,0.426,4.29542,0.00000
2687.00,4.29592,20.095929,-0.000155,20.038821,1.0789,0.426,4.29592,0.00000
2688.00,4.29664,20.095933,-0.000153,20.038808,1.0786,0.426,4.29664,0.00000
2689.00,4.29702,20.095941,-0.000151,20.038773,1.0783,0.426,4.29702,0.00000
2690.00,4.29639,20.095968,-0.000150,20.038755,1.0780,0.426,4.29639,0.00000
2691.00,4.29697,20.095935,-0.000152,20.038750,1.0777,0.427,4.29697,0.00000
2692.00,4.29685,20.095912,-0.000148,20.038719,1.0774,0.427,4.29685,0.00000
2693.00,4.29648,20.095978,-0.000151,20.038771,1.0771,0.427,4.29648,0.00000
2694.00,4.29632,20.096053,-0.000153,20.038793,1.0768,0.427,4.29632,0.00000
2695.00,4.29627,20.096031,-0.000155,20.038747,1.0765,0.427,4.29627,0.00000
2696.00,4.29652,20.096097,-0.000157,20.038772,1.0762,0.427,4.29652,0.00000
2697.00,4.29766,20.096126,-0.000158,20.038759,1.0760,0.427,4.29766,0.00000
2698.00,4.29778,20.096119,-0.000153,20.038717,1.0757,0.427,4.29778,0.00000
2699.00,4.29777,20.096117,-0.000153,20.038726,1.0754,0.427,4.29777,0.00000
2700.00,4.29818,20.096172,-0.000153,20.038780,1.0751,0.427,4.29818,0.00000
2701.00,4.29717,20.096224,-0.000150,20.038816,1.0749,0.427,4.29717,0.00000
2702.00,4.29616,20.096279,-0.000150,20.038880,1.0747,0.427,4.29616,0.00000
2703.00,4.29651,20.096287,-0.000152,20.038907,1.0744,0.427,4.29651,0.00000
2704.00,4.29739,20.096301,-0.000147,20.038888,1.0742,0.427,4.29739,0.00000
2705.00,4.29866,20.096319,-0.000144,20.038904,1.0740,0.427,4.29866,0.00000
2706.00,4.29903,20.096341,-0.000144,20.038890,1.0738,0.427,4.29903,0.00000
2707.00,4.29908,20.096283,-0.000145,20.038788,1.0735,0.427,4.29908,0.00000
2708.00,4.29872,20.096281,-0.000148,20.038739,1.0733,0.427,4.29872,0.00000
2709.00,4.29727,20.096260,-0.000153,20.038710,1.0731,0.427,4.29727,0.00000
2710.00,4.29664,20.096270,-0.000152,20.038650,1.0728,0.427,4.29664,0.00000
2711.00,4.29683,20.096251,-0.000154,20.038575,1.0726,0.428,4.29683,0.00000
2712.00,4.29640,20.096404,-0.000153,20.038699,1.0724,0.428,4.29640,0.00000
2713.00,4.29680,20.096409,-0.000151,20.038665,1.0722,0.428,4.29680,0.00000
2714.00,4.29856,20.096410,-0.000150,20.038642,1.0720,0.427,4.29856,0.00000
2715.00,4.29844,20.096436,-0.000149,20.038660,1.0719,0.427,4.29844,0.00000
2716.00,4.29787,20.096434,-0.000147,20.038676,1.0717,0.427,4.29787,0.00000
2717.00,4.29929,20.096326,-0.000148,20.038548,1.0715,0.427,4.29929,0.00000
2718.00,4.29995,20.096399,-0.000147,20.038614,1.0713,0.427,4.29995,0.00000
2719.00,4.29869,20.096415,-0.000146,20.038611,1.0711,0.427,4.29869,0.00000
2720.00,4.29812,20.096445,-0.000149,20.038620,1.0709,0.427,4.29812,0.00000
2721.00,4.29864,20.096523,-0.000150,20.038689,1.0707,0.428,4.29864,0.00000
2722.00,4.29820,20.096549,-0.000151,20.038694,1.0705,0.428,4.29820,0.00000
2723.00,4.29732,20.096555,-0.000150,20.038643,1.0703,0.428,4.29732,0.00000
2724.00,4.29712,20.096672,-0.000151,20.038726,1.0700,0.428,4.29712,0.00000
2725.00,4.29678,20.096762,-0.000149,20.038788,1.0698,0.428,4.29678,0.00000
2726.00,4.29695,20.096734,-0.000149,20.038717,1.0695,0.428,4.29695,0.00000
2727.00,4.29625,20.096766,-0.000146,20.038785,1.0692,0.428,4.29625,0.00000
2728.00,4.29707,20.096768,-0.000148,20.038836,1.0689,0.428,4.29707,0.00000
2729.00,4.29850,20.096761,-0.000149,20.038873,1.0686,0.428,4.29850,0.00000
2730.00,4.30057,20.096695,-0.000147,20.038820,1.0683,0.428,4.30057,0.00000
2731.00,4.30051,20.096743,-0.000149,20.038880,1.0681,0.428,4.30051,0.00000
2732.00,4.30093,20.096774,-0.000149,20.038824,1.0678,0.428,4.30093,0.00000
2733.00,4.29987,20.096851,-0.000148,20.038837,1.0675,0.428,4.29987,0.00000
2734.00,4.29894,20.096944,-0.000149,20.038846,1.0673,0.428,4.29894,0.00000
2735.00,4.29856,20.096944,-0.000149,20.038834,1.0670,0.428,4.29856,0.00000
2736.00,4.29853,20.097001,-0.000147,20.038865,1.0667,0.428,4.29853,0.00000
2737.00,4.29851,20.097034,-0.000146,20.038948,1.0664,0.428,4.29851,0.00000
2738.00,4.29868,20.097007,-0.000148,20.038963,1.0661,0.428,4.29868,0.00000
2739.00,4.29873,20.096943,-0.000146,20.038954,1.0659,0.428,4.29873,0.00000
2740.00,4.29763,20.097047,-0.000152,20.039030,1.0656,0.428,4.29763,0.00000
2741.00,4.29772,20.097073,-0.000152,20.039007,1.0653,0.428,4.29772,0.00000
2742.00,4.29788,20.097094,-0.000153,20.038975,1.0651,0.429,4.29788,0.00000
2743.00,4.29859,20.097157,-0.000153,20.038943,1.0648,0.429,4.29859,0.00000
2744.00,4.29856,20.097217,-0.000155,20.038922,1.0645,0.429,4.29856,0.00000
2745.00,4.29907,20.097170,-0.000150,20.038837,1.0643,0.428,4.29907,0.00000
2746.00,4.29897,20.097189,-0.000150,20.038811,1.0640,0.429,4.29897,0.00000
2747.00,4.29901,20.097214,-0.000151,20.038777,1.0638,0.429,4.29901,0.00000
2748.00,4.29838,20.097206,-0.000153,20.038732,1.0635,0.429,4.29838,0.00000
2749.00,4.29803,20.097238,-0.000153,20.038691,1.0633,0.429,4.29803,0.00000
2750.00,4.29822,20.097265,-0.000153,20.038689,1.0630,0.429,4.29822,0.00000
2751.00,4.29743,20.097217,-0.000154,20.038636,1.0627,0.429,4.29743,0.00000
2752.00,4.29724,20.097165,-0.000154,20.038588,1.0624,0.429,4.29724,0.00000
2753.00,4.29662,20.097193,-0.000151,20.038639,1.0621,0.429,4.29662,0.00000
2754.00,4.29638,20.097128,-0.000151,20.038621,1.0617,0.429,4.29638,0.00000
2755.00,4.29641,20.097120,-0.000151,20.038590,1.0614,0.429,4.29641,0.00000
2756.00,4.29720,20.097172,-0.000150,20.038603,1.0610,0.429,4.29720,0.00000
2757.00,4.29667,20.097321,-0.000147,20.038699,1.0606,0.429,4.29667,0.00000
2758.00,4.29786,20.097248,-0.000145,20.038633,1.0602,0.429,4.29786,0.00000
2759.00,4.29943,20.097257,-0.000146,20.038608,1.0599,0.429,4.29943,0.00000
2760.00,4.30002,20.097345,-0.000147,20.038681,1.0595,0.429,4.30002,0.00000
2761.00,4.30024,20.097415,-0.000149,20.038792,1.0592,0.429,4.30024,0.00000
2762.00,4.30116,20.097343,-0.000150,20.038747,1.0588,0.429,4.30116,0.00000
@16,2.0000,4.0, 2760.094 
2763.00,4.30056,20.097512,-0.000151,20.038858,1.0585,0.429,4.30056,0.00000
2764.00,4.29845,20.097648,-0.000151,20.038931,1.0581,0.429,4.29845,0.00000
2765.00,4.29315,20.097631,-0.000148,20.038917,1.0578,0.429,4.29315,0.00000
2766.00,4.28411,20.097645,-0.000148,20.038890,1.0574,0.429,4.28411,0.00000
2767.00,4.27092,20.097674,-0.000150,20.038868,1.0571,0.429,4.27092,0.00000
2768.00,4.25544,20.097652,-0.000150,20.038877,1.0567,0.429,4.25544,0.00000
2769.00,4.24070,20.097669,-0.000149,20.038871,1.0564,0.429,4.24070,0.00000
2770.00,4.23233,20.097770,-0.000150,20.038940,1.0561,0.429,4.23233,0.00000
2771.00,4.22978,20.097743,-0.000149,20.038903,1.0557,0.429,4.22978,0.00000
2772.00,4.23442,20.097780,-0.000148,20.038941,1.0554,0.429,4.23442,0.00000
2773.00,4.24352,20.097831,-0.000147,20.038931,1.0551,0.429,4.24352,0.00000
2774.00,4.25417,20.097827,-0.000146,20.038907,1.0548,0.429,4.25417,0.00000
2775.00,4.26273,20.097731,-0.000146,20.038806,1.0545,0.429,4.26273,0.00000
2776.00,4.27104,20.097799,-0.000149,20.038838,1.0542,0.429,4.27104,0.00000
2777.00,4.27568,20.097776,-0.000150,20.038803,1.0539,0.430,4.27568,0.00000
2778.00,4.27918,20.097728,-0.000151,20.038720,1.0536,0.430,4.27918,0.00000
2779.00,4.28144,20.097674,-0.000155,20.038665,1.0532,0.430,4.28144,0.00000
2780.00,4.28280,20.097744,-0.000158,20.038704,1.0529,0.430,4.28280,0.00000
2781.00,4.28319,20.097717,-0.000157,20.038640,1.0526,0.430,4.28319,0.00000
2782.00,4.28427,20.097841,-0.000157,20.038715,1.0524,0.430,4.28427,0.00000
2783.00,4.28455,20.097906,-0.000157,20.038779,1.0521,0.431,4.28455,0.00000
2784.00,4.28576,20.097973,-0.000155,20.038814,1.0518,0.431,4.28576,0.00000
2785.00,4.28681,20.097980,-0.000151,20.038789,1.0515,0.430,4.28681,0.00000
2786.00,4.28762,20.098005,-0.000148,20.038790,1.0512,0.430,4.28762,0.00000
2787.00,4.28817,20.097976,-0.000146,20.038784,1.0509,0.430,4.28817,0.00000
2788.00,4.28949,20.098024,-0.000148,20.038807,1.0506,0.430,4.28949,0.00000
2789.00,4.28916,20.098067,-0.000149,20.038873,1.0504,0.430,4.28916,0.00000
2790.00,4.28934,20.098100,-0.000150,20.038864,1.0501,0.430,4.28934,0.00000
2791.00,4.28928,20.098133,-0.000152,20.038891,1.0498,0.430,4.28928,0.00000
2792.00,4.28957,20.098190,-0.000155,20.038856,1.0495,0.431,4.28957,0.00000
2793.00,4.29013,20.098160,-0.000150,20.038770,1.0492,0.431,4.29013,0.00000
2794.00,4.29126,20.098108,-0.000150,20.038683,1.0490,0.431,4.29126,0.00000
2795.00,4.29170,20.098143,-0.000151,20.038699,1.0487,0.431,4.29170,0.00000
2796.00,4.29287,20.098186,-0.000152,20.038710,1.0485,0.431,4.29287,0.00000
2797.00,4.29418,20.098183,-0.000153,20.038701,1.0483,0.431,4.29418,0.00000
2798.00,4.29395,20.098270,-0.000156,20.038796,1.0480,0.431,4.29395,0.00000
2799.00,4.29415,20.098369,-0.000152,20.038859,1.0478,0.431,4.29415,0.00000
2800.00,4.29527,20.098357,-0.000152,20.038859,1.0476,0.431,4.29527,0.00000
2801.00,4.29468,20.098373,-0.000150,20.038842,1.0474,0.431,4.29468,0.00000
2802.00,4.29427,20.098377,-0.000148,20.038816,1.0471,0.431,4.29427,0.00000
2803.00,4.29476,20.098321,-0.000144,20.038730,1.0469,0.431,4.29476,0.00000
2804.00,4.29412,20.098379,-0.000146,20.038753,1.0467,0.431,4.29412,0.00000
2805.00,4.29302,20.098501,-0.000143,20.038810,1.0465,0.431,4.29302,0.00000
2806.00,4.29423,20.098538,-0.000146,20.038836,1.0463,0.431,4.29423,0.00000
2807.00,4.29453,20.098556,-0.000146,20.038837,1.0461,0.431,4.29453,0.00000
2808.00,4.29571,20.098632,-0.000148,20.038869,1.0459,0.431,4.29571,0.00000
2809.00,4.29591,20.098616,-0.000152,20.038862,1.0457,0.431,4.29591,0.00000
2810.00,4.29599,20.098547,-0.000154,20.038804,1.0455,0.431,4.29599,0.00000
2811.00,4.29575,20.098583,-0.000153,20.038848,1.0454,0.431,4.29575,0.00000
2812.00,4.29498,20.098587,-0.000153,20.038863,1.0452,0.431,4.29498,0.00000
2813.00,4.29334,20.098684,-0.000153,20.038999,1.0451,0.431,4.29334,0.00000
2814.00,4.29391,20.098661,-0.000151,20.038966,1.0449,0.431,4.29391,0.00000
2815.00,4.29450,20.098743,-0.000148,20.038998,1.0447,0.431,4.29450,0.00000
2816.00,4.29503,20.098684,-0.000144,20.038892,1.0445,0.431,4.29503,0.00000
2817.00,4.29570,20.098718,-0.000146,20.038889,1.0443,0.431,4.29570,0.00000
2818.00,4.29604,20.098656,-0.000148,20.038753,1.0442,0.431,4.29604,0.00000
2819.00,4.29609,20.098712,-0.000148,20.038737,1.0440,0.431,4.29609,0.00000
2820.00,4.29630,20.098708,-0.000152,20.038741,1.0438,0.431,4.29630,0.00000
2821.00,4.29591,20.098770,-0.000157,20.038768,1.0437,0.432,4.29591,0.00000
2822.00,4.29589,20.098832,-0.000153,20.038805,1.0435,0.432,4.29589,0.00000
2823.00,4.29606,20.098804,-0.000150,20.038790,1.0434,0.432,4.29606,0.00000
2824.00,4.29638,20.098792,-0.000150,20.038822,1.0432,0.432,4.29638,0.00000
2825.00,4.29692,20.098719,-0.000147,20.038734,1.0431,0.432,4.29692,0.00000
2826.00,4.29730,20.098680,-0.000144,20.038753,1.0430,0.431,4.29730,0.00000
2827.00,4.29788,20.098642,-0.000142,20.038683,1.0428,0.431,4.29788,0.00000
2828.00,4.29805,20.098688,-0.000145,20.038699,1.0427,0.432,4.29805,0.00000
2829.00,4.29828,20.098697,-0.000142,20.038689,1.0425,0.431,4.29828,0.00000
2830.00,4.29783,20.098771,-0.000145,20.038787,1.0424,0.432,4.29783,0.00000
2831.00,4.29767,20.098831,-0.000143,20.038827,1.0422,0.432,4.29767,0.00000
2832.00,4.29848,20.098919,-0.000144,20.038950,1.0421,0.432,4.29848,0.00000
2833.00,4.29922,20.098999,-0.000142,20.038998,1.0419,0.432,4.29922,0.00000
2834.00,4.29874,20.099035,-0.000148,20.039028,1.0418,0.432,4.29874,0.00000
2835.00,4.29865,20.099142,-0.000145,20.039051,1.0417,0.432,4.29865,0.00000
2836.00,4.29815,20.099175,-0.000148,20.039013,1.0415,0.432,4.29815,0.00000
2837.00,4.29711,20.099184,-0.000145,20.038966,1.0414,0.432,4.29711,0.00000
2838.00,4.29701,20.099156,-0.000143,20.038929,1.0412,0.432,4.29701,0.00000
2839.00,4.29748,20.099203,-0.000142,20.038919,1.0411,0.432,4.29748,0.00000
2840.00,4.29758,20.099163,-0.000139,20.038844,1.0409,0.432,4.29758,0.00000
2841.00,4.29836,20.099232,-0.000139,20.038862,1.0407,0.432,4.29836,0.00000
2842.00,4.29837,20.099267,-0.000144,20.038847,1.0406,0.432,4.29837,0.00000
2843.00,4.29820,20.099347,-0.000144,20.038878,1.0404,0.432,4.29820,0.00000
2844.00,4.29811,20.099293,-0.000142,20.038811,1.0403,0.432,4.29811,0.00000
2845.00,4.29833,20.099333,-0.000143,20.038830,1.0401,0.432,4.29833,0.00000
2846.00,4.29764,20.099346,-0.000141,20.038822,1.0400,0.432,4.29764,0.00000
2847.00,4.29743,20.099362,-0.000142,20.038834,1.0399,0.432,4.29743,0.00000
2848.00,4.29748,20.099297,-0.000141,20.038794,1.0397,0.432,4.29748,0.00000
2849.00,4.29784,20.099404,-0.000144,20.038878,1.0396,0.432,4.29784,0.00000
2850.00,4.29825,20.099448,-0.000144,20.038904,1.0395,0.432,4.29825,0.00000
2851.00,4.29806,20.099474,-0.000149,20.038912,1.0393,0.432,4.29806,0.00000
2852.00,4.29839,20.099531,-0.000151,20.038907,1.0392,0.433,4.29839,0.00000
2853.00,4.29846,20.099587,-0.000154,20.038921,1.0391,0.433,4.29846,0.00000
2854.00,4.29844,20.099603,-0.000150,20.038889,1.0390,0.433,4.29844,0.00000
2855.00,4.29748,20.099607,-0.000151,20.038858,1.0389,0.433,4.29748,0.00000
2856.00,4.29780,20.099616,-0.000148,20.038884,1.0388,0.433,4.29780,0.00000
2857.00,4.29734,20.099526,-0.000142,20.038836,1.0387,0.432,4.29734,0.00000
2858.00,4.29761,20.099557,-0.000139,20.038836,1.0386,0.432,4.29761,0.00000
2859.00,4.29781,20.099542,-0.000140,20.038826,1.0385,0.432,4.29781,0.00000
2860.00,4.29892,20.099546,-0.000143,20.038844,1.0385,0.432,4.29892,0.00000
2861.00,4.29980,20.099530,-0.000145,20.038813,1.0384,0.433,4.29980,0.00000
2862.00,4.30093,20.099549,-0.000148,20.038795,1.0383,0.433,4.30093,0.00000
2863.00,4.30026,20.099552,-0.000150,20.038806,1.0382,0.433,4.30026,0.00000
2864.00,4.30016,20.099607,-0.000150,20.038839,1.0382,0.433,4.30016,0.00000
2865.00,4.29984,20.099647,-0.000147,20.038887,1.0381,0.433,4.29984,0.00000
2866.00,4.29995,20.099697,-0.000145,20.038905,1.0380,0.433,4.29995,0.00000
2867.00,4.29981,20.099835,-0.000146,20.039033,1.0379,0.433,4.29981,0.00000
2868.00,4.30049,20.099861,-0.000144,20.039006,1.0378,0.433,4.30049,0.00000
2869.00,4.29971,20.099903,-0.000146,20.039017,1.0378,0.433,4.29971,0.00000
2870.00,4.29964,20.099947,-0.000149,20.038979,1.0377,0.433,4.29964,0.00000
2871.00,4.29941,20.099973,-0.000151,20.038961,1.0376,0.433,4.29941,0.00000
2872.00,4.29904,20.099863,-0.000152,20.038854,1.0375,0.433,4.29904,0.00000
2873.00,4.29880,20.099949,-0.000155,20.038905,1.0375,0.433,4.29880,0.00000
2874.00,4.29984,20.099930,-0.000156,20.038888,1.0374,0.433,4.29984,0.00000
2875.00,4.29989,20.099909,-0.000152,20.038871,1.0373,0.433,4.29989,0.00000
2876.00,4.29845,20.099881,-0.000152,20.038822,1.0372,0.433,4.29845,0.00000
2877.00,4.29840,20.099929,-0.000151,20.038823,1.0372,0.433,4.29840,0.00000
2878.00,4.29811,20.099877,-0.000150,20.038768,1.0371,0.433,4.29811,0.00000
2879.00,4.29820,20.099920,-0.000151,20.038745,1.0370,0.433,4.29820,0.00000
2880.00,4.29814,20.099953,-0.000154,20.038732,1.0370,0.433,4.29814,0.00000
2881.00,4.29942,20.099898,-0.000153,20.038691,1.0369,0.433,4.29942,0.00000
2882.00,4.29969,20.099924,-0.000155,20.038738,1.0368,0.434,4.29969,0.00000
2883.00,4.30007,20.099879,-0.000159,20.038699,1.0367,0.434,4.30007,0.00000
2884.00,4.29974,20.099829,-0.000158,20.038647,1.0367,0.434,4.29974,0.00000
2885.00,4.29912,20.099775,-0.000159,20.038607,1.0366,0.434,4.29912,0.00000
2886.00,4.29828,20.099860,-0.000158,20.038658,1.0365,0.434,4.29828,0.00000
2887.00,4.29813,20.099854,-0.000156,20.038610,1.0365,0.434,4.29813,0.00000
2888.00,4.29825,20.099929,-0.000154,20.038605,1.0364,0.434,4.29825,0.00000
2889.00,4.29888,20.099980,-0.000156,20.038634,1.0364,0.434,4.29888,0.00000
2890.00,4.29966,20.100028,-0.000156,20.038624,1.0364,0.434,4.29966,0.00000
2891.00,4.30078,20.100068,-0.000153,20.038625,1.0363,0.434,4.30078,0.00000
2892.00,4.30114,20.100194,-0.000152,20.038694,1.0363,0.434,4.30114,0.00000
2893.00,4.30075,20.100229,-0.000151,20.038705,1.0363,0.434,4.30075,0.00000
2894.00,4.29939,20.100263,-0.000145,20.038706,1.0362,0.434,4.29939,0.00000
2895.00,4.29899,20.100334,-0.000144,20.038733,1.0362,0.434,4.29899,0.00000
2896.00,4.29850,20.100320,-0.000152,20.038713,1.0362,0.434,4.29850,0.00000
2897.00,4.29835,20.100288,-0.000154,20.038693,1.0362,0.434,4.29835,0.00000
2898.00,4.29903,20.100289,-0.000156,20.038715,1.0362,0.434,4.29903,0.00000
2899.00,4.29927,20.100301,-0.000163,20.038764,1.0362,0.435,4.29927,0.00000
2900.00,4.29946,20.100246,-0.000163,20.038793,1.0362,0.435,4.29946,0.00000
2901.00,4.29965,20.100230,-0.000157,20.038780,1.0362,0.435,4.29965,0.00000
2902.00,4.29899,20.100272,-0.000156,20.038768,1.0363,0.435,4.29899,0.00000
2903.00,4.29861,20.100351,-0.000154,20.038834,1.0363,0.435,4.29861,0.00000
2904.00,4.29938,20.100327,-0.000151,20.038747,1.0363,0.435,4.29938,0.00000
2905.00,4.29965,20.100389,-0.000154,20.038741,1.0363,0.435,4.29965,0.00000
2906.00,4.30015,20.100504,-0.000155,20.038793,1.0363,0.435,4.30015,0.00000
2907.00,4.30094,20.100497,-0.000152,20.038806,1.0363,0.435,4.30094,0.00000
2908.00,4.30127,20.100465,-0.000151,20.038721,1.0364,0.435,4.30127,0.00000
2909.00,4.30154,20.100542,-0.000150,20.038791,1.0364,0.435,4.30154,0.00000
2910.00,4.30185,20.100550,-0.000146,20.038788,1.0364,0.435,4.30185,0.00000
2911.00,4.30164,20.100542,-0.000145,20.038812,1.0364,0.435,4.30164,0.00000
2912.00,4.30102,20.100563,-0.000147,20.038826,1.0364,0.435,4.30102,0.00000
@17,2.0000,4.0, 2910.056 
2913.00,4.30023,20.100622,-0.000148,20.038867,1.0364,0.435,4.30023,0.00000
2914.00,4.29882,20.100641,-0.000149,20.038858,1.0364,0.435,4.29882,0.00000
2915.00,4.29523,20.100680,-0.000155,20.038860,1.0364,0.435,4.29523,0.00000
2916.00,4.28747,20.100703,-0.000153,20.038818,1.0364,0.435,4.28747,0.00000
2917.00,4.27613,20.100719,-0.000156,20.038783,1.0365,0.435,4.27613,0.00000
2918.00,4.26142,20.100722,-0.000156,20.038776,1.0365,0.435,4.26142,0.00000
2919.00,4.24772,20.100764,-0.000157,20.038788,1.0365,0.435,4.24772,0.00000
2920.00,4.23875,20.100863,-0.000154,20.038875,1.0365,0.435,4.23875,0.00000
2921.00,4.23654,20.100911,-0.000159,20.038960,1.0365,0.436,4.23654,0.00000
2922.00,4.24011,20.100984,-0.000157,20.038980,1.0365,0.436,4.24011,0.00000
2923.00,4.24847,20.100931,-0.000155,20.038967,1.0365,0.436,4.24847,0.00000
2924.00,4.25772,20.100942,-0.000153,20.038967,1.0365,0.436,4.25772,0.00000
2925.00,4.26578,20.100841,-0.000151,20.038860,1.0365,0.436,4.26578,0.00000
2926.00,4.27193,20.100829,-0.000148,20.038767,1.0366,0.435,4.27193,0.00000
2927.00,4.27741,20.100808,-0.000148,20.038718,1.0366,0.435,4.27741,0.00000
2928.00,4.28175,20.100918,-0.000152,20.038802,1.0367,0.435,4.28175,0.00000
2929.00,4.28452,20.100957,-0.000154,20.038818,1.0367,0.436,4.28452,0.00000
2930.00,4.28585,20.100936,-0.000155,20.038784,1.0367,0.436,4.28585,0.00000
2931.00,4.28677,20.100907,-0.000156,20.038762,1.0367,0.436,4.28677,0.00000
2932.00,4.28665,20.100993,-0.000154,20.038858,1.0367,0.436,4.28665,0.00000
2933.00,4.28614,20.100972,-0.000152,20.038798,1.0367,0.436,4.28614,0.00000
2934.00,4.28579,20.100970,-0.000152,20.038782,1.0367,0.436,4.28579,0.00000
2935.00,4.28655,20.101073,-0.000149,20.038841,1.0367,0.436,4.28655,0.00000
2936.00,4.28726,20.101158,-0.000149,20.038893,1.0367,0.435,4.28726,0.00000
2937.00,4.28846,20.101128,-0.000153,20.038839,1.0367,0.436,4.28846,0.00000
2938.00,4.28939,20.101163,-0.000155,20.038848,1.0367,0.436,4.28939,0.00000
2939.00,4.29071,20.101153,-0.000156,20.038780,1.0367,0.436,4.29071,0.00000
2940.00,4.29147,20.101150,-0.000162,20.038709,1.0367,0.436,4.29147,0.00000
2941.00,4.29217,20.101162,-0.000163,20.038687,1.0367,0.437,4.29217,0.00000
2942.00,4.29256,20.101167,-0.000163,20.038629,1.0367,0.437,4.29256,0.00000
2943.00,4.29296,20.101222,-0.000162,20.038658,1.0368,0.437,4.29296,0.00000
2944.00,4.29382,20.101316,-0.000163,20.038757,1.0368,0.437,4.29382,0.00000
2945.00,4.29370,20.101357,-0.000159,20.038827,1.0368,0.437,4.29370,0.00000
2946.00,4.29395,20.101395,-0.000155,20.038849,1.0368,0.437,4.29395,0.00000
2947.00,4.29462,20.101481,-0.000152,20.038982,1.0368,0.436,4.29462,0.00000
2948.00,4.29539,20.101447,-0.000155,20.038931,1.0367,0.437,4.29539,0.00000
2949.00,4.29407,20.101397,-0.000154,20.038847,1.0368,0.437,4.29407,0.00000
2950.00,4.29408,20.101462,-0.000154,20.038888,1.0368,0.436,4.29408,0.00000
2951.00,4.29381,20.101507,-0.000159,20.038893,1.0367,0.437,4.29381,0.00000
2952.00,4.29330,20.101537,-0.000161,20.038878,1.0367,0.437,4.29330,0.00000
2953.00,4.29263,20.101583,-0.000159,20.038887,1.0367,0.437,4.29263,0.00000
2954.00,4.29353,20.101687,-0.000158,20.038927,1.0367,0.437,4.29353,0.00000
2955.00,4.29384,20.101703,-0.000162,20.038890,1.0367,0.437,4.29384,0.00000
2956.00,4.29408,20.101758,-0.000160,20.038939,1.0367,0.437,4.29408,0.00000
2957.00,4.29422,20.101703,-0.000160,20.038840,1.0367,0.437,4.29422,0.00000
2958.00,4.29454,20.101730,-0.000161,20.038851,1.0367,0.437,4.29454,0.00000
2959.00,4.29368,20.101764,-0.000159,20.038916,1.0367,0.437,4.29368,0.00000
2960.00,4.29343,20.101727,-0.000158,20.038907,1.0367,0.437,4.29343,0.00000
2961.00,4.29328,20.101663,-0.000162,20.038844,1.0367,0.437,4.29328,0.00000
2962.00,4.29375,20.101754,-0.000162,20.038901,1.0368,0.437,4.29375,0.00000
2963.00,4.29442,20.101774,-0.000161,20.038931,1.0368,0.437,4.29442,0.00000
2964.00,4.29621,20.101755,-0.000166,20.038914,1.0368,0.438,4.29621,0.00000
2965.00,4.29671,20.101815,-0.000166,20.038936,1.0368,0.438,4.29671,0.00000
2966.00,4.29684,20.101856,-0.000162,20.038908,1.0369,0.438,4.29684,0.00000
2967.00,4.29585,20.101850,-0.000159,20.038941,1.0369,0.438,4.29585,0.00000
2968.00,4.29520,20.101850,-0.000160,20.038878,1.0369,0.438,4.29520,0.00000
2969.00,4.29495,20.101810,-0.000157,20.038811,1.0369,0.438,4.29495,0.00000
2970.00,4.29572,20.101825,-0.000157,20.038806,1.0369,0.438,4.29572,0.00000
2971.00,4.29620,20.101781,-0.000158,20.038777,1.0370,0.438,4.29620,0.00000
2972.00,4.29674,20.101817,-0.000157,20.038767,1.0370,0.438,4.29674,0.00000
2973.00,4.29715,20.101904,-0.000156,20.038851,1.0370,0.438,4.29715,0.00000
2974.00,4.29635,20.101952,-0.000154,20.038877,1.0370,0.438,4.29635,0.00000
2975.00,4.29490,20.101994,-0.000150,20.038892,1.0370,0.438,4.29490,0.00000
2976.00,4.29434,20.102102,-0.000149,20.038991,1.0371,0.438,4.29434,0.00000
2977.00,4.29508,20.102094,-0.000150,20.038943,1.0371,0.438,4.29508,0.00000
2978.00,4.29587,20.102061,-0.000150,20.038860,1.0371,0.438,4.29587,0.00000
2979.00,4.29620,20.102063,-0.000151,20.038819,1.0371,0.438,4.29620,0.00000
2980.00,4.29722,20.102076,-0.000154,20.038786,1.0371,0.438,4.29722,0.00000
2981.00,4.29715,20.102133,-0.000153,20.038799,1.0371,0.438,4.29715,0.00000
2982.00,4.29739,20.102128,-0.000155,20.038798,1.0371,0.438,4.29739,0.00000
2983.00,4.29670,20.102144,-0.000154,20.038809,1.0370,0.438,4.29670,0.00000
2984.00,4.29725,20.102209,-0.000157,20.038890,1.0370,0.438,4.29725,0.00000
2985.00,4.29681,20.102252,-0.000158,20.038942,1.0370,0.438,4.29681,0.00000
2986.00,4.29739,20.102246,-0.000161,20.038947,1.0370,0.438,4.29739,0.00000
2987.00,4.29643,20.102252,-0.000158,20.038927,1.0370,0.438,4.29643,0.00000
2988.00,4.29643,20.102231,-0.000160,20.038902,1.0369,0.438,4.29643,0.00000
2989.00,4.29621,20.102260,-0.000159,20.038944,1.0369,0.439,4.29621,0.00000
2990.00,4.29647,20.102219,-0.000156,20.038897,1.0369,0.438,4.29647,0.00000
2991.00,4.29677,20.102138,-0.000153,20.038822,1.0369,0.438,4.29677,0.00000
2992.00,4.29709,20.102103,-0.000155,20.038813,1.0369,0.438,4.29709,0.00000
2993.00,4.29724,20.102206,-0.000155,20.038896,1.0369,0.439,4.29724,0.00000
2994.00,4.29682,20.102185,-0.000153,20.038817,1.0369,0.438,4.29682,0.00000
2995.00,4.29640,20.102255,-0.000153,20.038814,1.0369,0.439,4.29640,0.00000
2996.00,4.29664,20.102370,-0.000155,20.038817,1.0369,0.439,4.29664,0.00000
2997.00,4.29663,20.102475,-0.000154,20.038805,1.0370,0.439,4.29663,0.00000
2998.00,4.29673,20.102429,-0.000152,20.038731,1.0369,0.439,4.29673,0.00000
2999.00,4.29725,20.102486,-0.000152,20.038757,1.0369,0.439,4.29725,0.00000
3000.00,4.29794,20.102431,-0.000151,20.038746,1.0369,0.439,4.29794,0.00000
3001.00,4.29697,20.102439,-0.000152,20.038795,1.0369,0.439,4.29697,0.00000
3002.00,4.29655,20.102415,-0.000150,20.038798,1.0369,0.439,4.29655,0.00000
3003.00,4.29594,20.102493,-0.000155,20.038830,1.0369,0.439,4.29594,0.00000
3004.00,4.29518,20.102480,-0.000159,20.038815,1.0369,0.439,4.29518,0.00000
3005.00,4.29484,20.102499,-0.000160,20.038774,1.0369,0.439,4.29484,0.00000
3006.00,4.29590,20.102495,-0.000159,20.038739,1.0369,0.440,4.29590,0.00000
3007.00,4.29653,20.102565,-0.000158,20.038773,1.0369,0.440,4.29653,0.00000
3008.00,4.29724,20.102527,-0.000152,20.038705,1.0369,0.440,4.29724,0.00000
3009.00,4.29787,20.102532,-0.000148,20.038652,1.0369,0.439,4.29787,0.00000
3010.00,4.29732,20.102614,-0.000149,20.038702,1.0369,0.439,4.29732,0.00000
3011.00,4.29667,20.102684,-0.000149,20.038755,1.0369,0.440,4.29667,0.00000
3012.00,4.29746,20.102648,-0.000151,20.038727,1.0369,0.440,4.29746,0.00000
3013.00,4.29782,20.102729,-0.000152,20.038805,1.0369,0.440,4.29782,0.00000
3014.00,4.29823,20.102761,-0.000150,20.038836,1.0370,0.440,4.29823,0.00000
3015.00,4.29922,20.102703,-0.000150,20.038765,1.0370,0.440,4.29922,0.00000
3016.00,4.29970,20.102670,-0.000149,20.038691,1.0370,0.440,4.29970,0.00000
3017.00,4.29916,20.102712,-0.000149,20.038686,1.0370,0.440,4.29916,0.00000
3018.00,4.29863,20.102617,-0.000152,20.038589,1.0370,0.440,4.29863,0.00000
3019.00,4.29784,20.102659,-0.000153,20.038644,1.0370,0.440,4.29784,0.00000
3020.00,4.29761,20.102732,-0.000151,20.038756,1.0370,0.440,4.29761,0.00000
3021.00,4.29717,20.102769,-0.000152,20.038803,1.0371,0.440,4.29717,0.00000
3022.00,4.29679,20.102807,-0.000151,20.038838,1.0371,0.440,4.29679,0.00000
3023.00,4.29611,20.102921,-0.000150,20.038932,1.0372,0.440,4.29611,0.00000
3024.00,4.29592,20.102977,-0.000151,20.038931,1.0372,0.440,4.29592,0.00000
3025.00,4.29620,20.102981,-0.000155,20.038879,1.0373,0.440,4.29620,0.00000
3026.00,4.29626,20.103050,-0.000155,20.038895,1.0373,0.441,4.29626,0.00000
3027.00,4.29614,20.103098,-0.000154,20.038929,1.0374,0.440,4.29614,0.00000
3028.00,4.29664,20.103114,-0.000149,20.038918,1.0374,0.440,4.29664,0.00000
3029.00,4.29657,20.103128,-0.000150,20.038900,1.0374,0.440,4.29657,0.00000
3030.00,4.29637,20.103154,-0.000148,20.038865,1.0375,0.440,4.29637,0.00000
3031.00,4.29633,20.103112,-0.000146,20.038802,1.0375,0.440,4.29633,0.00000
3032.00,4.29605,20.103044,-0.000148,20.038656,1.0375,0.440,4.29605,0.00000
3033.00,4.29605,20.103064,-0.000150,20.038620,1.0375,0.441,4.29605,0.00000
3034.00,4.29725,20.103063,-0.000147,20.038596,1.0375,0.441,4.29725,0.00000
3035.00,4.29666,20.103080,-0.000145,20.038598,1.0375,0.440,4.29666,0.00000
3036.00,4.29630,20.103172,-0.000148,20.038664,1.0375,0.441,4.29630,0.00000
3037.00,4.29722,20.103281,-0.000149,20.038750,1.0375,0.441,4.29722,0.00000
3038.00,4.29728,20.103269,-0.000150,20.038714,1.0376,0.441,4.29728,0.00000
3039.00,4.29652,20.103193,-0.000155,20.038608,1.0376,0.441,4.29652,0.00000
3040.00,4.29654,20.103234,-0.000157,20.038625,1.0376,0.441,4.29654,0.00000
3041.00,4.29640,20.103157,-0.000155,20.038573,1.0376,0.441,4.29640,0.00000
3042.00,4.29565,20.103191,-0.000153,20.038625,1.0376,0.441,4.29565,0.00000
3043.00,4.29614,20.103238,-0.000155,20.038702,1.0377,0.441,4.29614,0.00000
3044.00,4.29673,20.103397,-0.000153,20.038777,1.0377,0.441,4.29673,0.00000
3045.00,4.29768,20.103474,-0.000150,20.038815,1.0377,0.441,4.29768,0.00000
3046.00,4.29795,20.103550,-0.000151,20.038848,1.0377,0.441,4.29795,0.00000
3047.00,4.29736,20.103570,-0.000151,20.038863,1.0378,0.441,4.29736,0.00000
3048.00,4.29658,20.103623,-0.000153,20.038903,1.0378,0.441,4.29658,0.00000
3049.00,4.29609,20.103576,-0.000151,20.038927,1.0378,0.441,4.29609,0.00000
3050.00,4.29538,20.103554,-0.000151,20.038913,1.0379,0.441,4.29538,0.00000
3051.00,4.29628,20.103552,-0.000149,20.038875,1.0379,0.441,4.29628,0.00000
3052.00,4.29775,20.103540,-0.000150,20.038834,1.0379,0.441,4.29775,0.00000
3053.00,4.29766,20.103561,-0.000149,20.038774,1.0379,0.441,4.29766,0.00000
3054.00,4.29702,20.103553,-0.000148,20.038751,1.0379,0.441,4.29702,0.00000
3055.00,4.29681,20.103520,-0.000149,20.038729,1.0380,0.442,4.29681,0.00000
3056.00,4.29642,20.103553,-0.000152,20.038764,1.0380,0.442,4.29642,0.00000
3057.00,4.29631,20.103590,-0.000152,20.038803,1.0380,0.442,4.29631,0.00000
3058.00,4.29687,20.103582,-0.000149,20.038813,1.0380,0.442,4.29687,0.00000
3059.00,4.29725,20.103700,-0.000152,20.038855,1.0381,0.442,4.29725,0.00000
3060.00,4.29666,20.103731,-0.000152,20.038838,1.0382,0.442,4.29666,0.00000
3061.00,4.29705,20.103753,-0.000151,20.038820,1.0383,0.442,4.29705,0.00000
3062.00,4.29732,20.103808,-0.000152,20.038825,1.0384,0.442,4.29732,0.00000
@18,2.0000,4.0, 3060.051 
3063.00,4.29759,20.103758,-0.000156,20.038761,1.0384,0.442,4.29759,0.00000
3064.00,4.29780,20.103752,-0.000156,20.038752,1.0385,0.442,4.29780,0.00000
3065.00,4.29601,20.103740,-0.000156,20.038751,1.0385,0.442,4.29601,0.00000
3066.00,4.28810,20.103750,-0.000156,20.038764,1.0386,0.442,4.28810,0.00000
3067.00,4.27575,20.103668,-0.000150,20.038677,1.0387,0.442,4.27575,0.00000
3068.00,4.26184,20.103833,-0.000148,20.038817,1.0387,0.442,4.26184,0.00000
3069.00,4.24876,20.103848,-0.000151,20.038824,1.0388,0.442,4.24876,0.00000
3070.00,4.24023,20.103907,-0.000152,20.038820,1.0389,0.442,4.24023,0.00000
3071.00,4.23786,20.103834,-0.000155,20.038740,1.0389,0.443,4.23786,0.00000
3072.00,4.24282,20.103850,-0.000159,20.038780,1.0390,0.443,4.24282,0.00000
3073.00,4.25153,20.103780,-0.000159,20.038741,1.0391,0.443,4.25153,0.00000
3074.00,4.26031,20.103825,-0.000157,20.038778,1.0391,0.443,4.26031,0.00000
3075.00,4.26748,20.103882,-0.000156,20.038865,1.0392,0.443,4.26748,0.00000
3076.00,4.27437,20.104067,-0.000153,20.038987,1.0392,0.443,4.27437,0.00000
3077.00,4.27794,20.104131,-0.000153,20.038999,1.0392,0.443,4.27794,0.00000
3078.00,4.27984,20.104103,-0.000155,20.038925,1.0393,0.443,4.27984,0.00000
3079.00,4.28166,20.104062,-0.000158,20.038867,1.0393,0.443,4.28166,0.00000
3080.00,4.28321,20.104033,-0.000161,20.038777,1.0394,0.443,4.28321,0.00000
3081.00,4.28386,20.104023,-0.000165,20.038751,1.0394,0.443,4.28386,0.00000
3082.00,4.28480,20.104049,-0.000165,20.038763,1.0395,0.443,4.28480,0.00000
3083.00,4.28518,20.104162,-0.000166,20.038804,1.0395,0.443,4.28518,0.00000
3084.00,4.28538,20.104154,-0.000163,20.038791,1.0396,0.443,4.28538,0.00000
3085.00,4.28590,20.104179,-0.000161,20.038806,1.0396,0.443,4.28590,0.00000
3086.00,4.28643,20.104208,-0.000159,20.038803,1.0396,0.443,4.28643,0.00000
3087.00,4.28774,20.104198,-0.000164,20.038711,1.0397,0.444,4.28774,0.00000
3088.00,4.28892,20.104190,-0.000160,20.038714,1.0397,0.444,4.28892,0.00000
3089.00,4.28999,20.104236,-0.000161,20.038689,1.0397,0.444,4.28999,0.00000
3090.00,4.29099,20.104299,-0.000161,20.038713,1.0397,0.444,4.29099,0.00000
3091.00,4.29133,20.104328,-0.000164,20.038715,1.0398,0.444,4.29133,0.00000
3092.00,4.29109,20.104361,-0.000160,20.038754,1.0398,0.444,4.29109,0.00000
3093.00,4.29110,20.104409,-0.000162,20.038764,1.0398,0.444,4.29110,0.00000
3094.00,4.29124,20.104455,-0.000160,20.038827,1.0398,0.444,4.29124,0.00000
3095.00,4.29086,20.104444,-0.000159,20.038801,1.0399,0.444,4.29086,0.00000
3096.00,4.29001,20.104419,-0.000157,20.038787,1.0399,0.444,4.29001,0.00000
3097.00,4.29036,20.104396,-0.000155,20.038760,1.0399,0.444,4.29036,0.00000
3098.00,4.29062,20.104336,-0.000153,20.038709,1.0399,0.444,4.29062,0.00000
3099.00,4.29115,20.104341,-0.000155,20.038692,1.0399,0.444,4.29115,0.00000
3100.00,4.29140,20.104378,-0.000160,20.038717,1.0400,0.444,4.29140,0.00000
3101.00,4.29166,20.104402,-0.000163,20.038714,1.0400,0.444,4.29166,0.00000
3102.00,4.29109,20.104529,-0.000170,20.038779,1.0400,0.445,4.29109,0.00000
3103.00,4.29075,20.104578,-0.000170,20.038810,1.0400,0.445,4.29075,0.00000
3104.00,4.29009,20.104540,-0.000168,20.038789,1.0401,0.445,4.29009,0.00000
3105.00,4.29119,20.104454,-0.000160,20.038728,1.0401,0.444,4.29119,0.00000
3106.00,4.29266,20.104488,-0.000155,20.038711,1.0400,0.444,4.29266,0.00000
3107.00,4.29363,20.104467,-0.000148,20.038709,1.0400,0.444,4.29363,0.00000
3108.00,4.29354,20.104529,-0.000151,20.038739,1.0400,0.444,4.29354,0.00000
3109.00,4.29417,20.104588,-0.000154,20.038728,1.0400,0.444,4.29417,0.00000
3110.00,4.29319,20.104719,-0.000157,20.038778,1.0401,0.444,4.29319,0.00000
3111.00,4.29285,20.104663,-0.000157,20.038708,1.0401,0.444,4.29285,0.00000
3112.00,4.29204,20.104689,-0.000159,20.038739,1.0401,0.445,4.29204,0.00000
3113.00,4.29244,20.104702,-0.000158,20.038731,1.0401,0.445,4.29244,0.00000
3114.00,4.29252,20.104682,-0.000159,20.038715,1.0401,0.445,4.29252,0.00000
3115.00,4.29327,20.104660,-0.000159,20.038731,1.0401,0.445,4.29327,0.00000
3116.00,4.29364,20.104650,-0.000163,20.038719,1.0401,0.445,4.29364,0.00000
3117.00,4.29426,20.104641,-0.000167,20.038659,1.0401,0.445,4.29426,0.00000
3118.00,4.29508,20.104559,-0.000173,20.038552,1.0401,0.445,4.29508,0.00000
3119.00,4.29554,20.104688,-0.000172,20.038632,1.0401,0.445,4.29554,0.00000
3120.00,4.29537,20.104742,-0.000173,20.038630,1.0401,0.446,4.29537,0.00000
3121.00,4.29474,20.104830,-0.000172,20.038690,1.0401,0.446,4.29474,0.00000
3122.00,4.29465,20.104797,-0.000170,20.038660,1.0401,0.446,4.29465,0.00000
3123.00,4.29464,20.104922,-0.000165,20.038741,1.0402,0.445,4.29464,0.00000
3124.00,4.29461,20.104841,-0.000166,20.038662,1.0402,0.445,4.29461,0.00000
3125.00,4.29472,20.104861,-0.000165,20.038658,1.0402,0.446,4.29472,0.00000
3126.00,4.29511,20.104891,-0.000167,20.038696,1.0402,0.446,4.29511,0.00000
3127.00,4.29500,20.104940,-0.000167,20.038744,1.0402,0.446,4.29500,0.00000
3128.00,4.29454,20.105028,-0.000166,20.038851,1.0403,0.446,4.29454,0.00000
3129.00,4.29372,20.105057,-0.000164,20.038858,1.0403,0.446,4.29372,0.00000
3130.00,4.29391,20.105112,-0.000162,20.038894,1.0404,0.446,4.29391,0.00000
3131.00,4.29440,20.105114,-0.000160,20.038866,1.0404,0.446,4.29440,0.00000
3132.00,4.29523,20.105120,-0.000156,20.038823,1.0405,0.446,4.29523,0.00000
3133.00,4.29586,20.105054,-0.000154,20.038738,1.0406,0.446,4.29586,0.00000
3134.00,4.29584,20.105072,-0.000156,20.038752,1.0406,0.446,4.29584,0.00000
3135.00,4.29549,20.105116,-0.000160,20.038759,1.0407,0.446,4.29549,0.00000
3136.00,4.29461,20.105209,-0.000162,20.038794,1.0407,0.446,4.29461,0.00000
3137.00,4.29432,20.105216,-0.000165,20.038782,1.0408,0.446,4.29432,0.00000
3138.00,4.29366,20.105252,-0.000168,20.038748,1.0408,0.447,4.29366,0.00000
3139.00,4.29319,20.105270,-0.000166,20.038717,1.0409,0.447,4.29319,0.00000
3140.00,4.29299,20.105213,-0.000164,20.038687,1.0410,0.446,4.29299,0.00000
3141.00,4.29316,20.105114,-0.000163,20.038631,1.0411,0.446,4.29316,0.00000
3142.00,4.29287,20.105188,-0.000161,20.038669,1.0411,0.446,4.29287,0.00000
3143.00,4.29310,20.105163,-0.000159,20.038668,1.0412,0.446,4.29310,0.00000
3144.00,4.29423,20.105207,-0.000159,20.038680,1.0412,0.446,4.29423,0.00000
3145.00,4.29475,20.105257,-0.000159,20.038687,1.0412,0.446,4.29475,0.00000
3146.00,4.29513,20.105315,-0.000159,20.038687,1.0413,0.446,4.29513,0.00000
3147.00,4.29526,20.105338,-0.000161,20.038687,1.0413,0.447,4.29526,0.00000
3148.00,4.29502,20.105401,-0.000165,20.038713,1.0414,0.447,4.29502,0.00000
3149.00,4.29433,20.105413,-0.000165,20.038751,1.0415,0.447,4.29433,0.00000
3150.00,4.29345,20.105388,-0.000164,20.038656,1.0415,0.447,4.29345,0.00000
3151.00,4.29284,20.105449,-0.000166,20.038703,1.0416,0.447,4.29284,0.00000
3152.00,4.29135,20.105425,-0.000171,20.038635,1.0417,0.447,4.29135,0.00000
3153.00,4.29140,20.105412,-0.000172,20.038532,1.0417,0.448,4.29140,0.00000
3154.00,4.29188,20.105449,-0.000171,20.038516,1.0418,0.448,4.29188,0.00000
3155.00,4.29369,20.105453,-0.000170,20.038524,1.0418,0.448,4.29369,0.00000
3156.00,4.29391,20.105402,-0.000167,20.038445,1.0419,0.447,4.29391,0.00000
3157.00,4.29564,20.105467,-0.000163,20.038452,1.0420,0.447,4.29564,0.00000
3158.00,4.29569,20.105480,-0.000158,20.038466,1.0420,0.447,4.29569,0.00000
3159.00,4.29523,20.105521,-0.000161,20.038471,1.0421,0.447,4.29523,0.00000
3160.00,4.29445,20.105602,-0.000165,20.038505,1.0422,0.448,4.29445,0.00000
3161.00,4.29520,20.105625,-0.000169,20.038505,1.0422,0.448,4.29520,0.00000
3162.00,4.29536,20.105604,-0.000170,20.038529,1.0423,0.448,4.29536,0.00000
3163.00,4.29575,20.105635,-0.000171,20.038598,1.0424,0.448,4.29575,0.00000
3164.00,4.29566,20.105687,-0.000171,20.038633,1.0424,0.448,4.29566,0.00000
3165.00,4.29504,20.105693,-0.000168,20.038665,1.0425,0.448,4.29504,0.00000
3166.00,4.29455,20.105730,-0.000164,20.038659,1.0426,0.448,4.29455,0.00000
3167.00,4.29416,20.105763,-0.000164,20.038682,1.0426,0.448,4.29416,0.00000
3168.00,4.29374,20.105798,-0.000165,20.038713,1.0427,0.448,4.29374,0.00000
3169.00,4.29399,20.105764,-0.000164,20.038630,1.0427,0.448,4.29399,0.00000
3170.00,4.29426,20.105774,-0.000161,20.038638,1.0427,0.448,4.29426,0.00000
3171.00,4.29449,20.105799,-0.000160,20.038696,1.0428,0.448,4.29449,0.00000
3172.00,4.29367,20.105854,-0.000161,20.038696,1.0428,0.449,4.29367,0.00000
3173.00,4.29333,20.105837,-0.000159,20.038620,1.0429,0.449,4.29333,0.00000
3174.00,4.29301,20.105855,-0.000159,20.038619,1.0429,0.449,4.29301,0.00000
3175.00,4.29296,20.105880,-0.000161,20.038586,1.0429,0.449,4.29296,0.00000
3176.00,4.29247,20.105906,-0.000162,20.038531,1.0430,0.449,4.29247,0.00000
3177.00,4.29284,20.105858,-0.000158,20.038469,1.0430,0.449,4.29284,0.00000
3178.00,4.29277,20.105904,-0.000157,20.038536,1.0430,0.449,4.29277,0.00000
3179.00,4.29349,20.105912,-0.000157,20.038502,1.0431,0.449,4.29349,0.00000
3180.00,4.29322,20.105976,-0.000157,20.038569,1.0431,0.449,4.29322,0.00000
3181.00,4.29275,20.106075,-0.000157,20.038637,1.0432,0.449,4.29275,0.00000
3182.00,4.29259,20.106105,-0.000158,20.038640,1.0432,0.449,4.29259,0.00000
3183.00,4.29349,20.106147,-0.000158,20.038595,1.0432,0.449,4.29349,0.00000
3184.00,4.29320,20.106190,-0.000158,20.038620,1.0433,0.449,4.29320,0.00000
3185.00,4.29345,20.106175,-0.000159,20.038532,1.0433,0.449,4.29345,0.00000
3186.00,4.29417,20.106124,-0.000163,20.038465,1.0434,0.449,4.29417,0.00000
3187.00,4.29451,20.106208,-0.000162,20.038535,1.0434,0.449,4.29451,0.00000
3188.00,4.29395,20.106254,-0.000164,20.038589,1.0434,0.450,4.29395,0.00000
3189.00,4.29373,20.106289,-0.000162,20.038655,1.0435,0.450,4.29373,0.00000
3190.00,4.29301,20.106270,-0.000158,20.038635,1.0435,0.449,4.29301,0.00000
3191.00,4.29294,20.106241,-0.000155,20.038596,1.0435,0.449,4.29294,0.00000
3192.00,4.29207,20.106305,-0.000153,20.038706,1.0435,0.449,4.29207,0.00000
3193.00,4.29210,20.106204,-0.000148,20.038620,1.0435,0.449,4.29210,0.00000
3194.00,4.29221,20.106217,-0.000148,20.038619,1.0435,0.449,4.29221,0.00000
3195.00,4.29302,20.106332,-0.000151,20.038719,1.0435,0.449,4.29302,0.00000
3196.00,4.29280,20.106368,-0.000151,20.038747,1.0435,0.449,4.29280,0.00000
3197.00,4.29392,20.106352,-0.000150,20.038643,1.0435,0.449,4.29392,0.00000
3198.00,4.29505,20.106466,-0.000154,20.038683,1.0434,0.450,4.29505,0.00000
3199.00,4.29571,20.106405,-0.000155,20.038570,1.0434,0.450,4.29571,0.00000
3200.00,4.29493,20.106368,-0.000154,20.038509,1.0434,0.450,4.29493,0.00000
3201.00,4.29370,20.106445,-0.000158,20.038544,1.0434,0.450,4.29370,0.00000
3202.00,4.29269,20.106462,-0.000158,20.038546,1.0434,0.450,4.29269,0.00000
3203.00,4.29186,20.106461,-0.000155,20.038562,1.0434,0.450,4.29186,0.00000
3204.00,4.29131,20.106579,-0.000154,20.038665,1.0434,0.450,4.29131,0.00000
3205.00,4.29148,20.106647,-0.000155,20.038731,1.0434,0.450,4.29148,0.00000
3206.00,4.29307,20.106657,-0.000154,20.038741,1.0434,0.450,4.29307,0.00000
3207.00,4.29378,20.106632,-0.000156,20.038690,1.0434,0.450,4.29378,0.00000
3208.00,4.29266,20.106632,-0.000160,20.038635,1.0434,0.450,4.29266,0.00000
3209.00,4.29156,20.106605,-0.000159,20.038639,1.0433,0.450,4.29156,0.00000
3210.00,4.29181,20.106625,-0.000157,20.038638,1.0433,0.450,4.29181,0.00000
3211.00,4.29106,20.106685,-0.000156,20.038701,1.0433,0.450,4.29106,0.00000
3212.00,4.29104,20.106764,-0.000155,20.038808,1.0433,0.450,4.29104,0.00000
@19,2.0000,4.0, 3210.045 
3213.00,4.29234,20.106791,-0.000151,20.038827,1.0432,0.450,4.29234,0.00000
3214.00,4.29361,20.106791,-0.000155,20.038798,1.0432,0.450,4.29361,0.00000
3215.00,4.29205,20.106732,-0.000157,20.038742,1.0431,0.450,4.29205,0.00000
3216.00,4.28711,20.106769,-0.000156,20.038766,1.0431,0.450,4.28711,0.00000
3217.00,4.27806,20.106781,-0.000157,20.038693,1.0431,0.450,4.27806,0.00000
3218.00,4.26600,20.106833,-0.000161,20.038741,1.0431,0.451,4.26600,0.00000
3219.00,4.25311,20.106945,-0.000162,20.038792,1.0431,0.451,4.25311,0.00000
3220.00,4.24402,20.106991,-0.000165,20.038807,1.0431,0.451,4.24402,0.00000
3221.00,4.24111,20.106882,-0.000170,20.038664,1.0431,0.451,4.24111,0.00000
3222.00,4.24373,20.106861,-0.000169,20.038658,1.0431,0.451,4.24373,0.00000
3223.00,4.25126,20.106872,-0.000169,20.038666,1.0431,0.452,4.25126,0.00000
3224.00,4.26068,20.106861,-0.000167,20.038678,1.0431,0.452,4.26068,0.00000
3225.00,4.26867,20.106910,-0.000165,20.038704,1.0431,0.452,4.26867,0.00000
3226.00,4.27526,20.106961,-0.000163,20.038760,1.0431,0.452,4.27526,0.00000
3227.00,4.27943,20.107022,-0.000163,20.038840,1.0430,0.452,4.27943,0.00000
3228.00,4.28180,20.107100,-0.000162,20.038891,1.0430,0.452,4.28180,0.00000
3229.00,4.28323,20.107068,-0.000163,20.038809,1.0430,0.452,4.28323,0.00000
3230.00,4.28459,20.107085,-0.000164,20.038801,1.0429,0.452,4.28459,0.00000
3231.00,4.28425,20.107169,-0.000159,20.038850,1.0429,0.452,4.28425,0.00000
3232.00,4.28479,20.107200,-0.000158,20.038819,1.0429,0.452,4.28479,0.00000
3233.00,4.28522,20.107243,-0.000159,20.038775,1.0429,0.452,4.28522,0.00000
3234.00,4.28537,20.107412,-0.000161,20.038874,1.0429,0.452,4.28537,0.00000
3235.00,4.28550,20.107441,-0.000160,20.038876,1.0429,0.452,4.28550,0.00000
3236.00,4.28589,20.107474,-0.000161,20.038869,1.0429,0.452,4.28589,0.00000
3237.00,4.28590,20.107490,-0.000160,20.038865,1.0428,0.452,4.28590,0.00000
3238.00,4.28575,20.107427,-0.000158,20.038858,1.0428,0.452,4.28575,0.00000
3239.00,4.28589,20.107327,-0.000151,20.038778,1.0428,0.452,4.28589,0.00000
3240.00,4.28623,20.107367,-0.000153,20.038821,1.0428,0.452,4.28623,0.00000
3241.00,4.28713,20.107357,-0.000155,20.038795,1.0428,0.452,4.28713,0.00000
3242.00,4.28770,20.107304,-0.000157,20.038769,1.0428,0.452,4.28770,0.00000
3243.00,4.28788,20.107379,-0.000157,20.038819,1.0428,0.452,4.28788,0.00000
3244.00,4.28831,20.107395,-0.000156,20.038862,1.0428,0.453,4.28831,0.00000
3245.00,4.28780,20.107362,-0.000151,20.038865,1.0429,0.452,4.28780,0.00000
3246.00,4.28773,20.107357,-0.000147,20.038903,1.0429,0.452,4.28773,0.00000
3247.00,4.28788,20.107390,-0.000148,20.038869,1.0429,0.452,4.28788,0.00000
3248.00,4.28833,20.107310,-0.000152,20.038748,1.0429,0.452,4.28833,0.00000
3249.00,4.28829,20.107316,-0.000152,20.038712,1.0429,0.452,4.28829,0.00000
3250.00,4.28884,20.107367,-0.000155,20.038644,1.0429,0.453,4.28884,0.00000
3251.00,4.28962,20.107451,-0.000158,20.038672,1.0429,0.453,4.28962,0.00000
3252.00,4.29063,20.107561,-0.000159,20.038763,1.0429,0.453,4.29063,0.00000
3253.00,4.29107,20.107622,-0.000156,20.038817,1.0430,0.453,4.29107,0.00000
3254.00,4.29086,20.107651,-0.000160,20.038825,1.0430,0.453,4.29086,0.00000
3255.00,4.29136,20.107600,-0.000160,20.038805,1.0430,0.453,4.29136,0.00000
3256.00,4.29055,20.107621,-0.000161,20.038768,1.0430,0.453,4.29055,0.00000
3257.00,4.28990,20.107590,-0.000161,20.038675,1.0430,0.453,4.28990,0.00000
3258.00,4.28987,20.107566,-0.000159,20.038627,1.0430,0.453,4.28987,0.00000
3259.00,4.29057,20.107594,-0.000157,20.038595,1.0430,0.453,4.29057,0.00000
3260.00,4.29009,20.107626,-0.000159,20.038548,1.0429,0.454,4.29009,0.00000
3261.00,4.29069,20.107593,-0.000155,20.038514,1.0429,0.453,4.29069,0.00000
3262.00,4.29009,20.107583,-0.000152,20.038516,1.0428,0.453,4.29009,0.00000
3263.00,4.29010,20.107608,-0.000150,20.038532,1.0428,0.453,4.29010,0.00000
3264.00,4.29060,20.107680,-0.000150,20.038605,1.0428,0.453,4.29060,0.00000
3265.00,4.29130,20.107760,-0.000147,20.038683,1.0427,0.453,4.29130,0.00000
3266.00,4.29159,20.107748,-0.000151,20.038681,1.0426,0.454,4.29159,0.00000
3267.00,4.29264,20.107797,-0.000151,20.038767,1.0426,0.454,4.29264,0.00000
3268.00,4.29252,20.107902,-0.000152,20.038845,1.0425,0.454,4.29252,0.00000
3269.00,4.29216,20.107877,-0.000152,20.038822,1.0424,0.454,4.29216,0.00000
3270.00,4.29203,20.107864,-0.000154,20.038841,1.0423,0.454,4.29203,0.00000
3271.00,4.29106,20.107949,-0.000155,20.038897,1.0422,0.454,4.29106,0.00000
3272.00,4.29008,20.107885,-0.000157,20.038797,1.0421,0.454,4.29008,0.00000
3273.00,4.28955,20.107808,-0.000158,20.038735,1.0419,0.454,4.28955,0.00000
3274.00,4.28963,20.107827,-0.000157,20.038710,1.0418,0.454,4.28963,0.00000
3275.00,4.28980,20.107821,-0.000154,20.038655,1.0417,0.454,4.28980,0.00000
3276.00,4.29037,20.107789,-0.000153,20.038637,1.0415,0.454,4.29037,0.00000
3277.00,4.29099,20.107884,-0.000153,20.038695,1.0414,0.454,4.29099,0.00000
3278.00,4.29174,20.107855,-0.000155,20.038655,1.0413,0.454,4.29174,0.00000
3279.00,4.29208,20.107882,-0.000157,20.038685,1.0412,0.454,4.29208,0.00000
3280.00,4.29182,20.107879,-0.000156,20.038685,1.0411,0.454,4.29182,0.00000
3281.00,4.29203,20.107866,-0.000155,20.038625,1.0410,0.454,4.29203,0.00000
3282.00,4.29242,20.107894,-0.000153,20.038614,1.0408,0.454,4.29242,0.00000
3283.00,4.29201,20.108026,-0.000154,20.038680,1.0408,0.454,4.29201,0.00000
3284.00,4.29153,20.108084,-0.000157,20.038720,1.0407,0.454,4.29153,0.00000
3285.00,4.29118,20.108119,-0.000162,20.038745,1.0406,0.455,4.29118,0.00000
3286.00,4.29117,20.108206,-0.000161,20.038771,1.0405,0.455,4.29117,0.00000
3287.00,4.29132,20.108184,-0.000165,20.038754,1.0404,0.455,4.29132,0.00000
3288.00,4.29207,20.108196,-0.000167,20.038753,1.0403,0.455,4.29207,0.00000
3289.00,4.29183,20.108127,-0.000165,20.038724,1.0402,0.455,4.29183,0.00000
3290.00,4.29218,20.108193,-0.000161,20.038778,1.0401,0.455,4.29218,0.00000
3291.00,4.29222,20.108217,-0.000164,20.038847,1.0401,0.455,4.29222,0.00000
3292.00,4.29232,20.108213,-0.000161,20.038844,1.0400,0.455,4.29232,0.00000
3293.00,4.29218,20.108238,-0.000158,20.038830,1.0400,0.455,4.29218,0.00000
3294.00,4.29271,20.108294,-0.000158,20.038798,1.0399,0.455,4.29271,0.00000
3295.00,4.29360,20.108253,-0.000157,20.038703,1.0399,0.455,4.29360,0.00000
3296.00,4.29403,20.108271,-0.000155,20.038693,1.0398,0.455,4.29403,0.00000
3297.00,4.29393,20.108326,-0.000157,20.038749,1.0398,0.455,4.29393,0.00000
3298.00,4.29354,20.108296,-0.000157,20.038734,1.0397,0.455,4.29354,0.00000
3299.00,4.29342,20.108332,-0.000157,20.038743,1.0397,0.455,4.29342,0.00000
3300.00,4.29298,20.108487,-0.000157,20.038849,1.0397,0.455,4.29298,0.00000
3301.00,4.29258,20.108484,-0.000157,20.038793,1.0396,0.455,4.29258,0.00000
3302.00,4.29328,20.108570,-0.000157,20.038766,1.0396,0.455,4.29328,0.00000
3303.00,4.29424,20.108649,-0.000156,20.038820,1.0396,0.455,4.29424,0.00000
3304.00,4.29412,20.108650,-0.000158,20.038828,1.0396,0.455,4.29412,0.00000
3305.00,4.29375,20.108594,-0.000158,20.038802,1.0396,0.456,4.29375,0.00000
3306.00,4.29399,20.108572,-0.000160,20.038792,1.0396,0.456,4.29399,0.00000
3307.00,4.29274,20.108561,-0.000162,20.038853,1.0396,0.456,4.29274,0.00000
3308.00,4.29168,20.108615,-0.000164,20.038873,1.0395,0.456,4.29168,0.00000
3309.00,4.29232,20.108682,-0.000161,20.038930,1.0395,0.456,4.29232,0.00000
3310.00,4.29278,20.108710,-0.000159,20.038948,1.0394,0.456,4.29278,0.00000
3311.00,4.29303,20.108807,-0.000155,20.039027,1.0394,0.456,4.29303,0.00000
3312.00,4.29414,20.108814,-0.000152,20.038970,1.0393,0.456,4.29414,0.00000
3313.00,4.29539,20.108743,-0.000150,20.038907,1.0392,0.456,4.29539,0.00000
3314.00,4.29534,20.108765,-0.000153,20.038905,1.0391,0.456,4.29534,0.00000
3315.00,4.29465,20.108775,-0.000156,20.038880,1.0391,0.456,4.29465,0.00000
3316.00,4.29456,20.108819,-0.000157,20.038885,1.0391,0.456,4.29456,0.00000
3317.00,4.29413,20.108877,-0.000155,20.038938,1.0390,0.456,4.29413,0.00000
3318.00,4.29295,20.108924,-0.000156,20.038923,1.0390,0.456,4.29295,0.00000
3319.00,4.29232,20.108942,-0.000153,20.038937,1.0390,0.456,4.29232,0.00000
3320.00,4.29222,20.109015,-0.000150,20.038971,1.0389,0.456,4.29222,0.00000
3321.00,4.29126,20.109043,-0.000151,20.038957,1.0389,0.456,4.29126,0.00000
3322.00,4.29071,20.109035,-0.000151,20.038899,1.0388,0.456,4.29071,0.00000
3323.00,4.29129,20.109082,-0.000149,20.038928,1.0388,0.456,4.29129,0.00000
3324.00,4.29209,20.109090,-0.000146,20.038862,1.0387,0.456,4.29209,0.00000
3325.00,4.29269,20.109034,-0.000146,20.038752,1.0386,0.456,4.29269,0.00000
3326.00,4.29288,20.109048,-0.000143,20.038753,1.0386,0.456,4.29288,0.00000
3327.00,4.29350,20.109074,-0.000146,20.038746,1.0385,0.456,4.29350,0.00000
3328.00,4.29391,20.109123,-0.000147,20.038773,1.0384,0.456,4.29391,0.00000
3329.00,4.29340,20.109117,-0.000154,20.038758,1.0383,0.456,4.29340,0.00000
3330.00,4.29308,20.109171,-0.000158,20.038830,1.0382,0.457,4.29308,0.00000
3331.00,4.29354,20.109105,-0.000162,20.038750,1.0381,0.457,4.29354,0.00000
3332.00,4.29357,20.109073,-0.000161,20.038746,1.0380,0.457,4.29357,0.00000
3333.00,4.29361,20.109096,-0.000161,20.038732,1.0380,0.457,4.29361,0.00000
3334.00,4.29399,20.109124,-0.000159,20.038721,1.0379,0.457,4.29399,0.00000
3335.00,4.29445,20.109155,-0.000156,20.038703,1.0378,0.457,4.29445,0.00000
3336.00,4.29450,20.109208,-0.000153,20.038732,1.0377,0.457,4.29450,0.00000
3337.00,4.29370,20.109302,-0.000155,20.038766,1.0377,0.457,4.29370,0.00000
3338.00,4.29359,20.109271,-0.000157,20.038742,1.0376,0.457,4.29359,0.00000
3339.00,4.29406,20.109247,-0.000158,20.038710,1.0375,0.457,4.29406,0.00000
3340.00,4.29387,20.109252,-0.000161,20.038724,1.0374,0.458,4.29387,0.00000
3341.00,4.29338,20.109263,-0.000165,20.038727,1.0374,0.458,4.29338,0.00000
3342.00,4.29389,20.109251,-0.000167,20.038727,1.0373,0.458,4.29389,0.00000
3343.00,4.29345,20.109273,-0.000164,20.038750,1.0372,0.458,4.29345,0.00000
3344.00,4.29296,20.109355,-0.000162,20.038828,1.0371,0.458,4.29296,0.00000
3345.00,4.29285,20.109326,-0.000159,20.038778,1.0371,0.458,4.29285,0.00000
3346.00,4.29306,20.109327,-0.000157,20.038769,1.0370,0.458,4.29306,0.00000
3347.00,4.29317,20.109339,-0.000155,20.038701,1.0369,0.458,4.29317,0.00000
3348.00,4.29332,20.109379,-0.000156,20.038665,1.0368,0.458,4.29332,0.00000
3349.00,4.29252,20.109416,-0.000156,20.038664,1.0368,0.458,4.29252,0.00000
3350.00,4.29300,20.109564,-0.000157,20.038752,1.0367,0.458,4.29300,0.00000
3351.00,4.29345,20.109699,-0.000157,20.038794,1.0367,0.458,4.29345,0.00000
3352.00,4.29395,20.109796,-0.000156,20.038891,1.0366,0.458,4.29395,0.00000
3353.00,4.29385,20.109824,-0.000158,20.038916,1.0366,0.459,4.29385,0.00000
3354.00,4.29463,20.109772,-0.000158,20.038861,1.0365,0.459,4.29463,0.00000
3355.00,4.29452,20.109711,-0.000154,20.038805,1.0365,0.459,4.29452,0.00000
3356.00,4.29455,20.109658,-0.000152,20.038825,1.0364,0.458,4.29455,0.00000
3357.00,4.29332,20.109559,-0.000149,20.038799,1.0363,0.458,4.29332,0.00000
3358.00,4.29303,20.109538,-0.000149,20.038828,1.0363,0.458,4.29303,0.00000
3359.00,4.29370,20.109555,-0.000151,20.038909,1.0362,0.458,4.29370,0.00000
3360.00,4.29434,20.109563,-0.000157,20.038912,1.0362,0.459,4.29434,0.00000
3361.00,4.29484,20.109563,-0.000158,20.038846,1.0361,0.459,4.29484,0.00000
3362.00,4.29586,20.109625,-0.000158,20.038817,1.0361,0.459,4.29586,0.00000
