# Supplementary material for: A nucleotide-sensing oligomerization mechanism that controls NrdR-dependent transcription of ribonucleotide reductases
Source: Nat Commun. 2022 May 16;13:2700. doi: 10.1038/s41467-022-30328-1 (PMC9110341; doi:10.1038/s41467-022-30328-1)
Supplement: Supplementary file 10 — Source Data [file 41467_2022_30328_MOESM10_ESM.zip › Source data NrdR/Suppl Fig 12 source data/ITC at 20 degrees (Suppl Fig 12a,c)/ATP to NrdR/R42ATP145toNrdR20.itc]

$ITC
$ 16 
$NOT
$ 20 
$ 60 
$ 1000 
$ 5 
$ 2 
$ADCGainCode:  0 
$False,True,True
$ 0.6 , 1.2 , 120 , 5 
$ 2.5 , 5 , 180 , 5 
$ 2.5 , 5 , 180 , 5 
$ 2.5 , 5 , 180 , 5 
$ 2.5 , 5 , 180 , 5 
$ 2.5 , 5 , 180 , 5 
$ 2.5 , 5 , 180 , 5 
$ 2.5 , 5 , 180 , 5 
$ 2.5 , 5 , 180 , 5 
$ 2.5 , 5 , 180 , 5 
$ 2.5 , 5 , 180 , 5 
$ 2.5 , 5 , 180 , 5 
$ 2.5 , 5 , 180 , 5 
$ 2.5 , 5 , 180 , 5 
$ 2.5 , 5 , 180 , 5 
$ 2.5 , 5 , 180 , 5 
# 0 
# 0.145 
# 0.02 
# 0.2068 
# 20 
# 3.8602 
# 9.74 
?
% ITC200_05.14.976
% 0.2068 
% 3.8602 
%-0.590864 , 29.66499 
% 0.034375 , 29.28716 
% 0.8333333 
% 168160 , 168170 
% 0.25 , 81 
%-0.002934 ,-0.034078 
%-20 , 8 
% 0 , 0 
% 0 
% 128000       127243 
% 43.1 
% 500 , 750 , 1000 , 750 
% 0.04257 ,-0.00249 , 0.000047734 ,-0.000000435026 , 0.00000000201917 
% ITC200 Ver: 1.26.3
@0
5.00,3.42371,20.073842,-0.000298,20.076417,0.9732,0.255,3.42371,0.00000
6.00,3.42356,20.073892,-0.000294,20.076431,0.9736,0.255,3.42356,0.00000
7.00,3.42282,20.073950,-0.000290,20.076435,0.9741,0.255,3.42282,0.00000
8.00,3.42145,20.073991,-0.000290,20.076442,0.9745,0.255,3.42145,0.00000
9.00,3.41978,20.074001,-0.000287,20.076407,0.9750,0.255,3.41978,0.00000
10.00,3.41861,20.073979,-0.000282,20.076353,0.9754,0.255,3.41861,0.00000
11.00,3.41909,20.073943,-0.000284,20.076327,0.9759,0.255,3.41909,0.00000
12.00,3.41960,20.074000,-0.000288,20.076392,0.9763,0.255,3.41960,0.00000
13.00,3.42022,20.073935,-0.000287,20.076350,0.9768,0.255,3.42022,0.00000
14.00,3.42116,20.074026,-0.000289,20.076462,0.9773,0.255,3.42116,0.00000
15.00,3.42156,20.074058,-0.000292,20.076509,0.9778,0.255,3.42156,0.00000
16.00,3.42139,20.073921,-0.000292,20.076375,0.9782,0.256,3.42139,0.00000
17.00,3.42197,20.073951,-0.000291,20.076340,0.9787,0.256,3.42197,0.00000
18.00,3.42242,20.074084,-0.000292,20.076417,0.9792,0.256,3.42242,0.00000
19.00,3.42194,20.074150,-0.000291,20.076428,0.9797,0.256,3.42194,0.00000
20.00,3.42230,20.074154,-0.000290,20.076351,0.9802,0.256,3.42230,0.00000
21.00,3.42241,20.074406,-0.000289,20.076535,0.9807,0.256,3.42241,0.00000
22.00,3.42272,20.074229,-0.000289,20.076362,0.9812,0.256,3.42272,0.00000
23.00,3.42254,20.074184,-0.000288,20.076336,0.9817,0.256,3.42254,0.00000
24.00,3.42272,20.074206,-0.000290,20.076300,0.9821,0.256,3.42272,0.00000
25.00,3.42285,20.074282,-0.000292,20.076329,0.9826,0.257,3.42285,0.00000
26.00,3.42304,20.074263,-0.000292,20.076235,0.9831,0.257,3.42304,0.00000
27.00,3.42337,20.074411,-0.000293,20.076319,0.9836,0.257,3.42337,0.00000
28.00,3.42404,20.074478,-0.000291,20.076294,0.9841,0.257,3.42404,0.00000
29.00,3.42466,20.074525,-0.000285,20.076290,0.9846,0.257,3.42466,0.00000
30.00,3.42524,20.074578,-0.000284,20.076293,0.9851,0.257,3.42524,0.00000
31.00,3.42613,20.074626,-0.000286,20.076319,0.9856,0.257,3.42613,0.00000
32.00,3.42633,20.074709,-0.000287,20.076381,0.9861,0.257,3.42633,0.00000
33.00,3.42669,20.074712,-0.000289,20.076345,0.9866,0.257,3.42669,0.00000
34.00,3.42609,20.074769,-0.000290,20.076420,0.9870,0.257,3.42609,0.00000
35.00,3.42539,20.074819,-0.000287,20.076469,0.9875,0.257,3.42539,0.00000
36.00,3.42362,20.074769,-0.000285,20.076458,0.9880,0.257,3.42362,0.00000
37.00,3.42204,20.074738,-0.000286,20.076483,0.9885,0.257,3.42204,0.00000
38.00,3.42056,20.074627,-0.000286,20.076408,0.9890,0.258,3.42056,0.00000
39.00,3.41965,20.074635,-0.000291,20.076352,0.9895,0.258,3.41965,0.00000
40.00,3.41874,20.074596,-0.000293,20.076255,0.9900,0.258,3.41874,0.00000
41.00,3.41816,20.074668,-0.000293,20.076220,0.9906,0.258,3.41816,0.00000
42.00,3.41935,20.074740,-0.000292,20.076161,0.9910,0.258,3.41935,0.00000
43.00,3.42071,20.074885,-0.000292,20.076273,0.9915,0.258,3.42071,0.00000
44.00,3.42128,20.075022,-0.000291,20.076431,0.9921,0.258,3.42128,0.00000
45.00,3.42123,20.074991,-0.000294,20.076416,0.9926,0.259,3.42123,0.00000
46.00,3.42195,20.075078,-0.000295,20.076558,0.9931,0.259,3.42195,0.00000
47.00,3.42092,20.075005,-0.000297,20.076559,0.9937,0.259,3.42092,0.00000
48.00,3.41976,20.075035,-0.000299,20.076544,0.9942,0.259,3.41976,0.00000
49.00,3.41944,20.074962,-0.000297,20.076427,0.9947,0.259,3.41944,0.00000
50.00,3.42034,20.075027,-0.000298,20.076438,0.9952,0.259,3.42034,0.00000
51.00,3.42147,20.074990,-0.000297,20.076384,0.9957,0.259,3.42147,0.00000
52.00,3.42299,20.075158,-0.000296,20.076475,0.9962,0.259,3.42299,0.00000
53.00,3.42416,20.075113,-0.000292,20.076449,0.9967,0.259,3.42416,0.00000
54.00,3.42560,20.075004,-0.000295,20.076371,0.9972,0.260,3.42560,0.00000
55.00,3.42577,20.075054,-0.000292,20.076418,0.9977,0.259,3.42577,0.00000
56.00,3.42469,20.075088,-0.000292,20.076413,0.9983,0.260,3.42469,0.00000
57.00,3.42295,20.075019,-0.000289,20.076356,0.9988,0.259,3.42295,0.00000
58.00,3.42193,20.075002,-0.000291,20.076266,0.9993,0.260,3.42193,0.00000
59.00,3.42212,20.075093,-0.000292,20.076210,0.9998,0.260,3.42212,0.00000
60.00,3.42354,20.075212,-0.000292,20.076271,1.0003,0.260,3.42354,0.00000
@1,0.6000,1.2, 60.0879999999961 
61.00,3.42570,20.075160,-0.000295,20.076207,1.0007,0.260,3.42570,0.00000
62.00,3.42505,20.075285,-0.000298,20.076251,1.0012,0.260,3.42505,0.00000
63.00,3.41164,20.075531,-0.000298,20.076481,1.0017,0.261,3.41164,0.00000
64.00,3.38974,20.075511,-0.000298,20.076527,1.0022,0.261,3.38974,0.00000
65.00,3.36608,20.075411,-0.000298,20.076387,1.0026,0.261,3.36608,0.00000
66.00,3.34120,20.075468,-0.000297,20.076385,1.0031,0.261,3.34120,0.00000
67.00,3.32065,20.075367,-0.000298,20.076296,1.0036,0.261,3.32065,0.00000
68.00,3.31735,20.075300,-0.000298,20.076234,1.0040,0.261,3.31735,0.00000
69.00,3.32435,20.075391,-0.000300,20.076356,1.0044,0.261,3.32435,0.00000
70.00,3.33493,20.075408,-0.000302,20.076440,1.0048,0.262,3.33493,0.00000
71.00,3.34802,20.075562,-0.000301,20.076560,1.0052,0.262,3.34802,0.00000
72.00,3.36138,20.075666,-0.000297,20.076646,1.0057,0.262,3.36138,0.00000
73.00,3.37053,20.075705,-0.000295,20.076595,1.0061,0.262,3.37053,0.00000
74.00,3.37782,20.075609,-0.000292,20.076500,1.0066,0.262,3.37782,0.00000
75.00,3.38357,20.075574,-0.000290,20.076416,1.0070,0.262,3.38357,0.00000
76.00,3.38721,20.075575,-0.000287,20.076388,1.0075,0.262,3.38721,0.00000
77.00,3.38962,20.075616,-0.000287,20.076363,1.0080,0.262,3.38962,0.00000
78.00,3.39156,20.075559,-0.000284,20.076333,1.0084,0.262,3.39156,0.00000
79.00,3.39279,20.075801,-0.000283,20.076469,1.0089,0.262,3.39279,0.00000
80.00,3.39324,20.075868,-0.000284,20.076534,1.0093,0.262,3.39324,0.00000
81.00,3.39440,20.075893,-0.000286,20.076556,1.0097,0.262,3.39440,0.00000
82.00,3.39517,20.075824,-0.000289,20.076487,1.0101,0.262,3.39517,0.00000
83.00,3.39647,20.075871,-0.000288,20.076525,1.0105,0.262,3.39647,0.00000
84.00,3.39836,20.075717,-0.000291,20.076367,1.0109,0.263,3.39836,0.00000
85.00,3.40040,20.075859,-0.000289,20.076469,1.0113,0.263,3.40040,0.00000
86.00,3.40259,20.075814,-0.000292,20.076395,1.0117,0.263,3.40259,0.00000
87.00,3.40339,20.075806,-0.000293,20.076323,1.0121,0.263,3.40339,0.00000
88.00,3.40411,20.075810,-0.000294,20.076263,1.0124,0.263,3.40411,0.00000
89.00,3.40409,20.075845,-0.000291,20.076256,1.0128,0.263,3.40409,0.00000
90.00,3.40395,20.075779,-0.000290,20.076122,1.0132,0.263,3.40395,0.00000
91.00,3.40309,20.075766,-0.000288,20.076067,1.0136,0.263,3.40309,0.00000
92.00,3.40493,20.075894,-0.000288,20.076181,1.0140,0.263,3.40493,0.00000
93.00,3.40612,20.075964,-0.000291,20.076197,1.0145,0.264,3.40612,0.00000
94.00,3.40656,20.076025,-0.000291,20.076217,1.0149,0.264,3.40656,0.00000
95.00,3.40639,20.076058,-0.000289,20.076207,1.0152,0.264,3.40639,0.00000
96.00,3.40790,20.076160,-0.000288,20.076265,1.0156,0.264,3.40790,0.00000
97.00,3.40765,20.076152,-0.000287,20.076236,1.0160,0.264,3.40765,0.00000
98.00,3.40698,20.076051,-0.000286,20.076158,1.0164,0.264,3.40698,0.00000
99.00,3.40802,20.075985,-0.000286,20.076102,1.0167,0.264,3.40802,0.00000
100.00,3.40872,20.076091,-0.000288,20.076216,1.0170,0.264,3.40872,0.00000
101.00,3.40755,20.076003,-0.000287,20.076176,1.0174,0.264,3.40755,0.00000
102.00,3.40738,20.076140,-0.000287,20.076272,1.0177,0.264,3.40738,0.00000
103.00,3.40833,20.076201,-0.000286,20.076281,1.0181,0.264,3.40833,0.00000
104.00,3.40906,20.076362,-0.000287,20.076363,1.0185,0.265,3.40906,0.00000
105.00,3.41049,20.076247,-0.000286,20.076230,1.0188,0.265,3.41049,0.00000
106.00,3.41185,20.076329,-0.000288,20.076236,1.0191,0.265,3.41185,0.00000
107.00,3.41300,20.076222,-0.000288,20.076186,1.0194,0.265,3.41300,0.00000
108.00,3.41371,20.076176,-0.000291,20.076179,1.0198,0.265,3.41371,0.00000
109.00,3.41491,20.076164,-0.000294,20.076166,1.0201,0.265,3.41491,0.00000
110.00,3.41632,20.076340,-0.000295,20.076275,1.0205,0.265,3.41632,0.00000
111.00,3.41877,20.076377,-0.000293,20.076348,1.0208,0.266,3.41877,0.00000
112.00,3.42051,20.076396,-0.000291,20.076337,1.0212,0.265,3.42051,0.00000
113.00,3.42231,20.076503,-0.000287,20.076402,1.0215,0.265,3.42231,0.00000
114.00,3.42156,20.076548,-0.000284,20.076426,1.0218,0.265,3.42156,0.00000
115.00,3.42082,20.076551,-0.000286,20.076421,1.0221,0.265,3.42082,0.00000
116.00,3.41921,20.076596,-0.000290,20.076380,1.0225,0.266,3.41921,0.00000
117.00,3.41869,20.076668,-0.000291,20.076386,1.0228,0.266,3.41869,0.00000
118.00,3.41808,20.076775,-0.000292,20.076436,1.0232,0.266,3.41808,0.00000
119.00,3.41875,20.076857,-0.000294,20.076524,1.0236,0.266,3.41875,0.00000
120.00,3.41858,20.076775,-0.000293,20.076457,1.0239,0.266,3.41858,0.00000
121.00,3.41795,20.076863,-0.000290,20.076506,1.0243,0.266,3.41795,0.00000
122.00,3.41696,20.076994,-0.000289,20.076567,1.0246,0.266,3.41696,0.00000
123.00,3.41599,20.076952,-0.000289,20.076481,1.0250,0.267,3.41599,0.00000
124.00,3.41594,20.076889,-0.000288,20.076362,1.0253,0.267,3.41594,0.00000
125.00,3.41677,20.076814,-0.000289,20.076271,1.0256,0.267,3.41677,0.00000
126.00,3.41930,20.076711,-0.000291,20.076177,1.0259,0.267,3.41930,0.00000
127.00,3.42165,20.076654,-0.000290,20.076114,1.0263,0.267,3.42165,0.00000
128.00,3.42339,20.076827,-0.000288,20.076266,1.0267,0.267,3.42339,0.00000
129.00,3.42472,20.076779,-0.000286,20.076241,1.0271,0.267,3.42472,0.00000
130.00,3.42490,20.076905,-0.000284,20.076302,1.0274,0.267,3.42490,0.00000
131.00,3.42437,20.077063,-0.000284,20.076365,1.0278,0.267,3.42437,0.00000
132.00,3.42294,20.077093,-0.000286,20.076345,1.0282,0.267,3.42294,0.00000
133.00,3.42239,20.076926,-0.000288,20.076191,1.0285,0.268,3.42239,0.00000
134.00,3.42136,20.077041,-0.000291,20.076278,1.0289,0.268,3.42136,0.00000
135.00,3.42150,20.077185,-0.000291,20.076415,1.0293,0.268,3.42150,0.00000
136.00,3.42206,20.077054,-0.000290,20.076343,1.0296,0.268,3.42206,0.00000
137.00,3.42240,20.077035,-0.000288,20.076367,1.0300,0.268,3.42240,0.00000
138.00,3.42206,20.077109,-0.000289,20.076422,1.0303,0.268,3.42206,0.00000
139.00,3.42119,20.077034,-0.000285,20.076314,1.0306,0.268,3.42119,0.00000
140.00,3.41965,20.076990,-0.000284,20.076245,1.0310,0.268,3.41965,0.00000
141.00,3.41884,20.077144,-0.000284,20.076321,1.0313,0.268,3.41884,0.00000
142.00,3.41880,20.077126,-0.000286,20.076307,1.0316,0.268,3.41880,0.00000
143.00,3.41923,20.077178,-0.000284,20.076373,1.0320,0.268,3.41923,0.00000
144.00,3.41898,20.077229,-0.000286,20.076383,1.0323,0.268,3.41898,0.00000
145.00,3.41992,20.077112,-0.000287,20.076293,1.0326,0.269,3.41992,0.00000
146.00,3.41993,20.077069,-0.000288,20.076243,1.0329,0.269,3.41993,0.00000
147.00,3.41906,20.077057,-0.000288,20.076205,1.0333,0.269,3.41906,0.00000
148.00,3.41740,20.077072,-0.000287,20.076207,1.0336,0.269,3.41740,0.00000
149.00,3.41695,20.077110,-0.000289,20.076261,1.0340,0.269,3.41695,0.00000
150.00,3.41627,20.077236,-0.000288,20.076350,1.0343,0.269,3.41627,0.00000
151.00,3.41619,20.077229,-0.000286,20.076367,1.0347,0.269,3.41619,0.00000
152.00,3.41683,20.077295,-0.000285,20.076440,1.0350,0.269,3.41683,0.00000
153.00,3.41822,20.077271,-0.000283,20.076389,1.0354,0.269,3.41822,0.00000
154.00,3.41952,20.077381,-0.000282,20.076400,1.0357,0.269,3.41952,0.00000
155.00,3.41993,20.077511,-0.000281,20.076448,1.0360,0.269,3.41993,0.00000
156.00,3.41994,20.077536,-0.000280,20.076435,1.0363,0.269,3.41994,0.00000
157.00,3.42057,20.077515,-0.000282,20.076338,1.0367,0.269,3.42057,0.00000
158.00,3.42111,20.077579,-0.000284,20.076332,1.0370,0.270,3.42111,0.00000
159.00,3.42074,20.077577,-0.000282,20.076357,1.0373,0.270,3.42074,0.00000
160.00,3.42143,20.077580,-0.000285,20.076382,1.0377,0.270,3.42143,0.00000
161.00,3.42050,20.077653,-0.000286,20.076465,1.0380,0.270,3.42050,0.00000
162.00,3.42103,20.077734,-0.000284,20.076503,1.0383,0.270,3.42103,0.00000
163.00,3.42300,20.077744,-0.000289,20.076511,1.0386,0.270,3.42300,0.00000
164.00,3.42439,20.077776,-0.000291,20.076475,1.0389,0.270,3.42439,0.00000
165.00,3.42290,20.077767,-0.000290,20.076431,1.0392,0.271,3.42290,0.00000
166.00,3.42231,20.077761,-0.000292,20.076381,1.0395,0.271,3.42231,0.00000
167.00,3.42003,20.077779,-0.000292,20.076388,1.0398,0.271,3.42003,0.00000
168.00,3.41639,20.077843,-0.000288,20.076416,1.0402,0.271,3.41639,0.00000
169.00,3.41488,20.077810,-0.000288,20.076439,1.0405,0.271,3.41488,0.00000
170.00,3.41656,20.077770,-0.000292,20.076414,1.0408,0.271,3.41656,0.00000
171.00,3.41883,20.077819,-0.000290,20.076421,1.0411,0.271,3.41883,0.00000
172.00,3.42044,20.077763,-0.000286,20.076337,1.0415,0.271,3.42044,0.00000
173.00,3.42192,20.077740,-0.000287,20.076308,1.0418,0.271,3.42192,0.00000
174.00,3.42244,20.077782,-0.000286,20.076330,1.0421,0.271,3.42244,0.00000
175.00,3.42198,20.077881,-0.000280,20.076392,1.0424,0.271,3.42198,0.00000
176.00,3.42140,20.077888,-0.000279,20.076419,1.0427,0.271,3.42140,0.00000
177.00,3.42136,20.077930,-0.000285,20.076457,1.0430,0.271,3.42136,0.00000
178.00,3.42126,20.078033,-0.000285,20.076476,1.0434,0.271,3.42126,0.00000
179.00,3.42096,20.078140,-0.000285,20.076495,1.0436,0.272,3.42096,0.00000
180.00,3.42039,20.078099,-0.000287,20.076370,1.0439,0.272,3.42039,0.00000
@2,2.5000,5.0, 180.093999999997 
181.00,3.42022,20.078154,-0.000292,20.076359,1.0442,0.272,3.42022,0.00000
182.00,3.41663,20.078180,-0.000291,20.076348,1.0445,0.272,3.41663,0.00000
183.00,3.39491,20.078198,-0.000291,20.076363,1.0448,0.272,3.39491,0.00000
184.00,3.35060,20.078222,-0.000289,20.076339,1.0451,0.272,3.35060,0.00000
185.00,3.28590,20.078296,-0.000291,20.076428,1.0454,0.272,3.28590,0.00000
186.00,3.20166,20.078331,-0.000291,20.076436,1.0457,0.273,3.20166,0.00000
187.00,3.10904,20.078431,-0.000292,20.076522,1.0460,0.273,3.10904,0.00000
188.00,3.03446,20.078366,-0.000291,20.076465,1.0463,0.273,3.03446,0.00000
189.00,2.99079,20.078315,-0.000292,20.076424,1.0466,0.273,2.99079,0.00000
190.00,2.97935,20.078348,-0.000292,20.076418,1.0469,0.273,2.97935,0.00000
191.00,2.99946,20.078345,-0.000292,20.076403,1.0472,0.273,2.99946,0.00000
192.00,3.04089,20.078416,-0.000285,20.076421,1.0475,0.273,3.04089,0.00000
193.00,3.09048,20.078489,-0.000285,20.076442,1.0478,0.273,3.09048,0.00000
194.00,3.13886,20.078511,-0.000285,20.076456,1.0481,0.273,3.13886,0.00000
195.00,3.18105,20.078449,-0.000284,20.076389,1.0484,0.273,3.18105,0.00000
196.00,3.21332,20.078483,-0.000285,20.076373,1.0486,0.273,3.21332,0.00000
197.00,3.23856,20.078405,-0.000292,20.076310,1.0489,0.274,3.23856,0.00000
198.00,3.25826,20.078370,-0.000291,20.076303,1.0492,0.274,3.25826,0.00000
199.00,3.27303,20.078310,-0.000293,20.076265,1.0495,0.274,3.27303,0.00000
200.00,3.28365,20.078293,-0.000291,20.076296,1.0498,0.274,3.28365,0.00000
201.00,3.29247,20.078257,-0.000287,20.076280,1.0501,0.274,3.29247,0.00000
202.00,3.29997,20.078280,-0.000282,20.076309,1.0503,0.274,3.29997,0.00000
203.00,3.30506,20.078333,-0.000285,20.076360,1.0506,0.274,3.30506,0.00000
204.00,3.31019,20.078400,-0.000285,20.076412,1.0509,0.274,3.31019,0.00000
205.00,3.31543,20.078511,-0.000284,20.076471,1.0512,0.274,3.31543,0.00000
206.00,3.32114,20.078560,-0.000284,20.076511,1.0515,0.274,3.32114,0.00000
207.00,3.32622,20.078613,-0.000285,20.076539,1.0517,0.274,3.32622,0.00000
208.00,3.33161,20.078627,-0.000284,20.076503,1.0520,0.275,3.33161,0.00000
209.00,3.33508,20.078662,-0.000280,20.076531,1.0523,0.274,3.33508,0.00000
210.00,3.33883,20.078622,-0.000283,20.076443,1.0526,0.275,3.33883,0.00000
211.00,3.34179,20.078647,-0.000283,20.076461,1.0528,0.275,3.34179,0.00000
212.00,3.34454,20.078748,-0.000281,20.076474,1.0531,0.275,3.34454,0.00000
213.00,3.34704,20.078847,-0.000280,20.076468,1.0534,0.275,3.34704,0.00000
214.00,3.34987,20.078892,-0.000283,20.076394,1.0537,0.275,3.34987,0.00000
215.00,3.35153,20.079025,-0.000282,20.076462,1.0539,0.275,3.35153,0.00000
216.00,3.35358,20.079133,-0.000281,20.076454,1.0542,0.275,3.35358,0.00000
217.00,3.35590,20.079155,-0.000279,20.076468,1.0545,0.275,3.35590,0.00000
218.00,3.35879,20.079152,-0.000277,20.076490,1.0547,0.275,3.35879,0.00000
219.00,3.36173,20.079148,-0.000276,20.076493,1.0550,0.275,3.36173,0.00000
220.00,3.36519,20.079151,-0.000274,20.076496,1.0553,0.275,3.36519,0.00000
221.00,3.36878,20.079120,-0.000275,20.076483,1.0555,0.275,3.36878,0.00000
222.00,3.37199,20.079115,-0.000278,20.076435,1.0558,0.276,3.37199,0.00000
223.00,3.37443,20.079147,-0.000275,20.076421,1.0560,0.276,3.37443,0.00000
224.00,3.37672,20.079119,-0.000273,20.076419,1.0563,0.276,3.37672,0.00000
225.00,3.37894,20.079051,-0.000274,20.076369,1.0565,0.276,3.37894,0.00000
226.00,3.38022,20.079046,-0.000276,20.076352,1.0567,0.276,3.38022,0.00000
227.00,3.38096,20.079045,-0.000278,20.076382,1.0570,0.276,3.38096,0.00000
228.00,3.38125,20.079019,-0.000280,20.076356,1.0572,0.276,3.38125,0.00000
229.00,3.38205,20.079093,-0.000283,20.076341,1.0575,0.276,3.38205,0.00000
230.00,3.38109,20.079170,-0.000284,20.076356,1.0578,0.276,3.38109,0.00000
231.00,3.38038,20.079140,-0.000281,20.076301,1.0581,0.276,3.38038,0.00000
232.00,3.38121,20.079179,-0.000283,20.076289,1.0584,0.276,3.38121,0.00000
233.00,3.38306,20.079218,-0.000286,20.076346,1.0586,0.277,3.38306,0.00000
234.00,3.38385,20.079246,-0.000283,20.076373,1.0589,0.277,3.38385,0.00000
235.00,3.38612,20.079315,-0.000283,20.076426,1.0592,0.277,3.38612,0.00000
236.00,3.38849,20.079365,-0.000283,20.076486,1.0594,0.277,3.38849,0.00000
237.00,3.39110,20.079398,-0.000278,20.076499,1.0597,0.277,3.39110,0.00000
238.00,3.39325,20.079321,-0.000277,20.076322,1.0600,0.277,3.39325,0.00000
239.00,3.39655,20.079326,-0.000280,20.076317,1.0603,0.277,3.39655,0.00000
240.00,3.39896,20.079266,-0.000281,20.076204,1.0605,0.277,3.39896,0.00000
241.00,3.40051,20.079283,-0.000286,20.076194,1.0608,0.277,3.40051,0.00000
242.00,3.40252,20.079323,-0.000289,20.076195,1.0611,0.278,3.40252,0.00000
243.00,3.40446,20.079419,-0.000287,20.076340,1.0614,0.278,3.40446,0.00000
244.00,3.40538,20.079443,-0.000286,20.076337,1.0618,0.278,3.40538,0.00000
245.00,3.40624,20.079484,-0.000288,20.076358,1.0621,0.278,3.40624,0.00000
246.00,3.40742,20.079523,-0.000283,20.076350,1.0624,0.278,3.40742,0.00000
247.00,3.40654,20.079508,-0.000279,20.076379,1.0627,0.278,3.40654,0.00000
248.00,3.40600,20.079541,-0.000281,20.076390,1.0630,0.278,3.40600,0.00000
249.00,3.40593,20.079557,-0.000283,20.076343,1.0633,0.278,3.40593,0.00000
250.00,3.40617,20.079592,-0.000281,20.076354,1.0637,0.278,3.40617,0.00000
251.00,3.40700,20.079607,-0.000286,20.076334,1.0640,0.278,3.40700,0.00000
252.00,3.40735,20.079629,-0.000287,20.076304,1.0643,0.278,3.40735,0.00000
253.00,3.40792,20.079603,-0.000285,20.076235,1.0646,0.278,3.40792,0.00000
254.00,3.40755,20.079631,-0.000283,20.076231,1.0650,0.278,3.40755,0.00000
255.00,3.40745,20.079711,-0.000279,20.076275,1.0653,0.278,3.40745,0.00000
256.00,3.40637,20.079796,-0.000275,20.076334,1.0656,0.278,3.40637,0.00000
257.00,3.40640,20.079778,-0.000275,20.076279,1.0659,0.278,3.40640,0.00000
258.00,3.40588,20.079867,-0.000276,20.076328,1.0663,0.278,3.40588,0.00000
259.00,3.40695,20.079923,-0.000274,20.076384,1.0666,0.278,3.40695,0.00000
260.00,3.40776,20.079869,-0.000279,20.076316,1.0669,0.278,3.40776,0.00000
261.00,3.40937,20.079841,-0.000282,20.076263,1.0672,0.279,3.40937,0.00000
262.00,3.41059,20.079929,-0.000282,20.076303,1.0675,0.279,3.41059,0.00000
263.00,3.41200,20.079951,-0.000283,20.076278,1.0678,0.279,3.41200,0.00000
264.00,3.41216,20.079969,-0.000285,20.076300,1.0681,0.279,3.41216,0.00000
265.00,3.41368,20.080053,-0.000284,20.076424,1.0684,0.279,3.41368,0.00000
266.00,3.41481,20.080147,-0.000284,20.076516,1.0687,0.279,3.41481,0.00000
267.00,3.41589,20.080118,-0.000283,20.076494,1.0691,0.279,3.41589,0.00000
268.00,3.41597,20.080165,-0.000281,20.076575,1.0694,0.279,3.41597,0.00000
269.00,3.41516,20.080129,-0.000279,20.076533,1.0697,0.279,3.41516,0.00000
270.00,3.41452,20.080094,-0.000277,20.076454,1.0700,0.279,3.41452,0.00000
271.00,3.41410,20.080025,-0.000276,20.076329,1.0703,0.279,3.41410,0.00000
272.00,3.41378,20.080016,-0.000275,20.076293,1.0707,0.279,3.41378,0.00000
273.00,3.41417,20.080015,-0.000275,20.076223,1.0710,0.279,3.41417,0.00000
274.00,3.41584,20.080084,-0.000275,20.076236,1.0713,0.279,3.41584,0.00000
275.00,3.41636,20.080140,-0.000276,20.076244,1.0716,0.280,3.41636,0.00000
276.00,3.41637,20.080285,-0.000275,20.076386,1.0719,0.280,3.41637,0.00000
277.00,3.41572,20.080367,-0.000277,20.076427,1.0722,0.280,3.41572,0.00000
278.00,3.41525,20.080372,-0.000277,20.076420,1.0726,0.280,3.41525,0.00000
279.00,3.41458,20.080384,-0.000280,20.076417,1.0729,0.280,3.41458,0.00000
280.00,3.41416,20.080390,-0.000280,20.076392,1.0732,0.280,3.41416,0.00000
281.00,3.41476,20.080378,-0.000280,20.076374,1.0735,0.280,3.41476,0.00000
282.00,3.41599,20.080436,-0.000280,20.076422,1.0738,0.280,3.41599,0.00000
283.00,3.41708,20.080516,-0.000279,20.076497,1.0741,0.280,3.41708,0.00000
284.00,3.41811,20.080580,-0.000279,20.076533,1.0745,0.280,3.41811,0.00000
285.00,3.41923,20.080577,-0.000281,20.076507,1.0748,0.281,3.41923,0.00000
286.00,3.41910,20.080475,-0.000281,20.076356,1.0750,0.281,3.41910,0.00000
287.00,3.41906,20.080490,-0.000281,20.076328,1.0753,0.281,3.41906,0.00000
288.00,3.41884,20.080459,-0.000283,20.076267,1.0756,0.281,3.41884,0.00000
289.00,3.41846,20.080433,-0.000284,20.076250,1.0759,0.281,3.41846,0.00000
290.00,3.41699,20.080495,-0.000280,20.076291,1.0762,0.281,3.41699,0.00000
291.00,3.41578,20.080583,-0.000284,20.076371,1.0765,0.281,3.41578,0.00000
292.00,3.41479,20.080627,-0.000286,20.076426,1.0767,0.281,3.41479,0.00000
293.00,3.41478,20.080649,-0.000283,20.076427,1.0770,0.281,3.41478,0.00000
294.00,3.41463,20.080712,-0.000283,20.076426,1.0773,0.281,3.41463,0.00000
295.00,3.41554,20.080706,-0.000284,20.076395,1.0776,0.282,3.41554,0.00000
296.00,3.41633,20.080735,-0.000282,20.076378,1.0778,0.282,3.41633,0.00000
297.00,3.41735,20.080734,-0.000282,20.076331,1.0781,0.282,3.41735,0.00000
298.00,3.41754,20.080727,-0.000287,20.076286,1.0784,0.282,3.41754,0.00000
299.00,3.41767,20.080759,-0.000290,20.076296,1.0786,0.282,3.41767,0.00000
300.00,3.41724,20.080856,-0.000291,20.076382,1.0788,0.282,3.41724,0.00000
301.00,3.41780,20.080913,-0.000291,20.076451,1.0791,0.283,3.41780,0.00000
302.00,3.41757,20.080873,-0.000289,20.076389,1.0793,0.283,3.41757,0.00000
303.00,3.41761,20.080905,-0.000285,20.076426,1.0796,0.282,3.41761,0.00000
304.00,3.41807,20.080887,-0.000281,20.076411,1.0798,0.282,3.41807,0.00000
305.00,3.41844,20.080918,-0.000281,20.076444,1.0801,0.282,3.41844,0.00000
306.00,3.41850,20.080909,-0.000282,20.076408,1.0803,0.282,3.41850,0.00000
307.00,3.41884,20.080948,-0.000281,20.076451,1.0806,0.283,3.41884,0.00000
308.00,3.41958,20.081001,-0.000285,20.076473,1.0808,0.283,3.41958,0.00000
309.00,3.42106,20.081101,-0.000283,20.076538,1.0811,0.283,3.42106,0.00000
310.00,3.42199,20.081076,-0.000279,20.076482,1.0813,0.283,3.42199,0.00000
311.00,3.42276,20.081111,-0.000279,20.076490,1.0815,0.283,3.42276,0.00000
312.00,3.42365,20.081163,-0.000278,20.076493,1.0818,0.283,3.42365,0.00000
313.00,3.42369,20.081215,-0.000274,20.076527,1.0820,0.283,3.42369,0.00000
314.00,3.42358,20.081238,-0.000276,20.076473,1.0823,0.283,3.42358,0.00000
315.00,3.42323,20.081209,-0.000277,20.076436,1.0825,0.283,3.42323,0.00000
316.00,3.42268,20.081216,-0.000278,20.076420,1.0827,0.283,3.42268,0.00000
317.00,3.42163,20.081234,-0.000281,20.076417,1.0830,0.284,3.42163,0.00000
318.00,3.42074,20.081218,-0.000280,20.076349,1.0832,0.284,3.42074,0.00000
319.00,3.41991,20.081176,-0.000279,20.076297,1.0834,0.284,3.41991,0.00000
320.00,3.42049,20.081265,-0.000279,20.076328,1.0836,0.284,3.42049,0.00000
321.00,3.42098,20.081290,-0.000279,20.076317,1.0839,0.284,3.42098,0.00000
322.00,3.42129,20.081351,-0.000276,20.076379,1.0841,0.284,3.42129,0.00000
323.00,3.42181,20.081394,-0.000276,20.076426,1.0844,0.284,3.42181,0.00000
324.00,3.42193,20.081466,-0.000278,20.076502,1.0846,0.284,3.42193,0.00000
325.00,3.42163,20.081538,-0.000275,20.076541,1.0848,0.284,3.42163,0.00000
326.00,3.42195,20.081577,-0.000276,20.076556,1.0850,0.284,3.42195,0.00000
327.00,3.42234,20.081582,-0.000277,20.076492,1.0852,0.284,3.42234,0.00000
328.00,3.42307,20.081596,-0.000282,20.076442,1.0854,0.284,3.42307,0.00000
329.00,3.42280,20.081605,-0.000282,20.076367,1.0855,0.284,3.42280,0.00000
330.00,3.42262,20.081568,-0.000284,20.076331,1.0857,0.285,3.42262,0.00000
331.00,3.42241,20.081614,-0.000281,20.076330,1.0859,0.285,3.42241,0.00000
332.00,3.42233,20.081618,-0.000280,20.076298,1.0861,0.285,3.42233,0.00000
333.00,3.42286,20.081661,-0.000278,20.076299,1.0863,0.285,3.42286,0.00000
334.00,3.42356,20.081709,-0.000277,20.076384,1.0866,0.285,3.42356,0.00000
335.00,3.42463,20.081717,-0.000279,20.076350,1.0868,0.285,3.42463,0.00000
336.00,3.42525,20.081729,-0.000279,20.076374,1.0870,0.285,3.42525,0.00000
337.00,3.42639,20.081782,-0.000281,20.076414,1.0872,0.285,3.42639,0.00000
338.00,3.42573,20.081739,-0.000284,20.076383,1.0874,0.286,3.42573,0.00000
339.00,3.42636,20.081735,-0.000286,20.076329,1.0876,0.286,3.42636,0.00000
340.00,3.42634,20.081790,-0.000285,20.076337,1.0878,0.286,3.42634,0.00000
341.00,3.42535,20.081781,-0.000287,20.076287,1.0880,0.286,3.42535,0.00000
342.00,3.42433,20.081769,-0.000287,20.076257,1.0882,0.286,3.42433,0.00000
343.00,3.42442,20.081848,-0.000284,20.076314,1.0883,0.286,3.42442,0.00000
344.00,3.42322,20.081850,-0.000281,20.076285,1.0885,0.286,3.42322,0.00000
345.00,3.42176,20.081855,-0.000279,20.076283,1.0887,0.286,3.42176,0.00000
346.00,3.42140,20.081910,-0.000278,20.076282,1.0889,0.286,3.42140,0.00000
347.00,3.42134,20.081912,-0.000278,20.076269,1.0891,0.286,3.42134,0.00000
348.00,3.42076,20.081944,-0.000279,20.076257,1.0893,0.286,3.42076,0.00000
349.00,3.42078,20.081966,-0.000281,20.076268,1.0895,0.286,3.42078,0.00000
350.00,3.42109,20.081997,-0.000281,20.076248,1.0897,0.286,3.42109,0.00000
351.00,3.42193,20.082017,-0.000280,20.076266,1.0898,0.286,3.42193,0.00000
352.00,3.42203,20.082069,-0.000283,20.076287,1.0900,0.287,3.42203,0.00000
353.00,3.42244,20.082092,-0.000282,20.076275,1.0902,0.287,3.42244,0.00000
354.00,3.42365,20.082098,-0.000282,20.076260,1.0904,0.287,3.42365,0.00000
355.00,3.42526,20.082065,-0.000283,20.076231,1.0906,0.287,3.42526,0.00000
356.00,3.42602,20.082082,-0.000283,20.076237,1.0909,0.287,3.42602,0.00000
357.00,3.42633,20.082098,-0.000280,20.076248,1.0911,0.287,3.42633,0.00000
358.00,3.42801,20.082071,-0.000277,20.076237,1.0913,0.287,3.42801,0.00000
359.00,3.42897,20.082061,-0.000276,20.076272,1.0915,0.287,3.42897,0.00000
360.00,3.43006,20.082095,-0.000278,20.076342,1.0918,0.287,3.43006,0.00000
@3,2.5000,5.0, 360.059000000001 
361.00,3.43132,20.082098,-0.000278,20.076380,1.0920,0.287,3.43132,0.00000
362.00,3.43084,20.082065,-0.000278,20.076328,1.0922,0.287,3.43084,0.00000
363.00,3.41543,20.082120,-0.000278,20.076331,1.0924,0.287,3.41543,0.00000
364.00,3.38073,20.082208,-0.000278,20.076319,1.0926,0.287,3.38073,0.00000
365.00,3.32476,20.082243,-0.000278,20.076299,1.0929,0.287,3.32476,0.00000
366.00,3.25049,20.082286,-0.000282,20.076261,1.0931,0.288,3.25049,0.00000
367.00,3.16376,20.082362,-0.000285,20.076280,1.0933,0.288,3.16376,0.00000
368.00,3.08776,20.082428,-0.000287,20.076304,1.0936,0.288,3.08776,0.00000
369.00,3.03768,20.082427,-0.000289,20.076321,1.0938,0.288,3.03768,0.00000
370.00,3.01634,20.082469,-0.000292,20.076289,1.0941,0.288,3.01634,0.00000
371.00,3.02295,20.082444,-0.000289,20.076216,1.0943,0.288,3.02295,0.00000
372.00,3.05396,20.082462,-0.000288,20.076206,1.0945,0.288,3.05396,0.00000
373.00,3.09784,20.082376,-0.000287,20.076161,1.0948,0.288,3.09784,0.00000
374.00,3.14335,20.082342,-0.000288,20.076090,1.0950,0.289,3.14335,0.00000
375.00,3.18563,20.082327,-0.000286,20.076094,1.0952,0.289,3.18563,0.00000
376.00,3.22347,20.082369,-0.000288,20.076139,1.0954,0.289,3.22347,0.00000
377.00,3.25432,20.082379,-0.000288,20.076169,1.0956,0.289,3.25432,0.00000
378.00,3.27684,20.082430,-0.000289,20.076216,1.0959,0.289,3.27684,0.00000
379.00,3.29278,20.082421,-0.000285,20.076259,1.0961,0.289,3.29278,0.00000
380.00,3.30563,20.082459,-0.000285,20.076291,1.0964,0.289,3.30563,0.00000
381.00,3.31466,20.082477,-0.000287,20.076292,1.0966,0.289,3.31466,0.00000
382.00,3.32201,20.082480,-0.000286,20.076295,1.0969,0.289,3.32201,0.00000
383.00,3.32673,20.082465,-0.000287,20.076284,1.0971,0.289,3.32673,0.00000
384.00,3.32878,20.082587,-0.000289,20.076341,1.0974,0.290,3.32878,0.00000
385.00,3.33087,20.082539,-0.000290,20.076288,1.0976,0.290,3.33087,0.00000
386.00,3.33285,20.082511,-0.000289,20.076269,1.0978,0.290,3.33285,0.00000
387.00,3.33519,20.082540,-0.000287,20.076226,1.0980,0.290,3.33519,0.00000
388.00,3.33809,20.082575,-0.000284,20.076185,1.0983,0.290,3.33809,0.00000
389.00,3.34474,20.082581,-0.000287,20.076143,1.0985,0.290,3.34474,0.00000
390.00,3.35184,20.082659,-0.000288,20.076175,1.0988,0.290,3.35184,0.00000
391.00,3.35967,20.082740,-0.000285,20.076200,1.0990,0.290,3.35967,0.00000
392.00,3.36689,20.082823,-0.000288,20.076231,1.0993,0.290,3.36689,0.00000
393.00,3.37454,20.082895,-0.000288,20.076268,1.0996,0.291,3.37454,0.00000
394.00,3.37880,20.082896,-0.000289,20.076249,1.0998,0.291,3.37880,0.00000
395.00,3.38016,20.082947,-0.000289,20.076290,1.1001,0.291,3.38016,0.00000
396.00,3.37774,20.082957,-0.000291,20.076304,1.1004,0.291,3.37774,0.00000
397.00,3.37410,20.082925,-0.000290,20.076317,1.1006,0.291,3.37410,0.00000
398.00,3.37093,20.082958,-0.000289,20.076333,1.1009,0.291,3.37093,0.00000
399.00,3.37030,20.082967,-0.000286,20.076322,1.1011,0.291,3.37030,0.00000
400.00,3.37120,20.082951,-0.000282,20.076262,1.1014,0.291,3.37120,0.00000
401.00,3.37523,20.083024,-0.000282,20.076291,1.1016,0.291,3.37523,0.00000
402.00,3.38015,20.083055,-0.000280,20.076284,1.1019,0.291,3.38015,0.00000
403.00,3.38395,20.082990,-0.000283,20.076195,1.1022,0.291,3.38395,0.00000
404.00,3.38751,20.083078,-0.000283,20.076247,1.1024,0.291,3.38751,0.00000
405.00,3.39096,20.083108,-0.000283,20.076295,1.1027,0.291,3.39096,0.00000
406.00,3.39318,20.083064,-0.000279,20.076225,1.1029,0.291,3.39318,0.00000
407.00,3.39475,20.083053,-0.000278,20.076204,1.1032,0.291,3.39475,0.00000
408.00,3.39697,20.083152,-0.000278,20.076243,1.1035,0.291,3.39697,0.00000
409.00,3.39713,20.083143,-0.000277,20.076209,1.1038,0.291,3.39713,0.00000
410.00,3.39725,20.083171,-0.000275,20.076189,1.1040,0.291,3.39725,0.00000
411.00,3.39742,20.083206,-0.000277,20.076221,1.1043,0.292,3.39742,0.00000
412.00,3.39730,20.083214,-0.000278,20.076206,1.1046,0.292,3.39730,0.00000
413.00,3.39661,20.083196,-0.000276,20.076214,1.1048,0.292,3.39661,0.00000
414.00,3.39709,20.083184,-0.000278,20.076212,1.1051,0.292,3.39709,0.00000
415.00,3.39711,20.083156,-0.000283,20.076184,1.1054,0.292,3.39711,0.00000
416.00,3.39821,20.083187,-0.000281,20.076187,1.1056,0.292,3.39821,0.00000
417.00,3.39991,20.083264,-0.000283,20.076180,1.1059,0.292,3.39991,0.00000
418.00,3.40227,20.083321,-0.000285,20.076205,1.1062,0.292,3.40227,0.00000
419.00,3.40345,20.083384,-0.000285,20.076220,1.1064,0.293,3.40345,0.00000
420.00,3.40404,20.083479,-0.000283,20.076253,1.1067,0.293,3.40404,0.00000
421.00,3.40324,20.083469,-0.000284,20.076175,1.1069,0.293,3.40324,0.00000
422.00,3.40190,20.083536,-0.000284,20.076195,1.1071,0.293,3.40190,0.00000
423.00,3.40038,20.083593,-0.000282,20.076193,1.1074,0.293,3.40038,0.00000
424.00,3.40059,20.083674,-0.000282,20.076196,1.1076,0.293,3.40059,0.00000
425.00,3.40210,20.083722,-0.000280,20.076167,1.1079,0.293,3.40210,0.00000
426.00,3.40487,20.083815,-0.000278,20.076248,1.1081,0.293,3.40487,0.00000
427.00,3.40797,20.083766,-0.000275,20.076278,1.1083,0.293,3.40797,0.00000
428.00,3.41153,20.083785,-0.000272,20.076324,1.1085,0.293,3.41153,0.00000
429.00,3.41439,20.083781,-0.000268,20.076355,1.1087,0.293,3.41439,0.00000
430.00,3.41528,20.083740,-0.000266,20.076341,1.1090,0.293,3.41528,0.00000
431.00,3.41504,20.083678,-0.000267,20.076313,1.1092,0.293,3.41504,0.00000
432.00,3.41485,20.083716,-0.000268,20.076246,1.1094,0.293,3.41485,0.00000
433.00,3.41430,20.083699,-0.000268,20.076211,1.1097,0.293,3.41430,0.00000
434.00,3.41252,20.083658,-0.000270,20.076152,1.1099,0.293,3.41252,0.00000
435.00,3.41273,20.083671,-0.000272,20.076170,1.1101,0.293,3.41273,0.00000
436.00,3.41409,20.083737,-0.000271,20.076210,1.1104,0.293,3.41409,0.00000
437.00,3.41498,20.083794,-0.000273,20.076278,1.1106,0.294,3.41498,0.00000
438.00,3.41525,20.083817,-0.000276,20.076283,1.1108,0.294,3.41525,0.00000
439.00,3.41600,20.083913,-0.000278,20.076359,1.1111,0.294,3.41600,0.00000
440.00,3.41605,20.083953,-0.000279,20.076361,1.1113,0.294,3.41605,0.00000
441.00,3.41376,20.083986,-0.000281,20.076375,1.1115,0.294,3.41376,0.00000
442.00,3.41209,20.083994,-0.000279,20.076348,1.1117,0.294,3.41209,0.00000
443.00,3.41085,20.084065,-0.000274,20.076352,1.1119,0.294,3.41085,0.00000
444.00,3.41004,20.084064,-0.000272,20.076366,1.1121,0.294,3.41004,0.00000
445.00,3.41049,20.084065,-0.000270,20.076361,1.1123,0.294,3.41049,0.00000
446.00,3.41327,20.084102,-0.000266,20.076377,1.1125,0.294,3.41327,0.00000
447.00,3.41604,20.084157,-0.000266,20.076435,1.1127,0.294,3.41604,0.00000
448.00,3.41761,20.084195,-0.000269,20.076485,1.1130,0.294,3.41761,0.00000
449.00,3.41834,20.084198,-0.000270,20.076418,1.1132,0.294,3.41834,0.00000
450.00,3.41770,20.084313,-0.000271,20.076483,1.1134,0.294,3.41770,0.00000
451.00,3.41619,20.084253,-0.000273,20.076374,1.1137,0.295,3.41619,0.00000
452.00,3.41434,20.084280,-0.000273,20.076382,1.1139,0.295,3.41434,0.00000
453.00,3.41399,20.084226,-0.000272,20.076300,1.1141,0.295,3.41399,0.00000
454.00,3.41448,20.084250,-0.000273,20.076274,1.1144,0.295,3.41448,0.00000
455.00,3.41518,20.084287,-0.000273,20.076271,1.1146,0.295,3.41518,0.00000
456.00,3.41485,20.084384,-0.000273,20.076328,1.1148,0.295,3.41485,0.00000
457.00,3.41588,20.084351,-0.000277,20.076255,1.1150,0.295,3.41588,0.00000
458.00,3.41667,20.084403,-0.000280,20.076251,1.1153,0.295,3.41667,0.00000
459.00,3.41750,20.084431,-0.000283,20.076312,1.1155,0.296,3.41750,0.00000
460.00,3.41796,20.084392,-0.000283,20.076288,1.1157,0.296,3.41796,0.00000
461.00,3.41928,20.084386,-0.000282,20.076301,1.1159,0.296,3.41928,0.00000
462.00,3.41925,20.084444,-0.000278,20.076406,1.1162,0.296,3.41925,0.00000
463.00,3.41962,20.084511,-0.000274,20.076485,1.1164,0.296,3.41962,0.00000
464.00,3.42012,20.084528,-0.000270,20.076446,1.1167,0.295,3.42012,0.00000
465.00,3.42047,20.084510,-0.000271,20.076411,1.1169,0.295,3.42047,0.00000
466.00,3.42185,20.084508,-0.000271,20.076400,1.1171,0.296,3.42185,0.00000
467.00,3.42343,20.084547,-0.000274,20.076341,1.1173,0.296,3.42343,0.00000
468.00,3.42288,20.084551,-0.000277,20.076322,1.1175,0.296,3.42288,0.00000
469.00,3.42220,20.084566,-0.000278,20.076329,1.1177,0.296,3.42220,0.00000
470.00,3.42186,20.084620,-0.000274,20.076370,1.1179,0.296,3.42186,0.00000
471.00,3.42021,20.084662,-0.000275,20.076375,1.1181,0.296,3.42021,0.00000
472.00,3.41924,20.084659,-0.000276,20.076357,1.1183,0.296,3.41924,0.00000
473.00,3.42016,20.084641,-0.000278,20.076281,1.1186,0.296,3.42016,0.00000
474.00,3.42075,20.084666,-0.000284,20.076286,1.1188,0.297,3.42075,0.00000
475.00,3.42129,20.084657,-0.000287,20.076276,1.1190,0.297,3.42129,0.00000
476.00,3.42245,20.084632,-0.000287,20.076197,1.1192,0.297,3.42245,0.00000
477.00,3.42419,20.084592,-0.000288,20.076176,1.1193,0.297,3.42419,0.00000
478.00,3.42557,20.084645,-0.000283,20.076251,1.1195,0.297,3.42557,0.00000
479.00,3.42598,20.084635,-0.000279,20.076205,1.1197,0.297,3.42598,0.00000
480.00,3.42575,20.084648,-0.000279,20.076150,1.1200,0.297,3.42575,0.00000
481.00,3.42558,20.084718,-0.000278,20.076203,1.1202,0.297,3.42558,0.00000
482.00,3.42448,20.084772,-0.000277,20.076252,1.1204,0.297,3.42448,0.00000
483.00,3.42450,20.084767,-0.000279,20.076182,1.1206,0.297,3.42450,0.00000
484.00,3.42534,20.084820,-0.000280,20.076211,1.1208,0.297,3.42534,0.00000
485.00,3.42605,20.084783,-0.000281,20.076192,1.1210,0.297,3.42605,0.00000
486.00,3.42663,20.084789,-0.000283,20.076245,1.1213,0.298,3.42663,0.00000
487.00,3.42640,20.084848,-0.000282,20.076273,1.1215,0.298,3.42640,0.00000
488.00,3.42456,20.084839,-0.000281,20.076306,1.1217,0.298,3.42456,0.00000
489.00,3.42309,20.084828,-0.000280,20.076314,1.1219,0.298,3.42309,0.00000
490.00,3.42297,20.084960,-0.000279,20.076415,1.1221,0.298,3.42297,0.00000
491.00,3.42259,20.085025,-0.000280,20.076380,1.1223,0.298,3.42259,0.00000
492.00,3.42405,20.085015,-0.000283,20.076325,1.1225,0.298,3.42405,0.00000
493.00,3.42757,20.085025,-0.000285,20.076280,1.1227,0.298,3.42757,0.00000
494.00,3.43082,20.085070,-0.000287,20.076323,1.1229,0.298,3.43082,0.00000
495.00,3.43422,20.085068,-0.000285,20.076303,1.1230,0.298,3.43422,0.00000
496.00,3.43725,20.085035,-0.000284,20.076273,1.1232,0.299,3.43725,0.00000
497.00,3.43819,20.085046,-0.000284,20.076293,1.1234,0.299,3.43819,0.00000
498.00,3.43527,20.085101,-0.000286,20.076286,1.1237,0.299,3.43527,0.00000
499.00,3.43133,20.085028,-0.000287,20.076164,1.1239,0.299,3.43133,0.00000
500.00,3.42832,20.085091,-0.000292,20.076172,1.1242,0.299,3.42832,0.00000
501.00,3.42499,20.085205,-0.000291,20.076209,1.1244,0.299,3.42499,0.00000
502.00,3.42317,20.085261,-0.000289,20.076160,1.1246,0.299,3.42317,0.00000
503.00,3.42276,20.085266,-0.000288,20.076195,1.1248,0.300,3.42276,0.00000
504.00,3.42208,20.085405,-0.000285,20.076278,1.1251,0.300,3.42208,0.00000
505.00,3.41943,20.085441,-0.000280,20.076233,1.1253,0.299,3.41943,0.00000
506.00,3.41807,20.085445,-0.000280,20.076213,1.1254,0.300,3.41807,0.00000
507.00,3.41667,20.085442,-0.000280,20.076224,1.1257,0.300,3.41667,0.00000
508.00,3.41660,20.085447,-0.000280,20.076188,1.1259,0.300,3.41660,0.00000
509.00,3.41952,20.085491,-0.000283,20.076241,1.1261,0.300,3.41952,0.00000
510.00,3.42284,20.085490,-0.000285,20.076287,1.1264,0.300,3.42284,0.00000
511.00,3.42464,20.085505,-0.000287,20.076326,1.1267,0.300,3.42464,0.00000
512.00,3.42493,20.085577,-0.000286,20.076358,1.1269,0.300,3.42493,0.00000
513.00,3.42536,20.085653,-0.000285,20.076421,1.1271,0.300,3.42536,0.00000
514.00,3.42524,20.085614,-0.000280,20.076325,1.1273,0.300,3.42524,0.00000
515.00,3.42420,20.085672,-0.000281,20.076315,1.1275,0.300,3.42420,0.00000
516.00,3.42458,20.085666,-0.000280,20.076291,1.1278,0.300,3.42458,0.00000
517.00,3.42526,20.085635,-0.000283,20.076292,1.1280,0.301,3.42526,0.00000
518.00,3.42493,20.085696,-0.000287,20.076341,1.1282,0.301,3.42493,0.00000
519.00,3.42245,20.085743,-0.000286,20.076383,1.1285,0.301,3.42245,0.00000
520.00,3.42194,20.085752,-0.000281,20.076419,1.1287,0.301,3.42194,0.00000
521.00,3.42134,20.085740,-0.000280,20.076383,1.1289,0.301,3.42134,0.00000
522.00,3.42176,20.085759,-0.000279,20.076368,1.1292,0.301,3.42176,0.00000
523.00,3.42257,20.085719,-0.000275,20.076301,1.1295,0.301,3.42257,0.00000
524.00,3.42378,20.085726,-0.000276,20.076267,1.1297,0.301,3.42378,0.00000
525.00,3.42585,20.085736,-0.000280,20.076220,1.1300,0.301,3.42585,0.00000
526.00,3.42635,20.085780,-0.000281,20.076229,1.1302,0.301,3.42635,0.00000
527.00,3.42513,20.085824,-0.000279,20.076224,1.1304,0.301,3.42513,0.00000
528.00,3.42429,20.085856,-0.000278,20.076204,1.1306,0.301,3.42429,0.00000
529.00,3.42521,20.085874,-0.000276,20.076218,1.1308,0.301,3.42521,0.00000
530.00,3.42556,20.085860,-0.000276,20.076183,1.1310,0.301,3.42556,0.00000
531.00,3.42842,20.085906,-0.000272,20.076191,1.1312,0.301,3.42842,0.00000
532.00,3.43215,20.085941,-0.000272,20.076194,1.1315,0.301,3.43215,0.00000
533.00,3.43435,20.086017,-0.000272,20.076257,1.1317,0.301,3.43435,0.00000
534.00,3.43603,20.086070,-0.000276,20.076316,1.1319,0.302,3.43603,0.00000
535.00,3.43665,20.086168,-0.000274,20.076464,1.1321,0.302,3.43665,0.00000
536.00,3.43432,20.086247,-0.000276,20.076560,1.1323,0.302,3.43432,0.00000
537.00,3.43242,20.086224,-0.000276,20.076551,1.1324,0.302,3.43242,0.00000
538.00,3.43144,20.086202,-0.000275,20.076569,1.1325,0.302,3.43144,0.00000
539.00,3.43072,20.086230,-0.000274,20.076558,1.1327,0.302,3.43072,0.00000
540.00,3.42905,20.086158,-0.000275,20.076437,1.1328,0.302,3.42905,0.00000
@4,2.5000,5.0, 540.040999999997 
541.00,3.42955,20.086083,-0.000275,20.076373,1.1330,0.302,3.42955,0.00000
542.00,3.42876,20.086116,-0.000273,20.076432,1.1331,0.302,3.42876,0.00000
543.00,3.41532,20.086107,-0.000273,20.076423,1.1332,0.302,3.41532,0.00000
544.00,3.38277,20.086164,-0.000271,20.076508,1.1333,0.302,3.38277,0.00000
545.00,3.33241,20.086194,-0.000267,20.076525,1.1334,0.302,3.33241,0.00000
546.00,3.26388,20.086195,-0.000267,20.076534,1.1335,0.302,3.26388,0.00000
547.00,3.18361,20.086202,-0.000268,20.076522,1.1336,0.302,3.18361,0.00000
548.00,3.11353,20.086314,-0.000270,20.076568,1.1337,0.302,3.11353,0.00000
549.00,3.06744,20.086202,-0.000271,20.076386,1.1338,0.302,3.06744,0.00000
550.00,3.04812,20.086200,-0.000274,20.076347,1.1338,0.303,3.04812,0.00000
551.00,3.05586,20.086295,-0.000277,20.076325,1.1339,0.303,3.05586,0.00000
552.00,3.08588,20.086362,-0.000280,20.076332,1.1339,0.303,3.08588,0.00000
553.00,3.12799,20.086341,-0.000282,20.076306,1.1340,0.303,3.12799,0.00000
554.00,3.17052,20.086420,-0.000283,20.076355,1.1340,0.303,3.17052,0.00000
555.00,3.21122,20.086452,-0.000281,20.076401,1.1341,0.303,3.21122,0.00000
556.00,3.24672,20.086473,-0.000278,20.076464,1.1342,0.303,3.24672,0.00000
557.00,3.27541,20.086453,-0.000275,20.076475,1.1342,0.303,3.27541,0.00000
558.00,3.29709,20.086457,-0.000270,20.076462,1.1343,0.303,3.29709,0.00000
559.00,3.31433,20.086576,-0.000266,20.076551,1.1344,0.303,3.31433,0.00000
560.00,3.32594,20.086620,-0.000266,20.076538,1.1345,0.303,3.32594,0.00000
561.00,3.33369,20.086605,-0.000269,20.076471,1.1346,0.303,3.33369,0.00000
562.00,3.34001,20.086630,-0.000267,20.076458,1.1347,0.303,3.34001,0.00000
563.00,3.34531,20.086606,-0.000270,20.076421,1.1348,0.303,3.34531,0.00000
564.00,3.34913,20.086552,-0.000273,20.076381,1.1349,0.304,3.34913,0.00000
565.00,3.35302,20.086595,-0.000270,20.076404,1.1350,0.304,3.35302,0.00000
566.00,3.35778,20.086579,-0.000269,20.076396,1.1351,0.304,3.35778,0.00000
567.00,3.36206,20.086629,-0.000272,20.076399,1.1353,0.304,3.36206,0.00000
568.00,3.36579,20.086696,-0.000269,20.076447,1.1354,0.304,3.36579,0.00000
569.00,3.36961,20.086674,-0.000263,20.076438,1.1355,0.303,3.36961,0.00000
570.00,3.37258,20.086679,-0.000265,20.076454,1.1356,0.303,3.37258,0.00000
571.00,3.37402,20.086744,-0.000264,20.076426,1.1358,0.303,3.37402,0.00000
572.00,3.37681,20.086759,-0.000260,20.076395,1.1359,0.303,3.37681,0.00000
573.00,3.37898,20.086774,-0.000265,20.076328,1.1360,0.303,3.37898,0.00000
574.00,3.38101,20.086833,-0.000269,20.076314,1.1361,0.304,3.38101,0.00000
575.00,3.38342,20.086837,-0.000271,20.076288,1.1362,0.304,3.38342,0.00000
576.00,3.38647,20.086796,-0.000274,20.076315,1.1364,0.304,3.38647,0.00000
577.00,3.38835,20.086744,-0.000278,20.076257,1.1365,0.304,3.38835,0.00000
578.00,3.39022,20.086776,-0.000282,20.076321,1.1366,0.305,3.39022,0.00000
579.00,3.39218,20.086817,-0.000283,20.076326,1.1367,0.305,3.39218,0.00000
580.00,3.39412,20.086823,-0.000286,20.076284,1.1368,0.305,3.39412,0.00000
581.00,3.39599,20.086907,-0.000287,20.076302,1.1370,0.305,3.39599,0.00000
582.00,3.39751,20.087001,-0.000286,20.076335,1.1371,0.305,3.39751,0.00000
583.00,3.39993,20.086985,-0.000282,20.076269,1.1372,0.305,3.39993,0.00000
584.00,3.40207,20.086951,-0.000283,20.076181,1.1373,0.305,3.40207,0.00000
585.00,3.40310,20.086992,-0.000283,20.076192,1.1374,0.305,3.40310,0.00000
586.00,3.40448,20.087012,-0.000281,20.076177,1.1375,0.305,3.40448,0.00000
587.00,3.40677,20.087020,-0.000280,20.076182,1.1376,0.305,3.40677,0.00000
588.00,3.40724,20.087079,-0.000281,20.076227,1.1377,0.305,3.40724,0.00000
589.00,3.40789,20.087146,-0.000279,20.076306,1.1378,0.305,3.40789,0.00000
590.00,3.40834,20.087108,-0.000273,20.076283,1.1379,0.305,3.40834,0.00000
591.00,3.40857,20.087165,-0.000274,20.076331,1.1380,0.305,3.40857,0.00000
592.00,3.40797,20.087206,-0.000272,20.076348,1.1382,0.305,3.40797,0.00000
593.00,3.40793,20.087219,-0.000271,20.076319,1.1383,0.305,3.40793,0.00000
594.00,3.40861,20.087222,-0.000272,20.076340,1.1383,0.305,3.40861,0.00000
595.00,3.40964,20.087262,-0.000278,20.076343,1.1384,0.306,3.40964,0.00000
596.00,3.41078,20.087296,-0.000281,20.076353,1.1385,0.306,3.41078,0.00000
597.00,3.41287,20.087299,-0.000283,20.076332,1.1386,0.306,3.41287,0.00000
598.00,3.41432,20.087294,-0.000285,20.076279,1.1387,0.306,3.41432,0.00000
599.00,3.41430,20.087308,-0.000283,20.076218,1.1388,0.306,3.41430,0.00000
600.00,3.41350,20.087368,-0.000282,20.076216,1.1388,0.306,3.41350,0.00000
601.00,3.41226,20.087321,-0.000283,20.076100,1.1389,0.306,3.41226,0.00000
602.00,3.41068,20.087374,-0.000287,20.076156,1.1389,0.307,3.41068,0.00000
603.00,3.41141,20.087448,-0.000287,20.076198,1.1390,0.307,3.41141,0.00000
604.00,3.41225,20.087529,-0.000292,20.076246,1.1390,0.307,3.41225,0.00000
605.00,3.41496,20.087548,-0.000293,20.076265,1.1390,0.307,3.41496,0.00000
606.00,3.41675,20.087625,-0.000290,20.076342,1.1391,0.308,3.41675,0.00000
607.00,3.41728,20.087644,-0.000287,20.076350,1.1392,0.307,3.41728,0.00000
608.00,3.41616,20.087689,-0.000286,20.076375,1.1393,0.307,3.41616,0.00000
609.00,3.41598,20.087710,-0.000282,20.076412,1.1394,0.307,3.41598,0.00000
610.00,3.41565,20.087755,-0.000279,20.076434,1.1395,0.307,3.41565,0.00000
611.00,3.41598,20.087726,-0.000278,20.076364,1.1396,0.307,3.41598,0.00000
612.00,3.41709,20.087729,-0.000278,20.076319,1.1396,0.307,3.41709,0.00000
613.00,3.41826,20.087727,-0.000276,20.076332,1.1397,0.307,3.41826,0.00000
614.00,3.41772,20.087724,-0.000276,20.076320,1.1399,0.307,3.41772,0.00000
615.00,3.41771,20.087749,-0.000275,20.076348,1.1400,0.307,3.41771,0.00000
616.00,3.41853,20.087834,-0.000275,20.076457,1.1401,0.307,3.41853,0.00000
617.00,3.41916,20.087932,-0.000273,20.076507,1.1403,0.307,3.41916,0.00000
618.00,3.41912,20.087952,-0.000274,20.076469,1.1404,0.307,3.41912,0.00000
619.00,3.42081,20.087970,-0.000278,20.076430,1.1405,0.308,3.42081,0.00000
620.00,3.42132,20.088005,-0.000279,20.076425,1.1406,0.308,3.42132,0.00000
621.00,3.42117,20.087983,-0.000275,20.076404,1.1407,0.308,3.42117,0.00000
622.00,3.42056,20.087967,-0.000275,20.076440,1.1408,0.308,3.42056,0.00000
623.00,3.42101,20.087964,-0.000274,20.076499,1.1409,0.308,3.42101,0.00000
624.00,3.42046,20.087897,-0.000272,20.076499,1.1410,0.308,3.42046,0.00000
625.00,3.41950,20.087899,-0.000272,20.076535,1.1411,0.308,3.41950,0.00000
626.00,3.41917,20.087899,-0.000275,20.076542,1.1412,0.308,3.41917,0.00000
627.00,3.41984,20.087865,-0.000277,20.076547,1.1413,0.308,3.41984,0.00000
628.00,3.42006,20.087946,-0.000276,20.076588,1.1414,0.308,3.42006,0.00000
629.00,3.41986,20.088090,-0.000273,20.076663,1.1415,0.308,3.41986,0.00000
630.00,3.42012,20.088138,-0.000274,20.076648,1.1416,0.308,3.42012,0.00000
631.00,3.41989,20.088178,-0.000276,20.076629,1.1417,0.309,3.41989,0.00000
632.00,3.41831,20.088209,-0.000273,20.076556,1.1418,0.309,3.41831,0.00000
633.00,3.41790,20.088182,-0.000274,20.076485,1.1419,0.309,3.41790,0.00000
634.00,3.41837,20.088126,-0.000275,20.076423,1.1420,0.309,3.41837,0.00000
635.00,3.41936,20.088135,-0.000270,20.076431,1.1421,0.308,3.41936,0.00000
636.00,3.42020,20.088156,-0.000266,20.076433,1.1422,0.308,3.42020,0.00000
637.00,3.42213,20.088206,-0.000268,20.076460,1.1423,0.308,3.42213,0.00000
638.00,3.42268,20.088264,-0.000268,20.076518,1.1424,0.308,3.42268,0.00000
639.00,3.42419,20.088283,-0.000269,20.076539,1.1424,0.309,3.42419,0.00000
640.00,3.42550,20.088333,-0.000272,20.076551,1.1425,0.309,3.42550,0.00000
641.00,3.42677,20.088316,-0.000272,20.076545,1.1426,0.309,3.42677,0.00000
642.00,3.42765,20.088357,-0.000270,20.076558,1.1427,0.309,3.42765,0.00000
643.00,3.42854,20.088391,-0.000271,20.076564,1.1427,0.309,3.42854,0.00000
644.00,3.42859,20.088541,-0.000268,20.076634,1.1428,0.309,3.42859,0.00000
645.00,3.42855,20.088612,-0.000270,20.076655,1.1429,0.309,3.42855,0.00000
646.00,3.42833,20.088712,-0.000272,20.076700,1.1430,0.309,3.42833,0.00000
647.00,3.42753,20.088711,-0.000272,20.076675,1.1430,0.309,3.42753,0.00000
648.00,3.42743,20.088723,-0.000274,20.076648,1.1430,0.309,3.42743,0.00000
649.00,3.42669,20.088665,-0.000274,20.076522,1.1431,0.310,3.42669,0.00000
650.00,3.42671,20.088627,-0.000272,20.076478,1.1431,0.310,3.42671,0.00000
651.00,3.42676,20.088626,-0.000268,20.076454,1.1432,0.309,3.42676,0.00000
652.00,3.42640,20.088677,-0.000267,20.076498,1.1432,0.309,3.42640,0.00000
653.00,3.42621,20.088690,-0.000265,20.076435,1.1433,0.309,3.42621,0.00000
654.00,3.42685,20.088691,-0.000267,20.076451,1.1434,0.310,3.42685,0.00000
655.00,3.42587,20.088775,-0.000268,20.076503,1.1434,0.310,3.42587,0.00000
656.00,3.42472,20.088797,-0.000268,20.076512,1.1435,0.310,3.42472,0.00000
657.00,3.42349,20.088783,-0.000271,20.076469,1.1435,0.310,3.42349,0.00000
658.00,3.42292,20.088764,-0.000271,20.076464,1.1436,0.310,3.42292,0.00000
659.00,3.42223,20.088794,-0.000269,20.076496,1.1436,0.310,3.42223,0.00000
660.00,3.42199,20.088732,-0.000265,20.076448,1.1436,0.310,3.42199,0.00000
661.00,3.42325,20.088779,-0.000268,20.076446,1.1437,0.310,3.42325,0.00000
662.00,3.42568,20.088773,-0.000265,20.076430,1.1437,0.310,3.42568,0.00000
663.00,3.42736,20.088792,-0.000264,20.076435,1.1438,0.310,3.42736,0.00000
664.00,3.42909,20.088781,-0.000266,20.076385,1.1438,0.310,3.42909,0.00000
665.00,3.43095,20.088770,-0.000275,20.076336,1.1438,0.310,3.43095,0.00000
666.00,3.43169,20.088757,-0.000276,20.076298,1.1439,0.310,3.43169,0.00000
667.00,3.43220,20.088853,-0.000276,20.076369,1.1440,0.310,3.43220,0.00000
668.00,3.43211,20.088866,-0.000281,20.076388,1.1440,0.311,3.43211,0.00000
669.00,3.43286,20.088940,-0.000278,20.076416,1.1441,0.311,3.43286,0.00000
670.00,3.43284,20.089006,-0.000273,20.076462,1.1441,0.311,3.43284,0.00000
671.00,3.43301,20.089081,-0.000271,20.076522,1.1442,0.311,3.43301,0.00000
672.00,3.43183,20.089119,-0.000270,20.076531,1.1442,0.311,3.43183,0.00000
673.00,3.43130,20.089174,-0.000266,20.076525,1.1443,0.311,3.43130,0.00000
674.00,3.43049,20.089170,-0.000267,20.076516,1.1444,0.311,3.43049,0.00000
675.00,3.43003,20.089151,-0.000269,20.076481,1.1444,0.311,3.43003,0.00000
676.00,3.43000,20.089145,-0.000272,20.076445,1.1445,0.311,3.43000,0.00000
677.00,3.43137,20.089078,-0.000276,20.076291,1.1446,0.311,3.43137,0.00000
678.00,3.43153,20.089108,-0.000275,20.076269,1.1447,0.311,3.43153,0.00000
679.00,3.43125,20.089165,-0.000273,20.076295,1.1447,0.311,3.43125,0.00000
680.00,3.43224,20.089254,-0.000270,20.076322,1.1448,0.311,3.43224,0.00000
681.00,3.43358,20.089272,-0.000270,20.076270,1.1449,0.311,3.43358,0.00000
682.00,3.43547,20.089269,-0.000268,20.076281,1.1450,0.311,3.43547,0.00000
683.00,3.43634,20.089287,-0.000269,20.076335,1.1450,0.312,3.43634,0.00000
684.00,3.43355,20.089303,-0.000273,20.076323,1.1451,0.312,3.43355,0.00000
685.00,3.43021,20.089265,-0.000274,20.076283,1.1451,0.312,3.43021,0.00000
686.00,3.42582,20.089286,-0.000276,20.076317,1.1451,0.312,3.42582,0.00000
687.00,3.42141,20.089345,-0.000278,20.076390,1.1451,0.312,3.42141,0.00000
688.00,3.41949,20.089405,-0.000278,20.076401,1.1451,0.312,3.41949,0.00000
689.00,3.42236,20.089444,-0.000274,20.076424,1.1452,0.312,3.42236,0.00000
690.00,3.42592,20.089513,-0.000271,20.076432,1.1453,0.312,3.42592,0.00000
691.00,3.42954,20.089498,-0.000267,20.076429,1.1453,0.312,3.42954,0.00000
692.00,3.43277,20.089529,-0.000263,20.076409,1.1454,0.312,3.43277,0.00000
693.00,3.43380,20.089530,-0.000262,20.076380,1.1455,0.312,3.43380,0.00000
694.00,3.43483,20.089574,-0.000265,20.076410,1.1456,0.312,3.43483,0.00000
695.00,3.43486,20.089582,-0.000266,20.076463,1.1456,0.313,3.43486,0.00000
696.00,3.43443,20.089599,-0.000268,20.076460,1.1457,0.313,3.43443,0.00000
697.00,3.43338,20.089660,-0.000265,20.076530,1.1457,0.313,3.43338,0.00000
698.00,3.43326,20.089576,-0.000263,20.076473,1.1458,0.313,3.43326,0.00000
699.00,3.43217,20.089545,-0.000261,20.076412,1.1458,0.313,3.43217,0.00000
700.00,3.43120,20.089543,-0.000259,20.076392,1.1459,0.313,3.43120,0.00000
701.00,3.43089,20.089592,-0.000259,20.076390,1.1459,0.313,3.43089,0.00000
702.00,3.43145,20.089575,-0.000262,20.076353,1.1460,0.313,3.43145,0.00000
703.00,3.43217,20.089662,-0.000265,20.076418,1.1461,0.313,3.43217,0.00000
704.00,3.43220,20.089632,-0.000270,20.076412,1.1462,0.313,3.43220,0.00000
705.00,3.43249,20.089649,-0.000272,20.076443,1.1462,0.313,3.43249,0.00000
706.00,3.43204,20.089723,-0.000272,20.076498,1.1463,0.314,3.43204,0.00000
707.00,3.43180,20.089731,-0.000272,20.076482,1.1464,0.314,3.43180,0.00000
708.00,3.43224,20.089759,-0.000270,20.076436,1.1465,0.314,3.43224,0.00000
709.00,3.43242,20.089823,-0.000265,20.076435,1.1466,0.313,3.43242,0.00000
710.00,3.43181,20.089864,-0.000266,20.076400,1.1467,0.313,3.43181,0.00000
711.00,3.43248,20.089895,-0.000267,20.076388,1.1468,0.314,3.43248,0.00000
712.00,3.43196,20.090006,-0.000269,20.076411,1.1469,0.314,3.43196,0.00000
713.00,3.43057,20.090042,-0.000272,20.076441,1.1469,0.314,3.43057,0.00000
714.00,3.43095,20.090112,-0.000276,20.076509,1.1470,0.314,3.43095,0.00000
715.00,3.43196,20.090168,-0.000274,20.076565,1.1472,0.314,3.43196,0.00000
716.00,3.43188,20.090136,-0.000273,20.076525,1.1473,0.314,3.43188,0.00000
717.00,3.43169,20.090065,-0.000273,20.076498,1.1474,0.314,3.43169,0.00000
718.00,3.43293,20.090057,-0.000272,20.076491,1.1475,0.314,3.43293,0.00000
719.00,3.43297,20.090055,-0.000271,20.076467,1.1476,0.314,3.43297,0.00000
720.00,3.43125,20.090013,-0.000272,20.076388,1.1477,0.315,3.43125,0.00000
@5,2.5000,5.0, 720.110999999997 
721.00,3.43115,20.090026,-0.000272,20.076382,1.1478,0.315,3.43115,0.00000
722.00,3.43112,20.090092,-0.000270,20.076392,1.1479,0.315,3.43112,0.00000
723.00,3.42329,20.090166,-0.000268,20.076384,1.1480,0.315,3.42329,0.00000
724.00,3.39933,20.090161,-0.000265,20.076326,1.1481,0.315,3.39933,0.00000
725.00,3.36100,20.090224,-0.000265,20.076321,1.1483,0.315,3.36100,0.00000
726.00,3.30524,20.090354,-0.000265,20.076438,1.1484,0.315,3.30524,0.00000
727.00,3.23708,20.090370,-0.000266,20.076417,1.1485,0.315,3.23708,0.00000
728.00,3.17042,20.090342,-0.000268,20.076432,1.1487,0.315,3.17042,0.00000
729.00,3.12265,20.090408,-0.000271,20.076470,1.1488,0.315,3.12265,0.00000
730.00,3.09660,20.090448,-0.000272,20.076486,1.1489,0.315,3.09660,0.00000
731.00,3.09498,20.090405,-0.000272,20.076378,1.1491,0.316,3.09498,0.00000
732.00,3.11568,20.090413,-0.000272,20.076362,1.1492,0.316,3.11568,0.00000
733.00,3.14938,20.090418,-0.000270,20.076300,1.1493,0.316,3.14938,0.00000
734.00,3.18768,20.090430,-0.000269,20.076299,1.1494,0.316,3.18768,0.00000
735.00,3.22560,20.090356,-0.000271,20.076234,1.1495,0.316,3.22560,0.00000
736.00,3.25909,20.090347,-0.000272,20.076251,1.1497,0.316,3.25909,0.00000
737.00,3.28671,20.090365,-0.000271,20.076255,1.1498,0.316,3.28671,0.00000
738.00,3.30901,20.090422,-0.000273,20.076341,1.1500,0.316,3.30901,0.00000
739.00,3.32632,20.090415,-0.000274,20.076336,1.1501,0.316,3.32632,0.00000
740.00,3.33890,20.090479,-0.000274,20.076404,1.1502,0.316,3.33890,0.00000
741.00,3.34773,20.090433,-0.000273,20.076335,1.1504,0.316,3.34773,0.00000
742.00,3.35308,20.090429,-0.000273,20.076381,1.1505,0.316,3.35308,0.00000
743.00,3.35750,20.090482,-0.000269,20.076391,1.1506,0.316,3.35750,0.00000
744.00,3.36011,20.090543,-0.000269,20.076437,1.1508,0.316,3.36011,0.00000
745.00,3.36424,20.090504,-0.000269,20.076379,1.1510,0.317,3.36424,0.00000
746.00,3.37001,20.090619,-0.000270,20.076476,1.1512,0.317,3.37001,0.00000
747.00,3.37731,20.090628,-0.000267,20.076411,1.1514,0.317,3.37731,0.00000
748.00,3.38364,20.090584,-0.000269,20.076361,1.1515,0.317,3.38364,0.00000
749.00,3.39028,20.090572,-0.000266,20.076330,1.1517,0.316,3.39028,0.00000
750.00,3.39384,20.090570,-0.000265,20.076277,1.1519,0.316,3.39384,0.00000
751.00,3.39462,20.090578,-0.000262,20.076242,1.1520,0.316,3.39462,0.00000
752.00,3.39275,20.090665,-0.000264,20.076324,1.1522,0.316,3.39275,0.00000
753.00,3.39192,20.090683,-0.000261,20.076315,1.1523,0.316,3.39192,0.00000
754.00,3.39145,20.090681,-0.000263,20.076299,1.1525,0.316,3.39145,0.00000
755.00,3.39185,20.090660,-0.000262,20.076277,1.1527,0.316,3.39185,0.00000
756.00,3.39368,20.090714,-0.000261,20.076305,1.1528,0.316,3.39368,0.00000
757.00,3.39701,20.090649,-0.000263,20.076192,1.1530,0.317,3.39701,0.00000
758.00,3.39913,20.090658,-0.000267,20.076203,1.1532,0.317,3.39913,0.00000
759.00,3.40048,20.090705,-0.000266,20.076235,1.1533,0.317,3.40048,0.00000
760.00,3.40218,20.090834,-0.000266,20.076347,1.1535,0.317,3.40218,0.00000
761.00,3.40357,20.090769,-0.000267,20.076270,1.1537,0.317,3.40357,0.00000
762.00,3.40473,20.090802,-0.000264,20.076289,1.1538,0.317,3.40473,0.00000
763.00,3.40616,20.090826,-0.000265,20.076290,1.1540,0.317,3.40616,0.00000
764.00,3.40747,20.090834,-0.000268,20.076250,1.1541,0.317,3.40747,0.00000
765.00,3.40832,20.090785,-0.000265,20.076161,1.1542,0.317,3.40832,0.00000
766.00,3.40927,20.090775,-0.000268,20.076143,1.1544,0.317,3.40927,0.00000
767.00,3.41036,20.090738,-0.000273,20.076068,1.1545,0.318,3.41036,0.00000
768.00,3.41116,20.090842,-0.000272,20.076091,1.1546,0.318,3.41116,0.00000
769.00,3.41141,20.090817,-0.000271,20.076025,1.1547,0.318,3.41141,0.00000
770.00,3.41188,20.090898,-0.000276,20.076082,1.1549,0.318,3.41188,0.00000
771.00,3.41251,20.090928,-0.000273,20.076113,1.1550,0.318,3.41251,0.00000
772.00,3.41345,20.091016,-0.000273,20.076221,1.1552,0.318,3.41345,0.00000
773.00,3.41492,20.090956,-0.000273,20.076201,1.1553,0.318,3.41492,0.00000
774.00,3.41653,20.091042,-0.000275,20.076301,1.1555,0.318,3.41653,0.00000
775.00,3.41808,20.091099,-0.000274,20.076337,1.1556,0.318,3.41808,0.00000
776.00,3.41884,20.091176,-0.000275,20.076351,1.1558,0.318,3.41884,0.00000
777.00,3.41912,20.091242,-0.000272,20.076351,1.1559,0.318,3.41912,0.00000
778.00,3.41827,20.091337,-0.000272,20.076367,1.1560,0.318,3.41827,0.00000
779.00,3.41749,20.091368,-0.000270,20.076329,1.1561,0.318,3.41749,0.00000
780.00,3.41735,20.091289,-0.000268,20.076234,1.1562,0.318,3.41735,0.00000
781.00,3.41827,20.091335,-0.000270,20.076286,1.1563,0.318,3.41827,0.00000
782.00,3.41886,20.091368,-0.000270,20.076312,1.1564,0.318,3.41886,0.00000
783.00,3.42003,20.091365,-0.000269,20.076323,1.1566,0.318,3.42003,0.00000
784.00,3.42126,20.091383,-0.000271,20.076380,1.1567,0.318,3.42126,0.00000
785.00,3.42229,20.091458,-0.000271,20.076473,1.1568,0.319,3.42229,0.00000
786.00,3.42243,20.091383,-0.000270,20.076415,1.1569,0.318,3.42243,0.00000
787.00,3.42303,20.091381,-0.000271,20.076437,1.1570,0.319,3.42303,0.00000
788.00,3.42339,20.091409,-0.000271,20.076465,1.1570,0.319,3.42339,0.00000
789.00,3.42417,20.091416,-0.000269,20.076404,1.1571,0.319,3.42417,0.00000
790.00,3.42361,20.091514,-0.000270,20.076422,1.1572,0.319,3.42361,0.00000
791.00,3.42342,20.091572,-0.000271,20.076414,1.1573,0.319,3.42342,0.00000
792.00,3.42349,20.091568,-0.000274,20.076318,1.1574,0.319,3.42349,0.00000
793.00,3.42378,20.091607,-0.000272,20.076345,1.1574,0.319,3.42378,0.00000
794.00,3.42357,20.091644,-0.000274,20.076399,1.1575,0.319,3.42357,0.00000
795.00,3.42468,20.091602,-0.000274,20.076376,1.1576,0.319,3.42468,0.00000
796.00,3.42549,20.091650,-0.000276,20.076409,1.1577,0.319,3.42549,0.00000
797.00,3.42538,20.091684,-0.000274,20.076492,1.1578,0.319,3.42538,0.00000
798.00,3.42545,20.091624,-0.000275,20.076405,1.1579,0.319,3.42545,0.00000
799.00,3.42558,20.091685,-0.000275,20.076457,1.1579,0.320,3.42558,0.00000
800.00,3.42528,20.091771,-0.000276,20.076525,1.1580,0.320,3.42528,0.00000
801.00,3.42490,20.091797,-0.000275,20.076563,1.1581,0.320,3.42490,0.00000
802.00,3.42595,20.091890,-0.000276,20.076622,1.1582,0.320,3.42595,0.00000
803.00,3.42652,20.091918,-0.000277,20.076637,1.1582,0.320,3.42652,0.00000
804.00,3.42636,20.091839,-0.000277,20.076555,1.1583,0.320,3.42636,0.00000
805.00,3.42732,20.091866,-0.000277,20.076528,1.1584,0.320,3.42732,0.00000
806.00,3.42885,20.091907,-0.000275,20.076492,1.1585,0.320,3.42885,0.00000
807.00,3.42978,20.091882,-0.000273,20.076422,1.1586,0.320,3.42978,0.00000
808.00,3.42964,20.091940,-0.000270,20.076416,1.1587,0.320,3.42964,0.00000
809.00,3.43021,20.091954,-0.000270,20.076401,1.1588,0.320,3.43021,0.00000
810.00,3.42987,20.091974,-0.000270,20.076406,1.1589,0.320,3.42987,0.00000
811.00,3.42985,20.092006,-0.000270,20.076466,1.1590,0.320,3.42985,0.00000
812.00,3.42947,20.091964,-0.000273,20.076463,1.1591,0.320,3.42947,0.00000
813.00,3.43077,20.091968,-0.000277,20.076485,1.1592,0.320,3.43077,0.00000
814.00,3.43116,20.092079,-0.000275,20.076550,1.1592,0.320,3.43116,0.00000
815.00,3.43210,20.092016,-0.000275,20.076494,1.1593,0.321,3.43210,0.00000
816.00,3.43170,20.092019,-0.000274,20.076484,1.1594,0.321,3.43170,0.00000
817.00,3.43215,20.092094,-0.000271,20.076544,1.1595,0.320,3.43215,0.00000
818.00,3.43208,20.092135,-0.000266,20.076570,1.1596,0.320,3.43208,0.00000
819.00,3.43152,20.092090,-0.000269,20.076543,1.1597,0.320,3.43152,0.00000
820.00,3.43047,20.092165,-0.000267,20.076587,1.1598,0.320,3.43047,0.00000
821.00,3.43097,20.092186,-0.000267,20.076578,1.1598,0.321,3.43097,0.00000
822.00,3.43041,20.092306,-0.000271,20.076602,1.1599,0.321,3.43041,0.00000
823.00,3.43050,20.092253,-0.000277,20.076530,1.1600,0.321,3.43050,0.00000
824.00,3.43226,20.092176,-0.000276,20.076391,1.1601,0.321,3.43226,0.00000
825.00,3.43318,20.092186,-0.000277,20.076343,1.1601,0.322,3.43318,0.00000
826.00,3.43296,20.092285,-0.000277,20.076409,1.1602,0.322,3.43296,0.00000
827.00,3.43285,20.092201,-0.000275,20.076340,1.1603,0.322,3.43285,0.00000
828.00,3.43217,20.092271,-0.000272,20.076388,1.1603,0.322,3.43217,0.00000
829.00,3.43227,20.092297,-0.000273,20.076400,1.1604,0.322,3.43227,0.00000
830.00,3.43229,20.092281,-0.000271,20.076446,1.1605,0.322,3.43229,0.00000
831.00,3.43280,20.092256,-0.000273,20.076413,1.1605,0.322,3.43280,0.00000
832.00,3.43383,20.092248,-0.000275,20.076378,1.1606,0.322,3.43383,0.00000
833.00,3.43509,20.092245,-0.000276,20.076310,1.1607,0.322,3.43509,0.00000
834.00,3.43487,20.092376,-0.000274,20.076421,1.1608,0.322,3.43487,0.00000
835.00,3.43492,20.092484,-0.000274,20.076438,1.1609,0.322,3.43492,0.00000
836.00,3.43461,20.092467,-0.000274,20.076390,1.1610,0.322,3.43461,0.00000
837.00,3.43364,20.092483,-0.000270,20.076389,1.1611,0.322,3.43364,0.00000
838.00,3.43236,20.092541,-0.000269,20.076461,1.1612,0.322,3.43236,0.00000
839.00,3.43187,20.092497,-0.000270,20.076413,1.1613,0.322,3.43187,0.00000
840.00,3.43211,20.092473,-0.000270,20.076431,1.1613,0.322,3.43211,0.00000
841.00,3.43281,20.092530,-0.000271,20.076426,1.1614,0.322,3.43281,0.00000
842.00,3.43391,20.092554,-0.000270,20.076473,1.1615,0.322,3.43391,0.00000
843.00,3.43540,20.092544,-0.000270,20.076455,1.1615,0.322,3.43540,0.00000
844.00,3.43645,20.092614,-0.000269,20.076499,1.1616,0.322,3.43645,0.00000
845.00,3.43677,20.092531,-0.000269,20.076371,1.1617,0.322,3.43677,0.00000
846.00,3.43609,20.092607,-0.000267,20.076442,1.1618,0.322,3.43609,0.00000
847.00,3.43654,20.092610,-0.000272,20.076379,1.1618,0.322,3.43654,0.00000
848.00,3.43623,20.092592,-0.000271,20.076343,1.1619,0.322,3.43623,0.00000
849.00,3.43602,20.092715,-0.000274,20.076437,1.1620,0.323,3.43602,0.00000
850.00,3.43577,20.092817,-0.000274,20.076484,1.1621,0.323,3.43577,0.00000
851.00,3.43701,20.092699,-0.000273,20.076388,1.1622,0.323,3.43701,0.00000
852.00,3.43605,20.092665,-0.000273,20.076347,1.1623,0.323,3.43605,0.00000
853.00,3.43605,20.092814,-0.000275,20.076438,1.1624,0.323,3.43605,0.00000
854.00,3.43628,20.092732,-0.000272,20.076294,1.1626,0.323,3.43628,0.00000
855.00,3.43588,20.092736,-0.000272,20.076276,1.1627,0.323,3.43588,0.00000
856.00,3.43487,20.092753,-0.000275,20.076242,1.1628,0.323,3.43487,0.00000
857.00,3.43444,20.092868,-0.000275,20.076322,1.1629,0.323,3.43444,0.00000
858.00,3.43344,20.092841,-0.000274,20.076289,1.1631,0.323,3.43344,0.00000
859.00,3.43300,20.092902,-0.000273,20.076373,1.1632,0.323,3.43300,0.00000
860.00,3.43460,20.093001,-0.000273,20.076476,1.1633,0.323,3.43460,0.00000
861.00,3.43706,20.093043,-0.000268,20.076482,1.1635,0.323,3.43706,0.00000
862.00,3.44018,20.093037,-0.000266,20.076416,1.1636,0.323,3.44018,0.00000
863.00,3.44338,20.093013,-0.000266,20.076371,1.1637,0.323,3.44338,0.00000
864.00,3.44404,20.092990,-0.000269,20.076317,1.1639,0.323,3.44404,0.00000
865.00,3.44372,20.093044,-0.000272,20.076333,1.1640,0.324,3.44372,0.00000
866.00,3.44271,20.093075,-0.000274,20.076361,1.1641,0.324,3.44271,0.00000
867.00,3.44021,20.093019,-0.000277,20.076287,1.1643,0.324,3.44021,0.00000
868.00,3.43704,20.092973,-0.000278,20.076218,1.1644,0.324,3.43704,0.00000
869.00,3.43537,20.093108,-0.000278,20.076318,1.1645,0.324,3.43537,0.00000
870.00,3.43364,20.093016,-0.000279,20.076197,1.1646,0.324,3.43364,0.00000
871.00,3.43192,20.093061,-0.000280,20.076172,1.1647,0.324,3.43192,0.00000
872.00,3.43118,20.093200,-0.000277,20.076279,1.1648,0.325,3.43118,0.00000
873.00,3.43040,20.093326,-0.000273,20.076344,1.1649,0.324,3.43040,0.00000
874.00,3.43001,20.093190,-0.000271,20.076214,1.1649,0.324,3.43001,0.00000
875.00,3.42994,20.093209,-0.000268,20.076252,1.1650,0.324,3.42994,0.00000
876.00,3.43028,20.093172,-0.000268,20.076217,1.1651,0.324,3.43028,0.00000
877.00,3.43203,20.093156,-0.000271,20.076189,1.1652,0.324,3.43203,0.00000
878.00,3.43438,20.093143,-0.000275,20.076203,1.1653,0.325,3.43438,0.00000
879.00,3.43690,20.093228,-0.000276,20.076223,1.1654,0.325,3.43690,0.00000
880.00,3.43906,20.093248,-0.000276,20.076157,1.1655,0.325,3.43906,0.00000
881.00,3.43988,20.093315,-0.000274,20.076200,1.1656,0.325,3.43988,0.00000
882.00,3.44012,20.093364,-0.000271,20.076257,1.1657,0.325,3.44012,0.00000
883.00,3.44097,20.093372,-0.000275,20.076239,1.1658,0.325,3.44097,0.00000
884.00,3.44062,20.093342,-0.000275,20.076228,1.1659,0.325,3.44062,0.00000
885.00,3.44014,20.093357,-0.000274,20.076287,1.1660,0.325,3.44014,0.00000
886.00,3.43954,20.093432,-0.000276,20.076343,1.1661,0.325,3.43954,0.00000
887.00,3.43813,20.093420,-0.000277,20.076315,1.1661,0.325,3.43813,0.00000
888.00,3.43720,20.093427,-0.000275,20.076267,1.1662,0.325,3.43720,0.00000
889.00,3.43928,20.093463,-0.000274,20.076259,1.1663,0.325,3.43928,0.00000
890.00,3.44192,20.093520,-0.000276,20.076281,1.1664,0.326,3.44192,0.00000
891.00,3.44400,20.093422,-0.000276,20.076184,1.1665,0.326,3.44400,0.00000
892.00,3.44536,20.093439,-0.000275,20.076163,1.1665,0.326,3.44536,0.00000
893.00,3.44534,20.093553,-0.000273,20.076250,1.1666,0.326,3.44534,0.00000
894.00,3.44330,20.093552,-0.000275,20.076255,1.1666,0.326,3.44330,0.00000
895.00,3.44105,20.093532,-0.000277,20.076184,1.1667,0.326,3.44105,0.00000
896.00,3.43865,20.093564,-0.000276,20.076166,1.1667,0.326,3.43865,0.00000
897.00,3.43621,20.093612,-0.000280,20.076152,1.1667,0.327,3.43621,0.00000
898.00,3.43543,20.093677,-0.000280,20.076230,1.1668,0.327,3.43543,0.00000
899.00,3.43436,20.093791,-0.000279,20.076317,1.1668,0.327,3.43436,0.00000
900.00,3.43378,20.093895,-0.000278,20.076398,1.1668,0.327,3.43378,0.00000
@6,2.5000,5.0, 900.089 
901.00,3.43588,20.093979,-0.000278,20.076456,1.1668,0.327,3.43588,0.00000
902.00,3.43883,20.094106,-0.000274,20.076555,1.1668,0.327,3.43883,0.00000
903.00,3.43487,20.094038,-0.000272,20.076475,1.1669,0.327,3.43487,0.00000
904.00,3.41784,20.094018,-0.000272,20.076436,1.1669,0.327,3.41784,0.00000
905.00,3.38404,20.094087,-0.000272,20.076465,1.1669,0.327,3.38404,0.00000
906.00,3.33426,20.094046,-0.000274,20.076419,1.1669,0.327,3.33426,0.00000
907.00,3.27336,20.093988,-0.000272,20.076339,1.1669,0.327,3.27336,0.00000
908.00,3.21273,20.093993,-0.000274,20.076294,1.1669,0.327,3.21273,0.00000
909.00,3.16850,20.094069,-0.000272,20.076273,1.1670,0.327,3.16850,0.00000
910.00,3.14587,20.094047,-0.000270,20.076245,1.1670,0.327,3.14587,0.00000
911.00,3.14514,20.094113,-0.000270,20.076302,1.1670,0.327,3.14514,0.00000
912.00,3.16259,20.094057,-0.000271,20.076285,1.1671,0.327,3.16259,0.00000
913.00,3.19255,20.094143,-0.000269,20.076321,1.1671,0.327,3.19255,0.00000
914.00,3.22570,20.094096,-0.000271,20.076314,1.1672,0.327,3.22570,0.00000
915.00,3.25840,20.094046,-0.000270,20.076240,1.1672,0.327,3.25840,0.00000
916.00,3.28792,20.094036,-0.000267,20.076207,1.1673,0.327,3.28792,0.00000
917.00,3.31259,20.094148,-0.000271,20.076297,1.1673,0.328,3.31259,0.00000
918.00,3.33208,20.094050,-0.000272,20.076226,1.1673,0.328,3.33208,0.00000
919.00,3.34790,20.093981,-0.000271,20.076150,1.1674,0.328,3.34790,0.00000
920.00,3.35906,20.093974,-0.000268,20.076143,1.1674,0.328,3.35906,0.00000
921.00,3.36784,20.094050,-0.000267,20.076200,1.1674,0.328,3.36784,0.00000
922.00,3.37417,20.094026,-0.000266,20.076175,1.1675,0.328,3.37417,0.00000
923.00,3.37878,20.094140,-0.000267,20.076249,1.1675,0.328,3.37878,0.00000
924.00,3.38217,20.094215,-0.000266,20.076279,1.1676,0.328,3.38217,0.00000
925.00,3.38578,20.094292,-0.000267,20.076339,1.1676,0.328,3.38578,0.00000
926.00,3.38862,20.094324,-0.000267,20.076324,1.1677,0.328,3.38862,0.00000
927.00,3.39145,20.094330,-0.000265,20.076292,1.1678,0.328,3.39145,0.00000
928.00,3.39457,20.094301,-0.000262,20.076236,1.1679,0.328,3.39457,0.00000
929.00,3.39477,20.094353,-0.000265,20.076270,1.1680,0.328,3.39477,0.00000
930.00,3.39414,20.094344,-0.000272,20.076286,1.1680,0.328,3.39414,0.00000
931.00,3.39416,20.094372,-0.000273,20.076336,1.1681,0.328,3.39416,0.00000
932.00,3.39520,20.094471,-0.000274,20.076384,1.1681,0.329,3.39520,0.00000
933.00,3.39545,20.094560,-0.000273,20.076451,1.1682,0.329,3.39545,0.00000
934.00,3.39822,20.094545,-0.000269,20.076433,1.1683,0.328,3.39822,0.00000
935.00,3.40322,20.094574,-0.000263,20.076431,1.1683,0.328,3.40322,0.00000
936.00,3.40958,20.094544,-0.000260,20.076366,1.1683,0.328,3.40958,0.00000
937.00,3.41557,20.094528,-0.000258,20.076310,1.1684,0.328,3.41557,0.00000
938.00,3.42239,20.094525,-0.000263,20.076305,1.1684,0.328,3.42239,0.00000
939.00,3.42761,20.094647,-0.000268,20.076386,1.1684,0.329,3.42761,0.00000
940.00,3.42993,20.094662,-0.000269,20.076391,1.1685,0.329,3.42993,0.00000
941.00,3.42927,20.094641,-0.000271,20.076383,1.1686,0.329,3.42927,0.00000
942.00,3.42836,20.094620,-0.000274,20.076366,1.1687,0.329,3.42836,0.00000
943.00,3.42713,20.094574,-0.000273,20.076297,1.1687,0.329,3.42713,0.00000
944.00,3.42657,20.094514,-0.000272,20.076196,1.1688,0.329,3.42657,0.00000
945.00,3.42691,20.094618,-0.000270,20.076209,1.1689,0.329,3.42691,0.00000
946.00,3.42754,20.094785,-0.000269,20.076298,1.1690,0.329,3.42754,0.00000
947.00,3.42664,20.094831,-0.000269,20.076342,1.1691,0.329,3.42664,0.00000
948.00,3.42540,20.094879,-0.000266,20.076382,1.1691,0.329,3.42540,0.00000
949.00,3.42447,20.094953,-0.000263,20.076447,1.1692,0.329,3.42447,0.00000
950.00,3.42319,20.094847,-0.000264,20.076374,1.1693,0.329,3.42319,0.00000
951.00,3.42006,20.094783,-0.000266,20.076324,1.1694,0.329,3.42006,0.00000
952.00,3.41803,20.094804,-0.000267,20.076336,1.1695,0.330,3.41803,0.00000
953.00,3.41632,20.094944,-0.000270,20.076430,1.1696,0.330,3.41632,0.00000
954.00,3.41555,20.094936,-0.000270,20.076455,1.1697,0.330,3.41555,0.00000
955.00,3.41546,20.094936,-0.000266,20.076439,1.1698,0.330,3.41546,0.00000
956.00,3.41735,20.094902,-0.000268,20.076365,1.1699,0.330,3.41735,0.00000
957.00,3.42030,20.094854,-0.000268,20.076248,1.1699,0.330,3.42030,0.00000
958.00,3.42230,20.094760,-0.000268,20.076135,1.1700,0.330,3.42230,0.00000
959.00,3.42430,20.094764,-0.000269,20.076109,1.1701,0.330,3.42430,0.00000
960.00,3.42642,20.094900,-0.000272,20.076194,1.1702,0.330,3.42642,0.00000
961.00,3.42832,20.094940,-0.000268,20.076197,1.1703,0.330,3.42832,0.00000
962.00,3.42840,20.095028,-0.000267,20.076282,1.1704,0.330,3.42840,0.00000
963.00,3.42945,20.095062,-0.000269,20.076311,1.1705,0.330,3.42945,0.00000
964.00,3.42867,20.095106,-0.000271,20.076321,1.1706,0.330,3.42867,0.00000
965.00,3.42728,20.095197,-0.000272,20.076376,1.1707,0.330,3.42728,0.00000
966.00,3.42658,20.095287,-0.000272,20.076466,1.1708,0.330,3.42658,0.00000
967.00,3.42769,20.095285,-0.000271,20.076473,1.1709,0.330,3.42769,0.00000
968.00,3.42986,20.095285,-0.000270,20.076443,1.1710,0.330,3.42986,0.00000
969.00,3.43415,20.095347,-0.000269,20.076466,1.1711,0.330,3.43415,0.00000
970.00,3.43820,20.095198,-0.000270,20.076324,1.1711,0.330,3.43820,0.00000
971.00,3.44120,20.095103,-0.000272,20.076219,1.1712,0.330,3.44120,0.00000
972.00,3.44269,20.095118,-0.000272,20.076201,1.1713,0.331,3.44269,0.00000
973.00,3.44307,20.095171,-0.000270,20.076238,1.1714,0.331,3.44307,0.00000
974.00,3.44160,20.095152,-0.000272,20.076220,1.1715,0.331,3.44160,0.00000
975.00,3.43998,20.095273,-0.000270,20.076258,1.1716,0.331,3.43998,0.00000
976.00,3.43775,20.095384,-0.000271,20.076320,1.1717,0.331,3.43775,0.00000
977.00,3.43687,20.095454,-0.000271,20.076296,1.1718,0.331,3.43687,0.00000
978.00,3.43479,20.095464,-0.000269,20.076279,1.1719,0.331,3.43479,0.00000
979.00,3.43478,20.095507,-0.000271,20.076262,1.1720,0.331,3.43478,0.00000
980.00,3.43585,20.095394,-0.000272,20.076165,1.1720,0.331,3.43585,0.00000
981.00,3.43700,20.095388,-0.000273,20.076157,1.1721,0.331,3.43700,0.00000
982.00,3.43757,20.095279,-0.000272,20.076121,1.1722,0.331,3.43757,0.00000
983.00,3.43886,20.095304,-0.000273,20.076110,1.1723,0.331,3.43886,0.00000
984.00,3.43838,20.095277,-0.000269,20.076073,1.1724,0.331,3.43838,0.00000
985.00,3.43739,20.095327,-0.000269,20.076114,1.1725,0.331,3.43739,0.00000
986.00,3.43766,20.095298,-0.000265,20.076049,1.1725,0.331,3.43766,0.00000
987.00,3.43731,20.095366,-0.000268,20.076097,1.1726,0.331,3.43731,0.00000
988.00,3.43730,20.095310,-0.000268,20.076057,1.1727,0.331,3.43730,0.00000
989.00,3.43689,20.095369,-0.000267,20.076108,1.1728,0.331,3.43689,0.00000
990.00,3.43708,20.095484,-0.000268,20.076209,1.1729,0.331,3.43708,0.00000
991.00,3.43639,20.095558,-0.000273,20.076281,1.1730,0.331,3.43639,0.00000
992.00,3.43571,20.095555,-0.000272,20.076236,1.1731,0.332,3.43571,0.00000
993.00,3.43548,20.095624,-0.000270,20.076276,1.1732,0.331,3.43548,0.00000
994.00,3.43540,20.095568,-0.000275,20.076180,1.1733,0.332,3.43540,0.00000
995.00,3.43554,20.095535,-0.000276,20.076135,1.1734,0.332,3.43554,0.00000
996.00,3.43503,20.095510,-0.000271,20.076100,1.1735,0.332,3.43503,0.00000
997.00,3.43345,20.095620,-0.000271,20.076164,1.1736,0.332,3.43345,0.00000
998.00,3.43102,20.095586,-0.000274,20.076118,1.1737,0.332,3.43102,0.00000
999.00,3.42872,20.095617,-0.000270,20.076134,1.1738,0.332,3.42872,0.00000
1000.00,3.42568,20.095629,-0.000268,20.076096,1.1738,0.332,3.42568,0.00000
1001.00,3.42424,20.095632,-0.000273,20.076086,1.1739,0.332,3.42424,0.00000
1002.00,3.42547,20.095652,-0.000271,20.076111,1.1739,0.332,3.42547,0.00000
1003.00,3.43114,20.095681,-0.000271,20.076108,1.1740,0.332,3.43114,0.00000
1004.00,3.43777,20.095713,-0.000274,20.076117,1.1740,0.332,3.43777,0.00000
1005.00,3.44480,20.095789,-0.000275,20.076205,1.1741,0.332,3.44480,0.00000
1006.00,3.45087,20.095843,-0.000273,20.076250,1.1741,0.332,3.45087,0.00000
1007.00,3.45349,20.095850,-0.000276,20.076242,1.1742,0.333,3.45349,0.00000
1008.00,3.45011,20.095899,-0.000276,20.076261,1.1742,0.333,3.45011,0.00000
1009.00,3.44561,20.095963,-0.000274,20.076305,1.1743,0.333,3.44561,0.00000
1010.00,3.43968,20.095953,-0.000274,20.076253,1.1743,0.333,3.43968,0.00000
1011.00,3.43487,20.096025,-0.000276,20.076282,1.1744,0.333,3.43487,0.00000
1012.00,3.43333,20.096070,-0.000275,20.076306,1.1744,0.333,3.43333,0.00000
1013.00,3.43340,20.096165,-0.000275,20.076350,1.1744,0.333,3.43340,0.00000
1014.00,3.43459,20.096217,-0.000276,20.076326,1.1744,0.333,3.43459,0.00000
1015.00,3.43767,20.096218,-0.000278,20.076307,1.1744,0.333,3.43767,0.00000
1016.00,3.43943,20.096183,-0.000274,20.076275,1.1744,0.333,3.43943,0.00000
1017.00,3.44004,20.096159,-0.000273,20.076213,1.1744,0.333,3.44004,0.00000
1018.00,3.44117,20.096094,-0.000274,20.076138,1.1745,0.333,3.44117,0.00000
1019.00,3.44195,20.096097,-0.000275,20.076127,1.1745,0.333,3.44195,0.00000
1020.00,3.44157,20.096214,-0.000273,20.076159,1.1745,0.333,3.44157,0.00000
1021.00,3.44158,20.096254,-0.000275,20.076113,1.1745,0.333,3.44158,0.00000
1022.00,3.44237,20.096301,-0.000275,20.076133,1.1746,0.334,3.44237,0.00000
1023.00,3.44265,20.096334,-0.000275,20.076195,1.1746,0.334,3.44265,0.00000
1024.00,3.44291,20.096289,-0.000277,20.076215,1.1746,0.334,3.44291,0.00000
1025.00,3.44283,20.096302,-0.000279,20.076275,1.1746,0.334,3.44283,0.00000
1026.00,3.44292,20.096336,-0.000278,20.076351,1.1746,0.334,3.44292,0.00000
1027.00,3.44242,20.096290,-0.000279,20.076343,1.1747,0.334,3.44242,0.00000
1028.00,3.44229,20.096382,-0.000276,20.076362,1.1747,0.334,3.44229,0.00000
1029.00,3.44185,20.096435,-0.000273,20.076382,1.1747,0.334,3.44185,0.00000
1030.00,3.44210,20.096408,-0.000275,20.076377,1.1748,0.334,3.44210,0.00000
1031.00,3.44214,20.096413,-0.000276,20.076326,1.1748,0.334,3.44214,0.00000
1032.00,3.44276,20.096495,-0.000279,20.076365,1.1749,0.334,3.44276,0.00000
1033.00,3.44309,20.096478,-0.000280,20.076362,1.1750,0.335,3.44309,0.00000
1034.00,3.44369,20.096533,-0.000281,20.076364,1.1750,0.335,3.44369,0.00000
1035.00,3.44386,20.096564,-0.000279,20.076351,1.1751,0.335,3.44386,0.00000
1036.00,3.44351,20.096684,-0.000278,20.076453,1.1752,0.335,3.44351,0.00000
1037.00,3.44231,20.096678,-0.000272,20.076389,1.1752,0.335,3.44231,0.00000
1038.00,3.44240,20.096694,-0.000272,20.076341,1.1753,0.335,3.44240,0.00000
1039.00,3.43933,20.096705,-0.000270,20.076289,1.1754,0.335,3.43933,0.00000
1040.00,3.43496,20.096750,-0.000270,20.076263,1.1754,0.335,3.43496,0.00000
1041.00,3.43193,20.096673,-0.000271,20.076191,1.1755,0.335,3.43193,0.00000
1042.00,3.43044,20.096668,-0.000275,20.076165,1.1756,0.335,3.43044,0.00000
1043.00,3.43112,20.096651,-0.000275,20.076149,1.1757,0.335,3.43112,0.00000
1044.00,3.43459,20.096654,-0.000276,20.076183,1.1758,0.335,3.43459,0.00000
1045.00,3.43947,20.096595,-0.000275,20.076131,1.1758,0.335,3.43947,0.00000
1046.00,3.44301,20.096605,-0.000273,20.076089,1.1759,0.335,3.44301,0.00000
1047.00,3.44573,20.096671,-0.000272,20.076178,1.1760,0.335,3.44573,0.00000
1048.00,3.44614,20.096708,-0.000270,20.076202,1.1760,0.335,3.44614,0.00000
1049.00,3.44624,20.096728,-0.000270,20.076173,1.1761,0.335,3.44624,0.00000
1050.00,3.44651,20.096731,-0.000272,20.076137,1.1762,0.335,3.44651,0.00000
1051.00,3.44728,20.096775,-0.000274,20.076177,1.1763,0.336,3.44728,0.00000
1052.00,3.44781,20.096771,-0.000275,20.076119,1.1764,0.336,3.44781,0.00000
1053.00,3.44760,20.096767,-0.000275,20.076101,1.1765,0.336,3.44760,0.00000
1054.00,3.44724,20.096785,-0.000273,20.076103,1.1766,0.336,3.44724,0.00000
1055.00,3.44666,20.096833,-0.000273,20.076143,1.1767,0.336,3.44666,0.00000
1056.00,3.44664,20.096848,-0.000273,20.076144,1.1768,0.336,3.44664,0.00000
1057.00,3.44609,20.096916,-0.000275,20.076171,1.1769,0.336,3.44609,0.00000
1058.00,3.44572,20.096951,-0.000278,20.076142,1.1770,0.336,3.44572,0.00000
1059.00,3.44506,20.096965,-0.000277,20.076158,1.1771,0.336,3.44506,0.00000
1060.00,3.44424,20.096958,-0.000277,20.076116,1.1772,0.336,3.44424,0.00000
1061.00,3.44286,20.096952,-0.000275,20.076089,1.1773,0.336,3.44286,0.00000
1062.00,3.44256,20.096938,-0.000274,20.076108,1.1774,0.336,3.44256,0.00000
1063.00,3.44185,20.096980,-0.000272,20.076175,1.1775,0.336,3.44185,0.00000
1064.00,3.44126,20.096974,-0.000273,20.076183,1.1776,0.336,3.44126,0.00000
1065.00,3.44181,20.097088,-0.000275,20.076315,1.1777,0.337,3.44181,0.00000
1066.00,3.44236,20.097128,-0.000277,20.076349,1.1778,0.337,3.44236,0.00000
1067.00,3.44294,20.097139,-0.000277,20.076307,1.1779,0.337,3.44294,0.00000
1068.00,3.44323,20.097193,-0.000281,20.076335,1.1780,0.337,3.44323,0.00000
1069.00,3.44472,20.097225,-0.000280,20.076332,1.1781,0.337,3.44472,0.00000
1070.00,3.44547,20.097209,-0.000278,20.076294,1.1782,0.337,3.44547,0.00000
1071.00,3.44664,20.097181,-0.000274,20.076223,1.1783,0.337,3.44664,0.00000
1072.00,3.44687,20.097162,-0.000272,20.076188,1.1783,0.337,3.44687,0.00000
1073.00,3.44757,20.097094,-0.000269,20.076118,1.1784,0.337,3.44757,0.00000
1074.00,3.44640,20.097098,-0.000271,20.076093,1.1785,0.337,3.44640,0.00000
1075.00,3.44529,20.097124,-0.000269,20.076091,1.1786,0.337,3.44529,0.00000
1076.00,3.44322,20.097185,-0.000271,20.076158,1.1787,0.337,3.44322,0.00000
1077.00,3.44195,20.097273,-0.000270,20.076254,1.1787,0.337,3.44195,0.00000
1078.00,3.44123,20.097333,-0.000270,20.076306,1.1788,0.337,3.44123,0.00000
1079.00,3.44173,20.097397,-0.000269,20.076347,1.1789,0.337,3.44173,0.00000
1080.00,3.44220,20.097398,-0.000273,20.076345,1.1790,0.337,3.44220,0.00000
@7,2.5000,5.0, 1080.065 
1081.00,3.44284,20.097371,-0.000274,20.076346,1.1791,0.337,3.44284,0.00000
1082.00,3.44314,20.097395,-0.000273,20.076331,1.1792,0.337,3.44314,0.00000
1083.00,3.43851,20.097394,-0.000271,20.076328,1.1793,0.337,3.43851,0.00000
1084.00,3.42144,20.097428,-0.000273,20.076347,1.1794,0.337,3.42144,0.00000
1085.00,3.39144,20.097417,-0.000269,20.076323,1.1795,0.337,3.39144,0.00000
1086.00,3.34948,20.097484,-0.000271,20.076260,1.1796,0.337,3.34948,0.00000
1087.00,3.29704,20.097448,-0.000273,20.076211,1.1797,0.337,3.29704,0.00000
1088.00,3.24312,20.097565,-0.000280,20.076261,1.1799,0.338,3.24312,0.00000
1089.00,3.20394,20.097605,-0.000283,20.076307,1.1800,0.338,3.20394,0.00000
1090.00,3.18358,20.097635,-0.000285,20.076298,1.1801,0.338,3.18358,0.00000
1091.00,3.18173,20.097705,-0.000283,20.076374,1.1802,0.338,3.18173,0.00000
1092.00,3.19852,20.097782,-0.000282,20.076399,1.1804,0.338,3.19852,0.00000
1093.00,3.22746,20.097706,-0.000280,20.076337,1.1805,0.338,3.22746,0.00000
1094.00,3.25904,20.097730,-0.000276,20.076263,1.1806,0.338,3.25904,0.00000
1095.00,3.28832,20.097796,-0.000274,20.076281,1.1808,0.338,3.28832,0.00000
1096.00,3.31343,20.097783,-0.000274,20.076289,1.1809,0.338,3.31343,0.00000
1097.00,3.33097,20.097777,-0.000277,20.076311,1.1809,0.338,3.33097,0.00000
1098.00,3.34417,20.097831,-0.000276,20.076310,1.1810,0.338,3.34417,0.00000
1099.00,3.35466,20.097820,-0.000278,20.076276,1.1811,0.338,3.35466,0.00000
1100.00,3.36323,20.097827,-0.000281,20.076260,1.1812,0.339,3.36323,0.00000
1101.00,3.37219,20.097799,-0.000283,20.076152,1.1813,0.339,3.37219,0.00000
1102.00,3.38180,20.097801,-0.000283,20.076076,1.1814,0.339,3.38180,0.00000
1103.00,3.38943,20.097774,-0.000284,20.076036,1.1815,0.339,3.38943,0.00000
1104.00,3.39490,20.097712,-0.000285,20.075989,1.1816,0.339,3.39490,0.00000
1105.00,3.39924,20.097735,-0.000284,20.076010,1.1817,0.339,3.39924,0.00000
1106.00,3.40344,20.097744,-0.000282,20.076014,1.1817,0.339,3.40344,0.00000
1107.00,3.40736,20.097753,-0.000279,20.076041,1.1818,0.339,3.40736,0.00000
1108.00,3.41165,20.097823,-0.000279,20.076086,1.1819,0.339,3.41165,0.00000
1109.00,3.41634,20.097927,-0.000274,20.076178,1.1820,0.339,3.41634,0.00000
1110.00,3.42057,20.097896,-0.000271,20.076136,1.1821,0.339,3.42057,0.00000
1111.00,3.42254,20.097959,-0.000273,20.076220,1.1822,0.339,3.42254,0.00000
1112.00,3.42333,20.097998,-0.000274,20.076257,1.1822,0.339,3.42333,0.00000
1113.00,3.42357,20.098019,-0.000272,20.076303,1.1823,0.339,3.42357,0.00000
1114.00,3.42352,20.098027,-0.000276,20.076285,1.1823,0.339,3.42352,0.00000
1115.00,3.42366,20.098051,-0.000277,20.076263,1.1824,0.339,3.42366,0.00000
1116.00,3.42424,20.098083,-0.000274,20.076240,1.1824,0.339,3.42424,0.00000
1117.00,3.42522,20.098055,-0.000273,20.076168,1.1824,0.339,3.42522,0.00000
1118.00,3.42724,20.098109,-0.000275,20.076155,1.1825,0.340,3.42724,0.00000
1119.00,3.42839,20.098151,-0.000275,20.076137,1.1825,0.340,3.42839,0.00000
1120.00,3.42884,20.098194,-0.000275,20.076184,1.1826,0.340,3.42884,0.00000
1121.00,3.42769,20.098224,-0.000275,20.076208,1.1826,0.340,3.42769,0.00000
1122.00,3.42540,20.098315,-0.000274,20.076313,1.1826,0.340,3.42540,0.00000
1123.00,3.42463,20.098299,-0.000275,20.076285,1.1826,0.340,3.42463,0.00000
1124.00,3.42670,20.098298,-0.000273,20.076299,1.1827,0.340,3.42670,0.00000
1125.00,3.42974,20.098332,-0.000274,20.076274,1.1827,0.340,3.42974,0.00000
1126.00,3.43448,20.098328,-0.000276,20.076252,1.1827,0.340,3.43448,0.00000
1127.00,3.43991,20.098322,-0.000279,20.076202,1.1827,0.340,3.43991,0.00000
1128.00,3.44209,20.098288,-0.000279,20.076133,1.1827,0.340,3.44209,0.00000
1129.00,3.44130,20.098312,-0.000279,20.076180,1.1826,0.340,3.44130,0.00000
1130.00,3.43981,20.098299,-0.000278,20.076188,1.1826,0.340,3.43981,0.00000
1131.00,3.43800,20.098285,-0.000278,20.076145,1.1825,0.341,3.43800,0.00000
1132.00,3.43513,20.098366,-0.000276,20.076205,1.1825,0.341,3.43513,0.00000
1133.00,3.43265,20.098411,-0.000275,20.076215,1.1825,0.341,3.43265,0.00000
1134.00,3.43086,20.098421,-0.000277,20.076217,1.1825,0.341,3.43086,0.00000
1135.00,3.43033,20.098471,-0.000278,20.076246,1.1825,0.341,3.43033,0.00000
1136.00,3.43275,20.098552,-0.000279,20.076321,1.1825,0.341,3.43275,0.00000
1137.00,3.43711,20.098537,-0.000279,20.076286,1.1824,0.341,3.43711,0.00000
1138.00,3.44126,20.098643,-0.000279,20.076402,1.1824,0.341,3.44126,0.00000
1139.00,3.44406,20.098697,-0.000277,20.076364,1.1824,0.341,3.44406,0.00000
1140.00,3.44522,20.098701,-0.000277,20.076375,1.1824,0.341,3.44522,0.00000
1141.00,3.44243,20.098815,-0.000276,20.076424,1.1824,0.341,3.44243,0.00000
1142.00,3.43932,20.098878,-0.000276,20.076431,1.1824,0.341,3.43932,0.00000
1143.00,3.43553,20.098906,-0.000274,20.076446,1.1824,0.341,3.43553,0.00000
1144.00,3.43125,20.098909,-0.000276,20.076454,1.1824,0.341,3.43125,0.00000
1145.00,3.42791,20.098951,-0.000273,20.076446,1.1824,0.341,3.42791,0.00000
1146.00,3.42636,20.098858,-0.000272,20.076334,1.1824,0.341,3.42636,0.00000
1147.00,3.42790,20.098756,-0.000270,20.076241,1.1824,0.341,3.42790,0.00000
1148.00,3.43121,20.098691,-0.000268,20.076149,1.1824,0.341,3.43121,0.00000
1149.00,3.43747,20.098716,-0.000264,20.076158,1.1824,0.341,3.43747,0.00000
1150.00,3.44286,20.098761,-0.000264,20.076153,1.1825,0.341,3.44286,0.00000
1151.00,3.44703,20.098743,-0.000263,20.076163,1.1825,0.341,3.44703,0.00000
1152.00,3.44503,20.098846,-0.000263,20.076240,1.1825,0.341,3.44503,0.00000
1153.00,3.44245,20.098915,-0.000264,20.076277,1.1825,0.341,3.44245,0.00000
1154.00,3.43979,20.098851,-0.000269,20.076252,1.1825,0.341,3.43979,0.00000
1155.00,3.43819,20.098833,-0.000268,20.076272,1.1826,0.341,3.43819,0.00000
1156.00,3.43753,20.098934,-0.000266,20.076373,1.1826,0.341,3.43753,0.00000
1157.00,3.44036,20.098928,-0.000268,20.076393,1.1826,0.342,3.44036,0.00000
1158.00,3.44485,20.098939,-0.000271,20.076393,1.1827,0.342,3.44485,0.00000
1159.00,3.44874,20.098973,-0.000266,20.076416,1.1827,0.341,3.44874,0.00000
1160.00,3.45015,20.098961,-0.000269,20.076368,1.1828,0.342,3.45015,0.00000
1161.00,3.45034,20.098930,-0.000275,20.076273,1.1828,0.342,3.45034,0.00000
1162.00,3.44908,20.099027,-0.000277,20.076295,1.1829,0.342,3.44908,0.00000
1163.00,3.44643,20.099078,-0.000277,20.076329,1.1829,0.342,3.44643,0.00000
1164.00,3.44218,20.099227,-0.000280,20.076376,1.1830,0.343,3.44218,0.00000
1165.00,3.43872,20.099271,-0.000279,20.076410,1.1830,0.343,3.43872,0.00000
1166.00,3.43615,20.099268,-0.000278,20.076401,1.1831,0.343,3.43615,0.00000
1167.00,3.43399,20.099211,-0.000275,20.076316,1.1832,0.343,3.43399,0.00000
1168.00,3.43198,20.099156,-0.000273,20.076254,1.1832,0.343,3.43198,0.00000
1169.00,3.43134,20.099096,-0.000273,20.076166,1.1833,0.343,3.43134,0.00000
1170.00,3.43232,20.099103,-0.000273,20.076129,1.1834,0.343,3.43232,0.00000
1171.00,3.43400,20.099142,-0.000270,20.076118,1.1834,0.343,3.43400,0.00000
1172.00,3.43577,20.099169,-0.000271,20.076147,1.1835,0.343,3.43577,0.00000
1173.00,3.43731,20.099180,-0.000273,20.076116,1.1836,0.343,3.43731,0.00000
1174.00,3.43969,20.099189,-0.000273,20.076117,1.1837,0.343,3.43969,0.00000
1175.00,3.44189,20.099215,-0.000275,20.076150,1.1837,0.343,3.44189,0.00000
1176.00,3.44336,20.099248,-0.000277,20.076221,1.1838,0.343,3.44336,0.00000
1177.00,3.44463,20.099254,-0.000276,20.076236,1.1839,0.344,3.44463,0.00000
1178.00,3.44696,20.099344,-0.000273,20.076340,1.1840,0.343,3.44696,0.00000
1179.00,3.44894,20.099330,-0.000273,20.076354,1.1841,0.344,3.44894,0.00000
1180.00,3.45148,20.099397,-0.000272,20.076388,1.1842,0.344,3.45148,0.00000
1181.00,3.45331,20.099439,-0.000272,20.076371,1.1842,0.344,3.45331,0.00000
1182.00,3.45485,20.099445,-0.000272,20.076358,1.1843,0.344,3.45485,0.00000
1183.00,3.45505,20.099462,-0.000273,20.076300,1.1844,0.344,3.45505,0.00000
1184.00,3.45406,20.099564,-0.000268,20.076350,1.1845,0.344,3.45406,0.00000
1185.00,3.45196,20.099595,-0.000268,20.076367,1.1846,0.344,3.45196,0.00000
1186.00,3.45054,20.099613,-0.000268,20.076363,1.1848,0.344,3.45054,0.00000
1187.00,3.44853,20.099678,-0.000266,20.076358,1.1849,0.343,3.44853,0.00000
1188.00,3.44700,20.099649,-0.000266,20.076373,1.1850,0.343,3.44700,0.00000
1189.00,3.44611,20.099606,-0.000267,20.076297,1.1851,0.344,3.44611,0.00000
1190.00,3.44588,20.099586,-0.000265,20.076242,1.1852,0.344,3.44588,0.00000
1191.00,3.44566,20.099558,-0.000263,20.076203,1.1853,0.343,3.44566,0.00000
1192.00,3.44616,20.099579,-0.000261,20.076188,1.1854,0.343,3.44616,0.00000
1193.00,3.44630,20.099608,-0.000260,20.076209,1.1855,0.343,3.44630,0.00000
1194.00,3.44652,20.099661,-0.000264,20.076228,1.1856,0.343,3.44652,0.00000
1195.00,3.44574,20.099724,-0.000266,20.076246,1.1857,0.344,3.44574,0.00000
1196.00,3.44550,20.099785,-0.000264,20.076261,1.1858,0.344,3.44550,0.00000
1197.00,3.44751,20.099805,-0.000266,20.076280,1.1859,0.344,3.44751,0.00000
1198.00,3.44963,20.099865,-0.000268,20.076278,1.1861,0.344,3.44963,0.00000
1199.00,3.45116,20.099912,-0.000266,20.076325,1.1862,0.344,3.45116,0.00000
1200.00,3.45326,20.099968,-0.000266,20.076382,1.1863,0.344,3.45326,0.00000
1201.00,3.45516,20.099938,-0.000270,20.076363,1.1864,0.344,3.45516,0.00000
1202.00,3.45463,20.099903,-0.000272,20.076287,1.1865,0.344,3.45463,0.00000
1203.00,3.45386,20.099935,-0.000273,20.076322,1.1867,0.345,3.45386,0.00000
1204.00,3.45317,20.099948,-0.000270,20.076340,1.1868,0.344,3.45317,0.00000
1205.00,3.45232,20.099850,-0.000272,20.076249,1.1869,0.344,3.45232,0.00000
1206.00,3.44968,20.099919,-0.000269,20.076279,1.1870,0.344,3.44968,0.00000
1207.00,3.44756,20.100008,-0.000271,20.076381,1.1871,0.345,3.44756,0.00000
1208.00,3.44601,20.099980,-0.000273,20.076292,1.1871,0.345,3.44601,0.00000
1209.00,3.44568,20.099964,-0.000277,20.076223,1.1872,0.345,3.44568,0.00000
1210.00,3.44506,20.100017,-0.000277,20.076215,1.1873,0.345,3.44506,0.00000
1211.00,3.44584,20.100086,-0.000277,20.076255,1.1874,0.345,3.44584,0.00000
1212.00,3.44644,20.100125,-0.000278,20.076285,1.1875,0.345,3.44644,0.00000
1213.00,3.44582,20.100152,-0.000276,20.076296,1.1876,0.345,3.44582,0.00000
1214.00,3.44486,20.100163,-0.000273,20.076279,1.1876,0.345,3.44486,0.00000
1215.00,3.44411,20.100204,-0.000272,20.076313,1.1877,0.345,3.44411,0.00000
1216.00,3.44389,20.100208,-0.000272,20.076365,1.1878,0.345,3.44389,0.00000
1217.00,3.44485,20.100207,-0.000271,20.076353,1.1878,0.345,3.44485,0.00000
1218.00,3.44650,20.100217,-0.000270,20.076349,1.1879,0.345,3.44650,0.00000
1219.00,3.44735,20.100259,-0.000274,20.076408,1.1880,0.346,3.44735,0.00000
1220.00,3.44912,20.100249,-0.000272,20.076449,1.1881,0.346,3.44912,0.00000
1221.00,3.44997,20.100204,-0.000274,20.076375,1.1881,0.346,3.44997,0.00000
1222.00,3.44982,20.100217,-0.000272,20.076345,1.1882,0.346,3.44982,0.00000
1223.00,3.44937,20.100264,-0.000270,20.076372,1.1882,0.346,3.44937,0.00000
1224.00,3.45030,20.100313,-0.000268,20.076349,1.1883,0.346,3.45030,0.00000
1225.00,3.44991,20.100318,-0.000270,20.076270,1.1883,0.346,3.44991,0.00000
1226.00,3.44969,20.100386,-0.000270,20.076303,1.1884,0.346,3.44969,0.00000
1227.00,3.45164,20.100363,-0.000271,20.076253,1.1884,0.346,3.45164,0.00000
1228.00,3.45438,20.100393,-0.000275,20.076269,1.1884,0.346,3.45438,0.00000
1229.00,3.45537,20.100436,-0.000277,20.076348,1.1884,0.346,3.45537,0.00000
1230.00,3.45681,20.100469,-0.000276,20.076369,1.1885,0.346,3.45681,0.00000
1231.00,3.45803,20.100442,-0.000273,20.076301,1.1885,0.346,3.45803,0.00000
1232.00,3.45714,20.100499,-0.000272,20.076331,1.1885,0.346,3.45714,0.00000
1233.00,3.45578,20.100499,-0.000271,20.076333,1.1886,0.346,3.45578,0.00000
1234.00,3.45499,20.100499,-0.000268,20.076283,1.1886,0.346,3.45499,0.00000
1235.00,3.45386,20.100537,-0.000269,20.076288,1.1886,0.346,3.45386,0.00000
1236.00,3.45294,20.100540,-0.000272,20.076260,1.1886,0.347,3.45294,0.00000
1237.00,3.45128,20.100513,-0.000268,20.076220,1.1886,0.346,3.45128,0.00000
1238.00,3.45028,20.100543,-0.000269,20.076217,1.1886,0.347,3.45028,0.00000
1239.00,3.44836,20.100456,-0.000271,20.076121,1.1886,0.347,3.44836,0.00000
1240.00,3.44752,20.100472,-0.000271,20.076111,1.1886,0.347,3.44752,0.00000
1241.00,3.44754,20.100486,-0.000271,20.076159,1.1886,0.347,3.44754,0.00000
1242.00,3.44766,20.100458,-0.000273,20.076165,1.1887,0.347,3.44766,0.00000
1243.00,3.44692,20.100482,-0.000274,20.076181,1.1887,0.347,3.44692,0.00000
1244.00,3.44648,20.100590,-0.000272,20.076266,1.1887,0.347,3.44648,0.00000
1245.00,3.44606,20.100617,-0.000272,20.076281,1.1887,0.347,3.44606,0.00000
1246.00,3.44563,20.100709,-0.000272,20.076363,1.1887,0.347,3.44563,0.00000
1247.00,3.44458,20.100764,-0.000275,20.076422,1.1887,0.347,3.44458,0.00000
1248.00,3.44310,20.100852,-0.000272,20.076449,1.1887,0.347,3.44310,0.00000
1249.00,3.44190,20.100915,-0.000274,20.076432,1.1888,0.347,3.44190,0.00000
1250.00,3.43990,20.100932,-0.000273,20.076393,1.1888,0.347,3.43990,0.00000
1251.00,3.43664,20.100950,-0.000274,20.076368,1.1888,0.347,3.43664,0.00000
1252.00,3.43551,20.101021,-0.000273,20.076350,1.1889,0.347,3.43551,0.00000
1253.00,3.43587,20.100912,-0.000272,20.076297,1.1889,0.348,3.43587,0.00000
1254.00,3.43748,20.100900,-0.000272,20.076311,1.1889,0.348,3.43748,0.00000
1255.00,3.44035,20.100903,-0.000273,20.076335,1.1889,0.348,3.44035,0.00000
1256.00,3.44325,20.100909,-0.000273,20.076286,1.1889,0.348,3.44325,0.00000
1257.00,3.44458,20.100917,-0.000272,20.076265,1.1889,0.348,3.44458,0.00000
1258.00,3.44571,20.100966,-0.000276,20.076298,1.1889,0.348,3.44571,0.00000
1259.00,3.44615,20.100992,-0.000275,20.076334,1.1890,0.348,3.44615,0.00000
1260.00,3.44543,20.101011,-0.000275,20.076349,1.1890,0.348,3.44543,0.00000
1261.00,3.44639,20.101019,-0.000274,20.076334,1.1890,0.348,3.44639,0.00000
@8,2.5000,5.0, 1260.048 
1262.00,3.44845,20.101013,-0.000276,20.076320,1.1890,0.348,3.44845,0.00000
1263.00,3.44809,20.101054,-0.000275,20.076289,1.1890,0.348,3.44809,0.00000
1264.00,3.43760,20.101088,-0.000275,20.076255,1.1891,0.349,3.43760,0.00000
1265.00,3.41671,20.101152,-0.000275,20.076285,1.1891,0.349,3.41671,0.00000
1266.00,3.38413,20.101244,-0.000274,20.076367,1.1891,0.349,3.38413,0.00000
1267.00,3.34147,20.101334,-0.000273,20.076475,1.1892,0.349,3.34147,0.00000
1268.00,3.29539,20.101390,-0.000273,20.076513,1.1892,0.349,3.29539,0.00000
1269.00,3.25921,20.101396,-0.000273,20.076524,1.1892,0.349,3.25921,0.00000
1270.00,3.23722,20.101390,-0.000276,20.076495,1.1892,0.349,3.23722,0.00000
1271.00,3.23229,20.101352,-0.000277,20.076400,1.1892,0.349,3.23229,0.00000
1272.00,3.24206,20.101366,-0.000277,20.076372,1.1892,0.349,3.24206,0.00000
1273.00,3.26218,20.101384,-0.000277,20.076370,1.1892,0.349,3.26218,0.00000
1274.00,3.28771,20.101341,-0.000273,20.076326,1.1892,0.349,3.28771,0.00000
1275.00,3.31422,20.101403,-0.000269,20.076397,1.1892,0.349,3.31422,0.00000
1276.00,3.33728,20.101412,-0.000266,20.076446,1.1893,0.349,3.33728,0.00000
1277.00,3.35746,20.101411,-0.000266,20.076438,1.1893,0.349,3.35746,0.00000
1278.00,3.37397,20.101429,-0.000265,20.076442,1.1893,0.349,3.37397,0.00000
1279.00,3.38586,20.101522,-0.000266,20.076499,1.1893,0.349,3.38586,0.00000
1280.00,3.39380,20.101486,-0.000266,20.076410,1.1893,0.349,3.39380,0.00000
1281.00,3.39952,20.101561,-0.000264,20.076406,1.1893,0.349,3.39952,0.00000
1282.00,3.40409,20.101688,-0.000262,20.076472,1.1894,0.349,3.40409,0.00000
1283.00,3.40722,20.101735,-0.000261,20.076449,1.1894,0.349,3.40722,0.00000
1284.00,3.41118,20.101801,-0.000259,20.076507,1.1894,0.349,3.41118,0.00000
1285.00,3.41476,20.101877,-0.000257,20.076571,1.1895,0.349,3.41476,0.00000
1286.00,3.41773,20.101941,-0.000259,20.076643,1.1895,0.349,3.41773,0.00000
1287.00,3.42070,20.101885,-0.000259,20.076599,1.1895,0.349,3.42070,0.00000
1288.00,3.42302,20.101798,-0.000259,20.076507,1.1894,0.349,3.42302,0.00000
1289.00,3.42409,20.101772,-0.000259,20.076408,1.1895,0.349,3.42409,0.00000
1290.00,3.42472,20.101737,-0.000262,20.076373,1.1895,0.349,3.42472,0.00000
1291.00,3.42526,20.101669,-0.000262,20.076329,1.1895,0.349,3.42526,0.00000
1292.00,3.42499,20.101750,-0.000261,20.076366,1.1895,0.349,3.42499,0.00000
1293.00,3.42484,20.101941,-0.000259,20.076558,1.1896,0.349,3.42484,0.00000
1294.00,3.42378,20.101902,-0.000261,20.076536,1.1896,0.350,3.42378,0.00000
1295.00,3.42375,20.101943,-0.000260,20.076550,1.1896,0.350,3.42375,0.00000
1296.00,3.42439,20.101990,-0.000259,20.076545,1.1896,0.350,3.42439,0.00000
1297.00,3.42655,20.101896,-0.000261,20.076456,1.1896,0.350,3.42655,0.00000
1298.00,3.42981,20.101815,-0.000264,20.076379,1.1897,0.350,3.42981,0.00000
1299.00,3.43265,20.101858,-0.000262,20.076421,1.1897,0.350,3.43265,0.00000
1300.00,3.43508,20.101870,-0.000262,20.076416,1.1897,0.350,3.43508,0.00000
1301.00,3.43751,20.101870,-0.000265,20.076397,1.1897,0.350,3.43751,0.00000
1302.00,3.43809,20.101934,-0.000264,20.076460,1.1897,0.350,3.43809,0.00000
1303.00,3.43856,20.101940,-0.000263,20.076461,1.1897,0.350,3.43856,0.00000
1304.00,3.44023,20.102008,-0.000261,20.076523,1.1897,0.350,3.44023,0.00000
1305.00,3.44289,20.102003,-0.000263,20.076488,1.1897,0.350,3.44289,0.00000
1306.00,3.44469,20.101977,-0.000263,20.076435,1.1898,0.350,3.44469,0.00000
1307.00,3.44694,20.101969,-0.000262,20.076400,1.1898,0.350,3.44694,0.00000
1308.00,3.44912,20.102012,-0.000262,20.076406,1.1899,0.350,3.44912,0.00000
1309.00,3.45108,20.101961,-0.000264,20.076310,1.1899,0.350,3.45108,0.00000
1310.00,3.45193,20.102053,-0.000265,20.076369,1.1900,0.350,3.45193,0.00000
1311.00,3.45246,20.102131,-0.000263,20.076449,1.1900,0.350,3.45246,0.00000
1312.00,3.45142,20.102194,-0.000264,20.076451,1.1901,0.350,3.45142,0.00000
1313.00,3.44982,20.102139,-0.000263,20.076362,1.1901,0.350,3.44982,0.00000
1314.00,3.44753,20.102183,-0.000262,20.076380,1.1901,0.350,3.44753,0.00000
1315.00,3.44522,20.102173,-0.000260,20.076350,1.1901,0.350,3.44522,0.00000
1316.00,3.44185,20.102226,-0.000258,20.076354,1.1902,0.350,3.44185,0.00000
1317.00,3.43907,20.102235,-0.000260,20.076377,1.1902,0.350,3.43907,0.00000
1318.00,3.43753,20.102374,-0.000262,20.076510,1.1903,0.350,3.43753,0.00000
1319.00,3.43717,20.102415,-0.000266,20.076545,1.1904,0.351,3.43717,0.00000
1320.00,3.43692,20.102391,-0.000268,20.076512,1.1904,0.351,3.43692,0.00000
1321.00,3.43907,20.102398,-0.000271,20.076517,1.1905,0.351,3.43907,0.00000
1322.00,3.44191,20.102390,-0.000273,20.076442,1.1905,0.351,3.44191,0.00000
1323.00,3.44453,20.102340,-0.000274,20.076343,1.1906,0.351,3.44453,0.00000
1324.00,3.44576,20.102407,-0.000275,20.076376,1.1907,0.351,3.44576,0.00000
1325.00,3.44731,20.102481,-0.000275,20.076416,1.1907,0.351,3.44731,0.00000
1326.00,3.44765,20.102530,-0.000276,20.076431,1.1908,0.351,3.44765,0.00000
1327.00,3.44878,20.102605,-0.000276,20.076542,1.1909,0.352,3.44878,0.00000
1328.00,3.44920,20.102633,-0.000278,20.076563,1.1909,0.352,3.44920,0.00000
1329.00,3.45113,20.102593,-0.000276,20.076532,1.1910,0.352,3.45113,0.00000
1330.00,3.45308,20.102603,-0.000279,20.076566,1.1911,0.352,3.45308,0.00000
1331.00,3.45604,20.102540,-0.000276,20.076505,1.1911,0.352,3.45604,0.00000
1332.00,3.45857,20.102552,-0.000272,20.076476,1.1911,0.352,3.45857,0.00000
1333.00,3.46049,20.102594,-0.000270,20.076503,1.1912,0.352,3.46049,0.00000
1334.00,3.46130,20.102579,-0.000270,20.076476,1.1912,0.352,3.46130,0.00000
1335.00,3.46168,20.102548,-0.000267,20.076442,1.1913,0.352,3.46168,0.00000
1336.00,3.46200,20.102557,-0.000266,20.076420,1.1913,0.352,3.46200,0.00000
1337.00,3.45994,20.102498,-0.000267,20.076387,1.1914,0.352,3.45994,0.00000
1338.00,3.45809,20.102520,-0.000268,20.076390,1.1915,0.352,3.45809,0.00000
1339.00,3.45669,20.102586,-0.000266,20.076440,1.1916,0.352,3.45669,0.00000
1340.00,3.45483,20.102659,-0.000264,20.076451,1.1916,0.352,3.45483,0.00000
1341.00,3.45353,20.102752,-0.000266,20.076487,1.1917,0.352,3.45353,0.00000
1342.00,3.45331,20.102836,-0.000266,20.076508,1.1917,0.352,3.45331,0.00000
1343.00,3.45336,20.102837,-0.000264,20.076511,1.1917,0.352,3.45336,0.00000
1344.00,3.45357,20.102818,-0.000265,20.076452,1.1917,0.352,3.45357,0.00000
1345.00,3.45331,20.102846,-0.000270,20.076387,1.1918,0.353,3.45331,0.00000
1346.00,3.45207,20.102789,-0.000271,20.076358,1.1918,0.353,3.45207,0.00000
1347.00,3.45105,20.102826,-0.000272,20.076353,1.1918,0.353,3.45105,0.00000
1348.00,3.45017,20.102872,-0.000270,20.076343,1.1918,0.353,3.45017,0.00000
1349.00,3.44920,20.102919,-0.000269,20.076392,1.1918,0.353,3.44920,0.00000
1350.00,3.44900,20.102944,-0.000268,20.076481,1.1918,0.353,3.44900,0.00000
1351.00,3.44799,20.103015,-0.000269,20.076475,1.1918,0.353,3.44799,0.00000
1352.00,3.44741,20.103003,-0.000269,20.076486,1.1918,0.353,3.44741,0.00000
1353.00,3.44770,20.103035,-0.000271,20.076452,1.1918,0.353,3.44770,0.00000
1354.00,3.44817,20.103047,-0.000272,20.076342,1.1918,0.353,3.44817,0.00000
1355.00,3.44861,20.103090,-0.000272,20.076338,1.1918,0.354,3.44861,0.00000
1356.00,3.44962,20.103113,-0.000267,20.076400,1.1918,0.353,3.44962,0.00000
1357.00,3.45113,20.103123,-0.000267,20.076370,1.1919,0.353,3.45113,0.00000
1358.00,3.45153,20.103091,-0.000269,20.076354,1.1919,0.354,3.45153,0.00000
1359.00,3.45182,20.103101,-0.000270,20.076406,1.1919,0.354,3.45182,0.00000
1360.00,3.45191,20.103082,-0.000269,20.076369,1.1919,0.354,3.45191,0.00000
1361.00,3.45184,20.103112,-0.000275,20.076389,1.1919,0.354,3.45184,0.00000
1362.00,3.45178,20.103152,-0.000277,20.076397,1.1919,0.354,3.45178,0.00000
1363.00,3.45271,20.103202,-0.000276,20.076425,1.1919,0.354,3.45271,0.00000
1364.00,3.45386,20.103248,-0.000277,20.076413,1.1919,0.354,3.45386,0.00000
1365.00,3.45510,20.103242,-0.000278,20.076362,1.1920,0.354,3.45510,0.00000
1366.00,3.45660,20.103220,-0.000276,20.076262,1.1920,0.354,3.45660,0.00000
1367.00,3.45690,20.103229,-0.000275,20.076274,1.1921,0.354,3.45690,0.00000
1368.00,3.45710,20.103236,-0.000275,20.076268,1.1921,0.355,3.45710,0.00000
1369.00,3.45684,20.103327,-0.000275,20.076357,1.1922,0.355,3.45684,0.00000
1370.00,3.45679,20.103363,-0.000274,20.076370,1.1923,0.355,3.45679,0.00000
1371.00,3.45613,20.103418,-0.000274,20.076404,1.1924,0.355,3.45613,0.00000
1372.00,3.45650,20.103501,-0.000271,20.076380,1.1924,0.355,3.45650,0.00000
1373.00,3.45601,20.103501,-0.000270,20.076350,1.1925,0.355,3.45601,0.00000
1374.00,3.45561,20.103439,-0.000270,20.076289,1.1926,0.355,3.45561,0.00000
1375.00,3.45507,20.103452,-0.000274,20.076270,1.1926,0.355,3.45507,0.00000
1376.00,3.45436,20.103419,-0.000272,20.076231,1.1927,0.355,3.45436,0.00000
1377.00,3.45399,20.103341,-0.000277,20.076160,1.1927,0.355,3.45399,0.00000
1378.00,3.45495,20.103417,-0.000277,20.076187,1.1928,0.355,3.45495,0.00000
1379.00,3.45513,20.103479,-0.000274,20.076144,1.1929,0.355,3.45513,0.00000
1380.00,3.45507,20.103499,-0.000273,20.076134,1.1930,0.355,3.45507,0.00000
1381.00,3.45596,20.103570,-0.000273,20.076136,1.1931,0.355,3.45596,0.00000
1382.00,3.45590,20.103678,-0.000271,20.076192,1.1931,0.355,3.45590,0.00000
1383.00,3.45493,20.103754,-0.000273,20.076239,1.1932,0.355,3.45493,0.00000
1384.00,3.45530,20.103765,-0.000272,20.076269,1.1932,0.355,3.45530,0.00000
1385.00,3.45512,20.103784,-0.000271,20.076283,1.1933,0.356,3.45512,0.00000
1386.00,3.45417,20.103830,-0.000270,20.076288,1.1934,0.356,3.45417,0.00000
1387.00,3.45398,20.103821,-0.000271,20.076305,1.1934,0.356,3.45398,0.00000
1388.00,3.45382,20.103764,-0.000271,20.076265,1.1935,0.356,3.45382,0.00000
1389.00,3.45311,20.103792,-0.000273,20.076288,1.1936,0.356,3.45311,0.00000
1390.00,3.45310,20.103805,-0.000273,20.076273,1.1936,0.356,3.45310,0.00000
1391.00,3.45393,20.103773,-0.000274,20.076280,1.1937,0.356,3.45393,0.00000
1392.00,3.45436,20.103780,-0.000272,20.076266,1.1938,0.356,3.45436,0.00000
1393.00,3.45411,20.103824,-0.000269,20.076261,1.1939,0.356,3.45411,0.00000
1394.00,3.45456,20.103819,-0.000269,20.076205,1.1939,0.356,3.45456,0.00000
1395.00,3.45501,20.103909,-0.000269,20.076278,1.1940,0.356,3.45501,0.00000
1396.00,3.45552,20.103990,-0.000267,20.076276,1.1941,0.356,3.45552,0.00000
1397.00,3.45437,20.103959,-0.000265,20.076229,1.1941,0.356,3.45437,0.00000
1398.00,3.45378,20.103957,-0.000267,20.076240,1.1942,0.356,3.45378,0.00000
1399.00,3.45322,20.103960,-0.000267,20.076266,1.1942,0.356,3.45322,0.00000
1400.00,3.45260,20.103888,-0.000266,20.076212,1.1943,0.356,3.45260,0.00000
1401.00,3.45121,20.103817,-0.000267,20.076176,1.1943,0.356,3.45121,0.00000
1402.00,3.45167,20.103865,-0.000270,20.076227,1.1944,0.356,3.45167,0.00000
1403.00,3.45220,20.103791,-0.000270,20.076161,1.1945,0.356,3.45220,0.00000
1404.00,3.45103,20.103841,-0.000266,20.076187,1.1945,0.356,3.45103,0.00000
1405.00,3.44966,20.103851,-0.000268,20.076177,1.1946,0.356,3.44966,0.00000
1406.00,3.44904,20.103847,-0.000271,20.076184,1.1947,0.357,3.44904,0.00000
1407.00,3.44866,20.103860,-0.000267,20.076160,1.1947,0.356,3.44866,0.00000
1408.00,3.44868,20.103943,-0.000266,20.076205,1.1947,0.356,3.44868,0.00000
1409.00,3.45067,20.103905,-0.000265,20.076141,1.1948,0.356,3.45067,0.00000
1410.00,3.45281,20.104014,-0.000266,20.076262,1.1949,0.357,3.45281,0.00000
1411.00,3.45459,20.104079,-0.000267,20.076298,1.1950,0.357,3.45459,0.00000
1412.00,3.45590,20.104088,-0.000267,20.076299,1.1951,0.357,3.45590,0.00000
1413.00,3.45637,20.104077,-0.000265,20.076260,1.1951,0.357,3.45637,0.00000
1414.00,3.45551,20.104121,-0.000262,20.076306,1.1952,0.357,3.45551,0.00000
1415.00,3.45479,20.104064,-0.000260,20.076233,1.1952,0.357,3.45479,0.00000
1416.00,3.45494,20.104049,-0.000258,20.076218,1.1953,0.357,3.45494,0.00000
1417.00,3.45431,20.104121,-0.000259,20.076243,1.1953,0.357,3.45431,0.00000
1418.00,3.45498,20.104122,-0.000264,20.076236,1.1954,0.357,3.45498,0.00000
1419.00,3.45492,20.104114,-0.000266,20.076186,1.1955,0.357,3.45492,0.00000
1420.00,3.45464,20.104151,-0.000265,20.076155,1.1956,0.357,3.45464,0.00000
1421.00,3.45201,20.104268,-0.000265,20.076230,1.1956,0.357,3.45201,0.00000
1422.00,3.45024,20.104229,-0.000267,20.076194,1.1957,0.357,3.45024,0.00000
1423.00,3.44857,20.104305,-0.000268,20.076226,1.1957,0.357,3.44857,0.00000
1424.00,3.44770,20.104381,-0.000267,20.076278,1.1958,0.357,3.44770,0.00000
1425.00,3.44797,20.104471,-0.000270,20.076346,1.1959,0.357,3.44797,0.00000
1426.00,3.45014,20.104492,-0.000274,20.076356,1.1960,0.358,3.45014,0.00000
1427.00,3.45407,20.104546,-0.000276,20.076383,1.1961,0.358,3.45407,0.00000
1428.00,3.45777,20.104580,-0.000275,20.076430,1.1962,0.358,3.45777,0.00000
1429.00,3.46143,20.104519,-0.000277,20.076390,1.1963,0.358,3.46143,0.00000
1430.00,3.46384,20.104490,-0.000276,20.076318,1.1964,0.358,3.46384,0.00000
1431.00,3.46528,20.104442,-0.000274,20.076247,1.1965,0.358,3.46528,0.00000
1432.00,3.46487,20.104448,-0.000268,20.076193,1.1966,0.358,3.46487,0.00000
1433.00,3.46295,20.104445,-0.000267,20.076186,1.1967,0.358,3.46295,0.00000
1434.00,3.46022,20.104554,-0.000270,20.076253,1.1968,0.358,3.46022,0.00000
1435.00,3.45732,20.104616,-0.000271,20.076337,1.1969,0.358,3.45732,0.00000
1436.00,3.45490,20.104638,-0.000274,20.076325,1.1970,0.358,3.45490,0.00000
1437.00,3.45297,20.104623,-0.000275,20.076319,1.1971,0.358,3.45297,0.00000
1438.00,3.45283,20.104620,-0.000271,20.076246,1.1972,0.358,3.45283,0.00000
1439.00,3.45454,20.104617,-0.000267,20.076230,1.1973,0.358,3.45454,0.00000
1440.00,3.45685,20.104622,-0.000265,20.076204,1.1974,0.358,3.45685,0.00000
1441.00,3.45898,20.104632,-0.000262,20.076220,1.1976,0.358,3.45898,0.00000
@9,2.5000,5.0, 1440.084 
1442.00,3.46014,20.104688,-0.000264,20.076288,1.1977,0.358,3.46014,0.00000
1443.00,3.45707,20.104693,-0.000267,20.076286,1.1978,0.358,3.45707,0.00000
1444.00,3.44574,20.104698,-0.000269,20.076284,1.1978,0.358,3.44574,0.00000
1445.00,3.42545,20.104656,-0.000269,20.076249,1.1979,0.358,3.42545,0.00000
1446.00,3.39452,20.104709,-0.000265,20.076252,1.1980,0.358,3.39452,0.00000
1447.00,3.35492,20.104750,-0.000264,20.076233,1.1980,0.358,3.35492,0.00000
1448.00,3.31273,20.104819,-0.000269,20.076247,1.1981,0.359,3.31273,0.00000
1449.00,3.27928,20.104847,-0.000272,20.076246,1.1981,0.359,3.27928,0.00000
1450.00,3.25832,20.104902,-0.000273,20.076208,1.1982,0.359,3.25832,0.00000
1451.00,3.25332,20.104915,-0.000275,20.076220,1.1982,0.359,3.25332,0.00000
1452.00,3.26428,20.104912,-0.000278,20.076217,1.1983,0.359,3.26428,0.00000
1453.00,3.28780,20.104903,-0.000275,20.076221,1.1983,0.359,3.28780,0.00000
1454.00,3.31486,20.104924,-0.000271,20.076243,1.1984,0.359,3.31486,0.00000
1455.00,3.34178,20.104909,-0.000273,20.076254,1.1985,0.359,3.34178,0.00000
1456.00,3.36630,20.104884,-0.000276,20.076227,1.1986,0.360,3.36630,0.00000
1457.00,3.38578,20.104958,-0.000272,20.076259,1.1986,0.359,3.38578,0.00000
1458.00,3.39927,20.104995,-0.000273,20.076262,1.1987,0.359,3.39927,0.00000
1459.00,3.40868,20.104927,-0.000276,20.076169,1.1987,0.360,3.40868,0.00000
1460.00,3.41437,20.104970,-0.000273,20.076191,1.1988,0.360,3.41437,0.00000
1461.00,3.41820,20.105060,-0.000275,20.076225,1.1989,0.360,3.41820,0.00000
1462.00,3.42022,20.105053,-0.000274,20.076220,1.1989,0.360,3.42022,0.00000
1463.00,3.42249,20.105013,-0.000272,20.076201,1.1989,0.360,3.42249,0.00000
1464.00,3.42492,20.105127,-0.000270,20.076277,1.1990,0.360,3.42492,0.00000
1465.00,3.42738,20.105136,-0.000270,20.076245,1.1990,0.360,3.42738,0.00000
1466.00,3.42861,20.105189,-0.000267,20.076276,1.1990,0.359,3.42861,0.00000
1467.00,3.43072,20.105190,-0.000267,20.076247,1.1990,0.360,3.43072,0.00000
1468.00,3.43081,20.105250,-0.000267,20.076230,1.1990,0.360,3.43081,0.00000
1469.00,3.43037,20.105338,-0.000264,20.076282,1.1990,0.360,3.43037,0.00000
1470.00,3.42968,20.105373,-0.000266,20.076320,1.1991,0.360,3.42968,0.00000
1471.00,3.43008,20.105357,-0.000265,20.076255,1.1991,0.360,3.43008,0.00000
1472.00,3.43089,20.105304,-0.000268,20.076179,1.1991,0.360,3.43089,0.00000
1473.00,3.43346,20.105347,-0.000273,20.076212,1.1991,0.360,3.43346,0.00000
1474.00,3.43688,20.105242,-0.000275,20.076093,1.1991,0.360,3.43688,0.00000
1475.00,3.44066,20.105264,-0.000271,20.076138,1.1991,0.360,3.44066,0.00000
1476.00,3.44438,20.105190,-0.000271,20.076118,1.1991,0.360,3.44438,0.00000
1477.00,3.44701,20.105264,-0.000270,20.076176,1.1990,0.360,3.44701,0.00000
1478.00,3.44790,20.105305,-0.000264,20.076217,1.1990,0.360,3.44790,0.00000
1479.00,3.44755,20.105388,-0.000262,20.076251,1.1990,0.360,3.44755,0.00000
1480.00,3.44813,20.105393,-0.000269,20.076234,1.1990,0.360,3.44813,0.00000
1481.00,3.44890,20.105436,-0.000271,20.076247,1.1990,0.360,3.44890,0.00000
1482.00,3.44902,20.105466,-0.000272,20.076236,1.1990,0.360,3.44902,0.00000
1483.00,3.44959,20.105494,-0.000275,20.076205,1.1989,0.361,3.44959,0.00000
1484.00,3.45114,20.105548,-0.000279,20.076235,1.1989,0.361,3.45114,0.00000
1485.00,3.45230,20.105633,-0.000275,20.076244,1.1989,0.361,3.45230,0.00000
1486.00,3.45256,20.105748,-0.000276,20.076322,1.1988,0.361,3.45256,0.00000
1487.00,3.45422,20.105787,-0.000278,20.076385,1.1988,0.361,3.45422,0.00000
1488.00,3.45572,20.105772,-0.000279,20.076408,1.1988,0.361,3.45572,0.00000
1489.00,3.45601,20.105724,-0.000280,20.076394,1.1987,0.361,3.45601,0.00000
1490.00,3.45622,20.105674,-0.000282,20.076348,1.1987,0.361,3.45622,0.00000
1491.00,3.45659,20.105535,-0.000282,20.076240,1.1986,0.361,3.45659,0.00000
1492.00,3.45515,20.105520,-0.000283,20.076188,1.1985,0.362,3.45515,0.00000
1493.00,3.45413,20.105510,-0.000279,20.076136,1.1985,0.361,3.45413,0.00000
1494.00,3.45361,20.105536,-0.000277,20.076106,1.1984,0.361,3.45361,0.00000
1495.00,3.45165,20.105534,-0.000275,20.076089,1.1983,0.361,3.45165,0.00000
1496.00,3.44974,20.105598,-0.000273,20.076098,1.1983,0.361,3.44974,0.00000
1497.00,3.44686,20.105670,-0.000271,20.076188,1.1982,0.361,3.44686,0.00000
1498.00,3.44536,20.105654,-0.000274,20.076192,1.1982,0.361,3.44536,0.00000
1499.00,3.44556,20.105678,-0.000276,20.076257,1.1981,0.361,3.44556,0.00000
1500.00,3.44753,20.105704,-0.000273,20.076286,1.1981,0.361,3.44753,0.00000
1501.00,3.44911,20.105724,-0.000274,20.076324,1.1981,0.361,3.44911,0.00000
1502.00,3.45237,20.105705,-0.000274,20.076249,1.1980,0.361,3.45237,0.00000
1503.00,3.45531,20.105758,-0.000273,20.076230,1.1980,0.362,3.45531,0.00000
1504.00,3.45598,20.105759,-0.000277,20.076181,1.1980,0.362,3.45598,0.00000
1505.00,3.45491,20.105780,-0.000278,20.076159,1.1979,0.362,3.45491,0.00000
1506.00,3.45452,20.105878,-0.000277,20.076188,1.1979,0.362,3.45452,0.00000
1507.00,3.45466,20.105864,-0.000276,20.076185,1.1979,0.362,3.45466,0.00000
1508.00,3.45279,20.105846,-0.000276,20.076191,1.1978,0.362,3.45279,0.00000
1509.00,3.45155,20.105873,-0.000273,20.076212,1.1978,0.362,3.45155,0.00000
1510.00,3.45112,20.105891,-0.000276,20.076184,1.1977,0.362,3.45112,0.00000
1511.00,3.45164,20.105931,-0.000279,20.076188,1.1977,0.362,3.45164,0.00000
1512.00,3.45237,20.105958,-0.000280,20.076155,1.1977,0.362,3.45237,0.00000
1513.00,3.45396,20.106058,-0.000279,20.076216,1.1977,0.362,3.45396,0.00000
1514.00,3.45461,20.106093,-0.000278,20.076253,1.1976,0.362,3.45461,0.00000
1515.00,3.45599,20.106102,-0.000280,20.076262,1.1976,0.363,3.45599,0.00000
1516.00,3.45656,20.106054,-0.000281,20.076176,1.1976,0.363,3.45656,0.00000
1517.00,3.45630,20.106092,-0.000281,20.076177,1.1975,0.363,3.45630,0.00000
1518.00,3.45677,20.106075,-0.000282,20.076158,1.1975,0.363,3.45677,0.00000
1519.00,3.45545,20.106105,-0.000282,20.076149,1.1975,0.363,3.45545,0.00000
1520.00,3.45203,20.106176,-0.000281,20.076158,1.1974,0.363,3.45203,0.00000
1521.00,3.44897,20.106285,-0.000281,20.076250,1.1973,0.363,3.44897,0.00000
1522.00,3.44929,20.106368,-0.000279,20.076340,1.1973,0.363,3.44929,0.00000
1523.00,3.44966,20.106390,-0.000278,20.076329,1.1972,0.363,3.44966,0.00000
1524.00,3.45302,20.106453,-0.000280,20.076339,1.1972,0.363,3.45302,0.00000
1525.00,3.45742,20.106436,-0.000280,20.076393,1.1972,0.363,3.45742,0.00000
1526.00,3.46048,20.106344,-0.000282,20.076331,1.1972,0.364,3.46048,0.00000
1527.00,3.46098,20.106277,-0.000280,20.076264,1.1972,0.364,3.46098,0.00000
1528.00,3.46090,20.106271,-0.000279,20.076257,1.1972,0.364,3.46090,0.00000
1529.00,3.45984,20.106248,-0.000275,20.076216,1.1972,0.364,3.45984,0.00000
1530.00,3.45818,20.106297,-0.000273,20.076178,1.1972,0.363,3.45818,0.00000
1531.00,3.45724,20.106365,-0.000270,20.076227,1.1972,0.363,3.45724,0.00000
1532.00,3.45609,20.106398,-0.000275,20.076253,1.1972,0.364,3.45609,0.00000
1533.00,3.45573,20.106483,-0.000276,20.076307,1.1972,0.364,3.45573,0.00000
1534.00,3.45577,20.106399,-0.000276,20.076235,1.1972,0.364,3.45577,0.00000
1535.00,3.45661,20.106372,-0.000275,20.076181,1.1971,0.364,3.45661,0.00000
1536.00,3.45700,20.106382,-0.000274,20.076140,1.1971,0.364,3.45700,0.00000
1537.00,3.45761,20.106429,-0.000269,20.076108,1.1971,0.364,3.45761,0.00000
1538.00,3.45704,20.106394,-0.000272,20.076025,1.1971,0.364,3.45704,0.00000
1539.00,3.45591,20.106476,-0.000272,20.076099,1.1971,0.364,3.45591,0.00000
1540.00,3.45591,20.106524,-0.000276,20.076144,1.1971,0.364,3.45591,0.00000
1541.00,3.45604,20.106572,-0.000276,20.076192,1.1971,0.364,3.45604,0.00000
1542.00,3.45588,20.106520,-0.000279,20.076164,1.1972,0.364,3.45588,0.00000
1543.00,3.45645,20.106622,-0.000277,20.076228,1.1972,0.364,3.45645,0.00000
1544.00,3.45684,20.106677,-0.000280,20.076198,1.1973,0.364,3.45684,0.00000
1545.00,3.45619,20.106765,-0.000279,20.076238,1.1973,0.365,3.45619,0.00000
1546.00,3.45597,20.106777,-0.000279,20.076193,1.1973,0.365,3.45597,0.00000
1547.00,3.45567,20.106877,-0.000280,20.076260,1.1973,0.365,3.45567,0.00000
1548.00,3.45509,20.106832,-0.000281,20.076228,1.1973,0.365,3.45509,0.00000
1549.00,3.45478,20.106910,-0.000280,20.076359,1.1973,0.365,3.45478,0.00000
1550.00,3.45504,20.106859,-0.000277,20.076327,1.1973,0.365,3.45504,0.00000
1551.00,3.45471,20.106865,-0.000274,20.076352,1.1974,0.365,3.45471,0.00000
1552.00,3.45495,20.106931,-0.000270,20.076407,1.1974,0.365,3.45495,0.00000
1553.00,3.45544,20.106978,-0.000268,20.076448,1.1975,0.364,3.45544,0.00000
1554.00,3.45701,20.106942,-0.000266,20.076402,1.1975,0.364,3.45701,0.00000
1555.00,3.45784,20.106981,-0.000268,20.076376,1.1976,0.365,3.45784,0.00000
1556.00,3.45782,20.107055,-0.000271,20.076394,1.1976,0.365,3.45782,0.00000
1557.00,3.45802,20.107017,-0.000271,20.076302,1.1976,0.365,3.45802,0.00000
1558.00,3.45870,20.107029,-0.000273,20.076279,1.1976,0.365,3.45870,0.00000
1559.00,3.45831,20.107038,-0.000275,20.076232,1.1976,0.365,3.45831,0.00000
1560.00,3.45706,20.107042,-0.000274,20.076250,1.1976,0.365,3.45706,0.00000
1561.00,3.45576,20.107000,-0.000273,20.076217,1.1976,0.365,3.45576,0.00000
1562.00,3.45390,20.106995,-0.000273,20.076195,1.1976,0.365,3.45390,0.00000
1563.00,3.45201,20.106973,-0.000272,20.076169,1.1976,0.365,3.45201,0.00000
1564.00,3.45150,20.107014,-0.000271,20.076149,1.1976,0.365,3.45150,0.00000
1565.00,3.45273,20.107022,-0.000272,20.076150,1.1977,0.365,3.45273,0.00000
1566.00,3.45606,20.107060,-0.000273,20.076182,1.1977,0.365,3.45606,0.00000
1567.00,3.45854,20.107144,-0.000272,20.076228,1.1978,0.365,3.45854,0.00000
1568.00,3.46029,20.107191,-0.000270,20.076233,1.1978,0.365,3.46029,0.00000
1569.00,3.46123,20.107167,-0.000271,20.076236,1.1978,0.365,3.46123,0.00000
1570.00,3.46086,20.107142,-0.000273,20.076243,1.1978,0.365,3.46086,0.00000
1571.00,3.45970,20.107219,-0.000272,20.076279,1.1978,0.365,3.45970,0.00000
1572.00,3.45942,20.107231,-0.000275,20.076275,1.1978,0.365,3.45942,0.00000
1573.00,3.45924,20.107223,-0.000275,20.076299,1.1979,0.366,3.45924,0.00000
1574.00,3.45933,20.107245,-0.000276,20.076304,1.1979,0.366,3.45933,0.00000
1575.00,3.45992,20.107389,-0.000276,20.076371,1.1979,0.366,3.45992,0.00000
1576.00,3.45933,20.107275,-0.000277,20.076259,1.1980,0.366,3.45933,0.00000
1577.00,3.45822,20.107256,-0.000277,20.076256,1.1979,0.366,3.45822,0.00000
1578.00,3.45684,20.107244,-0.000279,20.076261,1.1979,0.366,3.45684,0.00000
1579.00,3.45476,20.107262,-0.000276,20.076220,1.1979,0.366,3.45476,0.00000
1580.00,3.45391,20.107207,-0.000274,20.076150,1.1978,0.366,3.45391,0.00000
1581.00,3.45571,20.107240,-0.000274,20.076147,1.1978,0.366,3.45571,0.00000
1582.00,3.45739,20.107244,-0.000276,20.076132,1.1978,0.366,3.45739,0.00000
1583.00,3.46004,20.107370,-0.000275,20.076157,1.1978,0.366,3.46004,0.00000
1584.00,3.46326,20.107383,-0.000276,20.076195,1.1978,0.366,3.46326,0.00000
1585.00,3.46665,20.107331,-0.000275,20.076124,1.1978,0.366,3.46665,0.00000
1586.00,3.46657,20.107419,-0.000275,20.076162,1.1978,0.366,3.46657,0.00000
1587.00,3.46584,20.107424,-0.000274,20.076159,1.1978,0.366,3.46584,0.00000
1588.00,3.46423,20.107390,-0.000274,20.076131,1.1979,0.366,3.46423,0.00000
1589.00,3.46234,20.107421,-0.000275,20.076123,1.1979,0.366,3.46234,0.00000
1590.00,3.45882,20.107549,-0.000277,20.076255,1.1979,0.367,3.45882,0.00000
1591.00,3.45743,20.107525,-0.000276,20.076255,1.1979,0.367,3.45743,0.00000
1592.00,3.45659,20.107517,-0.000275,20.076276,1.1979,0.367,3.45659,0.00000
1593.00,3.45604,20.107539,-0.000275,20.076296,1.1979,0.367,3.45604,0.00000
1594.00,3.45583,20.107544,-0.000272,20.076258,1.1979,0.367,3.45583,0.00000
1595.00,3.45648,20.107511,-0.000271,20.076144,1.1979,0.367,3.45648,0.00000
1596.00,3.45666,20.107536,-0.000269,20.076134,1.1979,0.367,3.45666,0.00000
1597.00,3.45769,20.107627,-0.000268,20.076125,1.1979,0.367,3.45769,0.00000
1598.00,3.45893,20.107609,-0.000266,20.076094,1.1978,0.366,3.45893,0.00000
1599.00,3.46011,20.107614,-0.000267,20.076096,1.1978,0.366,3.46011,0.00000
1600.00,3.46067,20.107645,-0.000272,20.076129,1.1978,0.367,3.46067,0.00000
1601.00,3.46065,20.107658,-0.000275,20.076128,1.1977,0.367,3.46065,0.00000
1602.00,3.46033,20.107670,-0.000277,20.076148,1.1977,0.367,3.46033,0.00000
1603.00,3.45894,20.107721,-0.000280,20.076146,1.1976,0.367,3.45894,0.00000
1604.00,3.45536,20.107802,-0.000280,20.076217,1.1975,0.367,3.45536,0.00000
1605.00,3.45262,20.107868,-0.000275,20.076317,1.1975,0.367,3.45262,0.00000
1606.00,3.45029,20.107944,-0.000272,20.076392,1.1974,0.367,3.45029,0.00000
1607.00,3.44836,20.107996,-0.000271,20.076391,1.1973,0.367,3.44836,0.00000
1608.00,3.44716,20.107996,-0.000271,20.076333,1.1972,0.367,3.44716,0.00000
1609.00,3.44873,20.107946,-0.000270,20.076250,1.1972,0.367,3.44873,0.00000
1610.00,3.45017,20.107915,-0.000275,20.076168,1.1971,0.367,3.45017,0.00000
1611.00,3.45246,20.107844,-0.000278,20.076056,1.1971,0.368,3.45246,0.00000
1612.00,3.45475,20.107896,-0.000281,20.076112,1.1971,0.368,3.45475,0.00000
1613.00,3.45709,20.107938,-0.000280,20.076194,1.1971,0.368,3.45709,0.00000
1614.00,3.45816,20.107974,-0.000284,20.076244,1.1971,0.368,3.45816,0.00000
1615.00,3.45820,20.108051,-0.000281,20.076291,1.1970,0.368,3.45820,0.00000
1616.00,3.45800,20.108137,-0.000278,20.076344,1.1970,0.368,3.45800,0.00000
1617.00,3.45924,20.108126,-0.000277,20.076306,1.1970,0.368,3.45924,0.00000
1618.00,3.46195,20.108135,-0.000276,20.076279,1.1969,0.368,3.46195,0.00000
1619.00,3.46423,20.108107,-0.000274,20.076233,1.1969,0.368,3.46423,0.00000
1620.00,3.46723,20.108054,-0.000272,20.076164,1.1968,0.368,3.46723,0.00000
1621.00,3.46860,20.108037,-0.000269,20.076105,1.1968,0.368,3.46860,0.00000
@10,2.5000,5.0, 1620.099 
1622.00,3.46659,20.108006,-0.000272,20.076049,1.1967,0.368,3.46659,0.00000
1623.00,3.46187,20.108003,-0.000273,20.076022,1.1967,0.368,3.46187,0.00000
1624.00,3.45342,20.108119,-0.000276,20.076082,1.1966,0.368,3.45342,0.00000
1625.00,3.43682,20.108149,-0.000279,20.076121,1.1966,0.369,3.43682,0.00000
1626.00,3.41390,20.108168,-0.000280,20.076221,1.1965,0.369,3.41390,0.00000
1627.00,3.38387,20.108249,-0.000276,20.076288,1.1965,0.369,3.38387,0.00000
1628.00,3.35017,20.108340,-0.000277,20.076317,1.1964,0.369,3.35017,0.00000
1629.00,3.32085,20.108328,-0.000277,20.076270,1.1963,0.369,3.32085,0.00000
1630.00,3.30282,20.108324,-0.000278,20.076224,1.1962,0.369,3.30282,0.00000
1631.00,3.29569,20.108368,-0.000281,20.076143,1.1962,0.369,3.29569,0.00000
1632.00,3.30238,20.108309,-0.000280,20.076080,1.1961,0.369,3.30238,0.00000
1633.00,3.31828,20.108317,-0.000277,20.076081,1.1960,0.369,3.31828,0.00000
1634.00,3.33886,20.108347,-0.000275,20.076156,1.1960,0.369,3.33886,0.00000
1635.00,3.35895,20.108450,-0.000274,20.076245,1.1959,0.369,3.35895,0.00000
1636.00,3.37672,20.108443,-0.000275,20.076209,1.1959,0.369,3.37672,0.00000
1637.00,3.39046,20.108516,-0.000276,20.076214,1.1958,0.369,3.39046,0.00000
1638.00,3.40064,20.108479,-0.000278,20.076175,1.1957,0.369,3.40064,0.00000
1639.00,3.40867,20.108495,-0.000279,20.076101,1.1957,0.369,3.40867,0.00000
1640.00,3.41600,20.108490,-0.000278,20.076013,1.1957,0.369,3.41600,0.00000
1641.00,3.42329,20.108515,-0.000273,20.076043,1.1956,0.369,3.42329,0.00000
1642.00,3.42978,20.108557,-0.000270,20.076038,1.1956,0.369,3.42978,0.00000
1643.00,3.43625,20.108620,-0.000271,20.076063,1.1955,0.369,3.43625,0.00000
1644.00,3.44004,20.108707,-0.000266,20.076137,1.1954,0.369,3.44004,0.00000
1645.00,3.44045,20.108721,-0.000268,20.076164,1.1953,0.369,3.44045,0.00000
1646.00,3.44082,20.108782,-0.000268,20.076178,1.1953,0.369,3.44082,0.00000
1647.00,3.44076,20.108735,-0.000272,20.076159,1.1952,0.370,3.44076,0.00000
1648.00,3.43998,20.108759,-0.000272,20.076166,1.1952,0.370,3.43998,0.00000
1649.00,3.43936,20.108666,-0.000277,20.076039,1.1951,0.370,3.43936,0.00000
1650.00,3.44107,20.108677,-0.000277,20.076015,1.1950,0.370,3.44107,0.00000
1651.00,3.44238,20.108738,-0.000280,20.076025,1.1950,0.370,3.44238,0.00000
1652.00,3.44330,20.108783,-0.000276,20.076015,1.1949,0.370,3.44330,0.00000
1653.00,3.44525,20.108812,-0.000279,20.076003,1.1948,0.370,3.44525,0.00000
1654.00,3.44760,20.108869,-0.000275,20.076023,1.1948,0.370,3.44760,0.00000
1655.00,3.44929,20.108863,-0.000271,20.076005,1.1947,0.370,3.44929,0.00000
1656.00,3.44938,20.108840,-0.000270,20.075998,1.1947,0.370,3.44938,0.00000
1657.00,3.44554,20.108924,-0.000275,20.076065,1.1946,0.370,3.44554,0.00000
1658.00,3.43918,20.108861,-0.000272,20.076005,1.1945,0.370,3.43918,0.00000
1659.00,3.43299,20.108901,-0.000276,20.076039,1.1945,0.370,3.43299,0.00000
1660.00,3.43039,20.108991,-0.000276,20.076086,1.1944,0.370,3.43039,0.00000
1661.00,3.43261,20.108982,-0.000278,20.076062,1.1944,0.371,3.43261,0.00000
1662.00,3.44036,20.108971,-0.000275,20.076035,1.1944,0.371,3.44036,0.00000
1663.00,3.44974,20.109047,-0.000272,20.076049,1.1943,0.370,3.44974,0.00000
1664.00,3.45947,20.109125,-0.000268,20.076120,1.1943,0.370,3.45947,0.00000
1665.00,3.46418,20.109107,-0.000270,20.076096,1.1943,0.371,3.46418,0.00000
1666.00,3.46534,20.109173,-0.000269,20.076143,1.1942,0.371,3.46534,0.00000
1667.00,3.46493,20.109135,-0.000269,20.076122,1.1942,0.371,3.46493,0.00000
1668.00,3.46340,20.109120,-0.000271,20.076175,1.1942,0.371,3.46340,0.00000
1669.00,3.46151,20.109064,-0.000274,20.076118,1.1941,0.371,3.46151,0.00000
1670.00,3.46150,20.109053,-0.000277,20.076131,1.1941,0.371,3.46150,0.00000
1671.00,3.46141,20.109097,-0.000276,20.076172,1.1941,0.371,3.46141,0.00000
1672.00,3.46094,20.109177,-0.000276,20.076241,1.1941,0.371,3.46094,0.00000
1673.00,3.46178,20.109271,-0.000274,20.076229,1.1941,0.371,3.46178,0.00000
1674.00,3.46256,20.109301,-0.000271,20.076182,1.1941,0.371,3.46256,0.00000
1675.00,3.46198,20.109361,-0.000269,20.076183,1.1941,0.371,3.46198,0.00000
1676.00,3.46139,20.109328,-0.000270,20.076143,1.1941,0.371,3.46139,0.00000
1677.00,3.46124,20.109297,-0.000270,20.076106,1.1940,0.371,3.46124,0.00000
1678.00,3.46123,20.109197,-0.000271,20.076038,1.1940,0.371,3.46123,0.00000
1679.00,3.46153,20.109215,-0.000272,20.076075,1.1940,0.371,3.46153,0.00000
1680.00,3.46259,20.109167,-0.000269,20.076027,1.1940,0.371,3.46259,0.00000
1681.00,3.46286,20.109176,-0.000267,20.075990,1.1940,0.371,3.46286,0.00000
1682.00,3.46257,20.109206,-0.000267,20.075940,1.1941,0.371,3.46257,0.00000
1683.00,3.45992,20.109298,-0.000267,20.076030,1.1941,0.371,3.45992,0.00000
1684.00,3.45738,20.109267,-0.000267,20.075996,1.1942,0.371,3.45738,0.00000
1685.00,3.45465,20.109269,-0.000269,20.076004,1.1942,0.371,3.45465,0.00000
1686.00,3.45311,20.109274,-0.000270,20.076006,1.1942,0.371,3.45311,0.00000
1687.00,3.45333,20.109237,-0.000270,20.075990,1.1943,0.371,3.45333,0.00000
1688.00,3.45473,20.109264,-0.000271,20.075994,1.1943,0.372,3.45473,0.00000
1689.00,3.45661,20.109337,-0.000270,20.076063,1.1944,0.372,3.45661,0.00000
1690.00,3.45990,20.109483,-0.000270,20.076168,1.1944,0.372,3.45990,0.00000
1691.00,3.46330,20.109466,-0.000268,20.076176,1.1944,0.372,3.46330,0.00000
1692.00,3.46586,20.109539,-0.000268,20.076232,1.1944,0.372,3.46586,0.00000
1693.00,3.46826,20.109564,-0.000266,20.076225,1.1944,0.372,3.46826,0.00000
1694.00,3.46794,20.109586,-0.000271,20.076237,1.1945,0.372,3.46794,0.00000
1695.00,3.46557,20.109496,-0.000274,20.076129,1.1946,0.372,3.46557,0.00000
1696.00,3.46241,20.109523,-0.000277,20.076075,1.1946,0.372,3.46241,0.00000
1697.00,3.45884,20.109565,-0.000274,20.076078,1.1946,0.372,3.45884,0.00000
1698.00,3.45735,20.109567,-0.000275,20.076062,1.1946,0.372,3.45735,0.00000
1699.00,3.45794,20.109538,-0.000270,20.075968,1.1946,0.372,3.45794,0.00000
1700.00,3.45917,20.109635,-0.000266,20.076047,1.1946,0.372,3.45917,0.00000
1701.00,3.46022,20.109652,-0.000266,20.076068,1.1946,0.372,3.46022,0.00000
1702.00,3.46042,20.109681,-0.000270,20.076104,1.1946,0.372,3.46042,0.00000
1703.00,3.45936,20.109767,-0.000272,20.076185,1.1946,0.372,3.45936,0.00000
1704.00,3.45830,20.109872,-0.000275,20.076264,1.1946,0.372,3.45830,0.00000
1705.00,3.45717,20.109901,-0.000275,20.076272,1.1946,0.373,3.45717,0.00000
1706.00,3.45627,20.109974,-0.000273,20.076324,1.1946,0.373,3.45627,0.00000
1707.00,3.45687,20.109993,-0.000272,20.076327,1.1945,0.373,3.45687,0.00000
1708.00,3.45805,20.110058,-0.000269,20.076388,1.1945,0.373,3.45805,0.00000
1709.00,3.45812,20.110105,-0.000268,20.076431,1.1945,0.373,3.45812,0.00000
1710.00,3.45771,20.110098,-0.000268,20.076402,1.1944,0.373,3.45771,0.00000
1711.00,3.45772,20.110098,-0.000268,20.076365,1.1944,0.373,3.45772,0.00000
1712.00,3.45709,20.110136,-0.000267,20.076330,1.1943,0.373,3.45709,0.00000
1713.00,3.45692,20.110083,-0.000266,20.076179,1.1943,0.373,3.45692,0.00000
1714.00,3.45690,20.110095,-0.000266,20.076160,1.1942,0.373,3.45690,0.00000
1715.00,3.45649,20.110106,-0.000267,20.076136,1.1942,0.373,3.45649,0.00000
1716.00,3.45530,20.110137,-0.000268,20.076139,1.1941,0.373,3.45530,0.00000
1717.00,3.45491,20.110133,-0.000270,20.076158,1.1940,0.373,3.45491,0.00000
1718.00,3.45474,20.110079,-0.000272,20.076134,1.1940,0.373,3.45474,0.00000
1719.00,3.45547,20.110040,-0.000270,20.076083,1.1939,0.373,3.45547,0.00000
1720.00,3.45672,20.110063,-0.000270,20.076071,1.1939,0.373,3.45672,0.00000
1721.00,3.45885,20.110070,-0.000273,20.076037,1.1938,0.373,3.45885,0.00000
1722.00,3.46066,20.110073,-0.000274,20.076001,1.1937,0.373,3.46066,0.00000
1723.00,3.46038,20.110104,-0.000275,20.076006,1.1937,0.373,3.46038,0.00000
1724.00,3.45935,20.110171,-0.000277,20.076064,1.1936,0.374,3.45935,0.00000
1725.00,3.45934,20.110223,-0.000279,20.076137,1.1935,0.374,3.45934,0.00000
1726.00,3.45912,20.110261,-0.000277,20.076194,1.1935,0.374,3.45912,0.00000
1727.00,3.45856,20.110321,-0.000274,20.076224,1.1934,0.374,3.45856,0.00000
1728.00,3.45848,20.110367,-0.000275,20.076240,1.1933,0.374,3.45848,0.00000
1729.00,3.45885,20.110402,-0.000277,20.076214,1.1933,0.374,3.45885,0.00000
1730.00,3.45906,20.110386,-0.000279,20.076185,1.1932,0.374,3.45906,0.00000
1731.00,3.45984,20.110424,-0.000280,20.076191,1.1931,0.374,3.45984,0.00000
1732.00,3.46104,20.110430,-0.000282,20.076180,1.1930,0.374,3.46104,0.00000
1733.00,3.46143,20.110487,-0.000282,20.076214,1.1930,0.374,3.46143,0.00000
1734.00,3.46284,20.110469,-0.000281,20.076256,1.1929,0.374,3.46284,0.00000
1735.00,3.46363,20.110524,-0.000278,20.076302,1.1929,0.374,3.46363,0.00000
1736.00,3.46355,20.110554,-0.000277,20.076295,1.1928,0.374,3.46355,0.00000
1737.00,3.46329,20.110546,-0.000277,20.076267,1.1928,0.374,3.46329,0.00000
1738.00,3.46380,20.110577,-0.000277,20.076269,1.1927,0.374,3.46380,0.00000
1739.00,3.46396,20.110627,-0.000275,20.076229,1.1927,0.374,3.46396,0.00000
1740.00,3.46411,20.110667,-0.000277,20.076154,1.1926,0.375,3.46411,0.00000
1741.00,3.46436,20.110647,-0.000274,20.076140,1.1926,0.375,3.46436,0.00000
1742.00,3.46358,20.110696,-0.000272,20.076168,1.1926,0.375,3.46358,0.00000
1743.00,3.46355,20.110717,-0.000273,20.076166,1.1925,0.375,3.46355,0.00000
1744.00,3.46254,20.110728,-0.000275,20.076170,1.1925,0.375,3.46254,0.00000
1745.00,3.46178,20.110709,-0.000275,20.076166,1.1925,0.375,3.46178,0.00000
1746.00,3.46136,20.110750,-0.000277,20.076172,1.1924,0.375,3.46136,0.00000
1747.00,3.46176,20.110754,-0.000283,20.076182,1.1924,0.375,3.46176,0.00000
1748.00,3.46149,20.110792,-0.000282,20.076215,1.1924,0.376,3.46149,0.00000
1749.00,3.46041,20.110684,-0.000280,20.076122,1.1924,0.376,3.46041,0.00000
1750.00,3.45990,20.110682,-0.000278,20.076117,1.1924,0.376,3.45990,0.00000
1751.00,3.45984,20.110703,-0.000277,20.076126,1.1924,0.376,3.45984,0.00000
1752.00,3.46073,20.110636,-0.000270,20.076017,1.1924,0.375,3.46073,0.00000
1753.00,3.45964,20.110655,-0.000266,20.076007,1.1924,0.375,3.45964,0.00000
1754.00,3.45927,20.110754,-0.000267,20.076064,1.1924,0.375,3.45927,0.00000
1755.00,3.45850,20.110729,-0.000268,20.076040,1.1924,0.375,3.45850,0.00000
1756.00,3.45811,20.110654,-0.000269,20.075943,1.1924,0.375,3.45811,0.00000
1757.00,3.45777,20.110775,-0.000272,20.076043,1.1924,0.376,3.45777,0.00000
1758.00,3.45925,20.110765,-0.000273,20.076032,1.1924,0.376,3.45925,0.00000
1759.00,3.46049,20.110814,-0.000274,20.076049,1.1924,0.376,3.46049,0.00000
1760.00,3.46183,20.110867,-0.000274,20.076044,1.1923,0.376,3.46183,0.00000
1761.00,3.46089,20.110916,-0.000274,20.076078,1.1924,0.376,3.46089,0.00000
1762.00,3.46025,20.110931,-0.000271,20.076070,1.1923,0.376,3.46025,0.00000
1763.00,3.46162,20.110865,-0.000273,20.076002,1.1923,0.376,3.46162,0.00000
1764.00,3.46291,20.110881,-0.000272,20.076002,1.1922,0.376,3.46291,0.00000
1765.00,3.46389,20.110912,-0.000268,20.076026,1.1921,0.376,3.46389,0.00000
1766.00,3.46598,20.111008,-0.000265,20.076137,1.1921,0.376,3.46598,0.00000
1767.00,3.46659,20.110995,-0.000269,20.076139,1.1920,0.376,3.46659,0.00000
1768.00,3.46486,20.111088,-0.000267,20.076207,1.1919,0.376,3.46486,0.00000
1769.00,3.46309,20.111078,-0.000266,20.076253,1.1919,0.376,3.46309,0.00000
1770.00,3.46204,20.111159,-0.000267,20.076339,1.1918,0.376,3.46204,0.00000
1771.00,3.46101,20.111211,-0.000270,20.076369,1.1918,0.376,3.46101,0.00000
1772.00,3.45959,20.111239,-0.000269,20.076377,1.1918,0.376,3.45959,0.00000
1773.00,3.45881,20.111277,-0.000268,20.076427,1.1918,0.376,3.45881,0.00000
1774.00,3.45974,20.111351,-0.000269,20.076420,1.1917,0.376,3.45974,0.00000
1775.00,3.46002,20.111269,-0.000269,20.076304,1.1917,0.376,3.46002,0.00000
1776.00,3.46030,20.111234,-0.000270,20.076201,1.1916,0.376,3.46030,0.00000
1777.00,3.46102,20.111242,-0.000268,20.076196,1.1916,0.376,3.46102,0.00000
1778.00,3.46187,20.111196,-0.000268,20.076080,1.1916,0.376,3.46187,0.00000
1779.00,3.46208,20.111150,-0.000267,20.076002,1.1915,0.376,3.46208,0.00000
1780.00,3.46228,20.111190,-0.000267,20.076034,1.1915,0.376,3.46228,0.00000
1781.00,3.46305,20.111246,-0.000264,20.076122,1.1914,0.376,3.46305,0.00000
1782.00,3.46375,20.111287,-0.000267,20.076123,1.1914,0.376,3.46375,0.00000
1783.00,3.46440,20.111339,-0.000269,20.076199,1.1913,0.376,3.46440,0.00000
1784.00,3.46431,20.111440,-0.000268,20.076355,1.1913,0.376,3.46431,0.00000
1785.00,3.46282,20.111463,-0.000266,20.076408,1.1913,0.376,3.46282,0.00000
1786.00,3.46154,20.111455,-0.000265,20.076405,1.1912,0.376,3.46154,0.00000
1787.00,3.46101,20.111455,-0.000265,20.076382,1.1911,0.376,3.46101,0.00000
1788.00,3.46034,20.111456,-0.000266,20.076313,1.1911,0.376,3.46034,0.00000
1789.00,3.45945,20.111437,-0.000269,20.076192,1.1911,0.377,3.45945,0.00000
1790.00,3.46018,20.111466,-0.000272,20.076165,1.1910,0.377,3.46018,0.00000
1791.00,3.46068,20.111492,-0.000273,20.076109,1.1909,0.377,3.46068,0.00000
1792.00,3.46038,20.111540,-0.000270,20.076146,1.1909,0.377,3.46038,0.00000
1793.00,3.46043,20.111631,-0.000270,20.076233,1.1908,0.377,3.46043,0.00000
1794.00,3.46148,20.111666,-0.000272,20.076241,1.1907,0.377,3.46148,0.00000
1795.00,3.46217,20.111706,-0.000273,20.076260,1.1907,0.377,3.46217,0.00000
1796.00,3.46215,20.111734,-0.000272,20.076269,1.1906,0.377,3.46215,0.00000
1797.00,3.46264,20.111749,-0.000270,20.076270,1.1905,0.377,3.46264,0.00000
1798.00,3.46213,20.111652,-0.000267,20.076162,1.1905,0.377,3.46213,0.00000
1799.00,3.45986,20.111682,-0.000265,20.076168,1.1905,0.377,3.45986,0.00000
1800.00,3.45651,20.111746,-0.000263,20.076214,1.1904,0.377,3.45651,0.00000
1801.00,3.45397,20.111780,-0.000266,20.076275,1.1904,0.377,3.45397,0.00000
@11,2.5000,5.0, 1800.073 
1802.00,3.45151,20.111806,-0.000270,20.076279,1.1903,0.378,3.45151,0.00000
1803.00,3.45055,20.111897,-0.000270,20.076378,1.1902,0.378,3.45055,0.00000
1804.00,3.44856,20.111841,-0.000269,20.076395,1.1901,0.378,3.44856,0.00000
1805.00,3.44256,20.111863,-0.000271,20.076423,1.1900,0.378,3.44256,0.00000
1806.00,3.42935,20.111881,-0.000271,20.076353,1.1899,0.378,3.42935,0.00000
1807.00,3.40868,20.111923,-0.000272,20.076381,1.1898,0.378,3.40868,0.00000
1808.00,3.38123,20.111915,-0.000274,20.076349,1.1897,0.378,3.38123,0.00000
1809.00,3.35390,20.112007,-0.000274,20.076376,1.1896,0.378,3.35390,0.00000
1810.00,3.33284,20.111962,-0.000273,20.076277,1.1895,0.378,3.33284,0.00000
1811.00,3.32236,20.111947,-0.000273,20.076245,1.1894,0.378,3.32236,0.00000
1812.00,3.32331,20.111941,-0.000273,20.076177,1.1893,0.378,3.32331,0.00000
1813.00,3.33490,20.111982,-0.000271,20.076143,1.1892,0.378,3.33490,0.00000
1814.00,3.35198,20.111944,-0.000272,20.076016,1.1890,0.378,3.35198,0.00000
1815.00,3.37083,20.111950,-0.000272,20.075962,1.1889,0.378,3.37083,0.00000
1816.00,3.38872,20.112003,-0.000271,20.075964,1.1888,0.378,3.38872,0.00000
1817.00,3.40349,20.112023,-0.000272,20.075952,1.1888,0.379,3.40349,0.00000
1818.00,3.41477,20.112044,-0.000271,20.075968,1.1887,0.379,3.41477,0.00000
1819.00,3.42349,20.112053,-0.000270,20.075994,1.1886,0.379,3.42349,0.00000
1820.00,3.42989,20.112079,-0.000269,20.076022,1.1885,0.379,3.42989,0.00000
1821.00,3.43356,20.112087,-0.000269,20.076092,1.1884,0.379,3.43356,0.00000
1822.00,3.43615,20.112091,-0.000268,20.076126,1.1883,0.379,3.43615,0.00000
1823.00,3.43763,20.112066,-0.000270,20.076099,1.1882,0.379,3.43763,0.00000
1824.00,3.43795,20.112137,-0.000269,20.076174,1.1882,0.379,3.43795,0.00000
1825.00,3.43818,20.112158,-0.000269,20.076187,1.1881,0.379,3.43818,0.00000
1826.00,3.43920,20.112160,-0.000272,20.076191,1.1880,0.379,3.43920,0.00000
1827.00,3.44078,20.112191,-0.000273,20.076180,1.1879,0.379,3.44078,0.00000
1828.00,3.44165,20.112245,-0.000273,20.076193,1.1878,0.379,3.44165,0.00000
1829.00,3.44327,20.112246,-0.000277,20.076175,1.1877,0.379,3.44327,0.00000
1830.00,3.44528,20.112289,-0.000279,20.076226,1.1877,0.380,3.44528,0.00000
1831.00,3.44620,20.112287,-0.000275,20.076159,1.1876,0.380,3.44620,0.00000
1832.00,3.44688,20.112262,-0.000275,20.076111,1.1875,0.380,3.44688,0.00000
1833.00,3.44863,20.112273,-0.000273,20.076097,1.1874,0.380,3.44863,0.00000
1834.00,3.44971,20.112282,-0.000269,20.076074,1.1873,0.380,3.44971,0.00000
1835.00,3.45036,20.112286,-0.000269,20.076030,1.1872,0.380,3.45036,0.00000
1836.00,3.45138,20.112330,-0.000267,20.076095,1.1872,0.379,3.45138,0.00000
1837.00,3.45224,20.112333,-0.000264,20.076101,1.1870,0.379,3.45224,0.00000
1838.00,3.45370,20.112384,-0.000264,20.076177,1.1869,0.379,3.45370,0.00000
1839.00,3.45458,20.112337,-0.000267,20.076145,1.1868,0.379,3.45458,0.00000
1840.00,3.45527,20.112362,-0.000269,20.076125,1.1867,0.380,3.45527,0.00000
1841.00,3.45627,20.112330,-0.000273,20.076047,1.1866,0.380,3.45627,0.00000
1842.00,3.45679,20.112385,-0.000274,20.076078,1.1865,0.380,3.45679,0.00000
1843.00,3.45596,20.112384,-0.000273,20.076056,1.1864,0.380,3.45596,0.00000
1844.00,3.45598,20.112426,-0.000271,20.076060,1.1863,0.380,3.45598,0.00000
1845.00,3.45648,20.112431,-0.000270,20.076099,1.1862,0.380,3.45648,0.00000
1846.00,3.45621,20.112472,-0.000270,20.076097,1.1861,0.380,3.45621,0.00000
1847.00,3.45614,20.112498,-0.000269,20.076086,1.1860,0.380,3.45614,0.00000
1848.00,3.45555,20.112529,-0.000270,20.076118,1.1859,0.380,3.45555,0.00000
1849.00,3.45414,20.112594,-0.000269,20.076163,1.1858,0.380,3.45414,0.00000
1850.00,3.45224,20.112618,-0.000270,20.076172,1.1858,0.380,3.45224,0.00000
1851.00,3.45070,20.112688,-0.000266,20.076235,1.1857,0.380,3.45070,0.00000
1852.00,3.44952,20.112646,-0.000267,20.076262,1.1856,0.380,3.44952,0.00000
1853.00,3.45018,20.112659,-0.000266,20.076256,1.1856,0.380,3.45018,0.00000
1854.00,3.45219,20.112718,-0.000266,20.076287,1.1855,0.380,3.45219,0.00000
1855.00,3.45452,20.112781,-0.000265,20.076304,1.1854,0.380,3.45452,0.00000
1856.00,3.45662,20.112725,-0.000266,20.076288,1.1853,0.380,3.45662,0.00000
1857.00,3.45827,20.112846,-0.000266,20.076347,1.1852,0.380,3.45827,0.00000
1858.00,3.45933,20.112909,-0.000268,20.076334,1.1852,0.381,3.45933,0.00000
1859.00,3.46027,20.112878,-0.000267,20.076321,1.1851,0.381,3.46027,0.00000
1860.00,3.46037,20.112910,-0.000263,20.076347,1.1850,0.380,3.46037,0.00000
1861.00,3.45991,20.113034,-0.000261,20.076419,1.1850,0.380,3.45991,0.00000
1862.00,3.46054,20.113090,-0.000260,20.076411,1.1849,0.380,3.46054,0.00000
1863.00,3.46018,20.113103,-0.000259,20.076427,1.1849,0.380,3.46018,0.00000
1864.00,3.46035,20.113109,-0.000257,20.076400,1.1848,0.380,3.46035,0.00000
1865.00,3.46001,20.113063,-0.000258,20.076335,1.1847,0.380,3.46001,0.00000
1866.00,3.45940,20.112982,-0.000260,20.076229,1.1846,0.380,3.45940,0.00000
1867.00,3.45907,20.112904,-0.000261,20.076124,1.1845,0.380,3.45907,0.00000
1868.00,3.46078,20.112850,-0.000260,20.076055,1.1844,0.380,3.46078,0.00000
1869.00,3.46261,20.112945,-0.000261,20.076135,1.1843,0.381,3.46261,0.00000
1870.00,3.46496,20.112963,-0.000264,20.076103,1.1842,0.381,3.46496,0.00000
1871.00,3.46754,20.113039,-0.000264,20.076123,1.1842,0.381,3.46754,0.00000
1872.00,3.46799,20.113110,-0.000263,20.076193,1.1841,0.381,3.46799,0.00000
1873.00,3.46741,20.113174,-0.000264,20.076221,1.1840,0.381,3.46741,0.00000
1874.00,3.46588,20.113170,-0.000268,20.076177,1.1840,0.381,3.46588,0.00000
1875.00,3.46477,20.113201,-0.000267,20.076157,1.1839,0.381,3.46477,0.00000
1876.00,3.46403,20.113240,-0.000268,20.076162,1.1838,0.381,3.46403,0.00000
1877.00,3.46373,20.113294,-0.000272,20.076142,1.1837,0.381,3.46373,0.00000
1878.00,3.46380,20.113338,-0.000272,20.076181,1.1836,0.382,3.46380,0.00000
1879.00,3.46363,20.113348,-0.000270,20.076173,1.1836,0.382,3.46363,0.00000
1880.00,3.46412,20.113419,-0.000272,20.076263,1.1835,0.382,3.46412,0.00000
1881.00,3.46465,20.113431,-0.000271,20.076274,1.1834,0.382,3.46465,0.00000
1882.00,3.46506,20.113416,-0.000268,20.076310,1.1834,0.382,3.46506,0.00000
1883.00,3.46510,20.113373,-0.000269,20.076271,1.1833,0.382,3.46510,0.00000
1884.00,3.46555,20.113371,-0.000269,20.076300,1.1832,0.382,3.46555,0.00000
1885.00,3.46520,20.113351,-0.000267,20.076301,1.1832,0.382,3.46520,0.00000
1886.00,3.46526,20.113391,-0.000269,20.076346,1.1832,0.382,3.46526,0.00000
1887.00,3.46721,20.113367,-0.000271,20.076301,1.1831,0.382,3.46721,0.00000
1888.00,3.46887,20.113461,-0.000271,20.076311,1.1831,0.382,3.46887,0.00000
1889.00,3.46915,20.113520,-0.000269,20.076296,1.1830,0.382,3.46915,0.00000
1890.00,3.46961,20.113511,-0.000269,20.076268,1.1830,0.382,3.46961,0.00000
1891.00,3.46990,20.113462,-0.000270,20.076213,1.1830,0.382,3.46990,0.00000
1892.00,3.46819,20.113507,-0.000268,20.076248,1.1830,0.382,3.46819,0.00000
1893.00,3.46608,20.113427,-0.000266,20.076166,1.1830,0.382,3.46608,0.00000
1894.00,3.46554,20.113457,-0.000268,20.076176,1.1830,0.382,3.46554,0.00000
1895.00,3.46531,20.113476,-0.000268,20.076159,1.1830,0.382,3.46531,0.00000
1896.00,3.46557,20.113510,-0.000267,20.076158,1.1830,0.382,3.46557,0.00000
1897.00,3.46583,20.113599,-0.000267,20.076193,1.1831,0.382,3.46583,0.00000
1898.00,3.46667,20.113683,-0.000267,20.076317,1.1831,0.382,3.46667,0.00000
1899.00,3.46678,20.113643,-0.000268,20.076270,1.1832,0.382,3.46678,0.00000
1900.00,3.46614,20.113688,-0.000271,20.076322,1.1832,0.382,3.46614,0.00000
1901.00,3.46477,20.113746,-0.000273,20.076327,1.1833,0.383,3.46477,0.00000
1902.00,3.46411,20.113665,-0.000271,20.076247,1.1833,0.383,3.46411,0.00000
1903.00,3.46269,20.113686,-0.000271,20.076243,1.1833,0.383,3.46269,0.00000
1904.00,3.46186,20.113739,-0.000272,20.076231,1.1834,0.383,3.46186,0.00000
1905.00,3.46096,20.113738,-0.000270,20.076184,1.1834,0.383,3.46096,0.00000
1906.00,3.45853,20.113731,-0.000268,20.076175,1.1834,0.383,3.45853,0.00000
1907.00,3.45710,20.113741,-0.000271,20.076114,1.1835,0.383,3.45710,0.00000
1908.00,3.45854,20.113756,-0.000273,20.076076,1.1835,0.383,3.45854,0.00000
1909.00,3.45905,20.113840,-0.000271,20.076181,1.1835,0.383,3.45905,0.00000
1910.00,3.45787,20.113896,-0.000270,20.076190,1.1836,0.383,3.45787,0.00000
1911.00,3.45789,20.113886,-0.000269,20.076177,1.1836,0.383,3.45789,0.00000
1912.00,3.45718,20.113945,-0.000268,20.076285,1.1836,0.383,3.45718,0.00000
1913.00,3.45421,20.113939,-0.000271,20.076271,1.1836,0.383,3.45421,0.00000
1914.00,3.45363,20.113931,-0.000268,20.076252,1.1837,0.383,3.45363,0.00000
1915.00,3.45546,20.113928,-0.000267,20.076234,1.1837,0.383,3.45546,0.00000
1916.00,3.45871,20.114018,-0.000269,20.076261,1.1836,0.383,3.45871,0.00000
1917.00,3.46166,20.113978,-0.000266,20.076177,1.1836,0.383,3.46166,0.00000
1918.00,3.46426,20.114034,-0.000264,20.076152,1.1836,0.383,3.46426,0.00000
1919.00,3.46535,20.114031,-0.000269,20.076062,1.1836,0.383,3.46535,0.00000
1920.00,3.46674,20.114102,-0.000271,20.076122,1.1835,0.384,3.46674,0.00000
1921.00,3.46683,20.114001,-0.000273,20.076060,1.1835,0.384,3.46683,0.00000
1922.00,3.46709,20.114096,-0.000272,20.076140,1.1835,0.384,3.46709,0.00000
1923.00,3.46768,20.114106,-0.000271,20.076188,1.1835,0.384,3.46768,0.00000
1924.00,3.46745,20.114088,-0.000268,20.076200,1.1834,0.384,3.46745,0.00000
1925.00,3.46620,20.114112,-0.000270,20.076167,1.1834,0.384,3.46620,0.00000
1926.00,3.46565,20.114162,-0.000268,20.076171,1.1834,0.384,3.46565,0.00000
1927.00,3.46409,20.114161,-0.000267,20.076136,1.1833,0.384,3.46409,0.00000
1928.00,3.46287,20.114117,-0.000271,20.076074,1.1833,0.384,3.46287,0.00000
1929.00,3.46333,20.114131,-0.000272,20.076066,1.1832,0.384,3.46333,0.00000
1930.00,3.46345,20.114152,-0.000267,20.076062,1.1832,0.384,3.46345,0.00000
1931.00,3.46354,20.114213,-0.000269,20.076079,1.1831,0.384,3.46354,0.00000
1932.00,3.46432,20.114249,-0.000272,20.076081,1.1831,0.384,3.46432,0.00000
1933.00,3.46521,20.114351,-0.000268,20.076148,1.1831,0.384,3.46521,0.00000
1934.00,3.46486,20.114429,-0.000270,20.076203,1.1831,0.384,3.46486,0.00000
1935.00,3.46503,20.114410,-0.000275,20.076153,1.1831,0.384,3.46503,0.00000
1936.00,3.46497,20.114434,-0.000274,20.076177,1.1831,0.385,3.46497,0.00000
1937.00,3.46548,20.114414,-0.000273,20.076168,1.1830,0.385,3.46548,0.00000
1938.00,3.46460,20.114396,-0.000274,20.076127,1.1830,0.385,3.46460,0.00000
1939.00,3.46063,20.114379,-0.000273,20.076085,1.1830,0.385,3.46063,0.00000
1940.00,3.45589,20.114408,-0.000270,20.076078,1.1829,0.385,3.45589,0.00000
1941.00,3.45177,20.114401,-0.000267,20.076077,1.1829,0.384,3.45177,0.00000
1942.00,3.44955,20.114445,-0.000268,20.076077,1.1828,0.385,3.44955,0.00000
1943.00,3.45105,20.114489,-0.000269,20.076098,1.1828,0.385,3.45105,0.00000
1944.00,3.45688,20.114513,-0.000267,20.076141,1.1827,0.385,3.45688,0.00000
1945.00,3.46304,20.114552,-0.000270,20.076196,1.1826,0.385,3.46304,0.00000
1946.00,3.46869,20.114583,-0.000270,20.076199,1.1826,0.385,3.46869,0.00000
1947.00,3.47157,20.114562,-0.000271,20.076203,1.1825,0.385,3.47157,0.00000
1948.00,3.47023,20.114552,-0.000272,20.076182,1.1825,0.385,3.47023,0.00000
1949.00,3.46769,20.114518,-0.000271,20.076091,1.1825,0.385,3.46769,0.00000
1950.00,3.46700,20.114415,-0.000270,20.075980,1.1824,0.385,3.46700,0.00000
1951.00,3.46652,20.114441,-0.000271,20.075984,1.1824,0.385,3.46652,0.00000
1952.00,3.46558,20.114448,-0.000270,20.075988,1.1824,0.385,3.46558,0.00000
1953.00,3.46571,20.114431,-0.000265,20.075978,1.1823,0.385,3.46571,0.00000
1954.00,3.46820,20.114387,-0.000265,20.075939,1.1823,0.385,3.46820,0.00000
1955.00,3.46803,20.114465,-0.000266,20.076011,1.1823,0.385,3.46803,0.00000
1956.00,3.46837,20.114508,-0.000264,20.076045,1.1822,0.385,3.46837,0.00000
1957.00,3.46762,20.114503,-0.000266,20.076004,1.1822,0.385,3.46762,0.00000
1958.00,3.46575,20.114523,-0.000271,20.075989,1.1821,0.385,3.46575,0.00000
1959.00,3.46291,20.114678,-0.000273,20.076088,1.1821,0.385,3.46291,0.00000
1960.00,3.46133,20.114694,-0.000272,20.076115,1.1820,0.385,3.46133,0.00000
1961.00,3.46050,20.114699,-0.000273,20.076073,1.1820,0.385,3.46050,0.00000
1962.00,3.46045,20.114801,-0.000274,20.076133,1.1820,0.385,3.46045,0.00000
1963.00,3.46110,20.114875,-0.000276,20.076191,1.1819,0.386,3.46110,0.00000
1964.00,3.46077,20.114848,-0.000276,20.076146,1.1819,0.386,3.46077,0.00000
1965.00,3.45995,20.114867,-0.000277,20.076122,1.1819,0.386,3.45995,0.00000
1966.00,3.45887,20.114921,-0.000277,20.076167,1.1818,0.386,3.45887,0.00000
1967.00,3.45981,20.114884,-0.000277,20.076080,1.1818,0.386,3.45981,0.00000
1968.00,3.46123,20.114831,-0.000275,20.076031,1.1818,0.386,3.46123,0.00000
1969.00,3.46378,20.114809,-0.000275,20.076080,1.1818,0.386,3.46378,0.00000
1970.00,3.46619,20.114854,-0.000274,20.076138,1.1818,0.386,3.46619,0.00000
1971.00,3.46783,20.114840,-0.000274,20.076133,1.1818,0.386,3.46783,0.00000
1972.00,3.46834,20.114788,-0.000275,20.076108,1.1818,0.386,3.46834,0.00000
1973.00,3.46933,20.114841,-0.000274,20.076081,1.1818,0.386,3.46933,0.00000
1974.00,3.46865,20.114886,-0.000277,20.076059,1.1819,0.386,3.46865,0.00000
1975.00,3.46781,20.114864,-0.000278,20.075992,1.1819,0.386,3.46781,0.00000
1976.00,3.46707,20.114813,-0.000276,20.075943,1.1819,0.386,3.46707,0.00000
1977.00,3.46743,20.114932,-0.000276,20.076024,1.1819,0.386,3.46743,0.00000
1978.00,3.46756,20.114998,-0.000278,20.076063,1.1820,0.386,3.46756,0.00000
1979.00,3.46817,20.115064,-0.000278,20.076080,1.1820,0.387,3.46817,0.00000
1980.00,3.46901,20.115075,-0.000275,20.076069,1.1820,0.387,3.46901,0.00000
1981.00,3.46949,20.115138,-0.000274,20.076070,1.1820,0.387,3.46949,0.00000
@12,2.5000,5.0, 1980.021 
1982.00,3.46860,20.115089,-0.000274,20.075991,1.1821,0.387,3.46860,0.00000
1983.00,3.46741,20.115063,-0.000273,20.075993,1.1821,0.387,3.46741,0.00000
1984.00,3.46159,20.115077,-0.000270,20.076036,1.1821,0.387,3.46159,0.00000
1985.00,3.44943,20.115103,-0.000272,20.076052,1.1820,0.387,3.44943,0.00000
1986.00,3.43147,20.115145,-0.000276,20.076071,1.1820,0.387,3.43147,0.00000
1987.00,3.40856,20.115270,-0.000276,20.076198,1.1820,0.387,3.40856,0.00000
1988.00,3.38174,20.115295,-0.000273,20.076204,1.1819,0.387,3.38174,0.00000
1989.00,3.35817,20.115289,-0.000276,20.076156,1.1818,0.387,3.35817,0.00000
1990.00,3.34420,20.115366,-0.000278,20.076176,1.1818,0.387,3.34420,0.00000
1991.00,3.33908,20.115371,-0.000275,20.076173,1.1817,0.387,3.33908,0.00000
1992.00,3.34422,20.115425,-0.000274,20.076181,1.1816,0.387,3.34422,0.00000
1993.00,3.35741,20.115437,-0.000278,20.076193,1.1815,0.387,3.35741,0.00000
1994.00,3.37470,20.115401,-0.000274,20.076124,1.1814,0.387,3.37470,0.00000
1995.00,3.39057,20.115486,-0.000274,20.076219,1.1813,0.387,3.39057,0.00000
1996.00,3.40483,20.115528,-0.000276,20.076242,1.1812,0.387,3.40483,0.00000
1997.00,3.41622,20.115499,-0.000277,20.076220,1.1811,0.387,3.41622,0.00000
1998.00,3.42579,20.115513,-0.000277,20.076168,1.1810,0.388,3.42579,0.00000
1999.00,3.43255,20.115562,-0.000278,20.076228,1.1809,0.388,3.43255,0.00000
2000.00,3.43840,20.115443,-0.000277,20.076136,1.1808,0.388,3.43840,0.00000
2001.00,3.44304,20.115376,-0.000277,20.076072,1.1807,0.388,3.44304,0.00000
2002.00,3.44618,20.115374,-0.000277,20.076016,1.1806,0.388,3.44618,0.00000
2003.00,3.44735,20.115502,-0.000275,20.076131,1.1805,0.388,3.44735,0.00000
2004.00,3.44901,20.115446,-0.000276,20.076028,1.1804,0.388,3.44901,0.00000
2005.00,3.45080,20.115512,-0.000277,20.076018,1.1802,0.388,3.45080,0.00000
2006.00,3.45212,20.115583,-0.000275,20.076082,1.1801,0.388,3.45212,0.00000
2007.00,3.45336,20.115563,-0.000275,20.076084,1.1800,0.388,3.45336,0.00000
2008.00,3.45358,20.115435,-0.000274,20.075985,1.1798,0.388,3.45358,0.00000
2009.00,3.45170,20.115526,-0.000272,20.076057,1.1797,0.388,3.45170,0.00000
2010.00,3.44959,20.115549,-0.000270,20.076096,1.1796,0.388,3.44959,0.00000
2011.00,3.44810,20.115524,-0.000270,20.076029,1.1794,0.388,3.44810,0.00000
2012.00,3.44669,20.115617,-0.000267,20.076101,1.1793,0.388,3.44669,0.00000
2013.00,3.44755,20.115641,-0.000270,20.076098,1.1791,0.388,3.44755,0.00000
2014.00,3.45123,20.115692,-0.000272,20.076134,1.1790,0.388,3.45123,0.00000
2015.00,3.45433,20.115738,-0.000274,20.076193,1.1789,0.388,3.45433,0.00000
2016.00,3.45685,20.115801,-0.000276,20.076199,1.1787,0.388,3.45685,0.00000
2017.00,3.45876,20.115773,-0.000277,20.076183,1.1786,0.388,3.45876,0.00000
2018.00,3.45938,20.115876,-0.000273,20.076270,1.1785,0.388,3.45938,0.00000
2019.00,3.45956,20.115920,-0.000272,20.076332,1.1784,0.388,3.45956,0.00000
2020.00,3.45951,20.115815,-0.000269,20.076191,1.1782,0.388,3.45951,0.00000
2021.00,3.45909,20.115787,-0.000269,20.076180,1.1781,0.388,3.45909,0.00000
2022.00,3.45898,20.115809,-0.000271,20.076125,1.1780,0.388,3.45898,0.00000
2023.00,3.45950,20.115756,-0.000272,20.076021,1.1779,0.389,3.45950,0.00000
2024.00,3.45928,20.115716,-0.000271,20.075924,1.1778,0.389,3.45928,0.00000
2025.00,3.45996,20.115812,-0.000270,20.075969,1.1777,0.389,3.45996,0.00000
2026.00,3.46051,20.115875,-0.000267,20.076020,1.1776,0.388,3.46051,0.00000
2027.00,3.46154,20.115904,-0.000268,20.076027,1.1775,0.389,3.46154,0.00000
2028.00,3.46200,20.115977,-0.000267,20.076077,1.1774,0.389,3.46200,0.00000
2029.00,3.46173,20.115982,-0.000270,20.076086,1.1773,0.389,3.46173,0.00000
2030.00,3.46160,20.116009,-0.000273,20.076071,1.1772,0.389,3.46160,0.00000
2031.00,3.46176,20.116112,-0.000277,20.076090,1.1771,0.389,3.46176,0.00000
2032.00,3.46161,20.116089,-0.000278,20.076011,1.1770,0.389,3.46161,0.00000
2033.00,3.46178,20.116148,-0.000279,20.076029,1.1769,0.389,3.46178,0.00000
2034.00,3.46154,20.116181,-0.000277,20.076030,1.1767,0.389,3.46154,0.00000
2035.00,3.46091,20.116147,-0.000273,20.076016,1.1766,0.389,3.46091,0.00000
2036.00,3.46084,20.116046,-0.000269,20.075946,1.1764,0.389,3.46084,0.00000
2037.00,3.45882,20.116131,-0.000266,20.076019,1.1763,0.389,3.45882,0.00000
2038.00,3.45593,20.116045,-0.000266,20.075961,1.1761,0.389,3.45593,0.00000
2039.00,3.45423,20.116067,-0.000267,20.075997,1.1760,0.389,3.45423,0.00000
2040.00,3.45224,20.116134,-0.000269,20.076030,1.1759,0.389,3.45224,0.00000
2041.00,3.45064,20.116183,-0.000273,20.076070,1.1758,0.389,3.45064,0.00000
2042.00,3.45211,20.116146,-0.000272,20.076080,1.1757,0.390,3.45211,0.00000
2043.00,3.45575,20.116131,-0.000270,20.076059,1.1756,0.390,3.45575,0.00000
2044.00,3.46129,20.116130,-0.000268,20.075993,1.1755,0.390,3.46129,0.00000
2045.00,3.46607,20.116038,-0.000272,20.075914,1.1754,0.390,3.46607,0.00000
2046.00,3.46825,20.116052,-0.000272,20.075911,1.1753,0.390,3.46825,0.00000
2047.00,3.46888,20.115982,-0.000275,20.075845,1.1752,0.390,3.46888,0.00000
2048.00,3.46743,20.116052,-0.000276,20.075870,1.1752,0.390,3.46743,0.00000
2049.00,3.46386,20.116097,-0.000278,20.075913,1.1751,0.390,3.46386,0.00000
2050.00,3.46215,20.116233,-0.000274,20.075991,1.1750,0.390,3.46215,0.00000
2051.00,3.46173,20.116256,-0.000273,20.075996,1.1749,0.390,3.46173,0.00000
2052.00,3.46208,20.116398,-0.000271,20.076070,1.1749,0.390,3.46208,0.00000
2053.00,3.46291,20.116379,-0.000272,20.076037,1.1748,0.390,3.46291,0.00000
2054.00,3.46321,20.116405,-0.000271,20.076029,1.1747,0.390,3.46321,0.00000
2055.00,3.46252,20.116458,-0.000272,20.076053,1.1747,0.390,3.46252,0.00000
2056.00,3.46270,20.116460,-0.000272,20.075998,1.1746,0.391,3.46270,0.00000
2057.00,3.46273,20.116443,-0.000273,20.075962,1.1745,0.391,3.46273,0.00000
2058.00,3.46277,20.116494,-0.000272,20.076000,1.1745,0.391,3.46277,0.00000
2059.00,3.46308,20.116477,-0.000272,20.075968,1.1744,0.391,3.46308,0.00000
2060.00,3.46385,20.116443,-0.000269,20.075926,1.1743,0.391,3.46385,0.00000
2061.00,3.46410,20.116524,-0.000267,20.076045,1.1743,0.391,3.46410,0.00000
2062.00,3.46386,20.116595,-0.000265,20.076094,1.1742,0.391,3.46386,0.00000
2063.00,3.46321,20.116590,-0.000265,20.076062,1.1741,0.391,3.46321,0.00000
2064.00,3.46318,20.116606,-0.000266,20.076037,1.1741,0.391,3.46318,0.00000
2065.00,3.46351,20.116797,-0.000270,20.076202,1.1740,0.391,3.46351,0.00000
2066.00,3.46388,20.116890,-0.000270,20.076226,1.1739,0.391,3.46388,0.00000
2067.00,3.46322,20.116944,-0.000269,20.076250,1.1738,0.391,3.46322,0.00000
2068.00,3.46354,20.117067,-0.000269,20.076349,1.1737,0.391,3.46354,0.00000
2069.00,3.46349,20.117136,-0.000267,20.076424,1.1736,0.391,3.46349,0.00000
2070.00,3.46167,20.117000,-0.000264,20.076302,1.1735,0.391,3.46167,0.00000
2071.00,3.46022,20.116894,-0.000263,20.076217,1.1734,0.391,3.46022,0.00000
2072.00,3.46063,20.116899,-0.000261,20.076196,1.1734,0.391,3.46063,0.00000
2073.00,3.46075,20.116946,-0.000260,20.076195,1.1733,0.391,3.46075,0.00000
2074.00,3.46095,20.116927,-0.000258,20.076147,1.1732,0.391,3.46095,0.00000
2075.00,3.46222,20.117032,-0.000259,20.076199,1.1732,0.391,3.46222,0.00000
2076.00,3.46311,20.117065,-0.000258,20.076183,1.1731,0.391,3.46311,0.00000
2077.00,3.46396,20.117077,-0.000260,20.076160,1.1730,0.391,3.46396,0.00000
2078.00,3.46381,20.117024,-0.000259,20.076073,1.1729,0.391,3.46381,0.00000
2079.00,3.46446,20.117003,-0.000259,20.076071,1.1729,0.391,3.46446,0.00000
2080.00,3.46557,20.116983,-0.000260,20.076084,1.1728,0.391,3.46557,0.00000
2081.00,3.46610,20.117000,-0.000262,20.076127,1.1727,0.392,3.46610,0.00000
2082.00,3.46519,20.116944,-0.000263,20.076096,1.1726,0.392,3.46519,0.00000
2083.00,3.46508,20.116931,-0.000267,20.076153,1.1725,0.392,3.46508,0.00000
2084.00,3.46483,20.117005,-0.000268,20.076189,1.1725,0.392,3.46483,0.00000
2085.00,3.46422,20.116926,-0.000266,20.075961,1.1723,0.392,3.46422,0.00000
2086.00,3.46416,20.116849,-0.000263,20.075878,1.1722,0.392,3.46416,0.00000
2087.00,3.46538,20.116865,-0.000263,20.075912,1.1721,0.392,3.46538,0.00000
2088.00,3.46605,20.116927,-0.000263,20.075937,1.1720,0.392,3.46605,0.00000
2089.00,3.46530,20.116888,-0.000264,20.075893,1.1719,0.392,3.46530,0.00000
2090.00,3.46436,20.116959,-0.000266,20.076043,1.1719,0.392,3.46436,0.00000
2091.00,3.46436,20.117071,-0.000266,20.076110,1.1718,0.392,3.46436,0.00000
2092.00,3.46318,20.117164,-0.000266,20.076111,1.1717,0.392,3.46318,0.00000
2093.00,3.46257,20.117316,-0.000263,20.076164,1.1716,0.392,3.46257,0.00000
2094.00,3.46326,20.117314,-0.000259,20.076103,1.1715,0.392,3.46326,0.00000
2095.00,3.46393,20.117443,-0.000257,20.076134,1.1714,0.392,3.46393,0.00000
2096.00,3.46319,20.117521,-0.000258,20.076141,1.1713,0.392,3.46319,0.00000
2097.00,3.46378,20.117488,-0.000255,20.076118,1.1712,0.392,3.46378,0.00000
2098.00,3.46462,20.117448,-0.000255,20.076068,1.1711,0.392,3.46462,0.00000
2099.00,3.46412,20.117590,-0.000257,20.076145,1.1710,0.392,3.46412,0.00000
2100.00,3.46366,20.117545,-0.000261,20.076093,1.1709,0.392,3.46366,0.00000
2101.00,3.46483,20.117543,-0.000259,20.076086,1.1708,0.392,3.46483,0.00000
2102.00,3.46547,20.117632,-0.000258,20.076128,1.1707,0.392,3.46547,0.00000
2103.00,3.46554,20.117659,-0.000258,20.076113,1.1705,0.392,3.46554,0.00000
2104.00,3.46614,20.117769,-0.000260,20.076224,1.1705,0.393,3.46614,0.00000
2105.00,3.46593,20.117819,-0.000260,20.076249,1.1704,0.393,3.46593,0.00000
2106.00,3.46406,20.117797,-0.000262,20.076196,1.1703,0.393,3.46406,0.00000
2107.00,3.46200,20.117765,-0.000262,20.076166,1.1702,0.393,3.46200,0.00000
2108.00,3.46087,20.117776,-0.000264,20.076182,1.1701,0.393,3.46087,0.00000
2109.00,3.46055,20.117701,-0.000260,20.076055,1.1700,0.393,3.46055,0.00000
2110.00,3.46205,20.117721,-0.000259,20.076063,1.1699,0.393,3.46205,0.00000
2111.00,3.46453,20.117809,-0.000258,20.076137,1.1698,0.393,3.46453,0.00000
2112.00,3.46827,20.117748,-0.000261,20.076052,1.1697,0.393,3.46827,0.00000
2113.00,3.47144,20.117714,-0.000260,20.076017,1.1696,0.393,3.47144,0.00000
2114.00,3.47217,20.117768,-0.000260,20.076095,1.1695,0.393,3.47217,0.00000
2115.00,3.47160,20.117672,-0.000262,20.076015,1.1694,0.393,3.47160,0.00000
2116.00,3.47016,20.117652,-0.000267,20.075985,1.1693,0.393,3.47016,0.00000
2117.00,3.46828,20.117783,-0.000268,20.076113,1.1692,0.394,3.46828,0.00000
2118.00,3.46623,20.117826,-0.000268,20.076166,1.1692,0.394,3.46623,0.00000
2119.00,3.46561,20.117862,-0.000269,20.076193,1.1691,0.394,3.46561,0.00000
2120.00,3.46597,20.117933,-0.000268,20.076246,1.1690,0.394,3.46597,0.00000
2121.00,3.46705,20.117955,-0.000265,20.076208,1.1689,0.394,3.46705,0.00000
2122.00,3.46830,20.117885,-0.000263,20.076108,1.1688,0.394,3.46830,0.00000
2123.00,3.46914,20.117924,-0.000263,20.076112,1.1687,0.394,3.46914,0.00000
2124.00,3.47072,20.117898,-0.000259,20.076053,1.1686,0.394,3.47072,0.00000
2125.00,3.47127,20.117937,-0.000258,20.076050,1.1685,0.394,3.47127,0.00000
2126.00,3.47198,20.117866,-0.000256,20.075994,1.1685,0.393,3.47198,0.00000
2127.00,3.47156,20.117887,-0.000255,20.075956,1.1684,0.393,3.47156,0.00000
2128.00,3.47245,20.117811,-0.000254,20.075823,1.1682,0.393,3.47245,0.00000
2129.00,3.47339,20.117869,-0.000258,20.075894,1.1681,0.394,3.47339,0.00000
2130.00,3.47394,20.117930,-0.000259,20.075933,1.1680,0.394,3.47394,0.00000
2131.00,3.47357,20.118073,-0.000261,20.076029,1.1679,0.394,3.47357,0.00000
2132.00,3.47311,20.118291,-0.000262,20.076193,1.1678,0.394,3.47311,0.00000
2133.00,3.47238,20.118349,-0.000261,20.076249,1.1677,0.394,3.47238,0.00000
2134.00,3.47112,20.118251,-0.000262,20.076109,1.1676,0.394,3.47112,0.00000
2135.00,3.47061,20.118203,-0.000260,20.076068,1.1675,0.394,3.47061,0.00000
2136.00,3.47004,20.118167,-0.000261,20.076086,1.1674,0.394,3.47004,0.00000
2137.00,3.47023,20.118054,-0.000260,20.076028,1.1673,0.394,3.47023,0.00000
2138.00,3.46987,20.118052,-0.000262,20.076031,1.1672,0.394,3.46987,0.00000
2139.00,3.47060,20.118108,-0.000260,20.076052,1.1671,0.394,3.47060,0.00000
2140.00,3.47022,20.118166,-0.000262,20.076096,1.1670,0.394,3.47022,0.00000
2141.00,3.46912,20.118199,-0.000262,20.076128,1.1669,0.394,3.46912,0.00000
2142.00,3.46777,20.118208,-0.000264,20.076099,1.1668,0.395,3.46777,0.00000
2143.00,3.46581,20.118309,-0.000262,20.076175,1.1667,0.395,3.46581,0.00000
2144.00,3.46394,20.118364,-0.000261,20.076265,1.1667,0.395,3.46394,0.00000
2145.00,3.46355,20.118332,-0.000259,20.076235,1.1666,0.395,3.46355,0.00000
2146.00,3.46434,20.118378,-0.000256,20.076192,1.1666,0.394,3.46434,0.00000
2147.00,3.46673,20.118499,-0.000253,20.076257,1.1666,0.394,3.46673,0.00000
2148.00,3.46881,20.118574,-0.000255,20.076290,1.1665,0.394,3.46881,0.00000
2149.00,3.46914,20.118554,-0.000255,20.076188,1.1665,0.394,3.46914,0.00000
2150.00,3.46870,20.118567,-0.000255,20.076170,1.1665,0.394,3.46870,0.00000
2151.00,3.46776,20.118592,-0.000259,20.076165,1.1664,0.395,3.46776,0.00000
2152.00,3.46473,20.118549,-0.000259,20.076140,1.1664,0.395,3.46473,0.00000
2153.00,3.46345,20.118451,-0.000257,20.076074,1.1664,0.395,3.46345,0.00000
2154.00,3.46415,20.118476,-0.000260,20.076142,1.1664,0.395,3.46415,0.00000
2155.00,3.46482,20.118533,-0.000261,20.076158,1.1664,0.395,3.46482,0.00000
2156.00,3.46625,20.118530,-0.000259,20.076192,1.1664,0.395,3.46625,0.00000
2157.00,3.46769,20.118449,-0.000260,20.076104,1.1663,0.395,3.46769,0.00000
2158.00,3.46780,20.118402,-0.000259,20.076029,1.1663,0.395,3.46780,0.00000
2159.00,3.46689,20.118438,-0.000257,20.076048,1.1662,0.395,3.46689,0.00000
2160.00,3.46664,20.118444,-0.000257,20.076043,1.1661,0.395,3.46664,0.00000
2161.00,3.46587,20.118466,-0.000259,20.076008,1.1660,0.395,3.46587,0.00000
@13,2.5000,5.0, 2160.113 
2162.00,3.46551,20.118562,-0.000258,20.076067,1.1658,0.395,3.46551,0.00000
2163.00,3.46510,20.118794,-0.000260,20.076294,1.1657,0.395,3.46510,0.00000
2164.00,3.46122,20.118830,-0.000259,20.076319,1.1656,0.395,3.46122,0.00000
2165.00,3.45219,20.118832,-0.000258,20.076312,1.1654,0.395,3.45219,0.00000
2166.00,3.43778,20.118775,-0.000259,20.076245,1.1653,0.395,3.43778,0.00000
2167.00,3.41815,20.118730,-0.000256,20.076187,1.1652,0.395,3.41815,0.00000
2168.00,3.39552,20.118599,-0.000256,20.076000,1.1650,0.395,3.39552,0.00000
2169.00,3.37508,20.118483,-0.000256,20.075857,1.1648,0.395,3.37508,0.00000
2170.00,3.36186,20.118552,-0.000260,20.075906,1.1646,0.395,3.36186,0.00000
2171.00,3.35643,20.118685,-0.000262,20.076005,1.1644,0.395,3.35643,0.00000
2172.00,3.36137,20.118722,-0.000267,20.076023,1.1643,0.396,3.36137,0.00000
2173.00,3.37284,20.118742,-0.000269,20.076034,1.1641,0.396,3.37284,0.00000
2174.00,3.38620,20.118860,-0.000271,20.076153,1.1639,0.396,3.38620,0.00000
2175.00,3.39959,20.118917,-0.000268,20.076198,1.1637,0.396,3.39959,0.00000
2176.00,3.41255,20.118945,-0.000268,20.076224,1.1636,0.396,3.41255,0.00000
2177.00,3.42204,20.118985,-0.000269,20.076253,1.1634,0.396,3.42204,0.00000
2178.00,3.43030,20.119018,-0.000266,20.076259,1.1632,0.396,3.43030,0.00000
2179.00,3.43832,20.119024,-0.000265,20.076190,1.1630,0.396,3.43832,0.00000
2180.00,3.44444,20.118940,-0.000266,20.076063,1.1628,0.396,3.44444,0.00000
2181.00,3.45005,20.118853,-0.000266,20.075923,1.1626,0.396,3.45005,0.00000
2182.00,3.45298,20.118881,-0.000262,20.075957,1.1624,0.396,3.45298,0.00000
2183.00,3.45369,20.118878,-0.000262,20.075916,1.1622,0.396,3.45369,0.00000
2184.00,3.45397,20.118983,-0.000263,20.076018,1.1620,0.396,3.45397,0.00000
2185.00,3.45480,20.119039,-0.000263,20.076052,1.1618,0.396,3.45480,0.00000
2186.00,3.45345,20.119074,-0.000262,20.076104,1.1616,0.396,3.45345,0.00000
2187.00,3.45433,20.119139,-0.000264,20.076114,1.1614,0.396,3.45433,0.00000
2188.00,3.45561,20.119231,-0.000263,20.076159,1.1611,0.396,3.45561,0.00000
2189.00,3.45609,20.119257,-0.000258,20.076186,1.1609,0.396,3.45609,0.00000
2190.00,3.45577,20.119301,-0.000257,20.076193,1.1606,0.396,3.45577,0.00000
2191.00,3.45692,20.119346,-0.000256,20.076284,1.1604,0.396,3.45692,0.00000
2192.00,3.45666,20.119275,-0.000254,20.076267,1.1601,0.396,3.45666,0.00000
2193.00,3.45647,20.119334,-0.000255,20.076367,1.1599,0.396,3.45647,0.00000
2194.00,3.45755,20.119274,-0.000259,20.076268,1.1596,0.396,3.45755,0.00000
2195.00,3.45827,20.119176,-0.000260,20.076205,1.1593,0.396,3.45827,0.00000
2196.00,3.45859,20.119272,-0.000261,20.076180,1.1590,0.397,3.45859,0.00000
2197.00,3.45796,20.119408,-0.000263,20.076231,1.1587,0.397,3.45796,0.00000
2198.00,3.45782,20.119382,-0.000264,20.076169,1.1584,0.397,3.45782,0.00000
2199.00,3.45774,20.119375,-0.000263,20.076163,1.1581,0.397,3.45774,0.00000
2200.00,3.45787,20.119540,-0.000262,20.076260,1.1577,0.397,3.45787,0.00000
2201.00,3.45884,20.119544,-0.000262,20.076303,1.1574,0.397,3.45884,0.00000
2202.00,3.46222,20.119505,-0.000264,20.076265,1.1570,0.397,3.46222,0.00000
2203.00,3.46432,20.119376,-0.000263,20.076161,1.1567,0.397,3.46432,0.00000
2204.00,3.46557,20.119405,-0.000263,20.076193,1.1564,0.397,3.46557,0.00000
2205.00,3.46664,20.119394,-0.000266,20.076198,1.1561,0.397,3.46664,0.00000
2206.00,3.46755,20.119316,-0.000266,20.076139,1.1557,0.397,3.46755,0.00000
2207.00,3.46647,20.119390,-0.000264,20.076173,1.1554,0.397,3.46647,0.00000
2208.00,3.46537,20.119566,-0.000263,20.076276,1.1551,0.397,3.46537,0.00000
2209.00,3.46368,20.119625,-0.000263,20.076280,1.1548,0.397,3.46368,0.00000
2210.00,3.46177,20.119575,-0.000258,20.076209,1.1546,0.397,3.46177,0.00000
2211.00,3.45806,20.119601,-0.000255,20.076155,1.1543,0.397,3.45806,0.00000
2212.00,3.45653,20.119524,-0.000254,20.076055,1.1540,0.397,3.45653,0.00000
2213.00,3.45660,20.119550,-0.000254,20.076063,1.1537,0.397,3.45660,0.00000
2214.00,3.45814,20.119616,-0.000253,20.076063,1.1533,0.397,3.45814,0.00000
2215.00,3.46051,20.119701,-0.000254,20.076114,1.1530,0.397,3.46051,0.00000
2216.00,3.46439,20.119856,-0.000256,20.076208,1.1527,0.397,3.46439,0.00000
2217.00,3.46696,20.119885,-0.000258,20.076252,1.1523,0.397,3.46696,0.00000
2218.00,3.46880,20.119884,-0.000258,20.076227,1.1520,0.397,3.46880,0.00000
2219.00,3.46987,20.119816,-0.000260,20.076157,1.1517,0.397,3.46987,0.00000
2220.00,3.47036,20.119810,-0.000262,20.076134,1.1514,0.397,3.47036,0.00000
2221.00,3.46994,20.119743,-0.000260,20.076027,1.1511,0.397,3.46994,0.00000
2222.00,3.46921,20.119862,-0.000262,20.076059,1.1508,0.397,3.46921,0.00000
2223.00,3.46792,20.119871,-0.000264,20.076030,1.1504,0.398,3.46792,0.00000
2224.00,3.46634,20.119990,-0.000267,20.076090,1.1501,0.398,3.46634,0.00000
2225.00,3.46545,20.120057,-0.000265,20.076115,1.1498,0.398,3.46545,0.00000
2226.00,3.46512,20.120123,-0.000268,20.076208,1.1495,0.398,3.46512,0.00000
2227.00,3.46417,20.120104,-0.000269,20.076235,1.1492,0.398,3.46417,0.00000
2228.00,3.46378,20.120009,-0.000268,20.076156,1.1488,0.398,3.46378,0.00000
2229.00,3.46405,20.120039,-0.000266,20.076199,1.1486,0.398,3.46405,0.00000
2230.00,3.46429,20.120055,-0.000269,20.076183,1.1482,0.398,3.46429,0.00000
2231.00,3.46357,20.120049,-0.000268,20.076139,1.1479,0.398,3.46357,0.00000
2232.00,3.46321,20.120102,-0.000263,20.076143,1.1476,0.398,3.46321,0.00000
2233.00,3.46328,20.120212,-0.000263,20.076212,1.1473,0.398,3.46328,0.00000
2234.00,3.46300,20.120199,-0.000264,20.076150,1.1469,0.398,3.46300,0.00000
2235.00,3.46156,20.120202,-0.000262,20.076136,1.1466,0.398,3.46156,0.00000
2236.00,3.46198,20.120297,-0.000267,20.076211,1.1463,0.398,3.46198,0.00000
2237.00,3.46236,20.120336,-0.000271,20.076214,1.1459,0.399,3.46236,0.00000
2238.00,3.46336,20.120333,-0.000276,20.076213,1.1456,0.399,3.46336,0.00000
2239.00,3.46521,20.120389,-0.000274,20.076259,1.1452,0.399,3.46521,0.00000
2240.00,3.46798,20.120412,-0.000275,20.076241,1.1449,0.399,3.46798,0.00000
2241.00,3.46867,20.120368,-0.000271,20.076159,1.1445,0.399,3.46867,0.00000
2242.00,3.46721,20.120264,-0.000268,20.076032,1.1441,0.399,3.46721,0.00000
2243.00,3.46392,20.120314,-0.000262,20.076020,1.1438,0.398,3.46392,0.00000
2244.00,3.46147,20.120309,-0.000261,20.076027,1.1434,0.398,3.46147,0.00000
2245.00,3.46013,20.120314,-0.000261,20.076091,1.1430,0.398,3.46013,0.00000
2246.00,3.46117,20.120233,-0.000262,20.076048,1.1427,0.398,3.46117,0.00000
2247.00,3.46303,20.120232,-0.000266,20.076045,1.1423,0.399,3.46303,0.00000
2248.00,3.46572,20.120278,-0.000267,20.076113,1.1420,0.399,3.46572,0.00000
2249.00,3.46683,20.120270,-0.000266,20.076058,1.1416,0.399,3.46683,0.00000
2250.00,3.46678,20.120238,-0.000266,20.075988,1.1413,0.399,3.46678,0.00000
2251.00,3.46595,20.120430,-0.000267,20.076100,1.1409,0.399,3.46595,0.00000
2252.00,3.46642,20.120536,-0.000264,20.076207,1.1406,0.399,3.46642,0.00000
2253.00,3.46571,20.120570,-0.000269,20.076203,1.1402,0.399,3.46571,0.00000
2254.00,3.46638,20.120611,-0.000273,20.076279,1.1399,0.399,3.46638,0.00000
2255.00,3.46576,20.120667,-0.000277,20.076283,1.1395,0.399,3.46576,0.00000
2256.00,3.46456,20.120576,-0.000278,20.076231,1.1391,0.400,3.46456,0.00000
2257.00,3.46440,20.120583,-0.000277,20.076221,1.1387,0.400,3.46440,0.00000
2258.00,3.46516,20.120532,-0.000273,20.076144,1.1384,0.399,3.46516,0.00000
2259.00,3.46477,20.120510,-0.000271,20.076090,1.1380,0.399,3.46477,0.00000
2260.00,3.46568,20.120564,-0.000269,20.076170,1.1376,0.399,3.46568,0.00000
2261.00,3.46655,20.120622,-0.000266,20.076142,1.1373,0.399,3.46655,0.00000
2262.00,3.46664,20.120702,-0.000269,20.076167,1.1369,0.399,3.46664,0.00000
2263.00,3.46664,20.120801,-0.000272,20.076279,1.1366,0.400,3.46664,0.00000
2264.00,3.46743,20.120861,-0.000271,20.076335,1.1362,0.400,3.46743,0.00000
2265.00,3.46793,20.120818,-0.000271,20.076252,1.1358,0.400,3.46793,0.00000
2266.00,3.46767,20.120797,-0.000272,20.076217,1.1355,0.400,3.46767,0.00000
2267.00,3.46650,20.120740,-0.000268,20.076141,1.1351,0.400,3.46650,0.00000
2268.00,3.46686,20.120670,-0.000264,20.076060,1.1347,0.400,3.46686,0.00000
2269.00,3.46618,20.120634,-0.000265,20.075986,1.1343,0.400,3.46618,0.00000
2270.00,3.46712,20.120661,-0.000265,20.075988,1.1340,0.400,3.46712,0.00000
2271.00,3.47047,20.120663,-0.000263,20.076011,1.1336,0.400,3.47047,0.00000
2272.00,3.47450,20.120733,-0.000264,20.076075,1.1333,0.400,3.47450,0.00000
2273.00,3.47477,20.120727,-0.000266,20.076008,1.1329,0.400,3.47477,0.00000
2274.00,3.47299,20.120718,-0.000265,20.075974,1.1325,0.400,3.47299,0.00000
2275.00,3.47061,20.120772,-0.000265,20.075990,1.1322,0.400,3.47061,0.00000
2276.00,3.46635,20.120855,-0.000263,20.076027,1.1318,0.400,3.46635,0.00000
2277.00,3.46349,20.120866,-0.000264,20.075980,1.1315,0.400,3.46349,0.00000
2278.00,3.46299,20.120926,-0.000263,20.076039,1.1311,0.400,3.46299,0.00000
2279.00,3.46460,20.120918,-0.000260,20.076055,1.1308,0.400,3.46460,0.00000
2280.00,3.46555,20.120939,-0.000260,20.076094,1.1305,0.400,3.46555,0.00000
2281.00,3.46808,20.120902,-0.000264,20.076066,1.1302,0.400,3.46808,0.00000
2282.00,3.46909,20.120895,-0.000263,20.076063,1.1299,0.400,3.46909,0.00000
2283.00,3.46887,20.120939,-0.000262,20.076071,1.1296,0.400,3.46887,0.00000
2284.00,3.46936,20.121040,-0.000264,20.076072,1.1292,0.400,3.46936,0.00000
2285.00,3.46885,20.121005,-0.000265,20.076022,1.1289,0.400,3.46885,0.00000
2286.00,3.46739,20.121073,-0.000262,20.076022,1.1285,0.400,3.46739,0.00000
2287.00,3.46725,20.121086,-0.000263,20.075984,1.1281,0.400,3.46725,0.00000
2288.00,3.46820,20.121082,-0.000266,20.075953,1.1277,0.400,3.46820,0.00000
2289.00,3.46756,20.121089,-0.000269,20.075953,1.1273,0.400,3.46756,0.00000
2290.00,3.46706,20.121145,-0.000268,20.075943,1.1270,0.401,3.46706,0.00000
2291.00,3.46597,20.121107,-0.000267,20.075970,1.1266,0.401,3.46597,0.00000
2292.00,3.46411,20.121087,-0.000266,20.076022,1.1262,0.400,3.46411,0.00000
2293.00,3.46305,20.121104,-0.000267,20.076047,1.1258,0.401,3.46305,0.00000
2294.00,3.46220,20.121167,-0.000262,20.076096,1.1254,0.400,3.46220,0.00000
2295.00,3.46236,20.121165,-0.000259,20.076036,1.1251,0.400,3.46236,0.00000
2296.00,3.46446,20.121132,-0.000260,20.075900,1.1247,0.400,3.46446,0.00000
2297.00,3.46722,20.121165,-0.000263,20.075885,1.1244,0.400,3.46722,0.00000
2298.00,3.46855,20.121170,-0.000260,20.075872,1.1240,0.400,3.46855,0.00000
2299.00,3.47074,20.121156,-0.000261,20.075851,1.1236,0.400,3.47074,0.00000
2300.00,3.47227,20.121173,-0.000262,20.075931,1.1233,0.400,3.47227,0.00000
2301.00,3.47183,20.121245,-0.000264,20.076020,1.1230,0.400,3.47183,0.00000
2302.00,3.47080,20.121304,-0.000260,20.076023,1.1227,0.400,3.47080,0.00000
2303.00,3.47050,20.121407,-0.000258,20.076064,1.1224,0.400,3.47050,0.00000
2304.00,3.47071,20.121418,-0.000257,20.075989,1.1221,0.400,3.47071,0.00000
2305.00,3.47090,20.121450,-0.000257,20.075966,1.1219,0.400,3.47090,0.00000
2306.00,3.47175,20.121478,-0.000257,20.075950,1.1216,0.400,3.47175,0.00000
2307.00,3.47291,20.121516,-0.000263,20.075944,1.1213,0.401,3.47291,0.00000
2308.00,3.47445,20.121487,-0.000265,20.075886,1.1211,0.401,3.47445,0.00000
2309.00,3.47381,20.121482,-0.000266,20.075916,1.1208,0.401,3.47381,0.00000
2310.00,3.47370,20.121502,-0.000263,20.075920,1.1205,0.401,3.47370,0.00000
2311.00,3.47288,20.121591,-0.000263,20.075998,1.1203,0.401,3.47288,0.00000
2312.00,3.47190,20.121576,-0.000259,20.076002,1.1200,0.401,3.47190,0.00000
2313.00,3.47013,20.121617,-0.000256,20.076060,1.1198,0.400,3.47013,0.00000
2314.00,3.47008,20.121644,-0.000259,20.076076,1.1195,0.401,3.47008,0.00000
2315.00,3.46961,20.121726,-0.000261,20.076136,1.1193,0.401,3.46961,0.00000
2316.00,3.46904,20.121741,-0.000263,20.076168,1.1191,0.401,3.46904,0.00000
2317.00,3.46847,20.121822,-0.000267,20.076229,1.1188,0.401,3.46847,0.00000
2318.00,3.46826,20.121774,-0.000271,20.076138,1.1186,0.401,3.46826,0.00000
2319.00,3.46793,20.121792,-0.000269,20.076078,1.1183,0.401,3.46793,0.00000
2320.00,3.46755,20.121734,-0.000270,20.075998,1.1181,0.401,3.46755,0.00000
2321.00,3.46785,20.121683,-0.000268,20.075922,1.1178,0.401,3.46785,0.00000
2322.00,3.46835,20.121635,-0.000266,20.075883,1.1176,0.401,3.46835,0.00000
2323.00,3.46850,20.121663,-0.000260,20.075930,1.1174,0.401,3.46850,0.00000
2324.00,3.46870,20.121727,-0.000258,20.076001,1.1172,0.401,3.46870,0.00000
2325.00,3.46910,20.121855,-0.000259,20.076129,1.1170,0.401,3.46910,0.00000
2326.00,3.46911,20.121899,-0.000258,20.076125,1.1168,0.401,3.46911,0.00000
2327.00,3.46803,20.121976,-0.000258,20.076178,1.1166,0.401,3.46803,0.00000
2328.00,3.46842,20.122000,-0.000262,20.076201,1.1164,0.401,3.46842,0.00000
2329.00,3.46837,20.121954,-0.000266,20.076173,1.1161,0.401,3.46837,0.00000
2330.00,3.46927,20.121872,-0.000267,20.076041,1.1159,0.401,3.46927,0.00000
2331.00,3.46921,20.121940,-0.000268,20.076100,1.1157,0.401,3.46921,0.00000
2332.00,3.46959,20.121947,-0.000269,20.076048,1.1155,0.402,3.46959,0.00000
2333.00,3.46898,20.121991,-0.000267,20.076032,1.1153,0.402,3.46898,0.00000
2334.00,3.46868,20.122090,-0.000267,20.076091,1.1151,0.402,3.46868,0.00000
2335.00,3.46726,20.122095,-0.000268,20.076081,1.1149,0.402,3.46726,0.00000
2336.00,3.46800,20.122145,-0.000269,20.076086,1.1147,0.402,3.46800,0.00000
2337.00,3.46882,20.122136,-0.000267,20.076082,1.1145,0.402,3.46882,0.00000
2338.00,3.46932,20.122207,-0.000268,20.076159,1.1143,0.402,3.46932,0.00000
2339.00,3.46926,20.122246,-0.000267,20.076169,1.1141,0.402,3.46926,0.00000
2340.00,3.46943,20.122227,-0.000266,20.076148,1.1139,0.402,3.46943,0.00000
2341.00,3.46936,20.122192,-0.000265,20.076101,1.1137,0.402,3.46936,0.00000
@14,2.5000,5.0, 2340.073 
2342.00,3.46998,20.122116,-0.000269,20.075993,1.1135,0.402,3.46998,0.00000
2343.00,3.47100,20.122086,-0.000267,20.075902,1.1132,0.402,3.47100,0.00000
2344.00,3.46903,20.122114,-0.000265,20.075901,1.1130,0.402,3.46903,0.00000
2345.00,3.46290,20.122176,-0.000263,20.075912,1.1128,0.402,3.46290,0.00000
2346.00,3.45009,20.122187,-0.000264,20.075910,1.1125,0.402,3.45009,0.00000
2347.00,3.43162,20.122287,-0.000263,20.075975,1.1123,0.402,3.43162,0.00000
2348.00,3.40895,20.122306,-0.000265,20.075983,1.1120,0.402,3.40895,0.00000
2349.00,3.38873,20.122313,-0.000267,20.075975,1.1118,0.402,3.38873,0.00000
2350.00,3.37477,20.122335,-0.000269,20.075942,1.1115,0.402,3.37477,0.00000
2351.00,3.36972,20.122338,-0.000268,20.075916,1.1113,0.402,3.36972,0.00000
2352.00,3.37352,20.122367,-0.000268,20.075877,1.1110,0.402,3.37352,0.00000
2353.00,3.38392,20.122398,-0.000269,20.075845,1.1108,0.402,3.38392,0.00000
2354.00,3.39882,20.122380,-0.000269,20.075794,1.1105,0.403,3.39882,0.00000
2355.00,3.41310,20.122458,-0.000268,20.075875,1.1103,0.403,3.41310,0.00000
2356.00,3.42584,20.122525,-0.000266,20.075908,1.1101,0.402,3.42584,0.00000
2357.00,3.43537,20.122579,-0.000264,20.075944,1.1099,0.402,3.43537,0.00000
2358.00,3.44274,20.122629,-0.000264,20.076018,1.1097,0.403,3.44274,0.00000
2359.00,3.44707,20.122642,-0.000261,20.076041,1.1095,0.402,3.44707,0.00000
2360.00,3.44990,20.122652,-0.000261,20.075992,1.1092,0.403,3.44990,0.00000
2361.00,3.45122,20.122643,-0.000265,20.075976,1.1090,0.403,3.45122,0.00000
2362.00,3.45311,20.122683,-0.000265,20.076023,1.1088,0.403,3.45311,0.00000
2363.00,3.45547,20.122704,-0.000264,20.076032,1.1085,0.403,3.45547,0.00000
2364.00,3.45738,20.122740,-0.000265,20.076018,1.1083,0.403,3.45738,0.00000
2365.00,3.45880,20.122771,-0.000263,20.076100,1.1081,0.403,3.45880,0.00000
2366.00,3.46042,20.122790,-0.000262,20.076082,1.1079,0.403,3.46042,0.00000
2367.00,3.46136,20.122781,-0.000262,20.076047,1.1077,0.403,3.46136,0.00000
2368.00,3.46141,20.122791,-0.000262,20.075968,1.1075,0.403,3.46141,0.00000
2369.00,3.46138,20.122759,-0.000264,20.075891,1.1073,0.403,3.46138,0.00000
2370.00,3.46226,20.122834,-0.000262,20.075904,1.1071,0.403,3.46226,0.00000
2371.00,3.46330,20.122846,-0.000263,20.075907,1.1070,0.403,3.46330,0.00000
2372.00,3.46470,20.122853,-0.000263,20.075920,1.1068,0.403,3.46470,0.00000
2373.00,3.46530,20.122901,-0.000264,20.075972,1.1066,0.403,3.46530,0.00000
2374.00,3.46410,20.122912,-0.000263,20.076005,1.1064,0.403,3.46410,0.00000
2375.00,3.46191,20.122845,-0.000268,20.075903,1.1062,0.403,3.46191,0.00000
2376.00,3.45793,20.122878,-0.000267,20.075850,1.1060,0.403,3.45793,0.00000
2377.00,3.45462,20.122842,-0.000266,20.075802,1.1059,0.403,3.45462,0.00000
2378.00,3.45359,20.122806,-0.000267,20.075786,1.1057,0.403,3.45359,0.00000
2379.00,3.45503,20.122848,-0.000267,20.075848,1.1055,0.403,3.45503,0.00000
2380.00,3.45745,20.122894,-0.000265,20.075892,1.1054,0.403,3.45745,0.00000
2381.00,3.46186,20.122926,-0.000264,20.075917,1.1052,0.403,3.46186,0.00000
2382.00,3.46440,20.123003,-0.000265,20.075908,1.1051,0.403,3.46440,0.00000
2383.00,3.46543,20.123084,-0.000264,20.075954,1.1050,0.403,3.46543,0.00000
2384.00,3.46677,20.123164,-0.000264,20.075955,1.1049,0.403,3.46677,0.00000
2385.00,3.46832,20.123169,-0.000263,20.075957,1.1048,0.403,3.46832,0.00000
2386.00,3.46804,20.123189,-0.000265,20.075969,1.1047,0.403,3.46804,0.00000
2387.00,3.46821,20.123265,-0.000265,20.076054,1.1046,0.404,3.46821,0.00000
2388.00,3.46800,20.123231,-0.000264,20.075969,1.1045,0.404,3.46800,0.00000
2389.00,3.46665,20.123216,-0.000262,20.075920,1.1043,0.404,3.46665,0.00000
2390.00,3.46513,20.123242,-0.000260,20.075892,1.1042,0.404,3.46513,0.00000
2391.00,3.46449,20.123286,-0.000254,20.075937,1.1041,0.403,3.46449,0.00000
2392.00,3.46339,20.123269,-0.000251,20.075935,1.1039,0.403,3.46339,0.00000
2393.00,3.46324,20.123281,-0.000249,20.075936,1.1038,0.403,3.46324,0.00000
2394.00,3.46289,20.123295,-0.000250,20.075948,1.1036,0.403,3.46289,0.00000
2395.00,3.46173,20.123286,-0.000255,20.075950,1.1035,0.403,3.46173,0.00000
2396.00,3.46145,20.123306,-0.000260,20.075950,1.1033,0.403,3.46145,0.00000
2397.00,3.46150,20.123308,-0.000265,20.075909,1.1031,0.404,3.46150,0.00000
2398.00,3.46181,20.123301,-0.000269,20.075887,1.1030,0.404,3.46181,0.00000
2399.00,3.46237,20.123332,-0.000272,20.075889,1.1028,0.404,3.46237,0.00000
2400.00,3.46376,20.123325,-0.000271,20.075857,1.1026,0.404,3.46376,0.00000
2401.00,3.46437,20.123249,-0.000273,20.075825,1.1025,0.404,3.46437,0.00000
2402.00,3.46547,20.123248,-0.000274,20.075805,1.1023,0.404,3.46547,0.00000
2403.00,3.46631,20.123302,-0.000274,20.075846,1.1021,0.404,3.46631,0.00000
2404.00,3.46728,20.123284,-0.000272,20.075808,1.1018,0.404,3.46728,0.00000
2405.00,3.46742,20.123317,-0.000271,20.075826,1.1016,0.404,3.46742,0.00000
2406.00,3.46721,20.123353,-0.000270,20.075798,1.1014,0.404,3.46721,0.00000
2407.00,3.46710,20.123388,-0.000268,20.075792,1.1012,0.404,3.46710,0.00000
2408.00,3.46663,20.123398,-0.000268,20.075794,1.1010,0.404,3.46663,0.00000
2409.00,3.46563,20.123398,-0.000268,20.075824,1.1008,0.404,3.46563,0.00000
2410.00,3.46530,20.123451,-0.000269,20.075899,1.1006,0.404,3.46530,0.00000
2411.00,3.46557,20.123523,-0.000266,20.075946,1.1004,0.404,3.46557,0.00000
2412.00,3.46595,20.123501,-0.000265,20.075947,1.1002,0.404,3.46595,0.00000
2413.00,3.46586,20.123532,-0.000266,20.075933,1.1000,0.404,3.46586,0.00000
2414.00,3.46564,20.123580,-0.000266,20.075951,1.0997,0.404,3.46564,0.00000
2415.00,3.46498,20.123631,-0.000263,20.075896,1.0995,0.404,3.46498,0.00000
2416.00,3.46507,20.123595,-0.000266,20.075788,1.0993,0.404,3.46507,0.00000
2417.00,3.46472,20.123647,-0.000268,20.075819,1.0990,0.404,3.46472,0.00000
2418.00,3.46434,20.123605,-0.000265,20.075802,1.0988,0.404,3.46434,0.00000
2419.00,3.46481,20.123646,-0.000264,20.075806,1.0986,0.404,3.46481,0.00000
2420.00,3.46544,20.123642,-0.000267,20.075872,1.0984,0.404,3.46544,0.00000
2421.00,3.46490,20.123678,-0.000263,20.075930,1.0982,0.404,3.46490,0.00000
2422.00,3.46473,20.123682,-0.000262,20.075893,1.0981,0.404,3.46473,0.00000
2423.00,3.46503,20.123732,-0.000266,20.075887,1.0979,0.404,3.46503,0.00000
2424.00,3.46508,20.123694,-0.000268,20.075846,1.0978,0.404,3.46508,0.00000
2425.00,3.46583,20.123715,-0.000268,20.075830,1.0976,0.404,3.46583,0.00000
2426.00,3.46755,20.123763,-0.000269,20.075873,1.0975,0.405,3.46755,0.00000
2427.00,3.46789,20.123735,-0.000270,20.075849,1.0973,0.405,3.46789,0.00000
2428.00,3.46784,20.123778,-0.000266,20.075870,1.0971,0.404,3.46784,0.00000
2429.00,3.46798,20.123860,-0.000268,20.075916,1.0970,0.405,3.46798,0.00000
2430.00,3.46772,20.123881,-0.000265,20.075911,1.0968,0.404,3.46772,0.00000
2431.00,3.46666,20.123835,-0.000265,20.075850,1.0967,0.404,3.46666,0.00000
2432.00,3.46672,20.123920,-0.000266,20.075909,1.0966,0.405,3.46672,0.00000
2433.00,3.46736,20.123896,-0.000267,20.075893,1.0964,0.405,3.46736,0.00000
2434.00,3.46863,20.123889,-0.000266,20.075854,1.0963,0.405,3.46863,0.00000
2435.00,3.46943,20.123920,-0.000266,20.075842,1.0962,0.405,3.46943,0.00000
2436.00,3.47127,20.123984,-0.000266,20.075846,1.0961,0.405,3.47127,0.00000
2437.00,3.47293,20.124008,-0.000264,20.075858,1.0959,0.405,3.47293,0.00000
2438.00,3.47404,20.124052,-0.000264,20.075882,1.0958,0.405,3.47404,0.00000
2439.00,3.47355,20.124049,-0.000263,20.075847,1.0957,0.405,3.47355,0.00000
2440.00,3.47290,20.124020,-0.000265,20.075803,1.0956,0.405,3.47290,0.00000
2441.00,3.47129,20.124028,-0.000267,20.075826,1.0955,0.405,3.47129,0.00000
2442.00,3.46899,20.124057,-0.000269,20.075838,1.0954,0.405,3.46899,0.00000
2443.00,3.46785,20.124086,-0.000270,20.075806,1.0953,0.405,3.46785,0.00000
2444.00,3.46732,20.124149,-0.000270,20.075864,1.0952,0.405,3.46732,0.00000
2445.00,3.46680,20.124164,-0.000272,20.075853,1.0951,0.405,3.46680,0.00000
2446.00,3.46715,20.124117,-0.000272,20.075797,1.0950,0.405,3.46715,0.00000
2447.00,3.46767,20.124146,-0.000269,20.075762,1.0949,0.405,3.46767,0.00000
2448.00,3.46656,20.124160,-0.000269,20.075805,1.0948,0.405,3.46656,0.00000
2449.00,3.46632,20.124183,-0.000271,20.075828,1.0947,0.405,3.46632,0.00000
2450.00,3.46740,20.124254,-0.000270,20.075948,1.0947,0.405,3.46740,0.00000
2451.00,3.46729,20.124399,-0.000270,20.076052,1.0946,0.405,3.46729,0.00000
2452.00,3.46759,20.124465,-0.000272,20.076073,1.0945,0.405,3.46759,0.00000
2453.00,3.46875,20.124478,-0.000274,20.076088,1.0945,0.406,3.46875,0.00000
2454.00,3.46935,20.124450,-0.000271,20.076006,1.0944,0.406,3.46935,0.00000
2455.00,3.46856,20.124429,-0.000273,20.075941,1.0943,0.406,3.46856,0.00000
2456.00,3.46725,20.124397,-0.000277,20.075921,1.0942,0.406,3.46725,0.00000
2457.00,3.46588,20.124295,-0.000277,20.075844,1.0942,0.406,3.46588,0.00000
2458.00,3.46436,20.124336,-0.000274,20.075856,1.0941,0.406,3.46436,0.00000
2459.00,3.46297,20.124374,-0.000275,20.075919,1.0940,0.406,3.46297,0.00000
2460.00,3.46158,20.124388,-0.000271,20.075908,1.0938,0.406,3.46158,0.00000
2461.00,3.46120,20.124407,-0.000267,20.075916,1.0937,0.406,3.46120,0.00000
2462.00,3.46160,20.124526,-0.000267,20.076019,1.0936,0.406,3.46160,0.00000
2463.00,3.46277,20.124538,-0.000267,20.075988,1.0935,0.406,3.46277,0.00000
2464.00,3.46280,20.124545,-0.000268,20.075975,1.0934,0.406,3.46280,0.00000
2465.00,3.46407,20.124599,-0.000269,20.075956,1.0933,0.406,3.46407,0.00000
2466.00,3.46508,20.124543,-0.000271,20.075836,1.0932,0.406,3.46508,0.00000
2467.00,3.46635,20.124515,-0.000269,20.075808,1.0932,0.406,3.46635,0.00000
2468.00,3.46759,20.124533,-0.000271,20.075793,1.0931,0.406,3.46759,0.00000
2469.00,3.47076,20.124570,-0.000271,20.075797,1.0930,0.406,3.47076,0.00000
2470.00,3.47228,20.124607,-0.000271,20.075835,1.0928,0.406,3.47228,0.00000
2471.00,3.47435,20.124697,-0.000271,20.075914,1.0928,0.407,3.47435,0.00000
2472.00,3.47479,20.124667,-0.000272,20.075841,1.0927,0.407,3.47479,0.00000
2473.00,3.47411,20.124758,-0.000271,20.075942,1.0926,0.407,3.47411,0.00000
2474.00,3.47197,20.124831,-0.000272,20.075961,1.0925,0.407,3.47197,0.00000
2475.00,3.47118,20.124783,-0.000273,20.075935,1.0924,0.407,3.47118,0.00000
2476.00,3.47046,20.124780,-0.000275,20.075942,1.0923,0.407,3.47046,0.00000
2477.00,3.47052,20.124827,-0.000272,20.076023,1.0922,0.407,3.47052,0.00000
2478.00,3.47121,20.124738,-0.000272,20.075915,1.0921,0.407,3.47121,0.00000
2479.00,3.47192,20.124699,-0.000270,20.075855,1.0920,0.407,3.47192,0.00000
2480.00,3.47119,20.124751,-0.000267,20.075823,1.0918,0.407,3.47119,0.00000
2481.00,3.46947,20.124784,-0.000264,20.075801,1.0917,0.407,3.46947,0.00000
2482.00,3.46741,20.124830,-0.000266,20.075755,1.0916,0.407,3.46741,0.00000
2483.00,3.46610,20.124916,-0.000263,20.075795,1.0915,0.407,3.46610,0.00000
2484.00,3.46494,20.125001,-0.000264,20.075879,1.0914,0.407,3.46494,0.00000
2485.00,3.46433,20.124984,-0.000264,20.075865,1.0912,0.407,3.46433,0.00000
2486.00,3.46473,20.125028,-0.000264,20.075874,1.0911,0.407,3.46473,0.00000
2487.00,3.46543,20.125077,-0.000266,20.075886,1.0911,0.407,3.46543,0.00000
2488.00,3.46520,20.125015,-0.000272,20.075793,1.0909,0.407,3.46520,0.00000
2489.00,3.46549,20.124971,-0.000273,20.075719,1.0908,0.407,3.46549,0.00000
2490.00,3.46540,20.125034,-0.000274,20.075767,1.0907,0.408,3.46540,0.00000
2491.00,3.46539,20.125094,-0.000274,20.075835,1.0906,0.408,3.46539,0.00000
2492.00,3.46575,20.125119,-0.000272,20.075863,1.0905,0.408,3.46575,0.00000
2493.00,3.46638,20.125174,-0.000268,20.075920,1.0904,0.408,3.46638,0.00000
2494.00,3.46616,20.125235,-0.000268,20.076000,1.0903,0.408,3.46616,0.00000
2495.00,3.46716,20.125280,-0.000267,20.075995,1.0902,0.408,3.46716,0.00000
2496.00,3.46789,20.125278,-0.000264,20.075963,1.0901,0.407,3.46789,0.00000
2497.00,3.46772,20.125236,-0.000261,20.075914,1.0899,0.407,3.46772,0.00000
2498.00,3.46700,20.125328,-0.000263,20.075941,1.0898,0.407,3.46700,0.00000
2499.00,3.46735,20.125308,-0.000263,20.075874,1.0897,0.407,3.46735,0.00000
2500.00,3.46692,20.125254,-0.000264,20.075827,1.0895,0.407,3.46692,0.00000
2501.00,3.46605,20.125225,-0.000266,20.075799,1.0894,0.408,3.46605,0.00000
2502.00,3.46635,20.125219,-0.000269,20.075805,1.0893,0.408,3.46635,0.00000
2503.00,3.46697,20.125152,-0.000270,20.075732,1.0892,0.408,3.46697,0.00000
2504.00,3.46734,20.125181,-0.000269,20.075748,1.0891,0.408,3.46734,0.00000
2505.00,3.46902,20.125241,-0.000271,20.075790,1.0889,0.408,3.46902,0.00000
2506.00,3.47050,20.125286,-0.000271,20.075801,1.0888,0.408,3.47050,0.00000
2507.00,3.47142,20.125309,-0.000270,20.075756,1.0886,0.408,3.47142,0.00000
2508.00,3.47184,20.125385,-0.000269,20.075806,1.0885,0.408,3.47184,0.00000
2509.00,3.47198,20.125474,-0.000269,20.075819,1.0884,0.408,3.47198,0.00000
2510.00,3.47119,20.125553,-0.000269,20.075854,1.0883,0.408,3.47119,0.00000
2511.00,3.47085,20.125568,-0.000265,20.075839,1.0881,0.408,3.47085,0.00000
2512.00,3.47009,20.125722,-0.000264,20.075916,1.0880,0.408,3.47009,0.00000
2513.00,3.46906,20.125753,-0.000265,20.075900,1.0879,0.408,3.46906,0.00000
2514.00,3.46833,20.125642,-0.000264,20.075823,1.0878,0.408,3.46833,0.00000
2515.00,3.46799,20.125611,-0.000263,20.075814,1.0877,0.408,3.46799,0.00000
2516.00,3.46832,20.125649,-0.000267,20.075849,1.0876,0.408,3.46832,0.00000
2517.00,3.46883,20.125561,-0.000265,20.075826,1.0875,0.408,3.46883,0.00000
2518.00,3.46996,20.125542,-0.000263,20.075793,1.0874,0.408,3.46996,0.00000
2519.00,3.47143,20.125663,-0.000261,20.075839,1.0873,0.408,3.47143,0.00000
2520.00,3.47224,20.125694,-0.000262,20.075832,1.0871,0.408,3.47224,0.00000
2521.00,3.47272,20.125761,-0.000260,20.075887,1.0870,0.408,3.47272,0.00000
2522.00,3.47381,20.125806,-0.000263,20.075841,1.0868,0.408,3.47381,0.00000
@15,2.5000,5.0, 2520.049 
2523.00,3.47387,20.125904,-0.000262,20.075924,1.0867,0.408,3.47387,0.00000
2524.00,3.47065,20.125896,-0.000265,20.075902,1.0866,0.408,3.47065,0.00000
2525.00,3.46358,20.125917,-0.000266,20.075896,1.0865,0.408,3.46358,0.00000
2526.00,3.45197,20.125879,-0.000270,20.075785,1.0864,0.408,3.45197,0.00000
2527.00,3.43609,20.125896,-0.000270,20.075810,1.0863,0.409,3.43609,0.00000
2528.00,3.41730,20.125819,-0.000271,20.075764,1.0862,0.409,3.41730,0.00000
2529.00,3.40034,20.125796,-0.000273,20.075767,1.0860,0.409,3.40034,0.00000
2530.00,3.38900,20.125781,-0.000271,20.075737,1.0859,0.409,3.38900,0.00000
2531.00,3.38478,20.125780,-0.000273,20.075740,1.0858,0.409,3.38478,0.00000
2532.00,3.38756,20.125750,-0.000277,20.075708,1.0857,0.409,3.38756,0.00000
2533.00,3.39734,20.125836,-0.000279,20.075761,1.0856,0.409,3.39734,0.00000
2534.00,3.41009,20.125882,-0.000274,20.075736,1.0855,0.409,3.41009,0.00000
2535.00,3.42282,20.125969,-0.000276,20.075773,1.0854,0.409,3.42282,0.00000
2536.00,3.43433,20.126018,-0.000274,20.075812,1.0853,0.409,3.43433,0.00000
2537.00,3.44359,20.126023,-0.000273,20.075818,1.0852,0.409,3.44359,0.00000
2538.00,3.44919,20.126010,-0.000267,20.075779,1.0852,0.409,3.44919,0.00000
2539.00,3.45401,20.126059,-0.000268,20.075890,1.0851,0.409,3.45401,0.00000
2540.00,3.45710,20.125999,-0.000269,20.075847,1.0850,0.409,3.45710,0.00000
2541.00,3.45883,20.125982,-0.000269,20.075853,1.0850,0.409,3.45883,0.00000
2542.00,3.45962,20.126073,-0.000268,20.075928,1.0849,0.409,3.45962,0.00000
2543.00,3.46083,20.126063,-0.000274,20.075912,1.0848,0.409,3.46083,0.00000
2544.00,3.46071,20.126041,-0.000277,20.075828,1.0848,0.410,3.46071,0.00000
2545.00,3.46049,20.126109,-0.000274,20.075882,1.0847,0.410,3.46049,0.00000
2546.00,3.46065,20.126102,-0.000272,20.075840,1.0846,0.409,3.46065,0.00000
2547.00,3.46107,20.126081,-0.000273,20.075817,1.0846,0.410,3.46107,0.00000
2548.00,3.45993,20.126106,-0.000272,20.075815,1.0845,0.410,3.45993,0.00000
2549.00,3.45858,20.126125,-0.000271,20.075821,1.0845,0.410,3.45858,0.00000
2550.00,3.45711,20.126050,-0.000272,20.075726,1.0844,0.410,3.45711,0.00000
2551.00,3.45513,20.126096,-0.000272,20.075703,1.0843,0.410,3.45513,0.00000
2552.00,3.45369,20.126127,-0.000272,20.075703,1.0843,0.410,3.45369,0.00000
2553.00,3.45432,20.126138,-0.000272,20.075684,1.0843,0.410,3.45432,0.00000
2554.00,3.45514,20.126152,-0.000272,20.075697,1.0843,0.410,3.45514,0.00000
2555.00,3.45624,20.126257,-0.000275,20.075756,1.0843,0.410,3.45624,0.00000
2556.00,3.45733,20.126317,-0.000277,20.075818,1.0843,0.410,3.45733,0.00000
2557.00,3.45820,20.126348,-0.000278,20.075804,1.0842,0.410,3.45820,0.00000
2558.00,3.45936,20.126387,-0.000281,20.075837,1.0842,0.410,3.45936,0.00000
2559.00,3.45998,20.126518,-0.000279,20.075891,1.0842,0.410,3.45998,0.00000
2560.00,3.46022,20.126484,-0.000274,20.075841,1.0841,0.410,3.46022,0.00000
2561.00,3.46071,20.126382,-0.000271,20.075743,1.0841,0.410,3.46071,0.00000
2562.00,3.46117,20.126430,-0.000269,20.075749,1.0841,0.410,3.46117,0.00000
2563.00,3.46150,20.126399,-0.000265,20.075696,1.0840,0.410,3.46150,0.00000
2564.00,3.46243,20.126352,-0.000263,20.075691,1.0840,0.410,3.46243,0.00000
2565.00,3.46389,20.126395,-0.000267,20.075748,1.0840,0.410,3.46389,0.00000
2566.00,3.46466,20.126528,-0.000269,20.075858,1.0839,0.410,3.46466,0.00000
2567.00,3.46343,20.126488,-0.000270,20.075834,1.0839,0.410,3.46343,0.00000
2568.00,3.46222,20.126535,-0.000269,20.075903,1.0839,0.410,3.46222,0.00000
2569.00,3.46138,20.126510,-0.000268,20.075813,1.0839,0.410,3.46138,0.00000
2570.00,3.46164,20.126519,-0.000266,20.075796,1.0838,0.410,3.46164,0.00000
2571.00,3.46353,20.126552,-0.000267,20.075801,1.0838,0.410,3.46353,0.00000
2572.00,3.46729,20.126599,-0.000268,20.075808,1.0838,0.410,3.46729,0.00000
2573.00,3.46941,20.126615,-0.000267,20.075784,1.0837,0.410,3.46941,0.00000
2574.00,3.47222,20.126677,-0.000271,20.075872,1.0837,0.411,3.47222,0.00000
2575.00,3.47412,20.126762,-0.000270,20.075935,1.0836,0.411,3.47412,0.00000
2576.00,3.47387,20.126762,-0.000269,20.075930,1.0836,0.411,3.47387,0.00000
2577.00,3.47262,20.126785,-0.000271,20.075994,1.0835,0.411,3.47262,0.00000
2578.00,3.47245,20.126840,-0.000275,20.076017,1.0835,0.411,3.47245,0.00000
2579.00,3.47107,20.126802,-0.000273,20.076004,1.0835,0.411,3.47107,0.00000
2580.00,3.46937,20.126818,-0.000276,20.075987,1.0834,0.411,3.46937,0.00000
2581.00,3.46950,20.126801,-0.000273,20.075977,1.0834,0.411,3.46950,0.00000
2582.00,3.46981,20.126803,-0.000270,20.075942,1.0833,0.411,3.46981,0.00000
2583.00,3.46992,20.126784,-0.000268,20.075893,1.0832,0.411,3.46992,0.00000
2584.00,3.46981,20.126829,-0.000272,20.075845,1.0831,0.411,3.46981,0.00000
2585.00,3.46975,20.126839,-0.000273,20.075824,1.0831,0.411,3.46975,0.00000
2586.00,3.46842,20.126906,-0.000275,20.075789,1.0830,0.411,3.46842,0.00000
2587.00,3.46844,20.126918,-0.000274,20.075780,1.0830,0.411,3.46844,0.00000
2588.00,3.46799,20.126993,-0.000276,20.075880,1.0829,0.412,3.46799,0.00000
2589.00,3.46778,20.127041,-0.000275,20.075929,1.0829,0.412,3.46778,0.00000
2590.00,3.46764,20.127063,-0.000273,20.075964,1.0828,0.412,3.46764,0.00000
2591.00,3.46773,20.127082,-0.000274,20.075982,1.0828,0.412,3.46773,0.00000
2592.00,3.46679,20.127146,-0.000273,20.075980,1.0827,0.412,3.46679,0.00000
2593.00,3.46715,20.127127,-0.000270,20.075929,1.0826,0.412,3.46715,0.00000
2594.00,3.46721,20.127173,-0.000270,20.075901,1.0826,0.412,3.46721,0.00000
2595.00,3.46779,20.127179,-0.000267,20.075871,1.0824,0.412,3.46779,0.00000
2596.00,3.46850,20.127216,-0.000267,20.075913,1.0823,0.412,3.46850,0.00000
2597.00,3.46843,20.127222,-0.000269,20.075932,1.0822,0.412,3.46843,0.00000
2598.00,3.46769,20.127240,-0.000272,20.075879,1.0822,0.412,3.46769,0.00000
2599.00,3.46716,20.127222,-0.000269,20.075880,1.0821,0.412,3.46716,0.00000
2600.00,3.46637,20.127278,-0.000271,20.075887,1.0820,0.412,3.46637,0.00000
2601.00,3.46592,20.127272,-0.000269,20.075879,1.0819,0.412,3.46592,0.00000
2602.00,3.46560,20.127260,-0.000268,20.075851,1.0819,0.412,3.46560,0.00000
2603.00,3.46496,20.127278,-0.000270,20.075878,1.0818,0.412,3.46496,0.00000
2604.00,3.46508,20.127287,-0.000273,20.075845,1.0817,0.412,3.46508,0.00000
2605.00,3.46508,20.127349,-0.000273,20.075880,1.0816,0.412,3.46508,0.00000
2606.00,3.46423,20.127457,-0.000271,20.075979,1.0815,0.412,3.46423,0.00000
2607.00,3.46375,20.127499,-0.000273,20.076012,1.0814,0.412,3.46375,0.00000
2608.00,3.46175,20.127525,-0.000269,20.076069,1.0813,0.412,3.46175,0.00000
2609.00,3.45777,20.127587,-0.000269,20.076169,1.0812,0.412,3.45777,0.00000
2610.00,3.45494,20.127571,-0.000269,20.076162,1.0811,0.413,3.45494,0.00000
2611.00,3.45601,20.127554,-0.000270,20.076088,1.0810,0.413,3.45601,0.00000
2612.00,3.45860,20.127634,-0.000271,20.076097,1.0809,0.413,3.45860,0.00000
2613.00,3.46184,20.127649,-0.000272,20.076036,1.0808,0.413,3.46184,0.00000
2614.00,3.46574,20.127614,-0.000269,20.075944,1.0807,0.413,3.46574,0.00000
2615.00,3.46867,20.127571,-0.000266,20.075868,1.0807,0.413,3.46867,0.00000
2616.00,3.46792,20.127566,-0.000264,20.075857,1.0806,0.413,3.46792,0.00000
2617.00,3.46647,20.127568,-0.000258,20.075834,1.0805,0.412,3.46647,0.00000
2618.00,3.46718,20.127551,-0.000259,20.075806,1.0804,0.412,3.46718,0.00000
2619.00,3.46876,20.127636,-0.000263,20.075857,1.0803,0.412,3.46876,0.00000
2620.00,3.47003,20.127702,-0.000266,20.075879,1.0802,0.413,3.47003,0.00000
2621.00,3.47184,20.127747,-0.000267,20.075871,1.0801,0.413,3.47184,0.00000
2622.00,3.47138,20.127771,-0.000273,20.075876,1.0801,0.413,3.47138,0.00000
2623.00,3.46993,20.127863,-0.000275,20.075926,1.0800,0.413,3.46993,0.00000
2624.00,3.46873,20.127822,-0.000277,20.075871,1.0799,0.413,3.46873,0.00000
2625.00,3.46753,20.127887,-0.000279,20.075929,1.0798,0.413,3.46753,0.00000
2626.00,3.46593,20.127935,-0.000280,20.075970,1.0797,0.413,3.46593,0.00000
2627.00,3.46676,20.127978,-0.000279,20.075986,1.0796,0.413,3.46676,0.00000
2628.00,3.46760,20.127984,-0.000278,20.075983,1.0795,0.413,3.46760,0.00000
2629.00,3.46806,20.128068,-0.000276,20.076014,1.0795,0.414,3.46806,0.00000
2630.00,3.46961,20.128010,-0.000275,20.075976,1.0794,0.414,3.46961,0.00000
2631.00,3.47205,20.127945,-0.000279,20.075921,1.0793,0.414,3.47205,0.00000
2632.00,3.47235,20.127932,-0.000278,20.075931,1.0793,0.414,3.47235,0.00000
2633.00,3.47247,20.127986,-0.000277,20.076014,1.0792,0.414,3.47247,0.00000
2634.00,3.47244,20.128048,-0.000277,20.076098,1.0792,0.414,3.47244,0.00000
2635.00,3.47161,20.128102,-0.000278,20.076179,1.0791,0.414,3.47161,0.00000
2636.00,3.46973,20.128106,-0.000276,20.076161,1.0791,0.414,3.46973,0.00000
2637.00,3.47063,20.128110,-0.000275,20.076161,1.0790,0.414,3.47063,0.00000
2638.00,3.47172,20.128093,-0.000274,20.076106,1.0789,0.414,3.47172,0.00000
2639.00,3.47261,20.128025,-0.000276,20.076046,1.0788,0.414,3.47261,0.00000
2640.00,3.47367,20.128047,-0.000273,20.076056,1.0788,0.414,3.47367,0.00000
2641.00,3.47527,20.128041,-0.000272,20.076072,1.0787,0.414,3.47527,0.00000
2642.00,3.47550,20.128074,-0.000275,20.076082,1.0786,0.414,3.47550,0.00000
2643.00,3.47591,20.128125,-0.000276,20.076088,1.0786,0.414,3.47591,0.00000
2644.00,3.47700,20.128122,-0.000274,20.076015,1.0785,0.414,3.47700,0.00000
2645.00,3.47725,20.128083,-0.000273,20.075905,1.0784,0.414,3.47725,0.00000
2646.00,3.47648,20.128190,-0.000276,20.075963,1.0783,0.414,3.47648,0.00000
2647.00,3.47585,20.128153,-0.000275,20.075919,1.0782,0.415,3.47585,0.00000
2648.00,3.47380,20.128183,-0.000273,20.075961,1.0781,0.414,3.47380,0.00000
2649.00,3.47179,20.128242,-0.000275,20.076016,1.0780,0.415,3.47179,0.00000
2650.00,3.47081,20.128337,-0.000278,20.076091,1.0780,0.415,3.47081,0.00000
2651.00,3.47110,20.128331,-0.000275,20.076102,1.0779,0.415,3.47110,0.00000
2652.00,3.47117,20.128349,-0.000278,20.076112,1.0778,0.415,3.47117,0.00000
2653.00,3.47293,20.128305,-0.000280,20.076050,1.0777,0.415,3.47293,0.00000
2654.00,3.47377,20.128311,-0.000276,20.076065,1.0777,0.415,3.47377,0.00000
2655.00,3.47410,20.128283,-0.000276,20.076044,1.0776,0.415,3.47410,0.00000
2656.00,3.47349,20.128243,-0.000278,20.075964,1.0775,0.415,3.47349,0.00000
2657.00,3.47285,20.128293,-0.000271,20.075994,1.0775,0.415,3.47285,0.00000
2658.00,3.47197,20.128324,-0.000271,20.076019,1.0774,0.415,3.47197,0.00000
2659.00,3.47080,20.128363,-0.000275,20.076057,1.0773,0.415,3.47080,0.00000
2660.00,3.46975,20.128389,-0.000273,20.076041,1.0773,0.415,3.46975,0.00000
2661.00,3.46907,20.128431,-0.000273,20.076049,1.0772,0.415,3.46907,0.00000
2662.00,3.46862,20.128437,-0.000277,20.075996,1.0772,0.416,3.46862,0.00000
2663.00,3.46946,20.128534,-0.000276,20.076060,1.0772,0.416,3.46946,0.00000
2664.00,3.47096,20.128566,-0.000275,20.076038,1.0771,0.416,3.47096,0.00000
2665.00,3.47287,20.128578,-0.000274,20.076049,1.0771,0.416,3.47287,0.00000
2666.00,3.47442,20.128551,-0.000272,20.076034,1.0771,0.416,3.47442,0.00000
2667.00,3.47574,20.128579,-0.000273,20.076052,1.0771,0.416,3.47574,0.00000
2668.00,3.47549,20.128544,-0.000273,20.075988,1.0770,0.416,3.47549,0.00000
2669.00,3.47563,20.128594,-0.000273,20.076054,1.0770,0.416,3.47563,0.00000
2670.00,3.47402,20.128618,-0.000276,20.076095,1.0770,0.416,3.47402,0.00000
2671.00,3.47302,20.128729,-0.000276,20.076146,1.0770,0.416,3.47302,0.00000
2672.00,3.47130,20.128801,-0.000275,20.076246,1.0770,0.416,3.47130,0.00000
2673.00,3.46933,20.128839,-0.000274,20.076218,1.0769,0.416,3.46933,0.00000
2674.00,3.46702,20.128804,-0.000274,20.076130,1.0769,0.416,3.46702,0.00000
2675.00,3.46624,20.128845,-0.000270,20.076102,1.0768,0.416,3.46624,0.00000
2676.00,3.46634,20.128847,-0.000270,20.076040,1.0768,0.416,3.46634,0.00000
2677.00,3.46756,20.128792,-0.000274,20.075883,1.0768,0.416,3.46756,0.00000
2678.00,3.46966,20.128755,-0.000272,20.075838,1.0768,0.416,3.46966,0.00000
2679.00,3.47131,20.128701,-0.000269,20.075755,1.0767,0.416,3.47131,0.00000
2680.00,3.47201,20.128764,-0.000268,20.075761,1.0767,0.416,3.47201,0.00000
2681.00,3.47128,20.128799,-0.000268,20.075849,1.0767,0.416,3.47128,0.00000
2682.00,3.47094,20.128892,-0.000263,20.075946,1.0767,0.416,3.47094,0.00000
2683.00,3.46982,20.128947,-0.000268,20.076006,1.0766,0.416,3.46982,0.00000
2684.00,3.46940,20.129044,-0.000270,20.076064,1.0766,0.417,3.46940,0.00000
2685.00,3.46861,20.129064,-0.000274,20.076060,1.0765,0.417,3.46861,0.00000
2686.00,3.46836,20.129091,-0.000274,20.076021,1.0764,0.417,3.46836,0.00000
2687.00,3.46711,20.129088,-0.000276,20.076004,1.0764,0.417,3.46711,0.00000
2688.00,3.46705,20.129124,-0.000274,20.075993,1.0763,0.417,3.46705,0.00000
2689.00,3.46837,20.129138,-0.000275,20.076038,1.0762,0.417,3.46837,0.00000
2690.00,3.47175,20.129087,-0.000272,20.075995,1.0762,0.417,3.47175,0.00000
2691.00,3.47472,20.129036,-0.000272,20.075931,1.0762,0.417,3.47472,0.00000
2692.00,3.47709,20.129101,-0.000271,20.075975,1.0761,0.417,3.47709,0.00000
2693.00,3.47760,20.129137,-0.000270,20.075974,1.0761,0.417,3.47760,0.00000
2694.00,3.47684,20.129156,-0.000267,20.075957,1.0760,0.417,3.47684,0.00000
2695.00,3.47434,20.129229,-0.000265,20.075974,1.0759,0.417,3.47434,0.00000
2696.00,3.46997,20.129311,-0.000263,20.076023,1.0759,0.417,3.46997,0.00000
2697.00,3.46492,20.129289,-0.000262,20.075950,1.0758,0.417,3.46492,0.00000
2698.00,3.46051,20.129303,-0.000260,20.075934,1.0757,0.417,3.46051,0.00000
2699.00,3.45767,20.129376,-0.000262,20.075967,1.0757,0.417,3.45767,0.00000
2700.00,3.45896,20.129379,-0.000264,20.075937,1.0756,0.417,3.45896,0.00000
2701.00,3.46313,20.129424,-0.000266,20.075985,1.0755,0.418,3.46313,0.00000
2702.00,3.46938,20.129438,-0.000267,20.075974,1.0754,0.418,3.46938,0.00000
@16,2.5000,5.0, 2700.013 
2703.00,3.47556,20.129452,-0.000269,20.076002,1.0753,0.418,3.47556,0.00000
2704.00,3.47809,20.129431,-0.000269,20.075996,1.0752,0.418,3.47809,0.00000
2705.00,3.47421,20.129473,-0.000268,20.076048,1.0751,0.418,3.47421,0.00000
2706.00,3.46471,20.129445,-0.000267,20.075981,1.0750,0.418,3.46471,0.00000
2707.00,3.44980,20.129498,-0.000264,20.075983,1.0750,0.418,3.44980,0.00000
2708.00,3.43135,20.129459,-0.000259,20.075961,1.0749,0.417,3.43135,0.00000
2709.00,3.41362,20.129486,-0.000260,20.075955,1.0748,0.417,3.41362,0.00000
2710.00,3.39997,20.129505,-0.000263,20.075931,1.0747,0.417,3.39997,0.00000
2711.00,3.39336,20.129499,-0.000267,20.075926,1.0747,0.418,3.39336,0.00000
2712.00,3.39429,20.129406,-0.000268,20.075865,1.0746,0.418,3.39429,0.00000
2713.00,3.40192,20.129491,-0.000271,20.075885,1.0745,0.418,3.40192,0.00000
2714.00,3.41297,20.129480,-0.000271,20.075824,1.0744,0.418,3.41297,0.00000
2715.00,3.42494,20.129489,-0.000270,20.075820,1.0743,0.418,3.42494,0.00000
2716.00,3.43588,20.129640,-0.000271,20.075900,1.0743,0.418,3.43588,0.00000
2717.00,3.44524,20.129854,-0.000274,20.076052,1.0742,0.418,3.44524,0.00000
2718.00,3.45212,20.129878,-0.000276,20.076032,1.0741,0.419,3.45212,0.00000
2719.00,3.45644,20.129917,-0.000276,20.076039,1.0739,0.419,3.45644,0.00000
2720.00,3.45876,20.129927,-0.000272,20.076014,1.0738,0.419,3.45876,0.00000
2721.00,3.46022,20.129913,-0.000265,20.075959,1.0737,0.418,3.46022,0.00000
2722.00,3.46106,20.129849,-0.000259,20.075916,1.0736,0.418,3.46106,0.00000
2723.00,3.46113,20.129823,-0.000259,20.075889,1.0735,0.418,3.46113,0.00000
2724.00,3.46239,20.129781,-0.000259,20.075872,1.0734,0.418,3.46239,0.00000
2725.00,3.46346,20.129796,-0.000260,20.075910,1.0733,0.418,3.46346,0.00000
2726.00,3.46329,20.129732,-0.000263,20.075904,1.0732,0.418,3.46329,0.00000
2727.00,3.46186,20.129703,-0.000267,20.075863,1.0731,0.419,3.46186,0.00000
2728.00,3.46197,20.129785,-0.000268,20.075887,1.0730,0.419,3.46197,0.00000
2729.00,3.46140,20.129833,-0.000267,20.075853,1.0729,0.419,3.46140,0.00000
2730.00,3.46059,20.129771,-0.000270,20.075787,1.0729,0.419,3.46059,0.00000
2731.00,3.46108,20.129797,-0.000268,20.075814,1.0728,0.419,3.46108,0.00000
2732.00,3.46174,20.129782,-0.000265,20.075761,1.0727,0.419,3.46174,0.00000
2733.00,3.46075,20.129728,-0.000262,20.075766,1.0727,0.419,3.46075,0.00000
2734.00,3.45981,20.129764,-0.000264,20.075870,1.0726,0.419,3.45981,0.00000
2735.00,3.45959,20.129782,-0.000262,20.075883,1.0725,0.419,3.45959,0.00000
2736.00,3.45901,20.129777,-0.000259,20.075814,1.0724,0.419,3.45901,0.00000
2737.00,3.46131,20.129877,-0.000259,20.075922,1.0723,0.419,3.46131,0.00000
2738.00,3.46525,20.129952,-0.000259,20.075902,1.0722,0.419,3.46525,0.00000
2739.00,3.46849,20.129980,-0.000259,20.075867,1.0721,0.419,3.46849,0.00000
2740.00,3.47067,20.130090,-0.000259,20.075929,1.0720,0.419,3.47067,0.00000
2741.00,3.47305,20.130098,-0.000265,20.075929,1.0719,0.419,3.47305,0.00000
2742.00,3.47303,20.130198,-0.000267,20.075992,1.0717,0.419,3.47303,0.00000
2743.00,3.47166,20.130164,-0.000270,20.075997,1.0716,0.419,3.47166,0.00000
2744.00,3.47026,20.130150,-0.000267,20.075983,1.0715,0.419,3.47026,0.00000
2745.00,3.46974,20.130153,-0.000267,20.075972,1.0713,0.419,3.46974,0.00000
2746.00,3.46862,20.130163,-0.000265,20.075965,1.0712,0.419,3.46862,0.00000
2747.00,3.46807,20.130090,-0.000264,20.075879,1.0710,0.419,3.46807,0.00000
2748.00,3.46762,20.130193,-0.000264,20.075904,1.0709,0.419,3.46762,0.00000
2749.00,3.46760,20.130304,-0.000267,20.075973,1.0708,0.419,3.46760,0.00000
2750.00,3.46700,20.130319,-0.000270,20.076003,1.0706,0.419,3.46700,0.00000
2751.00,3.46658,20.130472,-0.000272,20.076069,1.0705,0.420,3.46658,0.00000
2752.00,3.46648,20.130484,-0.000275,20.076050,1.0704,0.420,3.46648,0.00000
2753.00,3.46713,20.130395,-0.000274,20.076008,1.0703,0.420,3.46713,0.00000
2754.00,3.46677,20.130347,-0.000273,20.075933,1.0702,0.420,3.46677,0.00000
2755.00,3.46707,20.130367,-0.000273,20.075891,1.0701,0.420,3.46707,0.00000
2756.00,3.46781,20.130310,-0.000274,20.075875,1.0700,0.420,3.46781,0.00000
2757.00,3.46857,20.130331,-0.000273,20.075925,1.0699,0.420,3.46857,0.00000
2758.00,3.46830,20.130369,-0.000273,20.075936,1.0699,0.420,3.46830,0.00000
2759.00,3.46877,20.130444,-0.000272,20.075973,1.0698,0.420,3.46877,0.00000
2760.00,3.46996,20.130503,-0.000270,20.075981,1.0697,0.420,3.46996,0.00000
2761.00,3.47093,20.130604,-0.000268,20.076045,1.0697,0.420,3.47093,0.00000
2762.00,3.47166,20.130547,-0.000269,20.075932,1.0696,0.420,3.47166,0.00000
2763.00,3.47287,20.130617,-0.000270,20.075929,1.0695,0.420,3.47287,0.00000
2764.00,3.47384,20.130673,-0.000272,20.075971,1.0694,0.420,3.47384,0.00000
2765.00,3.47374,20.130699,-0.000271,20.075960,1.0694,0.420,3.47374,0.00000
2766.00,3.47454,20.130621,-0.000273,20.075851,1.0693,0.420,3.47454,0.00000
2767.00,3.47407,20.130659,-0.000273,20.075863,1.0692,0.420,3.47407,0.00000
2768.00,3.47328,20.130646,-0.000274,20.075882,1.0692,0.421,3.47328,0.00000
2769.00,3.47267,20.130592,-0.000271,20.075862,1.0691,0.421,3.47267,0.00000
2770.00,3.47115,20.130554,-0.000275,20.075856,1.0690,0.421,3.47115,0.00000
2771.00,3.46968,20.130676,-0.000275,20.075945,1.0690,0.421,3.46968,0.00000
2772.00,3.46884,20.130776,-0.000275,20.075993,1.0689,0.421,3.46884,0.00000
2773.00,3.46861,20.130815,-0.000275,20.075965,1.0689,0.421,3.46861,0.00000
2774.00,3.46841,20.130881,-0.000276,20.075980,1.0688,0.421,3.46841,0.00000
2775.00,3.46975,20.130946,-0.000276,20.075971,1.0687,0.421,3.46975,0.00000
2776.00,3.47078,20.130865,-0.000276,20.075865,1.0686,0.421,3.47078,0.00000
2777.00,3.47181,20.130881,-0.000276,20.075907,1.0686,0.421,3.47181,0.00000
2778.00,3.47279,20.130902,-0.000271,20.075972,1.0685,0.421,3.47279,0.00000
2779.00,3.47318,20.130830,-0.000272,20.075872,1.0684,0.421,3.47318,0.00000
2780.00,3.47275,20.130853,-0.000268,20.075920,1.0684,0.421,3.47275,0.00000
2781.00,3.47154,20.130985,-0.000265,20.076048,1.0683,0.421,3.47154,0.00000
2782.00,3.47099,20.130961,-0.000263,20.076022,1.0682,0.421,3.47099,0.00000
2783.00,3.47055,20.131051,-0.000264,20.076025,1.0682,0.421,3.47055,0.00000
2784.00,3.47058,20.131133,-0.000258,20.076091,1.0681,0.421,3.47058,0.00000
2785.00,3.47101,20.131141,-0.000258,20.076103,1.0680,0.421,3.47101,0.00000
2786.00,3.47106,20.131080,-0.000264,20.076055,1.0679,0.421,3.47106,0.00000
2787.00,3.47043,20.131098,-0.000265,20.076037,1.0679,0.421,3.47043,0.00000
2788.00,3.47065,20.131179,-0.000263,20.076125,1.0678,0.421,3.47065,0.00000
2789.00,3.47238,20.131205,-0.000267,20.076172,1.0677,0.421,3.47238,0.00000
2790.00,3.47205,20.131206,-0.000268,20.076146,1.0676,0.421,3.47205,0.00000
2791.00,3.47170,20.131174,-0.000264,20.076111,1.0675,0.421,3.47170,0.00000
2792.00,3.47169,20.131156,-0.000265,20.076097,1.0674,0.421,3.47169,0.00000
2793.00,3.47049,20.131047,-0.000268,20.076008,1.0673,0.421,3.47049,0.00000
2794.00,3.46834,20.131124,-0.000266,20.076036,1.0672,0.421,3.46834,0.00000
2795.00,3.46959,20.131151,-0.000268,20.076041,1.0670,0.421,3.46959,0.00000
2796.00,3.47080,20.131253,-0.000268,20.076103,1.0669,0.422,3.47080,0.00000
2797.00,3.47181,20.131305,-0.000270,20.076053,1.0668,0.422,3.47181,0.00000
2798.00,3.47346,20.131338,-0.000272,20.076049,1.0666,0.422,3.47346,0.00000
2799.00,3.47398,20.131199,-0.000272,20.075899,1.0665,0.422,3.47398,0.00000
2800.00,3.47303,20.131305,-0.000272,20.075947,1.0664,0.422,3.47303,0.00000
2801.00,3.47285,20.131418,-0.000273,20.076006,1.0662,0.422,3.47285,0.00000
2802.00,3.47277,20.131404,-0.000272,20.076027,1.0661,0.422,3.47277,0.00000
2803.00,3.47155,20.131436,-0.000271,20.076002,1.0660,0.422,3.47155,0.00000
2804.00,3.47191,20.131578,-0.000272,20.076076,1.0658,0.422,3.47191,0.00000
2805.00,3.47162,20.131583,-0.000271,20.076043,1.0657,0.422,3.47162,0.00000
2806.00,3.47186,20.131511,-0.000269,20.075906,1.0655,0.422,3.47186,0.00000
2807.00,3.47232,20.131579,-0.000268,20.075908,1.0654,0.422,3.47232,0.00000
2808.00,3.47379,20.131600,-0.000267,20.075894,1.0652,0.422,3.47379,0.00000
2809.00,3.47291,20.131575,-0.000266,20.075880,1.0651,0.422,3.47291,0.00000
2810.00,3.47228,20.131500,-0.000268,20.075790,1.0649,0.422,3.47228,0.00000
2811.00,3.47125,20.131459,-0.000271,20.075787,1.0648,0.423,3.47125,0.00000
2812.00,3.47056,20.131521,-0.000270,20.075815,1.0647,0.423,3.47056,0.00000
2813.00,3.46849,20.131440,-0.000270,20.075741,1.0646,0.423,3.46849,0.00000
2814.00,3.46971,20.131509,-0.000268,20.075806,1.0644,0.423,3.46971,0.00000
2815.00,3.47180,20.131457,-0.000267,20.075811,1.0643,0.423,3.47180,0.00000
2816.00,3.47353,20.131488,-0.000262,20.075864,1.0641,0.423,3.47353,0.00000
2817.00,3.47408,20.131519,-0.000267,20.075900,1.0640,0.423,3.47408,0.00000
2818.00,3.47517,20.131582,-0.000268,20.075961,1.0639,0.423,3.47517,0.00000
2819.00,3.47560,20.131510,-0.000271,20.075863,1.0638,0.423,3.47560,0.00000
2820.00,3.47493,20.131643,-0.000269,20.075908,1.0637,0.423,3.47493,0.00000
2821.00,3.47420,20.131683,-0.000271,20.075886,1.0636,0.423,3.47420,0.00000
2822.00,3.47460,20.131717,-0.000265,20.075931,1.0635,0.423,3.47460,0.00000
2823.00,3.47494,20.131755,-0.000261,20.075945,1.0634,0.423,3.47494,0.00000
2824.00,3.47441,20.131820,-0.000259,20.076000,1.0633,0.423,3.47441,0.00000
2825.00,3.47429,20.131786,-0.000262,20.075990,1.0632,0.423,3.47429,0.00000
2826.00,3.47433,20.131811,-0.000265,20.075993,1.0631,0.423,3.47433,0.00000
2827.00,3.47380,20.131887,-0.000267,20.076024,1.0630,0.423,3.47380,0.00000
2828.00,3.47345,20.131943,-0.000269,20.076061,1.0629,0.423,3.47345,0.00000
2829.00,3.47291,20.131989,-0.000270,20.076058,1.0628,0.423,3.47291,0.00000
2830.00,3.47242,20.131990,-0.000267,20.076011,1.0627,0.423,3.47242,0.00000
2831.00,3.47233,20.131918,-0.000265,20.075902,1.0626,0.423,3.47233,0.00000
2832.00,3.47230,20.131880,-0.000267,20.075826,1.0625,0.423,3.47230,0.00000
2833.00,3.47271,20.131894,-0.000269,20.075816,1.0624,0.423,3.47271,0.00000
2834.00,3.47246,20.131845,-0.000274,20.075786,1.0622,0.424,3.47246,0.00000
2835.00,3.47232,20.131831,-0.000278,20.075792,1.0621,0.424,3.47232,0.00000
2836.00,3.47078,20.131923,-0.000278,20.075904,1.0620,0.424,3.47078,0.00000
2837.00,3.46898,20.131887,-0.000280,20.075852,1.0619,0.424,3.46898,0.00000
2838.00,3.46717,20.131908,-0.000279,20.075848,1.0618,0.424,3.46717,0.00000
2839.00,3.46584,20.131945,-0.000278,20.075846,1.0617,0.424,3.46584,0.00000
2840.00,3.46492,20.131999,-0.000277,20.075889,1.0616,0.424,3.46492,0.00000
2841.00,3.46550,20.131979,-0.000277,20.075871,1.0614,0.424,3.46550,0.00000
2842.00,3.46613,20.132051,-0.000274,20.075956,1.0613,0.424,3.46613,0.00000
2843.00,3.46609,20.131999,-0.000274,20.075950,1.0612,0.424,3.46609,0.00000
2844.00,3.46670,20.131957,-0.000274,20.075909,1.0610,0.424,3.46670,0.00000
2845.00,3.46666,20.131966,-0.000274,20.075893,1.0609,0.424,3.46666,0.00000
2846.00,3.46682,20.131990,-0.000276,20.075869,1.0608,0.424,3.46682,0.00000
2847.00,3.46693,20.131888,-0.000272,20.075779,1.0607,0.424,3.46693,0.00000
2848.00,3.46777,20.131913,-0.000270,20.075742,1.0606,0.424,3.46777,0.00000
2849.00,3.46949,20.132024,-0.000270,20.075808,1.0605,0.424,3.46949,0.00000
2850.00,3.47207,20.132042,-0.000267,20.075791,1.0604,0.424,3.47207,0.00000
2851.00,3.47460,20.132114,-0.000264,20.075814,1.0603,0.424,3.47460,0.00000
2852.00,3.47632,20.132150,-0.000266,20.075807,1.0602,0.424,3.47632,0.00000
2853.00,3.47748,20.132233,-0.000269,20.075871,1.0601,0.424,3.47748,0.00000
2854.00,3.47762,20.132284,-0.000268,20.075902,1.0599,0.424,3.47762,0.00000
2855.00,3.47634,20.132284,-0.000270,20.075871,1.0598,0.424,3.47634,0.00000
2856.00,3.47523,20.132409,-0.000272,20.075939,1.0596,0.425,3.47523,0.00000
2857.00,3.47545,20.132465,-0.000275,20.075966,1.0595,0.425,3.47545,0.00000
2858.00,3.47478,20.132427,-0.000273,20.075853,1.0593,0.425,3.47478,0.00000
2859.00,3.47381,20.132401,-0.000274,20.075843,1.0591,0.425,3.47381,0.00000
2860.00,3.47320,20.132478,-0.000276,20.075910,1.0590,0.425,3.47320,0.00000
2861.00,3.47252,20.132364,-0.000276,20.075829,1.0588,0.425,3.47252,0.00000
2862.00,3.47218,20.132361,-0.000273,20.075832,1.0586,0.425,3.47218,0.00000
2863.00,3.47254,20.132340,-0.000273,20.075899,1.0584,0.425,3.47254,0.00000
2864.00,3.47338,20.132293,-0.000274,20.075828,1.0582,0.425,3.47338,0.00000
2865.00,3.47476,20.132312,-0.000273,20.075819,1.0580,0.425,3.47476,0.00000
2866.00,3.47485,20.132352,-0.000272,20.075871,1.0578,0.425,3.47485,0.00000
2867.00,3.47416,20.132392,-0.000272,20.075883,1.0576,0.425,3.47416,0.00000
2868.00,3.47425,20.132408,-0.000270,20.075815,1.0574,0.425,3.47425,0.00000
2869.00,3.47403,20.132532,-0.000267,20.075887,1.0573,0.425,3.47403,0.00000
2870.00,3.47314,20.132581,-0.000268,20.075951,1.0571,0.425,3.47314,0.00000
2871.00,3.47306,20.132491,-0.000268,20.075855,1.0569,0.425,3.47306,0.00000
2872.00,3.47371,20.132549,-0.000270,20.075894,1.0567,0.425,3.47371,0.00000
2873.00,3.47365,20.132620,-0.000271,20.075996,1.0565,0.425,3.47365,0.00000
2874.00,3.47409,20.132593,-0.000273,20.076018,1.0563,0.426,3.47409,0.00000
2875.00,3.47502,20.132587,-0.000272,20.076008,1.0561,0.426,3.47502,0.00000
2876.00,3.47412,20.132707,-0.000270,20.076091,1.0558,0.426,3.47412,0.00000
2877.00,3.47322,20.132688,-0.000267,20.076034,1.0556,0.426,3.47322,0.00000
2878.00,3.47244,20.132736,-0.000267,20.076004,1.0554,0.426,3.47244,0.00000
2879.00,3.47193,20.132758,-0.000264,20.075978,1.0552,0.426,3.47193,0.00000
2880.00,3.47102,20.132706,-0.000266,20.075912,1.0550,0.426,3.47102,0.00000
2881.00,3.47197,20.132715,-0.000266,20.075935,1.0549,0.426,3.47197,0.00000
2882.00,3.47259,20.132767,-0.000263,20.076007,1.0546,0.426,3.47259,0.00000
