# Supplementary material for: A nucleotide-sensing oligomerization mechanism that controls NrdR-dependent transcription of ribonucleotide reductases
Source: Nat Commun. 2022 May 16;13:2700. doi: 10.1038/s41467-022-30328-1 (PMC9110341; doi:10.1038/s41467-022-30328-1)
Supplement: Supplementary file 10 — Source Data [file 41467_2022_30328_MOESM10_ESM.zip › Source data NrdR/Suppl Fig 12 source data/ITC at 20 degrees (Suppl Fig 12a,c)/cAMP to NrdR/R54cycAMP1000toNrdR96.itc]

$ITC
$ 16 
$NOT
$ 20 
$ 60 
$ 1000 
$ 5 
$ 2 
$ADCGainCode:  0 
$False,True,True
$ 0.4 , 0.8 , 120 , 5 
$ 2.5 , 5 , 190 , 5 
$ 2.5 , 5 , 190 , 5 
$ 2.5 , 5 , 190 , 5 
$ 2.5 , 5 , 190 , 5 
$ 2.5 , 5 , 190 , 5 
$ 2.5 , 5 , 190 , 5 
$ 2.5 , 5 , 190 , 5 
$ 2.5 , 5 , 190 , 5 
$ 2.5 , 5 , 190 , 5 
$ 2.5 , 5 , 190 , 5 
$ 2.5 , 5 , 190 , 5 
$ 2.5 , 5 , 190 , 5 
$ 2.5 , 5 , 190 , 5 
$ 2.5 , 5 , 190 , 5 
$ 2.5 , 5 , 190 , 5 
# 0 
# 1 
# 0.096 
# 0.2068 
# 20 
# 3.8602 
# 9.74 
?
% ITC200_05.14.976
% 0.2068 
% 3.8602 
%-0.590864 , 29.66499 
% 0.034375 , 29.28716 
% 0.8333333 
% 168160 , 168170 
% 0.25 , 81 
%-0.002934 ,-0.034078 
%-20 , 8 
% 0 , 0 
% 0 
% 128000       127243 
% 43.1 
% 500 , 750 , 1000 , 750 
% 0.04257 ,-0.00249 , 0.000047734 ,-0.000000435026 , 0.00000000201917 
% ITC200 Ver: 1.26.3
@0
5.00,4.43170,20.057335,-0.000166,20.076689,-0.0307,0.108,4.43170,0.00000
6.00,4.43112,20.057398,-0.000166,20.076669,-0.0291,0.108,4.43112,0.00000
7.00,4.42964,20.057351,-0.000168,20.076606,-0.0275,0.108,4.42964,0.00000
8.00,4.43000,20.057358,-0.000169,20.076597,-0.0260,0.109,4.43000,0.00000
9.00,4.42996,20.057467,-0.000169,20.076591,-0.0244,0.109,4.42996,0.00000
10.00,4.42887,20.057395,-0.000168,20.076556,-0.0229,0.109,4.42887,0.00000
11.00,4.42784,20.057395,-0.000165,20.076538,-0.0214,0.109,4.42784,0.00000
12.00,4.42779,20.057445,-0.000166,20.076526,-0.0199,0.109,4.42779,0.00000
13.00,4.42710,20.057434,-0.000163,20.076461,-0.0184,0.109,4.42710,0.00000
14.00,4.42753,20.057443,-0.000162,20.076396,-0.0169,0.109,4.42753,0.00000
15.00,4.42805,20.057529,-0.000164,20.076339,-0.0154,0.110,4.42805,0.00000
16.00,4.42882,20.057522,-0.000169,20.076286,-0.0139,0.110,4.42882,0.00000
17.00,4.42911,20.057518,-0.000167,20.076231,-0.0124,0.110,4.42911,0.00000
18.00,4.42900,20.057589,-0.000171,20.076250,-0.0110,0.111,4.42900,0.00000
19.00,4.42849,20.057569,-0.000173,20.076291,-0.0095,0.111,4.42849,0.00000
20.00,4.42824,20.057511,-0.000176,20.076267,-0.0081,0.111,4.42824,0.00000
21.00,4.42839,20.057453,-0.000178,20.076237,-0.0066,0.112,4.42839,0.00000
22.00,4.42844,20.057503,-0.000177,20.076299,-0.0052,0.112,4.42844,0.00000
23.00,4.42845,20.057410,-0.000175,20.076269,-0.0037,0.112,4.42845,0.00000
24.00,4.42766,20.057434,-0.000174,20.076318,-0.0023,0.112,4.42766,0.00000
25.00,4.42630,20.057560,-0.000172,20.076469,-0.0008,0.113,4.42630,0.00000
26.00,4.42545,20.057588,-0.000169,20.076470,0.0007,0.113,4.42545,0.00000
27.00,4.42461,20.057569,-0.000171,20.076416,0.0023,0.113,4.42461,0.00000
28.00,4.42370,20.057698,-0.000172,20.076426,0.0038,0.113,4.42370,0.00000
29.00,4.42370,20.057722,-0.000173,20.076344,0.0053,0.113,4.42370,0.00000
30.00,4.42468,20.057703,-0.000172,20.076201,0.0069,0.114,4.42468,0.00000
31.00,4.42450,20.057764,-0.000171,20.076188,0.0084,0.114,4.42450,0.00000
32.00,4.42502,20.057839,-0.000172,20.076232,0.0100,0.114,4.42502,0.00000
33.00,4.42573,20.057848,-0.000173,20.076243,0.0115,0.114,4.42573,0.00000
34.00,4.42631,20.057884,-0.000171,20.076257,0.0131,0.115,4.42631,0.00000
35.00,4.42582,20.057838,-0.000169,20.076238,0.0146,0.115,4.42582,0.00000
36.00,4.42585,20.057937,-0.000170,20.076319,0.0161,0.115,4.42585,0.00000
37.00,4.42533,20.057958,-0.000167,20.076332,0.0176,0.115,4.42533,0.00000
38.00,4.42480,20.058096,-0.000164,20.076416,0.0191,0.115,4.42480,0.00000
39.00,4.42359,20.058166,-0.000164,20.076493,0.0206,0.115,4.42359,0.00000
40.00,4.42344,20.058224,-0.000166,20.076527,0.0220,0.116,4.42344,0.00000
41.00,4.42304,20.058264,-0.000167,20.076581,0.0235,0.116,4.42304,0.00000
42.00,4.42312,20.058336,-0.000171,20.076585,0.0250,0.117,4.42312,0.00000
43.00,4.42346,20.058332,-0.000171,20.076620,0.0264,0.117,4.42346,0.00000
44.00,4.42425,20.058180,-0.000172,20.076503,0.0278,0.117,4.42425,0.00000
45.00,4.42460,20.058289,-0.000174,20.076603,0.0292,0.117,4.42460,0.00000
46.00,4.42485,20.058202,-0.000171,20.076530,0.0306,0.117,4.42485,0.00000
47.00,4.42466,20.058115,-0.000169,20.076458,0.0321,0.118,4.42466,0.00000
48.00,4.42292,20.058020,-0.000171,20.076307,0.0335,0.118,4.42292,0.00000
49.00,4.42188,20.058062,-0.000169,20.076248,0.0348,0.118,4.42188,0.00000
50.00,4.42105,20.058077,-0.000168,20.076174,0.0362,0.118,4.42105,0.00000
51.00,4.42089,20.058164,-0.000168,20.076144,0.0376,0.118,4.42089,0.00000
52.00,4.42120,20.058173,-0.000166,20.076119,0.0390,0.118,4.42120,0.00000
53.00,4.42221,20.058218,-0.000165,20.076199,0.0403,0.119,4.42221,0.00000
54.00,4.42270,20.058338,-0.000166,20.076266,0.0417,0.119,4.42270,0.00000
55.00,4.42239,20.058321,-0.000165,20.076270,0.0431,0.119,4.42239,0.00000
56.00,4.42220,20.058237,-0.000169,20.076257,0.0444,0.120,4.42220,0.00000
57.00,4.42248,20.058150,-0.000173,20.076198,0.0458,0.120,4.42248,0.00000
58.00,4.42316,20.058145,-0.000171,20.076142,0.0472,0.120,4.42316,0.00000
59.00,4.42390,20.058115,-0.000169,20.076145,0.0485,0.120,4.42390,0.00000
60.00,4.42461,20.058266,-0.000170,20.076232,0.0499,0.121,4.42461,0.00000
@1,0.4000,0.8, 60.1030000000028 
61.00,4.42470,20.058432,-0.000167,20.076315,0.0512,0.121,4.42470,0.00000
62.00,4.42182,20.058632,-0.000163,20.076456,0.0526,0.121,4.42182,0.00000
63.00,4.40470,20.058696,-0.000164,20.076477,0.0539,0.121,4.40470,0.00000
64.00,4.38037,20.058845,-0.000166,20.076514,0.0552,0.121,4.38037,0.00000
65.00,4.35679,20.058612,-0.000165,20.076278,0.0565,0.122,4.35679,0.00000
66.00,4.33355,20.058620,-0.000164,20.076257,0.0579,0.122,4.33355,0.00000
67.00,4.31512,20.058757,-0.000161,20.076330,0.0592,0.122,4.31512,0.00000
68.00,4.31210,20.058767,-0.000160,20.076265,0.0605,0.122,4.31210,0.00000
69.00,4.31643,20.058613,-0.000158,20.076112,0.0618,0.122,4.31643,0.00000
70.00,4.32257,20.058818,-0.000160,20.076275,0.0632,0.122,4.32257,0.00000
71.00,4.32992,20.058775,-0.000158,20.076210,0.0645,0.122,4.32992,0.00000
72.00,4.33539,20.058699,-0.000159,20.076104,0.0658,0.123,4.33539,0.00000
73.00,4.34062,20.058719,-0.000159,20.076118,0.0671,0.123,4.34062,0.00000
74.00,4.34642,20.058872,-0.000159,20.076294,0.0685,0.123,4.34642,0.00000
75.00,4.35106,20.058847,-0.000157,20.076245,0.0698,0.123,4.35106,0.00000
76.00,4.35581,20.058921,-0.000158,20.076292,0.0711,0.123,4.35581,0.00000
77.00,4.35949,20.058865,-0.000159,20.076275,0.0725,0.124,4.35949,0.00000
78.00,4.36258,20.059075,-0.000157,20.076431,0.0739,0.124,4.36258,0.00000
79.00,4.36643,20.059103,-0.000155,20.076392,0.0752,0.124,4.36643,0.00000
80.00,4.36996,20.059104,-0.000157,20.076363,0.0766,0.124,4.36996,0.00000
81.00,4.37204,20.059174,-0.000157,20.076385,0.0779,0.124,4.37204,0.00000
82.00,4.37479,20.059285,-0.000160,20.076468,0.0792,0.125,4.37479,0.00000
83.00,4.37859,20.059074,-0.000163,20.076262,0.0806,0.125,4.37859,0.00000
84.00,4.38074,20.059066,-0.000161,20.076269,0.0819,0.125,4.38074,0.00000
85.00,4.38154,20.059200,-0.000159,20.076389,0.0832,0.125,4.38154,0.00000
86.00,4.38317,20.059087,-0.000158,20.076308,0.0846,0.125,4.38317,0.00000
87.00,4.38519,20.059130,-0.000153,20.076325,0.0859,0.125,4.38519,0.00000
88.00,4.38657,20.059211,-0.000153,20.076375,0.0873,0.125,4.38657,0.00000
89.00,4.38769,20.059205,-0.000157,20.076339,0.0886,0.126,4.38769,0.00000
90.00,4.38990,20.059261,-0.000157,20.076355,0.0899,0.126,4.38990,0.00000
91.00,4.39184,20.059340,-0.000159,20.076368,0.0913,0.126,4.39184,0.00000
92.00,4.39290,20.059377,-0.000162,20.076338,0.0926,0.127,4.39290,0.00000
93.00,4.39364,20.059323,-0.000162,20.076340,0.0939,0.127,4.39364,0.00000
94.00,4.39598,20.059413,-0.000160,20.076412,0.0952,0.127,4.39598,0.00000
95.00,4.39733,20.059381,-0.000163,20.076361,0.0965,0.127,4.39733,0.00000
96.00,4.39773,20.059411,-0.000163,20.076401,0.0978,0.127,4.39773,0.00000
97.00,4.39945,20.059395,-0.000163,20.076331,0.0991,0.128,4.39945,0.00000
98.00,4.40188,20.059537,-0.000164,20.076395,0.1004,0.128,4.40188,0.00000
99.00,4.40250,20.059501,-0.000167,20.076339,0.1017,0.128,4.40250,0.00000
100.00,4.40322,20.059591,-0.000165,20.076413,0.1030,0.128,4.40322,0.00000
101.00,4.40429,20.059570,-0.000167,20.076365,0.1043,0.129,4.40429,0.00000
102.00,4.40397,20.059516,-0.000166,20.076298,0.1055,0.129,4.40397,0.00000
103.00,4.40295,20.059461,-0.000162,20.076208,0.1068,0.129,4.40295,0.00000
104.00,4.40332,20.059468,-0.000160,20.076177,0.1081,0.129,4.40332,0.00000
105.00,4.40397,20.059333,-0.000159,20.076036,0.1094,0.129,4.40397,0.00000
106.00,4.40422,20.059444,-0.000155,20.076076,0.1106,0.129,4.40422,0.00000
107.00,4.40498,20.059585,-0.000155,20.076185,0.1119,0.129,4.40498,0.00000
108.00,4.40580,20.059509,-0.000158,20.076100,0.1132,0.130,4.40580,0.00000
109.00,4.40553,20.059562,-0.000158,20.076110,0.1145,0.130,4.40553,0.00000
110.00,4.40680,20.059542,-0.000159,20.076053,0.1158,0.130,4.40680,0.00000
111.00,4.40841,20.059565,-0.000160,20.076097,0.1170,0.130,4.40841,0.00000
112.00,4.40898,20.059621,-0.000158,20.076135,0.1183,0.130,4.40898,0.00000
113.00,4.40905,20.059773,-0.000160,20.076257,0.1196,0.131,4.40905,0.00000
114.00,4.40949,20.059803,-0.000160,20.076254,0.1208,0.131,4.40949,0.00000
115.00,4.40865,20.060186,-0.000156,20.076559,0.1221,0.131,4.40865,0.00000
116.00,4.40738,20.060199,-0.000155,20.076545,0.1234,0.131,4.40738,0.00000
117.00,4.40725,20.060188,-0.000154,20.076567,0.1246,0.131,4.40725,0.00000
118.00,4.40783,20.060235,-0.000152,20.076537,0.1259,0.131,4.40783,0.00000
119.00,4.40775,20.060251,-0.000151,20.076504,0.1272,0.131,4.40775,0.00000
120.00,4.40748,20.059966,-0.000155,20.076225,0.1284,0.131,4.40748,0.00000
121.00,4.40807,20.060099,-0.000158,20.076273,0.1296,0.132,4.40807,0.00000
122.00,4.40857,20.060075,-0.000162,20.076203,0.1308,0.132,4.40857,0.00000
123.00,4.40928,20.060048,-0.000160,20.076204,0.1320,0.132,4.40928,0.00000
124.00,4.40986,20.060049,-0.000159,20.076220,0.1333,0.133,4.40986,0.00000
125.00,4.41018,20.060246,-0.000156,20.076386,0.1345,0.133,4.41018,0.00000
126.00,4.41002,20.060120,-0.000154,20.076263,0.1357,0.133,4.41002,0.00000
127.00,4.40989,20.060124,-0.000151,20.076246,0.1369,0.133,4.40989,0.00000
128.00,4.40950,20.060089,-0.000152,20.076165,0.1382,0.133,4.40950,0.00000
129.00,4.40887,20.060199,-0.000154,20.076238,0.1394,0.133,4.40887,0.00000
130.00,4.40908,20.060143,-0.000153,20.076178,0.1406,0.134,4.40908,0.00000
131.00,4.40970,20.060223,-0.000152,20.076237,0.1419,0.134,4.40970,0.00000
132.00,4.41129,20.060230,-0.000152,20.076266,0.1430,0.134,4.41129,0.00000
133.00,4.41157,20.060320,-0.000155,20.076348,0.1442,0.134,4.41157,0.00000
134.00,4.41210,20.060411,-0.000154,20.076362,0.1454,0.134,4.41210,0.00000
135.00,4.41150,20.060405,-0.000156,20.076303,0.1466,0.135,4.41150,0.00000
136.00,4.41203,20.060470,-0.000159,20.076333,0.1478,0.135,4.41203,0.00000
137.00,4.41097,20.060630,-0.000160,20.076357,0.1489,0.135,4.41097,0.00000
138.00,4.40956,20.060756,-0.000156,20.076412,0.1501,0.135,4.40956,0.00000
139.00,4.40893,20.060687,-0.000156,20.076368,0.1512,0.135,4.40893,0.00000
140.00,4.40937,20.060724,-0.000157,20.076343,0.1524,0.136,4.40937,0.00000
141.00,4.40931,20.060626,-0.000158,20.076247,0.1535,0.136,4.40931,0.00000
142.00,4.40908,20.060562,-0.000159,20.076200,0.1547,0.136,4.40908,0.00000
143.00,4.41035,20.060541,-0.000161,20.076144,0.1558,0.136,4.41035,0.00000
144.00,4.41122,20.060520,-0.000161,20.076060,0.1569,0.136,4.41122,0.00000
145.00,4.41173,20.060460,-0.000160,20.076021,0.1581,0.137,4.41173,0.00000
146.00,4.41104,20.060522,-0.000159,20.076002,0.1592,0.137,4.41104,0.00000
147.00,4.41131,20.060607,-0.000159,20.076016,0.1603,0.137,4.41131,0.00000
148.00,4.41069,20.060662,-0.000159,20.076006,0.1615,0.137,4.41069,0.00000
149.00,4.41036,20.060801,-0.000158,20.076107,0.1626,0.137,4.41036,0.00000
150.00,4.40994,20.061035,-0.000155,20.076275,0.1637,0.137,4.40994,0.00000
151.00,4.40964,20.060952,-0.000154,20.076187,0.1649,0.138,4.40964,0.00000
152.00,4.40955,20.061058,-0.000154,20.076243,0.1660,0.138,4.40955,0.00000
153.00,4.41003,20.061107,-0.000153,20.076312,0.1671,0.138,4.41003,0.00000
154.00,4.40935,20.061108,-0.000152,20.076291,0.1682,0.138,4.40935,0.00000
155.00,4.40931,20.060957,-0.000152,20.076181,0.1693,0.138,4.40931,0.00000
156.00,4.40958,20.061178,-0.000152,20.076360,0.1703,0.139,4.40958,0.00000
157.00,4.40865,20.061155,-0.000151,20.076347,0.1714,0.139,4.40865,0.00000
158.00,4.40859,20.061124,-0.000150,20.076334,0.1725,0.139,4.40859,0.00000
159.00,4.40929,20.061155,-0.000154,20.076340,0.1735,0.139,4.40929,0.00000
160.00,4.40971,20.061275,-0.000153,20.076410,0.1746,0.140,4.40971,0.00000
161.00,4.40966,20.061218,-0.000155,20.076339,0.1756,0.140,4.40966,0.00000
162.00,4.40966,20.061224,-0.000156,20.076289,0.1767,0.140,4.40966,0.00000
163.00,4.40912,20.061197,-0.000156,20.076186,0.1777,0.140,4.40912,0.00000
164.00,4.40902,20.061002,-0.000156,20.075999,0.1787,0.140,4.40902,0.00000
165.00,4.40889,20.060859,-0.000158,20.075856,0.1797,0.141,4.40889,0.00000
166.00,4.40900,20.060891,-0.000157,20.075897,0.1807,0.141,4.40900,0.00000
167.00,4.40924,20.060802,-0.000153,20.075776,0.1817,0.141,4.40924,0.00000
168.00,4.40883,20.060826,-0.000151,20.075787,0.1827,0.141,4.40883,0.00000
169.00,4.40886,20.061070,-0.000151,20.076000,0.1838,0.141,4.40886,0.00000
170.00,4.40836,20.061058,-0.000151,20.075932,0.1848,0.141,4.40836,0.00000
171.00,4.40765,20.061126,-0.000153,20.075912,0.1858,0.141,4.40765,0.00000
172.00,4.40769,20.061341,-0.000150,20.076166,0.1869,0.141,4.40769,0.00000
173.00,4.40797,20.061421,-0.000152,20.076288,0.1879,0.142,4.40797,0.00000
174.00,4.40754,20.061331,-0.000148,20.076219,0.1889,0.142,4.40754,0.00000
175.00,4.40732,20.061494,-0.000148,20.076344,0.1899,0.142,4.40732,0.00000
176.00,4.40780,20.061488,-0.000148,20.076401,0.1909,0.142,4.40780,0.00000
177.00,4.40794,20.061356,-0.000153,20.076307,0.1919,0.142,4.40794,0.00000
178.00,4.40820,20.061343,-0.000155,20.076272,0.1929,0.142,4.40820,0.00000
179.00,4.40911,20.061372,-0.000158,20.076291,0.1940,0.143,4.40911,0.00000
180.00,4.40980,20.061311,-0.000160,20.076275,0.1950,0.143,4.40980,0.00000
@2,2.5000,5.0, 180.024000000005 
181.00,4.41009,20.061412,-0.000158,20.076294,0.1960,0.143,4.41009,0.00000
182.00,4.40728,20.061439,-0.000155,20.076228,0.1970,0.143,4.40728,0.00000
183.00,4.38159,20.061555,-0.000154,20.076267,0.1980,0.144,4.38159,0.00000
184.00,4.32033,20.061667,-0.000154,20.076322,0.1990,0.144,4.32033,0.00000
185.00,4.22600,20.061753,-0.000150,20.076365,0.2000,0.144,4.22600,0.00000
186.00,4.10287,20.061639,-0.000152,20.076259,0.2010,0.144,4.10287,0.00000
187.00,3.96094,20.061615,-0.000155,20.076241,0.2020,0.144,3.96094,0.00000
188.00,3.83971,20.061495,-0.000155,20.076125,0.2030,0.145,3.83971,0.00000
189.00,3.76300,20.061586,-0.000155,20.076185,0.2039,0.145,3.76300,0.00000
190.00,3.72627,20.061511,-0.000154,20.076127,0.2049,0.145,3.72627,0.00000
191.00,3.72463,20.061580,-0.000149,20.076185,0.2060,0.145,3.72463,0.00000
192.00,3.74861,20.061653,-0.000148,20.076206,0.2070,0.145,3.74861,0.00000
193.00,3.77905,20.061734,-0.000147,20.076246,0.2080,0.145,3.77905,0.00000
194.00,3.80415,20.061675,-0.000146,20.076122,0.2089,0.145,3.80415,0.00000
195.00,3.82748,20.061823,-0.000144,20.076166,0.2099,0.145,3.82748,0.00000
196.00,3.84983,20.061902,-0.000144,20.076147,0.2109,0.146,3.84983,0.00000
197.00,3.87261,20.061925,-0.000144,20.076101,0.2119,0.146,3.87261,0.00000
198.00,3.89640,20.062068,-0.000143,20.076170,0.2129,0.146,3.89640,0.00000
199.00,3.92025,20.062188,-0.000142,20.076284,0.2139,0.146,3.92025,0.00000
200.00,3.94357,20.062262,-0.000145,20.076320,0.2149,0.147,3.94357,0.00000
201.00,3.96568,20.062202,-0.000145,20.076275,0.2159,0.147,3.96568,0.00000
202.00,3.98792,20.062391,-0.000148,20.076442,0.2169,0.147,3.98792,0.00000
203.00,4.00836,20.062457,-0.000149,20.076463,0.2178,0.147,4.00836,0.00000
204.00,4.02772,20.062487,-0.000149,20.076417,0.2188,0.147,4.02772,0.00000
205.00,4.04622,20.062574,-0.000150,20.076422,0.2198,0.148,4.04622,0.00000
206.00,4.06325,20.062686,-0.000153,20.076476,0.2207,0.148,4.06325,0.00000
207.00,4.07791,20.062491,-0.000151,20.076279,0.2217,0.148,4.07791,0.00000
208.00,4.09256,20.062383,-0.000149,20.076217,0.2226,0.148,4.09256,0.00000
209.00,4.10635,20.062434,-0.000147,20.076224,0.2236,0.148,4.10635,0.00000
210.00,4.11920,20.062438,-0.000146,20.076197,0.2246,0.148,4.11920,0.00000
211.00,4.13156,20.062466,-0.000145,20.076139,0.2256,0.148,4.13156,0.00000
212.00,4.14368,20.062692,-0.000143,20.076248,0.2265,0.148,4.14368,0.00000
213.00,4.15490,20.062875,-0.000143,20.076319,0.2275,0.149,4.15490,0.00000
214.00,4.16633,20.062883,-0.000145,20.076300,0.2285,0.149,4.16633,0.00000
215.00,4.17716,20.062890,-0.000144,20.076332,0.2294,0.149,4.17716,0.00000
216.00,4.18790,20.062916,-0.000144,20.076352,0.2304,0.149,4.18790,0.00000
217.00,4.19870,20.062850,-0.000145,20.076305,0.2313,0.150,4.19870,0.00000
218.00,4.20803,20.062825,-0.000144,20.076305,0.2323,0.150,4.20803,0.00000
219.00,4.21710,20.062828,-0.000145,20.076359,0.2333,0.150,4.21710,0.00000
220.00,4.22518,20.062624,-0.000147,20.076155,0.2343,0.150,4.22518,0.00000
221.00,4.23261,20.062682,-0.000142,20.076262,0.2353,0.150,4.23261,0.00000
222.00,4.23956,20.062810,-0.000144,20.076430,0.2364,0.150,4.23956,0.00000
223.00,4.24702,20.062728,-0.000145,20.076348,0.2374,0.150,4.24702,0.00000
224.00,4.25442,20.062797,-0.000143,20.076366,0.2384,0.151,4.25442,0.00000
225.00,4.26058,20.063017,-0.000141,20.076511,0.2394,0.151,4.26058,0.00000
226.00,4.26666,20.062899,-0.000146,20.076403,0.2404,0.151,4.26666,0.00000
227.00,4.27234,20.062805,-0.000144,20.076318,0.2415,0.151,4.27234,0.00000
228.00,4.27772,20.062940,-0.000144,20.076458,0.2425,0.151,4.27772,0.00000
229.00,4.28179,20.062914,-0.000143,20.076432,0.2435,0.151,4.28179,0.00000
230.00,4.28755,20.062871,-0.000144,20.076438,0.2446,0.152,4.28755,0.00000
231.00,4.29195,20.063080,-0.000140,20.076563,0.2456,0.152,4.29195,0.00000
232.00,4.29655,20.063130,-0.000140,20.076525,0.2467,0.152,4.29655,0.00000
233.00,4.30058,20.063159,-0.000140,20.076441,0.2477,0.152,4.30058,0.00000
234.00,4.30470,20.063086,-0.000140,20.076308,0.2487,0.152,4.30470,0.00000
235.00,4.30831,20.063110,-0.000141,20.076233,0.2497,0.152,4.30831,0.00000
236.00,4.31212,20.063034,-0.000143,20.076124,0.2508,0.152,4.31212,0.00000
237.00,4.31586,20.062998,-0.000144,20.076042,0.2518,0.152,4.31586,0.00000
238.00,4.32020,20.062952,-0.000143,20.076007,0.2528,0.153,4.32020,0.00000
239.00,4.32390,20.063062,-0.000143,20.076097,0.2538,0.153,4.32390,0.00000
240.00,4.32737,20.063178,-0.000143,20.076195,0.2548,0.153,4.32737,0.00000
241.00,4.33109,20.063234,-0.000144,20.076222,0.2558,0.153,4.33109,0.00000
242.00,4.33390,20.063321,-0.000145,20.076267,0.2568,0.153,4.33390,0.00000
243.00,4.33537,20.063484,-0.000147,20.076380,0.2578,0.154,4.33537,0.00000
244.00,4.33707,20.063450,-0.000148,20.076352,0.2588,0.154,4.33707,0.00000
245.00,4.33905,20.063321,-0.000149,20.076229,0.2599,0.154,4.33905,0.00000
246.00,4.34049,20.063371,-0.000151,20.076286,0.2609,0.154,4.34049,0.00000
247.00,4.34269,20.063450,-0.000150,20.076407,0.2620,0.155,4.34269,0.00000
248.00,4.34444,20.063127,-0.000149,20.076156,0.2630,0.155,4.34444,0.00000
249.00,4.34646,20.063271,-0.000148,20.076285,0.2641,0.155,4.34646,0.00000
250.00,4.34732,20.063309,-0.000147,20.076329,0.2651,0.155,4.34732,0.00000
251.00,4.34936,20.063271,-0.000145,20.076281,0.2661,0.155,4.34936,0.00000
252.00,4.35152,20.063158,-0.000145,20.076139,0.2672,0.155,4.35152,0.00000
253.00,4.35456,20.063286,-0.000143,20.076212,0.2682,0.155,4.35456,0.00000
254.00,4.35606,20.063103,-0.000144,20.076060,0.2692,0.155,4.35606,0.00000
255.00,4.35891,20.063259,-0.000142,20.076211,0.2703,0.155,4.35891,0.00000
256.00,4.36113,20.063326,-0.000144,20.076229,0.2713,0.156,4.36113,0.00000
257.00,4.36174,20.063480,-0.000141,20.076346,0.2724,0.156,4.36174,0.00000
258.00,4.36149,20.063556,-0.000144,20.076397,0.2735,0.156,4.36149,0.00000
259.00,4.36272,20.063671,-0.000144,20.076380,0.2745,0.156,4.36272,0.00000
260.00,4.36314,20.063667,-0.000140,20.076289,0.2756,0.156,4.36314,0.00000
261.00,4.36326,20.063715,-0.000137,20.076324,0.2766,0.156,4.36326,0.00000
262.00,4.36444,20.063710,-0.000136,20.076280,0.2777,0.156,4.36444,0.00000
263.00,4.36585,20.063877,-0.000134,20.076374,0.2788,0.156,4.36585,0.00000
264.00,4.36741,20.063906,-0.000133,20.076400,0.2798,0.157,4.36741,0.00000
265.00,4.36853,20.064079,-0.000136,20.076564,0.2809,0.157,4.36853,0.00000
266.00,4.36923,20.064080,-0.000137,20.076534,0.2819,0.157,4.36923,0.00000
267.00,4.36971,20.064104,-0.000138,20.076555,0.2829,0.157,4.36971,0.00000
268.00,4.37027,20.063996,-0.000140,20.076454,0.2840,0.158,4.37027,0.00000
269.00,4.37075,20.064132,-0.000139,20.076550,0.2850,0.158,4.37075,0.00000
270.00,4.37137,20.064121,-0.000135,20.076516,0.2860,0.158,4.37137,0.00000
271.00,4.37240,20.064091,-0.000132,20.076456,0.2871,0.158,4.37240,0.00000
272.00,4.37315,20.064030,-0.000131,20.076375,0.2881,0.158,4.37315,0.00000
273.00,4.37360,20.064108,-0.000129,20.076429,0.2892,0.158,4.37360,0.00000
274.00,4.37428,20.064040,-0.000128,20.076364,0.2902,0.158,4.37428,0.00000
275.00,4.37439,20.064095,-0.000129,20.076364,0.2912,0.158,4.37439,0.00000
276.00,4.37482,20.064144,-0.000131,20.076376,0.2923,0.159,4.37482,0.00000
277.00,4.37502,20.064264,-0.000133,20.076497,0.2934,0.159,4.37502,0.00000
278.00,4.37653,20.064311,-0.000133,20.076511,0.2944,0.159,4.37653,0.00000
279.00,4.37671,20.064431,-0.000132,20.076605,0.2955,0.159,4.37671,0.00000
280.00,4.37804,20.064374,-0.000136,20.076582,0.2965,0.159,4.37804,0.00000
281.00,4.37818,20.064462,-0.000137,20.076649,0.2976,0.159,4.37818,0.00000
282.00,4.37877,20.064440,-0.000136,20.076535,0.2986,0.160,4.37877,0.00000
283.00,4.37847,20.064515,-0.000135,20.076588,0.2996,0.160,4.37847,0.00000
284.00,4.37866,20.064405,-0.000137,20.076489,0.3007,0.160,4.37866,0.00000
285.00,4.37802,20.064331,-0.000134,20.076413,0.3017,0.160,4.37802,0.00000
286.00,4.37849,20.064262,-0.000133,20.076339,0.3027,0.160,4.37849,0.00000
287.00,4.37817,20.064301,-0.000135,20.076429,0.3037,0.160,4.37817,0.00000
288.00,4.37882,20.064377,-0.000135,20.076487,0.3047,0.160,4.37882,0.00000
289.00,4.37951,20.064533,-0.000134,20.076583,0.3057,0.161,4.37951,0.00000
290.00,4.37929,20.064637,-0.000136,20.076650,0.3068,0.161,4.37929,0.00000
291.00,4.37910,20.064789,-0.000139,20.076806,0.3078,0.161,4.37910,0.00000
292.00,4.37935,20.064824,-0.000140,20.076804,0.3088,0.161,4.37935,0.00000
293.00,4.37884,20.064769,-0.000141,20.076723,0.3098,0.162,4.37884,0.00000
294.00,4.37853,20.064769,-0.000143,20.076710,0.3108,0.162,4.37853,0.00000
295.00,4.37959,20.064719,-0.000140,20.076610,0.3117,0.162,4.37959,0.00000
296.00,4.38084,20.064669,-0.000133,20.076517,0.3127,0.162,4.38084,0.00000
297.00,4.38181,20.064667,-0.000130,20.076475,0.3137,0.162,4.38181,0.00000
298.00,4.38296,20.064601,-0.000130,20.076420,0.3147,0.162,4.38296,0.00000
299.00,4.38374,20.064518,-0.000129,20.076380,0.3157,0.162,4.38374,0.00000
300.00,4.38340,20.064642,-0.000131,20.076492,0.3167,0.162,4.38340,0.00000
301.00,4.38186,20.064731,-0.000134,20.076563,0.3176,0.162,4.38186,0.00000
302.00,4.38171,20.064729,-0.000133,20.076562,0.3186,0.162,4.38171,0.00000
303.00,4.38106,20.064757,-0.000133,20.076582,0.3195,0.163,4.38106,0.00000
304.00,4.38012,20.064898,-0.000131,20.076658,0.3205,0.163,4.38012,0.00000
305.00,4.37910,20.064876,-0.000131,20.076628,0.3215,0.163,4.37910,0.00000
306.00,4.37924,20.064876,-0.000128,20.076575,0.3224,0.163,4.37924,0.00000
307.00,4.37919,20.064893,-0.000131,20.076540,0.3234,0.163,4.37919,0.00000
308.00,4.37916,20.065031,-0.000131,20.076571,0.3244,0.163,4.37916,0.00000
309.00,4.37967,20.065002,-0.000133,20.076519,0.3254,0.163,4.37967,0.00000
310.00,4.38143,20.064973,-0.000135,20.076464,0.3264,0.164,4.38143,0.00000
311.00,4.38269,20.065062,-0.000139,20.076528,0.3274,0.164,4.38269,0.00000
312.00,4.38258,20.065185,-0.000137,20.076631,0.3283,0.164,4.38258,0.00000
313.00,4.38260,20.065064,-0.000138,20.076544,0.3293,0.164,4.38260,0.00000
314.00,4.38252,20.065068,-0.000137,20.076493,0.3302,0.164,4.38252,0.00000
315.00,4.38299,20.065061,-0.000134,20.076503,0.3312,0.164,4.38299,0.00000
316.00,4.38348,20.064953,-0.000133,20.076423,0.3321,0.164,4.38348,0.00000
317.00,4.38365,20.065075,-0.000137,20.076481,0.3331,0.165,4.38365,0.00000
318.00,4.38449,20.065149,-0.000133,20.076516,0.3340,0.165,4.38449,0.00000
319.00,4.38597,20.065274,-0.000131,20.076611,0.3350,0.165,4.38597,0.00000
320.00,4.38590,20.065362,-0.000133,20.076639,0.3359,0.165,4.38590,0.00000
321.00,4.38506,20.065335,-0.000134,20.076568,0.3369,0.165,4.38506,0.00000
322.00,4.38563,20.065205,-0.000133,20.076389,0.3377,0.165,4.38563,0.00000
323.00,4.38553,20.065284,-0.000136,20.076410,0.3387,0.165,4.38553,0.00000
324.00,4.38449,20.065313,-0.000139,20.076393,0.3395,0.166,4.38449,0.00000
325.00,4.38431,20.065309,-0.000139,20.076361,0.3404,0.166,4.38431,0.00000
326.00,4.38516,20.065409,-0.000141,20.076471,0.3413,0.166,4.38516,0.00000
327.00,4.38544,20.065332,-0.000142,20.076442,0.3421,0.166,4.38544,0.00000
328.00,4.38556,20.065491,-0.000143,20.076594,0.3430,0.167,4.38556,0.00000
329.00,4.38580,20.065523,-0.000142,20.076644,0.3438,0.167,4.38580,0.00000
330.00,4.38670,20.065576,-0.000141,20.076665,0.3446,0.167,4.38670,0.00000
331.00,4.38680,20.065624,-0.000141,20.076651,0.3455,0.167,4.38680,0.00000
332.00,4.38748,20.065720,-0.000141,20.076712,0.3463,0.167,4.38748,0.00000
333.00,4.38757,20.065528,-0.000142,20.076520,0.3471,0.167,4.38757,0.00000
334.00,4.38720,20.065348,-0.000140,20.076329,0.3479,0.167,4.38720,0.00000
335.00,4.38632,20.065354,-0.000142,20.076382,0.3487,0.168,4.38632,0.00000
336.00,4.38659,20.065436,-0.000140,20.076447,0.3495,0.168,4.38659,0.00000
337.00,4.38580,20.065459,-0.000139,20.076462,0.3503,0.168,4.38580,0.00000
338.00,4.38594,20.065617,-0.000139,20.076600,0.3511,0.168,4.38594,0.00000
339.00,4.38693,20.065755,-0.000140,20.076725,0.3519,0.168,4.38693,0.00000
340.00,4.38780,20.065850,-0.000140,20.076745,0.3527,0.168,4.38780,0.00000
341.00,4.38741,20.065705,-0.000144,20.076601,0.3534,0.169,4.38741,0.00000
342.00,4.38705,20.065788,-0.000144,20.076661,0.3542,0.169,4.38705,0.00000
343.00,4.38660,20.065686,-0.000141,20.076527,0.3549,0.169,4.38660,0.00000
344.00,4.38592,20.065676,-0.000138,20.076489,0.3556,0.169,4.38592,0.00000
345.00,4.38542,20.065644,-0.000137,20.076471,0.3564,0.169,4.38542,0.00000
346.00,4.38567,20.065690,-0.000136,20.076489,0.3571,0.169,4.38567,0.00000
347.00,4.38608,20.065580,-0.000136,20.076391,0.3578,0.169,4.38608,0.00000
348.00,4.38617,20.065657,-0.000136,20.076447,0.3585,0.169,4.38617,0.00000
349.00,4.38662,20.065682,-0.000139,20.076414,0.3592,0.170,4.38662,0.00000
350.00,4.38762,20.065729,-0.000138,20.076367,0.3599,0.170,4.38762,0.00000
351.00,4.38791,20.065888,-0.000136,20.076499,0.3606,0.170,4.38791,0.00000
352.00,4.38845,20.065887,-0.000134,20.076434,0.3613,0.170,4.38845,0.00000
353.00,4.38907,20.065765,-0.000136,20.076299,0.3620,0.170,4.38907,0.00000
354.00,4.38878,20.065792,-0.000140,20.076311,0.3626,0.170,4.38878,0.00000
355.00,4.38713,20.065856,-0.000140,20.076345,0.3633,0.170,4.38713,0.00000
356.00,4.38657,20.065819,-0.000141,20.076236,0.3639,0.171,4.38657,0.00000
357.00,4.38601,20.066192,-0.000139,20.076563,0.3646,0.171,4.38601,0.00000
358.00,4.38552,20.066299,-0.000135,20.076611,0.3652,0.171,4.38552,0.00000
359.00,4.38572,20.066247,-0.000133,20.076562,0.3658,0.171,4.38572,0.00000
360.00,4.38634,20.066190,-0.000135,20.076461,0.3664,0.171,4.38634,0.00000
361.00,4.38705,20.066096,-0.000134,20.076360,0.3670,0.171,4.38705,0.00000
362.00,4.38701,20.065877,-0.000135,20.076156,0.3675,0.171,4.38701,0.00000
363.00,4.38740,20.065918,-0.000137,20.076209,0.3681,0.171,4.38740,0.00000
364.00,4.38756,20.065934,-0.000136,20.076206,0.3688,0.172,4.38756,0.00000
365.00,4.38695,20.065995,-0.000134,20.076305,0.3694,0.172,4.38695,0.00000
366.00,4.38658,20.066001,-0.000137,20.076318,0.3700,0.172,4.38658,0.00000
367.00,4.38747,20.066058,-0.000140,20.076303,0.3707,0.172,4.38747,0.00000
368.00,4.38753,20.066149,-0.000141,20.076314,0.3713,0.172,4.38753,0.00000
369.00,4.38735,20.066315,-0.000140,20.076413,0.3719,0.173,4.38735,0.00000
370.00,4.38753,20.066348,-0.000140,20.076370,0.3726,0.173,4.38753,0.00000
@3,2.5000,5.0, 370.092000000004 
371.00,4.38696,20.066557,-0.000137,20.076526,0.3732,0.173,4.38696,0.00000
372.00,4.38411,20.066578,-0.000134,20.076541,0.3738,0.173,4.38411,0.00000
373.00,4.36098,20.066605,-0.000130,20.076570,0.3745,0.173,4.36098,0.00000
374.00,4.30813,20.066449,-0.000130,20.076421,0.3751,0.173,4.30813,0.00000
375.00,4.22685,20.066415,-0.000131,20.076334,0.3757,0.173,4.22685,0.00000
376.00,4.12132,20.066335,-0.000130,20.076247,0.3764,0.173,4.12132,0.00000
377.00,3.99974,20.066399,-0.000131,20.076287,0.3770,0.173,3.99974,0.00000
378.00,3.89815,20.066344,-0.000132,20.076280,0.3776,0.174,3.89815,0.00000
379.00,3.83473,20.066442,-0.000135,20.076350,0.3783,0.174,3.83473,0.00000
380.00,3.80730,20.066455,-0.000136,20.076397,0.3790,0.174,3.80730,0.00000
381.00,3.81045,20.066504,-0.000138,20.076349,0.3796,0.174,3.81045,0.00000
382.00,3.83482,20.066491,-0.000137,20.076300,0.3803,0.174,3.83482,0.00000
383.00,3.86383,20.066503,-0.000137,20.076221,0.3810,0.175,3.86383,0.00000
384.00,3.88867,20.066539,-0.000133,20.076228,0.3817,0.175,3.88867,0.00000
385.00,3.91072,20.066533,-0.000134,20.076182,0.3823,0.175,3.91072,0.00000
386.00,3.93010,20.066539,-0.000132,20.076201,0.3829,0.175,3.93010,0.00000
387.00,3.95015,20.066493,-0.000133,20.076112,0.3836,0.175,3.95015,0.00000
388.00,3.97032,20.066511,-0.000134,20.076098,0.3842,0.175,3.97032,0.00000
389.00,3.99013,20.066581,-0.000137,20.076130,0.3849,0.175,3.99013,0.00000
390.00,4.00938,20.066768,-0.000135,20.076312,0.3856,0.175,4.00938,0.00000
391.00,4.02735,20.066721,-0.000136,20.076255,0.3862,0.176,4.02735,0.00000
392.00,4.04421,20.066805,-0.000133,20.076354,0.3868,0.176,4.04421,0.00000
393.00,4.06074,20.066835,-0.000131,20.076362,0.3874,0.176,4.06074,0.00000
394.00,4.07551,20.066822,-0.000129,20.076295,0.3880,0.176,4.07551,0.00000
395.00,4.08942,20.066739,-0.000130,20.076170,0.3886,0.176,4.08942,0.00000
396.00,4.10363,20.066813,-0.000132,20.076173,0.3893,0.176,4.10363,0.00000
397.00,4.11728,20.066880,-0.000135,20.076194,0.3899,0.176,4.11728,0.00000
398.00,4.12928,20.066973,-0.000137,20.076260,0.3906,0.177,4.12928,0.00000
399.00,4.14113,20.067083,-0.000134,20.076346,0.3913,0.177,4.14113,0.00000
400.00,4.15172,20.067112,-0.000131,20.076326,0.3919,0.177,4.15172,0.00000
401.00,4.16208,20.067282,-0.000132,20.076499,0.3926,0.177,4.16208,0.00000
402.00,4.17133,20.067345,-0.000133,20.076546,0.3933,0.177,4.17133,0.00000
403.00,4.18033,20.067288,-0.000132,20.076468,0.3939,0.177,4.18033,0.00000
404.00,4.18808,20.067267,-0.000133,20.076490,0.3945,0.177,4.18808,0.00000
405.00,4.19528,20.067363,-0.000136,20.076558,0.3952,0.178,4.19528,0.00000
406.00,4.20100,20.067218,-0.000134,20.076399,0.3958,0.178,4.20100,0.00000
407.00,4.20822,20.067324,-0.000134,20.076438,0.3964,0.178,4.20822,0.00000
408.00,4.21467,20.067337,-0.000134,20.076462,0.3971,0.178,4.21467,0.00000
409.00,4.22203,20.067341,-0.000132,20.076413,0.3977,0.178,4.22203,0.00000
410.00,4.22937,20.067290,-0.000132,20.076421,0.3983,0.178,4.22937,0.00000
411.00,4.23738,20.067357,-0.000129,20.076500,0.3990,0.178,4.23738,0.00000
412.00,4.24356,20.067203,-0.000127,20.076369,0.3996,0.178,4.24356,0.00000
413.00,4.25000,20.067316,-0.000128,20.076444,0.4002,0.178,4.25000,0.00000
414.00,4.25568,20.067380,-0.000134,20.076479,0.4008,0.179,4.25568,0.00000
415.00,4.26061,20.067464,-0.000134,20.076469,0.4014,0.179,4.26061,0.00000
416.00,4.26520,20.067572,-0.000134,20.076541,0.4021,0.179,4.26520,0.00000
417.00,4.27009,20.067519,-0.000135,20.076443,0.4027,0.179,4.27009,0.00000
418.00,4.27458,20.067562,-0.000134,20.076442,0.4033,0.179,4.27458,0.00000
419.00,4.27934,20.067584,-0.000132,20.076438,0.4039,0.179,4.27934,0.00000
420.00,4.28406,20.067587,-0.000133,20.076457,0.4045,0.179,4.28406,0.00000
421.00,4.28850,20.067523,-0.000135,20.076337,0.4051,0.180,4.28850,0.00000
422.00,4.29244,20.067616,-0.000133,20.076424,0.4058,0.180,4.29244,0.00000
423.00,4.29627,20.067529,-0.000135,20.076349,0.4063,0.180,4.29627,0.00000
424.00,4.29948,20.067486,-0.000133,20.076300,0.4069,0.180,4.29948,0.00000
425.00,4.30341,20.067615,-0.000128,20.076389,0.4076,0.180,4.30341,0.00000
426.00,4.30603,20.067709,-0.000125,20.076440,0.4081,0.180,4.30603,0.00000
427.00,4.30827,20.067784,-0.000128,20.076473,0.4087,0.180,4.30827,0.00000
428.00,4.31132,20.067901,-0.000125,20.076505,0.4093,0.180,4.31132,0.00000
429.00,4.31374,20.067921,-0.000124,20.076493,0.4099,0.180,4.31374,0.00000
430.00,4.31560,20.067874,-0.000129,20.076385,0.4105,0.180,4.31560,0.00000
431.00,4.31857,20.067877,-0.000133,20.076369,0.4111,0.181,4.31857,0.00000
432.00,4.32108,20.067763,-0.000131,20.076246,0.4117,0.181,4.32108,0.00000
433.00,4.32273,20.067639,-0.000131,20.076148,0.4122,0.181,4.32273,0.00000
434.00,4.32499,20.067700,-0.000133,20.076132,0.4128,0.181,4.32499,0.00000
435.00,4.32717,20.067692,-0.000130,20.076135,0.4134,0.181,4.32717,0.00000
436.00,4.32897,20.067654,-0.000128,20.076090,0.4139,0.181,4.32897,0.00000
437.00,4.33175,20.067854,-0.000129,20.076229,0.4145,0.181,4.33175,0.00000
438.00,4.33454,20.067916,-0.000131,20.076259,0.4151,0.182,4.33454,0.00000
439.00,4.33654,20.067944,-0.000130,20.076262,0.4156,0.182,4.33654,0.00000
440.00,4.33872,20.067914,-0.000132,20.076206,0.4162,0.182,4.33872,0.00000
441.00,4.34046,20.068034,-0.000137,20.076298,0.4167,0.182,4.34046,0.00000
442.00,4.34094,20.068059,-0.000139,20.076361,0.4173,0.183,4.34094,0.00000
443.00,4.34168,20.068282,-0.000139,20.076544,0.4178,0.183,4.34168,0.00000
444.00,4.34322,20.068327,-0.000142,20.076600,0.4184,0.183,4.34322,0.00000
445.00,4.34365,20.068410,-0.000143,20.076619,0.4190,0.183,4.34365,0.00000
446.00,4.34503,20.068399,-0.000136,20.076543,0.4196,0.183,4.34503,0.00000
447.00,4.34719,20.068446,-0.000135,20.076534,0.4201,0.183,4.34719,0.00000
448.00,4.34841,20.068367,-0.000132,20.076431,0.4207,0.183,4.34841,0.00000
449.00,4.34862,20.068307,-0.000129,20.076321,0.4212,0.183,4.34862,0.00000
450.00,4.34947,20.068260,-0.000127,20.076318,0.4218,0.183,4.34947,0.00000
451.00,4.34939,20.068332,-0.000127,20.076410,0.4224,0.183,4.34939,0.00000
452.00,4.34972,20.068312,-0.000128,20.076328,0.4229,0.184,4.34972,0.00000
453.00,4.35121,20.068273,-0.000132,20.076271,0.4235,0.184,4.35121,0.00000
454.00,4.35381,20.068402,-0.000131,20.076336,0.4240,0.184,4.35381,0.00000
455.00,4.35570,20.068403,-0.000132,20.076293,0.4246,0.184,4.35570,0.00000
456.00,4.35758,20.068369,-0.000137,20.076243,0.4251,0.184,4.35758,0.00000
457.00,4.35803,20.068276,-0.000136,20.076213,0.4256,0.185,4.35803,0.00000
458.00,4.35838,20.068241,-0.000133,20.076172,0.4261,0.185,4.35838,0.00000
459.00,4.35854,20.068153,-0.000136,20.076139,0.4266,0.185,4.35854,0.00000
460.00,4.35941,20.068142,-0.000136,20.076088,0.4271,0.185,4.35941,0.00000
461.00,4.35972,20.068140,-0.000132,20.076062,0.4276,0.185,4.35972,0.00000
462.00,4.36047,20.068163,-0.000131,20.076061,0.4281,0.185,4.36047,0.00000
463.00,4.35973,20.068198,-0.000129,20.076078,0.4286,0.185,4.35973,0.00000
464.00,4.35947,20.068236,-0.000126,20.076093,0.4291,0.185,4.35947,0.00000
465.00,4.35933,20.068461,-0.000124,20.076284,0.4297,0.185,4.35933,0.00000
466.00,4.35968,20.068563,-0.000123,20.076351,0.4302,0.185,4.35968,0.00000
467.00,4.36133,20.068714,-0.000123,20.076427,0.4308,0.185,4.36133,0.00000
468.00,4.36264,20.068825,-0.000121,20.076518,0.4313,0.185,4.36264,0.00000
469.00,4.36335,20.068974,-0.000121,20.076623,0.4319,0.186,4.36335,0.00000
470.00,4.36340,20.068980,-0.000120,20.076613,0.4324,0.186,4.36340,0.00000
471.00,4.36381,20.068813,-0.000122,20.076455,0.4329,0.186,4.36381,0.00000
472.00,4.36286,20.068763,-0.000123,20.076427,0.4334,0.186,4.36286,0.00000
473.00,4.36241,20.068827,-0.000124,20.076470,0.4340,0.186,4.36241,0.00000
474.00,4.36262,20.068631,-0.000125,20.076271,0.4345,0.186,4.36262,0.00000
475.00,4.36286,20.068537,-0.000126,20.076186,0.4350,0.187,4.36286,0.00000
476.00,4.36266,20.068786,-0.000126,20.076425,0.4356,0.187,4.36266,0.00000
477.00,4.36443,20.068722,-0.000124,20.076363,0.4361,0.187,4.36443,0.00000
478.00,4.36602,20.068682,-0.000126,20.076261,0.4367,0.187,4.36602,0.00000
479.00,4.36683,20.068870,-0.000128,20.076398,0.4372,0.187,4.36683,0.00000
480.00,4.36831,20.068939,-0.000127,20.076385,0.4378,0.187,4.36831,0.00000
481.00,4.36900,20.068925,-0.000128,20.076308,0.4383,0.187,4.36900,0.00000
482.00,4.36879,20.069101,-0.000128,20.076390,0.4389,0.187,4.36879,0.00000
483.00,4.36804,20.069123,-0.000127,20.076382,0.4394,0.187,4.36804,0.00000
484.00,4.36813,20.069086,-0.000123,20.076378,0.4400,0.187,4.36813,0.00000
485.00,4.36790,20.068971,-0.000123,20.076292,0.4405,0.187,4.36790,0.00000
486.00,4.36843,20.068964,-0.000122,20.076180,0.4411,0.188,4.36843,0.00000
487.00,4.36839,20.068944,-0.000124,20.076154,0.4416,0.188,4.36839,0.00000
488.00,4.36982,20.068937,-0.000125,20.076137,0.4422,0.188,4.36982,0.00000
489.00,4.37065,20.068982,-0.000127,20.076137,0.4427,0.188,4.37065,0.00000
490.00,4.37001,20.069052,-0.000127,20.076191,0.4433,0.188,4.37001,0.00000
491.00,4.36947,20.069141,-0.000127,20.076358,0.4439,0.188,4.36947,0.00000
492.00,4.36895,20.069155,-0.000126,20.076379,0.4444,0.189,4.36895,0.00000
493.00,4.36900,20.069204,-0.000125,20.076448,0.4450,0.189,4.36900,0.00000
494.00,4.36894,20.069171,-0.000126,20.076436,0.4456,0.189,4.36894,0.00000
495.00,4.37015,20.069241,-0.000125,20.076501,0.4462,0.189,4.37015,0.00000
496.00,4.37178,20.069090,-0.000124,20.076334,0.4467,0.189,4.37178,0.00000
497.00,4.37307,20.069105,-0.000126,20.076319,0.4473,0.189,4.37307,0.00000
498.00,4.37275,20.069190,-0.000126,20.076315,0.4479,0.189,4.37275,0.00000
499.00,4.37314,20.069256,-0.000125,20.076277,0.4484,0.189,4.37314,0.00000
500.00,4.37325,20.069306,-0.000125,20.076278,0.4490,0.189,4.37325,0.00000
501.00,4.37259,20.069355,-0.000127,20.076320,0.4495,0.190,4.37259,0.00000
502.00,4.37141,20.069352,-0.000124,20.076273,0.4501,0.190,4.37141,0.00000
503.00,4.37117,20.069286,-0.000123,20.076224,0.4506,0.190,4.37117,0.00000
504.00,4.37066,20.069251,-0.000123,20.076221,0.4512,0.190,4.37066,0.00000
505.00,4.37067,20.069342,-0.000124,20.076288,0.4517,0.190,4.37067,0.00000
506.00,4.37120,20.069409,-0.000123,20.076276,0.4523,0.190,4.37120,0.00000
507.00,4.37250,20.069434,-0.000126,20.076248,0.4528,0.190,4.37250,0.00000
508.00,4.37320,20.069482,-0.000126,20.076267,0.4533,0.190,4.37320,0.00000
509.00,4.37317,20.069574,-0.000127,20.076259,0.4538,0.191,4.37317,0.00000
510.00,4.37313,20.069535,-0.000128,20.076164,0.4543,0.191,4.37313,0.00000
511.00,4.37292,20.069671,-0.000130,20.076297,0.4549,0.191,4.37292,0.00000
512.00,4.37306,20.069800,-0.000128,20.076392,0.4553,0.191,4.37306,0.00000
513.00,4.37278,20.069903,-0.000129,20.076463,0.4558,0.191,4.37278,0.00000
514.00,4.37357,20.069958,-0.000127,20.076554,0.4563,0.191,4.37357,0.00000
515.00,4.37416,20.069921,-0.000125,20.076517,0.4567,0.191,4.37416,0.00000
516.00,4.37475,20.069912,-0.000127,20.076479,0.4572,0.192,4.37475,0.00000
517.00,4.37443,20.069875,-0.000124,20.076387,0.4576,0.192,4.37443,0.00000
518.00,4.37545,20.069668,-0.000124,20.076158,0.4580,0.192,4.37545,0.00000
519.00,4.37525,20.069764,-0.000124,20.076177,0.4585,0.192,4.37525,0.00000
520.00,4.37465,20.069876,-0.000125,20.076181,0.4590,0.192,4.37465,0.00000
521.00,4.37392,20.069923,-0.000123,20.076147,0.4595,0.192,4.37392,0.00000
522.00,4.37474,20.069952,-0.000125,20.076170,0.4599,0.192,4.37474,0.00000
523.00,4.37413,20.070242,-0.000127,20.076433,0.4605,0.192,4.37413,0.00000
524.00,4.37415,20.070113,-0.000128,20.076306,0.4610,0.193,4.37415,0.00000
525.00,4.37468,20.070104,-0.000127,20.076315,0.4614,0.193,4.37468,0.00000
526.00,4.37509,20.070006,-0.000127,20.076236,0.4619,0.193,4.37509,0.00000
527.00,4.37500,20.070064,-0.000126,20.076281,0.4624,0.193,4.37500,0.00000
528.00,4.37498,20.069991,-0.000123,20.076164,0.4629,0.193,4.37498,0.00000
529.00,4.37534,20.069989,-0.000124,20.076157,0.4634,0.193,4.37534,0.00000
530.00,4.37502,20.070171,-0.000123,20.076294,0.4639,0.193,4.37502,0.00000
531.00,4.37509,20.070238,-0.000124,20.076353,0.4644,0.194,4.37509,0.00000
532.00,4.37455,20.070148,-0.000123,20.076276,0.4648,0.194,4.37455,0.00000
533.00,4.37431,20.070162,-0.000125,20.076292,0.4653,0.194,4.37431,0.00000
534.00,4.37412,20.070372,-0.000123,20.076410,0.4658,0.194,4.37412,0.00000
535.00,4.37436,20.070184,-0.000121,20.076260,0.4663,0.194,4.37436,0.00000
536.00,4.37441,20.070288,-0.000118,20.076319,0.4668,0.194,4.37441,0.00000
537.00,4.37465,20.070373,-0.000118,20.076337,0.4673,0.194,4.37465,0.00000
538.00,4.37538,20.070387,-0.000117,20.076314,0.4678,0.194,4.37538,0.00000
539.00,4.37501,20.070298,-0.000118,20.076209,0.4683,0.194,4.37501,0.00000
540.00,4.37536,20.070357,-0.000116,20.076206,0.4688,0.194,4.37536,0.00000
541.00,4.37527,20.070305,-0.000116,20.076127,0.4693,0.194,4.37527,0.00000
542.00,4.37568,20.070241,-0.000120,20.076079,0.4698,0.194,4.37568,0.00000
543.00,4.37501,20.070406,-0.000120,20.076210,0.4703,0.194,4.37501,0.00000
544.00,4.37461,20.070498,-0.000119,20.076269,0.4708,0.195,4.37461,0.00000
545.00,4.37417,20.070657,-0.000122,20.076370,0.4713,0.195,4.37417,0.00000
546.00,4.37372,20.070711,-0.000123,20.076383,0.4718,0.195,4.37372,0.00000
547.00,4.37295,20.070860,-0.000118,20.076467,0.4723,0.195,4.37295,0.00000
548.00,4.37453,20.070776,-0.000120,20.076369,0.4729,0.195,4.37453,0.00000
549.00,4.37553,20.070706,-0.000121,20.076336,0.4734,0.195,4.37553,0.00000
550.00,4.37556,20.070805,-0.000122,20.076431,0.4739,0.196,4.37556,0.00000
551.00,4.37620,20.070845,-0.000124,20.076459,0.4745,0.196,4.37620,0.00000
552.00,4.37641,20.070691,-0.000126,20.076323,0.4750,0.196,4.37641,0.00000
553.00,4.37491,20.070617,-0.000124,20.076243,0.4755,0.196,4.37491,0.00000
554.00,4.37484,20.070705,-0.000123,20.076276,0.4760,0.196,4.37484,0.00000
555.00,4.37540,20.070623,-0.000121,20.076153,0.4765,0.196,4.37540,0.00000
556.00,4.37549,20.070575,-0.000119,20.076117,0.4770,0.196,4.37549,0.00000
557.00,4.37556,20.070691,-0.000120,20.076189,0.4776,0.196,4.37556,0.00000
558.00,4.37561,20.070818,-0.000121,20.076279,0.4781,0.196,4.37561,0.00000
559.00,4.37543,20.070835,-0.000119,20.076260,0.4786,0.196,4.37543,0.00000
560.00,4.37527,20.070703,-0.000117,20.076186,0.4791,0.196,4.37527,0.00000
@4,2.5000,5.0, 560.043000000005 
561.00,4.37536,20.070867,-0.000119,20.076331,0.4797,0.196,4.37536,0.00000
562.00,4.37323,20.070940,-0.000115,20.076366,0.4802,0.196,4.37323,0.00000
563.00,4.35301,20.070944,-0.000115,20.076317,0.4807,0.196,4.35301,0.00000
564.00,4.30674,20.071044,-0.000114,20.076368,0.4812,0.196,4.30674,0.00000
565.00,4.23677,20.071069,-0.000116,20.076340,0.4816,0.197,4.23677,0.00000
566.00,4.14661,20.070902,-0.000114,20.076131,0.4821,0.197,4.14661,0.00000
567.00,4.04410,20.070978,-0.000116,20.076173,0.4826,0.197,4.04410,0.00000
568.00,3.96038,20.071080,-0.000115,20.076261,0.4831,0.197,3.96038,0.00000
569.00,3.91039,20.071197,-0.000120,20.076399,0.4836,0.197,3.91039,0.00000
570.00,3.89159,20.071323,-0.000121,20.076473,0.4840,0.197,3.89159,0.00000
571.00,3.89803,20.071463,-0.000125,20.076609,0.4845,0.198,3.89803,0.00000
572.00,3.92279,20.071500,-0.000124,20.076628,0.4849,0.198,3.92279,0.00000
573.00,3.95037,20.071358,-0.000123,20.076495,0.4853,0.198,3.95037,0.00000
574.00,3.97264,20.071279,-0.000122,20.076359,0.4858,0.198,3.97264,0.00000
575.00,3.99117,20.071334,-0.000122,20.076378,0.4862,0.198,3.99117,0.00000
576.00,4.00840,20.071330,-0.000118,20.076319,0.4867,0.198,4.00840,0.00000
577.00,4.02526,20.071482,-0.000117,20.076432,0.4871,0.198,4.02526,0.00000
578.00,4.04207,20.071647,-0.000118,20.076549,0.4876,0.198,4.04207,0.00000
579.00,4.05864,20.071627,-0.000121,20.076576,0.4880,0.199,4.05864,0.00000
580.00,4.07443,20.071631,-0.000121,20.076593,0.4884,0.199,4.07443,0.00000
581.00,4.09023,20.071721,-0.000122,20.076635,0.4889,0.199,4.09023,0.00000
582.00,4.10475,20.071630,-0.000123,20.076549,0.4893,0.199,4.10475,0.00000
583.00,4.11761,20.071716,-0.000122,20.076568,0.4897,0.199,4.11761,0.00000
584.00,4.12981,20.071744,-0.000120,20.076561,0.4901,0.199,4.12981,0.00000
585.00,4.14062,20.071776,-0.000120,20.076516,0.4905,0.199,4.14062,0.00000
586.00,4.15036,20.071709,-0.000119,20.076433,0.4909,0.199,4.15036,0.00000
587.00,4.15987,20.071717,-0.000118,20.076393,0.4912,0.199,4.15987,0.00000
588.00,4.16982,20.071521,-0.000122,20.076222,0.4916,0.199,4.16982,0.00000
589.00,4.17863,20.071458,-0.000121,20.076115,0.4920,0.200,4.17863,0.00000
590.00,4.18829,20.071514,-0.000116,20.076189,0.4924,0.199,4.18829,0.00000
591.00,4.19597,20.071450,-0.000115,20.076182,0.4928,0.199,4.19597,0.00000
592.00,4.20324,20.071472,-0.000118,20.076268,0.4932,0.200,4.20324,0.00000
593.00,4.21017,20.071767,-0.000112,20.076507,0.4936,0.199,4.21017,0.00000
594.00,4.21726,20.071783,-0.000114,20.076533,0.4940,0.200,4.21726,0.00000
595.00,4.22314,20.071733,-0.000116,20.076514,0.4944,0.200,4.22314,0.00000
596.00,4.22973,20.071915,-0.000117,20.076641,0.4948,0.200,4.22973,0.00000
597.00,4.23607,20.071917,-0.000116,20.076578,0.4951,0.200,4.23607,0.00000
598.00,4.24162,20.071990,-0.000117,20.076651,0.4956,0.200,4.24162,0.00000
599.00,4.24753,20.072256,-0.000116,20.076818,0.4960,0.200,4.24753,0.00000
600.00,4.25243,20.072224,-0.000117,20.076734,0.4964,0.200,4.25243,0.00000
601.00,4.25734,20.072271,-0.000119,20.076710,0.4968,0.201,4.25734,0.00000
602.00,4.26202,20.072431,-0.000119,20.076758,0.4972,0.201,4.26202,0.00000
603.00,4.26671,20.072255,-0.000120,20.076528,0.4975,0.201,4.26671,0.00000
604.00,4.27100,20.072183,-0.000119,20.076493,0.4979,0.201,4.27100,0.00000
605.00,4.27538,20.072250,-0.000120,20.076510,0.4983,0.201,4.27538,0.00000
606.00,4.27985,20.072178,-0.000118,20.076415,0.4986,0.201,4.27985,0.00000
607.00,4.28286,20.071930,-0.000116,20.076243,0.4990,0.201,4.28286,0.00000
608.00,4.28652,20.071928,-0.000117,20.076285,0.4994,0.201,4.28652,0.00000
609.00,4.28937,20.071865,-0.000118,20.076198,0.4998,0.201,4.28937,0.00000
610.00,4.29264,20.071859,-0.000119,20.076165,0.5002,0.201,4.29264,0.00000
611.00,4.29537,20.071818,-0.000118,20.076129,0.5005,0.201,4.29537,0.00000
612.00,4.29878,20.071935,-0.000119,20.076207,0.5009,0.202,4.29878,0.00000
613.00,4.30143,20.071946,-0.000119,20.076118,0.5012,0.202,4.30143,0.00000
614.00,4.30384,20.071940,-0.000121,20.076084,0.5015,0.202,4.30384,0.00000
615.00,4.30655,20.071971,-0.000119,20.076096,0.5019,0.202,4.30655,0.00000
616.00,4.30896,20.072035,-0.000120,20.076133,0.5022,0.202,4.30896,0.00000
617.00,4.31169,20.072009,-0.000119,20.076083,0.5025,0.202,4.31169,0.00000
618.00,4.31441,20.072080,-0.000118,20.076185,0.5029,0.202,4.31441,0.00000
619.00,4.31706,20.072224,-0.000114,20.076271,0.5033,0.202,4.31706,0.00000
620.00,4.31966,20.072277,-0.000115,20.076289,0.5036,0.202,4.31966,0.00000
621.00,4.32255,20.072190,-0.000119,20.076198,0.5040,0.203,4.32255,0.00000
622.00,4.32436,20.072074,-0.000124,20.076111,0.5043,0.203,4.32436,0.00000
623.00,4.32562,20.071961,-0.000127,20.075988,0.5047,0.203,4.32562,0.00000
624.00,4.32730,20.071850,-0.000131,20.075887,0.5050,0.203,4.32730,0.00000
625.00,4.32878,20.071909,-0.000131,20.075934,0.5053,0.204,4.32878,0.00000
626.00,4.32939,20.071978,-0.000127,20.075999,0.5057,0.204,4.32939,0.00000
627.00,4.33106,20.072185,-0.000121,20.076075,0.5060,0.203,4.33106,0.00000
628.00,4.33247,20.072290,-0.000118,20.076151,0.5063,0.203,4.33247,0.00000
629.00,4.33410,20.072293,-0.000117,20.076151,0.5067,0.203,4.33410,0.00000
630.00,4.33471,20.072192,-0.000120,20.076098,0.5071,0.203,4.33471,0.00000
631.00,4.33612,20.072165,-0.000125,20.076069,0.5074,0.204,4.33612,0.00000
632.00,4.33725,20.072297,-0.000125,20.076228,0.5078,0.204,4.33725,0.00000
633.00,4.33899,20.072329,-0.000125,20.076243,0.5082,0.204,4.33899,0.00000
634.00,4.33985,20.072382,-0.000123,20.076261,0.5086,0.204,4.33985,0.00000
635.00,4.34096,20.072465,-0.000122,20.076253,0.5089,0.204,4.34096,0.00000
636.00,4.34208,20.072606,-0.000120,20.076295,0.5093,0.204,4.34208,0.00000
637.00,4.34343,20.072554,-0.000122,20.076223,0.5097,0.205,4.34343,0.00000
638.00,4.34397,20.072636,-0.000121,20.076260,0.5100,0.205,4.34397,0.00000
639.00,4.34518,20.072615,-0.000121,20.076203,0.5104,0.205,4.34518,0.00000
640.00,4.34647,20.072661,-0.000119,20.076233,0.5107,0.205,4.34647,0.00000
641.00,4.34752,20.072736,-0.000119,20.076299,0.5111,0.205,4.34752,0.00000
642.00,4.34820,20.072691,-0.000117,20.076214,0.5114,0.205,4.34820,0.00000
643.00,4.34919,20.072749,-0.000118,20.076252,0.5118,0.205,4.34919,0.00000
644.00,4.34957,20.072815,-0.000118,20.076263,0.5121,0.205,4.34957,0.00000
645.00,4.35014,20.072921,-0.000117,20.076295,0.5124,0.205,4.35014,0.00000
646.00,4.35032,20.073062,-0.000115,20.076341,0.5128,0.205,4.35032,0.00000
647.00,4.34941,20.073153,-0.000117,20.076396,0.5132,0.206,4.34941,0.00000
648.00,4.34970,20.073155,-0.000116,20.076371,0.5135,0.206,4.34970,0.00000
649.00,4.34977,20.073221,-0.000116,20.076447,0.5139,0.206,4.34977,0.00000
650.00,4.34982,20.073266,-0.000117,20.076491,0.5143,0.206,4.34982,0.00000
651.00,4.35018,20.073156,-0.000118,20.076410,0.5146,0.206,4.35018,0.00000
652.00,4.35121,20.073171,-0.000118,20.076384,0.5150,0.206,4.35121,0.00000
653.00,4.35165,20.073259,-0.000116,20.076438,0.5154,0.206,4.35165,0.00000
654.00,4.35323,20.073231,-0.000117,20.076382,0.5158,0.206,4.35323,0.00000
655.00,4.35373,20.073152,-0.000115,20.076297,0.5162,0.206,4.35373,0.00000
656.00,4.35383,20.073169,-0.000116,20.076291,0.5166,0.206,4.35383,0.00000
657.00,4.35514,20.073235,-0.000114,20.076388,0.5170,0.207,4.35514,0.00000
658.00,4.35585,20.073210,-0.000115,20.076370,0.5174,0.207,4.35585,0.00000
659.00,4.35628,20.073222,-0.000115,20.076401,0.5178,0.207,4.35628,0.00000
660.00,4.35779,20.073138,-0.000117,20.076332,0.5182,0.207,4.35779,0.00000
661.00,4.35847,20.073207,-0.000115,20.076361,0.5186,0.207,4.35847,0.00000
662.00,4.35896,20.073243,-0.000116,20.076370,0.5190,0.207,4.35896,0.00000
663.00,4.35882,20.073112,-0.000116,20.076223,0.5194,0.207,4.35882,0.00000
664.00,4.35801,20.073107,-0.000115,20.076145,0.5198,0.207,4.35801,0.00000
665.00,4.35661,20.073213,-0.000113,20.076179,0.5202,0.207,4.35661,0.00000
666.00,4.35669,20.073296,-0.000113,20.076265,0.5206,0.208,4.35669,0.00000
667.00,4.35702,20.073334,-0.000108,20.076244,0.5209,0.208,4.35702,0.00000
668.00,4.35796,20.073432,-0.000110,20.076270,0.5213,0.208,4.35796,0.00000
669.00,4.35911,20.073487,-0.000110,20.076292,0.5217,0.208,4.35911,0.00000
670.00,4.36032,20.073620,-0.000111,20.076319,0.5221,0.208,4.36032,0.00000
671.00,4.36069,20.073491,-0.000112,20.076183,0.5225,0.208,4.36069,0.00000
672.00,4.35994,20.073430,-0.000116,20.076145,0.5229,0.208,4.35994,0.00000
673.00,4.35957,20.073418,-0.000116,20.076093,0.5233,0.208,4.35957,0.00000
674.00,4.35944,20.073488,-0.000116,20.076135,0.5237,0.208,4.35944,0.00000
675.00,4.35962,20.073586,-0.000113,20.076300,0.5241,0.208,4.35962,0.00000
676.00,4.35989,20.073658,-0.000112,20.076385,0.5245,0.208,4.35989,0.00000
677.00,4.36100,20.073732,-0.000112,20.076443,0.5249,0.208,4.36100,0.00000
678.00,4.36227,20.073746,-0.000114,20.076456,0.5253,0.209,4.36227,0.00000
679.00,4.36376,20.073896,-0.000115,20.076617,0.5258,0.209,4.36376,0.00000
680.00,4.36467,20.073805,-0.000118,20.076554,0.5262,0.209,4.36467,0.00000
681.00,4.36474,20.073835,-0.000116,20.076533,0.5266,0.209,4.36474,0.00000
682.00,4.36448,20.073734,-0.000114,20.076431,0.5270,0.209,4.36448,0.00000
683.00,4.36373,20.073698,-0.000111,20.076429,0.5274,0.209,4.36373,0.00000
684.00,4.36269,20.073829,-0.000112,20.076464,0.5279,0.209,4.36269,0.00000
685.00,4.36236,20.073822,-0.000109,20.076447,0.5284,0.209,4.36236,0.00000
686.00,4.36330,20.074020,-0.000112,20.076563,0.5288,0.209,4.36330,0.00000
687.00,4.36410,20.074048,-0.000114,20.076555,0.5293,0.209,4.36410,0.00000
688.00,4.36461,20.074197,-0.000110,20.076621,0.5298,0.209,4.36461,0.00000
689.00,4.36500,20.074090,-0.000108,20.076536,0.5303,0.209,4.36500,0.00000
690.00,4.36442,20.074185,-0.000113,20.076548,0.5307,0.210,4.36442,0.00000
691.00,4.36434,20.074044,-0.000111,20.076470,0.5312,0.210,4.36434,0.00000
692.00,4.36465,20.074133,-0.000109,20.076477,0.5317,0.210,4.36465,0.00000
693.00,4.36533,20.074173,-0.000114,20.076543,0.5322,0.210,4.36533,0.00000
694.00,4.36500,20.074119,-0.000117,20.076510,0.5326,0.210,4.36500,0.00000
695.00,4.36626,20.074067,-0.000114,20.076462,0.5331,0.210,4.36626,0.00000
696.00,4.36606,20.074102,-0.000115,20.076406,0.5336,0.210,4.36606,0.00000
697.00,4.36551,20.074276,-0.000118,20.076540,0.5341,0.211,4.36551,0.00000
698.00,4.36505,20.074360,-0.000116,20.076542,0.5345,0.211,4.36505,0.00000
699.00,4.36496,20.074315,-0.000116,20.076455,0.5349,0.211,4.36496,0.00000
700.00,4.36397,20.074243,-0.000117,20.076375,0.5354,0.211,4.36397,0.00000
701.00,4.36381,20.074277,-0.000117,20.076409,0.5358,0.211,4.36381,0.00000
702.00,4.36392,20.074132,-0.000115,20.076310,0.5363,0.211,4.36392,0.00000
703.00,4.36385,20.074102,-0.000115,20.076312,0.5368,0.211,4.36385,0.00000
704.00,4.36493,20.074192,-0.000113,20.076395,0.5372,0.211,4.36493,0.00000
705.00,4.36568,20.074286,-0.000114,20.076419,0.5377,0.211,4.36568,0.00000
706.00,4.36617,20.074176,-0.000115,20.076295,0.5381,0.212,4.36617,0.00000
707.00,4.36661,20.074166,-0.000115,20.076251,0.5385,0.212,4.36661,0.00000
708.00,4.36677,20.074195,-0.000114,20.076235,0.5390,0.212,4.36677,0.00000
709.00,4.36638,20.074161,-0.000115,20.076202,0.5394,0.212,4.36638,0.00000
710.00,4.36680,20.074047,-0.000113,20.076117,0.5398,0.212,4.36680,0.00000
711.00,4.36694,20.074169,-0.000111,20.076234,0.5403,0.212,4.36694,0.00000
712.00,4.36589,20.074347,-0.000108,20.076344,0.5408,0.212,4.36589,0.00000
713.00,4.36554,20.074351,-0.000109,20.076337,0.5412,0.212,4.36554,0.00000
714.00,4.36552,20.074323,-0.000106,20.076268,0.5416,0.212,4.36552,0.00000
715.00,4.36510,20.074549,-0.000108,20.076435,0.5421,0.212,4.36510,0.00000
716.00,4.36517,20.074579,-0.000112,20.076402,0.5425,0.212,4.36517,0.00000
717.00,4.36678,20.074498,-0.000116,20.076318,0.5429,0.212,4.36678,0.00000
718.00,4.36707,20.074496,-0.000116,20.076278,0.5434,0.213,4.36707,0.00000
719.00,4.36688,20.074583,-0.000118,20.076362,0.5438,0.213,4.36688,0.00000
720.00,4.36766,20.074367,-0.000115,20.076194,0.5442,0.213,4.36766,0.00000
721.00,4.36865,20.074271,-0.000111,20.076172,0.5446,0.213,4.36865,0.00000
722.00,4.36839,20.074166,-0.000111,20.076086,0.5450,0.213,4.36839,0.00000
723.00,4.36919,20.074073,-0.000111,20.075970,0.5454,0.213,4.36919,0.00000
724.00,4.36971,20.074119,-0.000108,20.075905,0.5458,0.213,4.36971,0.00000
725.00,4.36881,20.074289,-0.000106,20.076023,0.5463,0.213,4.36881,0.00000
726.00,4.36769,20.074392,-0.000108,20.076057,0.5467,0.213,4.36769,0.00000
727.00,4.36712,20.074590,-0.000106,20.076201,0.5471,0.213,4.36712,0.00000
728.00,4.36690,20.074732,-0.000105,20.076310,0.5475,0.213,4.36690,0.00000
729.00,4.36660,20.074755,-0.000110,20.076354,0.5479,0.213,4.36660,0.00000
730.00,4.36686,20.074715,-0.000119,20.076283,0.5482,0.213,4.36686,0.00000
731.00,4.36623,20.074774,-0.000118,20.076256,0.5486,0.214,4.36623,0.00000
732.00,4.36605,20.074721,-0.000119,20.076173,0.5490,0.214,4.36605,0.00000
733.00,4.36592,20.074869,-0.000120,20.076242,0.5494,0.214,4.36592,0.00000
734.00,4.36683,20.074818,-0.000122,20.076157,0.5497,0.214,4.36683,0.00000
735.00,4.36763,20.075075,-0.000119,20.076347,0.5501,0.214,4.36763,0.00000
736.00,4.36922,20.074987,-0.000117,20.076313,0.5504,0.214,4.36922,0.00000
737.00,4.36963,20.075019,-0.000119,20.076324,0.5508,0.214,4.36963,0.00000
738.00,4.37019,20.074982,-0.000118,20.076323,0.5511,0.214,4.37019,0.00000
739.00,4.37012,20.075133,-0.000115,20.076486,0.5515,0.214,4.37012,0.00000
740.00,4.37059,20.075003,-0.000115,20.076378,0.5518,0.214,4.37059,0.00000
741.00,4.37089,20.075082,-0.000117,20.076412,0.5521,0.215,4.37089,0.00000
742.00,4.37111,20.075174,-0.000115,20.076494,0.5525,0.215,4.37111,0.00000
743.00,4.37057,20.075167,-0.000117,20.076418,0.5528,0.215,4.37057,0.00000
744.00,4.36965,20.075039,-0.000117,20.076260,0.5531,0.215,4.36965,0.00000
745.00,4.36862,20.075159,-0.000116,20.076307,0.5534,0.215,4.36862,0.00000
746.00,4.36737,20.075160,-0.000117,20.076283,0.5537,0.215,4.36737,0.00000
747.00,4.36676,20.075261,-0.000119,20.076317,0.5540,0.215,4.36676,0.00000
748.00,4.36577,20.075240,-0.000121,20.076331,0.5543,0.215,4.36577,0.00000
749.00,4.36653,20.075333,-0.000120,20.076387,0.5546,0.215,4.36653,0.00000
750.00,4.36651,20.075256,-0.000119,20.076335,0.5548,0.215,4.36651,0.00000
@5,2.5000,5.0, 750.005000000005 
751.00,4.36707,20.075205,-0.000119,20.076225,0.5551,0.215,4.36707,0.00000
752.00,4.36681,20.075059,-0.000118,20.076117,0.5554,0.216,4.36681,0.00000
753.00,4.35266,20.075013,-0.000115,20.076072,0.5556,0.215,4.35266,0.00000
754.00,4.31477,20.075099,-0.000117,20.076111,0.5559,0.216,4.31477,0.00000
755.00,4.25682,20.074986,-0.000124,20.076037,0.5562,0.216,4.25682,0.00000
756.00,4.18136,20.075071,-0.000126,20.076145,0.5565,0.216,4.18136,0.00000
757.00,4.09373,20.075199,-0.000126,20.076249,0.5567,0.216,4.09373,0.00000
758.00,4.02072,20.075352,-0.000124,20.076392,0.5570,0.216,4.02072,0.00000
759.00,3.97887,20.075299,-0.000124,20.076382,0.5573,0.216,3.97887,0.00000
760.00,3.96428,20.075567,-0.000122,20.076491,0.5576,0.216,3.96428,0.00000
761.00,3.97133,20.075567,-0.000120,20.076440,0.5579,0.216,3.97133,0.00000
762.00,3.99437,20.075456,-0.000122,20.076287,0.5582,0.216,3.99437,0.00000
763.00,4.02072,20.075336,-0.000125,20.076110,0.5584,0.217,4.02072,0.00000
764.00,4.04088,20.075309,-0.000123,20.076016,0.5587,0.217,4.04088,0.00000
765.00,4.05736,20.075286,-0.000121,20.076059,0.5590,0.217,4.05736,0.00000
766.00,4.07150,20.075442,-0.000122,20.076219,0.5593,0.217,4.07150,0.00000
767.00,4.08631,20.075481,-0.000126,20.076224,0.5596,0.217,4.08631,0.00000
768.00,4.10001,20.075588,-0.000128,20.076305,0.5599,0.217,4.10001,0.00000
769.00,4.11405,20.075710,-0.000133,20.076394,0.5602,0.218,4.11405,0.00000
770.00,4.12645,20.075693,-0.000131,20.076304,0.5605,0.218,4.12645,0.00000
771.00,4.13954,20.075644,-0.000131,20.076228,0.5608,0.218,4.13954,0.00000
772.00,4.15108,20.075590,-0.000127,20.076201,0.5611,0.218,4.15108,0.00000
773.00,4.16170,20.075665,-0.000127,20.076214,0.5614,0.218,4.16170,0.00000
774.00,4.17118,20.075719,-0.000124,20.076279,0.5617,0.218,4.17118,0.00000
775.00,4.18094,20.075847,-0.000126,20.076364,0.5620,0.218,4.18094,0.00000
776.00,4.19020,20.075887,-0.000123,20.076361,0.5622,0.218,4.19020,0.00000
777.00,4.19875,20.076042,-0.000122,20.076479,0.5625,0.218,4.19875,0.00000
778.00,4.20695,20.076080,-0.000118,20.076484,0.5627,0.218,4.20695,0.00000
779.00,4.21462,20.076114,-0.000115,20.076445,0.5630,0.218,4.21462,0.00000
780.00,4.22166,20.076095,-0.000117,20.076390,0.5632,0.218,4.22166,0.00000
781.00,4.22658,20.076189,-0.000121,20.076395,0.5635,0.218,4.22658,0.00000
782.00,4.23075,20.076202,-0.000121,20.076334,0.5637,0.218,4.23075,0.00000
783.00,4.23476,20.076101,-0.000120,20.076234,0.5640,0.219,4.23476,0.00000
784.00,4.23903,20.076029,-0.000125,20.076170,0.5643,0.219,4.23903,0.00000
785.00,4.24372,20.076081,-0.000126,20.076169,0.5645,0.219,4.24372,0.00000
786.00,4.24850,20.076067,-0.000126,20.076147,0.5648,0.219,4.24850,0.00000
787.00,4.25406,20.076195,-0.000124,20.076266,0.5651,0.219,4.25406,0.00000
788.00,4.25863,20.076282,-0.000122,20.076358,0.5654,0.219,4.25863,0.00000
789.00,4.26314,20.076301,-0.000119,20.076349,0.5657,0.219,4.26314,0.00000
790.00,4.26644,20.076308,-0.000118,20.076382,0.5661,0.219,4.26644,0.00000
791.00,4.27009,20.076268,-0.000115,20.076362,0.5664,0.219,4.27009,0.00000
792.00,4.27445,20.076178,-0.000117,20.076262,0.5667,0.219,4.27445,0.00000
793.00,4.27915,20.076165,-0.000116,20.076250,0.5670,0.219,4.27915,0.00000
794.00,4.28327,20.076351,-0.000116,20.076392,0.5673,0.220,4.28327,0.00000
795.00,4.28684,20.076333,-0.000114,20.076364,0.5676,0.220,4.28684,0.00000
796.00,4.29119,20.076305,-0.000118,20.076345,0.5679,0.220,4.29119,0.00000
797.00,4.29330,20.076371,-0.000117,20.076389,0.5682,0.220,4.29330,0.00000
798.00,4.29625,20.076342,-0.000125,20.076305,0.5685,0.220,4.29625,0.00000
799.00,4.29808,20.076173,-0.000130,20.076121,0.5687,0.220,4.29808,0.00000
800.00,4.30064,20.076170,-0.000133,20.076083,0.5690,0.221,4.30064,0.00000
801.00,4.30168,20.076317,-0.000131,20.076162,0.5694,0.221,4.30168,0.00000
802.00,4.30344,20.076279,-0.000131,20.076081,0.5697,0.221,4.30344,0.00000
803.00,4.30486,20.076511,-0.000125,20.076270,0.5700,0.221,4.30486,0.00000
804.00,4.30739,20.076676,-0.000120,20.076363,0.5703,0.221,4.30739,0.00000
805.00,4.30946,20.076786,-0.000119,20.076436,0.5706,0.221,4.30946,0.00000
806.00,4.31196,20.076746,-0.000116,20.076374,0.5709,0.221,4.31196,0.00000
807.00,4.31504,20.076864,-0.000114,20.076467,0.5712,0.221,4.31504,0.00000
808.00,4.31736,20.076801,-0.000114,20.076369,0.5715,0.221,4.31736,0.00000
809.00,4.31823,20.076844,-0.000116,20.076453,0.5719,0.221,4.31823,0.00000
810.00,4.32007,20.076733,-0.000116,20.076379,0.5722,0.221,4.32007,0.00000
811.00,4.32085,20.076780,-0.000116,20.076474,0.5725,0.221,4.32085,0.00000
812.00,4.32144,20.076824,-0.000118,20.076495,0.5728,0.221,4.32144,0.00000
813.00,4.32254,20.076892,-0.000117,20.076580,0.5730,0.221,4.32254,0.00000
814.00,4.32432,20.076830,-0.000118,20.076487,0.5733,0.222,4.32432,0.00000
815.00,4.32572,20.076908,-0.000116,20.076479,0.5736,0.222,4.32572,0.00000
816.00,4.32796,20.076920,-0.000116,20.076448,0.5739,0.222,4.32796,0.00000
817.00,4.32962,20.076896,-0.000116,20.076407,0.5742,0.222,4.32962,0.00000
818.00,4.33088,20.076928,-0.000116,20.076414,0.5746,0.222,4.33088,0.00000
819.00,4.33270,20.077005,-0.000114,20.076459,0.5748,0.222,4.33270,0.00000
820.00,4.33414,20.077058,-0.000115,20.076557,0.5752,0.222,4.33414,0.00000
821.00,4.33504,20.077148,-0.000118,20.076620,0.5754,0.222,4.33504,0.00000
822.00,4.33619,20.077138,-0.000119,20.076668,0.5757,0.222,4.33619,0.00000
823.00,4.33738,20.076983,-0.000122,20.076511,0.5760,0.223,4.33738,0.00000
824.00,4.33810,20.076814,-0.000122,20.076382,0.5763,0.223,4.33810,0.00000
825.00,4.33816,20.076811,-0.000121,20.076310,0.5765,0.223,4.33816,0.00000
826.00,4.33869,20.076771,-0.000115,20.076265,0.5768,0.223,4.33869,0.00000
827.00,4.33956,20.076823,-0.000111,20.076220,0.5771,0.223,4.33956,0.00000
828.00,4.33998,20.076883,-0.000106,20.076308,0.5774,0.223,4.33998,0.00000
829.00,4.33990,20.076971,-0.000104,20.076372,0.5777,0.223,4.33990,0.00000
830.00,4.34020,20.076914,-0.000101,20.076311,0.5779,0.223,4.34020,0.00000
831.00,4.34075,20.076954,-0.000103,20.076276,0.5782,0.223,4.34075,0.00000
832.00,4.34109,20.076960,-0.000105,20.076310,0.5784,0.224,4.34109,0.00000
833.00,4.34196,20.077030,-0.000106,20.076277,0.5787,0.224,4.34196,0.00000
834.00,4.34306,20.077253,-0.000104,20.076458,0.5790,0.224,4.34306,0.00000
835.00,4.34411,20.077478,-0.000106,20.076651,0.5792,0.224,4.34411,0.00000
836.00,4.34446,20.077496,-0.000103,20.076655,0.5795,0.224,4.34446,0.00000
837.00,4.34488,20.077365,-0.000098,20.076511,0.5797,0.224,4.34488,0.00000
838.00,4.34550,20.077449,-0.000095,20.076583,0.5799,0.224,4.34550,0.00000
839.00,4.34623,20.077367,-0.000098,20.076431,0.5801,0.224,4.34623,0.00000
840.00,4.34693,20.077233,-0.000098,20.076294,0.5803,0.224,4.34693,0.00000
841.00,4.34852,20.077201,-0.000100,20.076308,0.5805,0.224,4.34852,0.00000
842.00,4.34870,20.077293,-0.000105,20.076360,0.5807,0.224,4.34870,0.00000
843.00,4.34731,20.077166,-0.000109,20.076272,0.5809,0.224,4.34731,0.00000
844.00,4.34699,20.077162,-0.000109,20.076269,0.5810,0.224,4.34699,0.00000
845.00,4.34770,20.077245,-0.000105,20.076329,0.5812,0.224,4.34770,0.00000
846.00,4.34796,20.077281,-0.000105,20.076268,0.5813,0.224,4.34796,0.00000
847.00,4.34869,20.077429,-0.000102,20.076368,0.5814,0.224,4.34869,0.00000
848.00,4.34934,20.077437,-0.000102,20.076309,0.5815,0.224,4.34934,0.00000
849.00,4.35030,20.077392,-0.000101,20.076346,0.5816,0.224,4.35030,0.00000
850.00,4.35008,20.077326,-0.000105,20.076278,0.5817,0.224,4.35008,0.00000
851.00,4.35043,20.077386,-0.000106,20.076316,0.5818,0.224,4.35043,0.00000
852.00,4.35052,20.077370,-0.000108,20.076327,0.5819,0.224,4.35052,0.00000
853.00,4.35183,20.077419,-0.000109,20.076372,0.5820,0.224,4.35183,0.00000
854.00,4.35131,20.077539,-0.000109,20.076404,0.5821,0.224,4.35131,0.00000
855.00,4.35152,20.077548,-0.000110,20.076396,0.5822,0.224,4.35152,0.00000
856.00,4.35156,20.077557,-0.000116,20.076399,0.5823,0.225,4.35156,0.00000
857.00,4.35213,20.077505,-0.000116,20.076283,0.5824,0.225,4.35213,0.00000
858.00,4.35333,20.077601,-0.000115,20.076376,0.5826,0.225,4.35333,0.00000
859.00,4.35512,20.077506,-0.000116,20.076342,0.5827,0.225,4.35512,0.00000
860.00,4.35605,20.077460,-0.000115,20.076281,0.5828,0.225,4.35605,0.00000
861.00,4.35659,20.077485,-0.000110,20.076349,0.5829,0.225,4.35659,0.00000
862.00,4.35709,20.077489,-0.000109,20.076412,0.5831,0.225,4.35709,0.00000
863.00,4.35708,20.077506,-0.000110,20.076392,0.5832,0.225,4.35708,0.00000
864.00,4.35757,20.077575,-0.000112,20.076376,0.5834,0.226,4.35757,0.00000
865.00,4.35837,20.077657,-0.000112,20.076439,0.5835,0.226,4.35837,0.00000
866.00,4.35901,20.077573,-0.000111,20.076326,0.5837,0.226,4.35901,0.00000
867.00,4.35889,20.077535,-0.000111,20.076257,0.5838,0.226,4.35889,0.00000
868.00,4.35819,20.077483,-0.000112,20.076183,0.5840,0.226,4.35819,0.00000
869.00,4.35704,20.077411,-0.000110,20.076114,0.5842,0.226,4.35704,0.00000
870.00,4.35664,20.077542,-0.000112,20.076245,0.5843,0.226,4.35664,0.00000
871.00,4.35609,20.077650,-0.000112,20.076349,0.5845,0.226,4.35609,0.00000
872.00,4.35664,20.077692,-0.000112,20.076380,0.5847,0.226,4.35664,0.00000
873.00,4.35741,20.077734,-0.000109,20.076384,0.5850,0.226,4.35741,0.00000
874.00,4.35865,20.077964,-0.000108,20.076474,0.5852,0.226,4.35865,0.00000
875.00,4.35860,20.077863,-0.000107,20.076357,0.5854,0.226,4.35860,0.00000
876.00,4.35895,20.077897,-0.000108,20.076317,0.5857,0.226,4.35895,0.00000
877.00,4.35886,20.078014,-0.000107,20.076346,0.5860,0.226,4.35886,0.00000
878.00,4.35951,20.078049,-0.000105,20.076404,0.5863,0.226,4.35951,0.00000
879.00,4.35909,20.078003,-0.000104,20.076401,0.5865,0.226,4.35909,0.00000
880.00,4.35902,20.078042,-0.000105,20.076420,0.5868,0.226,4.35902,0.00000
881.00,4.35975,20.078160,-0.000106,20.076529,0.5871,0.227,4.35975,0.00000
882.00,4.35966,20.078112,-0.000109,20.076512,0.5874,0.227,4.35966,0.00000
883.00,4.35957,20.078200,-0.000114,20.076618,0.5877,0.227,4.35957,0.00000
884.00,4.35970,20.078135,-0.000112,20.076571,0.5880,0.227,4.35970,0.00000
885.00,4.36052,20.078249,-0.000109,20.076617,0.5883,0.227,4.36052,0.00000
886.00,4.35997,20.078142,-0.000107,20.076495,0.5886,0.227,4.35997,0.00000
887.00,4.36017,20.078227,-0.000102,20.076475,0.5889,0.227,4.36017,0.00000
888.00,4.35972,20.078181,-0.000100,20.076334,0.5892,0.227,4.35972,0.00000
889.00,4.35928,20.078230,-0.000103,20.076324,0.5895,0.227,4.35928,0.00000
890.00,4.35845,20.078194,-0.000103,20.076260,0.5898,0.227,4.35845,0.00000
891.00,4.35862,20.078264,-0.000105,20.076288,0.5901,0.227,4.35862,0.00000
892.00,4.35924,20.078278,-0.000106,20.076282,0.5904,0.227,4.35924,0.00000
893.00,4.35990,20.078326,-0.000106,20.076328,0.5907,0.227,4.35990,0.00000
894.00,4.36090,20.078253,-0.000106,20.076255,0.5910,0.228,4.36090,0.00000
895.00,4.36173,20.078258,-0.000111,20.076224,0.5913,0.228,4.36173,0.00000
896.00,4.36164,20.078294,-0.000115,20.076212,0.5916,0.228,4.36164,0.00000
897.00,4.36054,20.078204,-0.000122,20.076131,0.5918,0.228,4.36054,0.00000
898.00,4.36046,20.078142,-0.000122,20.076047,0.5921,0.229,4.36046,0.00000
899.00,4.36045,20.078247,-0.000122,20.076120,0.5924,0.229,4.36045,0.00000
900.00,4.36088,20.078356,-0.000116,20.076203,0.5927,0.228,4.36088,0.00000
901.00,4.36095,20.078397,-0.000112,20.076246,0.5929,0.228,4.36095,0.00000
902.00,4.36216,20.078507,-0.000110,20.076351,0.5932,0.228,4.36216,0.00000
903.00,4.36145,20.078557,-0.000112,20.076362,0.5935,0.228,4.36145,0.00000
904.00,4.36061,20.078689,-0.000110,20.076440,0.5938,0.228,4.36061,0.00000
905.00,4.35993,20.078677,-0.000111,20.076402,0.5941,0.229,4.35993,0.00000
906.00,4.35979,20.078663,-0.000113,20.076379,0.5944,0.229,4.35979,0.00000
907.00,4.35991,20.078619,-0.000112,20.076266,0.5947,0.229,4.35991,0.00000
908.00,4.36060,20.078684,-0.000109,20.076296,0.5950,0.229,4.36060,0.00000
909.00,4.36186,20.078598,-0.000114,20.076189,0.5953,0.229,4.36186,0.00000
910.00,4.36284,20.078587,-0.000119,20.076171,0.5956,0.229,4.36284,0.00000
911.00,4.36314,20.078517,-0.000121,20.076073,0.5959,0.229,4.36314,0.00000
912.00,4.36286,20.078811,-0.000118,20.076327,0.5963,0.229,4.36286,0.00000
913.00,4.36185,20.078915,-0.000122,20.076388,0.5967,0.230,4.36185,0.00000
914.00,4.36092,20.078879,-0.000123,20.076353,0.5971,0.230,4.36092,0.00000
915.00,4.36037,20.078827,-0.000121,20.076290,0.5974,0.230,4.36037,0.00000
916.00,4.36084,20.078905,-0.000118,20.076325,0.5978,0.230,4.36084,0.00000
917.00,4.36042,20.078705,-0.000120,20.076100,0.5982,0.230,4.36042,0.00000
918.00,4.36224,20.078602,-0.000120,20.075974,0.5985,0.230,4.36224,0.00000
919.00,4.36280,20.078809,-0.000119,20.076129,0.5988,0.230,4.36280,0.00000
920.00,4.36302,20.078898,-0.000117,20.076175,0.5991,0.230,4.36302,0.00000
921.00,4.36310,20.078768,-0.000119,20.076027,0.5995,0.230,4.36310,0.00000
922.00,4.36395,20.078884,-0.000120,20.076072,0.5998,0.230,4.36395,0.00000
923.00,4.36342,20.079028,-0.000118,20.076166,0.6001,0.230,4.36342,0.00000
924.00,4.36323,20.078925,-0.000116,20.075997,0.6005,0.230,4.36323,0.00000
925.00,4.36279,20.078924,-0.000115,20.075926,0.6008,0.230,4.36279,0.00000
926.00,4.36280,20.079200,-0.000113,20.076167,0.6012,0.230,4.36280,0.00000
927.00,4.36200,20.079179,-0.000110,20.076219,0.6016,0.230,4.36200,0.00000
928.00,4.36169,20.079311,-0.000109,20.076314,0.6020,0.230,4.36169,0.00000
929.00,4.36220,20.079409,-0.000112,20.076344,0.6023,0.231,4.36220,0.00000
930.00,4.36281,20.079486,-0.000115,20.076420,0.6027,0.231,4.36281,0.00000
931.00,4.36229,20.079587,-0.000114,20.076477,0.6030,0.231,4.36229,0.00000
932.00,4.36230,20.079601,-0.000118,20.076431,0.6034,0.231,4.36230,0.00000
933.00,4.36177,20.079379,-0.000118,20.076216,0.6037,0.232,4.36177,0.00000
934.00,4.36139,20.079359,-0.000118,20.076187,0.6041,0.232,4.36139,0.00000
935.00,4.36094,20.079310,-0.000119,20.076156,0.6044,0.232,4.36094,0.00000
936.00,4.36145,20.079058,-0.000120,20.075924,0.6047,0.232,4.36145,0.00000
937.00,4.36291,20.079076,-0.000120,20.075885,0.6050,0.232,4.36291,0.00000
938.00,4.36304,20.079117,-0.000119,20.075920,0.6054,0.232,4.36304,0.00000
939.00,4.36265,20.079145,-0.000115,20.076009,0.6058,0.232,4.36265,0.00000
940.00,4.36217,20.079267,-0.000114,20.076074,0.6062,0.232,4.36217,0.00000
@6,2.5000,5.0, 940.091 
941.00,4.36111,20.079448,-0.000114,20.076189,0.6065,0.232,4.36111,0.00000
942.00,4.35962,20.079519,-0.000111,20.076265,0.6069,0.232,4.35962,0.00000
943.00,4.35096,20.079473,-0.000110,20.076192,0.6072,0.232,4.35096,0.00000
944.00,4.32352,20.079562,-0.000111,20.076227,0.6076,0.232,4.32352,0.00000
945.00,4.27790,20.079576,-0.000113,20.076232,0.6080,0.233,4.27790,0.00000
946.00,4.21754,20.079674,-0.000112,20.076319,0.6084,0.233,4.21754,0.00000
947.00,4.14615,20.079542,-0.000115,20.076232,0.6087,0.233,4.14615,0.00000
948.00,4.08132,20.079779,-0.000116,20.076456,0.6092,0.233,4.08132,0.00000
949.00,4.04156,20.079635,-0.000118,20.076289,0.6095,0.233,4.04156,0.00000
950.00,4.02660,20.079674,-0.000112,20.076286,0.6099,0.233,4.02660,0.00000
951.00,4.03129,20.079545,-0.000111,20.076142,0.6103,0.233,4.03129,0.00000
952.00,4.04978,20.079752,-0.000112,20.076246,0.6107,0.233,4.04978,0.00000
953.00,4.07269,20.079706,-0.000113,20.076161,0.6111,0.233,4.07269,0.00000
954.00,4.09205,20.079841,-0.000112,20.076295,0.6114,0.233,4.09205,0.00000
955.00,4.10725,20.079852,-0.000115,20.076303,0.6118,0.234,4.10725,0.00000
956.00,4.12013,20.079859,-0.000118,20.076301,0.6122,0.234,4.12013,0.00000
957.00,4.13197,20.079883,-0.000115,20.076296,0.6125,0.234,4.13197,0.00000
958.00,4.14431,20.079878,-0.000114,20.076258,0.6129,0.234,4.14431,0.00000
959.00,4.15479,20.079937,-0.000112,20.076295,0.6133,0.234,4.15479,0.00000
960.00,4.16540,20.079991,-0.000111,20.076330,0.6137,0.234,4.16540,0.00000
961.00,4.17577,20.080118,-0.000111,20.076425,0.6141,0.234,4.17577,0.00000
962.00,4.18560,20.080096,-0.000111,20.076452,0.6145,0.234,4.18560,0.00000
963.00,4.19378,20.080227,-0.000110,20.076584,0.6149,0.234,4.19378,0.00000
964.00,4.20262,20.080265,-0.000113,20.076571,0.6153,0.235,4.20262,0.00000
965.00,4.21031,20.080161,-0.000114,20.076448,0.6157,0.235,4.21031,0.00000
966.00,4.21668,20.080199,-0.000112,20.076482,0.6161,0.235,4.21668,0.00000
967.00,4.22389,20.080181,-0.000114,20.076369,0.6164,0.235,4.22389,0.00000
968.00,4.22970,20.080098,-0.000112,20.076243,0.6168,0.235,4.22970,0.00000
969.00,4.23538,20.080053,-0.000109,20.076192,0.6171,0.235,4.23538,0.00000
970.00,4.24117,20.080230,-0.000109,20.076362,0.6175,0.235,4.24117,0.00000
971.00,4.24634,20.080184,-0.000109,20.076260,0.6179,0.235,4.24634,0.00000
972.00,4.25018,20.080218,-0.000105,20.076293,0.6183,0.235,4.25018,0.00000
973.00,4.25479,20.080287,-0.000104,20.076347,0.6187,0.235,4.25479,0.00000
974.00,4.25860,20.080225,-0.000106,20.076312,0.6191,0.235,4.25860,0.00000
975.00,4.26124,20.079982,-0.000105,20.076057,0.6195,0.235,4.26124,0.00000
976.00,4.26534,20.079929,-0.000105,20.075997,0.6199,0.235,4.26534,0.00000
977.00,4.26931,20.079959,-0.000104,20.076044,0.6203,0.235,4.26931,0.00000
978.00,4.27284,20.079916,-0.000106,20.076008,0.6208,0.235,4.27284,0.00000
979.00,4.27657,20.080104,-0.000102,20.076148,0.6212,0.235,4.27657,0.00000
980.00,4.28068,20.080354,-0.000103,20.076351,0.6216,0.235,4.28068,0.00000
981.00,4.28440,20.080437,-0.000101,20.076434,0.6220,0.235,4.28440,0.00000
982.00,4.28754,20.080538,-0.000103,20.076471,0.6224,0.235,4.28754,0.00000
983.00,4.29065,20.080476,-0.000105,20.076396,0.6228,0.236,4.29065,0.00000
984.00,4.29252,20.080398,-0.000105,20.076286,0.6232,0.236,4.29252,0.00000
985.00,4.29385,20.080253,-0.000100,20.076120,0.6236,0.236,4.29385,0.00000
986.00,4.29520,20.080152,-0.000103,20.075964,0.6240,0.236,4.29520,0.00000
987.00,4.29672,20.080174,-0.000105,20.075927,0.6244,0.236,4.29672,0.00000
988.00,4.29954,20.080349,-0.000106,20.076003,0.6248,0.236,4.29954,0.00000
989.00,4.30294,20.080517,-0.000111,20.076068,0.6252,0.236,4.30294,0.00000
990.00,4.30617,20.080659,-0.000116,20.076180,0.6256,0.237,4.30617,0.00000
991.00,4.30794,20.080815,-0.000116,20.076336,0.6261,0.237,4.30794,0.00000
992.00,4.30962,20.080827,-0.000117,20.076338,0.6264,0.237,4.30962,0.00000
993.00,4.31015,20.080796,-0.000117,20.076355,0.6268,0.237,4.31015,0.00000
994.00,4.31181,20.080687,-0.000114,20.076346,0.6271,0.237,4.31181,0.00000
995.00,4.31355,20.080713,-0.000112,20.076410,0.6275,0.237,4.31355,0.00000
996.00,4.31610,20.080897,-0.000107,20.076569,0.6279,0.237,4.31610,0.00000
997.00,4.31880,20.080811,-0.000107,20.076563,0.6282,0.237,4.31880,0.00000
998.00,4.32138,20.080844,-0.000109,20.076614,0.6286,0.237,4.32138,0.00000
999.00,4.32215,20.080855,-0.000111,20.076565,0.6289,0.237,4.32215,0.00000
1000.00,4.32424,20.080914,-0.000110,20.076552,0.6292,0.237,4.32424,0.00000
1001.00,4.32534,20.080686,-0.000114,20.076374,0.6295,0.238,4.32534,0.00000
1002.00,4.32622,20.080754,-0.000115,20.076358,0.6299,0.238,4.32622,0.00000
1003.00,4.32690,20.080792,-0.000114,20.076306,0.6303,0.238,4.32690,0.00000
1004.00,4.32829,20.080752,-0.000112,20.076242,0.6307,0.238,4.32829,0.00000
1005.00,4.32773,20.080762,-0.000113,20.076211,0.6310,0.238,4.32773,0.00000
1006.00,4.32844,20.080838,-0.000114,20.076212,0.6314,0.238,4.32844,0.00000
1007.00,4.32993,20.080793,-0.000117,20.076141,0.6318,0.238,4.32993,0.00000
1008.00,4.33032,20.080789,-0.000113,20.076107,0.6322,0.238,4.33032,0.00000
1009.00,4.33085,20.080864,-0.000116,20.076205,0.6326,0.239,4.33085,0.00000
1010.00,4.33227,20.080801,-0.000116,20.076167,0.6330,0.239,4.33227,0.00000
1011.00,4.33311,20.080778,-0.000117,20.076112,0.6334,0.239,4.33311,0.00000
1012.00,4.33359,20.080999,-0.000112,20.076301,0.6339,0.239,4.33359,0.00000
1013.00,4.33462,20.081090,-0.000112,20.076364,0.6343,0.239,4.33462,0.00000
1014.00,4.33494,20.081135,-0.000111,20.076318,0.6348,0.239,4.33494,0.00000
1015.00,4.33494,20.081242,-0.000109,20.076377,0.6352,0.239,4.33494,0.00000
1016.00,4.33563,20.081388,-0.000106,20.076476,0.6356,0.239,4.33563,0.00000
1017.00,4.33495,20.081247,-0.000106,20.076385,0.6360,0.239,4.33495,0.00000
1018.00,4.33580,20.081236,-0.000104,20.076416,0.6364,0.239,4.33580,0.00000
1019.00,4.33688,20.081343,-0.000102,20.076522,0.6369,0.239,4.33688,0.00000
1020.00,4.33796,20.081362,-0.000102,20.076497,0.6373,0.239,4.33796,0.00000
1021.00,4.33853,20.081373,-0.000099,20.076528,0.6377,0.239,4.33853,0.00000
1022.00,4.33986,20.081360,-0.000100,20.076429,0.6381,0.239,4.33986,0.00000
1023.00,4.34078,20.081266,-0.000103,20.076293,0.6385,0.240,4.34078,0.00000
1024.00,4.34148,20.081182,-0.000107,20.076218,0.6388,0.240,4.34148,0.00000
1025.00,4.34154,20.081206,-0.000110,20.076246,0.6392,0.240,4.34154,0.00000
1026.00,4.34165,20.081175,-0.000115,20.076227,0.6396,0.240,4.34165,0.00000
1027.00,4.34239,20.081276,-0.000114,20.076368,0.6401,0.241,4.34239,0.00000
1028.00,4.34266,20.081303,-0.000116,20.076424,0.6404,0.241,4.34266,0.00000
1029.00,4.34285,20.081401,-0.000115,20.076491,0.6409,0.241,4.34285,0.00000
1030.00,4.34370,20.081404,-0.000114,20.076504,0.6413,0.241,4.34370,0.00000
1031.00,4.34354,20.081610,-0.000108,20.076682,0.6417,0.241,4.34354,0.00000
1032.00,4.34329,20.081588,-0.000104,20.076650,0.6421,0.241,4.34329,0.00000
1033.00,4.34270,20.081666,-0.000098,20.076629,0.6425,0.241,4.34270,0.00000
1034.00,4.34302,20.081680,-0.000092,20.076587,0.6429,0.240,4.34302,0.00000
1035.00,4.34266,20.081663,-0.000092,20.076531,0.6433,0.240,4.34266,0.00000
1036.00,4.34275,20.081542,-0.000096,20.076370,0.6436,0.241,4.34275,0.00000
1037.00,4.34358,20.081548,-0.000099,20.076356,0.6440,0.241,4.34358,0.00000
1038.00,4.34444,20.081530,-0.000100,20.076415,0.6444,0.241,4.34444,0.00000
1039.00,4.34485,20.081514,-0.000103,20.076423,0.6448,0.241,4.34485,0.00000
1040.00,4.34433,20.081580,-0.000103,20.076411,0.6451,0.241,4.34433,0.00000
1041.00,4.34459,20.081489,-0.000102,20.076323,0.6455,0.241,4.34459,0.00000
1042.00,4.34428,20.081710,-0.000103,20.076496,0.6459,0.241,4.34428,0.00000
1043.00,4.34388,20.081782,-0.000105,20.076489,0.6463,0.242,4.34388,0.00000
1044.00,4.34291,20.081756,-0.000106,20.076457,0.6466,0.242,4.34291,0.00000
1045.00,4.34423,20.081850,-0.000107,20.076568,0.6470,0.242,4.34423,0.00000
1046.00,4.34557,20.081953,-0.000106,20.076624,0.6474,0.242,4.34557,0.00000
1047.00,4.34605,20.081727,-0.000102,20.076396,0.6477,0.242,4.34605,0.00000
1048.00,4.34726,20.081672,-0.000101,20.076309,0.6481,0.242,4.34726,0.00000
1049.00,4.34809,20.081768,-0.000102,20.076336,0.6484,0.242,4.34809,0.00000
1050.00,4.34793,20.081765,-0.000102,20.076322,0.6488,0.242,4.34793,0.00000
1051.00,4.34743,20.081732,-0.000103,20.076277,0.6491,0.242,4.34743,0.00000
1052.00,4.34687,20.081756,-0.000108,20.076261,0.6495,0.242,4.34687,0.00000
1053.00,4.34595,20.081859,-0.000109,20.076395,0.6498,0.242,4.34595,0.00000
1054.00,4.34709,20.081721,-0.000112,20.076341,0.6501,0.243,4.34709,0.00000
1055.00,4.34760,20.081695,-0.000113,20.076276,0.6504,0.243,4.34760,0.00000
1056.00,4.34757,20.081856,-0.000110,20.076370,0.6507,0.243,4.34757,0.00000
1057.00,4.34824,20.081849,-0.000107,20.076337,0.6510,0.243,4.34824,0.00000
1058.00,4.34904,20.081764,-0.000107,20.076242,0.6514,0.243,4.34904,0.00000
1059.00,4.34905,20.081955,-0.000105,20.076333,0.6517,0.243,4.34905,0.00000
1060.00,4.34995,20.081988,-0.000104,20.076353,0.6520,0.243,4.34995,0.00000
1061.00,4.35027,20.081926,-0.000107,20.076298,0.6523,0.243,4.35027,0.00000
1062.00,4.35051,20.082065,-0.000112,20.076403,0.6527,0.243,4.35051,0.00000
1063.00,4.35022,20.082236,-0.000115,20.076468,0.6530,0.243,4.35022,0.00000
1064.00,4.34964,20.082190,-0.000118,20.076385,0.6533,0.244,4.34964,0.00000
1065.00,4.34871,20.082054,-0.000121,20.076252,0.6536,0.244,4.34871,0.00000
1066.00,4.34908,20.082017,-0.000122,20.076177,0.6539,0.244,4.34908,0.00000
1067.00,4.34938,20.081933,-0.000120,20.076078,0.6542,0.244,4.34938,0.00000
1068.00,4.34943,20.082033,-0.000119,20.076155,0.6545,0.244,4.34943,0.00000
1069.00,4.35011,20.082109,-0.000115,20.076205,0.6548,0.244,4.35011,0.00000
1070.00,4.35058,20.082265,-0.000113,20.076303,0.6551,0.244,4.35058,0.00000
1071.00,4.35026,20.082397,-0.000115,20.076411,0.6554,0.244,4.35026,0.00000
1072.00,4.34966,20.082475,-0.000113,20.076487,0.6557,0.244,4.34966,0.00000
1073.00,4.35016,20.082308,-0.000113,20.076358,0.6560,0.244,4.35016,0.00000
1074.00,4.35034,20.082301,-0.000113,20.076358,0.6563,0.245,4.35034,0.00000
1075.00,4.35036,20.082251,-0.000112,20.076312,0.6566,0.245,4.35036,0.00000
1076.00,4.35049,20.082166,-0.000107,20.076253,0.6569,0.245,4.35049,0.00000
1077.00,4.35088,20.082300,-0.000106,20.076337,0.6573,0.244,4.35088,0.00000
1078.00,4.35021,20.082285,-0.000106,20.076292,0.6576,0.245,4.35021,0.00000
1079.00,4.34835,20.082263,-0.000105,20.076229,0.6579,0.245,4.34835,0.00000
1080.00,4.34788,20.082281,-0.000105,20.076226,0.6582,0.245,4.34788,0.00000
1081.00,4.34808,20.082295,-0.000106,20.076202,0.6585,0.245,4.34808,0.00000
1082.00,4.34813,20.082283,-0.000107,20.076188,0.6588,0.245,4.34813,0.00000
1083.00,4.34933,20.082451,-0.000105,20.076274,0.6591,0.245,4.34933,0.00000
1084.00,4.35095,20.082444,-0.000105,20.076244,0.6594,0.245,4.35095,0.00000
1085.00,4.35165,20.082496,-0.000102,20.076304,0.6597,0.245,4.35165,0.00000
1086.00,4.35189,20.082659,-0.000100,20.076427,0.6600,0.245,4.35189,0.00000
1087.00,4.35178,20.082543,-0.000099,20.076291,0.6603,0.245,4.35178,0.00000
1088.00,4.35207,20.082577,-0.000102,20.076333,0.6606,0.245,4.35207,0.00000
1089.00,4.35196,20.082674,-0.000103,20.076359,0.6609,0.245,4.35196,0.00000
1090.00,4.35280,20.082888,-0.000106,20.076473,0.6612,0.245,4.35280,0.00000
1091.00,4.35275,20.082813,-0.000110,20.076408,0.6615,0.246,4.35275,0.00000
1092.00,4.35266,20.082963,-0.000111,20.076492,0.6619,0.246,4.35266,0.00000
1093.00,4.35131,20.082978,-0.000110,20.076464,0.6622,0.246,4.35131,0.00000
1094.00,4.35165,20.083000,-0.000109,20.076487,0.6625,0.246,4.35165,0.00000
1095.00,4.35093,20.082950,-0.000105,20.076440,0.6628,0.246,4.35093,0.00000
1096.00,4.35132,20.082907,-0.000101,20.076367,0.6630,0.246,4.35132,0.00000
1097.00,4.35107,20.082969,-0.000100,20.076439,0.6634,0.246,4.35107,0.00000
1098.00,4.35077,20.083009,-0.000101,20.076422,0.6637,0.246,4.35077,0.00000
1099.00,4.35064,20.082982,-0.000101,20.076385,0.6640,0.246,4.35064,0.00000
1100.00,4.35111,20.082978,-0.000102,20.076335,0.6644,0.246,4.35111,0.00000
1101.00,4.35087,20.083097,-0.000102,20.076413,0.6647,0.246,4.35087,0.00000
1102.00,4.35166,20.083058,-0.000103,20.076337,0.6650,0.246,4.35166,0.00000
1103.00,4.35258,20.083026,-0.000100,20.076340,0.6653,0.246,4.35258,0.00000
1104.00,4.35322,20.083149,-0.000100,20.076395,0.6657,0.246,4.35322,0.00000
1105.00,4.35296,20.083128,-0.000102,20.076351,0.6660,0.246,4.35296,0.00000
1106.00,4.35317,20.083166,-0.000104,20.076357,0.6663,0.247,4.35317,0.00000
1107.00,4.35295,20.083209,-0.000106,20.076392,0.6666,0.247,4.35295,0.00000
1108.00,4.35294,20.083177,-0.000110,20.076338,0.6668,0.247,4.35294,0.00000
1109.00,4.35245,20.083098,-0.000112,20.076323,0.6671,0.247,4.35245,0.00000
1110.00,4.35184,20.083084,-0.000111,20.076305,0.6674,0.247,4.35184,0.00000
1111.00,4.35144,20.083089,-0.000107,20.076270,0.6677,0.247,4.35144,0.00000
1112.00,4.35228,20.083165,-0.000105,20.076311,0.6680,0.247,4.35228,0.00000
1113.00,4.35216,20.083341,-0.000102,20.076448,0.6683,0.247,4.35216,0.00000
1114.00,4.35178,20.083423,-0.000101,20.076461,0.6686,0.247,4.35178,0.00000
1115.00,4.35192,20.083533,-0.000102,20.076536,0.6689,0.247,4.35192,0.00000
1116.00,4.35152,20.083552,-0.000106,20.076547,0.6691,0.247,4.35152,0.00000
1117.00,4.35089,20.083516,-0.000103,20.076523,0.6694,0.247,4.35089,0.00000
1118.00,4.35169,20.083495,-0.000104,20.076487,0.6697,0.247,4.35169,0.00000
1119.00,4.35253,20.083464,-0.000102,20.076422,0.6700,0.247,4.35253,0.00000
1120.00,4.35370,20.083389,-0.000105,20.076360,0.6702,0.248,4.35370,0.00000
1121.00,4.35512,20.083436,-0.000104,20.076348,0.6705,0.248,4.35512,0.00000
1122.00,4.35508,20.083439,-0.000109,20.076295,0.6707,0.248,4.35508,0.00000
1123.00,4.35492,20.083500,-0.000110,20.076326,0.6710,0.248,4.35492,0.00000
1124.00,4.35469,20.083513,-0.000115,20.076378,0.6713,0.248,4.35469,0.00000
1125.00,4.35373,20.083652,-0.000112,20.076435,0.6715,0.248,4.35373,0.00000
1126.00,4.35257,20.083809,-0.000113,20.076570,0.6718,0.249,4.35257,0.00000
1127.00,4.35263,20.083803,-0.000113,20.076549,0.6721,0.249,4.35263,0.00000
1128.00,4.35258,20.083708,-0.000112,20.076430,0.6724,0.249,4.35258,0.00000
1129.00,4.35258,20.083725,-0.000110,20.076399,0.6727,0.249,4.35258,0.00000
1130.00,4.35330,20.083614,-0.000108,20.076330,0.6730,0.249,4.35330,0.00000
@7,2.5000,5.0, 1130.052 
1131.00,4.35354,20.083454,-0.000107,20.076192,0.6733,0.249,4.35354,0.00000
1132.00,4.35323,20.083489,-0.000107,20.076227,0.6736,0.249,4.35323,0.00000
1133.00,4.34702,20.083481,-0.000107,20.076227,0.6740,0.249,4.34702,0.00000
1134.00,4.32431,20.083550,-0.000109,20.076257,0.6743,0.249,4.32431,0.00000
1135.00,4.28575,20.083566,-0.000114,20.076215,0.6745,0.249,4.28575,0.00000
1136.00,4.23438,20.083645,-0.000114,20.076253,0.6748,0.250,4.23438,0.00000
1137.00,4.17305,20.083620,-0.000112,20.076195,0.6750,0.249,4.17305,0.00000
1138.00,4.11460,20.083663,-0.000111,20.076217,0.6753,0.250,4.11460,0.00000
1139.00,4.07884,20.083663,-0.000108,20.076233,0.6756,0.249,4.07884,0.00000
1140.00,4.06566,20.083799,-0.000106,20.076376,0.6759,0.249,4.06566,0.00000
1141.00,4.07036,20.083801,-0.000106,20.076370,0.6762,0.250,4.07036,0.00000
1142.00,4.08900,20.083878,-0.000110,20.076385,0.6765,0.250,4.08900,0.00000
1143.00,4.11256,20.083985,-0.000109,20.076391,0.6768,0.250,4.11256,0.00000
1144.00,4.13135,20.083991,-0.000111,20.076334,0.6771,0.250,4.13135,0.00000
1145.00,4.14514,20.083998,-0.000115,20.076321,0.6774,0.250,4.14514,0.00000
1146.00,4.15614,20.084002,-0.000116,20.076314,0.6777,0.251,4.15614,0.00000
1147.00,4.16583,20.084068,-0.000112,20.076383,0.6780,0.251,4.16583,0.00000
1148.00,4.17589,20.084008,-0.000109,20.076337,0.6784,0.251,4.17589,0.00000
1149.00,4.18552,20.084060,-0.000107,20.076407,0.6787,0.251,4.18552,0.00000
1150.00,4.19482,20.084054,-0.000100,20.076417,0.6791,0.250,4.19482,0.00000
1151.00,4.20422,20.084076,-0.000100,20.076397,0.6794,0.250,4.20422,0.00000
1152.00,4.21238,20.084102,-0.000100,20.076379,0.6798,0.251,4.21238,0.00000
1153.00,4.21866,20.084164,-0.000104,20.076423,0.6801,0.251,4.21866,0.00000
1154.00,4.22480,20.084190,-0.000104,20.076406,0.6803,0.251,4.22480,0.00000
1155.00,4.23005,20.084109,-0.000104,20.076267,0.6807,0.251,4.23005,0.00000
1156.00,4.23544,20.084129,-0.000103,20.076273,0.6810,0.251,4.23544,0.00000
1157.00,4.24035,20.084165,-0.000103,20.076318,0.6813,0.251,4.24035,0.00000
1158.00,4.24505,20.084141,-0.000101,20.076283,0.6816,0.251,4.24505,0.00000
1159.00,4.24995,20.084193,-0.000104,20.076288,0.6819,0.251,4.24995,0.00000
1160.00,4.25464,20.084214,-0.000105,20.076286,0.6822,0.251,4.25464,0.00000
1161.00,4.25825,20.084192,-0.000107,20.076289,0.6825,0.252,4.25825,0.00000
1162.00,4.26238,20.084169,-0.000110,20.076265,0.6828,0.252,4.26238,0.00000
1163.00,4.26672,20.084252,-0.000111,20.076310,0.6831,0.252,4.26672,0.00000
1164.00,4.27073,20.084276,-0.000111,20.076301,0.6834,0.252,4.27073,0.00000
1165.00,4.27471,20.084370,-0.000111,20.076338,0.6837,0.252,4.27471,0.00000
1166.00,4.27797,20.084548,-0.000107,20.076423,0.6840,0.252,4.27797,0.00000
1167.00,4.28082,20.084478,-0.000105,20.076338,0.6843,0.252,4.28082,0.00000
1168.00,4.28347,20.084437,-0.000106,20.076273,0.6846,0.252,4.28347,0.00000
1169.00,4.28555,20.084374,-0.000106,20.076181,0.6848,0.252,4.28555,0.00000
1170.00,4.28701,20.084394,-0.000108,20.076186,0.6851,0.253,4.28701,0.00000
1171.00,4.28916,20.084276,-0.000112,20.076054,0.6854,0.253,4.28916,0.00000
1172.00,4.29107,20.084386,-0.000113,20.076122,0.6856,0.253,4.29107,0.00000
1173.00,4.29344,20.084483,-0.000113,20.076217,0.6858,0.253,4.29344,0.00000
1174.00,4.29558,20.084528,-0.000112,20.076248,0.6861,0.253,4.29558,0.00000
1175.00,4.29912,20.084615,-0.000114,20.076272,0.6863,0.253,4.29912,0.00000
1176.00,4.30069,20.084666,-0.000113,20.076291,0.6865,0.253,4.30069,0.00000
1177.00,4.30210,20.084632,-0.000110,20.076237,0.6868,0.253,4.30210,0.00000
1178.00,4.30358,20.084541,-0.000110,20.076154,0.6870,0.253,4.30358,0.00000
1179.00,4.30511,20.084597,-0.000110,20.076215,0.6872,0.254,4.30511,0.00000
1180.00,4.30563,20.084453,-0.000107,20.076107,0.6875,0.253,4.30563,0.00000
1181.00,4.30806,20.084478,-0.000107,20.076121,0.6877,0.253,4.30806,0.00000
1182.00,4.31021,20.084541,-0.000108,20.076139,0.6880,0.254,4.31021,0.00000
1183.00,4.31121,20.084511,-0.000108,20.076060,0.6882,0.254,4.31121,0.00000
1184.00,4.31295,20.084542,-0.000107,20.076070,0.6885,0.254,4.31295,0.00000
1185.00,4.31521,20.084596,-0.000106,20.076117,0.6887,0.254,4.31521,0.00000
1186.00,4.31635,20.084596,-0.000105,20.076110,0.6889,0.254,4.31635,0.00000
1187.00,4.31700,20.084632,-0.000105,20.076109,0.6891,0.254,4.31700,0.00000
1188.00,4.31845,20.084738,-0.000104,20.076183,0.6894,0.254,4.31845,0.00000
1189.00,4.31978,20.084816,-0.000105,20.076203,0.6896,0.254,4.31978,0.00000
1190.00,4.32004,20.084860,-0.000104,20.076260,0.6898,0.254,4.32004,0.00000
1191.00,4.32119,20.084868,-0.000103,20.076276,0.6901,0.254,4.32119,0.00000
1192.00,4.32279,20.084838,-0.000103,20.076252,0.6903,0.254,4.32279,0.00000
1193.00,4.32363,20.084880,-0.000103,20.076246,0.6906,0.254,4.32363,0.00000
1194.00,4.32348,20.084865,-0.000104,20.076281,0.6908,0.254,4.32348,0.00000
1195.00,4.32431,20.084909,-0.000104,20.076308,0.6911,0.254,4.32431,0.00000
1196.00,4.32508,20.084872,-0.000107,20.076273,0.6913,0.255,4.32508,0.00000
1197.00,4.32568,20.084884,-0.000105,20.076279,0.6916,0.255,4.32568,0.00000
1198.00,4.32620,20.084964,-0.000105,20.076332,0.6918,0.255,4.32620,0.00000
1199.00,4.32675,20.084939,-0.000104,20.076263,0.6921,0.255,4.32675,0.00000
1200.00,4.32773,20.085013,-0.000106,20.076247,0.6923,0.255,4.32773,0.00000
1201.00,4.32802,20.085187,-0.000102,20.076294,0.6926,0.255,4.32802,0.00000
1202.00,4.32854,20.085240,-0.000102,20.076271,0.6929,0.255,4.32854,0.00000
1203.00,4.32915,20.085162,-0.000102,20.076211,0.6931,0.255,4.32915,0.00000
1204.00,4.32965,20.085240,-0.000101,20.076218,0.6934,0.255,4.32965,0.00000
1205.00,4.32985,20.085300,-0.000098,20.076253,0.6936,0.255,4.32985,0.00000
1206.00,4.33119,20.085267,-0.000101,20.076241,0.6939,0.255,4.33119,0.00000
1207.00,4.33189,20.085350,-0.000104,20.076299,0.6941,0.255,4.33189,0.00000
1208.00,4.33247,20.085395,-0.000102,20.076305,0.6944,0.255,4.33247,0.00000
1209.00,4.33344,20.085381,-0.000101,20.076264,0.6946,0.255,4.33344,0.00000
1210.00,4.33363,20.085301,-0.000106,20.076177,0.6948,0.255,4.33363,0.00000
1211.00,4.33283,20.085388,-0.000108,20.076209,0.6951,0.255,4.33283,0.00000
1212.00,4.33379,20.085422,-0.000108,20.076231,0.6953,0.255,4.33379,0.00000
1213.00,4.33460,20.085452,-0.000110,20.076267,0.6955,0.256,4.33460,0.00000
1214.00,4.33523,20.085522,-0.000110,20.076317,0.6957,0.256,4.33523,0.00000
1215.00,4.33499,20.085556,-0.000109,20.076347,0.6959,0.256,4.33499,0.00000
1216.00,4.33577,20.085529,-0.000105,20.076321,0.6961,0.256,4.33577,0.00000
1217.00,4.33580,20.085525,-0.000104,20.076311,0.6963,0.256,4.33580,0.00000
1218.00,4.33619,20.085610,-0.000103,20.076386,0.6965,0.256,4.33619,0.00000
1219.00,4.33660,20.085574,-0.000102,20.076362,0.6968,0.256,4.33660,0.00000
1220.00,4.33782,20.085634,-0.000103,20.076408,0.6970,0.256,4.33782,0.00000
1221.00,4.33881,20.085698,-0.000108,20.076454,0.6972,0.256,4.33881,0.00000
1222.00,4.33875,20.085705,-0.000108,20.076473,0.6974,0.256,4.33875,0.00000
1223.00,4.33905,20.085644,-0.000109,20.076400,0.6976,0.256,4.33905,0.00000
1224.00,4.33932,20.085719,-0.000112,20.076470,0.6978,0.257,4.33932,0.00000
1225.00,4.34045,20.085680,-0.000114,20.076454,0.6981,0.257,4.34045,0.00000
1226.00,4.34109,20.085606,-0.000112,20.076459,0.6983,0.257,4.34109,0.00000
1227.00,4.34121,20.085570,-0.000113,20.076427,0.6985,0.257,4.34121,0.00000
1228.00,4.34077,20.085648,-0.000111,20.076474,0.6987,0.257,4.34077,0.00000
1229.00,4.34071,20.085571,-0.000109,20.076401,0.6989,0.257,4.34071,0.00000
1230.00,4.33990,20.085651,-0.000107,20.076436,0.6991,0.257,4.33990,0.00000
1231.00,4.33933,20.085646,-0.000105,20.076366,0.6993,0.257,4.33933,0.00000
1232.00,4.34049,20.085708,-0.000105,20.076343,0.6995,0.257,4.34049,0.00000
1233.00,4.34225,20.085681,-0.000108,20.076344,0.6997,0.257,4.34225,0.00000
1234.00,4.34256,20.085693,-0.000109,20.076368,0.6999,0.257,4.34256,0.00000
1235.00,4.34338,20.085800,-0.000109,20.076455,0.7001,0.257,4.34338,0.00000
1236.00,4.34347,20.085862,-0.000105,20.076446,0.7003,0.257,4.34347,0.00000
1237.00,4.34260,20.085847,-0.000103,20.076461,0.7005,0.257,4.34260,0.00000
1238.00,4.34081,20.085849,-0.000103,20.076409,0.7007,0.257,4.34081,0.00000
1239.00,4.34084,20.085967,-0.000101,20.076464,0.7010,0.257,4.34084,0.00000
1240.00,4.34015,20.085855,-0.000102,20.076306,0.7012,0.257,4.34015,0.00000
1241.00,4.34051,20.085881,-0.000108,20.076344,0.7014,0.258,4.34051,0.00000
1242.00,4.34146,20.085898,-0.000110,20.076369,0.7016,0.258,4.34146,0.00000
1243.00,4.34215,20.085944,-0.000111,20.076410,0.7018,0.258,4.34215,0.00000
1244.00,4.34281,20.086010,-0.000112,20.076458,0.7020,0.258,4.34281,0.00000
1245.00,4.34362,20.086062,-0.000109,20.076518,0.7022,0.258,4.34362,0.00000
1246.00,4.34384,20.086080,-0.000107,20.076551,0.7024,0.258,4.34384,0.00000
1247.00,4.34416,20.086082,-0.000108,20.076523,0.7027,0.258,4.34416,0.00000
1248.00,4.34448,20.086146,-0.000109,20.076554,0.7029,0.258,4.34448,0.00000
1249.00,4.34444,20.086080,-0.000110,20.076487,0.7031,0.258,4.34444,0.00000
1250.00,4.34512,20.086151,-0.000114,20.076522,0.7033,0.259,4.34512,0.00000
1251.00,4.34491,20.086127,-0.000118,20.076454,0.7035,0.259,4.34491,0.00000
1252.00,4.34432,20.086104,-0.000118,20.076397,0.7038,0.259,4.34432,0.00000
1253.00,4.34370,20.086087,-0.000117,20.076297,0.7040,0.259,4.34370,0.00000
1254.00,4.34333,20.086164,-0.000116,20.076291,0.7043,0.259,4.34333,0.00000
1255.00,4.34292,20.086194,-0.000112,20.076256,0.7046,0.259,4.34292,0.00000
1256.00,4.34329,20.086223,-0.000108,20.076221,0.7048,0.259,4.34329,0.00000
1257.00,4.34367,20.086373,-0.000105,20.076348,0.7051,0.259,4.34367,0.00000
1258.00,4.34451,20.086475,-0.000103,20.076430,0.7054,0.259,4.34451,0.00000
1259.00,4.34487,20.086388,-0.000106,20.076362,0.7056,0.259,4.34487,0.00000
1260.00,4.34470,20.086409,-0.000106,20.076416,0.7058,0.259,4.34470,0.00000
1261.00,4.34536,20.086416,-0.000109,20.076440,0.7061,0.259,4.34536,0.00000
1262.00,4.34514,20.086535,-0.000114,20.076478,0.7063,0.260,4.34514,0.00000
1263.00,4.34535,20.086519,-0.000113,20.076427,0.7065,0.260,4.34535,0.00000
1264.00,4.34477,20.086660,-0.000110,20.076492,0.7068,0.260,4.34477,0.00000
1265.00,4.34477,20.086646,-0.000113,20.076454,0.7070,0.260,4.34477,0.00000
1266.00,4.34456,20.086725,-0.000111,20.076506,0.7072,0.260,4.34456,0.00000
1267.00,4.34468,20.086526,-0.000107,20.076335,0.7074,0.260,4.34468,0.00000
1268.00,4.34422,20.086626,-0.000107,20.076469,0.7076,0.260,4.34422,0.00000
1269.00,4.34578,20.086598,-0.000110,20.076478,0.7078,0.260,4.34578,0.00000
1270.00,4.34603,20.086615,-0.000111,20.076493,0.7080,0.260,4.34603,0.00000
1271.00,4.34523,20.086641,-0.000111,20.076488,0.7082,0.260,4.34523,0.00000
1272.00,4.34515,20.086738,-0.000114,20.076560,0.7084,0.261,4.34515,0.00000
1273.00,4.34521,20.086677,-0.000113,20.076464,0.7086,0.261,4.34521,0.00000
1274.00,4.34432,20.086730,-0.000110,20.076507,0.7088,0.261,4.34432,0.00000
1275.00,4.34395,20.086880,-0.000108,20.076603,0.7090,0.261,4.34395,0.00000
1276.00,4.34486,20.086970,-0.000109,20.076628,0.7092,0.261,4.34486,0.00000
1277.00,4.34482,20.087084,-0.000109,20.076741,0.7094,0.261,4.34482,0.00000
1278.00,4.34534,20.087035,-0.000110,20.076721,0.7097,0.261,4.34534,0.00000
1279.00,4.34537,20.087020,-0.000114,20.076678,0.7099,0.261,4.34537,0.00000
1280.00,4.34578,20.086913,-0.000113,20.076593,0.7101,0.261,4.34578,0.00000
1281.00,4.34563,20.086823,-0.000114,20.076568,0.7102,0.261,4.34563,0.00000
1282.00,4.34590,20.086770,-0.000115,20.076477,0.7104,0.261,4.34590,0.00000
1283.00,4.34606,20.086863,-0.000116,20.076522,0.7106,0.262,4.34606,0.00000
1284.00,4.34689,20.086896,-0.000117,20.076574,0.7108,0.262,4.34689,0.00000
1285.00,4.34632,20.086863,-0.000115,20.076560,0.7110,0.262,4.34632,0.00000
1286.00,4.34550,20.086985,-0.000113,20.076627,0.7113,0.262,4.34550,0.00000
1287.00,4.34494,20.087085,-0.000110,20.076757,0.7115,0.262,4.34494,0.00000
1288.00,4.34537,20.087127,-0.000110,20.076804,0.7117,0.262,4.34537,0.00000
1289.00,4.34525,20.087069,-0.000106,20.076712,0.7119,0.262,4.34525,0.00000
1290.00,4.34639,20.087101,-0.000109,20.076662,0.7121,0.262,4.34639,0.00000
1291.00,4.34750,20.087008,-0.000110,20.076568,0.7122,0.262,4.34750,0.00000
1292.00,4.34753,20.086960,-0.000110,20.076453,0.7124,0.262,4.34753,0.00000
1293.00,4.34627,20.086910,-0.000110,20.076376,0.7126,0.262,4.34627,0.00000
1294.00,4.34534,20.087072,-0.000113,20.076436,0.7128,0.262,4.34534,0.00000
1295.00,4.34479,20.087077,-0.000110,20.076398,0.7130,0.262,4.34479,0.00000
1296.00,4.34467,20.087139,-0.000107,20.076413,0.7133,0.262,4.34467,0.00000
1297.00,4.34594,20.087138,-0.000106,20.076405,0.7135,0.262,4.34594,0.00000
1298.00,4.34695,20.087151,-0.000105,20.076385,0.7137,0.262,4.34695,0.00000
1299.00,4.34706,20.087132,-0.000104,20.076392,0.7139,0.262,4.34706,0.00000
1300.00,4.34670,20.087249,-0.000104,20.076469,0.7141,0.263,4.34670,0.00000
1301.00,4.34649,20.087330,-0.000105,20.076505,0.7143,0.263,4.34649,0.00000
1302.00,4.34597,20.087228,-0.000104,20.076410,0.7145,0.263,4.34597,0.00000
1303.00,4.34521,20.087268,-0.000106,20.076402,0.7147,0.263,4.34521,0.00000
1304.00,4.34507,20.087193,-0.000107,20.076310,0.7149,0.263,4.34507,0.00000
1305.00,4.34535,20.087156,-0.000108,20.076278,0.7151,0.263,4.34535,0.00000
1306.00,4.34478,20.087090,-0.000108,20.076248,0.7153,0.263,4.34478,0.00000
1307.00,4.34408,20.087261,-0.000109,20.076337,0.7156,0.263,4.34408,0.00000
1308.00,4.34428,20.087271,-0.000109,20.076344,0.7158,0.263,4.34428,0.00000
1309.00,4.34450,20.087420,-0.000105,20.076401,0.7160,0.263,4.34450,0.00000
1310.00,4.34437,20.087481,-0.000106,20.076421,0.7162,0.263,4.34437,0.00000
1311.00,4.34504,20.087539,-0.000109,20.076387,0.7164,0.264,4.34504,0.00000
1312.00,4.34544,20.087510,-0.000111,20.076332,0.7166,0.264,4.34544,0.00000
1313.00,4.34604,20.087663,-0.000109,20.076418,0.7169,0.264,4.34604,0.00000
1314.00,4.34633,20.087630,-0.000113,20.076458,0.7171,0.264,4.34633,0.00000
1315.00,4.34663,20.087615,-0.000110,20.076472,0.7173,0.264,4.34663,0.00000
1316.00,4.34646,20.087624,-0.000108,20.076533,0.7175,0.264,4.34646,0.00000
1317.00,4.34640,20.087652,-0.000106,20.076562,0.7177,0.264,4.34640,0.00000
1318.00,4.34579,20.087558,-0.000105,20.076459,0.7179,0.264,4.34579,0.00000
1319.00,4.34524,20.087602,-0.000104,20.076409,0.7181,0.264,4.34524,0.00000
1320.00,4.34463,20.087698,-0.000105,20.076399,0.7183,0.264,4.34463,0.00000
1321.00,4.34492,20.087711,-0.000107,20.076363,0.7186,0.264,4.34492,0.00000
@8,2.5000,5.0, 1320.014 
1322.00,4.34538,20.087768,-0.000105,20.076410,0.7188,0.264,4.34538,0.00000
1323.00,4.34133,20.087739,-0.000107,20.076400,0.7190,0.265,4.34133,0.00000
1324.00,4.32521,20.087804,-0.000110,20.076470,0.7193,0.265,4.32521,0.00000
1325.00,4.29472,20.087821,-0.000110,20.076501,0.7195,0.265,4.29472,0.00000
1326.00,4.25144,20.087865,-0.000109,20.076524,0.7197,0.265,4.25144,0.00000
1327.00,4.19945,20.087897,-0.000110,20.076522,0.7199,0.265,4.19945,0.00000
1328.00,4.14947,20.087997,-0.000110,20.076617,0.7201,0.265,4.14947,0.00000
1329.00,4.11710,20.087935,-0.000107,20.076557,0.7204,0.265,4.11710,0.00000
1330.00,4.10478,20.087821,-0.000107,20.076472,0.7206,0.265,4.10478,0.00000
1331.00,4.10917,20.087890,-0.000108,20.076484,0.7208,0.265,4.10917,0.00000
1332.00,4.12546,20.087950,-0.000112,20.076527,0.7210,0.266,4.12546,0.00000
1333.00,4.14574,20.088042,-0.000109,20.076529,0.7212,0.266,4.14574,0.00000
1334.00,4.16287,20.088184,-0.000109,20.076590,0.7214,0.266,4.16287,0.00000
1335.00,4.17607,20.088399,-0.000109,20.076699,0.7216,0.266,4.17607,0.00000
1336.00,4.18583,20.088487,-0.000109,20.076772,0.7218,0.266,4.18583,0.00000
1337.00,4.19409,20.088520,-0.000107,20.076737,0.7220,0.266,4.19409,0.00000
1338.00,4.20251,20.088493,-0.000110,20.076689,0.7221,0.266,4.20251,0.00000
1339.00,4.21032,20.088433,-0.000109,20.076616,0.7223,0.266,4.21032,0.00000
1340.00,4.21748,20.088394,-0.000108,20.076585,0.7224,0.266,4.21748,0.00000
1341.00,4.22482,20.088242,-0.000106,20.076427,0.7226,0.266,4.22482,0.00000
1342.00,4.23077,20.088231,-0.000104,20.076426,0.7227,0.266,4.23077,0.00000
1343.00,4.23634,20.088229,-0.000101,20.076420,0.7229,0.266,4.23634,0.00000
1344.00,4.24146,20.088205,-0.000102,20.076393,0.7231,0.266,4.24146,0.00000
1345.00,4.24635,20.088104,-0.000103,20.076301,0.7233,0.266,4.24635,0.00000
1346.00,4.25096,20.088190,-0.000103,20.076342,0.7235,0.266,4.25096,0.00000
1347.00,4.25632,20.088258,-0.000103,20.076376,0.7237,0.267,4.25632,0.00000
1348.00,4.26124,20.088311,-0.000102,20.076405,0.7238,0.267,4.26124,0.00000
1349.00,4.26589,20.088381,-0.000101,20.076425,0.7240,0.267,4.26589,0.00000
1350.00,4.26980,20.088512,-0.000103,20.076522,0.7242,0.267,4.26980,0.00000
1351.00,4.27293,20.088483,-0.000105,20.076457,0.7244,0.267,4.27293,0.00000
1352.00,4.27547,20.088539,-0.000107,20.076464,0.7245,0.267,4.27547,0.00000
1353.00,4.27751,20.088625,-0.000111,20.076537,0.7247,0.267,4.27751,0.00000
1354.00,4.27903,20.088600,-0.000114,20.076527,0.7249,0.268,4.27903,0.00000
1355.00,4.28094,20.088650,-0.000112,20.076524,0.7251,0.268,4.28094,0.00000
1356.00,4.28282,20.088724,-0.000111,20.076579,0.7253,0.268,4.28282,0.00000
1357.00,4.28463,20.088615,-0.000112,20.076465,0.7255,0.268,4.28463,0.00000
1358.00,4.28721,20.088516,-0.000109,20.076347,0.7257,0.268,4.28721,0.00000
1359.00,4.29035,20.088584,-0.000108,20.076350,0.7258,0.268,4.29035,0.00000
1360.00,4.29358,20.088550,-0.000112,20.076249,0.7260,0.268,4.29358,0.00000
1361.00,4.29651,20.088528,-0.000111,20.076231,0.7261,0.268,4.29651,0.00000
1362.00,4.29899,20.088605,-0.000107,20.076291,0.7263,0.268,4.29899,0.00000
1363.00,4.30097,20.088628,-0.000107,20.076289,0.7264,0.268,4.30097,0.00000
1364.00,4.30280,20.088566,-0.000105,20.076269,0.7266,0.268,4.30280,0.00000
1365.00,4.30402,20.088564,-0.000102,20.076359,0.7267,0.268,4.30402,0.00000
1366.00,4.30509,20.088540,-0.000102,20.076346,0.7269,0.268,4.30509,0.00000
1367.00,4.30651,20.088467,-0.000105,20.076272,0.7271,0.268,4.30651,0.00000
1368.00,4.30785,20.088338,-0.000107,20.076210,0.7272,0.268,4.30785,0.00000
1369.00,4.30871,20.088372,-0.000107,20.076271,0.7274,0.268,4.30871,0.00000
1370.00,4.31010,20.088408,-0.000106,20.076256,0.7275,0.268,4.31010,0.00000
1371.00,4.31111,20.088546,-0.000104,20.076346,0.7277,0.268,4.31111,0.00000
1372.00,4.31189,20.088539,-0.000104,20.076326,0.7278,0.268,4.31189,0.00000
1373.00,4.31236,20.088807,-0.000103,20.076452,0.7280,0.269,4.31236,0.00000
1374.00,4.31335,20.088938,-0.000103,20.076455,0.7281,0.269,4.31335,0.00000
1375.00,4.31352,20.088977,-0.000107,20.076439,0.7283,0.269,4.31352,0.00000
1376.00,4.31462,20.089021,-0.000110,20.076429,0.7284,0.269,4.31462,0.00000
1377.00,4.31574,20.089134,-0.000113,20.076488,0.7286,0.270,4.31574,0.00000
1378.00,4.31795,20.089221,-0.000111,20.076586,0.7288,0.270,4.31795,0.00000
1379.00,4.31922,20.089116,-0.000106,20.076533,0.7289,0.269,4.31922,0.00000
1380.00,4.32098,20.089242,-0.000102,20.076641,0.7291,0.269,4.32098,0.00000
1381.00,4.32168,20.089122,-0.000102,20.076554,0.7293,0.269,4.32168,0.00000
1382.00,4.32215,20.089155,-0.000099,20.076593,0.7294,0.269,4.32215,0.00000
1383.00,4.32182,20.089128,-0.000103,20.076552,0.7296,0.270,4.32182,0.00000
1384.00,4.32171,20.089150,-0.000106,20.076534,0.7297,0.270,4.32171,0.00000
1385.00,4.32168,20.089139,-0.000109,20.076498,0.7298,0.270,4.32168,0.00000
1386.00,4.32198,20.089273,-0.000106,20.076582,0.7300,0.270,4.32198,0.00000
1387.00,4.32284,20.089345,-0.000104,20.076651,0.7302,0.270,4.32284,0.00000
1388.00,4.32369,20.089300,-0.000102,20.076601,0.7303,0.270,4.32369,0.00000
1389.00,4.32454,20.089349,-0.000102,20.076629,0.7305,0.270,4.32454,0.00000
1390.00,4.32538,20.089301,-0.000101,20.076590,0.7306,0.270,4.32538,0.00000
1391.00,4.32649,20.089301,-0.000104,20.076621,0.7308,0.270,4.32649,0.00000
1392.00,4.32726,20.089211,-0.000104,20.076502,0.7310,0.270,4.32726,0.00000
1393.00,4.32769,20.089179,-0.000102,20.076409,0.7311,0.270,4.32769,0.00000
1394.00,4.32772,20.089317,-0.000101,20.076475,0.7312,0.270,4.32772,0.00000
1395.00,4.32750,20.089319,-0.000100,20.076414,0.7313,0.270,4.32750,0.00000
1396.00,4.32801,20.089357,-0.000100,20.076379,0.7315,0.270,4.32801,0.00000
1397.00,4.32728,20.089494,-0.000102,20.076480,0.7316,0.270,4.32728,0.00000
1398.00,4.32657,20.089564,-0.000104,20.076566,0.7317,0.270,4.32657,0.00000
1399.00,4.32742,20.089561,-0.000105,20.076590,0.7318,0.271,4.32742,0.00000
1400.00,4.32861,20.089605,-0.000106,20.076620,0.7319,0.271,4.32861,0.00000
1401.00,4.32973,20.089657,-0.000104,20.076688,0.7320,0.271,4.32973,0.00000
1402.00,4.33142,20.089561,-0.000102,20.076555,0.7321,0.271,4.33142,0.00000
1403.00,4.33215,20.089383,-0.000104,20.076410,0.7321,0.271,4.33215,0.00000
1404.00,4.33268,20.089430,-0.000102,20.076467,0.7322,0.271,4.33268,0.00000
1405.00,4.33328,20.089490,-0.000103,20.076541,0.7323,0.271,4.33328,0.00000
1406.00,4.33284,20.089536,-0.000104,20.076547,0.7324,0.271,4.33284,0.00000
1407.00,4.33294,20.089734,-0.000102,20.076750,0.7325,0.271,4.33294,0.00000
1408.00,4.33364,20.089984,-0.000100,20.076927,0.7326,0.271,4.33364,0.00000
1409.00,4.33376,20.089924,-0.000102,20.076843,0.7327,0.271,4.33376,0.00000
1410.00,4.33436,20.089838,-0.000100,20.076757,0.7327,0.271,4.33436,0.00000
1411.00,4.33474,20.089742,-0.000098,20.076670,0.7328,0.271,4.33474,0.00000
1412.00,4.33528,20.089665,-0.000098,20.076594,0.7329,0.271,4.33528,0.00000
1413.00,4.33531,20.089559,-0.000097,20.076485,0.7329,0.271,4.33531,0.00000
1414.00,4.33554,20.089682,-0.000096,20.076572,0.7330,0.271,4.33554,0.00000
1415.00,4.33476,20.089739,-0.000096,20.076614,0.7331,0.271,4.33476,0.00000
1416.00,4.33381,20.089907,-0.000097,20.076697,0.7332,0.271,4.33381,0.00000
1417.00,4.33382,20.089986,-0.000095,20.076728,0.7333,0.271,4.33382,0.00000
1418.00,4.33500,20.090091,-0.000094,20.076778,0.7334,0.271,4.33500,0.00000
1419.00,4.33571,20.089933,-0.000094,20.076573,0.7335,0.271,4.33571,0.00000
1420.00,4.33646,20.090007,-0.000097,20.076643,0.7336,0.272,4.33646,0.00000
1421.00,4.33813,20.089921,-0.000096,20.076577,0.7337,0.272,4.33813,0.00000
1422.00,4.33819,20.089829,-0.000096,20.076445,0.7338,0.272,4.33819,0.00000
1423.00,4.33774,20.089722,-0.000097,20.076352,0.7339,0.272,4.33774,0.00000
1424.00,4.33678,20.089881,-0.000098,20.076475,0.7341,0.272,4.33678,0.00000
1425.00,4.33601,20.089842,-0.000097,20.076415,0.7342,0.272,4.33601,0.00000
1426.00,4.33595,20.089891,-0.000097,20.076489,0.7343,0.272,4.33595,0.00000
1427.00,4.33730,20.089893,-0.000100,20.076545,0.7344,0.272,4.33730,0.00000
1428.00,4.33842,20.090086,-0.000101,20.076666,0.7346,0.272,4.33842,0.00000
1429.00,4.33934,20.090115,-0.000100,20.076672,0.7347,0.272,4.33934,0.00000
1430.00,4.33910,20.090166,-0.000102,20.076621,0.7349,0.273,4.33910,0.00000
1431.00,4.33837,20.090200,-0.000104,20.076595,0.7350,0.273,4.33837,0.00000
1432.00,4.33739,20.090388,-0.000104,20.076683,0.7353,0.273,4.33739,0.00000
1433.00,4.33711,20.090268,-0.000102,20.076551,0.7354,0.273,4.33711,0.00000
1434.00,4.33759,20.090251,-0.000102,20.076517,0.7356,0.273,4.33759,0.00000
1435.00,4.33925,20.090040,-0.000101,20.076383,0.7358,0.273,4.33925,0.00000
1436.00,4.33996,20.090157,-0.000099,20.076465,0.7359,0.273,4.33996,0.00000
1437.00,4.34007,20.090007,-0.000099,20.076341,0.7361,0.273,4.34007,0.00000
1438.00,4.34030,20.090120,-0.000101,20.076460,0.7363,0.273,4.34030,0.00000
1439.00,4.33990,20.090050,-0.000101,20.076413,0.7365,0.273,4.33990,0.00000
1440.00,4.33898,20.090292,-0.000097,20.076606,0.7367,0.273,4.33898,0.00000
1441.00,4.33902,20.090222,-0.000095,20.076515,0.7369,0.273,4.33902,0.00000
1442.00,4.33882,20.090314,-0.000093,20.076552,0.7372,0.273,4.33882,0.00000
1443.00,4.33828,20.090398,-0.000094,20.076588,0.7374,0.273,4.33828,0.00000
1444.00,4.33833,20.090353,-0.000096,20.076534,0.7377,0.273,4.33833,0.00000
1445.00,4.33868,20.090520,-0.000098,20.076615,0.7379,0.273,4.33868,0.00000
1446.00,4.33842,20.090468,-0.000098,20.076507,0.7381,0.274,4.33842,0.00000
1447.00,4.33888,20.090486,-0.000097,20.076543,0.7383,0.274,4.33888,0.00000
1448.00,4.33927,20.090505,-0.000094,20.076575,0.7385,0.274,4.33927,0.00000
1449.00,4.33913,20.090444,-0.000094,20.076481,0.7387,0.274,4.33913,0.00000
1450.00,4.33895,20.090260,-0.000092,20.076350,0.7388,0.273,4.33895,0.00000
1451.00,4.33960,20.090308,-0.000094,20.076408,0.7390,0.274,4.33960,0.00000
1452.00,4.33945,20.090377,-0.000097,20.076408,0.7392,0.274,4.33945,0.00000
1453.00,4.33934,20.090377,-0.000099,20.076345,0.7394,0.274,4.33934,0.00000
1454.00,4.33946,20.090646,-0.000096,20.076559,0.7397,0.274,4.33946,0.00000
1455.00,4.33949,20.090764,-0.000099,20.076598,0.7399,0.274,4.33949,0.00000
1456.00,4.33990,20.090765,-0.000101,20.076580,0.7401,0.274,4.33990,0.00000
1457.00,4.34058,20.090615,-0.000099,20.076468,0.7402,0.274,4.34058,0.00000
1458.00,4.34086,20.090591,-0.000101,20.076452,0.7404,0.274,4.34086,0.00000
1459.00,4.34166,20.090597,-0.000102,20.076470,0.7407,0.274,4.34166,0.00000
1460.00,4.34211,20.090556,-0.000099,20.076436,0.7408,0.274,4.34211,0.00000
1461.00,4.34188,20.090655,-0.000097,20.076510,0.7411,0.274,4.34188,0.00000
1462.00,4.34147,20.090823,-0.000095,20.076588,0.7413,0.274,4.34147,0.00000
1463.00,4.34195,20.090838,-0.000091,20.076562,0.7415,0.274,4.34195,0.00000
1464.00,4.34134,20.090809,-0.000093,20.076454,0.7417,0.274,4.34134,0.00000
1465.00,4.34133,20.090827,-0.000094,20.076416,0.7419,0.275,4.34133,0.00000
1466.00,4.34026,20.090899,-0.000096,20.076462,0.7421,0.275,4.34026,0.00000
1467.00,4.33983,20.090819,-0.000098,20.076419,0.7423,0.275,4.33983,0.00000
1468.00,4.33962,20.090822,-0.000099,20.076458,0.7426,0.275,4.33962,0.00000
1469.00,4.33987,20.090842,-0.000099,20.076534,0.7428,0.275,4.33987,0.00000
1470.00,4.34061,20.090739,-0.000102,20.076441,0.7430,0.275,4.34061,0.00000
1471.00,4.34137,20.090769,-0.000102,20.076450,0.7433,0.275,4.34137,0.00000
1472.00,4.34135,20.090843,-0.000103,20.076505,0.7435,0.276,4.34135,0.00000
1473.00,4.34135,20.090940,-0.000105,20.076547,0.7438,0.276,4.34135,0.00000
1474.00,4.34193,20.090940,-0.000103,20.076495,0.7440,0.276,4.34193,0.00000
1475.00,4.34133,20.091072,-0.000104,20.076604,0.7442,0.276,4.34133,0.00000
1476.00,4.34147,20.091026,-0.000105,20.076520,0.7445,0.276,4.34147,0.00000
1477.00,4.34212,20.091029,-0.000105,20.076481,0.7447,0.276,4.34212,0.00000
1478.00,4.34146,20.090998,-0.000104,20.076400,0.7450,0.276,4.34146,0.00000
1479.00,4.34146,20.091000,-0.000106,20.076364,0.7452,0.276,4.34146,0.00000
1480.00,4.34143,20.090997,-0.000104,20.076330,0.7455,0.276,4.34143,0.00000
1481.00,4.34104,20.090939,-0.000102,20.076244,0.7458,0.276,4.34104,0.00000
1482.00,4.34077,20.091031,-0.000099,20.076291,0.7460,0.276,4.34077,0.00000
1483.00,4.34029,20.091078,-0.000097,20.076326,0.7463,0.276,4.34029,0.00000
1484.00,4.34034,20.091091,-0.000097,20.076352,0.7465,0.276,4.34034,0.00000
1485.00,4.34107,20.091042,-0.000098,20.076358,0.7468,0.276,4.34107,0.00000
1486.00,4.34103,20.091170,-0.000099,20.076509,0.7470,0.277,4.34103,0.00000
1487.00,4.34115,20.091171,-0.000102,20.076545,0.7473,0.277,4.34115,0.00000
1488.00,4.34231,20.091135,-0.000104,20.076535,0.7475,0.277,4.34231,0.00000
1489.00,4.34166,20.091204,-0.000104,20.076570,0.7478,0.277,4.34166,0.00000
1490.00,4.34122,20.091230,-0.000106,20.076537,0.7480,0.277,4.34122,0.00000
1491.00,4.34180,20.091251,-0.000105,20.076503,0.7483,0.277,4.34180,0.00000
1492.00,4.34118,20.091310,-0.000103,20.076509,0.7485,0.277,4.34118,0.00000
1493.00,4.34012,20.091361,-0.000103,20.076525,0.7488,0.277,4.34012,0.00000
1494.00,4.33993,20.091345,-0.000103,20.076482,0.7490,0.277,4.33993,0.00000
1495.00,4.33955,20.091478,-0.000097,20.076548,0.7492,0.277,4.33955,0.00000
1496.00,4.33922,20.091456,-0.000097,20.076514,0.7495,0.277,4.33922,0.00000
1497.00,4.33982,20.091390,-0.000097,20.076371,0.7497,0.277,4.33982,0.00000
1498.00,4.34038,20.091411,-0.000097,20.076376,0.7499,0.277,4.34038,0.00000
1499.00,4.34009,20.091580,-0.000096,20.076495,0.7501,0.277,4.34009,0.00000
1500.00,4.34029,20.091573,-0.000098,20.076500,0.7503,0.277,4.34029,0.00000
1501.00,4.34068,20.091601,-0.000098,20.076516,0.7505,0.277,4.34068,0.00000
1502.00,4.34072,20.091697,-0.000100,20.076621,0.7507,0.278,4.34072,0.00000
1503.00,4.34144,20.091651,-0.000103,20.076520,0.7509,0.278,4.34144,0.00000
1504.00,4.34148,20.091629,-0.000105,20.076464,0.7512,0.278,4.34148,0.00000
1505.00,4.34173,20.091711,-0.000105,20.076506,0.7514,0.278,4.34173,0.00000
1506.00,4.34188,20.091700,-0.000105,20.076421,0.7516,0.278,4.34188,0.00000
1507.00,4.34194,20.091644,-0.000103,20.076353,0.7518,0.278,4.34194,0.00000
1508.00,4.34172,20.091761,-0.000100,20.076475,0.7520,0.278,4.34172,0.00000
1509.00,4.34191,20.091692,-0.000098,20.076445,0.7522,0.278,4.34191,0.00000
1510.00,4.34099,20.091708,-0.000097,20.076432,0.7524,0.278,4.34099,0.00000
1511.00,4.34047,20.091670,-0.000098,20.076432,0.7526,0.278,4.34047,0.00000
@9,2.5000,5.0, 1510.086 
1512.00,4.34028,20.091759,-0.000099,20.076469,0.7528,0.278,4.34028,0.00000
1513.00,4.33754,20.091703,-0.000098,20.076367,0.7529,0.278,4.33754,0.00000
1514.00,4.32515,20.091742,-0.000099,20.076343,0.7531,0.279,4.32515,0.00000
1515.00,4.30068,20.091712,-0.000098,20.076276,0.7533,0.279,4.30068,0.00000
1516.00,4.26502,20.091847,-0.000099,20.076359,0.7535,0.279,4.26502,0.00000
1517.00,4.22090,20.091832,-0.000102,20.076366,0.7536,0.279,4.22090,0.00000
1518.00,4.17635,20.091885,-0.000103,20.076438,0.7538,0.279,4.17635,0.00000
1519.00,4.14554,20.091906,-0.000104,20.076436,0.7539,0.279,4.14554,0.00000
1520.00,4.13236,20.091938,-0.000105,20.076466,0.7541,0.279,4.13236,0.00000
1521.00,4.13424,20.091886,-0.000104,20.076378,0.7542,0.279,4.13424,0.00000
1522.00,4.14787,20.091924,-0.000104,20.076341,0.7543,0.279,4.14787,0.00000
1523.00,4.16683,20.092021,-0.000103,20.076361,0.7545,0.280,4.16683,0.00000
1524.00,4.18414,20.092043,-0.000101,20.076349,0.7546,0.280,4.18414,0.00000
1525.00,4.19741,20.092111,-0.000101,20.076356,0.7548,0.280,4.19741,0.00000
1526.00,4.20778,20.092176,-0.000100,20.076393,0.7549,0.280,4.20778,0.00000
1527.00,4.21600,20.092124,-0.000098,20.076325,0.7550,0.280,4.21600,0.00000
1528.00,4.22313,20.092128,-0.000098,20.076319,0.7551,0.280,4.22313,0.00000
1529.00,4.22939,20.092102,-0.000099,20.076287,0.7552,0.280,4.22939,0.00000
1530.00,4.23545,20.092100,-0.000098,20.076232,0.7553,0.280,4.23545,0.00000
1531.00,4.24028,20.092092,-0.000099,20.076193,0.7554,0.280,4.24028,0.00000
1532.00,4.24559,20.092284,-0.000099,20.076368,0.7555,0.280,4.24559,0.00000
1533.00,4.25025,20.092242,-0.000101,20.076269,0.7556,0.280,4.25025,0.00000
1534.00,4.25482,20.092348,-0.000098,20.076307,0.7557,0.280,4.25482,0.00000
1535.00,4.25941,20.092444,-0.000096,20.076402,0.7558,0.280,4.25941,0.00000
1536.00,4.26437,20.092451,-0.000094,20.076414,0.7559,0.280,4.26437,0.00000
1537.00,4.26816,20.092370,-0.000093,20.076329,0.7560,0.280,4.26816,0.00000
1538.00,4.27179,20.092448,-0.000093,20.076390,0.7562,0.280,4.27179,0.00000
1539.00,4.27528,20.092443,-0.000093,20.076385,0.7563,0.280,4.27528,0.00000
1540.00,4.27822,20.092389,-0.000095,20.076338,0.7565,0.280,4.27822,0.00000
1541.00,4.28066,20.092419,-0.000101,20.076329,0.7566,0.281,4.28066,0.00000
1542.00,4.28282,20.092477,-0.000100,20.076345,0.7567,0.281,4.28282,0.00000
1543.00,4.28504,20.092497,-0.000100,20.076341,0.7569,0.281,4.28504,0.00000
1544.00,4.28682,20.092448,-0.000103,20.076261,0.7570,0.281,4.28682,0.00000
1545.00,4.28842,20.092415,-0.000102,20.076169,0.7571,0.281,4.28842,0.00000
1546.00,4.29015,20.092399,-0.000098,20.076138,0.7573,0.281,4.29015,0.00000
1547.00,4.29123,20.092334,-0.000098,20.076076,0.7574,0.281,4.29123,0.00000
1548.00,4.29257,20.092342,-0.000095,20.076067,0.7575,0.281,4.29257,0.00000
1549.00,4.29476,20.092487,-0.000092,20.076215,0.7577,0.281,4.29476,0.00000
1550.00,4.29642,20.092457,-0.000095,20.076185,0.7579,0.281,4.29642,0.00000
1551.00,4.29792,20.092579,-0.000096,20.076264,0.7581,0.281,4.29792,0.00000
1552.00,4.29994,20.092681,-0.000099,20.076303,0.7583,0.281,4.29994,0.00000
1553.00,4.30071,20.092780,-0.000102,20.076352,0.7585,0.281,4.30071,0.00000
1554.00,4.30186,20.092722,-0.000101,20.076261,0.7587,0.282,4.30186,0.00000
1555.00,4.30342,20.092867,-0.000098,20.076371,0.7589,0.281,4.30342,0.00000
1556.00,4.30460,20.092853,-0.000097,20.076368,0.7591,0.281,4.30460,0.00000
1557.00,4.30601,20.092702,-0.000099,20.076286,0.7593,0.281,4.30601,0.00000
1558.00,4.30846,20.092656,-0.000097,20.076306,0.7595,0.282,4.30846,0.00000
1559.00,4.31010,20.092706,-0.000096,20.076400,0.7597,0.282,4.31010,0.00000
1560.00,4.31131,20.092688,-0.000098,20.076432,0.7599,0.282,4.31131,0.00000
1561.00,4.31334,20.092606,-0.000100,20.076339,0.7601,0.282,4.31334,0.00000
1562.00,4.31454,20.092712,-0.000097,20.076387,0.7603,0.282,4.31454,0.00000
1563.00,4.31457,20.092731,-0.000098,20.076372,0.7605,0.282,4.31457,0.00000
1564.00,4.31483,20.092694,-0.000098,20.076264,0.7607,0.282,4.31483,0.00000
1565.00,4.31624,20.092645,-0.000097,20.076149,0.7609,0.282,4.31624,0.00000
1566.00,4.31687,20.092695,-0.000094,20.076221,0.7611,0.282,4.31687,0.00000
1567.00,4.31761,20.092808,-0.000095,20.076274,0.7613,0.282,4.31761,0.00000
1568.00,4.31887,20.092768,-0.000094,20.076236,0.7616,0.282,4.31887,0.00000
1569.00,4.31985,20.092863,-0.000097,20.076327,0.7618,0.282,4.31985,0.00000
1570.00,4.31937,20.093039,-0.000096,20.076461,0.7619,0.283,4.31937,0.00000
1571.00,4.31903,20.093170,-0.000096,20.076531,0.7621,0.283,4.31903,0.00000
1572.00,4.31944,20.093185,-0.000096,20.076550,0.7624,0.283,4.31944,0.00000
1573.00,4.31976,20.093264,-0.000095,20.076597,0.7626,0.283,4.31976,0.00000
1574.00,4.32062,20.093253,-0.000095,20.076582,0.7628,0.283,4.32062,0.00000
1575.00,4.32192,20.093243,-0.000098,20.076624,0.7630,0.283,4.32192,0.00000
1576.00,4.32309,20.093223,-0.000099,20.076593,0.7632,0.283,4.32309,0.00000
1577.00,4.32359,20.093231,-0.000096,20.076638,0.7633,0.283,4.32359,0.00000
1578.00,4.32427,20.093385,-0.000094,20.076745,0.7635,0.283,4.32427,0.00000
1579.00,4.32413,20.093469,-0.000093,20.076825,0.7637,0.283,4.32413,0.00000
1580.00,4.32370,20.093408,-0.000089,20.076766,0.7638,0.283,4.32370,0.00000
1581.00,4.32402,20.093360,-0.000086,20.076716,0.7640,0.283,4.32402,0.00000
1582.00,4.32488,20.093380,-0.000090,20.076679,0.7642,0.283,4.32488,0.00000
1583.00,4.32537,20.093148,-0.000094,20.076465,0.7643,0.283,4.32537,0.00000
1584.00,4.32570,20.093054,-0.000095,20.076354,0.7644,0.283,4.32570,0.00000
1585.00,4.32647,20.093075,-0.000099,20.076287,0.7646,0.283,4.32647,0.00000
1586.00,4.32658,20.093147,-0.000099,20.076366,0.7647,0.283,4.32658,0.00000
1587.00,4.32711,20.092975,-0.000095,20.076184,0.7648,0.283,4.32711,0.00000
1588.00,4.32787,20.093036,-0.000094,20.076198,0.7650,0.283,4.32787,0.00000
1589.00,4.32817,20.093164,-0.000094,20.076272,0.7651,0.283,4.32817,0.00000
1590.00,4.32837,20.093196,-0.000092,20.076316,0.7652,0.283,4.32837,0.00000
1591.00,4.32835,20.093244,-0.000093,20.076285,0.7654,0.283,4.32835,0.00000
1592.00,4.32846,20.093384,-0.000096,20.076477,0.7656,0.284,4.32846,0.00000
1593.00,4.32881,20.093390,-0.000095,20.076465,0.7657,0.284,4.32881,0.00000
1594.00,4.32892,20.093350,-0.000094,20.076436,0.7659,0.284,4.32892,0.00000
1595.00,4.32907,20.093447,-0.000093,20.076555,0.7660,0.284,4.32907,0.00000
1596.00,4.33010,20.093445,-0.000094,20.076563,0.7661,0.284,4.33010,0.00000
1597.00,4.33021,20.093406,-0.000095,20.076462,0.7662,0.284,4.33021,0.00000
1598.00,4.32945,20.093511,-0.000095,20.076576,0.7664,0.284,4.32945,0.00000
1599.00,4.32991,20.093461,-0.000098,20.076465,0.7665,0.284,4.32991,0.00000
1600.00,4.33076,20.093459,-0.000098,20.076366,0.7666,0.284,4.33076,0.00000
1601.00,4.33148,20.093467,-0.000097,20.076344,0.7667,0.285,4.33148,0.00000
1602.00,4.33148,20.093665,-0.000097,20.076459,0.7669,0.285,4.33148,0.00000
1603.00,4.33165,20.093619,-0.000097,20.076391,0.7670,0.285,4.33165,0.00000
1604.00,4.33125,20.093758,-0.000093,20.076521,0.7671,0.285,4.33125,0.00000
1605.00,4.33154,20.093727,-0.000092,20.076483,0.7672,0.284,4.33154,0.00000
1606.00,4.33131,20.093731,-0.000091,20.076461,0.7674,0.284,4.33131,0.00000
1607.00,4.33106,20.093682,-0.000089,20.076391,0.7675,0.284,4.33106,0.00000
1608.00,4.33131,20.093762,-0.000089,20.076423,0.7676,0.285,4.33131,0.00000
1609.00,4.33169,20.093765,-0.000093,20.076398,0.7677,0.285,4.33169,0.00000
1610.00,4.33103,20.093816,-0.000095,20.076429,0.7678,0.285,4.33103,0.00000
1611.00,4.33049,20.093837,-0.000095,20.076447,0.7680,0.285,4.33049,0.00000
1612.00,4.33126,20.093885,-0.000094,20.076503,0.7681,0.285,4.33126,0.00000
1613.00,4.33207,20.093856,-0.000089,20.076429,0.7682,0.285,4.33207,0.00000
1614.00,4.33292,20.093785,-0.000089,20.076315,0.7683,0.285,4.33292,0.00000
1615.00,4.33355,20.093851,-0.000086,20.076308,0.7684,0.285,4.33355,0.00000
1616.00,4.33364,20.094011,-0.000088,20.076426,0.7685,0.285,4.33364,0.00000
1617.00,4.33381,20.093980,-0.000093,20.076369,0.7686,0.285,4.33381,0.00000
1618.00,4.33415,20.093936,-0.000097,20.076355,0.7687,0.285,4.33415,0.00000
1619.00,4.33332,20.093990,-0.000098,20.076453,0.7688,0.285,4.33332,0.00000
1620.00,4.33321,20.093958,-0.000103,20.076517,0.7690,0.286,4.33321,0.00000
1621.00,4.33360,20.093847,-0.000103,20.076346,0.7691,0.286,4.33360,0.00000
1622.00,4.33398,20.093956,-0.000102,20.076426,0.7692,0.286,4.33398,0.00000
1623.00,4.33376,20.094173,-0.000103,20.076536,0.7693,0.286,4.33376,0.00000
1624.00,4.33380,20.094246,-0.000102,20.076531,0.7695,0.286,4.33380,0.00000
1625.00,4.33465,20.094394,-0.000101,20.076562,0.7696,0.286,4.33465,0.00000
1626.00,4.33523,20.094491,-0.000100,20.076656,0.7697,0.286,4.33523,0.00000
1627.00,4.33489,20.094498,-0.000100,20.076607,0.7698,0.286,4.33489,0.00000
1628.00,4.33522,20.094346,-0.000101,20.076516,0.7699,0.286,4.33522,0.00000
1629.00,4.33555,20.094378,-0.000102,20.076527,0.7700,0.286,4.33555,0.00000
1630.00,4.33498,20.094366,-0.000104,20.076503,0.7702,0.287,4.33498,0.00000
1631.00,4.33490,20.094279,-0.000104,20.076424,0.7703,0.287,4.33490,0.00000
1632.00,4.33517,20.094247,-0.000102,20.076397,0.7704,0.287,4.33517,0.00000
1633.00,4.33503,20.094336,-0.000098,20.076432,0.7705,0.287,4.33503,0.00000
1634.00,4.33568,20.094381,-0.000097,20.076451,0.7706,0.287,4.33568,0.00000
1635.00,4.33479,20.094265,-0.000094,20.076340,0.7708,0.286,4.33479,0.00000
1636.00,4.33326,20.094314,-0.000098,20.076340,0.7709,0.287,4.33326,0.00000
1637.00,4.33298,20.094305,-0.000099,20.076313,0.7710,0.287,4.33298,0.00000
1638.00,4.33334,20.094242,-0.000102,20.076204,0.7712,0.287,4.33334,0.00000
1639.00,4.33321,20.094177,-0.000103,20.076125,0.7713,0.287,4.33321,0.00000
1640.00,4.33411,20.094229,-0.000103,20.076154,0.7715,0.287,4.33411,0.00000
1641.00,4.33549,20.094209,-0.000104,20.076127,0.7717,0.287,4.33549,0.00000
1642.00,4.33533,20.094305,-0.000106,20.076150,0.7718,0.287,4.33533,0.00000
1643.00,4.33558,20.094340,-0.000108,20.076190,0.7720,0.288,4.33558,0.00000
1644.00,4.33575,20.094385,-0.000108,20.076236,0.7722,0.288,4.33575,0.00000
1645.00,4.33579,20.094326,-0.000111,20.076184,0.7724,0.288,4.33579,0.00000
1646.00,4.33597,20.094362,-0.000110,20.076210,0.7725,0.288,4.33597,0.00000
1647.00,4.33641,20.094325,-0.000109,20.076212,0.7727,0.288,4.33641,0.00000
1648.00,4.33579,20.094397,-0.000106,20.076212,0.7729,0.288,4.33579,0.00000
1649.00,4.33519,20.094401,-0.000106,20.076186,0.7731,0.288,4.33519,0.00000
1650.00,4.33465,20.094549,-0.000103,20.076268,0.7733,0.288,4.33465,0.00000
1651.00,4.33375,20.094632,-0.000101,20.076299,0.7735,0.288,4.33375,0.00000
1652.00,4.33398,20.094678,-0.000102,20.076290,0.7737,0.288,4.33398,0.00000
1653.00,4.33395,20.094764,-0.000105,20.076399,0.7739,0.288,4.33395,0.00000
1654.00,4.33505,20.094682,-0.000103,20.076334,0.7741,0.288,4.33505,0.00000
1655.00,4.33570,20.094747,-0.000101,20.076433,0.7743,0.288,4.33570,0.00000
1656.00,4.33639,20.094771,-0.000102,20.076501,0.7745,0.288,4.33639,0.00000
1657.00,4.33690,20.094770,-0.000100,20.076548,0.7747,0.288,4.33690,0.00000
1658.00,4.33714,20.094750,-0.000099,20.076527,0.7749,0.288,4.33714,0.00000
1659.00,4.33590,20.094935,-0.000099,20.076651,0.7751,0.288,4.33590,0.00000
1660.00,4.33548,20.094884,-0.000102,20.076561,0.7753,0.289,4.33548,0.00000
1661.00,4.33554,20.094873,-0.000102,20.076458,0.7755,0.289,4.33554,0.00000
1662.00,4.33481,20.094882,-0.000101,20.076444,0.7757,0.289,4.33481,0.00000
1663.00,4.33534,20.094860,-0.000100,20.076402,0.7759,0.289,4.33534,0.00000
1664.00,4.33604,20.094701,-0.000103,20.076253,0.7760,0.289,4.33604,0.00000
1665.00,4.33639,20.094730,-0.000103,20.076293,0.7762,0.289,4.33639,0.00000
1666.00,4.33583,20.094792,-0.000105,20.076373,0.7764,0.289,4.33583,0.00000
1667.00,4.33546,20.094742,-0.000106,20.076261,0.7766,0.289,4.33546,0.00000
1668.00,4.33475,20.094738,-0.000108,20.076236,0.7769,0.289,4.33475,0.00000
1669.00,4.33468,20.094827,-0.000107,20.076263,0.7771,0.289,4.33468,0.00000
1670.00,4.33460,20.094831,-0.000109,20.076199,0.7773,0.290,4.33460,0.00000
1671.00,4.33537,20.094895,-0.000107,20.076199,0.7776,0.290,4.33537,0.00000
1672.00,4.33639,20.095060,-0.000106,20.076266,0.7778,0.290,4.33639,0.00000
1673.00,4.33700,20.095215,-0.000108,20.076353,0.7780,0.290,4.33700,0.00000
1674.00,4.33735,20.095364,-0.000109,20.076453,0.7783,0.290,4.33735,0.00000
1675.00,4.33734,20.095321,-0.000104,20.076392,0.7785,0.290,4.33734,0.00000
1676.00,4.33754,20.095309,-0.000105,20.076328,0.7787,0.290,4.33754,0.00000
1677.00,4.33689,20.095146,-0.000108,20.076243,0.7789,0.290,4.33689,0.00000
1678.00,4.33625,20.095014,-0.000104,20.076140,0.7792,0.290,4.33625,0.00000
1679.00,4.33623,20.094955,-0.000102,20.076113,0.7794,0.290,4.33623,0.00000
1680.00,4.33591,20.094970,-0.000102,20.076137,0.7796,0.290,4.33591,0.00000
1681.00,4.33573,20.094962,-0.000101,20.076175,0.7798,0.290,4.33573,0.00000
1682.00,4.33640,20.095042,-0.000097,20.076224,0.7800,0.290,4.33640,0.00000
1683.00,4.33592,20.095066,-0.000101,20.076193,0.7802,0.290,4.33592,0.00000
1684.00,4.33516,20.095019,-0.000104,20.076134,0.7804,0.291,4.33516,0.00000
1685.00,4.33597,20.095021,-0.000104,20.076082,0.7806,0.291,4.33597,0.00000
1686.00,4.33617,20.095078,-0.000104,20.076101,0.7808,0.291,4.33617,0.00000
1687.00,4.33543,20.095155,-0.000106,20.076130,0.7810,0.291,4.33543,0.00000
1688.00,4.33608,20.095224,-0.000104,20.076134,0.7812,0.291,4.33608,0.00000
1689.00,4.33688,20.095401,-0.000103,20.076248,0.7814,0.291,4.33688,0.00000
1690.00,4.33632,20.095572,-0.000105,20.076372,0.7815,0.291,4.33632,0.00000
1691.00,4.33549,20.095540,-0.000105,20.076285,0.7817,0.291,4.33549,0.00000
1692.00,4.33582,20.095608,-0.000103,20.076302,0.7819,0.291,4.33582,0.00000
1693.00,4.33525,20.095587,-0.000102,20.076307,0.7821,0.291,4.33525,0.00000
1694.00,4.33520,20.095519,-0.000102,20.076229,0.7822,0.291,4.33520,0.00000
1695.00,4.33552,20.095320,-0.000100,20.076034,0.7823,0.291,4.33552,0.00000
1696.00,4.33638,20.095268,-0.000100,20.076012,0.7825,0.291,4.33638,0.00000
1697.00,4.33647,20.095286,-0.000100,20.076038,0.7826,0.291,4.33647,0.00000
1698.00,4.33684,20.095335,-0.000103,20.076053,0.7827,0.292,4.33684,0.00000
1699.00,4.33667,20.095444,-0.000102,20.076089,0.7829,0.292,4.33667,0.00000
1700.00,4.33620,20.095505,-0.000102,20.076117,0.7830,0.292,4.33620,0.00000
1701.00,4.33574,20.095571,-0.000104,20.076148,0.7832,0.292,4.33574,0.00000
@10,2.5000,5.0, 1700.145 
1702.00,4.33590,20.095446,-0.000106,20.076039,0.7833,0.292,4.33590,0.00000
1703.00,4.33594,20.095516,-0.000103,20.076086,0.7834,0.292,4.33594,0.00000
1704.00,4.32844,20.095497,-0.000106,20.076088,0.7836,0.292,4.32844,0.00000
1705.00,4.31132,20.095645,-0.000104,20.076222,0.7837,0.292,4.31132,0.00000
1706.00,4.28381,20.095770,-0.000104,20.076279,0.7839,0.292,4.28381,0.00000
1707.00,4.24801,20.095867,-0.000105,20.076278,0.7841,0.292,4.24801,0.00000
1708.00,4.20799,20.095846,-0.000105,20.076216,0.7842,0.292,4.20799,0.00000
1709.00,4.17638,20.095809,-0.000102,20.076116,0.7844,0.292,4.17638,0.00000
1710.00,4.15990,20.095821,-0.000105,20.076077,0.7846,0.293,4.15990,0.00000
1711.00,4.15882,20.095768,-0.000105,20.076003,0.7848,0.293,4.15882,0.00000
1712.00,4.16834,20.095875,-0.000103,20.076103,0.7850,0.293,4.16834,0.00000
1713.00,4.18361,20.096015,-0.000104,20.076212,0.7852,0.293,4.18361,0.00000
1714.00,4.20034,20.095952,-0.000106,20.076167,0.7854,0.293,4.20034,0.00000
1715.00,4.21259,20.095949,-0.000104,20.076155,0.7855,0.293,4.21259,0.00000
1716.00,4.22139,20.096043,-0.000104,20.076261,0.7857,0.293,4.22139,0.00000
1717.00,4.22762,20.095924,-0.000101,20.076121,0.7859,0.293,4.22762,0.00000
1718.00,4.23435,20.095777,-0.000095,20.076006,0.7860,0.293,4.23435,0.00000
1719.00,4.24051,20.095834,-0.000094,20.076035,0.7862,0.293,4.24051,0.00000
1720.00,4.24642,20.095796,-0.000094,20.076035,0.7864,0.293,4.24642,0.00000
1721.00,4.25124,20.095675,-0.000093,20.075906,0.7865,0.293,4.25124,0.00000
1722.00,4.25623,20.095835,-0.000094,20.076078,0.7867,0.293,4.25623,0.00000
1723.00,4.26098,20.096001,-0.000099,20.076215,0.7869,0.293,4.26098,0.00000
1724.00,4.26423,20.096037,-0.000099,20.076219,0.7871,0.294,4.26423,0.00000
1725.00,4.26802,20.096185,-0.000098,20.076305,0.7873,0.294,4.26802,0.00000
1726.00,4.27164,20.096263,-0.000099,20.076347,0.7875,0.294,4.27164,0.00000
1727.00,4.27456,20.096231,-0.000097,20.076327,0.7876,0.294,4.27456,0.00000
1728.00,4.27723,20.096232,-0.000094,20.076321,0.7878,0.294,4.27723,0.00000
1729.00,4.27969,20.096233,-0.000094,20.076339,0.7879,0.294,4.27969,0.00000
1730.00,4.28185,20.096200,-0.000094,20.076296,0.7881,0.294,4.28185,0.00000
1731.00,4.28436,20.096198,-0.000091,20.076312,0.7882,0.293,4.28436,0.00000
1732.00,4.28723,20.096158,-0.000093,20.076234,0.7884,0.293,4.28723,0.00000
1733.00,4.28874,20.096117,-0.000096,20.076219,0.7885,0.294,4.28874,0.00000
1734.00,4.29043,20.096242,-0.000097,20.076307,0.7887,0.294,4.29043,0.00000
1735.00,4.29176,20.096224,-0.000098,20.076260,0.7888,0.294,4.29176,0.00000
1736.00,4.29288,20.096339,-0.000101,20.076338,0.7889,0.294,4.29288,0.00000
1737.00,4.29403,20.096398,-0.000102,20.076406,0.7891,0.294,4.29403,0.00000
1738.00,4.29560,20.096500,-0.000100,20.076454,0.7892,0.294,4.29560,0.00000
1739.00,4.29704,20.096590,-0.000098,20.076575,0.7893,0.294,4.29704,0.00000
1740.00,4.29931,20.096666,-0.000099,20.076658,0.7894,0.294,4.29931,0.00000
1741.00,4.30009,20.096532,-0.000100,20.076573,0.7895,0.294,4.30009,0.00000
1742.00,4.30155,20.096532,-0.000100,20.076485,0.7896,0.294,4.30155,0.00000
1743.00,4.30357,20.096501,-0.000101,20.076410,0.7897,0.295,4.30357,0.00000
1744.00,4.30547,20.096433,-0.000102,20.076240,0.7897,0.295,4.30547,0.00000
1745.00,4.30651,20.096551,-0.000101,20.076319,0.7898,0.295,4.30651,0.00000
1746.00,4.30795,20.096672,-0.000098,20.076365,0.7899,0.295,4.30795,0.00000
1747.00,4.30818,20.096664,-0.000098,20.076433,0.7900,0.295,4.30818,0.00000
1748.00,4.30781,20.096753,-0.000094,20.076491,0.7901,0.295,4.30781,0.00000
1749.00,4.30833,20.096846,-0.000094,20.076581,0.7901,0.295,4.30833,0.00000
1750.00,4.30895,20.096751,-0.000091,20.076419,0.7902,0.295,4.30895,0.00000
1751.00,4.31062,20.096773,-0.000091,20.076421,0.7903,0.295,4.31062,0.00000
1752.00,4.31175,20.096725,-0.000093,20.076340,0.7903,0.295,4.31175,0.00000
1753.00,4.31258,20.096609,-0.000098,20.076250,0.7904,0.295,4.31258,0.00000
1754.00,4.31392,20.096692,-0.000100,20.076329,0.7905,0.295,4.31392,0.00000
1755.00,4.31500,20.096790,-0.000102,20.076388,0.7906,0.295,4.31500,0.00000
1756.00,4.31445,20.096782,-0.000101,20.076302,0.7907,0.295,4.31445,0.00000
1757.00,4.31450,20.096959,-0.000099,20.076357,0.7908,0.295,4.31450,0.00000
1758.00,4.31581,20.097127,-0.000096,20.076391,0.7909,0.295,4.31581,0.00000
1759.00,4.31527,20.097023,-0.000095,20.076215,0.7909,0.295,4.31527,0.00000
1760.00,4.31492,20.096939,-0.000096,20.076153,0.7910,0.295,4.31492,0.00000
1761.00,4.31627,20.097039,-0.000099,20.076219,0.7911,0.295,4.31627,0.00000
1762.00,4.31760,20.097020,-0.000103,20.076197,0.7912,0.296,4.31760,0.00000
1763.00,4.31887,20.097036,-0.000106,20.076219,0.7913,0.296,4.31887,0.00000
1764.00,4.31991,20.097082,-0.000106,20.076293,0.7914,0.296,4.31991,0.00000
1765.00,4.32088,20.097081,-0.000106,20.076277,0.7915,0.296,4.32088,0.00000
1766.00,4.32138,20.096969,-0.000107,20.076197,0.7916,0.296,4.32138,0.00000
1767.00,4.32182,20.097041,-0.000105,20.076247,0.7917,0.296,4.32182,0.00000
1768.00,4.32209,20.097075,-0.000106,20.076294,0.7917,0.296,4.32209,0.00000
1769.00,4.32175,20.096995,-0.000108,20.076193,0.7918,0.296,4.32175,0.00000
1770.00,4.32152,20.096952,-0.000109,20.076124,0.7919,0.296,4.32152,0.00000
1771.00,4.32083,20.096989,-0.000113,20.076108,0.7919,0.297,4.32083,0.00000
1772.00,4.32057,20.097006,-0.000116,20.076096,0.7920,0.297,4.32057,0.00000
1773.00,4.32089,20.096967,-0.000119,20.075972,0.7921,0.297,4.32089,0.00000
1774.00,4.32237,20.097203,-0.000122,20.076144,0.7921,0.297,4.32237,0.00000
1775.00,4.32368,20.097303,-0.000123,20.076148,0.7922,0.298,4.32368,0.00000
1776.00,4.32539,20.097344,-0.000118,20.076143,0.7923,0.298,4.32539,0.00000
1777.00,4.32622,20.097505,-0.000118,20.076245,0.7924,0.298,4.32622,0.00000
1778.00,4.32613,20.097543,-0.000115,20.076267,0.7925,0.298,4.32613,0.00000
1779.00,4.32560,20.097487,-0.000113,20.076174,0.7926,0.298,4.32560,0.00000
1780.00,4.32609,20.097563,-0.000108,20.076298,0.7927,0.298,4.32609,0.00000
1781.00,4.32615,20.097677,-0.000106,20.076421,0.7928,0.298,4.32615,0.00000
1782.00,4.32670,20.097548,-0.000105,20.076293,0.7929,0.298,4.32670,0.00000
1783.00,4.32624,20.097464,-0.000102,20.076201,0.7929,0.297,4.32624,0.00000
1784.00,4.32583,20.097436,-0.000105,20.076157,0.7930,0.298,4.32583,0.00000
1785.00,4.32559,20.097441,-0.000107,20.076131,0.7931,0.298,4.32559,0.00000
1786.00,4.32552,20.097445,-0.000110,20.076120,0.7932,0.298,4.32552,0.00000
1787.00,4.32517,20.097487,-0.000109,20.076152,0.7933,0.298,4.32517,0.00000
1788.00,4.32584,20.097479,-0.000113,20.076162,0.7934,0.298,4.32584,0.00000
1789.00,4.32684,20.097470,-0.000112,20.076188,0.7935,0.298,4.32684,0.00000
1790.00,4.32711,20.097424,-0.000111,20.076181,0.7935,0.298,4.32711,0.00000
1791.00,4.32703,20.097374,-0.000111,20.076100,0.7936,0.299,4.32703,0.00000
1792.00,4.32843,20.097431,-0.000112,20.076171,0.7937,0.299,4.32843,0.00000
1793.00,4.32932,20.097564,-0.000112,20.076300,0.7938,0.299,4.32932,0.00000
1794.00,4.32974,20.097713,-0.000109,20.076422,0.7939,0.299,4.32974,0.00000
1795.00,4.32914,20.097905,-0.000107,20.076491,0.7940,0.299,4.32914,0.00000
1796.00,4.32918,20.098002,-0.000106,20.076568,0.7941,0.299,4.32918,0.00000
1797.00,4.32794,20.098084,-0.000105,20.076586,0.7942,0.299,4.32794,0.00000
1798.00,4.32680,20.098119,-0.000101,20.076592,0.7944,0.299,4.32680,0.00000
1799.00,4.32691,20.098044,-0.000101,20.076544,0.7945,0.299,4.32691,0.00000
1800.00,4.32716,20.098025,-0.000105,20.076553,0.7947,0.299,4.32716,0.00000
1801.00,4.32677,20.097998,-0.000105,20.076532,0.7948,0.299,4.32677,0.00000
1802.00,4.32783,20.097878,-0.000100,20.076458,0.7950,0.299,4.32783,0.00000
1803.00,4.32932,20.097906,-0.000102,20.076443,0.7951,0.299,4.32932,0.00000
1804.00,4.32910,20.097845,-0.000102,20.076303,0.7952,0.299,4.32910,0.00000
1805.00,4.32992,20.097806,-0.000099,20.076281,0.7954,0.299,4.32992,0.00000
1806.00,4.33040,20.097885,-0.000100,20.076308,0.7955,0.299,4.33040,0.00000
1807.00,4.32911,20.097965,-0.000103,20.076309,0.7957,0.300,4.32911,0.00000
1808.00,4.32835,20.098010,-0.000101,20.076290,0.7958,0.300,4.32835,0.00000
1809.00,4.32770,20.098142,-0.000099,20.076394,0.7959,0.300,4.32770,0.00000
1810.00,4.32767,20.098119,-0.000099,20.076327,0.7961,0.300,4.32767,0.00000
1811.00,4.32712,20.098008,-0.000100,20.076226,0.7962,0.300,4.32712,0.00000
1812.00,4.32737,20.097886,-0.000097,20.076142,0.7963,0.299,4.32737,0.00000
1813.00,4.32697,20.097821,-0.000100,20.076161,0.7964,0.300,4.32697,0.00000
1814.00,4.32752,20.097800,-0.000101,20.076157,0.7965,0.300,4.32752,0.00000
1815.00,4.32684,20.097844,-0.000100,20.076219,0.7967,0.300,4.32684,0.00000
1816.00,4.32760,20.098092,-0.000094,20.076444,0.7969,0.300,4.32760,0.00000
1817.00,4.32841,20.098256,-0.000093,20.076576,0.7970,0.300,4.32841,0.00000
1818.00,4.32882,20.098309,-0.000095,20.076630,0.7972,0.300,4.32882,0.00000
1819.00,4.32910,20.098418,-0.000094,20.076672,0.7974,0.300,4.32910,0.00000
1820.00,4.32975,20.098482,-0.000094,20.076660,0.7975,0.300,4.32975,0.00000
1821.00,4.32910,20.098467,-0.000095,20.076597,0.7977,0.300,4.32910,0.00000
1822.00,4.32863,20.098448,-0.000096,20.076559,0.7978,0.300,4.32863,0.00000
1823.00,4.32796,20.098415,-0.000092,20.076467,0.7979,0.300,4.32796,0.00000
1824.00,4.32778,20.098371,-0.000092,20.076443,0.7981,0.300,4.32778,0.00000
1825.00,4.32760,20.098370,-0.000096,20.076477,0.7982,0.300,4.32760,0.00000
1826.00,4.32899,20.098177,-0.000099,20.076338,0.7983,0.301,4.32899,0.00000
1827.00,4.33008,20.098165,-0.000096,20.076362,0.7985,0.301,4.33008,0.00000
1828.00,4.33133,20.098247,-0.000096,20.076460,0.7986,0.301,4.33133,0.00000
1829.00,4.33117,20.098188,-0.000097,20.076393,0.7988,0.301,4.33117,0.00000
1830.00,4.33163,20.098225,-0.000095,20.076371,0.7989,0.301,4.33163,0.00000
1831.00,4.33161,20.098420,-0.000096,20.076516,0.7991,0.301,4.33161,0.00000
1832.00,4.33122,20.098383,-0.000102,20.076391,0.7992,0.301,4.33122,0.00000
1833.00,4.33129,20.098349,-0.000102,20.076295,0.7994,0.301,4.33129,0.00000
1834.00,4.33208,20.098523,-0.000101,20.076410,0.7996,0.301,4.33208,0.00000
1835.00,4.33197,20.098538,-0.000102,20.076414,0.7997,0.302,4.33197,0.00000
1836.00,4.33113,20.098421,-0.000101,20.076258,0.7998,0.302,4.33113,0.00000
1837.00,4.33033,20.098518,-0.000095,20.076329,0.8000,0.301,4.33033,0.00000
1838.00,4.33026,20.098425,-0.000100,20.076266,0.8002,0.302,4.33026,0.00000
1839.00,4.33001,20.098377,-0.000100,20.076215,0.8003,0.302,4.33001,0.00000
1840.00,4.33032,20.098442,-0.000099,20.076253,0.8005,0.302,4.33032,0.00000
1841.00,4.33179,20.098523,-0.000100,20.076307,0.8006,0.302,4.33179,0.00000
1842.00,4.33276,20.098499,-0.000101,20.076262,0.8007,0.302,4.33276,0.00000
1843.00,4.33223,20.098623,-0.000098,20.076305,0.8009,0.302,4.33223,0.00000
1844.00,4.33278,20.098662,-0.000098,20.076316,0.8010,0.302,4.33278,0.00000
1845.00,4.33190,20.098583,-0.000097,20.076229,0.8011,0.302,4.33190,0.00000
1846.00,4.33096,20.098619,-0.000098,20.076240,0.8013,0.302,4.33096,0.00000
1847.00,4.33028,20.098729,-0.000096,20.076311,0.8014,0.302,4.33028,0.00000
1848.00,4.33047,20.098802,-0.000098,20.076323,0.8015,0.302,4.33047,0.00000
1849.00,4.33038,20.098841,-0.000101,20.076348,0.8016,0.302,4.33038,0.00000
1850.00,4.33025,20.098869,-0.000102,20.076307,0.8017,0.303,4.33025,0.00000
1851.00,4.32960,20.098875,-0.000099,20.076318,0.8018,0.303,4.32960,0.00000
1852.00,4.32981,20.098898,-0.000101,20.076338,0.8020,0.303,4.32981,0.00000
1853.00,4.33008,20.098997,-0.000099,20.076426,0.8021,0.303,4.33008,0.00000
1854.00,4.32973,20.098942,-0.000097,20.076324,0.8022,0.303,4.32973,0.00000
1855.00,4.33046,20.098911,-0.000097,20.076316,0.8023,0.303,4.33046,0.00000
1856.00,4.33133,20.098999,-0.000095,20.076361,0.8024,0.303,4.33133,0.00000
1857.00,4.33140,20.099055,-0.000095,20.076341,0.8025,0.303,4.33140,0.00000
1858.00,4.33073,20.099041,-0.000094,20.076301,0.8027,0.303,4.33073,0.00000
1859.00,4.33081,20.099063,-0.000094,20.076313,0.8028,0.303,4.33081,0.00000
1860.00,4.33062,20.099211,-0.000094,20.076431,0.8029,0.303,4.33062,0.00000
1861.00,4.33003,20.099146,-0.000096,20.076345,0.8030,0.303,4.33003,0.00000
1862.00,4.32988,20.099020,-0.000097,20.076323,0.8031,0.303,4.32988,0.00000
1863.00,4.33105,20.098915,-0.000098,20.076300,0.8032,0.303,4.33105,0.00000
1864.00,4.33133,20.098935,-0.000097,20.076368,0.8033,0.304,4.33133,0.00000
1865.00,4.33183,20.098979,-0.000094,20.076367,0.8034,0.303,4.33183,0.00000
1866.00,4.33323,20.099111,-0.000095,20.076464,0.8035,0.304,4.33323,0.00000
1867.00,4.33296,20.099184,-0.000096,20.076483,0.8037,0.304,4.33296,0.00000
1868.00,4.33222,20.099330,-0.000097,20.076548,0.8038,0.304,4.33222,0.00000
1869.00,4.33089,20.099379,-0.000099,20.076522,0.8040,0.304,4.33089,0.00000
1870.00,4.33008,20.099393,-0.000099,20.076500,0.8041,0.304,4.33008,0.00000
1871.00,4.32943,20.099247,-0.000094,20.076352,0.8043,0.304,4.32943,0.00000
1872.00,4.33057,20.099403,-0.000094,20.076448,0.8044,0.304,4.33057,0.00000
1873.00,4.33138,20.099346,-0.000090,20.076362,0.8045,0.304,4.33138,0.00000
1874.00,4.33177,20.099385,-0.000089,20.076365,0.8047,0.304,4.33177,0.00000
1875.00,4.33139,20.099361,-0.000090,20.076379,0.8048,0.304,4.33139,0.00000
1876.00,4.33079,20.099468,-0.000096,20.076453,0.8050,0.304,4.33079,0.00000
1877.00,4.33001,20.099378,-0.000096,20.076360,0.8051,0.304,4.33001,0.00000
1878.00,4.33013,20.099462,-0.000102,20.076420,0.8052,0.305,4.33013,0.00000
1879.00,4.33158,20.099522,-0.000102,20.076448,0.8054,0.305,4.33158,0.00000
1880.00,4.33235,20.099532,-0.000101,20.076402,0.8055,0.305,4.33235,0.00000
1881.00,4.33293,20.099535,-0.000099,20.076390,0.8057,0.305,4.33293,0.00000
1882.00,4.33324,20.099627,-0.000097,20.076466,0.8059,0.305,4.33324,0.00000
1883.00,4.33239,20.099618,-0.000093,20.076447,0.8061,0.305,4.33239,0.00000
1884.00,4.33127,20.099578,-0.000094,20.076375,0.8062,0.305,4.33127,0.00000
1885.00,4.33072,20.099668,-0.000097,20.076427,0.8064,0.305,4.33072,0.00000
1886.00,4.33032,20.099710,-0.000098,20.076425,0.8066,0.305,4.33032,0.00000
1887.00,4.33049,20.099635,-0.000100,20.076347,0.8067,0.305,4.33049,0.00000
1888.00,4.33081,20.099754,-0.000100,20.076448,0.8069,0.305,4.33081,0.00000
1889.00,4.33140,20.099638,-0.000096,20.076440,0.8070,0.305,4.33140,0.00000
1890.00,4.33153,20.099653,-0.000094,20.076472,0.8072,0.305,4.33153,0.00000
1891.00,4.33209,20.099640,-0.000089,20.076457,0.8073,0.305,4.33209,0.00000
@11,2.5000,5.0, 1890.02800000001 
1892.00,4.33241,20.099717,-0.000087,20.076480,0.8075,0.305,4.33241,0.00000
1893.00,4.33200,20.099615,-0.000087,20.076333,0.8077,0.305,4.33200,0.00000
1894.00,4.32460,20.099760,-0.000090,20.076365,0.8079,0.305,4.32460,0.00000
1895.00,4.30875,20.099734,-0.000092,20.076325,0.8081,0.305,4.30875,0.00000
1896.00,4.28345,20.099778,-0.000096,20.076405,0.8082,0.305,4.28345,0.00000
1897.00,4.25168,20.099740,-0.000102,20.076381,0.8084,0.306,4.25168,0.00000
1898.00,4.21569,20.099678,-0.000103,20.076334,0.8086,0.306,4.21569,0.00000
1899.00,4.18851,20.099705,-0.000105,20.076344,0.8088,0.306,4.18851,0.00000
1900.00,4.17511,20.099739,-0.000104,20.076381,0.8090,0.306,4.17511,0.00000
1901.00,4.17463,20.099800,-0.000104,20.076368,0.8091,0.306,4.17463,0.00000
1902.00,4.18475,20.099886,-0.000099,20.076394,0.8093,0.306,4.18475,0.00000
1903.00,4.20064,20.099980,-0.000099,20.076449,0.8095,0.306,4.20064,0.00000
1904.00,4.21574,20.100036,-0.000095,20.076490,0.8097,0.306,4.21574,0.00000
1905.00,4.22783,20.099951,-0.000094,20.076370,0.8099,0.306,4.22783,0.00000
1906.00,4.23698,20.099921,-0.000094,20.076343,0.8102,0.306,4.23698,0.00000
1907.00,4.24265,20.099875,-0.000096,20.076339,0.8104,0.306,4.24265,0.00000
1908.00,4.24753,20.099865,-0.000097,20.076307,0.8106,0.306,4.24753,0.00000
1909.00,4.25246,20.099841,-0.000102,20.076282,0.8109,0.307,4.25246,0.00000
1910.00,4.25632,20.099933,-0.000103,20.076384,0.8111,0.307,4.25632,0.00000
1911.00,4.25988,20.099997,-0.000103,20.076445,0.8113,0.307,4.25988,0.00000
1912.00,4.26381,20.100021,-0.000102,20.076448,0.8115,0.307,4.26381,0.00000
1913.00,4.26768,20.100087,-0.000100,20.076527,0.8117,0.307,4.26768,0.00000
1914.00,4.27116,20.100030,-0.000098,20.076494,0.8119,0.307,4.27116,0.00000
1915.00,4.27485,20.099989,-0.000099,20.076416,0.8122,0.307,4.27485,0.00000
1916.00,4.27842,20.099974,-0.000098,20.076418,0.8124,0.307,4.27842,0.00000
1917.00,4.28155,20.099996,-0.000094,20.076426,0.8126,0.307,4.28155,0.00000
1918.00,4.28433,20.100033,-0.000093,20.076419,0.8128,0.307,4.28433,0.00000
1919.00,4.28612,20.100150,-0.000093,20.076477,0.8130,0.307,4.28612,0.00000
1920.00,4.28745,20.100160,-0.000090,20.076463,0.8132,0.307,4.28745,0.00000
1921.00,4.28865,20.100119,-0.000090,20.076376,0.8134,0.307,4.28865,0.00000
1922.00,4.28981,20.100096,-0.000093,20.076325,0.8136,0.307,4.28981,0.00000
1923.00,4.29111,20.100053,-0.000096,20.076309,0.8138,0.307,4.29111,0.00000
1924.00,4.29223,20.100091,-0.000093,20.076338,0.8140,0.307,4.29223,0.00000
1925.00,4.29364,20.100197,-0.000098,20.076408,0.8142,0.307,4.29364,0.00000
1926.00,4.29554,20.100229,-0.000099,20.076382,0.8144,0.308,4.29554,0.00000
1927.00,4.29631,20.100322,-0.000100,20.076407,0.8146,0.308,4.29631,0.00000
1928.00,4.29915,20.100343,-0.000101,20.076394,0.8148,0.308,4.29915,0.00000
1929.00,4.30162,20.100324,-0.000105,20.076313,0.8150,0.308,4.30162,0.00000
1930.00,4.30305,20.100229,-0.000103,20.076226,0.8151,0.308,4.30305,0.00000
1931.00,4.30380,20.100329,-0.000101,20.076304,0.8153,0.308,4.30380,0.00000
1932.00,4.30550,20.100308,-0.000101,20.076270,0.8155,0.308,4.30550,0.00000
1933.00,4.30436,20.100407,-0.000097,20.076319,0.8157,0.308,4.30436,0.00000
1934.00,4.30350,20.100370,-0.000094,20.076320,0.8159,0.308,4.30350,0.00000
1935.00,4.30375,20.100520,-0.000094,20.076420,0.8161,0.308,4.30375,0.00000
1936.00,4.30343,20.100506,-0.000093,20.076358,0.8162,0.308,4.30343,0.00000
1937.00,4.30342,20.100582,-0.000093,20.076376,0.8164,0.308,4.30342,0.00000
1938.00,4.30538,20.100577,-0.000093,20.076378,0.8166,0.308,4.30538,0.00000
1939.00,4.30819,20.100685,-0.000094,20.076403,0.8168,0.308,4.30819,0.00000
1940.00,4.30993,20.100689,-0.000097,20.076393,0.8169,0.308,4.30993,0.00000
1941.00,4.31170,20.100669,-0.000099,20.076386,0.8171,0.309,4.31170,0.00000
1942.00,4.31268,20.100642,-0.000099,20.076388,0.8173,0.309,4.31268,0.00000
1943.00,4.31263,20.100641,-0.000098,20.076370,0.8175,0.309,4.31263,0.00000
1944.00,4.31173,20.100547,-0.000100,20.076308,0.8176,0.309,4.31173,0.00000
1945.00,4.31120,20.100516,-0.000097,20.076261,0.8178,0.309,4.31120,0.00000
1946.00,4.31139,20.100584,-0.000096,20.076327,0.8179,0.309,4.31139,0.00000
1947.00,4.31180,20.100601,-0.000094,20.076310,0.8181,0.309,4.31180,0.00000
1948.00,4.31274,20.100581,-0.000094,20.076282,0.8182,0.309,4.31274,0.00000
1949.00,4.31456,20.100698,-0.000093,20.076367,0.8184,0.309,4.31456,0.00000
1950.00,4.31606,20.100670,-0.000093,20.076363,0.8185,0.309,4.31606,0.00000
1951.00,4.31681,20.100642,-0.000094,20.076316,0.8187,0.309,4.31681,0.00000
1952.00,4.31731,20.100674,-0.000099,20.076351,0.8188,0.309,4.31731,0.00000
1953.00,4.31748,20.100710,-0.000096,20.076329,0.8190,0.309,4.31748,0.00000
1954.00,4.31657,20.100678,-0.000097,20.076245,0.8191,0.309,4.31657,0.00000
1955.00,4.31605,20.100761,-0.000097,20.076225,0.8193,0.309,4.31605,0.00000
1956.00,4.31650,20.100805,-0.000099,20.076223,0.8194,0.310,4.31650,0.00000
1957.00,4.31674,20.100837,-0.000096,20.076231,0.8195,0.310,4.31674,0.00000
1958.00,4.31684,20.100932,-0.000099,20.076310,0.8197,0.310,4.31684,0.00000
1959.00,4.31780,20.100939,-0.000100,20.076348,0.8198,0.310,4.31780,0.00000
1960.00,4.31806,20.100993,-0.000100,20.076414,0.8199,0.310,4.31806,0.00000
1961.00,4.31813,20.101135,-0.000096,20.076545,0.8201,0.310,4.31813,0.00000
1962.00,4.31825,20.101095,-0.000098,20.076518,0.8202,0.310,4.31825,0.00000
1963.00,4.31862,20.101039,-0.000095,20.076412,0.8202,0.310,4.31862,0.00000
1964.00,4.31909,20.101094,-0.000094,20.076411,0.8203,0.310,4.31909,0.00000
1965.00,4.32028,20.101121,-0.000095,20.076382,0.8204,0.310,4.32028,0.00000
1966.00,4.32069,20.100904,-0.000097,20.076212,0.8205,0.310,4.32069,0.00000
1967.00,4.32171,20.100974,-0.000095,20.076215,0.8206,0.310,4.32171,0.00000
1968.00,4.32174,20.101071,-0.000095,20.076315,0.8207,0.310,4.32174,0.00000
1969.00,4.32206,20.101123,-0.000094,20.076363,0.8208,0.310,4.32206,0.00000
1970.00,4.32191,20.101017,-0.000095,20.076300,0.8208,0.310,4.32191,0.00000
1971.00,4.32214,20.101088,-0.000093,20.076290,0.8209,0.310,4.32214,0.00000
1972.00,4.32230,20.101060,-0.000096,20.076282,0.8210,0.311,4.32230,0.00000
1973.00,4.32296,20.101057,-0.000097,20.076248,0.8210,0.311,4.32296,0.00000
1974.00,4.32249,20.101131,-0.000097,20.076272,0.8211,0.311,4.32249,0.00000
1975.00,4.32313,20.101268,-0.000095,20.076350,0.8212,0.311,4.32313,0.00000
1976.00,4.32326,20.101412,-0.000095,20.076493,0.8213,0.311,4.32326,0.00000
1977.00,4.32263,20.101517,-0.000093,20.076552,0.8213,0.311,4.32263,0.00000
1978.00,4.32259,20.101526,-0.000096,20.076529,0.8214,0.311,4.32259,0.00000
1979.00,4.32243,20.101411,-0.000097,20.076448,0.8213,0.311,4.32243,0.00000
1980.00,4.32254,20.101382,-0.000099,20.076482,0.8213,0.311,4.32254,0.00000
1981.00,4.32216,20.101372,-0.000103,20.076438,0.8214,0.312,4.32216,0.00000
1982.00,4.32286,20.101370,-0.000103,20.076451,0.8214,0.312,4.32286,0.00000
1983.00,4.32335,20.101291,-0.000103,20.076453,0.8214,0.312,4.32335,0.00000
1984.00,4.32427,20.101373,-0.000103,20.076525,0.8214,0.312,4.32427,0.00000
1985.00,4.32391,20.101397,-0.000099,20.076504,0.8214,0.312,4.32391,0.00000
1986.00,4.32349,20.101477,-0.000097,20.076601,0.8214,0.312,4.32349,0.00000
1987.00,4.32356,20.101424,-0.000097,20.076518,0.8214,0.312,4.32356,0.00000
1988.00,4.32309,20.101491,-0.000093,20.076555,0.8214,0.312,4.32309,0.00000
1989.00,4.32316,20.101470,-0.000094,20.076501,0.8214,0.312,4.32316,0.00000
1990.00,4.32294,20.101509,-0.000094,20.076534,0.8214,0.312,4.32294,0.00000
1991.00,4.32322,20.101558,-0.000094,20.076492,0.8215,0.312,4.32322,0.00000
1992.00,4.32332,20.101626,-0.000094,20.076515,0.8215,0.312,4.32332,0.00000
1993.00,4.32361,20.101635,-0.000096,20.076439,0.8215,0.313,4.32361,0.00000
1994.00,4.32363,20.101802,-0.000097,20.076524,0.8216,0.313,4.32363,0.00000
1995.00,4.32373,20.101714,-0.000092,20.076369,0.8216,0.313,4.32373,0.00000
1996.00,4.32380,20.101647,-0.000092,20.076307,0.8216,0.313,4.32380,0.00000
1997.00,4.32372,20.101734,-0.000090,20.076376,0.8217,0.312,4.32372,0.00000
1998.00,4.32393,20.101769,-0.000088,20.076452,0.8217,0.312,4.32393,0.00000
1999.00,4.32424,20.101664,-0.000085,20.076350,0.8218,0.312,4.32424,0.00000
2000.00,4.32465,20.101820,-0.000089,20.076468,0.8218,0.313,4.32465,0.00000
2001.00,4.32491,20.101867,-0.000089,20.076477,0.8219,0.313,4.32491,0.00000
2002.00,4.32486,20.101819,-0.000088,20.076424,0.8219,0.313,4.32486,0.00000
2003.00,4.32493,20.101858,-0.000088,20.076398,0.8220,0.313,4.32493,0.00000
2004.00,4.32464,20.101991,-0.000089,20.076572,0.8221,0.313,4.32464,0.00000
2005.00,4.32516,20.102065,-0.000089,20.076608,0.8221,0.313,4.32516,0.00000
2006.00,4.32522,20.102082,-0.000090,20.076647,0.8221,0.313,4.32522,0.00000
2007.00,4.32575,20.102114,-0.000088,20.076655,0.8222,0.313,4.32575,0.00000
2008.00,4.32565,20.102201,-0.000087,20.076722,0.8223,0.313,4.32565,0.00000
2009.00,4.32497,20.102016,-0.000083,20.076499,0.8223,0.313,4.32497,0.00000
2010.00,4.32479,20.101952,-0.000085,20.076499,0.8224,0.313,4.32479,0.00000
2011.00,4.32533,20.101907,-0.000084,20.076431,0.8225,0.313,4.32533,0.00000
2012.00,4.32533,20.101889,-0.000085,20.076443,0.8225,0.313,4.32533,0.00000
2013.00,4.32587,20.101950,-0.000085,20.076495,0.8226,0.313,4.32587,0.00000
2014.00,4.32692,20.102140,-0.000089,20.076645,0.8227,0.313,4.32692,0.00000
2015.00,4.32703,20.102108,-0.000087,20.076536,0.8228,0.313,4.32703,0.00000
2016.00,4.32677,20.102166,-0.000088,20.076593,0.8229,0.313,4.32677,0.00000
2017.00,4.32640,20.102182,-0.000090,20.076601,0.8229,0.313,4.32640,0.00000
2018.00,4.32640,20.102165,-0.000091,20.076561,0.8230,0.314,4.32640,0.00000
2019.00,4.32682,20.102166,-0.000089,20.076541,0.8231,0.314,4.32682,0.00000
2020.00,4.32654,20.102240,-0.000089,20.076618,0.8232,0.314,4.32654,0.00000
2021.00,4.32681,20.102180,-0.000091,20.076538,0.8233,0.314,4.32681,0.00000
2022.00,4.32678,20.102304,-0.000093,20.076565,0.8235,0.314,4.32678,0.00000
2023.00,4.32636,20.102271,-0.000093,20.076490,0.8236,0.314,4.32636,0.00000
2024.00,4.32563,20.102228,-0.000093,20.076416,0.8237,0.314,4.32563,0.00000
2025.00,4.32550,20.102309,-0.000091,20.076470,0.8238,0.314,4.32550,0.00000
2026.00,4.32522,20.102389,-0.000090,20.076549,0.8239,0.314,4.32522,0.00000
2027.00,4.32512,20.102369,-0.000090,20.076509,0.8240,0.314,4.32512,0.00000
2028.00,4.32572,20.102346,-0.000089,20.076549,0.8242,0.314,4.32572,0.00000
2029.00,4.32671,20.102474,-0.000088,20.076685,0.8243,0.314,4.32671,0.00000
2030.00,4.32705,20.102445,-0.000089,20.076652,0.8244,0.314,4.32705,0.00000
2031.00,4.32773,20.102547,-0.000088,20.076678,0.8245,0.314,4.32773,0.00000
2032.00,4.32865,20.102579,-0.000088,20.076679,0.8246,0.314,4.32865,0.00000
2033.00,4.32816,20.102694,-0.000094,20.076709,0.8247,0.315,4.32816,0.00000
2034.00,4.32701,20.102611,-0.000101,20.076596,0.8248,0.315,4.32701,0.00000
2035.00,4.32656,20.102695,-0.000103,20.076629,0.8250,0.315,4.32656,0.00000
2036.00,4.32633,20.102707,-0.000104,20.076627,0.8251,0.315,4.32633,0.00000
2037.00,4.32607,20.102736,-0.000104,20.076616,0.8252,0.315,4.32607,0.00000
2038.00,4.32646,20.102723,-0.000096,20.076565,0.8253,0.315,4.32646,0.00000
2039.00,4.32719,20.102853,-0.000089,20.076647,0.8254,0.315,4.32719,0.00000
2040.00,4.32680,20.102825,-0.000086,20.076588,0.8255,0.315,4.32680,0.00000
2041.00,4.32666,20.102805,-0.000087,20.076555,0.8256,0.315,4.32666,0.00000
2042.00,4.32608,20.102801,-0.000085,20.076544,0.8257,0.315,4.32608,0.00000
2043.00,4.32544,20.102825,-0.000087,20.076548,0.8257,0.315,4.32544,0.00000
2044.00,4.32511,20.102700,-0.000088,20.076456,0.8258,0.315,4.32511,0.00000
2045.00,4.32551,20.102805,-0.000089,20.076516,0.8259,0.315,4.32551,0.00000
2046.00,4.32525,20.102814,-0.000087,20.076516,0.8260,0.315,4.32525,0.00000
2047.00,4.32573,20.102897,-0.000088,20.076587,0.8261,0.315,4.32573,0.00000
2048.00,4.32632,20.102899,-0.000090,20.076589,0.8262,0.316,4.32632,0.00000
2049.00,4.32687,20.103000,-0.000089,20.076658,0.8263,0.316,4.32687,0.00000
2050.00,4.32703,20.102936,-0.000089,20.076584,0.8264,0.316,4.32703,0.00000
2051.00,4.32725,20.102975,-0.000091,20.076566,0.8265,0.316,4.32725,0.00000
2052.00,4.32670,20.102934,-0.000092,20.076504,0.8266,0.316,4.32670,0.00000
2053.00,4.32559,20.103055,-0.000091,20.076565,0.8267,0.316,4.32559,0.00000
2054.00,4.32508,20.103080,-0.000090,20.076539,0.8267,0.316,4.32508,0.00000
2055.00,4.32571,20.103127,-0.000091,20.076621,0.8268,0.316,4.32571,0.00000
2056.00,4.32628,20.103171,-0.000093,20.076693,0.8269,0.316,4.32628,0.00000
2057.00,4.32627,20.103120,-0.000093,20.076647,0.8270,0.316,4.32627,0.00000
2058.00,4.32644,20.103038,-0.000095,20.076607,0.8271,0.316,4.32644,0.00000
2059.00,4.32675,20.103166,-0.000095,20.076716,0.8272,0.316,4.32675,0.00000
2060.00,4.32630,20.103015,-0.000095,20.076575,0.8273,0.316,4.32630,0.00000
2061.00,4.32571,20.102913,-0.000091,20.076452,0.8274,0.316,4.32571,0.00000
2062.00,4.32550,20.103037,-0.000090,20.076548,0.8275,0.316,4.32550,0.00000
2063.00,4.32599,20.103003,-0.000087,20.076465,0.8276,0.316,4.32599,0.00000
2064.00,4.32641,20.102792,-0.000088,20.076261,0.8277,0.316,4.32641,0.00000
2065.00,4.32725,20.102914,-0.000091,20.076295,0.8279,0.316,4.32725,0.00000
2066.00,4.32749,20.103045,-0.000093,20.076386,0.8280,0.317,4.32749,0.00000
2067.00,4.32803,20.103092,-0.000093,20.076397,0.8281,0.317,4.32803,0.00000
2068.00,4.32849,20.103184,-0.000096,20.076453,0.8282,0.317,4.32849,0.00000
2069.00,4.32689,20.103286,-0.000098,20.076517,0.8283,0.317,4.32689,0.00000
2070.00,4.32555,20.103384,-0.000100,20.076573,0.8283,0.317,4.32555,0.00000
2071.00,4.32544,20.103400,-0.000101,20.076524,0.8284,0.317,4.32544,0.00000
2072.00,4.32593,20.103457,-0.000102,20.076521,0.8285,0.317,4.32593,0.00000
2073.00,4.32596,20.103582,-0.000100,20.076577,0.8286,0.317,4.32596,0.00000
2074.00,4.32668,20.103617,-0.000099,20.076524,0.8287,0.317,4.32668,0.00000
2075.00,4.32719,20.103677,-0.000097,20.076605,0.8288,0.317,4.32719,0.00000
2076.00,4.32736,20.103752,-0.000096,20.076650,0.8289,0.317,4.32736,0.00000
2077.00,4.32703,20.103656,-0.000096,20.076514,0.8290,0.318,4.32703,0.00000
2078.00,4.32688,20.103616,-0.000099,20.076506,0.8291,0.318,4.32688,0.00000
2079.00,4.32718,20.103607,-0.000100,20.076524,0.8291,0.318,4.32718,0.00000
2080.00,4.32733,20.103495,-0.000097,20.076392,0.8292,0.318,4.32733,0.00000
2081.00,4.32728,20.103423,-0.000099,20.076330,0.8292,0.318,4.32728,0.00000
@12,2.5000,5.0, 2080.097 
2082.00,4.32756,20.103459,-0.000101,20.076418,0.8293,0.318,4.32756,0.00000
2083.00,4.32721,20.103341,-0.000102,20.076297,0.8293,0.318,4.32721,0.00000
2084.00,4.32258,20.103341,-0.000102,20.076276,0.8294,0.318,4.32258,0.00000
2085.00,4.31013,20.103451,-0.000100,20.076367,0.8294,0.318,4.31013,0.00000
2086.00,4.28984,20.103472,-0.000099,20.076387,0.8295,0.318,4.28984,0.00000
2087.00,4.26327,20.103519,-0.000096,20.076403,0.8295,0.318,4.26327,0.00000
2088.00,4.23221,20.103643,-0.000094,20.076506,0.8295,0.318,4.23221,0.00000
2089.00,4.20481,20.103621,-0.000095,20.076462,0.8295,0.318,4.20481,0.00000
2090.00,4.19021,20.103596,-0.000099,20.076428,0.8295,0.319,4.19021,0.00000
2091.00,4.18740,20.103730,-0.000098,20.076483,0.8295,0.319,4.18740,0.00000
2092.00,4.19417,20.103721,-0.000097,20.076457,0.8295,0.319,4.19417,0.00000
2093.00,4.20785,20.103705,-0.000098,20.076390,0.8295,0.319,4.20785,0.00000
2094.00,4.22350,20.103842,-0.000094,20.076532,0.8295,0.319,4.22350,0.00000
2095.00,4.23628,20.103937,-0.000094,20.076524,0.8295,0.319,4.23628,0.00000
2096.00,4.24641,20.103896,-0.000096,20.076480,0.8295,0.319,4.24641,0.00000
2097.00,4.25328,20.103969,-0.000100,20.076512,0.8295,0.319,4.25328,0.00000
2098.00,4.25838,20.104056,-0.000098,20.076555,0.8295,0.319,4.25838,0.00000
2099.00,4.26264,20.104084,-0.000099,20.076515,0.8294,0.319,4.26264,0.00000
2100.00,4.26542,20.104162,-0.000098,20.076572,0.8295,0.319,4.26542,0.00000
2101.00,4.26746,20.104071,-0.000099,20.076523,0.8294,0.320,4.26746,0.00000
2102.00,4.26961,20.104083,-0.000092,20.076536,0.8294,0.319,4.26961,0.00000
2103.00,4.27352,20.104024,-0.000094,20.076527,0.8294,0.319,4.27352,0.00000
2104.00,4.27662,20.104082,-0.000097,20.076612,0.8294,0.320,4.27662,0.00000
2105.00,4.27992,20.103966,-0.000096,20.076569,0.8294,0.320,4.27992,0.00000
2106.00,4.28259,20.104044,-0.000095,20.076571,0.8294,0.320,4.28259,0.00000
2107.00,4.28453,20.104043,-0.000096,20.076557,0.8294,0.320,4.28453,0.00000
2108.00,4.28554,20.104095,-0.000094,20.076579,0.8294,0.320,4.28554,0.00000
2109.00,4.28771,20.104054,-0.000091,20.076544,0.8294,0.320,4.28771,0.00000
2110.00,4.28926,20.104128,-0.000094,20.076544,0.8294,0.320,4.28926,0.00000
2111.00,4.29106,20.104159,-0.000092,20.076561,0.8294,0.320,4.29106,0.00000
2112.00,4.29357,20.104171,-0.000093,20.076539,0.8294,0.320,4.29357,0.00000
2113.00,4.29499,20.104221,-0.000092,20.076597,0.8295,0.320,4.29499,0.00000
2114.00,4.29533,20.104280,-0.000091,20.076561,0.8295,0.320,4.29533,0.00000
2115.00,4.29589,20.104315,-0.000089,20.076570,0.8295,0.320,4.29589,0.00000
2116.00,4.29699,20.104342,-0.000090,20.076542,0.8295,0.320,4.29699,0.00000
2117.00,4.29723,20.104391,-0.000091,20.076526,0.8295,0.320,4.29723,0.00000
2118.00,4.29827,20.104417,-0.000091,20.076459,0.8295,0.320,4.29827,0.00000
2119.00,4.29913,20.104411,-0.000093,20.076464,0.8295,0.320,4.29913,0.00000
2120.00,4.29987,20.104347,-0.000091,20.076408,0.8295,0.320,4.29987,0.00000
2121.00,4.30051,20.104389,-0.000088,20.076443,0.8295,0.320,4.30051,0.00000
2122.00,4.30210,20.104324,-0.000088,20.076355,0.8296,0.320,4.30210,0.00000
2123.00,4.30318,20.104371,-0.000089,20.076404,0.8296,0.321,4.30318,0.00000
2124.00,4.30504,20.104406,-0.000091,20.076384,0.8296,0.321,4.30504,0.00000
2125.00,4.30551,20.104539,-0.000093,20.076463,0.8296,0.321,4.30551,0.00000
2126.00,4.30612,20.104618,-0.000094,20.076540,0.8297,0.321,4.30612,0.00000
2127.00,4.30723,20.104672,-0.000093,20.076584,0.8297,0.321,4.30723,0.00000
2128.00,4.30771,20.104642,-0.000094,20.076518,0.8298,0.321,4.30771,0.00000
2129.00,4.30698,20.104619,-0.000093,20.076474,0.8298,0.321,4.30698,0.00000
2130.00,4.30792,20.104654,-0.000092,20.076444,0.8299,0.321,4.30792,0.00000
2131.00,4.30831,20.104613,-0.000093,20.076352,0.8299,0.321,4.30831,0.00000
2132.00,4.30820,20.104680,-0.000093,20.076391,0.8300,0.321,4.30820,0.00000
2133.00,4.30892,20.104767,-0.000094,20.076443,0.8301,0.321,4.30892,0.00000
2134.00,4.31027,20.104805,-0.000092,20.076452,0.8302,0.321,4.31027,0.00000
2135.00,4.31148,20.104725,-0.000094,20.076422,0.8303,0.322,4.31148,0.00000
2136.00,4.31254,20.104721,-0.000094,20.076429,0.8304,0.322,4.31254,0.00000
2137.00,4.31211,20.104691,-0.000092,20.076430,0.8304,0.322,4.31211,0.00000
2138.00,4.31183,20.104670,-0.000088,20.076393,0.8305,0.321,4.31183,0.00000
2139.00,4.31226,20.104651,-0.000087,20.076350,0.8306,0.321,4.31226,0.00000
2140.00,4.31145,20.104725,-0.000085,20.076331,0.8307,0.321,4.31145,0.00000
2141.00,4.31109,20.104686,-0.000086,20.076264,0.8309,0.321,4.31109,0.00000
2142.00,4.31233,20.104695,-0.000088,20.076198,0.8309,0.322,4.31233,0.00000
2143.00,4.31294,20.104783,-0.000089,20.076220,0.8310,0.322,4.31294,0.00000
2144.00,4.31309,20.104791,-0.000087,20.076206,0.8311,0.322,4.31309,0.00000
2145.00,4.31473,20.104789,-0.000088,20.076235,0.8312,0.322,4.31473,0.00000
2146.00,4.31584,20.104913,-0.000088,20.076309,0.8313,0.322,4.31584,0.00000
2147.00,4.31630,20.104879,-0.000087,20.076309,0.8313,0.322,4.31630,0.00000
2148.00,4.31623,20.104846,-0.000088,20.076284,0.8314,0.322,4.31623,0.00000
2149.00,4.31672,20.104954,-0.000089,20.076406,0.8315,0.322,4.31672,0.00000
2150.00,4.31633,20.104972,-0.000089,20.076410,0.8315,0.322,4.31633,0.00000
2151.00,4.31604,20.104974,-0.000092,20.076442,0.8316,0.322,4.31604,0.00000
2152.00,4.31586,20.105081,-0.000095,20.076503,0.8317,0.322,4.31586,0.00000
2153.00,4.31654,20.105090,-0.000097,20.076509,0.8317,0.323,4.31654,0.00000
2154.00,4.31715,20.105092,-0.000100,20.076470,0.8318,0.323,4.31715,0.00000
2155.00,4.31827,20.105098,-0.000103,20.076481,0.8318,0.323,4.31827,0.00000
2156.00,4.31954,20.105095,-0.000100,20.076441,0.8318,0.323,4.31954,0.00000
2157.00,4.31981,20.105159,-0.000099,20.076484,0.8319,0.323,4.31981,0.00000
2158.00,4.31997,20.105099,-0.000097,20.076381,0.8319,0.323,4.31997,0.00000
2159.00,4.31895,20.105076,-0.000095,20.076356,0.8320,0.323,4.31895,0.00000
2160.00,4.31816,20.105098,-0.000091,20.076338,0.8320,0.323,4.31816,0.00000
2161.00,4.31688,20.105088,-0.000090,20.076286,0.8320,0.323,4.31688,0.00000
2162.00,4.31701,20.105070,-0.000090,20.076230,0.8321,0.323,4.31701,0.00000
2163.00,4.31677,20.105132,-0.000089,20.076330,0.8321,0.323,4.31677,0.00000
2164.00,4.31735,20.105185,-0.000090,20.076362,0.8321,0.323,4.31735,0.00000
2165.00,4.31799,20.105321,-0.000091,20.076447,0.8322,0.323,4.31799,0.00000
2166.00,4.31914,20.105432,-0.000090,20.076535,0.8322,0.323,4.31914,0.00000
2167.00,4.31931,20.105551,-0.000086,20.076640,0.8322,0.323,4.31931,0.00000
2168.00,4.32040,20.105633,-0.000086,20.076668,0.8323,0.323,4.32040,0.00000
2169.00,4.32059,20.105643,-0.000086,20.076646,0.8323,0.323,4.32059,0.00000
2170.00,4.31967,20.105508,-0.000088,20.076520,0.8324,0.323,4.31967,0.00000
2171.00,4.31940,20.105480,-0.000091,20.076510,0.8325,0.323,4.31940,0.00000
2172.00,4.31914,20.105390,-0.000093,20.076451,0.8325,0.324,4.31914,0.00000
2173.00,4.31867,20.105454,-0.000094,20.076489,0.8326,0.324,4.31867,0.00000
2174.00,4.31982,20.105512,-0.000093,20.076563,0.8327,0.324,4.31982,0.00000
2175.00,4.32069,20.105543,-0.000090,20.076564,0.8327,0.323,4.32069,0.00000
2176.00,4.32124,20.105610,-0.000089,20.076604,0.8328,0.323,4.32124,0.00000
2177.00,4.32232,20.105605,-0.000091,20.076538,0.8328,0.324,4.32232,0.00000
2178.00,4.32330,20.105537,-0.000090,20.076452,0.8329,0.324,4.32330,0.00000
2179.00,4.32232,20.105493,-0.000091,20.076336,0.8330,0.324,4.32232,0.00000
2180.00,4.32213,20.105528,-0.000091,20.076379,0.8331,0.324,4.32213,0.00000
2181.00,4.32131,20.105414,-0.000090,20.076247,0.8332,0.324,4.32131,0.00000
2182.00,4.32074,20.105487,-0.000088,20.076343,0.8334,0.324,4.32074,0.00000
2183.00,4.32011,20.105502,-0.000089,20.076365,0.8335,0.324,4.32011,0.00000
2184.00,4.32175,20.105613,-0.000088,20.076470,0.8335,0.324,4.32175,0.00000
2185.00,4.32277,20.105686,-0.000085,20.076493,0.8336,0.324,4.32277,0.00000
2186.00,4.32294,20.105766,-0.000086,20.076529,0.8336,0.324,4.32294,0.00000
2187.00,4.32223,20.105756,-0.000086,20.076433,0.8337,0.324,4.32223,0.00000
2188.00,4.32187,20.105842,-0.000086,20.076427,0.8337,0.324,4.32187,0.00000
2189.00,4.31989,20.105745,-0.000088,20.076342,0.8338,0.324,4.31989,0.00000
2190.00,4.31927,20.105748,-0.000092,20.076330,0.8339,0.324,4.31927,0.00000
2191.00,4.31977,20.105800,-0.000090,20.076423,0.8339,0.325,4.31977,0.00000
2192.00,4.32103,20.105875,-0.000088,20.076525,0.8340,0.324,4.32103,0.00000
2193.00,4.32145,20.105784,-0.000089,20.076513,0.8340,0.325,4.32145,0.00000
2194.00,4.32251,20.105877,-0.000089,20.076586,0.8341,0.325,4.32251,0.00000
2195.00,4.32245,20.105758,-0.000090,20.076444,0.8341,0.325,4.32245,0.00000
2196.00,4.32237,20.105807,-0.000091,20.076391,0.8342,0.325,4.32237,0.00000
2197.00,4.32198,20.105783,-0.000091,20.076320,0.8343,0.325,4.32198,0.00000
2198.00,4.32127,20.105882,-0.000092,20.076320,0.8344,0.325,4.32127,0.00000
2199.00,4.32090,20.105908,-0.000090,20.076328,0.8345,0.325,4.32090,0.00000
2200.00,4.32049,20.105984,-0.000087,20.076366,0.8345,0.325,4.32049,0.00000
2201.00,4.32107,20.105964,-0.000089,20.076355,0.8346,0.325,4.32107,0.00000
2202.00,4.32178,20.105986,-0.000093,20.076358,0.8347,0.325,4.32178,0.00000
2203.00,4.32363,20.106011,-0.000092,20.076428,0.8347,0.326,4.32363,0.00000
2204.00,4.32410,20.105958,-0.000092,20.076340,0.8348,0.326,4.32410,0.00000
2205.00,4.32463,20.106049,-0.000093,20.076436,0.8349,0.326,4.32463,0.00000
2206.00,4.32418,20.106111,-0.000094,20.076524,0.8349,0.326,4.32418,0.00000
2207.00,4.32388,20.106132,-0.000094,20.076558,0.8350,0.326,4.32388,0.00000
2208.00,4.32272,20.106096,-0.000092,20.076489,0.8351,0.326,4.32272,0.00000
2209.00,4.32203,20.106173,-0.000092,20.076578,0.8352,0.326,4.32203,0.00000
2210.00,4.32146,20.106189,-0.000088,20.076591,0.8352,0.326,4.32146,0.00000
2211.00,4.32183,20.106108,-0.000086,20.076414,0.8353,0.326,4.32183,0.00000
2212.00,4.32139,20.106092,-0.000086,20.076372,0.8354,0.326,4.32139,0.00000
2213.00,4.32052,20.106166,-0.000087,20.076385,0.8355,0.326,4.32052,0.00000
2214.00,4.32092,20.106182,-0.000089,20.076329,0.8356,0.326,4.32092,0.00000
2215.00,4.32223,20.106201,-0.000092,20.076298,0.8357,0.326,4.32223,0.00000
2216.00,4.32237,20.106220,-0.000091,20.076325,0.8359,0.326,4.32237,0.00000
2217.00,4.32291,20.106234,-0.000090,20.076309,0.8360,0.326,4.32291,0.00000
2218.00,4.32346,20.106294,-0.000092,20.076351,0.8361,0.326,4.32346,0.00000
2219.00,4.32387,20.106333,-0.000092,20.076386,0.8362,0.326,4.32387,0.00000
2220.00,4.32350,20.106278,-0.000091,20.076322,0.8363,0.326,4.32350,0.00000
2221.00,4.32317,20.106372,-0.000095,20.076412,0.8365,0.327,4.32317,0.00000
2222.00,4.32291,20.106419,-0.000096,20.076405,0.8366,0.327,4.32291,0.00000
2223.00,4.32316,20.106347,-0.000095,20.076290,0.8366,0.327,4.32316,0.00000
2224.00,4.32239,20.106296,-0.000096,20.076188,0.8367,0.327,4.32239,0.00000
2225.00,4.32262,20.106417,-0.000097,20.076306,0.8368,0.327,4.32262,0.00000
2226.00,4.32236,20.106397,-0.000092,20.076252,0.8368,0.327,4.32236,0.00000
2227.00,4.32211,20.106444,-0.000089,20.076297,0.8369,0.327,4.32211,0.00000
2228.00,4.32189,20.106475,-0.000088,20.076356,0.8370,0.327,4.32189,0.00000
2229.00,4.32269,20.106483,-0.000087,20.076440,0.8371,0.327,4.32269,0.00000
2230.00,4.32180,20.106431,-0.000088,20.076369,0.8372,0.327,4.32180,0.00000
2231.00,4.32144,20.106425,-0.000090,20.076401,0.8373,0.327,4.32144,0.00000
2232.00,4.32170,20.106479,-0.000091,20.076446,0.8374,0.327,4.32170,0.00000
2233.00,4.32225,20.106510,-0.000093,20.076447,0.8375,0.327,4.32225,0.00000
2234.00,4.32214,20.106618,-0.000092,20.076439,0.8376,0.327,4.32214,0.00000
2235.00,4.32276,20.106724,-0.000089,20.076477,0.8377,0.327,4.32276,0.00000
2236.00,4.32286,20.106863,-0.000091,20.076548,0.8378,0.328,4.32286,0.00000
2237.00,4.32296,20.106853,-0.000090,20.076514,0.8379,0.327,4.32296,0.00000
2238.00,4.32217,20.106839,-0.000089,20.076509,0.8379,0.327,4.32217,0.00000
2239.00,4.32147,20.106805,-0.000091,20.076482,0.8380,0.328,4.32147,0.00000
2240.00,4.32139,20.106746,-0.000090,20.076439,0.8380,0.328,4.32139,0.00000
2241.00,4.32190,20.106637,-0.000089,20.076315,0.8381,0.328,4.32190,0.00000
2242.00,4.32177,20.106717,-0.000092,20.076336,0.8381,0.328,4.32177,0.00000
2243.00,4.32243,20.106689,-0.000090,20.076290,0.8382,0.328,4.32243,0.00000
2244.00,4.32308,20.106737,-0.000087,20.076378,0.8382,0.328,4.32308,0.00000
2245.00,4.32293,20.106765,-0.000088,20.076388,0.8383,0.328,4.32293,0.00000
2246.00,4.32290,20.106851,-0.000085,20.076499,0.8384,0.328,4.32290,0.00000
2247.00,4.32315,20.106760,-0.000084,20.076417,0.8384,0.328,4.32315,0.00000
2248.00,4.32340,20.106819,-0.000084,20.076440,0.8384,0.328,4.32340,0.00000
2249.00,4.32275,20.106927,-0.000086,20.076438,0.8385,0.328,4.32275,0.00000
2250.00,4.32289,20.106981,-0.000081,20.076457,0.8386,0.328,4.32289,0.00000
2251.00,4.32339,20.107033,-0.000081,20.076436,0.8386,0.328,4.32339,0.00000
2252.00,4.32311,20.107124,-0.000081,20.076502,0.8387,0.328,4.32311,0.00000
2253.00,4.32329,20.107162,-0.000084,20.076506,0.8387,0.328,4.32329,0.00000
2254.00,4.32401,20.107129,-0.000083,20.076470,0.8387,0.328,4.32401,0.00000
2255.00,4.32394,20.107199,-0.000087,20.076553,0.8388,0.328,4.32394,0.00000
2256.00,4.32337,20.107215,-0.000088,20.076557,0.8388,0.328,4.32337,0.00000
2257.00,4.32318,20.107124,-0.000088,20.076494,0.8388,0.329,4.32318,0.00000
2258.00,4.32335,20.107207,-0.000086,20.076567,0.8389,0.329,4.32335,0.00000
2259.00,4.32298,20.107193,-0.000090,20.076572,0.8389,0.329,4.32298,0.00000
2260.00,4.32275,20.107157,-0.000093,20.076467,0.8389,0.329,4.32275,0.00000
2261.00,4.32221,20.107154,-0.000093,20.076429,0.8390,0.329,4.32221,0.00000
2262.00,4.32278,20.107214,-0.000094,20.076398,0.8390,0.329,4.32278,0.00000
2263.00,4.32175,20.107295,-0.000093,20.076440,0.8390,0.329,4.32175,0.00000
2264.00,4.32184,20.107231,-0.000090,20.076365,0.8390,0.329,4.32184,0.00000
2265.00,4.32192,20.107172,-0.000088,20.076299,0.8391,0.329,4.32192,0.00000
2266.00,4.32311,20.107237,-0.000088,20.076325,0.8391,0.329,4.32311,0.00000
2267.00,4.32411,20.107281,-0.000087,20.076380,0.8392,0.329,4.32411,0.00000
2268.00,4.32384,20.107238,-0.000089,20.076324,0.8392,0.329,4.32384,0.00000
2269.00,4.32399,20.107386,-0.000093,20.076395,0.8393,0.329,4.32399,0.00000
2270.00,4.32370,20.107510,-0.000092,20.076457,0.8394,0.330,4.32370,0.00000
2271.00,4.32211,20.107522,-0.000090,20.076513,0.8394,0.330,4.32211,0.00000
@13,2.5000,5.0, 2270.061 
2272.00,4.32009,20.107521,-0.000091,20.076492,0.8395,0.330,4.32009,0.00000
2273.00,4.32076,20.107508,-0.000089,20.076484,0.8396,0.330,4.32076,0.00000
2274.00,4.31727,20.107417,-0.000088,20.076438,0.8396,0.330,4.31727,0.00000
2275.00,4.30600,20.107391,-0.000087,20.076481,0.8397,0.330,4.30600,0.00000
2276.00,4.28814,20.107407,-0.000089,20.076468,0.8398,0.330,4.28814,0.00000
2277.00,4.26463,20.107490,-0.000090,20.076513,0.8399,0.330,4.26463,0.00000
2278.00,4.23604,20.107522,-0.000088,20.076535,0.8400,0.330,4.23604,0.00000
2279.00,4.21190,20.107668,-0.000089,20.076598,0.8402,0.330,4.21190,0.00000
2280.00,4.19999,20.107664,-0.000094,20.076520,0.8403,0.330,4.19999,0.00000
2281.00,4.19941,20.107647,-0.000095,20.076440,0.8404,0.330,4.19941,0.00000
2282.00,4.20673,20.107641,-0.000094,20.076424,0.8405,0.330,4.20673,0.00000
2283.00,4.22087,20.107639,-0.000097,20.076356,0.8407,0.331,4.22087,0.00000
2284.00,4.23560,20.107609,-0.000094,20.076323,0.8409,0.331,4.23560,0.00000
2285.00,4.24706,20.107628,-0.000093,20.076328,0.8410,0.331,4.24706,0.00000
2286.00,4.25437,20.107705,-0.000093,20.076379,0.8411,0.331,4.25437,0.00000
2287.00,4.25969,20.107720,-0.000095,20.076364,0.8413,0.331,4.25969,0.00000
2288.00,4.26373,20.107708,-0.000095,20.076337,0.8414,0.331,4.26373,0.00000
2289.00,4.26658,20.107758,-0.000095,20.076375,0.8415,0.331,4.26658,0.00000
2290.00,4.26901,20.107833,-0.000092,20.076445,0.8416,0.331,4.26901,0.00000
2291.00,4.27299,20.107784,-0.000092,20.076404,0.8418,0.331,4.27299,0.00000
2292.00,4.27667,20.107736,-0.000091,20.076422,0.8420,0.331,4.27667,0.00000
2293.00,4.27898,20.107801,-0.000092,20.076456,0.8422,0.331,4.27898,0.00000
2294.00,4.28168,20.107777,-0.000091,20.076402,0.8423,0.331,4.28168,0.00000
2295.00,4.28440,20.107762,-0.000094,20.076340,0.8425,0.331,4.28440,0.00000
2296.00,4.28598,20.107803,-0.000093,20.076343,0.8426,0.331,4.28598,0.00000
2297.00,4.28708,20.107884,-0.000091,20.076332,0.8427,0.331,4.28708,0.00000
2298.00,4.28925,20.107841,-0.000092,20.076309,0.8428,0.331,4.28925,0.00000
2299.00,4.29111,20.107871,-0.000093,20.076308,0.8429,0.331,4.29111,0.00000
2300.00,4.29200,20.107981,-0.000092,20.076406,0.8430,0.331,4.29200,0.00000
2301.00,4.29295,20.107930,-0.000092,20.076349,0.8431,0.331,4.29295,0.00000
2302.00,4.29402,20.107868,-0.000091,20.076296,0.8432,0.332,4.29402,0.00000
2303.00,4.29463,20.107894,-0.000090,20.076255,0.8432,0.331,4.29463,0.00000
2304.00,4.29458,20.107970,-0.000090,20.076290,0.8433,0.332,4.29458,0.00000
2305.00,4.29574,20.107871,-0.000089,20.076161,0.8434,0.331,4.29574,0.00000
2306.00,4.29739,20.107850,-0.000088,20.076132,0.8435,0.331,4.29739,0.00000
2307.00,4.29840,20.107971,-0.000091,20.076208,0.8436,0.332,4.29840,0.00000
2308.00,4.29955,20.107988,-0.000093,20.076266,0.8436,0.332,4.29955,0.00000
2309.00,4.30039,20.107948,-0.000096,20.076250,0.8437,0.332,4.30039,0.00000
2310.00,4.30100,20.107944,-0.000097,20.076282,0.8438,0.332,4.30100,0.00000
2311.00,4.30102,20.107994,-0.000097,20.076282,0.8440,0.332,4.30102,0.00000
2312.00,4.30191,20.108009,-0.000094,20.076276,0.8440,0.332,4.30191,0.00000
2313.00,4.30243,20.108074,-0.000093,20.076275,0.8442,0.332,4.30243,0.00000
2314.00,4.30370,20.108172,-0.000093,20.076322,0.8443,0.332,4.30370,0.00000
2315.00,4.30565,20.108232,-0.000094,20.076324,0.8444,0.332,4.30565,0.00000
2316.00,4.30654,20.108347,-0.000093,20.076491,0.8445,0.333,4.30654,0.00000
2317.00,4.30790,20.108325,-0.000091,20.076479,0.8446,0.333,4.30790,0.00000
2318.00,4.30838,20.108333,-0.000090,20.076472,0.8447,0.333,4.30838,0.00000
2319.00,4.30899,20.108281,-0.000086,20.076415,0.8448,0.332,4.30899,0.00000
2320.00,4.30807,20.108344,-0.000086,20.076446,0.8449,0.332,4.30807,0.00000
2321.00,4.30769,20.108268,-0.000088,20.076265,0.8450,0.332,4.30769,0.00000
2322.00,4.30783,20.108270,-0.000092,20.076266,0.8451,0.333,4.30783,0.00000
2323.00,4.30817,20.108325,-0.000094,20.076301,0.8452,0.333,4.30817,0.00000
2324.00,4.30852,20.108286,-0.000096,20.076281,0.8453,0.333,4.30852,0.00000
2325.00,4.30905,20.108323,-0.000097,20.076270,0.8454,0.333,4.30905,0.00000
2326.00,4.30969,20.108295,-0.000097,20.076229,0.8455,0.333,4.30969,0.00000
2327.00,4.30928,20.108390,-0.000095,20.076229,0.8456,0.333,4.30928,0.00000
2328.00,4.30960,20.108456,-0.000096,20.076255,0.8457,0.333,4.30960,0.00000
2329.00,4.30985,20.108558,-0.000098,20.076315,0.8458,0.334,4.30985,0.00000
2330.00,4.31133,20.108552,-0.000094,20.076334,0.8459,0.333,4.31133,0.00000
2331.00,4.31220,20.108663,-0.000093,20.076457,0.8460,0.333,4.31220,0.00000
2332.00,4.31295,20.108680,-0.000092,20.076516,0.8460,0.333,4.31295,0.00000
2333.00,4.31332,20.108596,-0.000091,20.076471,0.8461,0.334,4.31332,0.00000
2334.00,4.31292,20.108587,-0.000089,20.076445,0.8462,0.333,4.31292,0.00000
2335.00,4.31206,20.108563,-0.000090,20.076419,0.8463,0.334,4.31206,0.00000
2336.00,4.31189,20.108617,-0.000088,20.076466,0.8464,0.334,4.31189,0.00000
2337.00,4.31166,20.108515,-0.000086,20.076355,0.8465,0.333,4.31166,0.00000
2338.00,4.31261,20.108537,-0.000086,20.076351,0.8466,0.333,4.31261,0.00000
2339.00,4.31310,20.108554,-0.000089,20.076344,0.8467,0.334,4.31310,0.00000
2340.00,4.31337,20.108594,-0.000091,20.076319,0.8468,0.334,4.31337,0.00000
2341.00,4.31341,20.108643,-0.000092,20.076298,0.8469,0.334,4.31341,0.00000
2342.00,4.31419,20.108829,-0.000093,20.076404,0.8471,0.334,4.31419,0.00000
2343.00,4.31464,20.108868,-0.000094,20.076406,0.8471,0.334,4.31464,0.00000
2344.00,4.31523,20.108905,-0.000092,20.076394,0.8472,0.334,4.31523,0.00000
2345.00,4.31610,20.109008,-0.000096,20.076504,0.8474,0.334,4.31610,0.00000
2346.00,4.31681,20.108976,-0.000099,20.076485,0.8474,0.335,4.31681,0.00000
2347.00,4.31600,20.108987,-0.000098,20.076500,0.8475,0.335,4.31600,0.00000
2348.00,4.31555,20.108980,-0.000096,20.076474,0.8477,0.335,4.31555,0.00000
2349.00,4.31533,20.109076,-0.000093,20.076596,0.8478,0.335,4.31533,0.00000
2350.00,4.31453,20.109025,-0.000088,20.076522,0.8479,0.334,4.31453,0.00000
2351.00,4.31417,20.109007,-0.000088,20.076529,0.8481,0.334,4.31417,0.00000
2352.00,4.31444,20.108971,-0.000089,20.076509,0.8482,0.335,4.31444,0.00000
2353.00,4.31449,20.109014,-0.000090,20.076560,0.8483,0.335,4.31449,0.00000
2354.00,4.31494,20.108926,-0.000090,20.076506,0.8485,0.335,4.31494,0.00000
2355.00,4.31545,20.108906,-0.000085,20.076529,0.8486,0.335,4.31545,0.00000
2356.00,4.31559,20.108974,-0.000082,20.076582,0.8487,0.334,4.31559,0.00000
2357.00,4.31584,20.108942,-0.000081,20.076521,0.8488,0.335,4.31584,0.00000
2358.00,4.31549,20.109012,-0.000079,20.076521,0.8489,0.334,4.31549,0.00000
2359.00,4.31525,20.109109,-0.000077,20.076540,0.8490,0.334,4.31525,0.00000
2360.00,4.31521,20.109195,-0.000082,20.076519,0.8491,0.335,4.31521,0.00000
2361.00,4.31534,20.109190,-0.000085,20.076433,0.8492,0.335,4.31534,0.00000
2362.00,4.31606,20.109330,-0.000084,20.076504,0.8493,0.335,4.31606,0.00000
2363.00,4.31587,20.109307,-0.000084,20.076528,0.8495,0.335,4.31587,0.00000
2364.00,4.31581,20.109283,-0.000086,20.076447,0.8496,0.335,4.31581,0.00000
2365.00,4.31585,20.109347,-0.000085,20.076532,0.8497,0.335,4.31585,0.00000
2366.00,4.31535,20.109404,-0.000083,20.076581,0.8498,0.335,4.31535,0.00000
2367.00,4.31465,20.109368,-0.000080,20.076545,0.8499,0.335,4.31465,0.00000
2368.00,4.31528,20.109399,-0.000081,20.076515,0.8500,0.335,4.31528,0.00000
2369.00,4.31568,20.109490,-0.000081,20.076573,0.8501,0.335,4.31568,0.00000
2370.00,4.31655,20.109444,-0.000082,20.076487,0.8502,0.335,4.31655,0.00000
2371.00,4.31854,20.109464,-0.000085,20.076479,0.8503,0.335,4.31854,0.00000
2372.00,4.31934,20.109429,-0.000089,20.076415,0.8504,0.335,4.31934,0.00000
2373.00,4.31918,20.109491,-0.000090,20.076430,0.8505,0.336,4.31918,0.00000
2374.00,4.31906,20.109467,-0.000092,20.076414,0.8506,0.336,4.31906,0.00000
2375.00,4.31915,20.109538,-0.000094,20.076435,0.8507,0.336,4.31915,0.00000
2376.00,4.31778,20.109528,-0.000092,20.076390,0.8508,0.336,4.31778,0.00000
2377.00,4.31706,20.109544,-0.000090,20.076393,0.8509,0.336,4.31706,0.00000
2378.00,4.31780,20.109508,-0.000092,20.076362,0.8510,0.336,4.31780,0.00000
2379.00,4.31784,20.109543,-0.000091,20.076382,0.8511,0.336,4.31784,0.00000
2380.00,4.31722,20.109541,-0.000091,20.076414,0.8512,0.336,4.31722,0.00000
2381.00,4.31732,20.109637,-0.000092,20.076507,0.8513,0.336,4.31732,0.00000
2382.00,4.31827,20.109737,-0.000095,20.076602,0.8514,0.336,4.31827,0.00000
2383.00,4.31786,20.109777,-0.000092,20.076622,0.8515,0.336,4.31786,0.00000
2384.00,4.31772,20.109746,-0.000093,20.076550,0.8516,0.336,4.31772,0.00000
2385.00,4.31756,20.109782,-0.000090,20.076508,0.8517,0.336,4.31756,0.00000
2386.00,4.31771,20.109722,-0.000090,20.076408,0.8518,0.336,4.31771,0.00000
2387.00,4.31696,20.109813,-0.000088,20.076463,0.8519,0.336,4.31696,0.00000
2388.00,4.31691,20.109837,-0.000090,20.076477,0.8520,0.336,4.31691,0.00000
2389.00,4.31713,20.109879,-0.000086,20.076511,0.8521,0.336,4.31713,0.00000
2390.00,4.31851,20.109861,-0.000090,20.076492,0.8521,0.336,4.31851,0.00000
2391.00,4.31860,20.109943,-0.000091,20.076609,0.8522,0.337,4.31860,0.00000
2392.00,4.31875,20.109793,-0.000092,20.076441,0.8523,0.337,4.31875,0.00000
2393.00,4.31876,20.109877,-0.000093,20.076387,0.8524,0.337,4.31876,0.00000
2394.00,4.31909,20.109811,-0.000099,20.076291,0.8526,0.337,4.31909,0.00000
2395.00,4.31803,20.109882,-0.000099,20.076324,0.8527,0.337,4.31803,0.00000
2396.00,4.31878,20.109805,-0.000098,20.076175,0.8528,0.337,4.31878,0.00000
2397.00,4.31962,20.109928,-0.000098,20.076232,0.8529,0.337,4.31962,0.00000
2398.00,4.32008,20.109893,-0.000099,20.076226,0.8531,0.337,4.32008,0.00000
2399.00,4.31989,20.110017,-0.000098,20.076314,0.8532,0.337,4.31989,0.00000
2400.00,4.31856,20.109946,-0.000100,20.076224,0.8533,0.338,4.31856,0.00000
2401.00,4.31703,20.110083,-0.000097,20.076385,0.8534,0.338,4.31703,0.00000
2402.00,4.31676,20.110100,-0.000095,20.076421,0.8536,0.338,4.31676,0.00000
2403.00,4.31697,20.110146,-0.000093,20.076484,0.8537,0.338,4.31697,0.00000
2404.00,4.31713,20.110147,-0.000092,20.076474,0.8538,0.338,4.31713,0.00000
2405.00,4.31850,20.110190,-0.000092,20.076503,0.8540,0.338,4.31850,0.00000
2406.00,4.31967,20.110134,-0.000096,20.076388,0.8541,0.338,4.31967,0.00000
2407.00,4.31978,20.110123,-0.000098,20.076357,0.8542,0.338,4.31978,0.00000
2408.00,4.31888,20.110071,-0.000102,20.076318,0.8544,0.338,4.31888,0.00000
2409.00,4.31842,20.110045,-0.000102,20.076296,0.8545,0.338,4.31842,0.00000
2410.00,4.31949,20.110095,-0.000098,20.076275,0.8547,0.338,4.31949,0.00000
2411.00,4.31914,20.110150,-0.000097,20.076338,0.8548,0.338,4.31914,0.00000
2412.00,4.31789,20.110238,-0.000097,20.076366,0.8550,0.338,4.31789,0.00000
2413.00,4.31864,20.110299,-0.000095,20.076391,0.8551,0.338,4.31864,0.00000
2414.00,4.31962,20.110398,-0.000095,20.076422,0.8553,0.339,4.31962,0.00000
2415.00,4.31897,20.110405,-0.000097,20.076468,0.8554,0.339,4.31897,0.00000
2416.00,4.31911,20.110438,-0.000098,20.076444,0.8556,0.339,4.31911,0.00000
2417.00,4.32035,20.110379,-0.000100,20.076405,0.8557,0.339,4.32035,0.00000
2418.00,4.32006,20.110398,-0.000099,20.076333,0.8559,0.339,4.32006,0.00000
2419.00,4.32006,20.110317,-0.000100,20.076253,0.8560,0.339,4.32006,0.00000
2420.00,4.31964,20.110341,-0.000101,20.076234,0.8561,0.339,4.31964,0.00000
2421.00,4.31933,20.110325,-0.000098,20.076194,0.8563,0.339,4.31933,0.00000
2422.00,4.31934,20.110324,-0.000095,20.076181,0.8564,0.339,4.31934,0.00000
2423.00,4.31960,20.110341,-0.000093,20.076257,0.8565,0.339,4.31960,0.00000
2424.00,4.31914,20.110399,-0.000091,20.076316,0.8567,0.339,4.31914,0.00000
2425.00,4.31865,20.110423,-0.000086,20.076363,0.8569,0.339,4.31865,0.00000
2426.00,4.31919,20.110455,-0.000085,20.076424,0.8570,0.339,4.31919,0.00000
2427.00,4.31867,20.110480,-0.000085,20.076448,0.8572,0.339,4.31867,0.00000
2428.00,4.31773,20.110446,-0.000084,20.076385,0.8573,0.339,4.31773,0.00000
2429.00,4.31693,20.110513,-0.000084,20.076435,0.8575,0.339,4.31693,0.00000
2430.00,4.31609,20.110497,-0.000088,20.076459,0.8576,0.339,4.31609,0.00000
2431.00,4.31536,20.110506,-0.000090,20.076440,0.8578,0.339,4.31536,0.00000
2432.00,4.31528,20.110485,-0.000091,20.076395,0.8579,0.339,4.31528,0.00000
2433.00,4.31516,20.110577,-0.000091,20.076454,0.8581,0.340,4.31516,0.00000
2434.00,4.31493,20.110577,-0.000088,20.076408,0.8582,0.339,4.31493,0.00000
2435.00,4.31581,20.110715,-0.000084,20.076431,0.8583,0.339,4.31581,0.00000
2436.00,4.31556,20.110750,-0.000084,20.076415,0.8584,0.339,4.31556,0.00000
2437.00,4.31615,20.110809,-0.000086,20.076407,0.8586,0.339,4.31615,0.00000
2438.00,4.31689,20.110811,-0.000090,20.076393,0.8587,0.340,4.31689,0.00000
2439.00,4.31784,20.110839,-0.000096,20.076406,0.8588,0.340,4.31784,0.00000
2440.00,4.31882,20.110807,-0.000098,20.076387,0.8589,0.340,4.31882,0.00000
2441.00,4.31941,20.110810,-0.000100,20.076382,0.8590,0.341,4.31941,0.00000
2442.00,4.31942,20.110805,-0.000102,20.076364,0.8591,0.341,4.31942,0.00000
2443.00,4.31887,20.110783,-0.000100,20.076295,0.8592,0.341,4.31887,0.00000
2444.00,4.31832,20.110813,-0.000099,20.076303,0.8593,0.341,4.31832,0.00000
2445.00,4.31746,20.110750,-0.000098,20.076216,0.8594,0.341,4.31746,0.00000
2446.00,4.31724,20.110823,-0.000097,20.076257,0.8595,0.341,4.31724,0.00000
2447.00,4.31726,20.110832,-0.000096,20.076274,0.8596,0.341,4.31726,0.00000
2448.00,4.31676,20.110857,-0.000094,20.076284,0.8597,0.341,4.31676,0.00000
2449.00,4.31784,20.110805,-0.000092,20.076251,0.8599,0.341,4.31784,0.00000
2450.00,4.31858,20.110877,-0.000093,20.076311,0.8600,0.341,4.31858,0.00000
2451.00,4.31935,20.110895,-0.000093,20.076278,0.8601,0.341,4.31935,0.00000
2452.00,4.31933,20.110950,-0.000091,20.076247,0.8602,0.341,4.31933,0.00000
2453.00,4.32027,20.111038,-0.000090,20.076278,0.8603,0.341,4.32027,0.00000
2454.00,4.32013,20.111078,-0.000090,20.076243,0.8604,0.341,4.32013,0.00000
2455.00,4.31893,20.111098,-0.000089,20.076211,0.8605,0.341,4.31893,0.00000
2456.00,4.31809,20.111139,-0.000089,20.076234,0.8606,0.341,4.31809,0.00000
2457.00,4.31778,20.111169,-0.000093,20.076273,0.8608,0.341,4.31778,0.00000
2458.00,4.31741,20.111217,-0.000095,20.076334,0.8609,0.342,4.31741,0.00000
2459.00,4.31686,20.111306,-0.000094,20.076379,0.8610,0.342,4.31686,0.00000
2460.00,4.31702,20.111372,-0.000095,20.076393,0.8611,0.342,4.31702,0.00000
2461.00,4.31749,20.111340,-0.000094,20.076380,0.8612,0.342,4.31749,0.00000
@14,2.5000,5.0, 2460.01 
2462.00,4.31724,20.111312,-0.000090,20.076342,0.8613,0.342,4.31724,0.00000
2463.00,4.31830,20.111266,-0.000090,20.076269,0.8615,0.342,4.31830,0.00000
2464.00,4.31684,20.111291,-0.000091,20.076297,0.8616,0.342,4.31684,0.00000
2465.00,4.30853,20.111250,-0.000091,20.076271,0.8617,0.342,4.30853,0.00000
2466.00,4.29247,20.111297,-0.000092,20.076237,0.8618,0.342,4.29247,0.00000
2467.00,4.27117,20.111398,-0.000093,20.076324,0.8620,0.342,4.27117,0.00000
2468.00,4.24500,20.111450,-0.000091,20.076370,0.8621,0.342,4.24500,0.00000
2469.00,4.22056,20.111365,-0.000091,20.076273,0.8622,0.342,4.22056,0.00000
2470.00,4.20745,20.111435,-0.000092,20.076306,0.8624,0.342,4.20745,0.00000
2471.00,4.20583,20.111516,-0.000097,20.076394,0.8626,0.343,4.20583,0.00000
2472.00,4.21233,20.111502,-0.000098,20.076327,0.8628,0.343,4.21233,0.00000
2473.00,4.22486,20.111625,-0.000102,20.076391,0.8630,0.343,4.22486,0.00000
2474.00,4.23868,20.111704,-0.000104,20.076474,0.8632,0.343,4.23868,0.00000
2475.00,4.24993,20.111647,-0.000105,20.076437,0.8633,0.344,4.24993,0.00000
2476.00,4.25740,20.111643,-0.000103,20.076370,0.8635,0.344,4.25740,0.00000
2477.00,4.26270,20.111723,-0.000102,20.076440,0.8637,0.344,4.26270,0.00000
2478.00,4.26694,20.111675,-0.000097,20.076414,0.8638,0.343,4.26694,0.00000
2479.00,4.27126,20.111718,-0.000095,20.076423,0.8640,0.343,4.27126,0.00000
2480.00,4.27495,20.111731,-0.000093,20.076447,0.8641,0.343,4.27495,0.00000
2481.00,4.27795,20.111658,-0.000091,20.076427,0.8643,0.343,4.27795,0.00000
2482.00,4.28001,20.111637,-0.000093,20.076378,0.8645,0.343,4.28001,0.00000
2483.00,4.28161,20.111567,-0.000097,20.076320,0.8647,0.343,4.28161,0.00000
2484.00,4.28301,20.111561,-0.000097,20.076308,0.8649,0.344,4.28301,0.00000
2485.00,4.28306,20.111618,-0.000097,20.076328,0.8650,0.344,4.28306,0.00000
2486.00,4.28381,20.111701,-0.000100,20.076371,0.8652,0.344,4.28381,0.00000
2487.00,4.28634,20.111766,-0.000098,20.076455,0.8653,0.344,4.28634,0.00000
2488.00,4.28724,20.111878,-0.000097,20.076500,0.8655,0.344,4.28724,0.00000
2489.00,4.28869,20.111958,-0.000096,20.076530,0.8656,0.344,4.28869,0.00000
2490.00,4.29029,20.111981,-0.000097,20.076520,0.8657,0.344,4.29029,0.00000
2491.00,4.29196,20.111980,-0.000093,20.076539,0.8659,0.344,4.29196,0.00000
2492.00,4.29236,20.111954,-0.000093,20.076494,0.8661,0.344,4.29236,0.00000
2493.00,4.29389,20.111966,-0.000090,20.076515,0.8663,0.344,4.29389,0.00000
2494.00,4.29467,20.111907,-0.000093,20.076425,0.8665,0.344,4.29467,0.00000
2495.00,4.29527,20.111918,-0.000092,20.076406,0.8667,0.344,4.29527,0.00000
2496.00,4.29572,20.111891,-0.000094,20.076312,0.8668,0.344,4.29572,0.00000
2497.00,4.29694,20.111889,-0.000098,20.076274,0.8670,0.345,4.29694,0.00000
2498.00,4.29750,20.111834,-0.000099,20.076224,0.8672,0.345,4.29750,0.00000
2499.00,4.29746,20.111915,-0.000095,20.076317,0.8674,0.345,4.29746,0.00000
2500.00,4.29759,20.111986,-0.000096,20.076371,0.8676,0.345,4.29759,0.00000
2501.00,4.29746,20.112035,-0.000096,20.076390,0.8678,0.345,4.29746,0.00000
2502.00,4.29712,20.112078,-0.000092,20.076422,0.8681,0.345,4.29712,0.00000
2503.00,4.29855,20.112120,-0.000089,20.076396,0.8683,0.345,4.29855,0.00000
2504.00,4.29982,20.112175,-0.000090,20.076411,0.8685,0.345,4.29982,0.00000
2505.00,4.30044,20.112233,-0.000090,20.076388,0.8687,0.345,4.30044,0.00000
2506.00,4.30109,20.112302,-0.000088,20.076459,0.8689,0.345,4.30109,0.00000
2507.00,4.30195,20.112316,-0.000085,20.076418,0.8691,0.345,4.30195,0.00000
2508.00,4.30195,20.112392,-0.000086,20.076494,0.8693,0.345,4.30195,0.00000
2509.00,4.30208,20.112358,-0.000085,20.076456,0.8695,0.345,4.30208,0.00000
2510.00,4.30265,20.112286,-0.000087,20.076437,0.8697,0.345,4.30265,0.00000
2511.00,4.30328,20.112305,-0.000088,20.076446,0.8698,0.345,4.30328,0.00000
2512.00,4.30353,20.112274,-0.000093,20.076425,0.8700,0.345,4.30353,0.00000
2513.00,4.30463,20.112270,-0.000092,20.076367,0.8702,0.345,4.30463,0.00000
2514.00,4.30489,20.112248,-0.000092,20.076308,0.8704,0.345,4.30489,0.00000
2515.00,4.30593,20.112278,-0.000089,20.076273,0.8705,0.345,4.30593,0.00000
2516.00,4.30602,20.112202,-0.000088,20.076129,0.8707,0.345,4.30602,0.00000
2517.00,4.30688,20.112253,-0.000088,20.076172,0.8708,0.345,4.30688,0.00000
2518.00,4.30667,20.112299,-0.000090,20.076227,0.8710,0.345,4.30667,0.00000
2519.00,4.30641,20.112388,-0.000091,20.076314,0.8711,0.346,4.30641,0.00000
2520.00,4.30629,20.112440,-0.000094,20.076363,0.8713,0.346,4.30629,0.00000
2521.00,4.30700,20.112552,-0.000091,20.076498,0.8714,0.346,4.30700,0.00000
2522.00,4.30632,20.112577,-0.000087,20.076484,0.8715,0.346,4.30632,0.00000
2523.00,4.30567,20.112567,-0.000086,20.076411,0.8717,0.346,4.30567,0.00000
2524.00,4.30643,20.112561,-0.000087,20.076399,0.8718,0.346,4.30643,0.00000
2525.00,4.30742,20.112615,-0.000085,20.076403,0.8719,0.346,4.30742,0.00000
2526.00,4.30855,20.112566,-0.000091,20.076338,0.8720,0.346,4.30855,0.00000
2527.00,4.30939,20.112583,-0.000093,20.076349,0.8722,0.346,4.30939,0.00000
2528.00,4.31023,20.112564,-0.000095,20.076347,0.8723,0.346,4.31023,0.00000
2529.00,4.31044,20.112556,-0.000094,20.076265,0.8724,0.346,4.31044,0.00000
2530.00,4.30986,20.112561,-0.000092,20.076274,0.8725,0.346,4.30986,0.00000
2531.00,4.30939,20.112584,-0.000089,20.076267,0.8726,0.346,4.30939,0.00000
2532.00,4.31047,20.112642,-0.000089,20.076322,0.8726,0.346,4.31047,0.00000
2533.00,4.31091,20.112656,-0.000087,20.076352,0.8727,0.346,4.31091,0.00000
2534.00,4.31121,20.112709,-0.000086,20.076446,0.8728,0.346,4.31121,0.00000
2535.00,4.31166,20.112643,-0.000089,20.076395,0.8729,0.347,4.31166,0.00000
2536.00,4.31118,20.112698,-0.000088,20.076424,0.8730,0.347,4.31118,0.00000
2537.00,4.31011,20.112697,-0.000087,20.076381,0.8731,0.347,4.31011,0.00000
2538.00,4.30968,20.112713,-0.000088,20.076332,0.8731,0.347,4.30968,0.00000
2539.00,4.30963,20.112702,-0.000088,20.076333,0.8732,0.347,4.30963,0.00000
2540.00,4.30987,20.112711,-0.000089,20.076350,0.8732,0.347,4.30987,0.00000
2541.00,4.30974,20.112677,-0.000088,20.076332,0.8732,0.347,4.30974,0.00000
2542.00,4.30958,20.112717,-0.000087,20.076371,0.8732,0.347,4.30958,0.00000
2543.00,4.30950,20.112727,-0.000088,20.076398,0.8732,0.347,4.30950,0.00000
2544.00,4.30947,20.112747,-0.000088,20.076368,0.8732,0.347,4.30947,0.00000
2545.00,4.30904,20.112833,-0.000086,20.076376,0.8733,0.347,4.30904,0.00000
2546.00,4.30917,20.112855,-0.000088,20.076387,0.8733,0.347,4.30917,0.00000
2547.00,4.30938,20.112835,-0.000088,20.076334,0.8734,0.347,4.30938,0.00000
2548.00,4.30979,20.112851,-0.000089,20.076302,0.8734,0.347,4.30979,0.00000
2549.00,4.31068,20.112836,-0.000090,20.076291,0.8735,0.347,4.31068,0.00000
2550.00,4.31189,20.112808,-0.000091,20.076257,0.8736,0.347,4.31189,0.00000
2551.00,4.31293,20.112853,-0.000090,20.076250,0.8736,0.347,4.31293,0.00000
2552.00,4.31384,20.112864,-0.000090,20.076257,0.8737,0.347,4.31384,0.00000
2553.00,4.31416,20.112906,-0.000087,20.076332,0.8738,0.347,4.31416,0.00000
2554.00,4.31388,20.112957,-0.000087,20.076305,0.8738,0.347,4.31388,0.00000
2555.00,4.31267,20.112977,-0.000089,20.076336,0.8739,0.347,4.31267,0.00000
2556.00,4.31243,20.112993,-0.000090,20.076361,0.8740,0.347,4.31243,0.00000
2557.00,4.31163,20.112992,-0.000095,20.076353,0.8740,0.348,4.31163,0.00000
2558.00,4.31124,20.113038,-0.000099,20.076351,0.8740,0.348,4.31124,0.00000
2559.00,4.31073,20.113009,-0.000100,20.076368,0.8741,0.348,4.31073,0.00000
2560.00,4.31109,20.113050,-0.000098,20.076368,0.8741,0.348,4.31109,0.00000
2561.00,4.31139,20.113047,-0.000095,20.076348,0.8741,0.348,4.31139,0.00000
2562.00,4.31166,20.113142,-0.000092,20.076395,0.8742,0.348,4.31166,0.00000
2563.00,4.31190,20.113074,-0.000093,20.076357,0.8743,0.348,4.31190,0.00000
2564.00,4.31270,20.113134,-0.000096,20.076398,0.8743,0.348,4.31270,0.00000
2565.00,4.31294,20.113110,-0.000098,20.076387,0.8743,0.348,4.31294,0.00000
2566.00,4.31248,20.113230,-0.000103,20.076435,0.8744,0.349,4.31248,0.00000
2567.00,4.31340,20.113276,-0.000105,20.076453,0.8744,0.349,4.31340,0.00000
2568.00,4.31370,20.113389,-0.000102,20.076515,0.8744,0.349,4.31370,0.00000
2569.00,4.31338,20.113400,-0.000101,20.076488,0.8744,0.349,4.31338,0.00000
2570.00,4.31403,20.113391,-0.000101,20.076466,0.8744,0.349,4.31403,0.00000
2571.00,4.31422,20.113266,-0.000099,20.076420,0.8744,0.349,4.31422,0.00000
2572.00,4.31357,20.113212,-0.000096,20.076386,0.8744,0.349,4.31357,0.00000
2573.00,4.31341,20.113237,-0.000097,20.076389,0.8744,0.349,4.31341,0.00000
2574.00,4.31389,20.113235,-0.000095,20.076340,0.8744,0.349,4.31389,0.00000
2575.00,4.31397,20.113296,-0.000093,20.076402,0.8744,0.349,4.31397,0.00000
2576.00,4.31452,20.113391,-0.000092,20.076433,0.8744,0.349,4.31452,0.00000
2577.00,4.31421,20.113365,-0.000092,20.076360,0.8744,0.349,4.31421,0.00000
2578.00,4.31441,20.113346,-0.000095,20.076347,0.8743,0.349,4.31441,0.00000
2579.00,4.31395,20.113396,-0.000092,20.076412,0.8743,0.349,4.31395,0.00000
2580.00,4.31329,20.113417,-0.000088,20.076365,0.8743,0.349,4.31329,0.00000
2581.00,4.31251,20.113404,-0.000089,20.076331,0.8743,0.349,4.31251,0.00000
2582.00,4.31262,20.113428,-0.000092,20.076361,0.8742,0.349,4.31262,0.00000
2583.00,4.31281,20.113412,-0.000090,20.076315,0.8742,0.349,4.31281,0.00000
2584.00,4.31336,20.113425,-0.000091,20.076307,0.8742,0.349,4.31336,0.00000
2585.00,4.31334,20.113441,-0.000093,20.076342,0.8742,0.349,4.31334,0.00000
2586.00,4.31349,20.113449,-0.000095,20.076424,0.8742,0.350,4.31349,0.00000
2587.00,4.31449,20.113544,-0.000094,20.076512,0.8742,0.350,4.31449,0.00000
2588.00,4.31407,20.113548,-0.000095,20.076522,0.8741,0.350,4.31407,0.00000
2589.00,4.31369,20.113605,-0.000095,20.076588,0.8741,0.350,4.31369,0.00000
2590.00,4.31397,20.113647,-0.000098,20.076524,0.8741,0.350,4.31397,0.00000
2591.00,4.31439,20.113709,-0.000098,20.076481,0.8740,0.350,4.31439,0.00000
2592.00,4.31323,20.113752,-0.000094,20.076508,0.8740,0.350,4.31323,0.00000
2593.00,4.31341,20.113796,-0.000094,20.076503,0.8740,0.350,4.31341,0.00000
2594.00,4.31355,20.113814,-0.000098,20.076476,0.8739,0.350,4.31355,0.00000
2595.00,4.31384,20.113882,-0.000098,20.076561,0.8739,0.350,4.31384,0.00000
2596.00,4.31398,20.113907,-0.000096,20.076597,0.8739,0.350,4.31398,0.00000
2597.00,4.31397,20.113864,-0.000098,20.076522,0.8738,0.351,4.31397,0.00000
2598.00,4.31401,20.113829,-0.000097,20.076458,0.8738,0.351,4.31401,0.00000
2599.00,4.31351,20.113830,-0.000092,20.076416,0.8737,0.351,4.31351,0.00000
2600.00,4.31294,20.113718,-0.000090,20.076259,0.8736,0.351,4.31294,0.00000
2601.00,4.31308,20.113671,-0.000087,20.076147,0.8735,0.351,4.31308,0.00000
2602.00,4.31356,20.113730,-0.000086,20.076150,0.8735,0.350,4.31356,0.00000
2603.00,4.31383,20.113786,-0.000088,20.076181,0.8735,0.351,4.31383,0.00000
2604.00,4.31341,20.113839,-0.000089,20.076213,0.8734,0.351,4.31341,0.00000
2605.00,4.31369,20.113914,-0.000088,20.076347,0.8734,0.351,4.31369,0.00000
2606.00,4.31314,20.114038,-0.000092,20.076503,0.8733,0.351,4.31314,0.00000
2607.00,4.31311,20.114049,-0.000094,20.076549,0.8733,0.351,4.31311,0.00000
2608.00,4.31289,20.114142,-0.000092,20.076637,0.8732,0.351,4.31289,0.00000
2609.00,4.31339,20.114143,-0.000091,20.076653,0.8731,0.351,4.31339,0.00000
2610.00,4.31348,20.114224,-0.000091,20.076670,0.8731,0.351,4.31348,0.00000
2611.00,4.31372,20.114222,-0.000090,20.076568,0.8730,0.351,4.31372,0.00000
2612.00,4.31435,20.114230,-0.000087,20.076568,0.8729,0.351,4.31435,0.00000
2613.00,4.31444,20.114249,-0.000088,20.076546,0.8728,0.351,4.31444,0.00000
2614.00,4.31447,20.114232,-0.000087,20.076531,0.8728,0.351,4.31447,0.00000
2615.00,4.31405,20.114238,-0.000087,20.076562,0.8727,0.351,4.31405,0.00000
2616.00,4.31421,20.114312,-0.000086,20.076650,0.8726,0.351,4.31421,0.00000
2617.00,4.31388,20.114311,-0.000091,20.076599,0.8725,0.352,4.31388,0.00000
2618.00,4.31370,20.114381,-0.000092,20.076668,0.8724,0.352,4.31370,0.00000
2619.00,4.31362,20.114430,-0.000092,20.076685,0.8724,0.352,4.31362,0.00000
2620.00,4.31396,20.114472,-0.000090,20.076675,0.8723,0.352,4.31396,0.00000
2621.00,4.31338,20.114444,-0.000090,20.076616,0.8722,0.352,4.31338,0.00000
2622.00,4.31365,20.114532,-0.000087,20.076678,0.8721,0.352,4.31365,0.00000
2623.00,4.31424,20.114525,-0.000085,20.076645,0.8720,0.352,4.31424,0.00000
2624.00,4.31433,20.114508,-0.000087,20.076579,0.8719,0.352,4.31433,0.00000
2625.00,4.31469,20.114528,-0.000090,20.076593,0.8718,0.352,4.31469,0.00000
2626.00,4.31487,20.114543,-0.000089,20.076624,0.8717,0.352,4.31487,0.00000
2627.00,4.31392,20.114576,-0.000091,20.076610,0.8716,0.352,4.31392,0.00000
2628.00,4.31278,20.114600,-0.000091,20.076575,0.8716,0.352,4.31278,0.00000
2629.00,4.31311,20.114643,-0.000088,20.076587,0.8715,0.352,4.31311,0.00000
2630.00,4.31312,20.114614,-0.000086,20.076521,0.8714,0.352,4.31312,0.00000
2631.00,4.31354,20.114695,-0.000086,20.076522,0.8714,0.352,4.31354,0.00000
2632.00,4.31382,20.114667,-0.000087,20.076516,0.8713,0.352,4.31382,0.00000
2633.00,4.31451,20.114640,-0.000086,20.076518,0.8713,0.352,4.31451,0.00000
2634.00,4.31489,20.114635,-0.000087,20.076527,0.8713,0.352,4.31489,0.00000
2635.00,4.31489,20.114685,-0.000088,20.076556,0.8712,0.353,4.31489,0.00000
2636.00,4.31452,20.114578,-0.000089,20.076507,0.8712,0.353,4.31452,0.00000
2637.00,4.31435,20.114580,-0.000086,20.076444,0.8711,0.353,4.31435,0.00000
2638.00,4.31361,20.114600,-0.000088,20.076408,0.8711,0.353,4.31361,0.00000
2639.00,4.31309,20.114608,-0.000089,20.076334,0.8711,0.353,4.31309,0.00000
2640.00,4.31318,20.114662,-0.000089,20.076337,0.8710,0.353,4.31318,0.00000
2641.00,4.31333,20.114758,-0.000088,20.076339,0.8710,0.353,4.31333,0.00000
2642.00,4.31340,20.114777,-0.000090,20.076375,0.8710,0.353,4.31340,0.00000
2643.00,4.31443,20.114757,-0.000090,20.076376,0.8710,0.353,4.31443,0.00000
2644.00,4.31435,20.114825,-0.000091,20.076501,0.8710,0.353,4.31435,0.00000
2645.00,4.31400,20.114756,-0.000091,20.076462,0.8710,0.353,4.31400,0.00000
2646.00,4.31376,20.114698,-0.000092,20.076452,0.8710,0.353,4.31376,0.00000
2647.00,4.31505,20.114717,-0.000091,20.076455,0.8710,0.353,4.31505,0.00000
2648.00,4.31522,20.114776,-0.000091,20.076458,0.8710,0.353,4.31522,0.00000
2649.00,4.31548,20.114809,-0.000093,20.076396,0.8710,0.353,4.31548,0.00000
2650.00,4.31566,20.114764,-0.000095,20.076358,0.8709,0.354,4.31566,0.00000
2651.00,4.31608,20.114911,-0.000094,20.076454,0.8709,0.354,4.31608,0.00000
2652.00,4.31464,20.114970,-0.000091,20.076476,0.8709,0.354,4.31464,0.00000
@15,2.5000,5.0, 2650.002 
2653.00,4.31371,20.114977,-0.000087,20.076488,0.8709,0.354,4.31371,0.00000
2654.00,4.31178,20.114905,-0.000084,20.076410,0.8709,0.353,4.31178,0.00000
2655.00,4.30439,20.115109,-0.000080,20.076516,0.8708,0.353,4.30439,0.00000
2656.00,4.29096,20.115104,-0.000082,20.076410,0.8708,0.353,4.29096,0.00000
2657.00,4.27326,20.115156,-0.000086,20.076407,0.8708,0.354,4.27326,0.00000
2658.00,4.25113,20.115254,-0.000090,20.076448,0.8708,0.354,4.25113,0.00000
2659.00,4.22948,20.115381,-0.000092,20.076557,0.8708,0.354,4.22948,0.00000
2660.00,4.21680,20.115347,-0.000095,20.076538,0.8708,0.354,4.21680,0.00000
2661.00,4.21504,20.115291,-0.000097,20.076534,0.8708,0.354,4.21504,0.00000
2662.00,4.22019,20.115246,-0.000098,20.076528,0.8708,0.355,4.22019,0.00000
2663.00,4.23130,20.115202,-0.000096,20.076478,0.8708,0.355,4.23130,0.00000
2664.00,4.24447,20.115265,-0.000096,20.076534,0.8708,0.355,4.24447,0.00000
2665.00,4.25527,20.115246,-0.000094,20.076492,0.8708,0.355,4.25527,0.00000
2666.00,4.26190,20.115311,-0.000088,20.076526,0.8708,0.354,4.26190,0.00000
2667.00,4.26744,20.115321,-0.000087,20.076525,0.8708,0.354,4.26744,0.00000
2668.00,4.27069,20.115257,-0.000091,20.076469,0.8708,0.355,4.27069,0.00000
2669.00,4.27429,20.115210,-0.000090,20.076422,0.8708,0.355,4.27429,0.00000
2670.00,4.27746,20.115286,-0.000088,20.076450,0.8708,0.354,4.27746,0.00000
2671.00,4.27959,20.115365,-0.000091,20.076502,0.8709,0.355,4.27959,0.00000
2672.00,4.28104,20.115487,-0.000089,20.076551,0.8709,0.355,4.28104,0.00000
2673.00,4.28385,20.115655,-0.000087,20.076659,0.8709,0.355,4.28385,0.00000
2674.00,4.28522,20.115713,-0.000086,20.076673,0.8709,0.354,4.28522,0.00000
2675.00,4.28535,20.115755,-0.000089,20.076693,0.8709,0.355,4.28535,0.00000
2676.00,4.28682,20.115680,-0.000090,20.076650,0.8709,0.355,4.28682,0.00000
2677.00,4.28828,20.115644,-0.000091,20.076585,0.8709,0.355,4.28828,0.00000
2678.00,4.28904,20.115610,-0.000091,20.076530,0.8710,0.355,4.28904,0.00000
2679.00,4.29008,20.115561,-0.000092,20.076476,0.8710,0.355,4.29008,0.00000
2680.00,4.29132,20.115569,-0.000091,20.076448,0.8710,0.355,4.29132,0.00000
2681.00,4.29162,20.115625,-0.000092,20.076445,0.8710,0.355,4.29162,0.00000
2682.00,4.29251,20.115604,-0.000092,20.076457,0.8711,0.355,4.29251,0.00000
2683.00,4.29291,20.115625,-0.000092,20.076478,0.8711,0.355,4.29291,0.00000
2684.00,4.29344,20.115663,-0.000090,20.076509,0.8711,0.355,4.29344,0.00000
2685.00,4.29440,20.115635,-0.000092,20.076472,0.8712,0.355,4.29440,0.00000
2686.00,4.29517,20.115640,-0.000094,20.076460,0.8713,0.356,4.29517,0.00000
2687.00,4.29584,20.115686,-0.000094,20.076457,0.8713,0.356,4.29584,0.00000
2688.00,4.29684,20.115612,-0.000095,20.076353,0.8714,0.356,4.29684,0.00000
2689.00,4.29835,20.115600,-0.000096,20.076308,0.8714,0.356,4.29835,0.00000
2690.00,4.29941,20.115615,-0.000096,20.076339,0.8715,0.356,4.29941,0.00000
2691.00,4.30091,20.115636,-0.000094,20.076330,0.8715,0.356,4.30091,0.00000
2692.00,4.30119,20.115676,-0.000090,20.076355,0.8715,0.356,4.30119,0.00000
2693.00,4.30169,20.115858,-0.000088,20.076538,0.8716,0.356,4.30169,0.00000
2694.00,4.30131,20.115855,-0.000087,20.076490,0.8716,0.356,4.30131,0.00000
2695.00,4.30102,20.115890,-0.000086,20.076506,0.8717,0.356,4.30102,0.00000
2696.00,4.30080,20.115923,-0.000088,20.076555,0.8717,0.356,4.30080,0.00000
2697.00,4.30161,20.115866,-0.000092,20.076511,0.8718,0.356,4.30161,0.00000
2698.00,4.30163,20.115816,-0.000091,20.076458,0.8718,0.356,4.30163,0.00000
2699.00,4.30224,20.115886,-0.000092,20.076496,0.8719,0.356,4.30224,0.00000
2700.00,4.30264,20.115904,-0.000092,20.076505,0.8720,0.356,4.30264,0.00000
2701.00,4.30327,20.115895,-0.000088,20.076419,0.8720,0.356,4.30327,0.00000
2702.00,4.30324,20.116000,-0.000088,20.076468,0.8721,0.356,4.30324,0.00000
2703.00,4.30454,20.116047,-0.000089,20.076434,0.8721,0.356,4.30454,0.00000
2704.00,4.30458,20.116058,-0.000089,20.076455,0.8722,0.356,4.30458,0.00000
2705.00,4.30479,20.116108,-0.000090,20.076411,0.8722,0.357,4.30479,0.00000
2706.00,4.30493,20.116173,-0.000092,20.076497,0.8723,0.357,4.30493,0.00000
2707.00,4.30559,20.116118,-0.000091,20.076424,0.8723,0.357,4.30559,0.00000
2708.00,4.30517,20.116163,-0.000090,20.076418,0.8724,0.357,4.30517,0.00000
2709.00,4.30601,20.116142,-0.000090,20.076361,0.8724,0.357,4.30601,0.00000
2710.00,4.30654,20.116103,-0.000090,20.076358,0.8725,0.357,4.30654,0.00000
2711.00,4.30660,20.116031,-0.000093,20.076270,0.8726,0.357,4.30660,0.00000
2712.00,4.30681,20.116082,-0.000094,20.076281,0.8726,0.357,4.30681,0.00000
2713.00,4.30740,20.116016,-0.000097,20.076255,0.8727,0.357,4.30740,0.00000
2714.00,4.30712,20.115996,-0.000100,20.076233,0.8727,0.358,4.30712,0.00000
2715.00,4.30737,20.116078,-0.000099,20.076294,0.8728,0.358,4.30737,0.00000
2716.00,4.30754,20.116109,-0.000098,20.076310,0.8728,0.358,4.30754,0.00000
2717.00,4.30760,20.116137,-0.000096,20.076317,0.8729,0.358,4.30760,0.00000
2718.00,4.30651,20.116155,-0.000094,20.076299,0.8729,0.358,4.30651,0.00000
2719.00,4.30637,20.116159,-0.000092,20.076285,0.8729,0.358,4.30637,0.00000
2720.00,4.30627,20.116147,-0.000092,20.076217,0.8729,0.358,4.30627,0.00000
2721.00,4.30657,20.116186,-0.000089,20.076251,0.8730,0.358,4.30657,0.00000
2722.00,4.30607,20.116160,-0.000090,20.076210,0.8730,0.358,4.30607,0.00000
2723.00,4.30709,20.116218,-0.000093,20.076242,0.8729,0.358,4.30709,0.00000
2724.00,4.30758,20.116325,-0.000092,20.076331,0.8729,0.358,4.30758,0.00000
2725.00,4.30828,20.116360,-0.000090,20.076378,0.8729,0.358,4.30828,0.00000
2726.00,4.30867,20.116408,-0.000090,20.076367,0.8729,0.358,4.30867,0.00000
2727.00,4.30936,20.116449,-0.000089,20.076433,0.8729,0.358,4.30936,0.00000
2728.00,4.30968,20.116412,-0.000087,20.076403,0.8729,0.358,4.30968,0.00000
2729.00,4.30990,20.116449,-0.000088,20.076363,0.8729,0.358,4.30990,0.00000
2730.00,4.30842,20.116480,-0.000091,20.076361,0.8729,0.358,4.30842,0.00000
2731.00,4.30814,20.116521,-0.000092,20.076384,0.8728,0.358,4.30814,0.00000
2732.00,4.30814,20.116567,-0.000091,20.076378,0.8728,0.358,4.30814,0.00000
2733.00,4.30756,20.116671,-0.000086,20.076457,0.8728,0.358,4.30756,0.00000
2734.00,4.30737,20.116694,-0.000086,20.076507,0.8728,0.358,4.30737,0.00000
2735.00,4.30859,20.116657,-0.000084,20.076455,0.8728,0.358,4.30859,0.00000
2736.00,4.30897,20.116659,-0.000086,20.076414,0.8728,0.358,4.30897,0.00000
2737.00,4.30921,20.116601,-0.000087,20.076376,0.8728,0.358,4.30921,0.00000
2738.00,4.30957,20.116535,-0.000091,20.076301,0.8727,0.359,4.30957,0.00000
2739.00,4.30997,20.116512,-0.000091,20.076245,0.8727,0.359,4.30997,0.00000
2740.00,4.31003,20.116480,-0.000092,20.076230,0.8727,0.359,4.31003,0.00000
2741.00,4.30987,20.116523,-0.000090,20.076312,0.8727,0.359,4.30987,0.00000
2742.00,4.30990,20.116632,-0.000089,20.076378,0.8728,0.359,4.30990,0.00000
2743.00,4.30933,20.116706,-0.000086,20.076411,0.8727,0.359,4.30933,0.00000
2744.00,4.30841,20.116732,-0.000082,20.076456,0.8727,0.358,4.30841,0.00000
2745.00,4.30756,20.116837,-0.000082,20.076512,0.8727,0.358,4.30756,0.00000
2746.00,4.30722,20.116807,-0.000081,20.076463,0.8728,0.358,4.30722,0.00000
2747.00,4.30699,20.116756,-0.000084,20.076428,0.8728,0.358,4.30699,0.00000
2748.00,4.30849,20.116776,-0.000085,20.076441,0.8728,0.359,4.30849,0.00000
2749.00,4.30896,20.116913,-0.000088,20.076521,0.8728,0.359,4.30896,0.00000
2750.00,4.31024,20.116878,-0.000090,20.076448,0.8728,0.359,4.31024,0.00000
2751.00,4.31117,20.116852,-0.000089,20.076391,0.8728,0.359,4.31117,0.00000
2752.00,4.31086,20.116902,-0.000088,20.076358,0.8728,0.359,4.31086,0.00000
2753.00,4.30970,20.116907,-0.000091,20.076339,0.8728,0.359,4.30970,0.00000
2754.00,4.30964,20.116818,-0.000095,20.076232,0.8728,0.359,4.30964,0.00000
2755.00,4.30975,20.116925,-0.000092,20.076343,0.8729,0.359,4.30975,0.00000
2756.00,4.30942,20.116965,-0.000094,20.076321,0.8729,0.359,4.30942,0.00000
2757.00,4.31039,20.116977,-0.000091,20.076355,0.8729,0.359,4.31039,0.00000
2758.00,4.31161,20.116984,-0.000088,20.076330,0.8729,0.359,4.31161,0.00000
2759.00,4.31290,20.117111,-0.000088,20.076443,0.8730,0.359,4.31290,0.00000
2760.00,4.31312,20.117036,-0.000088,20.076395,0.8730,0.359,4.31312,0.00000
2761.00,4.31301,20.117151,-0.000087,20.076550,0.8731,0.359,4.31301,0.00000
2762.00,4.31216,20.117217,-0.000091,20.076598,0.8731,0.360,4.31216,0.00000
2763.00,4.31144,20.117231,-0.000091,20.076587,0.8732,0.360,4.31144,0.00000
2764.00,4.31091,20.117158,-0.000090,20.076481,0.8732,0.360,4.31091,0.00000
2765.00,4.31078,20.117203,-0.000092,20.076423,0.8733,0.360,4.31078,0.00000
2766.00,4.31093,20.117151,-0.000091,20.076292,0.8734,0.360,4.31093,0.00000
2767.00,4.31165,20.117151,-0.000085,20.076217,0.8734,0.360,4.31165,0.00000
2768.00,4.31174,20.117179,-0.000085,20.076256,0.8735,0.360,4.31174,0.00000
2769.00,4.31238,20.117154,-0.000086,20.076233,0.8736,0.360,4.31238,0.00000
2770.00,4.31245,20.117162,-0.000087,20.076276,0.8737,0.360,4.31245,0.00000
2771.00,4.31227,20.117214,-0.000086,20.076299,0.8738,0.360,4.31227,0.00000
2772.00,4.31236,20.117216,-0.000090,20.076284,0.8739,0.360,4.31236,0.00000
2773.00,4.31273,20.117248,-0.000091,20.076289,0.8740,0.360,4.31273,0.00000
2774.00,4.31211,20.117320,-0.000089,20.076320,0.8741,0.360,4.31211,0.00000
2775.00,4.31144,20.117382,-0.000088,20.076290,0.8742,0.360,4.31144,0.00000
2776.00,4.31191,20.117401,-0.000091,20.076246,0.8744,0.361,4.31191,0.00000
2777.00,4.31164,20.117489,-0.000089,20.076295,0.8745,0.361,4.31164,0.00000
2778.00,4.31125,20.117522,-0.000087,20.076305,0.8747,0.361,4.31125,0.00000
2779.00,4.30993,20.117492,-0.000088,20.076276,0.8748,0.361,4.30993,0.00000
2780.00,4.31120,20.117535,-0.000089,20.076344,0.8749,0.361,4.31120,0.00000
2781.00,4.31156,20.117487,-0.000087,20.076345,0.8750,0.361,4.31156,0.00000
2782.00,4.31139,20.117472,-0.000090,20.076331,0.8751,0.361,4.31139,0.00000
2783.00,4.31160,20.117450,-0.000091,20.076263,0.8752,0.361,4.31160,0.00000
2784.00,4.31250,20.117444,-0.000090,20.076251,0.8753,0.361,4.31250,0.00000
2785.00,4.31100,20.117415,-0.000090,20.076169,0.8754,0.361,4.31100,0.00000
2786.00,4.31007,20.117546,-0.000093,20.076271,0.8755,0.361,4.31007,0.00000
2787.00,4.31053,20.117516,-0.000093,20.076251,0.8756,0.361,4.31053,0.00000
2788.00,4.31073,20.117576,-0.000095,20.076285,0.8757,0.362,4.31073,0.00000
2789.00,4.31107,20.117698,-0.000097,20.076383,0.8759,0.362,4.31107,0.00000
2790.00,4.31173,20.117732,-0.000095,20.076416,0.8760,0.362,4.31173,0.00000
2791.00,4.31208,20.117671,-0.000094,20.076349,0.8761,0.362,4.31208,0.00000
2792.00,4.31156,20.117719,-0.000094,20.076372,0.8762,0.362,4.31156,0.00000
2793.00,4.31079,20.117690,-0.000093,20.076390,0.8763,0.362,4.31079,0.00000
2794.00,4.31018,20.117687,-0.000093,20.076365,0.8764,0.362,4.31018,0.00000
2795.00,4.31013,20.117687,-0.000096,20.076368,0.8765,0.362,4.31013,0.00000
2796.00,4.30971,20.117705,-0.000093,20.076378,0.8766,0.362,4.30971,0.00000
2797.00,4.30984,20.117733,-0.000093,20.076380,0.8767,0.362,4.30984,0.00000
2798.00,4.30972,20.117824,-0.000093,20.076419,0.8768,0.362,4.30972,0.00000
2799.00,4.31008,20.117818,-0.000092,20.076391,0.8769,0.362,4.31008,0.00000
2800.00,4.31009,20.117876,-0.000089,20.076451,0.8770,0.362,4.31009,0.00000
2801.00,4.31128,20.117921,-0.000090,20.076472,0.8772,0.362,4.31128,0.00000
2802.00,4.31123,20.117941,-0.000090,20.076500,0.8773,0.363,4.31123,0.00000
2803.00,4.31189,20.117954,-0.000088,20.076478,0.8774,0.362,4.31189,0.00000
2804.00,4.31228,20.117967,-0.000085,20.076447,0.8775,0.362,4.31228,0.00000
2805.00,4.31242,20.118018,-0.000084,20.076471,0.8776,0.362,4.31242,0.00000
2806.00,4.31221,20.118030,-0.000086,20.076466,0.8777,0.363,4.31221,0.00000
2807.00,4.31202,20.117987,-0.000084,20.076408,0.8779,0.363,4.31202,0.00000
2808.00,4.31139,20.117952,-0.000084,20.076399,0.8780,0.363,4.31139,0.00000
2809.00,4.31116,20.117957,-0.000084,20.076394,0.8781,0.363,4.31116,0.00000
2810.00,4.31134,20.117927,-0.000083,20.076337,0.8782,0.363,4.31134,0.00000
2811.00,4.31076,20.117934,-0.000082,20.076353,0.8783,0.363,4.31076,0.00000
2812.00,4.31083,20.117973,-0.000081,20.076384,0.8784,0.363,4.31083,0.00000
2813.00,4.31059,20.117994,-0.000077,20.076387,0.8785,0.362,4.31059,0.00000
2814.00,4.30974,20.118087,-0.000078,20.076472,0.8786,0.362,4.30974,0.00000
2815.00,4.30927,20.118098,-0.000079,20.076463,0.8787,0.363,4.30927,0.00000
2816.00,4.30875,20.118148,-0.000078,20.076445,0.8788,0.363,4.30875,0.00000
2817.00,4.30808,20.118199,-0.000081,20.076416,0.8789,0.363,4.30808,0.00000
2818.00,4.30858,20.118186,-0.000083,20.076364,0.8789,0.363,4.30858,0.00000
2819.00,4.30891,20.118133,-0.000080,20.076323,0.8790,0.363,4.30891,0.00000
2820.00,4.30934,20.118155,-0.000082,20.076289,0.8791,0.363,4.30934,0.00000
2821.00,4.31002,20.118162,-0.000082,20.076267,0.8792,0.363,4.31002,0.00000
2822.00,4.31009,20.118155,-0.000082,20.076301,0.8793,0.363,4.31009,0.00000
2823.00,4.30949,20.118254,-0.000083,20.076350,0.8794,0.363,4.30949,0.00000
2824.00,4.30957,20.118279,-0.000083,20.076375,0.8794,0.363,4.30957,0.00000
2825.00,4.30995,20.118305,-0.000080,20.076435,0.8795,0.363,4.30995,0.00000
2826.00,4.31026,20.118337,-0.000078,20.076447,0.8796,0.363,4.31026,0.00000
2827.00,4.31146,20.118364,-0.000081,20.076472,0.8797,0.363,4.31146,0.00000
2828.00,4.31306,20.118371,-0.000083,20.076481,0.8797,0.363,4.31306,0.00000
2829.00,4.31369,20.118380,-0.000088,20.076436,0.8798,0.363,4.31369,0.00000
2830.00,4.31342,20.118459,-0.000090,20.076477,0.8798,0.364,4.31342,0.00000
2831.00,4.31309,20.118459,-0.000095,20.076435,0.8799,0.364,4.31309,0.00000
2832.00,4.31216,20.118500,-0.000091,20.076371,0.8799,0.364,4.31216,0.00000
2833.00,4.31172,20.118504,-0.000092,20.076341,0.8800,0.364,4.31172,0.00000
2834.00,4.31103,20.118505,-0.000093,20.076307,0.8801,0.364,4.31103,0.00000
2835.00,4.31044,20.118491,-0.000093,20.076271,0.8802,0.364,4.31044,0.00000
2836.00,4.30953,20.118470,-0.000091,20.076288,0.8802,0.364,4.30953,0.00000
2837.00,4.30995,20.118527,-0.000095,20.076345,0.8803,0.364,4.30995,0.00000
2838.00,4.30971,20.118523,-0.000092,20.076340,0.8803,0.364,4.30971,0.00000
2839.00,4.30954,20.118615,-0.000091,20.076404,0.8804,0.364,4.30954,0.00000
2840.00,4.30933,20.118612,-0.000091,20.076353,0.8804,0.364,4.30933,0.00000
2841.00,4.31006,20.118600,-0.000093,20.076274,0.8804,0.365,4.31006,0.00000
2842.00,4.31123,20.118573,-0.000090,20.076206,0.8804,0.364,4.31123,0.00000
@16,2.5000,5.0, 2840.061 
2843.00,4.31154,20.118619,-0.000091,20.076243,0.8805,0.365,4.31154,0.00000
2844.00,4.31094,20.118526,-0.000093,20.076138,0.8805,0.365,4.31094,0.00000
2845.00,4.30510,20.118577,-0.000091,20.076159,0.8805,0.365,4.30510,0.00000
2846.00,4.29278,20.118666,-0.000089,20.076218,0.8806,0.365,4.29278,0.00000
2847.00,4.27450,20.118766,-0.000091,20.076283,0.8806,0.365,4.27450,0.00000
2848.00,4.25353,20.118880,-0.000093,20.076312,0.8807,0.365,4.25353,0.00000
2849.00,4.23264,20.119042,-0.000092,20.076400,0.8807,0.365,4.23264,0.00000
2850.00,4.21962,20.119063,-0.000094,20.076354,0.8808,0.365,4.21962,0.00000
2851.00,4.21706,20.119123,-0.000098,20.076393,0.8808,0.366,4.21706,0.00000
2852.00,4.22201,20.119080,-0.000098,20.076357,0.8808,0.366,4.22201,0.00000
2853.00,4.23246,20.119050,-0.000094,20.076337,0.8808,0.366,4.23246,0.00000
2854.00,4.24654,20.119045,-0.000095,20.076332,0.8809,0.366,4.24654,0.00000
2855.00,4.25754,20.119035,-0.000092,20.076321,0.8809,0.366,4.25754,0.00000
2856.00,4.26439,20.118979,-0.000090,20.076263,0.8809,0.366,4.26439,0.00000
2857.00,4.26952,20.119044,-0.000092,20.076277,0.8810,0.366,4.26952,0.00000
2858.00,4.27195,20.118973,-0.000094,20.076186,0.8810,0.366,4.27195,0.00000
2859.00,4.27342,20.119035,-0.000090,20.076222,0.8811,0.366,4.27342,0.00000
2860.00,4.27673,20.119084,-0.000089,20.076283,0.8811,0.366,4.27673,0.00000
2861.00,4.27997,20.119197,-0.000089,20.076322,0.8812,0.366,4.27997,0.00000
2862.00,4.28207,20.119187,-0.000086,20.076287,0.8813,0.366,4.28207,0.00000
2863.00,4.28492,20.119366,-0.000085,20.076400,0.8814,0.366,4.28492,0.00000
2864.00,4.28574,20.119316,-0.000090,20.076324,0.8814,0.366,4.28574,0.00000
2865.00,4.28553,20.119400,-0.000095,20.076353,0.8815,0.366,4.28553,0.00000
2866.00,4.28556,20.119404,-0.000095,20.076343,0.8815,0.367,4.28556,0.00000
2867.00,4.28680,20.119446,-0.000096,20.076366,0.8815,0.367,4.28680,0.00000
2868.00,4.28821,20.119404,-0.000097,20.076320,0.8815,0.367,4.28821,0.00000
2869.00,4.29044,20.119431,-0.000094,20.076323,0.8816,0.367,4.29044,0.00000
2870.00,4.29156,20.119369,-0.000089,20.076299,0.8816,0.367,4.29156,0.00000
2871.00,4.29240,20.119408,-0.000086,20.076352,0.8815,0.367,4.29240,0.00000
2872.00,4.29169,20.119438,-0.000086,20.076363,0.8815,0.367,4.29169,0.00000
2873.00,4.29141,20.119418,-0.000084,20.076320,0.8815,0.367,4.29141,0.00000
2874.00,4.29172,20.119454,-0.000085,20.076349,0.8815,0.367,4.29172,0.00000
2875.00,4.29249,20.119456,-0.000089,20.076313,0.8815,0.367,4.29249,0.00000
2876.00,4.29344,20.119422,-0.000091,20.076244,0.8814,0.367,4.29344,0.00000
2877.00,4.29515,20.119395,-0.000090,20.076221,0.8814,0.367,4.29515,0.00000
2878.00,4.29676,20.119422,-0.000091,20.076266,0.8813,0.367,4.29676,0.00000
2879.00,4.29712,20.119394,-0.000090,20.076251,0.8813,0.367,4.29712,0.00000
2880.00,4.29700,20.119462,-0.000087,20.076306,0.8812,0.367,4.29700,0.00000
2881.00,4.29689,20.119576,-0.000085,20.076422,0.8812,0.367,4.29689,0.00000
2882.00,4.29629,20.119643,-0.000087,20.076456,0.8812,0.367,4.29629,0.00000
2883.00,4.29596,20.119656,-0.000086,20.076425,0.8811,0.367,4.29596,0.00000
2884.00,4.29602,20.119744,-0.000083,20.076454,0.8811,0.367,4.29602,0.00000
2885.00,4.29664,20.119721,-0.000082,20.076406,0.8811,0.367,4.29664,0.00000
2886.00,4.29734,20.119648,-0.000085,20.076309,0.8810,0.367,4.29734,0.00000
2887.00,4.29779,20.119623,-0.000083,20.076257,0.8810,0.368,4.29779,0.00000
2888.00,4.29836,20.119615,-0.000084,20.076210,0.8809,0.368,4.29836,0.00000
2889.00,4.29903,20.119619,-0.000082,20.076217,0.8809,0.367,4.29903,0.00000
2890.00,4.29898,20.119627,-0.000083,20.076185,0.8809,0.368,4.29898,0.00000
2891.00,4.29908,20.119695,-0.000078,20.076223,0.8808,0.367,4.29908,0.00000
2892.00,4.30012,20.119796,-0.000077,20.076341,0.8808,0.367,4.30012,0.00000
2893.00,4.30037,20.119811,-0.000076,20.076376,0.8808,0.367,4.30037,0.00000
2894.00,4.30073,20.119832,-0.000078,20.076350,0.8808,0.367,4.30073,0.00000
2895.00,4.30139,20.119888,-0.000079,20.076400,0.8808,0.367,4.30139,0.00000
2896.00,4.30153,20.119892,-0.000079,20.076414,0.8807,0.367,4.30153,0.00000
2897.00,4.30132,20.119795,-0.000080,20.076262,0.8807,0.367,4.30132,0.00000
2898.00,4.30115,20.119928,-0.000081,20.076334,0.8807,0.368,4.30115,0.00000
2899.00,4.30141,20.119951,-0.000082,20.076366,0.8807,0.368,4.30141,0.00000
2900.00,4.30117,20.119950,-0.000081,20.076322,0.8807,0.368,4.30117,0.00000
2901.00,4.30165,20.120025,-0.000083,20.076342,0.8807,0.368,4.30165,0.00000
2902.00,4.30281,20.120173,-0.000086,20.076471,0.8807,0.368,4.30281,0.00000
2903.00,4.30348,20.120154,-0.000086,20.076459,0.8807,0.368,4.30348,0.00000
2904.00,4.30368,20.120219,-0.000087,20.076492,0.8807,0.368,4.30368,0.00000
2905.00,4.30487,20.120226,-0.000087,20.076557,0.8807,0.368,4.30487,0.00000
2906.00,4.30600,20.120175,-0.000084,20.076479,0.8807,0.368,4.30600,0.00000
2907.00,4.30529,20.120145,-0.000082,20.076465,0.8807,0.368,4.30529,0.00000
2908.00,4.30534,20.120139,-0.000081,20.076460,0.8807,0.368,4.30534,0.00000
2909.00,4.30561,20.120067,-0.000082,20.076402,0.8807,0.368,4.30561,0.00000
2910.00,4.30615,20.120133,-0.000082,20.076361,0.8808,0.368,4.30615,0.00000
2911.00,4.30541,20.120133,-0.000084,20.076336,0.8808,0.368,4.30541,0.00000
2912.00,4.30556,20.120119,-0.000084,20.076285,0.8808,0.368,4.30556,0.00000
2913.00,4.30585,20.120160,-0.000084,20.076278,0.8809,0.368,4.30585,0.00000
2914.00,4.30607,20.120237,-0.000083,20.076303,0.8809,0.368,4.30607,0.00000
2915.00,4.30579,20.120247,-0.000086,20.076332,0.8810,0.368,4.30579,0.00000
2916.00,4.30608,20.120207,-0.000086,20.076289,0.8810,0.369,4.30608,0.00000
2917.00,4.30618,20.120258,-0.000088,20.076341,0.8811,0.369,4.30618,0.00000
2918.00,4.30545,20.120215,-0.000092,20.076295,0.8812,0.369,4.30545,0.00000
2919.00,4.30619,20.120152,-0.000092,20.076247,0.8813,0.369,4.30619,0.00000
2920.00,4.30645,20.120138,-0.000095,20.076152,0.8813,0.369,4.30645,0.00000
2921.00,4.30671,20.120222,-0.000097,20.076219,0.8814,0.369,4.30671,0.00000
2922.00,4.30678,20.120132,-0.000095,20.076084,0.8815,0.369,4.30678,0.00000
2923.00,4.30752,20.120158,-0.000096,20.076085,0.8816,0.370,4.30752,0.00000
2924.00,4.30663,20.120173,-0.000098,20.076055,0.8816,0.370,4.30663,0.00000
2925.00,4.30604,20.120178,-0.000094,20.076084,0.8817,0.370,4.30604,0.00000
2926.00,4.30618,20.120183,-0.000093,20.076114,0.8818,0.370,4.30618,0.00000
2927.00,4.30683,20.120220,-0.000093,20.076151,0.8819,0.370,4.30683,0.00000
2928.00,4.30668,20.120219,-0.000094,20.076125,0.8820,0.370,4.30668,0.00000
2929.00,4.30667,20.120260,-0.000092,20.076135,0.8820,0.370,4.30667,0.00000
2930.00,4.30673,20.120300,-0.000093,20.076115,0.8821,0.370,4.30673,0.00000
2931.00,4.30674,20.120307,-0.000096,20.076050,0.8822,0.370,4.30674,0.00000
2932.00,4.30664,20.120343,-0.000099,20.076056,0.8823,0.370,4.30664,0.00000
2933.00,4.30672,20.120336,-0.000094,20.076053,0.8824,0.370,4.30672,0.00000
2934.00,4.30711,20.120370,-0.000092,20.076088,0.8825,0.370,4.30711,0.00000
2935.00,4.30739,20.120371,-0.000091,20.076135,0.8827,0.370,4.30739,0.00000
2936.00,4.30681,20.120364,-0.000088,20.076186,0.8828,0.370,4.30681,0.00000
2937.00,4.30655,20.120398,-0.000088,20.076238,0.8829,0.370,4.30655,0.00000
2938.00,4.30669,20.120465,-0.000090,20.076242,0.8830,0.370,4.30669,0.00000
2939.00,4.30598,20.120489,-0.000092,20.076198,0.8831,0.370,4.30598,0.00000
2940.00,4.30633,20.120483,-0.000092,20.076132,0.8832,0.371,4.30633,0.00000
2941.00,4.30718,20.120542,-0.000093,20.076119,0.8834,0.371,4.30718,0.00000
2942.00,4.30763,20.120523,-0.000090,20.076100,0.8835,0.370,4.30763,0.00000
2943.00,4.30799,20.120569,-0.000090,20.076201,0.8836,0.370,4.30799,0.00000
2944.00,4.30838,20.120579,-0.000091,20.076222,0.8837,0.371,4.30838,0.00000
2945.00,4.30802,20.120645,-0.000092,20.076294,0.8839,0.371,4.30802,0.00000
2946.00,4.30707,20.120690,-0.000090,20.076382,0.8840,0.371,4.30707,0.00000
2947.00,4.30704,20.120757,-0.000088,20.076372,0.8842,0.371,4.30704,0.00000
2948.00,4.30689,20.120697,-0.000087,20.076244,0.8843,0.371,4.30689,0.00000
2949.00,4.30714,20.120710,-0.000083,20.076254,0.8844,0.371,4.30714,0.00000
2950.00,4.30755,20.120696,-0.000083,20.076241,0.8846,0.371,4.30755,0.00000
2951.00,4.30854,20.120711,-0.000084,20.076198,0.8847,0.371,4.30854,0.00000
2952.00,4.30800,20.120728,-0.000086,20.076221,0.8849,0.371,4.30800,0.00000
2953.00,4.30702,20.120836,-0.000087,20.076301,0.8850,0.371,4.30702,0.00000
2954.00,4.30634,20.120869,-0.000090,20.076307,0.8852,0.371,4.30634,0.00000
2955.00,4.30598,20.120891,-0.000089,20.076307,0.8853,0.371,4.30598,0.00000
2956.00,4.30561,20.120907,-0.000088,20.076242,0.8855,0.371,4.30561,0.00000
2957.00,4.30630,20.120900,-0.000085,20.076216,0.8856,0.371,4.30630,0.00000
2958.00,4.30680,20.120964,-0.000086,20.076284,0.8857,0.371,4.30680,0.00000
2959.00,4.30688,20.120932,-0.000083,20.076277,0.8859,0.371,4.30688,0.00000
2960.00,4.30705,20.120965,-0.000083,20.076280,0.8860,0.371,4.30705,0.00000
2961.00,4.30708,20.120961,-0.000085,20.076274,0.8861,0.371,4.30708,0.00000
2962.00,4.30663,20.121005,-0.000086,20.076265,0.8862,0.371,4.30663,0.00000
2963.00,4.30667,20.120991,-0.000083,20.076219,0.8863,0.371,4.30667,0.00000
2964.00,4.30697,20.121033,-0.000082,20.076206,0.8864,0.371,4.30697,0.00000
2965.00,4.30673,20.121108,-0.000085,20.076254,0.8866,0.371,4.30673,0.00000
2966.00,4.30671,20.121161,-0.000087,20.076284,0.8867,0.371,4.30671,0.00000
2967.00,4.30778,20.121203,-0.000089,20.076292,0.8869,0.372,4.30778,0.00000
2968.00,4.30800,20.121191,-0.000089,20.076236,0.8870,0.372,4.30800,0.00000
2969.00,4.30821,20.121252,-0.000094,20.076277,0.8871,0.372,4.30821,0.00000
2970.00,4.30764,20.121207,-0.000091,20.076214,0.8872,0.372,4.30764,0.00000
2971.00,4.30653,20.121167,-0.000086,20.076208,0.8873,0.372,4.30653,0.00000
2972.00,4.30532,20.121089,-0.000083,20.076122,0.8874,0.372,4.30532,0.00000
2973.00,4.30504,20.121107,-0.000085,20.076146,0.8876,0.372,4.30504,0.00000
2974.00,4.30523,20.121098,-0.000082,20.076135,0.8877,0.372,4.30523,0.00000
2975.00,4.30583,20.121142,-0.000082,20.076217,0.8879,0.372,4.30583,0.00000
2976.00,4.30721,20.121139,-0.000086,20.076180,0.8881,0.372,4.30721,0.00000
2977.00,4.30818,20.121275,-0.000090,20.076325,0.8883,0.372,4.30818,0.00000
2978.00,4.30874,20.121310,-0.000090,20.076307,0.8884,0.372,4.30874,0.00000
2979.00,4.30845,20.121316,-0.000092,20.076234,0.8886,0.373,4.30845,0.00000
2980.00,4.30802,20.121318,-0.000091,20.076140,0.8888,0.373,4.30802,0.00000
2981.00,4.30820,20.121407,-0.000089,20.076213,0.8889,0.372,4.30820,0.00000
2982.00,4.30807,20.121367,-0.000091,20.076164,0.8891,0.373,4.30807,0.00000
2983.00,4.30748,20.121423,-0.000090,20.076231,0.8892,0.373,4.30748,0.00000
2984.00,4.30696,20.121466,-0.000088,20.076301,0.8893,0.373,4.30696,0.00000
2985.00,4.30701,20.121470,-0.000089,20.076293,0.8895,0.373,4.30701,0.00000
2986.00,4.30603,20.121484,-0.000092,20.076256,0.8896,0.373,4.30603,0.00000
2987.00,4.30542,20.121563,-0.000088,20.076301,0.8897,0.373,4.30542,0.00000
2988.00,4.30575,20.121539,-0.000088,20.076246,0.8898,0.373,4.30575,0.00000
2989.00,4.30649,20.121629,-0.000089,20.076296,0.8900,0.373,4.30649,0.00000
2990.00,4.30700,20.121698,-0.000091,20.076319,0.8901,0.373,4.30700,0.00000
2991.00,4.30718,20.121730,-0.000092,20.076367,0.8902,0.373,4.30718,0.00000
2992.00,4.30700,20.121733,-0.000093,20.076359,0.8903,0.373,4.30700,0.00000
2993.00,4.30716,20.121715,-0.000096,20.076370,0.8905,0.373,4.30716,0.00000
2994.00,4.30706,20.121690,-0.000098,20.076330,0.8906,0.374,4.30706,0.00000
2995.00,4.30739,20.121690,-0.000096,20.076351,0.8907,0.374,4.30739,0.00000
2996.00,4.30820,20.121625,-0.000095,20.076262,0.8908,0.374,4.30820,0.00000
2997.00,4.30867,20.121589,-0.000096,20.076207,0.8909,0.374,4.30867,0.00000
2998.00,4.30813,20.121566,-0.000092,20.076142,0.8910,0.374,4.30813,0.00000
2999.00,4.30809,20.121555,-0.000093,20.076162,0.8911,0.374,4.30809,0.00000
3000.00,4.30844,20.121531,-0.000096,20.076107,0.8911,0.374,4.30844,0.00000
3001.00,4.30784,20.121642,-0.000098,20.076195,0.8912,0.374,4.30784,0.00000
3002.00,4.30725,20.121698,-0.000097,20.076213,0.8912,0.374,4.30725,0.00000
3003.00,4.30766,20.121761,-0.000099,20.076250,0.8913,0.374,4.30766,0.00000
3004.00,4.30745,20.121858,-0.000095,20.076269,0.8913,0.374,4.30745,0.00000
3005.00,4.30649,20.121936,-0.000091,20.076318,0.8914,0.374,4.30649,0.00000
3006.00,4.30667,20.121949,-0.000087,20.076288,0.8914,0.374,4.30667,0.00000
3007.00,4.30772,20.121957,-0.000090,20.076288,0.8915,0.374,4.30772,0.00000
3008.00,4.30766,20.121960,-0.000088,20.076250,0.8915,0.374,4.30766,0.00000
3009.00,4.30804,20.121900,-0.000090,20.076200,0.8915,0.374,4.30804,0.00000
3010.00,4.30871,20.121911,-0.000089,20.076227,0.8915,0.374,4.30871,0.00000
3011.00,4.30810,20.121871,-0.000088,20.076216,0.8915,0.374,4.30810,0.00000
3012.00,4.30664,20.121890,-0.000088,20.076234,0.8915,0.374,4.30664,0.00000
3013.00,4.30679,20.121884,-0.000092,20.076292,0.8915,0.375,4.30679,0.00000
3014.00,4.30619,20.121875,-0.000093,20.076256,0.8915,0.375,4.30619,0.00000
3015.00,4.30604,20.121893,-0.000097,20.076267,0.8916,0.375,4.30604,0.00000
3016.00,4.30661,20.121994,-0.000097,20.076325,0.8916,0.375,4.30661,0.00000
3017.00,4.30732,20.121990,-0.000095,20.076286,0.8916,0.375,4.30732,0.00000
3018.00,4.30659,20.122060,-0.000092,20.076273,0.8917,0.375,4.30659,0.00000
3019.00,4.30648,20.122095,-0.000092,20.076317,0.8918,0.375,4.30648,0.00000
3020.00,4.30547,20.122084,-0.000092,20.076268,0.8918,0.375,4.30547,0.00000
3021.00,4.30474,20.121967,-0.000094,20.076121,0.8918,0.375,4.30474,0.00000
3022.00,4.30527,20.122028,-0.000098,20.076136,0.8919,0.376,4.30527,0.00000
3023.00,4.30626,20.122015,-0.000095,20.076136,0.8920,0.376,4.30626,0.00000
3024.00,4.30705,20.122059,-0.000097,20.076115,0.8920,0.376,4.30705,0.00000
3025.00,4.30835,20.122125,-0.000094,20.076184,0.8921,0.376,4.30835,0.00000
3026.00,4.30937,20.122189,-0.000094,20.076225,0.8922,0.376,4.30937,0.00000
3027.00,4.30903,20.122183,-0.000092,20.076243,0.8923,0.376,4.30903,0.00000
3028.00,4.30834,20.122182,-0.000093,20.076188,0.8924,0.376,4.30834,0.00000
3029.00,4.30785,20.122220,-0.000089,20.076224,0.8925,0.376,4.30785,0.00000
3030.00,4.30782,20.122157,-0.000089,20.076155,0.8925,0.376,4.30782,0.00000
3031.00,4.30691,20.122217,-0.000088,20.076223,0.8926,0.376,4.30691,0.00000
3032.00,4.30655,20.122243,-0.000086,20.076233,0.8926,0.376,4.30655,0.00000
