# Supplementary material for: A nucleotide-sensing oligomerization mechanism that controls NrdR-dependent transcription of ribonucleotide reductases
Source: Nat Commun. 2022 May 16;13:2700. doi: 10.1038/s41467-022-30328-1 (PMC9110341; doi:10.1038/s41467-022-30328-1)
Supplement: Supplementary file 10 — Source Data [file 41467_2022_30328_MOESM10_ESM.zip › Source data NrdR/Suppl Fig 12 source data/ITC at 20 degrees (Suppl Fig 12a,c)/cAMP to NrdR/R53cycAMP700toNrdR96.itc]

$ITC
$ 16 
$NOT
$ 20 
$ 60 
$ 1000 
$ 5 
$ 2 
$ADCGainCode:  0 
$False,True,True
$ 0.4 , 0.8 , 120 , 5 
$ 2.5 , 5 , 120 , 5 
$ 2.5 , 5 , 120 , 5 
$ 2.5 , 5 , 120 , 5 
$ 2.5 , 5 , 120 , 5 
$ 2.5 , 5 , 120 , 5 
$ 2.5 , 5 , 120 , 5 
$ 2.5 , 5 , 120 , 5 
$ 2.5 , 5 , 120 , 5 
$ 2.5 , 5 , 120 , 5 
$ 2.5 , 5 , 120 , 5 
$ 2.5 , 5 , 120 , 5 
$ 2.5 , 5 , 120 , 5 
$ 2.5 , 5 , 120 , 5 
$ 2.5 , 5 , 120 , 5 
$ 2.5 , 5 , 120 , 5 
# 0 
# 0.7 
# 0.096 
# 0.2068 
# 20 
# 3.8602 
# 9.74 
?
% ITC200_05.14.976
% 0.2068 
% 3.8602 
%-0.590864 , 29.66499 
% 0.034375 , 29.28716 
% 0.8333333 
% 168160 , 168170 
% 0.25 , 81 
%-0.002934 ,-0.034078 
%-20 , 8 
% 0 , 0 
% 0 
% 128000       127243 
% 43.1 
% 500 , 750 , 1000 , 750 
% 0.04257 ,-0.00249 , 0.000047734 ,-0.000000435026 , 0.00000000201917 
% ITC200 Ver: 1.26.3
@0
5.00,4.31082,20.065565,-0.000192,20.068288,0.6667,0.222,4.31082,0.00000
6.00,4.31183,20.065576,-0.000193,20.068289,0.6674,0.222,4.31183,0.00000
7.00,4.31364,20.065641,-0.000195,20.068340,0.6681,0.222,4.31364,0.00000
8.00,4.31527,20.065732,-0.000192,20.068362,0.6687,0.222,4.31527,0.00000
9.00,4.31482,20.065756,-0.000192,20.068371,0.6694,0.222,4.31482,0.00000
10.00,4.31440,20.065794,-0.000194,20.068358,0.6701,0.223,4.31440,0.00000
11.00,4.31444,20.065872,-0.000195,20.068370,0.6707,0.223,4.31444,0.00000
12.00,4.31389,20.065892,-0.000194,20.068364,0.6714,0.223,4.31389,0.00000
13.00,4.31313,20.065927,-0.000197,20.068351,0.6721,0.223,4.31313,0.00000
14.00,4.31400,20.066031,-0.000193,20.068402,0.6727,0.223,4.31400,0.00000
15.00,4.31535,20.066109,-0.000189,20.068460,0.6733,0.223,4.31535,0.00000
16.00,4.31532,20.066125,-0.000188,20.068468,0.6740,0.223,4.31532,0.00000
17.00,4.31615,20.066103,-0.000192,20.068428,0.6747,0.224,4.31615,0.00000
18.00,4.31600,20.066119,-0.000191,20.068452,0.6753,0.224,4.31600,0.00000
19.00,4.31574,20.066163,-0.000192,20.068445,0.6759,0.224,4.31574,0.00000
20.00,4.31458,20.066091,-0.000194,20.068339,0.6766,0.224,4.31458,0.00000
21.00,4.31450,20.066112,-0.000194,20.068284,0.6772,0.224,4.31450,0.00000
22.00,4.31352,20.066236,-0.000188,20.068367,0.6779,0.224,4.31352,0.00000
23.00,4.31322,20.066324,-0.000187,20.068424,0.6785,0.224,4.31322,0.00000
24.00,4.31321,20.066282,-0.000185,20.068412,0.6791,0.224,4.31321,0.00000
25.00,4.31285,20.066375,-0.000182,20.068482,0.6797,0.224,4.31285,0.00000
26.00,4.31205,20.066442,-0.000182,20.068519,0.6803,0.224,4.31205,0.00000
27.00,4.31165,20.066341,-0.000185,20.068418,0.6809,0.224,4.31165,0.00000
28.00,4.31193,20.066266,-0.000190,20.068305,0.6815,0.225,4.31193,0.00000
29.00,4.31222,20.066301,-0.000191,20.068321,0.6821,0.225,4.31222,0.00000
30.00,4.31318,20.066369,-0.000192,20.068319,0.6827,0.225,4.31318,0.00000
31.00,4.31417,20.066386,-0.000191,20.068322,0.6833,0.225,4.31417,0.00000
32.00,4.31542,20.066491,-0.000188,20.068363,0.6840,0.225,4.31542,0.00000
33.00,4.31540,20.066534,-0.000186,20.068380,0.6846,0.225,4.31540,0.00000
34.00,4.31521,20.066539,-0.000187,20.068372,0.6853,0.225,4.31521,0.00000
35.00,4.31526,20.066544,-0.000187,20.068426,0.6859,0.226,4.31526,0.00000
36.00,4.31493,20.066591,-0.000191,20.068416,0.6866,0.226,4.31493,0.00000
37.00,4.31472,20.066553,-0.000193,20.068372,0.6872,0.226,4.31472,0.00000
38.00,4.31550,20.066547,-0.000191,20.068356,0.6878,0.226,4.31550,0.00000
39.00,4.31666,20.066556,-0.000189,20.068349,0.6885,0.226,4.31666,0.00000
40.00,4.31747,20.066575,-0.000189,20.068308,0.6891,0.226,4.31747,0.00000
41.00,4.31786,20.066601,-0.000186,20.068354,0.6898,0.226,4.31786,0.00000
42.00,4.31688,20.066612,-0.000182,20.068373,0.6905,0.226,4.31688,0.00000
43.00,4.31505,20.066632,-0.000180,20.068395,0.6912,0.226,4.31505,0.00000
44.00,4.31284,20.066713,-0.000179,20.068419,0.6918,0.226,4.31284,0.00000
45.00,4.31096,20.066793,-0.000179,20.068499,0.6925,0.226,4.31096,0.00000
46.00,4.31000,20.066785,-0.000182,20.068474,0.6932,0.227,4.31000,0.00000
47.00,4.30933,20.066839,-0.000185,20.068454,0.6938,0.227,4.30933,0.00000
48.00,4.30968,20.066856,-0.000186,20.068428,0.6945,0.227,4.30968,0.00000
49.00,4.30986,20.066839,-0.000188,20.068353,0.6952,0.227,4.30986,0.00000
50.00,4.30939,20.066802,-0.000189,20.068279,0.6959,0.227,4.30939,0.00000
51.00,4.30856,20.066809,-0.000187,20.068238,0.6965,0.227,4.30856,0.00000
52.00,4.30805,20.066878,-0.000188,20.068285,0.6972,0.228,4.30805,0.00000
53.00,4.30820,20.066930,-0.000187,20.068324,0.6978,0.228,4.30820,0.00000
54.00,4.30817,20.066941,-0.000184,20.068335,0.6985,0.228,4.30817,0.00000
55.00,4.30784,20.067014,-0.000184,20.068382,0.6992,0.228,4.30784,0.00000
56.00,4.30739,20.066980,-0.000181,20.068322,0.6998,0.228,4.30739,0.00000
57.00,4.30731,20.066902,-0.000180,20.068237,0.7005,0.228,4.30731,0.00000
58.00,4.30672,20.066916,-0.000185,20.068199,0.7011,0.228,4.30672,0.00000
59.00,4.30654,20.066957,-0.000186,20.068238,0.7018,0.228,4.30654,0.00000
60.00,4.30757,20.066931,-0.000186,20.068217,0.7024,0.228,4.30757,0.00000
@1,0.4000,0.8, 60.073000000004 
61.00,4.30910,20.067030,-0.000189,20.068320,0.7030,0.229,4.30910,0.00000
62.00,4.30781,20.067127,-0.000187,20.068396,0.7037,0.229,4.30781,0.00000
63.00,4.29235,20.067111,-0.000183,20.068318,0.7043,0.229,4.29235,0.00000
64.00,4.27016,20.067108,-0.000183,20.068315,0.7049,0.229,4.27016,0.00000
65.00,4.24990,20.067145,-0.000185,20.068313,0.7056,0.229,4.24990,0.00000
66.00,4.23147,20.067133,-0.000185,20.068317,0.7062,0.229,4.23147,0.00000
67.00,4.21835,20.067117,-0.000184,20.068306,0.7069,0.229,4.21835,0.00000
68.00,4.22131,20.067186,-0.000186,20.068431,0.7075,0.229,4.22131,0.00000
69.00,4.23189,20.067242,-0.000189,20.068431,0.7082,0.229,4.23189,0.00000
70.00,4.24112,20.067243,-0.000187,20.068435,0.7089,0.230,4.24112,0.00000
71.00,4.24904,20.067289,-0.000189,20.068416,0.7095,0.230,4.24904,0.00000
72.00,4.25460,20.067418,-0.000191,20.068462,0.7102,0.230,4.25460,0.00000
73.00,4.25944,20.067445,-0.000192,20.068461,0.7108,0.230,4.25944,0.00000
74.00,4.26384,20.067484,-0.000189,20.068503,0.7115,0.230,4.26384,0.00000
75.00,4.26777,20.067471,-0.000188,20.068455,0.7122,0.230,4.26777,0.00000
76.00,4.27118,20.067507,-0.000187,20.068512,0.7128,0.230,4.27118,0.00000
77.00,4.27353,20.067472,-0.000185,20.068476,0.7134,0.230,4.27353,0.00000
78.00,4.27027,20.067569,-0.000185,20.068510,0.7141,0.230,4.27027,0.00000
79.00,4.26475,20.067579,-0.000185,20.068509,0.7147,0.231,4.26475,0.00000
80.00,4.25830,20.067652,-0.000185,20.068561,0.7153,0.231,4.25830,0.00000
81.00,4.25236,20.067615,-0.000185,20.068513,0.7160,0.231,4.25236,0.00000
82.00,4.24774,20.067591,-0.000185,20.068503,0.7166,0.231,4.24774,0.00000
83.00,4.24762,20.067553,-0.000183,20.068481,0.7172,0.231,4.24762,0.00000
84.00,4.25000,20.067595,-0.000184,20.068466,0.7178,0.231,4.25000,0.00000
85.00,4.25347,20.067621,-0.000183,20.068427,0.7185,0.231,4.25347,0.00000
86.00,4.25679,20.067660,-0.000182,20.068399,0.7191,0.231,4.25679,0.00000
87.00,4.26026,20.067815,-0.000180,20.068445,0.7197,0.231,4.26026,0.00000
88.00,4.26303,20.067848,-0.000182,20.068439,0.7204,0.231,4.26303,0.00000
89.00,4.26584,20.067836,-0.000183,20.068403,0.7210,0.231,4.26584,0.00000
90.00,4.26903,20.067858,-0.000182,20.068425,0.7216,0.231,4.26903,0.00000
91.00,4.27160,20.067889,-0.000178,20.068419,0.7222,0.231,4.27160,0.00000
92.00,4.27473,20.067887,-0.000184,20.068451,0.7228,0.232,4.27473,0.00000
93.00,4.27823,20.067951,-0.000187,20.068468,0.7235,0.232,4.27823,0.00000
94.00,4.28044,20.067929,-0.000189,20.068428,0.7241,0.232,4.28044,0.00000
95.00,4.28182,20.068032,-0.000189,20.068472,0.7247,0.232,4.28182,0.00000
96.00,4.28361,20.068103,-0.000194,20.068473,0.7254,0.233,4.28361,0.00000
97.00,4.28535,20.068030,-0.000194,20.068325,0.7260,0.233,4.28535,0.00000
98.00,4.28593,20.067945,-0.000192,20.068246,0.7266,0.233,4.28593,0.00000
99.00,4.28826,20.068010,-0.000193,20.068315,0.7272,0.233,4.28826,0.00000
100.00,4.29202,20.067934,-0.000196,20.068229,0.7277,0.233,4.29202,0.00000
101.00,4.30054,20.067968,-0.000196,20.068248,0.7283,0.233,4.30054,0.00000
102.00,4.30963,20.067975,-0.000194,20.068292,0.7289,0.233,4.30963,0.00000
103.00,4.31908,20.068019,-0.000195,20.068287,0.7294,0.234,4.31908,0.00000
104.00,4.32612,20.068019,-0.000195,20.068193,0.7300,0.234,4.32612,0.00000
105.00,4.33094,20.068075,-0.000195,20.068233,0.7306,0.234,4.33094,0.00000
106.00,4.32963,20.068041,-0.000197,20.068274,0.7311,0.234,4.32963,0.00000
107.00,4.32550,20.068141,-0.000198,20.068371,0.7317,0.234,4.32550,0.00000
108.00,4.32158,20.068225,-0.000195,20.068460,0.7322,0.234,4.32158,0.00000
109.00,4.31904,20.068217,-0.000194,20.068477,0.7327,0.234,4.31904,0.00000
110.00,4.31697,20.068190,-0.000196,20.068460,0.7333,0.235,4.31697,0.00000
111.00,4.31619,20.068186,-0.000194,20.068391,0.7338,0.235,4.31619,0.00000
112.00,4.31629,20.068186,-0.000192,20.068369,0.7343,0.235,4.31629,0.00000
113.00,4.31623,20.068112,-0.000192,20.068264,0.7348,0.235,4.31623,0.00000
114.00,4.31580,20.068189,-0.000189,20.068326,0.7354,0.235,4.31580,0.00000
115.00,4.31556,20.068258,-0.000187,20.068331,0.7359,0.235,4.31556,0.00000
116.00,4.31490,20.068318,-0.000187,20.068364,0.7364,0.235,4.31490,0.00000
117.00,4.31453,20.068249,-0.000186,20.068287,0.7369,0.235,4.31453,0.00000
118.00,4.31565,20.068367,-0.000186,20.068367,0.7374,0.235,4.31565,0.00000
119.00,4.31675,20.068429,-0.000188,20.068346,0.7380,0.235,4.31675,0.00000
120.00,4.31696,20.068504,-0.000187,20.068421,0.7385,0.236,4.31696,0.00000
121.00,4.31600,20.068553,-0.000185,20.068422,0.7390,0.236,4.31600,0.00000
122.00,4.31406,20.068620,-0.000185,20.068401,0.7395,0.236,4.31406,0.00000
123.00,4.30913,20.068760,-0.000184,20.068465,0.7400,0.236,4.30913,0.00000
124.00,4.30396,20.068816,-0.000184,20.068526,0.7405,0.236,4.30396,0.00000
125.00,4.30092,20.068800,-0.000185,20.068458,0.7410,0.236,4.30092,0.00000
126.00,4.29744,20.068806,-0.000185,20.068426,0.7415,0.236,4.29744,0.00000
127.00,4.29171,20.068778,-0.000186,20.068408,0.7420,0.236,4.29171,0.00000
128.00,4.28749,20.068697,-0.000187,20.068341,0.7425,0.237,4.28749,0.00000
129.00,4.28433,20.068653,-0.000187,20.068253,0.7430,0.237,4.28433,0.00000
130.00,4.28060,20.068577,-0.000188,20.068174,0.7434,0.237,4.28060,0.00000
131.00,4.27908,20.068611,-0.000189,20.068239,0.7438,0.237,4.27908,0.00000
132.00,4.28100,20.068726,-0.000190,20.068301,0.7443,0.237,4.28100,0.00000
133.00,4.28496,20.068747,-0.000187,20.068331,0.7447,0.237,4.28496,0.00000
134.00,4.29276,20.068779,-0.000183,20.068355,0.7451,0.237,4.29276,0.00000
135.00,4.30133,20.068863,-0.000177,20.068409,0.7456,0.237,4.30133,0.00000
136.00,4.31036,20.068876,-0.000176,20.068353,0.7460,0.237,4.31036,0.00000
137.00,4.31932,20.068845,-0.000172,20.068314,0.7465,0.237,4.31932,0.00000
138.00,4.32513,20.068921,-0.000174,20.068380,0.7469,0.237,4.32513,0.00000
139.00,4.32532,20.068957,-0.000174,20.068417,0.7474,0.237,4.32532,0.00000
140.00,4.32407,20.069026,-0.000178,20.068457,0.7478,0.237,4.32407,0.00000
141.00,4.32111,20.069013,-0.000179,20.068405,0.7483,0.237,4.32111,0.00000
142.00,4.31777,20.069011,-0.000182,20.068340,0.7487,0.238,4.31777,0.00000
143.00,4.31627,20.068924,-0.000182,20.068204,0.7491,0.238,4.31627,0.00000
144.00,4.31480,20.068889,-0.000187,20.068152,0.7496,0.238,4.31480,0.00000
145.00,4.31149,20.068824,-0.000188,20.068099,0.7500,0.238,4.31149,0.00000
146.00,4.31079,20.068893,-0.000186,20.068179,0.7505,0.238,4.31079,0.00000
147.00,4.31120,20.068952,-0.000185,20.068283,0.7509,0.238,4.31120,0.00000
148.00,4.31140,20.069008,-0.000182,20.068303,0.7514,0.238,4.31140,0.00000
149.00,4.31159,20.069118,-0.000182,20.068367,0.7519,0.238,4.31159,0.00000
150.00,4.31372,20.069162,-0.000185,20.068362,0.7524,0.239,4.31372,0.00000
151.00,4.31497,20.069086,-0.000189,20.068272,0.7528,0.239,4.31497,0.00000
152.00,4.31459,20.069165,-0.000192,20.068279,0.7533,0.239,4.31459,0.00000
153.00,4.31377,20.069101,-0.000194,20.068238,0.7538,0.239,4.31377,0.00000
154.00,4.31370,20.069032,-0.000191,20.068182,0.7542,0.240,4.31370,0.00000
155.00,4.31196,20.069086,-0.000189,20.068216,0.7547,0.240,4.31196,0.00000
156.00,4.31003,20.069162,-0.000187,20.068260,0.7552,0.240,4.31003,0.00000
157.00,4.30889,20.069154,-0.000184,20.068263,0.7556,0.240,4.30889,0.00000
158.00,4.30836,20.069338,-0.000186,20.068389,0.7561,0.240,4.30836,0.00000
159.00,4.30751,20.069453,-0.000188,20.068458,0.7566,0.240,4.30751,0.00000
160.00,4.30790,20.069456,-0.000184,20.068458,0.7570,0.240,4.30790,0.00000
161.00,4.30755,20.069534,-0.000183,20.068495,0.7575,0.240,4.30755,0.00000
162.00,4.30701,20.069529,-0.000185,20.068432,0.7580,0.240,4.30701,0.00000
163.00,4.30581,20.069500,-0.000186,20.068365,0.7585,0.240,4.30581,0.00000
164.00,4.30515,20.069455,-0.000188,20.068273,0.7589,0.240,4.30515,0.00000
165.00,4.30558,20.069525,-0.000189,20.068269,0.7594,0.241,4.30558,0.00000
166.00,4.30605,20.069569,-0.000191,20.068311,0.7599,0.241,4.30605,0.00000
167.00,4.30681,20.069615,-0.000190,20.068362,0.7604,0.241,4.30681,0.00000
168.00,4.30804,20.069603,-0.000186,20.068337,0.7608,0.241,4.30804,0.00000
169.00,4.30855,20.069667,-0.000184,20.068406,0.7613,0.241,4.30855,0.00000
170.00,4.30827,20.069602,-0.000183,20.068332,0.7617,0.241,4.30827,0.00000
171.00,4.30836,20.069522,-0.000179,20.068213,0.7622,0.241,4.30836,0.00000
172.00,4.30732,20.069557,-0.000179,20.068179,0.7627,0.241,4.30732,0.00000
173.00,4.30509,20.069645,-0.000182,20.068258,0.7632,0.241,4.30509,0.00000
174.00,4.30537,20.069683,-0.000184,20.068267,0.7636,0.242,4.30537,0.00000
175.00,4.30967,20.069776,-0.000182,20.068367,0.7641,0.242,4.30967,0.00000
176.00,4.31384,20.069877,-0.000181,20.068426,0.7646,0.242,4.31384,0.00000
177.00,4.31432,20.069906,-0.000181,20.068456,0.7651,0.242,4.31432,0.00000
178.00,4.31481,20.069866,-0.000180,20.068357,0.7656,0.242,4.31481,0.00000
179.00,4.31244,20.069926,-0.000179,20.068348,0.7661,0.242,4.31244,0.00000
180.00,4.30606,20.069991,-0.000180,20.068366,0.7666,0.242,4.30606,0.00000
@2,2.5000,5.0, 180.005000000005 
181.00,4.29930,20.070043,-0.000182,20.068409,0.7671,0.242,4.29930,0.00000
182.00,4.29310,20.070056,-0.000181,20.068407,0.7676,0.242,4.29310,0.00000
183.00,4.26408,20.070088,-0.000179,20.068477,0.7682,0.242,4.26408,0.00000
184.00,4.20634,20.070066,-0.000180,20.068510,0.7687,0.242,4.20634,0.00000
185.00,4.12243,20.070052,-0.000181,20.068503,0.7692,0.242,4.12243,0.00000
186.00,4.01702,20.069993,-0.000181,20.068466,0.7697,0.243,4.01702,0.00000
187.00,3.90149,20.069954,-0.000185,20.068467,0.7702,0.243,3.90149,0.00000
188.00,3.81527,20.069934,-0.000188,20.068426,0.7707,0.243,3.81527,0.00000
189.00,3.77159,20.069932,-0.000185,20.068446,0.7712,0.243,3.77159,0.00000
190.00,3.76379,20.069942,-0.000185,20.068432,0.7717,0.243,3.76379,0.00000
191.00,3.78392,20.070077,-0.000185,20.068524,0.7722,0.243,3.78392,0.00000
192.00,3.82360,20.070192,-0.000183,20.068544,0.7727,0.243,3.82360,0.00000
193.00,3.86406,20.070230,-0.000183,20.068487,0.7732,0.244,3.86406,0.00000
194.00,3.89718,20.070240,-0.000186,20.068398,0.7737,0.244,3.89718,0.00000
195.00,3.92438,20.070283,-0.000187,20.068406,0.7741,0.244,3.92438,0.00000
196.00,3.94718,20.070208,-0.000184,20.068335,0.7746,0.244,3.94718,0.00000
197.00,3.96738,20.070213,-0.000183,20.068305,0.7751,0.244,3.96738,0.00000
198.00,3.98483,20.070202,-0.000180,20.068319,0.7755,0.244,3.98483,0.00000
199.00,4.00047,20.070255,-0.000179,20.068364,0.7760,0.244,4.00047,0.00000
200.00,4.01426,20.070238,-0.000178,20.068331,0.7765,0.244,4.01426,0.00000
201.00,4.02898,20.070211,-0.000182,20.068264,0.7770,0.244,4.02898,0.00000
202.00,4.04395,20.070249,-0.000182,20.068322,0.7775,0.244,4.04395,0.00000
203.00,4.05747,20.070291,-0.000184,20.068334,0.7780,0.245,4.05747,0.00000
204.00,4.06929,20.070325,-0.000183,20.068318,0.7785,0.245,4.06929,0.00000
205.00,4.08133,20.070443,-0.000183,20.068358,0.7790,0.245,4.08133,0.00000
206.00,4.09304,20.070587,-0.000180,20.068426,0.7795,0.245,4.09304,0.00000
207.00,4.10494,20.070598,-0.000180,20.068391,0.7799,0.245,4.10494,0.00000
208.00,4.11689,20.070715,-0.000179,20.068497,0.7804,0.245,4.11689,0.00000
209.00,4.12707,20.070758,-0.000170,20.068512,0.7809,0.245,4.12707,0.00000
210.00,4.13483,20.070725,-0.000163,20.068510,0.7813,0.244,4.13483,0.00000
211.00,4.14159,20.070675,-0.000164,20.068465,0.7818,0.244,4.14159,0.00000
212.00,4.14758,20.070698,-0.000166,20.068446,0.7823,0.244,4.14758,0.00000
213.00,4.15341,20.070678,-0.000169,20.068362,0.7828,0.245,4.15341,0.00000
214.00,4.16080,20.070743,-0.000178,20.068402,0.7833,0.245,4.16080,0.00000
215.00,4.16943,20.070788,-0.000189,20.068356,0.7837,0.246,4.16943,0.00000
216.00,4.17659,20.070826,-0.000192,20.068322,0.7842,0.246,4.17659,0.00000
217.00,4.18231,20.070854,-0.000191,20.068302,0.7847,0.246,4.18231,0.00000
218.00,4.18720,20.070885,-0.000186,20.068349,0.7851,0.246,4.18720,0.00000
219.00,4.19315,20.070869,-0.000186,20.068284,0.7855,0.246,4.19315,0.00000
220.00,4.19873,20.070834,-0.000185,20.068292,0.7860,0.246,4.19873,0.00000
221.00,4.20527,20.070903,-0.000181,20.068405,0.7864,0.246,4.20527,0.00000
222.00,4.21212,20.070848,-0.000184,20.068400,0.7869,0.247,4.21212,0.00000
223.00,4.21941,20.070822,-0.000188,20.068393,0.7873,0.247,4.21941,0.00000
224.00,4.22398,20.070811,-0.000187,20.068387,0.7877,0.247,4.22398,0.00000
225.00,4.22861,20.070814,-0.000185,20.068352,0.7882,0.247,4.22861,0.00000
226.00,4.23294,20.070777,-0.000185,20.068308,0.7886,0.247,4.23294,0.00000
227.00,4.23629,20.070928,-0.000179,20.068383,0.7891,0.247,4.23629,0.00000
228.00,4.23912,20.070975,-0.000177,20.068316,0.7895,0.247,4.23912,0.00000
229.00,4.24187,20.070971,-0.000177,20.068287,0.7900,0.247,4.24187,0.00000
230.00,4.24446,20.071059,-0.000180,20.068342,0.7904,0.247,4.24446,0.00000
231.00,4.24642,20.071103,-0.000179,20.068319,0.7909,0.247,4.24642,0.00000
232.00,4.24897,20.071099,-0.000179,20.068255,0.7913,0.247,4.24897,0.00000
233.00,4.25103,20.071078,-0.000181,20.068241,0.7918,0.248,4.25103,0.00000
234.00,4.25424,20.071175,-0.000178,20.068307,0.7922,0.248,4.25424,0.00000
235.00,4.25722,20.071202,-0.000176,20.068287,0.7927,0.248,4.25722,0.00000
236.00,4.26027,20.071149,-0.000174,20.068251,0.7931,0.248,4.26027,0.00000
237.00,4.26288,20.071165,-0.000177,20.068290,0.7935,0.248,4.26288,0.00000
238.00,4.26604,20.071273,-0.000178,20.068339,0.7939,0.248,4.26604,0.00000
239.00,4.26759,20.071289,-0.000179,20.068338,0.7944,0.248,4.26759,0.00000
240.00,4.26817,20.071257,-0.000180,20.068379,0.7948,0.248,4.26817,0.00000
241.00,4.26955,20.071377,-0.000184,20.068454,0.7952,0.249,4.26955,0.00000
242.00,4.27043,20.071364,-0.000181,20.068479,0.7957,0.249,4.27043,0.00000
243.00,4.27111,20.071354,-0.000180,20.068467,0.7961,0.249,4.27111,0.00000
244.00,4.27233,20.071341,-0.000178,20.068429,0.7965,0.249,4.27233,0.00000
245.00,4.27534,20.071446,-0.000176,20.068436,0.7969,0.249,4.27534,0.00000
246.00,4.27702,20.071546,-0.000173,20.068536,0.7973,0.249,4.27702,0.00000
247.00,4.27815,20.071560,-0.000175,20.068530,0.7978,0.249,4.27815,0.00000
248.00,4.27878,20.071570,-0.000175,20.068548,0.7982,0.249,4.27878,0.00000
249.00,4.27908,20.071595,-0.000176,20.068544,0.7986,0.249,4.27908,0.00000
250.00,4.27945,20.071559,-0.000177,20.068500,0.7990,0.249,4.27945,0.00000
251.00,4.28030,20.071452,-0.000178,20.068359,0.7993,0.249,4.28030,0.00000
252.00,4.28275,20.071426,-0.000176,20.068237,0.7997,0.249,4.28275,0.00000
253.00,4.28490,20.071478,-0.000173,20.068268,0.8001,0.249,4.28490,0.00000
254.00,4.28678,20.071472,-0.000174,20.068261,0.8005,0.249,4.28678,0.00000
255.00,4.28714,20.071495,-0.000175,20.068250,0.8009,0.250,4.28714,0.00000
256.00,4.28740,20.071558,-0.000175,20.068302,0.8013,0.250,4.28740,0.00000
257.00,4.28750,20.071662,-0.000178,20.068410,0.8017,0.250,4.28750,0.00000
258.00,4.28756,20.071707,-0.000178,20.068379,0.8021,0.250,4.28756,0.00000
259.00,4.28804,20.071775,-0.000174,20.068394,0.8025,0.250,4.28804,0.00000
260.00,4.28834,20.071764,-0.000174,20.068316,0.8029,0.250,4.28834,0.00000
261.00,4.28819,20.071754,-0.000177,20.068238,0.8032,0.250,4.28819,0.00000
262.00,4.28764,20.071810,-0.000177,20.068226,0.8036,0.250,4.28764,0.00000
263.00,4.28818,20.071802,-0.000180,20.068197,0.8040,0.250,4.28818,0.00000
264.00,4.28893,20.071887,-0.000187,20.068238,0.8044,0.251,4.28893,0.00000
265.00,4.29016,20.072080,-0.000186,20.068411,0.8048,0.251,4.29016,0.00000
266.00,4.29193,20.072140,-0.000182,20.068464,0.8052,0.251,4.29193,0.00000
267.00,4.29283,20.072072,-0.000180,20.068411,0.8056,0.251,4.29283,0.00000
268.00,4.29235,20.072113,-0.000179,20.068441,0.8060,0.251,4.29235,0.00000
269.00,4.29251,20.072010,-0.000179,20.068381,0.8064,0.251,4.29251,0.00000
270.00,4.29206,20.071812,-0.000184,20.068194,0.8068,0.251,4.29206,0.00000
271.00,4.29180,20.071894,-0.000185,20.068248,0.8072,0.251,4.29180,0.00000
272.00,4.29215,20.071987,-0.000186,20.068298,0.8077,0.252,4.29215,0.00000
273.00,4.29287,20.071930,-0.000187,20.068225,0.8081,0.252,4.29287,0.00000
274.00,4.29341,20.071971,-0.000185,20.068199,0.8085,0.252,4.29341,0.00000
275.00,4.29477,20.072119,-0.000185,20.068272,0.8090,0.252,4.29477,0.00000
276.00,4.29630,20.072039,-0.000188,20.068142,0.8094,0.252,4.29630,0.00000
277.00,4.29738,20.072060,-0.000188,20.068150,0.8098,0.252,4.29738,0.00000
278.00,4.29981,20.072182,-0.000190,20.068291,0.8102,0.252,4.29981,0.00000
279.00,4.29886,20.072298,-0.000191,20.068402,0.8107,0.253,4.29886,0.00000
280.00,4.29324,20.072295,-0.000188,20.068433,0.8111,0.253,4.29324,0.00000
281.00,4.28488,20.072308,-0.000185,20.068452,0.8115,0.253,4.28488,0.00000
282.00,4.27657,20.072335,-0.000187,20.068459,0.8120,0.253,4.27657,0.00000
283.00,4.26699,20.072367,-0.000188,20.068413,0.8124,0.253,4.26699,0.00000
284.00,4.26192,20.072315,-0.000189,20.068352,0.8129,0.253,4.26192,0.00000
285.00,4.26659,20.072349,-0.000190,20.068369,0.8133,0.253,4.26659,0.00000
286.00,4.27657,20.072437,-0.000190,20.068413,0.8137,0.253,4.27657,0.00000
287.00,4.28816,20.072353,-0.000189,20.068354,0.8141,0.254,4.28816,0.00000
288.00,4.29965,20.072311,-0.000184,20.068299,0.8145,0.253,4.29965,0.00000
289.00,4.30918,20.072320,-0.000181,20.068253,0.8149,0.253,4.30918,0.00000
290.00,4.31303,20.072374,-0.000180,20.068305,0.8153,0.253,4.31303,0.00000
291.00,4.31345,20.072384,-0.000180,20.068291,0.8157,0.253,4.31345,0.00000
292.00,4.31197,20.072506,-0.000179,20.068314,0.8161,0.254,4.31197,0.00000
293.00,4.31119,20.072505,-0.000181,20.068249,0.8165,0.254,4.31119,0.00000
294.00,4.31003,20.072554,-0.000181,20.068226,0.8169,0.254,4.31003,0.00000
295.00,4.30920,20.072521,-0.000180,20.068128,0.8173,0.254,4.30920,0.00000
296.00,4.30809,20.072474,-0.000179,20.068097,0.8177,0.254,4.30809,0.00000
297.00,4.30765,20.072512,-0.000182,20.068147,0.8182,0.254,4.30765,0.00000
298.00,4.30648,20.072536,-0.000184,20.068193,0.8186,0.254,4.30648,0.00000
299.00,4.30547,20.072564,-0.000186,20.068271,0.8190,0.255,4.30547,0.00000
300.00,4.30401,20.072658,-0.000188,20.068326,0.8194,0.255,4.30401,0.00000
@3,2.5000,5.0, 300.022000000004 
301.00,4.30404,20.072784,-0.000189,20.068414,0.8199,0.255,4.30404,0.00000
302.00,4.30074,20.072720,-0.000184,20.068353,0.8203,0.255,4.30074,0.00000
303.00,4.27761,20.072790,-0.000179,20.068433,0.8207,0.255,4.27761,0.00000
304.00,4.22742,20.072791,-0.000177,20.068446,0.8211,0.255,4.22742,0.00000
305.00,4.15228,20.072790,-0.000177,20.068444,0.8215,0.255,4.15228,0.00000
306.00,4.05425,20.072730,-0.000174,20.068388,0.8219,0.255,4.05425,0.00000
307.00,3.94475,20.072836,-0.000174,20.068462,0.8224,0.255,3.94475,0.00000
308.00,3.85835,20.072781,-0.000175,20.068391,0.8228,0.255,3.85835,0.00000
309.00,3.81179,20.072921,-0.000175,20.068445,0.8233,0.255,3.81179,0.00000
310.00,3.80135,20.072937,-0.000174,20.068440,0.8238,0.255,3.80135,0.00000
311.00,3.82134,20.072991,-0.000177,20.068458,0.8242,0.256,3.82134,0.00000
312.00,3.86143,20.072975,-0.000179,20.068407,0.8247,0.256,3.86143,0.00000
313.00,3.90229,20.073090,-0.000178,20.068473,0.8252,0.256,3.90229,0.00000
314.00,3.93516,20.072999,-0.000175,20.068389,0.8256,0.256,3.93516,0.00000
315.00,3.96113,20.072974,-0.000174,20.068365,0.8261,0.256,3.96113,0.00000
316.00,3.98045,20.073026,-0.000171,20.068353,0.8266,0.256,3.98045,0.00000
317.00,3.99777,20.073034,-0.000169,20.068342,0.8270,0.256,3.99777,0.00000
318.00,4.01397,20.073016,-0.000170,20.068290,0.8275,0.256,4.01397,0.00000
319.00,4.02857,20.073048,-0.000171,20.068300,0.8279,0.256,4.02857,0.00000
320.00,4.04153,20.073093,-0.000173,20.068290,0.8284,0.256,4.04153,0.00000
321.00,4.05475,20.073099,-0.000174,20.068288,0.8288,0.256,4.05475,0.00000
322.00,4.06654,20.073179,-0.000174,20.068337,0.8292,0.256,4.06654,0.00000
323.00,4.07765,20.073193,-0.000172,20.068370,0.8296,0.257,4.07765,0.00000
324.00,4.08843,20.073245,-0.000171,20.068397,0.8300,0.257,4.08843,0.00000
325.00,4.09837,20.073330,-0.000170,20.068520,0.8304,0.257,4.09837,0.00000
326.00,4.10853,20.073335,-0.000170,20.068510,0.8308,0.257,4.10853,0.00000
327.00,4.11774,20.073322,-0.000173,20.068469,0.8312,0.257,4.11774,0.00000
328.00,4.12562,20.073315,-0.000175,20.068427,0.8316,0.257,4.12562,0.00000
329.00,4.13311,20.073322,-0.000177,20.068416,0.8320,0.257,4.13311,0.00000
330.00,4.14113,20.073322,-0.000175,20.068318,0.8324,0.257,4.14113,0.00000
331.00,4.14914,20.073375,-0.000174,20.068357,0.8327,0.257,4.14914,0.00000
332.00,4.15661,20.073408,-0.000169,20.068361,0.8331,0.257,4.15661,0.00000
333.00,4.16487,20.073586,-0.000168,20.068455,0.8335,0.257,4.16487,0.00000
334.00,4.17110,20.073717,-0.000169,20.068499,0.8339,0.257,4.17110,0.00000
335.00,4.17695,20.073718,-0.000171,20.068493,0.8343,0.258,4.17695,0.00000
336.00,4.18171,20.073779,-0.000171,20.068530,0.8347,0.258,4.18171,0.00000
337.00,4.18726,20.073855,-0.000175,20.068591,0.8351,0.258,4.18726,0.00000
338.00,4.19150,20.073863,-0.000174,20.068565,0.8355,0.258,4.19150,0.00000
339.00,4.19689,20.073863,-0.000174,20.068538,0.8359,0.258,4.19689,0.00000
340.00,4.20249,20.073895,-0.000172,20.068527,0.8363,0.258,4.20249,0.00000
341.00,4.20736,20.073892,-0.000172,20.068472,0.8367,0.258,4.20736,0.00000
342.00,4.21133,20.073978,-0.000171,20.068506,0.8370,0.258,4.21133,0.00000
343.00,4.21634,20.074037,-0.000171,20.068556,0.8374,0.258,4.21634,0.00000
344.00,4.22009,20.074058,-0.000168,20.068588,0.8378,0.258,4.22009,0.00000
345.00,4.22291,20.074128,-0.000167,20.068625,0.8381,0.258,4.22291,0.00000
346.00,4.22567,20.074092,-0.000167,20.068573,0.8385,0.258,4.22567,0.00000
347.00,4.22836,20.074085,-0.000166,20.068592,0.8389,0.258,4.22836,0.00000
348.00,4.23085,20.074045,-0.000169,20.068583,0.8393,0.259,4.23085,0.00000
349.00,4.23366,20.074020,-0.000169,20.068515,0.8397,0.259,4.23366,0.00000
350.00,4.23578,20.074055,-0.000171,20.068552,0.8401,0.259,4.23578,0.00000
351.00,4.23804,20.074195,-0.000169,20.068664,0.8405,0.259,4.23804,0.00000
352.00,4.23909,20.074172,-0.000170,20.068608,0.8408,0.259,4.23909,0.00000
353.00,4.23861,20.074138,-0.000169,20.068554,0.8412,0.259,4.23861,0.00000
354.00,4.23819,20.074084,-0.000170,20.068561,0.8415,0.259,4.23819,0.00000
355.00,4.23720,20.074105,-0.000169,20.068605,0.8419,0.259,4.23720,0.00000
356.00,4.23709,20.074044,-0.000173,20.068579,0.8423,0.259,4.23709,0.00000
357.00,4.23797,20.074080,-0.000175,20.068639,0.8427,0.260,4.23797,0.00000
358.00,4.23960,20.074069,-0.000175,20.068654,0.8431,0.260,4.23960,0.00000
359.00,4.24191,20.074114,-0.000175,20.068654,0.8435,0.260,4.24191,0.00000
360.00,4.24446,20.074043,-0.000178,20.068557,0.8439,0.260,4.24446,0.00000
361.00,4.24726,20.074028,-0.000176,20.068540,0.8443,0.260,4.24726,0.00000
362.00,4.25010,20.074019,-0.000175,20.068483,0.8447,0.260,4.25010,0.00000
363.00,4.25379,20.074076,-0.000175,20.068475,0.8451,0.260,4.25379,0.00000
364.00,4.25641,20.074173,-0.000174,20.068539,0.8456,0.260,4.25641,0.00000
365.00,4.25906,20.074149,-0.000171,20.068494,0.8460,0.260,4.25906,0.00000
366.00,4.26048,20.074236,-0.000173,20.068508,0.8464,0.260,4.26048,0.00000
367.00,4.26223,20.074268,-0.000172,20.068447,0.8468,0.260,4.26223,0.00000
368.00,4.26302,20.074358,-0.000173,20.068494,0.8472,0.260,4.26302,0.00000
369.00,4.26347,20.074391,-0.000176,20.068496,0.8477,0.261,4.26347,0.00000
370.00,4.26393,20.074479,-0.000180,20.068544,0.8481,0.261,4.26393,0.00000
371.00,4.26507,20.074480,-0.000179,20.068512,0.8485,0.261,4.26507,0.00000
372.00,4.26622,20.074515,-0.000179,20.068575,0.8489,0.261,4.26622,0.00000
373.00,4.26696,20.074437,-0.000178,20.068530,0.8493,0.261,4.26696,0.00000
374.00,4.26846,20.074391,-0.000173,20.068498,0.8497,0.261,4.26846,0.00000
375.00,4.27031,20.074439,-0.000170,20.068496,0.8502,0.261,4.27031,0.00000
376.00,4.27084,20.074483,-0.000170,20.068552,0.8506,0.261,4.27084,0.00000
377.00,4.27055,20.074547,-0.000171,20.068597,0.8510,0.261,4.27055,0.00000
378.00,4.27107,20.074618,-0.000171,20.068572,0.8514,0.261,4.27107,0.00000
379.00,4.27220,20.074690,-0.000172,20.068579,0.8519,0.262,4.27220,0.00000
380.00,4.27308,20.074631,-0.000174,20.068522,0.8523,0.262,4.27308,0.00000
381.00,4.27403,20.074644,-0.000175,20.068501,0.8527,0.262,4.27403,0.00000
382.00,4.27572,20.074538,-0.000173,20.068411,0.8531,0.262,4.27572,0.00000
383.00,4.27670,20.074536,-0.000172,20.068434,0.8536,0.262,4.27670,0.00000
384.00,4.27783,20.074466,-0.000174,20.068407,0.8540,0.262,4.27783,0.00000
385.00,4.27900,20.074594,-0.000174,20.068550,0.8544,0.262,4.27900,0.00000
386.00,4.28091,20.074560,-0.000175,20.068505,0.8548,0.262,4.28091,0.00000
387.00,4.28185,20.074620,-0.000175,20.068502,0.8552,0.262,4.28185,0.00000
388.00,4.28274,20.074599,-0.000179,20.068489,0.8556,0.263,4.28274,0.00000
389.00,4.28244,20.074580,-0.000179,20.068459,0.8560,0.263,4.28244,0.00000
390.00,4.28294,20.074566,-0.000179,20.068440,0.8565,0.263,4.28294,0.00000
391.00,4.28298,20.074604,-0.000177,20.068416,0.8569,0.263,4.28298,0.00000
392.00,4.28361,20.074623,-0.000178,20.068407,0.8573,0.263,4.28361,0.00000
393.00,4.28434,20.074720,-0.000173,20.068435,0.8578,0.263,4.28434,0.00000
394.00,4.28504,20.074860,-0.000171,20.068481,0.8582,0.263,4.28504,0.00000
395.00,4.28601,20.074921,-0.000170,20.068467,0.8587,0.263,4.28601,0.00000
396.00,4.28664,20.074974,-0.000174,20.068603,0.8591,0.263,4.28664,0.00000
397.00,4.28633,20.074973,-0.000173,20.068657,0.8596,0.263,4.28633,0.00000
398.00,4.28556,20.075004,-0.000174,20.068698,0.8601,0.264,4.28556,0.00000
399.00,4.28548,20.075034,-0.000175,20.068725,0.8606,0.264,4.28548,0.00000
400.00,4.28393,20.075069,-0.000174,20.068743,0.8610,0.264,4.28393,0.00000
401.00,4.28303,20.075054,-0.000171,20.068647,0.8615,0.264,4.28303,0.00000
402.00,4.28293,20.075103,-0.000168,20.068609,0.8619,0.264,4.28293,0.00000
403.00,4.28324,20.075096,-0.000168,20.068575,0.8624,0.264,4.28324,0.00000
404.00,4.28360,20.075097,-0.000170,20.068543,0.8628,0.264,4.28360,0.00000
405.00,4.28420,20.075097,-0.000174,20.068503,0.8632,0.264,4.28420,0.00000
406.00,4.28424,20.075188,-0.000175,20.068557,0.8637,0.264,4.28424,0.00000
407.00,4.28455,20.075218,-0.000178,20.068512,0.8641,0.265,4.28455,0.00000
408.00,4.28538,20.075245,-0.000179,20.068463,0.8645,0.265,4.28538,0.00000
409.00,4.28597,20.075240,-0.000180,20.068466,0.8649,0.265,4.28597,0.00000
410.00,4.28625,20.075261,-0.000178,20.068480,0.8653,0.265,4.28625,0.00000
411.00,4.28668,20.075332,-0.000178,20.068531,0.8657,0.265,4.28668,0.00000
412.00,4.28738,20.075363,-0.000179,20.068593,0.8661,0.265,4.28738,0.00000
413.00,4.28677,20.075447,-0.000180,20.068688,0.8666,0.266,4.28677,0.00000
414.00,4.28565,20.075485,-0.000177,20.068665,0.8670,0.266,4.28565,0.00000
415.00,4.28648,20.075454,-0.000174,20.068617,0.8674,0.265,4.28648,0.00000
416.00,4.28618,20.075377,-0.000172,20.068521,0.8678,0.265,4.28618,0.00000
417.00,4.28505,20.075411,-0.000170,20.068521,0.8682,0.265,4.28505,0.00000
418.00,4.28512,20.075376,-0.000169,20.068419,0.8685,0.265,4.28512,0.00000
419.00,4.28565,20.075416,-0.000170,20.068449,0.8689,0.266,4.28565,0.00000
420.00,4.28593,20.075449,-0.000171,20.068405,0.8693,0.266,4.28593,0.00000
@4,2.5000,5.0, 420.012000000002 
421.00,4.28716,20.075483,-0.000175,20.068395,0.8697,0.266,4.28716,0.00000
422.00,4.28583,20.075519,-0.000175,20.068399,0.8701,0.266,4.28583,0.00000
423.00,4.26617,20.075522,-0.000178,20.068372,0.8705,0.266,4.26617,0.00000
424.00,4.22143,20.075518,-0.000178,20.068330,0.8708,0.266,4.22143,0.00000
425.00,4.15247,20.075466,-0.000180,20.068299,0.8712,0.267,4.15247,0.00000
426.00,4.06429,20.075461,-0.000178,20.068277,0.8716,0.267,4.06429,0.00000
427.00,3.96751,20.075423,-0.000181,20.068238,0.8720,0.267,3.96751,0.00000
428.00,3.89160,20.075510,-0.000181,20.068363,0.8724,0.267,3.89160,0.00000
429.00,3.84967,20.075456,-0.000179,20.068295,0.8728,0.267,3.84967,0.00000
430.00,3.83964,20.075645,-0.000177,20.068488,0.8732,0.267,3.83964,0.00000
431.00,3.85600,20.075657,-0.000178,20.068534,0.8736,0.267,3.85600,0.00000
432.00,3.88877,20.075675,-0.000174,20.068519,0.8739,0.267,3.88877,0.00000
433.00,3.92325,20.075639,-0.000172,20.068449,0.8743,0.267,3.92325,0.00000
434.00,3.95272,20.075708,-0.000174,20.068472,0.8746,0.267,3.95272,0.00000
435.00,3.97673,20.075617,-0.000175,20.068269,0.8749,0.267,3.97673,0.00000
436.00,3.99555,20.075789,-0.000173,20.068357,0.8751,0.267,3.99555,0.00000
437.00,4.01053,20.075817,-0.000177,20.068420,0.8754,0.268,4.01053,0.00000
438.00,4.02564,20.075840,-0.000176,20.068411,0.8757,0.268,4.02564,0.00000
439.00,4.03935,20.075873,-0.000177,20.068507,0.8759,0.268,4.03935,0.00000
440.00,4.05160,20.075982,-0.000176,20.068675,0.8762,0.268,4.05160,0.00000
441.00,4.06382,20.075899,-0.000177,20.068636,0.8765,0.268,4.06382,0.00000
442.00,4.07687,20.075999,-0.000174,20.068641,0.8767,0.268,4.07687,0.00000
443.00,4.08669,20.075990,-0.000176,20.068677,0.8770,0.268,4.08669,0.00000
444.00,4.09555,20.075991,-0.000172,20.068602,0.8773,0.268,4.09555,0.00000
445.00,4.10367,20.075958,-0.000170,20.068540,0.8775,0.268,4.10367,0.00000
446.00,4.11119,20.075967,-0.000169,20.068495,0.8778,0.268,4.11119,0.00000
447.00,4.11893,20.075951,-0.000164,20.068456,0.8780,0.268,4.11893,0.00000
448.00,4.12568,20.076096,-0.000163,20.068499,0.8783,0.268,4.12568,0.00000
449.00,4.13276,20.076258,-0.000167,20.068623,0.8785,0.268,4.13276,0.00000
450.00,4.13968,20.076296,-0.000171,20.068610,0.8788,0.269,4.13968,0.00000
451.00,4.14737,20.076340,-0.000172,20.068598,0.8790,0.269,4.14737,0.00000
452.00,4.15466,20.076369,-0.000177,20.068630,0.8792,0.269,4.15466,0.00000
453.00,4.16209,20.076338,-0.000175,20.068585,0.8794,0.269,4.16209,0.00000
454.00,4.16809,20.076287,-0.000171,20.068573,0.8796,0.269,4.16809,0.00000
455.00,4.17429,20.076350,-0.000170,20.068635,0.8798,0.269,4.17429,0.00000
456.00,4.17884,20.076461,-0.000172,20.068736,0.8800,0.269,4.17884,0.00000
457.00,4.18303,20.076519,-0.000171,20.068792,0.8802,0.269,4.18303,0.00000
458.00,4.18753,20.076519,-0.000172,20.068780,0.8803,0.269,4.18753,0.00000
459.00,4.19105,20.076599,-0.000175,20.068783,0.8805,0.270,4.19105,0.00000
460.00,4.19217,20.076635,-0.000175,20.068802,0.8806,0.270,4.19217,0.00000
461.00,4.19249,20.076524,-0.000171,20.068690,0.8808,0.270,4.19249,0.00000
462.00,4.19062,20.076523,-0.000169,20.068652,0.8810,0.270,4.19062,0.00000
463.00,4.18897,20.076603,-0.000167,20.068695,0.8812,0.270,4.18897,0.00000
464.00,4.18843,20.076590,-0.000164,20.068719,0.8813,0.270,4.18843,0.00000
465.00,4.19026,20.076542,-0.000163,20.068655,0.8815,0.270,4.19026,0.00000
466.00,4.19483,20.076682,-0.000165,20.068735,0.8817,0.270,4.19483,0.00000
467.00,4.20092,20.076757,-0.000165,20.068750,0.8818,0.270,4.20092,0.00000
468.00,4.20644,20.076788,-0.000168,20.068782,0.8820,0.270,4.20644,0.00000
469.00,4.21208,20.076800,-0.000171,20.068713,0.8821,0.270,4.21208,0.00000
470.00,4.21722,20.076890,-0.000174,20.068760,0.8823,0.271,4.21722,0.00000
471.00,4.22050,20.076917,-0.000177,20.068820,0.8824,0.271,4.22050,0.00000
472.00,4.22445,20.076842,-0.000177,20.068732,0.8825,0.271,4.22445,0.00000
473.00,4.22858,20.076828,-0.000176,20.068677,0.8826,0.271,4.22858,0.00000
474.00,4.23176,20.076830,-0.000179,20.068622,0.8827,0.271,4.23176,0.00000
475.00,4.23503,20.076811,-0.000177,20.068563,0.8828,0.271,4.23503,0.00000
476.00,4.23853,20.076738,-0.000173,20.068424,0.8830,0.271,4.23853,0.00000
477.00,4.23975,20.076782,-0.000169,20.068477,0.8831,0.271,4.23975,0.00000
478.00,4.24117,20.076829,-0.000169,20.068445,0.8833,0.271,4.24117,0.00000
479.00,4.24266,20.076840,-0.000166,20.068459,0.8835,0.271,4.24266,0.00000
480.00,4.24354,20.076847,-0.000167,20.068450,0.8836,0.271,4.24354,0.00000
481.00,4.24436,20.076951,-0.000172,20.068503,0.8838,0.272,4.24436,0.00000
482.00,4.24644,20.076965,-0.000177,20.068486,0.8840,0.272,4.24644,0.00000
483.00,4.24846,20.076920,-0.000179,20.068466,0.8843,0.272,4.24846,0.00000
484.00,4.25051,20.076977,-0.000178,20.068489,0.8845,0.272,4.25051,0.00000
485.00,4.25286,20.076935,-0.000177,20.068453,0.8847,0.272,4.25286,0.00000
486.00,4.25471,20.076896,-0.000176,20.068416,0.8850,0.272,4.25471,0.00000
487.00,4.25678,20.076902,-0.000173,20.068406,0.8852,0.272,4.25678,0.00000
488.00,4.25765,20.076920,-0.000173,20.068422,0.8854,0.273,4.25765,0.00000
489.00,4.25875,20.076907,-0.000174,20.068420,0.8856,0.273,4.25875,0.00000
490.00,4.25962,20.077020,-0.000174,20.068476,0.8858,0.273,4.25962,0.00000
491.00,4.26031,20.077068,-0.000171,20.068455,0.8861,0.273,4.26031,0.00000
492.00,4.26151,20.077143,-0.000171,20.068478,0.8863,0.273,4.26151,0.00000
493.00,4.26298,20.077130,-0.000170,20.068410,0.8865,0.273,4.26298,0.00000
494.00,4.26352,20.077154,-0.000167,20.068436,0.8867,0.273,4.26352,0.00000
495.00,4.26363,20.077249,-0.000166,20.068511,0.8870,0.273,4.26363,0.00000
496.00,4.26441,20.077273,-0.000165,20.068551,0.8872,0.273,4.26441,0.00000
497.00,4.26414,20.077248,-0.000167,20.068537,0.8874,0.273,4.26414,0.00000
498.00,4.26417,20.077329,-0.000171,20.068593,0.8877,0.273,4.26417,0.00000
499.00,4.26548,20.077347,-0.000171,20.068591,0.8880,0.274,4.26548,0.00000
500.00,4.26673,20.077194,-0.000167,20.068454,0.8882,0.273,4.26673,0.00000
501.00,4.26777,20.077166,-0.000167,20.068450,0.8885,0.273,4.26777,0.00000
502.00,4.26897,20.077304,-0.000168,20.068566,0.8887,0.273,4.26897,0.00000
503.00,4.26970,20.077355,-0.000163,20.068609,0.8890,0.273,4.26970,0.00000
504.00,4.26996,20.077380,-0.000166,20.068603,0.8892,0.273,4.26996,0.00000
505.00,4.27009,20.077472,-0.000171,20.068693,0.8895,0.274,4.27009,0.00000
506.00,4.27037,20.077538,-0.000171,20.068654,0.8898,0.274,4.27037,0.00000
507.00,4.27123,20.077457,-0.000172,20.068560,0.8901,0.274,4.27123,0.00000
508.00,4.27196,20.077476,-0.000176,20.068587,0.8903,0.274,4.27196,0.00000
509.00,4.27199,20.077539,-0.000173,20.068587,0.8906,0.274,4.27199,0.00000
510.00,4.27318,20.077576,-0.000171,20.068570,0.8909,0.274,4.27318,0.00000
511.00,4.27362,20.077625,-0.000173,20.068661,0.8912,0.275,4.27362,0.00000
512.00,4.27406,20.077713,-0.000170,20.068635,0.8915,0.275,4.27406,0.00000
513.00,4.27409,20.077736,-0.000168,20.068612,0.8918,0.275,4.27409,0.00000
514.00,4.27535,20.077752,-0.000168,20.068598,0.8921,0.275,4.27535,0.00000
515.00,4.27591,20.077779,-0.000167,20.068599,0.8924,0.275,4.27591,0.00000
516.00,4.27687,20.077816,-0.000168,20.068592,0.8927,0.275,4.27687,0.00000
517.00,4.27722,20.077804,-0.000168,20.068639,0.8929,0.275,4.27722,0.00000
518.00,4.27830,20.077887,-0.000169,20.068681,0.8932,0.275,4.27830,0.00000
519.00,4.27727,20.077967,-0.000169,20.068761,0.8934,0.275,4.27727,0.00000
520.00,4.27642,20.078018,-0.000169,20.068850,0.8937,0.275,4.27642,0.00000
521.00,4.27592,20.078019,-0.000167,20.068860,0.8939,0.275,4.27592,0.00000
522.00,4.27575,20.078011,-0.000168,20.068841,0.8942,0.275,4.27575,0.00000
523.00,4.27570,20.077993,-0.000168,20.068848,0.8944,0.276,4.27570,0.00000
524.00,4.27732,20.078024,-0.000169,20.068874,0.8946,0.276,4.27732,0.00000
525.00,4.27799,20.077998,-0.000169,20.068721,0.8949,0.276,4.27799,0.00000
526.00,4.27911,20.077998,-0.000167,20.068652,0.8951,0.276,4.27911,0.00000
527.00,4.27975,20.078073,-0.000166,20.068661,0.8954,0.276,4.27975,0.00000
528.00,4.27893,20.078079,-0.000165,20.068600,0.8956,0.276,4.27893,0.00000
529.00,4.27706,20.078032,-0.000163,20.068515,0.8959,0.276,4.27706,0.00000
530.00,4.27652,20.078094,-0.000163,20.068618,0.8962,0.276,4.27652,0.00000
531.00,4.27582,20.078106,-0.000167,20.068651,0.8964,0.276,4.27582,0.00000
532.00,4.27619,20.078113,-0.000164,20.068672,0.8967,0.276,4.27619,0.00000
533.00,4.27999,20.078052,-0.000163,20.068610,0.8970,0.276,4.27999,0.00000
534.00,4.28677,20.078040,-0.000163,20.068582,0.8972,0.276,4.28677,0.00000
535.00,4.29484,20.077998,-0.000163,20.068519,0.8975,0.276,4.29484,0.00000
536.00,4.30236,20.077953,-0.000164,20.068458,0.8978,0.276,4.30236,0.00000
537.00,4.30839,20.077935,-0.000169,20.068397,0.8980,0.276,4.30839,0.00000
538.00,4.31109,20.077996,-0.000169,20.068438,0.8983,0.277,4.31109,0.00000
539.00,4.31150,20.078001,-0.000165,20.068412,0.8985,0.277,4.31150,0.00000
540.00,4.30861,20.078027,-0.000166,20.068409,0.8988,0.277,4.30861,0.00000
@5,2.5000,5.0, 540.041000000005 
541.00,4.30570,20.078089,-0.000162,20.068458,0.8990,0.277,4.30570,0.00000
542.00,4.30278,20.078095,-0.000159,20.068448,0.8992,0.277,4.30278,0.00000
543.00,4.29035,20.078102,-0.000160,20.068445,0.8995,0.277,4.29035,0.00000
544.00,4.25687,20.078111,-0.000164,20.068437,0.8997,0.277,4.25687,0.00000
545.00,4.20292,20.078098,-0.000167,20.068412,0.8999,0.277,4.20292,0.00000
546.00,4.13007,20.078092,-0.000171,20.068388,0.9001,0.277,4.13007,0.00000
547.00,4.04344,20.078131,-0.000176,20.068419,0.9004,0.278,4.04344,0.00000
548.00,3.96503,20.078185,-0.000176,20.068439,0.9006,0.278,3.96503,0.00000
549.00,3.91649,20.078241,-0.000176,20.068490,0.9008,0.278,3.91649,0.00000
550.00,3.90126,20.078327,-0.000175,20.068584,0.9010,0.278,3.90126,0.00000
551.00,3.91302,20.078325,-0.000169,20.068541,0.9012,0.278,3.91302,0.00000
552.00,3.94490,20.078316,-0.000167,20.068522,0.9014,0.278,3.94490,0.00000
553.00,3.98330,20.078275,-0.000169,20.068518,0.9016,0.278,3.98330,0.00000
554.00,4.01554,20.078288,-0.000171,20.068529,0.9018,0.278,4.01554,0.00000
555.00,4.03833,20.078293,-0.000171,20.068512,0.9019,0.278,4.03833,0.00000
556.00,4.05516,20.078377,-0.000174,20.068607,0.9021,0.278,4.05516,0.00000
557.00,4.06812,20.078478,-0.000172,20.068673,0.9022,0.278,4.06812,0.00000
558.00,4.07870,20.078552,-0.000172,20.068654,0.9024,0.278,4.07870,0.00000
559.00,4.08940,20.078611,-0.000169,20.068605,0.9026,0.278,4.08940,0.00000
560.00,4.09875,20.078643,-0.000168,20.068578,0.9027,0.278,4.09875,0.00000
561.00,4.10781,20.078695,-0.000163,20.068593,0.9029,0.278,4.10781,0.00000
562.00,4.11587,20.078697,-0.000165,20.068476,0.9031,0.278,4.11587,0.00000
563.00,4.12432,20.078724,-0.000167,20.068463,0.9033,0.279,4.12432,0.00000
564.00,4.13185,20.078754,-0.000168,20.068450,0.9035,0.279,4.13185,0.00000
565.00,4.13917,20.078773,-0.000170,20.068411,0.9036,0.279,4.13917,0.00000
566.00,4.14719,20.078777,-0.000173,20.068299,0.9038,0.279,4.14719,0.00000
567.00,4.15491,20.078779,-0.000174,20.068339,0.9040,0.279,4.15491,0.00000
568.00,4.16076,20.078792,-0.000172,20.068325,0.9042,0.279,4.16076,0.00000
569.00,4.16627,20.078712,-0.000169,20.068318,0.9044,0.279,4.16627,0.00000
570.00,4.17197,20.078709,-0.000167,20.068292,0.9045,0.279,4.17197,0.00000
571.00,4.17618,20.078738,-0.000166,20.068336,0.9047,0.279,4.17618,0.00000
572.00,4.18011,20.078759,-0.000165,20.068313,0.9049,0.279,4.18011,0.00000
573.00,4.18537,20.078817,-0.000161,20.068384,0.9050,0.279,4.18537,0.00000
574.00,4.18992,20.078934,-0.000159,20.068443,0.9052,0.279,4.18992,0.00000
575.00,4.19430,20.079017,-0.000161,20.068534,0.9054,0.279,4.19430,0.00000
576.00,4.19888,20.079074,-0.000163,20.068572,0.9055,0.279,4.19888,0.00000
577.00,4.20329,20.079153,-0.000162,20.068612,0.9056,0.280,4.20329,0.00000
578.00,4.20702,20.079141,-0.000162,20.068547,0.9058,0.280,4.20702,0.00000
579.00,4.21076,20.079236,-0.000168,20.068591,0.9059,0.280,4.21076,0.00000
580.00,4.21447,20.079262,-0.000165,20.068589,0.9061,0.280,4.21447,0.00000
581.00,4.21778,20.079302,-0.000163,20.068595,0.9063,0.280,4.21778,0.00000
582.00,4.22140,20.079299,-0.000169,20.068606,0.9065,0.280,4.22140,0.00000
583.00,4.22464,20.079356,-0.000175,20.068651,0.9067,0.281,4.22464,0.00000
584.00,4.22777,20.079241,-0.000175,20.068542,0.9069,0.281,4.22777,0.00000
585.00,4.23105,20.079225,-0.000177,20.068535,0.9071,0.281,4.23105,0.00000
586.00,4.23397,20.079162,-0.000179,20.068547,0.9072,0.281,4.23397,0.00000
587.00,4.23643,20.079217,-0.000170,20.068594,0.9074,0.281,4.23643,0.00000
588.00,4.23853,20.079264,-0.000163,20.068622,0.9076,0.281,4.23853,0.00000
589.00,4.24024,20.079275,-0.000162,20.068602,0.9077,0.280,4.24024,0.00000
590.00,4.24143,20.079355,-0.000160,20.068605,0.9079,0.280,4.24143,0.00000
591.00,4.24211,20.079420,-0.000161,20.068591,0.9081,0.281,4.24211,0.00000
592.00,4.24379,20.079411,-0.000163,20.068545,0.9082,0.281,4.24379,0.00000
593.00,4.24586,20.079383,-0.000165,20.068517,0.9084,0.281,4.24586,0.00000
594.00,4.24786,20.079483,-0.000166,20.068609,0.9085,0.281,4.24786,0.00000
595.00,4.25041,20.079436,-0.000167,20.068557,0.9087,0.281,4.25041,0.00000
596.00,4.25283,20.079428,-0.000165,20.068515,0.9088,0.281,4.25283,0.00000
597.00,4.25472,20.079477,-0.000165,20.068538,0.9090,0.281,4.25472,0.00000
598.00,4.25595,20.079492,-0.000166,20.068486,0.9092,0.281,4.25595,0.00000
599.00,4.25745,20.079520,-0.000163,20.068466,0.9094,0.281,4.25745,0.00000
600.00,4.25870,20.079572,-0.000162,20.068481,0.9096,0.281,4.25870,0.00000
601.00,4.26011,20.079631,-0.000158,20.068491,0.9097,0.281,4.26011,0.00000
602.00,4.26121,20.079679,-0.000158,20.068535,0.9100,0.281,4.26121,0.00000
603.00,4.26239,20.079719,-0.000155,20.068576,0.9102,0.281,4.26239,0.00000
604.00,4.26347,20.079731,-0.000161,20.068597,0.9104,0.281,4.26347,0.00000
605.00,4.26486,20.079741,-0.000163,20.068586,0.9107,0.282,4.26486,0.00000
606.00,4.26601,20.079730,-0.000168,20.068550,0.9109,0.282,4.26601,0.00000
607.00,4.26756,20.079637,-0.000170,20.068433,0.9112,0.282,4.26756,0.00000
608.00,4.26898,20.079638,-0.000174,20.068468,0.9114,0.282,4.26898,0.00000
609.00,4.26973,20.079630,-0.000173,20.068436,0.9117,0.282,4.26973,0.00000
610.00,4.27029,20.079734,-0.000175,20.068527,0.9119,0.283,4.27029,0.00000
611.00,4.27123,20.079756,-0.000171,20.068567,0.9122,0.283,4.27123,0.00000
612.00,4.27152,20.079858,-0.000172,20.068635,0.9124,0.283,4.27152,0.00000
613.00,4.27254,20.079927,-0.000170,20.068682,0.9127,0.283,4.27254,0.00000
614.00,4.27411,20.079994,-0.000168,20.068751,0.9130,0.283,4.27411,0.00000
615.00,4.27459,20.079932,-0.000164,20.068717,0.9132,0.283,4.27459,0.00000
616.00,4.27571,20.079895,-0.000166,20.068659,0.9135,0.283,4.27571,0.00000
617.00,4.27638,20.079857,-0.000166,20.068622,0.9137,0.283,4.27638,0.00000
618.00,4.27664,20.079858,-0.000166,20.068595,0.9140,0.283,4.27664,0.00000
619.00,4.27562,20.079880,-0.000167,20.068601,0.9142,0.283,4.27562,0.00000
620.00,4.27648,20.079889,-0.000169,20.068577,0.9145,0.283,4.27648,0.00000
621.00,4.27682,20.080001,-0.000169,20.068652,0.9148,0.283,4.27682,0.00000
622.00,4.27734,20.080102,-0.000171,20.068693,0.9151,0.284,4.27734,0.00000
623.00,4.27710,20.080134,-0.000171,20.068691,0.9154,0.284,4.27710,0.00000
624.00,4.27800,20.080073,-0.000169,20.068638,0.9157,0.284,4.27800,0.00000
625.00,4.27785,20.080089,-0.000167,20.068615,0.9160,0.284,4.27785,0.00000
626.00,4.27772,20.080054,-0.000165,20.068572,0.9162,0.284,4.27772,0.00000
627.00,4.27794,20.080009,-0.000161,20.068555,0.9165,0.284,4.27794,0.00000
628.00,4.27913,20.080052,-0.000159,20.068575,0.9168,0.284,4.27913,0.00000
629.00,4.28046,20.080114,-0.000162,20.068608,0.9170,0.284,4.28046,0.00000
630.00,4.28041,20.080096,-0.000162,20.068579,0.9173,0.284,4.28041,0.00000
631.00,4.28005,20.080102,-0.000161,20.068577,0.9175,0.284,4.28005,0.00000
632.00,4.28075,20.080122,-0.000162,20.068607,0.9178,0.284,4.28075,0.00000
633.00,4.28059,20.080063,-0.000166,20.068519,0.9180,0.284,4.28059,0.00000
634.00,4.28068,20.080075,-0.000164,20.068487,0.9183,0.284,4.28068,0.00000
635.00,4.28174,20.080119,-0.000164,20.068513,0.9185,0.284,4.28174,0.00000
636.00,4.28181,20.080160,-0.000165,20.068538,0.9187,0.284,4.28181,0.00000
637.00,4.28117,20.080177,-0.000161,20.068552,0.9189,0.284,4.28117,0.00000
638.00,4.28130,20.080213,-0.000156,20.068589,0.9192,0.284,4.28130,0.00000
639.00,4.28135,20.080229,-0.000157,20.068598,0.9194,0.284,4.28135,0.00000
640.00,4.28096,20.080238,-0.000157,20.068567,0.9196,0.284,4.28096,0.00000
641.00,4.28205,20.080296,-0.000159,20.068593,0.9198,0.284,4.28205,0.00000
642.00,4.28278,20.080366,-0.000162,20.068578,0.9201,0.285,4.28278,0.00000
643.00,4.28334,20.080454,-0.000165,20.068642,0.9203,0.285,4.28334,0.00000
644.00,4.28267,20.080494,-0.000165,20.068614,0.9205,0.285,4.28267,0.00000
645.00,4.28369,20.080528,-0.000164,20.068638,0.9208,0.285,4.28369,0.00000
646.00,4.28420,20.080547,-0.000163,20.068605,0.9210,0.285,4.28420,0.00000
647.00,4.28419,20.080499,-0.000163,20.068566,0.9212,0.285,4.28419,0.00000
648.00,4.28461,20.080454,-0.000162,20.068465,0.9214,0.285,4.28461,0.00000
649.00,4.28605,20.080529,-0.000161,20.068487,0.9217,0.285,4.28605,0.00000
650.00,4.28648,20.080607,-0.000160,20.068526,0.9219,0.285,4.28648,0.00000
651.00,4.28630,20.080637,-0.000158,20.068568,0.9221,0.285,4.28630,0.00000
652.00,4.28660,20.080682,-0.000158,20.068540,0.9224,0.285,4.28660,0.00000
653.00,4.28639,20.080705,-0.000160,20.068531,0.9226,0.286,4.28639,0.00000
654.00,4.28568,20.080660,-0.000161,20.068514,0.9228,0.286,4.28568,0.00000
655.00,4.28535,20.080657,-0.000162,20.068465,0.9230,0.286,4.28535,0.00000
656.00,4.28532,20.080593,-0.000163,20.068419,0.9233,0.286,4.28532,0.00000
657.00,4.28484,20.080666,-0.000164,20.068487,0.9235,0.286,4.28484,0.00000
658.00,4.28470,20.080729,-0.000163,20.068525,0.9237,0.286,4.28470,0.00000
659.00,4.28566,20.080760,-0.000160,20.068546,0.9240,0.286,4.28566,0.00000
660.00,4.28677,20.080741,-0.000160,20.068531,0.9242,0.286,4.28677,0.00000
@6,2.5000,5.0, 660.052000000003 
661.00,4.28710,20.080759,-0.000160,20.068501,0.9244,0.286,4.28710,0.00000
662.00,4.28710,20.080782,-0.000159,20.068492,0.9246,0.286,4.28710,0.00000
663.00,4.27693,20.080807,-0.000158,20.068469,0.9248,0.286,4.27693,0.00000
664.00,4.24710,20.080804,-0.000158,20.068408,0.9249,0.286,4.24710,0.00000
665.00,4.19820,20.080769,-0.000161,20.068381,0.9251,0.286,4.19820,0.00000
666.00,4.13360,20.080762,-0.000162,20.068340,0.9253,0.286,4.13360,0.00000
667.00,4.05755,20.080704,-0.000164,20.068312,0.9254,0.287,4.05755,0.00000
668.00,3.99119,20.080695,-0.000167,20.068371,0.9256,0.287,3.99119,0.00000
669.00,3.95163,20.080742,-0.000172,20.068400,0.9257,0.287,3.95163,0.00000
670.00,3.93988,20.080819,-0.000174,20.068417,0.9259,0.287,3.93988,0.00000
671.00,3.95221,20.080920,-0.000174,20.068469,0.9260,0.288,3.95221,0.00000
672.00,3.98210,20.081008,-0.000174,20.068467,0.9261,0.288,3.98210,0.00000
673.00,4.01686,20.080980,-0.000171,20.068368,0.9263,0.288,4.01686,0.00000
674.00,4.04629,20.081005,-0.000166,20.068361,0.9264,0.287,4.04629,0.00000
675.00,4.06914,20.081073,-0.000164,20.068377,0.9265,0.287,4.06914,0.00000
676.00,4.08532,20.081114,-0.000163,20.068409,0.9267,0.287,4.08532,0.00000
677.00,4.09795,20.081093,-0.000165,20.068382,0.9269,0.287,4.09795,0.00000
678.00,4.10772,20.081141,-0.000166,20.068442,0.9270,0.288,4.10772,0.00000
679.00,4.11620,20.081175,-0.000169,20.068452,0.9271,0.288,4.11620,0.00000
680.00,4.12306,20.081177,-0.000169,20.068481,0.9273,0.288,4.12306,0.00000
681.00,4.13101,20.081211,-0.000167,20.068469,0.9274,0.288,4.13101,0.00000
682.00,4.13823,20.081245,-0.000163,20.068461,0.9275,0.288,4.13823,0.00000
683.00,4.14492,20.081270,-0.000162,20.068436,0.9277,0.288,4.14492,0.00000
684.00,4.15149,20.081238,-0.000159,20.068406,0.9278,0.288,4.15149,0.00000
685.00,4.15831,20.081299,-0.000158,20.068449,0.9280,0.288,4.15831,0.00000
686.00,4.16518,20.081287,-0.000160,20.068457,0.9281,0.288,4.16518,0.00000
687.00,4.17095,20.081300,-0.000160,20.068467,0.9283,0.288,4.17095,0.00000
688.00,4.17656,20.081327,-0.000160,20.068501,0.9285,0.288,4.17656,0.00000
689.00,4.18181,20.081378,-0.000160,20.068530,0.9286,0.288,4.18181,0.00000
690.00,4.18649,20.081426,-0.000159,20.068544,0.9288,0.288,4.18649,0.00000
691.00,4.18880,20.081484,-0.000159,20.068587,0.9289,0.288,4.18880,0.00000
692.00,4.19177,20.081545,-0.000161,20.068660,0.9291,0.288,4.19177,0.00000
693.00,4.19449,20.081595,-0.000161,20.068683,0.9292,0.289,4.19449,0.00000
694.00,4.19776,20.081645,-0.000164,20.068691,0.9294,0.289,4.19776,0.00000
695.00,4.20114,20.081582,-0.000166,20.068618,0.9295,0.289,4.20114,0.00000
696.00,4.20561,20.081614,-0.000162,20.068551,0.9297,0.289,4.20561,0.00000
697.00,4.21015,20.081625,-0.000162,20.068548,0.9298,0.289,4.21015,0.00000
698.00,4.21485,20.081675,-0.000160,20.068555,0.9299,0.289,4.21485,0.00000
699.00,4.21822,20.081661,-0.000161,20.068557,0.9300,0.289,4.21822,0.00000
700.00,4.22138,20.081773,-0.000160,20.068600,0.9302,0.289,4.22138,0.00000
701.00,4.22492,20.081727,-0.000160,20.068602,0.9303,0.289,4.22492,0.00000
702.00,4.22728,20.081733,-0.000160,20.068575,0.9304,0.289,4.22728,0.00000
703.00,4.23002,20.081719,-0.000159,20.068506,0.9306,0.289,4.23002,0.00000
704.00,4.23309,20.081713,-0.000158,20.068462,0.9307,0.289,4.23309,0.00000
705.00,4.23529,20.081703,-0.000158,20.068458,0.9308,0.290,4.23529,0.00000
706.00,4.23705,20.081817,-0.000161,20.068482,0.9310,0.290,4.23705,0.00000
707.00,4.23998,20.081882,-0.000160,20.068458,0.9311,0.290,4.23998,0.00000
708.00,4.24190,20.081907,-0.000158,20.068488,0.9312,0.290,4.24190,0.00000
709.00,4.24338,20.082001,-0.000157,20.068545,0.9313,0.289,4.24338,0.00000
710.00,4.24586,20.082018,-0.000157,20.068533,0.9314,0.289,4.24586,0.00000
711.00,4.24796,20.081989,-0.000157,20.068486,0.9316,0.290,4.24796,0.00000
712.00,4.25029,20.081934,-0.000159,20.068433,0.9317,0.290,4.25029,0.00000
713.00,4.25193,20.081940,-0.000161,20.068422,0.9318,0.290,4.25193,0.00000
714.00,4.25419,20.081938,-0.000163,20.068403,0.9320,0.290,4.25419,0.00000
715.00,4.25649,20.081978,-0.000163,20.068383,0.9321,0.290,4.25649,0.00000
716.00,4.25797,20.081996,-0.000163,20.068390,0.9322,0.290,4.25797,0.00000
717.00,4.25788,20.082098,-0.000161,20.068462,0.9324,0.290,4.25788,0.00000
718.00,4.25926,20.082121,-0.000160,20.068465,0.9325,0.291,4.25926,0.00000
719.00,4.26061,20.082119,-0.000162,20.068415,0.9327,0.291,4.26061,0.00000
720.00,4.26109,20.082094,-0.000160,20.068434,0.9328,0.291,4.26109,0.00000
721.00,4.26229,20.082103,-0.000156,20.068452,0.9329,0.291,4.26229,0.00000
722.00,4.26481,20.082057,-0.000155,20.068444,0.9330,0.291,4.26481,0.00000
723.00,4.26556,20.082084,-0.000153,20.068453,0.9332,0.290,4.26556,0.00000
724.00,4.26623,20.082191,-0.000150,20.068591,0.9333,0.290,4.26623,0.00000
725.00,4.26721,20.082159,-0.000151,20.068485,0.9334,0.290,4.26721,0.00000
726.00,4.26825,20.082228,-0.000153,20.068467,0.9335,0.291,4.26825,0.00000
727.00,4.26878,20.082288,-0.000155,20.068437,0.9336,0.291,4.26878,0.00000
728.00,4.27004,20.082286,-0.000158,20.068393,0.9338,0.291,4.27004,0.00000
729.00,4.27125,20.082293,-0.000158,20.068310,0.9339,0.291,4.27125,0.00000
730.00,4.27216,20.082380,-0.000158,20.068383,0.9341,0.291,4.27216,0.00000
731.00,4.27320,20.082352,-0.000158,20.068354,0.9342,0.291,4.27320,0.00000
732.00,4.27328,20.082333,-0.000158,20.068296,0.9344,0.291,4.27328,0.00000
733.00,4.27318,20.082349,-0.000158,20.068280,0.9346,0.291,4.27318,0.00000
734.00,4.27226,20.082303,-0.000158,20.068223,0.9347,0.291,4.27226,0.00000
735.00,4.27148,20.082313,-0.000158,20.068259,0.9349,0.291,4.27148,0.00000
736.00,4.27161,20.082330,-0.000157,20.068308,0.9350,0.291,4.27161,0.00000
737.00,4.27288,20.082314,-0.000158,20.068356,0.9352,0.292,4.27288,0.00000
738.00,4.27402,20.082346,-0.000161,20.068370,0.9353,0.292,4.27402,0.00000
739.00,4.27501,20.082322,-0.000158,20.068345,0.9354,0.292,4.27501,0.00000
740.00,4.27628,20.082288,-0.000158,20.068235,0.9355,0.292,4.27628,0.00000
741.00,4.27621,20.082335,-0.000159,20.068210,0.9357,0.292,4.27621,0.00000
742.00,4.27602,20.082417,-0.000158,20.068202,0.9358,0.292,4.27602,0.00000
743.00,4.27646,20.082483,-0.000158,20.068274,0.9359,0.292,4.27646,0.00000
744.00,4.27798,20.082584,-0.000163,20.068347,0.9361,0.292,4.27798,0.00000
745.00,4.27931,20.082677,-0.000165,20.068413,0.9362,0.292,4.27931,0.00000
746.00,4.27993,20.082646,-0.000163,20.068412,0.9364,0.292,4.27993,0.00000
747.00,4.28041,20.082682,-0.000164,20.068443,0.9365,0.293,4.28041,0.00000
748.00,4.28077,20.082633,-0.000161,20.068374,0.9367,0.293,4.28077,0.00000
749.00,4.28072,20.082622,-0.000161,20.068368,0.9368,0.293,4.28072,0.00000
750.00,4.28077,20.082572,-0.000161,20.068322,0.9369,0.293,4.28077,0.00000
751.00,4.28159,20.082620,-0.000165,20.068310,0.9370,0.293,4.28159,0.00000
752.00,4.28267,20.082648,-0.000165,20.068320,0.9372,0.293,4.28267,0.00000
753.00,4.28342,20.082679,-0.000165,20.068330,0.9373,0.293,4.28342,0.00000
754.00,4.28399,20.082711,-0.000164,20.068323,0.9374,0.293,4.28399,0.00000
755.00,4.28381,20.082808,-0.000162,20.068417,0.9375,0.293,4.28381,0.00000
756.00,4.28349,20.082755,-0.000161,20.068391,0.9376,0.293,4.28349,0.00000
757.00,4.28352,20.082715,-0.000161,20.068377,0.9377,0.293,4.28352,0.00000
758.00,4.28366,20.082722,-0.000163,20.068368,0.9378,0.294,4.28366,0.00000
759.00,4.28361,20.082747,-0.000163,20.068372,0.9379,0.294,4.28361,0.00000
760.00,4.28379,20.082713,-0.000161,20.068297,0.9380,0.294,4.28379,0.00000
761.00,4.28459,20.082810,-0.000161,20.068377,0.9382,0.294,4.28459,0.00000
762.00,4.28392,20.082810,-0.000156,20.068348,0.9383,0.294,4.28392,0.00000
763.00,4.28424,20.082864,-0.000156,20.068378,0.9384,0.294,4.28424,0.00000
764.00,4.28478,20.082874,-0.000156,20.068357,0.9385,0.294,4.28478,0.00000
765.00,4.28522,20.083019,-0.000157,20.068516,0.9387,0.294,4.28522,0.00000
766.00,4.28551,20.083089,-0.000156,20.068575,0.9389,0.294,4.28551,0.00000
767.00,4.28610,20.083150,-0.000161,20.068618,0.9391,0.294,4.28610,0.00000
768.00,4.28522,20.083185,-0.000162,20.068633,0.9392,0.294,4.28522,0.00000
769.00,4.28506,20.083175,-0.000162,20.068655,0.9394,0.294,4.28506,0.00000
770.00,4.28598,20.083109,-0.000159,20.068548,0.9395,0.294,4.28598,0.00000
771.00,4.28591,20.083031,-0.000160,20.068410,0.9397,0.294,4.28591,0.00000
772.00,4.28611,20.083062,-0.000159,20.068390,0.9398,0.294,4.28611,0.00000
773.00,4.28696,20.083183,-0.000154,20.068442,0.9400,0.294,4.28696,0.00000
774.00,4.28712,20.083294,-0.000154,20.068523,0.9401,0.294,4.28712,0.00000
775.00,4.28605,20.083309,-0.000153,20.068490,0.9403,0.294,4.28605,0.00000
776.00,4.28584,20.083417,-0.000154,20.068538,0.9404,0.294,4.28584,0.00000
777.00,4.28652,20.083374,-0.000151,20.068481,0.9406,0.294,4.28652,0.00000
778.00,4.28654,20.083300,-0.000155,20.068434,0.9407,0.294,4.28654,0.00000
779.00,4.28635,20.083267,-0.000153,20.068385,0.9408,0.294,4.28635,0.00000
780.00,4.28835,20.083321,-0.000156,20.068469,0.9410,0.294,4.28835,0.00000
@7,2.5000,5.0, 780.065000000002 
781.00,4.29543,20.083292,-0.000158,20.068512,0.9411,0.295,4.29543,0.00000
782.00,4.30558,20.083366,-0.000163,20.068561,0.9413,0.295,4.30558,0.00000
783.00,4.30992,20.083406,-0.000163,20.068560,0.9414,0.295,4.30992,0.00000
784.00,4.29649,20.083392,-0.000168,20.068499,0.9416,0.295,4.29649,0.00000
785.00,4.26312,20.083412,-0.000170,20.068501,0.9417,0.296,4.26312,0.00000
786.00,4.20901,20.083438,-0.000167,20.068523,0.9419,0.296,4.20901,0.00000
787.00,4.13808,20.083456,-0.000166,20.068574,0.9421,0.296,4.13808,0.00000
788.00,4.06960,20.083489,-0.000163,20.068612,0.9422,0.296,4.06960,0.00000
789.00,4.02637,20.083618,-0.000160,20.068703,0.9424,0.296,4.02637,0.00000
790.00,4.00888,20.083646,-0.000159,20.068662,0.9426,0.296,4.00888,0.00000
791.00,4.01421,20.083671,-0.000163,20.068633,0.9428,0.296,4.01421,0.00000
792.00,4.03640,20.083765,-0.000164,20.068665,0.9429,0.296,4.03640,0.00000
793.00,4.06387,20.083774,-0.000164,20.068639,0.9430,0.296,4.06387,0.00000
794.00,4.08674,20.083716,-0.000165,20.068561,0.9432,0.296,4.08674,0.00000
795.00,4.10447,20.083788,-0.000161,20.068580,0.9433,0.296,4.10447,0.00000
796.00,4.11641,20.083838,-0.000158,20.068501,0.9435,0.296,4.11641,0.00000
797.00,4.12669,20.083836,-0.000154,20.068428,0.9436,0.296,4.12669,0.00000
798.00,4.13726,20.083860,-0.000156,20.068393,0.9438,0.296,4.13726,0.00000
799.00,4.14663,20.083903,-0.000155,20.068380,0.9440,0.296,4.14663,0.00000
800.00,4.15509,20.083893,-0.000157,20.068378,0.9441,0.296,4.15509,0.00000
801.00,4.16349,20.083914,-0.000156,20.068464,0.9443,0.296,4.16349,0.00000
802.00,4.17016,20.083886,-0.000159,20.068434,0.9444,0.296,4.17016,0.00000
803.00,4.17613,20.083934,-0.000162,20.068477,0.9445,0.296,4.17613,0.00000
804.00,4.18164,20.083932,-0.000161,20.068523,0.9447,0.297,4.18164,0.00000
805.00,4.18630,20.083901,-0.000162,20.068513,0.9448,0.297,4.18630,0.00000
806.00,4.19089,20.083954,-0.000160,20.068544,0.9449,0.297,4.19089,0.00000
807.00,4.19624,20.083936,-0.000158,20.068520,0.9451,0.297,4.19624,0.00000
808.00,4.20051,20.083949,-0.000153,20.068526,0.9452,0.296,4.20051,0.00000
809.00,4.20361,20.084019,-0.000152,20.068541,0.9453,0.296,4.20361,0.00000
810.00,4.20700,20.083983,-0.000152,20.068495,0.9454,0.296,4.20700,0.00000
811.00,4.21017,20.083995,-0.000151,20.068447,0.9455,0.296,4.21017,0.00000
812.00,4.21335,20.084111,-0.000151,20.068581,0.9456,0.296,4.21335,0.00000
813.00,4.21654,20.084051,-0.000152,20.068531,0.9456,0.297,4.21654,0.00000
814.00,4.22036,20.084056,-0.000151,20.068544,0.9457,0.297,4.22036,0.00000
815.00,4.22434,20.084197,-0.000149,20.068633,0.9457,0.297,4.22434,0.00000
816.00,4.22644,20.084210,-0.000153,20.068673,0.9458,0.297,4.22644,0.00000
817.00,4.22121,20.084181,-0.000152,20.068568,0.9459,0.297,4.22121,0.00000
818.00,4.20982,20.084258,-0.000154,20.068540,0.9459,0.297,4.20982,0.00000
819.00,4.19448,20.084290,-0.000152,20.068529,0.9460,0.297,4.19448,0.00000
820.00,4.17782,20.084234,-0.000155,20.068498,0.9461,0.297,4.17782,0.00000
821.00,4.16351,20.084259,-0.000153,20.068499,0.9461,0.297,4.16351,0.00000
822.00,4.15804,20.084385,-0.000154,20.068615,0.9462,0.297,4.15804,0.00000
823.00,4.16898,20.084391,-0.000151,20.068695,0.9463,0.297,4.16898,0.00000
824.00,4.19220,20.084368,-0.000154,20.068686,0.9464,0.297,4.19220,0.00000
825.00,4.22083,20.084382,-0.000152,20.068656,0.9464,0.297,4.22083,0.00000
826.00,4.24987,20.084412,-0.000157,20.068645,0.9465,0.297,4.24987,0.00000
827.00,4.27605,20.084268,-0.000157,20.068485,0.9466,0.297,4.27605,0.00000
828.00,4.29123,20.084292,-0.000159,20.068488,0.9467,0.298,4.29123,0.00000
829.00,4.29727,20.084330,-0.000160,20.068476,0.9468,0.298,4.29727,0.00000
830.00,4.29754,20.084385,-0.000162,20.068496,0.9469,0.298,4.29754,0.00000
831.00,4.29584,20.084310,-0.000159,20.068386,0.9470,0.298,4.29584,0.00000
832.00,4.29325,20.084417,-0.000160,20.068478,0.9471,0.298,4.29325,0.00000
833.00,4.29134,20.084387,-0.000162,20.068426,0.9472,0.298,4.29134,0.00000
834.00,4.29005,20.084496,-0.000162,20.068513,0.9473,0.298,4.29005,0.00000
835.00,4.28796,20.084527,-0.000162,20.068501,0.9474,0.298,4.28796,0.00000
836.00,4.28650,20.084595,-0.000162,20.068589,0.9475,0.298,4.28650,0.00000
837.00,4.28535,20.084601,-0.000162,20.068592,0.9476,0.298,4.28535,0.00000
838.00,4.28449,20.084628,-0.000160,20.068575,0.9478,0.298,4.28449,0.00000
839.00,4.28302,20.084520,-0.000160,20.068497,0.9479,0.298,4.28302,0.00000
840.00,4.28330,20.084523,-0.000160,20.068531,0.9480,0.298,4.28330,0.00000
841.00,4.28331,20.084496,-0.000161,20.068536,0.9481,0.298,4.28331,0.00000
842.00,4.28312,20.084530,-0.000163,20.068565,0.9482,0.299,4.28312,0.00000
843.00,4.28463,20.084506,-0.000166,20.068577,0.9483,0.299,4.28463,0.00000
844.00,4.28664,20.084549,-0.000169,20.068565,0.9484,0.299,4.28664,0.00000
845.00,4.28655,20.084567,-0.000170,20.068558,0.9485,0.299,4.28655,0.00000
846.00,4.28568,20.084585,-0.000171,20.068528,0.9486,0.299,4.28568,0.00000
847.00,4.28620,20.084654,-0.000170,20.068607,0.9487,0.299,4.28620,0.00000
848.00,4.28468,20.084744,-0.000167,20.068623,0.9489,0.299,4.28468,0.00000
849.00,4.28277,20.084691,-0.000163,20.068607,0.9490,0.299,4.28277,0.00000
850.00,4.28262,20.084733,-0.000164,20.068608,0.9491,0.299,4.28262,0.00000
851.00,4.28333,20.084848,-0.000163,20.068663,0.9492,0.299,4.28333,0.00000
852.00,4.28263,20.084884,-0.000164,20.068609,0.9493,0.299,4.28263,0.00000
853.00,4.28080,20.084931,-0.000169,20.068625,0.9494,0.300,4.28080,0.00000
854.00,4.28002,20.085010,-0.000173,20.068645,0.9496,0.300,4.28002,0.00000
855.00,4.28069,20.085009,-0.000172,20.068611,0.9497,0.300,4.28069,0.00000
856.00,4.28051,20.084930,-0.000171,20.068544,0.9498,0.300,4.28051,0.00000
857.00,4.28141,20.084767,-0.000167,20.068347,0.9499,0.300,4.28141,0.00000
858.00,4.28376,20.084813,-0.000164,20.068304,0.9501,0.300,4.28376,0.00000
859.00,4.28529,20.084858,-0.000160,20.068288,0.9502,0.300,4.28529,0.00000
860.00,4.28455,20.084896,-0.000159,20.068329,0.9503,0.300,4.28455,0.00000
861.00,4.28493,20.084995,-0.000161,20.068368,0.9505,0.300,4.28493,0.00000
862.00,4.28382,20.085096,-0.000167,20.068449,0.9507,0.301,4.28382,0.00000
863.00,4.28163,20.085134,-0.000165,20.068536,0.9509,0.301,4.28163,0.00000
864.00,4.27862,20.085192,-0.000167,20.068586,0.9511,0.301,4.27862,0.00000
865.00,4.27630,20.085187,-0.000168,20.068559,0.9512,0.301,4.27630,0.00000
866.00,4.27384,20.085220,-0.000165,20.068588,0.9514,0.301,4.27384,0.00000
867.00,4.27217,20.085309,-0.000163,20.068712,0.9516,0.301,4.27217,0.00000
868.00,4.27215,20.085340,-0.000161,20.068705,0.9517,0.301,4.27215,0.00000
869.00,4.27384,20.085293,-0.000159,20.068658,0.9519,0.301,4.27384,0.00000
870.00,4.27713,20.085325,-0.000159,20.068638,0.9521,0.301,4.27713,0.00000
871.00,4.28114,20.085275,-0.000159,20.068574,0.9523,0.301,4.28114,0.00000
872.00,4.28625,20.085157,-0.000160,20.068407,0.9525,0.301,4.28625,0.00000
873.00,4.29095,20.085119,-0.000162,20.068397,0.9526,0.301,4.29095,0.00000
874.00,4.29455,20.085200,-0.000163,20.068415,0.9528,0.301,4.29455,0.00000
875.00,4.29592,20.085252,-0.000162,20.068425,0.9529,0.302,4.29592,0.00000
876.00,4.29112,20.085381,-0.000165,20.068529,0.9531,0.302,4.29112,0.00000
877.00,4.28397,20.085552,-0.000161,20.068655,0.9533,0.302,4.28397,0.00000
878.00,4.27557,20.085603,-0.000160,20.068627,0.9535,0.302,4.27557,0.00000
879.00,4.26834,20.085655,-0.000156,20.068655,0.9537,0.302,4.26834,0.00000
880.00,4.26342,20.085732,-0.000155,20.068689,0.9539,0.302,4.26342,0.00000
881.00,4.26723,20.085569,-0.000155,20.068464,0.9541,0.302,4.26723,0.00000
882.00,4.27461,20.085583,-0.000157,20.068442,0.9543,0.302,4.27461,0.00000
883.00,4.28451,20.085550,-0.000157,20.068389,0.9545,0.302,4.28451,0.00000
884.00,4.29203,20.085553,-0.000159,20.068352,0.9547,0.302,4.29203,0.00000
885.00,4.29858,20.085480,-0.000161,20.068319,0.9549,0.302,4.29858,0.00000
886.00,4.30176,20.085687,-0.000163,20.068488,0.9551,0.302,4.30176,0.00000
887.00,4.30215,20.085720,-0.000160,20.068497,0.9553,0.302,4.30215,0.00000
888.00,4.29993,20.085831,-0.000160,20.068622,0.9556,0.302,4.29993,0.00000
889.00,4.29922,20.085794,-0.000158,20.068620,0.9558,0.302,4.29922,0.00000
890.00,4.29800,20.085809,-0.000158,20.068614,0.9560,0.302,4.29800,0.00000
891.00,4.29662,20.085805,-0.000159,20.068610,0.9563,0.302,4.29662,0.00000
892.00,4.29763,20.085818,-0.000159,20.068593,0.9565,0.302,4.29763,0.00000
893.00,4.29849,20.085777,-0.000159,20.068507,0.9568,0.303,4.29849,0.00000
894.00,4.29907,20.085870,-0.000160,20.068563,0.9570,0.303,4.29907,0.00000
895.00,4.29917,20.085966,-0.000159,20.068602,0.9572,0.303,4.29917,0.00000
896.00,4.29872,20.086025,-0.000155,20.068637,0.9575,0.303,4.29872,0.00000
897.00,4.29731,20.086038,-0.000160,20.068641,0.9577,0.303,4.29731,0.00000
898.00,4.29608,20.086098,-0.000161,20.068657,0.9579,0.303,4.29608,0.00000
899.00,4.29480,20.086090,-0.000164,20.068584,0.9582,0.303,4.29480,0.00000
900.00,4.29438,20.086102,-0.000162,20.068572,0.9584,0.303,4.29438,0.00000
@8,2.5000,5.0, 900.112000000001 
901.00,4.29582,20.086077,-0.000166,20.068553,0.9586,0.304,4.29582,0.00000
902.00,4.29660,20.085966,-0.000165,20.068471,0.9588,0.304,4.29660,0.00000
903.00,4.29195,20.085953,-0.000163,20.068461,0.9590,0.304,4.29195,0.00000
904.00,4.27349,20.085946,-0.000160,20.068422,0.9593,0.303,4.27349,0.00000
905.00,4.24034,20.085876,-0.000162,20.068286,0.9595,0.304,4.24034,0.00000
906.00,4.19147,20.085905,-0.000158,20.068306,0.9597,0.304,4.19147,0.00000
907.00,4.13335,20.086023,-0.000157,20.068393,0.9600,0.303,4.13335,0.00000
908.00,4.07723,20.085984,-0.000160,20.068338,0.9602,0.304,4.07723,0.00000
909.00,4.03772,20.086056,-0.000163,20.068413,0.9604,0.304,4.03772,0.00000
910.00,4.02094,20.086129,-0.000163,20.068508,0.9606,0.304,4.02094,0.00000
911.00,4.02748,20.086119,-0.000165,20.068462,0.9608,0.304,4.02748,0.00000
912.00,4.04734,20.086182,-0.000165,20.068491,0.9610,0.304,4.04734,0.00000
913.00,4.07301,20.086224,-0.000164,20.068489,0.9613,0.304,4.07301,0.00000
914.00,4.09865,20.086222,-0.000163,20.068473,0.9616,0.304,4.09865,0.00000
915.00,4.11745,20.086231,-0.000165,20.068481,0.9618,0.304,4.11745,0.00000
916.00,4.12797,20.086308,-0.000163,20.068544,0.9621,0.304,4.12797,0.00000
917.00,4.13568,20.086276,-0.000162,20.068503,0.9623,0.304,4.13568,0.00000
918.00,4.14299,20.086341,-0.000164,20.068547,0.9625,0.305,4.14299,0.00000
919.00,4.14707,20.086370,-0.000162,20.068553,0.9627,0.305,4.14707,0.00000
920.00,4.14748,20.086389,-0.000161,20.068559,0.9629,0.305,4.14748,0.00000
921.00,4.14831,20.086349,-0.000163,20.068480,0.9631,0.305,4.14831,0.00000
922.00,4.14917,20.086332,-0.000163,20.068429,0.9634,0.305,4.14917,0.00000
923.00,4.15067,20.086269,-0.000163,20.068341,0.9636,0.305,4.15067,0.00000
924.00,4.15498,20.086309,-0.000165,20.068385,0.9638,0.305,4.15498,0.00000
925.00,4.16183,20.086354,-0.000164,20.068410,0.9641,0.305,4.16183,0.00000
926.00,4.16890,20.086410,-0.000163,20.068429,0.9643,0.305,4.16890,0.00000
927.00,4.17696,20.086464,-0.000162,20.068470,0.9645,0.305,4.17696,0.00000
928.00,4.18403,20.086590,-0.000161,20.068630,0.9648,0.305,4.18403,0.00000
929.00,4.18933,20.086610,-0.000161,20.068604,0.9650,0.305,4.18933,0.00000
930.00,4.19488,20.086610,-0.000160,20.068623,0.9651,0.305,4.19488,0.00000
931.00,4.20054,20.086606,-0.000158,20.068590,0.9653,0.305,4.20054,0.00000
932.00,4.20543,20.086779,-0.000160,20.068705,0.9655,0.305,4.20543,0.00000
933.00,4.21047,20.086805,-0.000159,20.068650,0.9657,0.305,4.21047,0.00000
934.00,4.21573,20.086840,-0.000156,20.068674,0.9660,0.305,4.21573,0.00000
935.00,4.22074,20.086839,-0.000155,20.068681,0.9661,0.305,4.22074,0.00000
936.00,4.22456,20.086879,-0.000157,20.068789,0.9663,0.305,4.22456,0.00000
937.00,4.22705,20.086784,-0.000157,20.068716,0.9664,0.306,4.22705,0.00000
938.00,4.22959,20.086696,-0.000159,20.068653,0.9665,0.306,4.22959,0.00000
939.00,4.23224,20.086691,-0.000161,20.068615,0.9667,0.306,4.23224,0.00000
940.00,4.23483,20.086753,-0.000160,20.068594,0.9668,0.306,4.23483,0.00000
941.00,4.23728,20.086744,-0.000159,20.068493,0.9669,0.306,4.23728,0.00000
942.00,4.23989,20.086756,-0.000158,20.068445,0.9671,0.306,4.23989,0.00000
943.00,4.24255,20.086822,-0.000156,20.068471,0.9673,0.306,4.24255,0.00000
944.00,4.24379,20.086903,-0.000156,20.068551,0.9674,0.306,4.24379,0.00000
945.00,4.24553,20.086898,-0.000156,20.068504,0.9676,0.306,4.24553,0.00000
946.00,4.24756,20.086903,-0.000158,20.068504,0.9678,0.306,4.24756,0.00000
947.00,4.24953,20.086917,-0.000161,20.068464,0.9679,0.306,4.24953,0.00000
948.00,4.25106,20.086978,-0.000161,20.068474,0.9681,0.306,4.25106,0.00000
949.00,4.25366,20.086901,-0.000162,20.068318,0.9683,0.306,4.25366,0.00000
950.00,4.25618,20.086938,-0.000163,20.068310,0.9685,0.307,4.25618,0.00000
951.00,4.25729,20.086921,-0.000159,20.068261,0.9687,0.306,4.25729,0.00000
952.00,4.25819,20.086890,-0.000159,20.068255,0.9689,0.306,4.25819,0.00000
953.00,4.25859,20.086887,-0.000159,20.068186,0.9690,0.307,4.25859,0.00000
954.00,4.25958,20.086942,-0.000161,20.068277,0.9692,0.307,4.25958,0.00000
955.00,4.26007,20.086925,-0.000161,20.068304,0.9694,0.307,4.26007,0.00000
956.00,4.26184,20.086962,-0.000163,20.068325,0.9695,0.307,4.26184,0.00000
957.00,4.26435,20.087074,-0.000161,20.068451,0.9697,0.307,4.26435,0.00000
958.00,4.26646,20.087097,-0.000164,20.068530,0.9698,0.307,4.26646,0.00000
959.00,4.26787,20.087105,-0.000163,20.068505,0.9700,0.307,4.26787,0.00000
960.00,4.27007,20.087205,-0.000166,20.068566,0.9701,0.307,4.27007,0.00000
961.00,4.27092,20.087209,-0.000168,20.068554,0.9703,0.307,4.27092,0.00000
962.00,4.27179,20.087137,-0.000170,20.068402,0.9704,0.308,4.27179,0.00000
963.00,4.27294,20.087181,-0.000168,20.068409,0.9705,0.308,4.27294,0.00000
964.00,4.27340,20.087153,-0.000170,20.068417,0.9707,0.308,4.27340,0.00000
965.00,4.27318,20.087165,-0.000169,20.068441,0.9708,0.308,4.27318,0.00000
966.00,4.27331,20.087190,-0.000168,20.068444,0.9709,0.308,4.27331,0.00000
967.00,4.27301,20.087227,-0.000167,20.068505,0.9710,0.308,4.27301,0.00000
968.00,4.27392,20.087240,-0.000168,20.068506,0.9712,0.308,4.27392,0.00000
969.00,4.27552,20.087379,-0.000167,20.068551,0.9713,0.308,4.27552,0.00000
970.00,4.27611,20.087454,-0.000167,20.068553,0.9714,0.308,4.27611,0.00000
971.00,4.27704,20.087465,-0.000167,20.068548,0.9714,0.308,4.27704,0.00000
972.00,4.27812,20.087563,-0.000169,20.068613,0.9715,0.309,4.27812,0.00000
973.00,4.27837,20.087574,-0.000171,20.068608,0.9716,0.309,4.27837,0.00000
974.00,4.27875,20.087504,-0.000170,20.068516,0.9716,0.309,4.27875,0.00000
975.00,4.27974,20.087445,-0.000170,20.068449,0.9717,0.309,4.27974,0.00000
976.00,4.28024,20.087526,-0.000170,20.068557,0.9718,0.309,4.28024,0.00000
977.00,4.28089,20.087496,-0.000168,20.068542,0.9718,0.309,4.28089,0.00000
978.00,4.28147,20.087538,-0.000169,20.068587,0.9719,0.309,4.28147,0.00000
979.00,4.28096,20.087588,-0.000168,20.068645,0.9720,0.309,4.28096,0.00000
980.00,4.28068,20.087510,-0.000170,20.068583,0.9720,0.309,4.28068,0.00000
981.00,4.28137,20.087465,-0.000171,20.068474,0.9721,0.309,4.28137,0.00000
982.00,4.28124,20.087560,-0.000168,20.068513,0.9721,0.310,4.28124,0.00000
983.00,4.28210,20.087573,-0.000165,20.068465,0.9722,0.310,4.28210,0.00000
984.00,4.28270,20.087590,-0.000166,20.068463,0.9722,0.310,4.28270,0.00000
985.00,4.28335,20.087676,-0.000164,20.068501,0.9722,0.310,4.28335,0.00000
986.00,4.28286,20.087778,-0.000164,20.068530,0.9723,0.310,4.28286,0.00000
987.00,4.28298,20.087696,-0.000164,20.068435,0.9723,0.310,4.28298,0.00000
988.00,4.28272,20.087697,-0.000162,20.068445,0.9723,0.310,4.28272,0.00000
989.00,4.28271,20.087758,-0.000162,20.068453,0.9723,0.310,4.28271,0.00000
990.00,4.28235,20.087785,-0.000161,20.068432,0.9724,0.310,4.28235,0.00000
991.00,4.28306,20.087731,-0.000163,20.068386,0.9724,0.310,4.28306,0.00000
992.00,4.28364,20.087803,-0.000162,20.068430,0.9724,0.310,4.28364,0.00000
993.00,4.28240,20.087895,-0.000163,20.068471,0.9724,0.310,4.28240,0.00000
994.00,4.28212,20.087892,-0.000162,20.068434,0.9724,0.310,4.28212,0.00000
995.00,4.28145,20.087867,-0.000162,20.068417,0.9725,0.310,4.28145,0.00000
996.00,4.28082,20.087903,-0.000162,20.068461,0.9725,0.311,4.28082,0.00000
997.00,4.28170,20.087898,-0.000164,20.068413,0.9725,0.311,4.28170,0.00000
998.00,4.28243,20.087821,-0.000166,20.068341,0.9726,0.311,4.28243,0.00000
999.00,4.28345,20.087841,-0.000164,20.068359,0.9726,0.311,4.28345,0.00000
1000.00,4.28416,20.088009,-0.000161,20.068449,0.9727,0.311,4.28416,0.00000
1001.00,4.28478,20.088063,-0.000155,20.068461,0.9728,0.311,4.28478,0.00000
1002.00,4.28339,20.088161,-0.000155,20.068494,0.9728,0.311,4.28339,0.00000
1003.00,4.28375,20.088236,-0.000154,20.068537,0.9729,0.311,4.28375,0.00000
1004.00,4.28316,20.088183,-0.000158,20.068453,0.9730,0.311,4.28316,0.00000
1005.00,4.28350,20.088186,-0.000159,20.068471,0.9731,0.311,4.28350,0.00000
1006.00,4.28418,20.088279,-0.000158,20.068499,0.9732,0.311,4.28418,0.00000
1007.00,4.28479,20.088188,-0.000155,20.068446,0.9733,0.311,4.28479,0.00000
1008.00,4.28397,20.088144,-0.000155,20.068391,0.9734,0.311,4.28397,0.00000
1009.00,4.28363,20.088192,-0.000151,20.068407,0.9735,0.311,4.28363,0.00000
1010.00,4.28369,20.088082,-0.000150,20.068288,0.9736,0.311,4.28369,0.00000
1011.00,4.28363,20.087969,-0.000150,20.068206,0.9737,0.311,4.28363,0.00000
1012.00,4.28424,20.087970,-0.000151,20.068204,0.9738,0.311,4.28424,0.00000
1013.00,4.28562,20.088003,-0.000152,20.068159,0.9739,0.311,4.28562,0.00000
1014.00,4.28628,20.088011,-0.000153,20.068159,0.9740,0.311,4.28628,0.00000
1015.00,4.28690,20.088074,-0.000155,20.068176,0.9742,0.312,4.28690,0.00000
1016.00,4.28708,20.088119,-0.000158,20.068205,0.9743,0.312,4.28708,0.00000
1017.00,4.28707,20.088187,-0.000159,20.068309,0.9744,0.312,4.28707,0.00000
1018.00,4.28684,20.088152,-0.000157,20.068278,0.9745,0.312,4.28684,0.00000
1019.00,4.28730,20.088212,-0.000157,20.068316,0.9747,0.312,4.28730,0.00000
1020.00,4.28677,20.088214,-0.000157,20.068341,0.9748,0.312,4.28677,0.00000
@9,2.5000,5.0, 1020.02600000001 
1021.00,4.28718,20.088253,-0.000154,20.068341,0.9749,0.312,4.28718,0.00000
1022.00,4.28763,20.088299,-0.000152,20.068317,0.9750,0.312,4.28763,0.00000
1023.00,4.28273,20.088442,-0.000151,20.068454,0.9751,0.312,4.28273,0.00000
1024.00,4.26442,20.088445,-0.000149,20.068469,0.9752,0.312,4.26442,0.00000
1025.00,4.23235,20.088536,-0.000149,20.068537,0.9753,0.312,4.23235,0.00000
1026.00,4.18656,20.088576,-0.000149,20.068555,0.9755,0.312,4.18656,0.00000
1027.00,4.13178,20.088571,-0.000152,20.068505,0.9756,0.312,4.13178,0.00000
1028.00,4.08099,20.088552,-0.000154,20.068430,0.9756,0.312,4.08099,0.00000
1029.00,4.05070,20.088507,-0.000155,20.068406,0.9757,0.313,4.05070,0.00000
1030.00,4.04213,20.088522,-0.000156,20.068338,0.9758,0.313,4.04213,0.00000
1031.00,4.05271,20.088513,-0.000156,20.068316,0.9759,0.313,4.05271,0.00000
1032.00,4.07696,20.088609,-0.000155,20.068345,0.9759,0.313,4.07696,0.00000
1033.00,4.10569,20.088680,-0.000155,20.068414,0.9760,0.313,4.10569,0.00000
1034.00,4.12878,20.088785,-0.000156,20.068447,0.9761,0.313,4.12878,0.00000
1035.00,4.14570,20.088751,-0.000155,20.068461,0.9761,0.313,4.14570,0.00000
1036.00,4.15762,20.088832,-0.000157,20.068517,0.9762,0.313,4.15762,0.00000
1037.00,4.16594,20.088848,-0.000153,20.068613,0.9762,0.313,4.16594,0.00000
1038.00,4.17255,20.088865,-0.000151,20.068621,0.9763,0.313,4.17255,0.00000
1039.00,4.17819,20.088828,-0.000148,20.068555,0.9764,0.313,4.17819,0.00000
1040.00,4.18346,20.088846,-0.000151,20.068506,0.9765,0.313,4.18346,0.00000
1041.00,4.18836,20.088912,-0.000149,20.068574,0.9766,0.313,4.18836,0.00000
1042.00,4.19332,20.088899,-0.000151,20.068463,0.9766,0.313,4.19332,0.00000
1043.00,4.19860,20.088855,-0.000152,20.068401,0.9766,0.313,4.19860,0.00000
1044.00,4.20322,20.088938,-0.000157,20.068469,0.9766,0.314,4.20322,0.00000
1045.00,4.20767,20.089053,-0.000156,20.068574,0.9766,0.314,4.20767,0.00000
1046.00,4.21206,20.089049,-0.000154,20.068542,0.9766,0.314,4.21206,0.00000
1047.00,4.21564,20.089034,-0.000153,20.068518,0.9766,0.314,4.21564,0.00000
1048.00,4.21781,20.089061,-0.000152,20.068525,0.9767,0.314,4.21781,0.00000
1049.00,4.22174,20.089095,-0.000147,20.068542,0.9767,0.314,4.22174,0.00000
1050.00,4.22458,20.089071,-0.000142,20.068485,0.9767,0.314,4.22458,0.00000
1051.00,4.22719,20.089095,-0.000145,20.068458,0.9768,0.314,4.22719,0.00000
1052.00,4.23011,20.089136,-0.000147,20.068523,0.9768,0.314,4.23011,0.00000
1053.00,4.23218,20.089171,-0.000145,20.068561,0.9769,0.314,4.23218,0.00000
1054.00,4.23359,20.089179,-0.000145,20.068526,0.9769,0.314,4.23359,0.00000
1055.00,4.23582,20.089205,-0.000148,20.068549,0.9769,0.314,4.23582,0.00000
1056.00,4.23817,20.089215,-0.000147,20.068558,0.9769,0.314,4.23817,0.00000
1057.00,4.24078,20.089269,-0.000147,20.068517,0.9770,0.314,4.24078,0.00000
1058.00,4.24377,20.089268,-0.000147,20.068506,0.9770,0.314,4.24377,0.00000
1059.00,4.24537,20.089317,-0.000147,20.068586,0.9770,0.314,4.24537,0.00000
1060.00,4.24734,20.089395,-0.000144,20.068619,0.9771,0.314,4.24734,0.00000
1061.00,4.24889,20.089395,-0.000142,20.068593,0.9771,0.314,4.24889,0.00000
1062.00,4.24913,20.089359,-0.000140,20.068584,0.9772,0.314,4.24913,0.00000
1063.00,4.25066,20.089447,-0.000139,20.068602,0.9772,0.314,4.25066,0.00000
1064.00,4.25301,20.089451,-0.000142,20.068561,0.9773,0.314,4.25301,0.00000
1065.00,4.25545,20.089369,-0.000143,20.068484,0.9774,0.314,4.25545,0.00000
1066.00,4.25666,20.089428,-0.000145,20.068526,0.9775,0.314,4.25666,0.00000
1067.00,4.25869,20.089535,-0.000147,20.068597,0.9776,0.314,4.25869,0.00000
1068.00,4.26009,20.089484,-0.000151,20.068555,0.9777,0.315,4.26009,0.00000
1069.00,4.26168,20.089539,-0.000152,20.068577,0.9778,0.315,4.26168,0.00000
1070.00,4.26206,20.089601,-0.000151,20.068603,0.9778,0.315,4.26206,0.00000
1071.00,4.26284,20.089603,-0.000149,20.068601,0.9779,0.315,4.26284,0.00000
1072.00,4.26296,20.089597,-0.000148,20.068618,0.9780,0.315,4.26296,0.00000
1073.00,4.26338,20.089558,-0.000144,20.068556,0.9781,0.315,4.26338,0.00000
1074.00,4.26346,20.089529,-0.000142,20.068496,0.9782,0.315,4.26346,0.00000
1075.00,4.26422,20.089567,-0.000144,20.068520,0.9783,0.315,4.26422,0.00000
1076.00,4.26497,20.089538,-0.000144,20.068426,0.9784,0.315,4.26497,0.00000
1077.00,4.26600,20.089481,-0.000145,20.068335,0.9785,0.315,4.26600,0.00000
1078.00,4.26727,20.089530,-0.000149,20.068340,0.9787,0.315,4.26727,0.00000
1079.00,4.26843,20.089652,-0.000149,20.068460,0.9788,0.315,4.26843,0.00000
1080.00,4.26991,20.089653,-0.000150,20.068451,0.9789,0.315,4.26991,0.00000
1081.00,4.27130,20.089714,-0.000151,20.068487,0.9790,0.315,4.27130,0.00000
1082.00,4.27230,20.089821,-0.000151,20.068528,0.9792,0.315,4.27230,0.00000
1083.00,4.27265,20.089866,-0.000152,20.068562,0.9793,0.316,4.27265,0.00000
1084.00,4.27329,20.089884,-0.000153,20.068528,0.9794,0.316,4.27329,0.00000
1085.00,4.27304,20.089875,-0.000151,20.068487,0.9796,0.316,4.27304,0.00000
1086.00,4.27282,20.089916,-0.000155,20.068533,0.9797,0.316,4.27282,0.00000
1087.00,4.27275,20.089962,-0.000154,20.068578,0.9798,0.316,4.27275,0.00000
1088.00,4.27296,20.090078,-0.000154,20.068673,0.9799,0.316,4.27296,0.00000
1089.00,4.27380,20.089897,-0.000157,20.068487,0.9801,0.316,4.27380,0.00000
1090.00,4.27454,20.089894,-0.000157,20.068471,0.9802,0.316,4.27454,0.00000
1091.00,4.27630,20.089922,-0.000152,20.068483,0.9803,0.316,4.27630,0.00000
1092.00,4.27810,20.089914,-0.000155,20.068449,0.9804,0.316,4.27810,0.00000
1093.00,4.27967,20.089890,-0.000157,20.068405,0.9805,0.316,4.27967,0.00000
1094.00,4.28048,20.089991,-0.000154,20.068537,0.9806,0.316,4.28048,0.00000
1095.00,4.28165,20.090010,-0.000156,20.068569,0.9807,0.316,4.28165,0.00000
1096.00,4.28238,20.090005,-0.000161,20.068517,0.9808,0.317,4.28238,0.00000
1097.00,4.28208,20.090026,-0.000160,20.068506,0.9809,0.317,4.28208,0.00000
1098.00,4.28135,20.090009,-0.000159,20.068502,0.9810,0.317,4.28135,0.00000
1099.00,4.28060,20.090061,-0.000161,20.068525,0.9812,0.317,4.28060,0.00000
1100.00,4.28080,20.090175,-0.000159,20.068542,0.9813,0.317,4.28080,0.00000
1101.00,4.27956,20.090177,-0.000157,20.068522,0.9814,0.317,4.27956,0.00000
1102.00,4.28041,20.090167,-0.000158,20.068543,0.9815,0.317,4.28041,0.00000
1103.00,4.28041,20.090184,-0.000160,20.068488,0.9816,0.317,4.28041,0.00000
1104.00,4.28100,20.090223,-0.000159,20.068452,0.9817,0.317,4.28100,0.00000
1105.00,4.28020,20.090204,-0.000159,20.068428,0.9818,0.317,4.28020,0.00000
1106.00,4.28109,20.090291,-0.000160,20.068467,0.9819,0.317,4.28109,0.00000
1107.00,4.28042,20.090282,-0.000158,20.068403,0.9820,0.317,4.28042,0.00000
1108.00,4.28103,20.090367,-0.000154,20.068493,0.9821,0.317,4.28103,0.00000
1109.00,4.28131,20.090359,-0.000154,20.068511,0.9822,0.317,4.28131,0.00000
1110.00,4.28196,20.090378,-0.000154,20.068534,0.9823,0.317,4.28196,0.00000
1111.00,4.28247,20.090324,-0.000154,20.068530,0.9823,0.317,4.28247,0.00000
1112.00,4.28331,20.090353,-0.000156,20.068513,0.9824,0.317,4.28331,0.00000
1113.00,4.28428,20.090327,-0.000158,20.068427,0.9825,0.318,4.28428,0.00000
1114.00,4.28493,20.090392,-0.000159,20.068428,0.9826,0.318,4.28493,0.00000
1115.00,4.28523,20.090385,-0.000162,20.068402,0.9827,0.318,4.28523,0.00000
1116.00,4.28628,20.090442,-0.000160,20.068393,0.9828,0.318,4.28628,0.00000
1117.00,4.28753,20.090543,-0.000159,20.068519,0.9828,0.318,4.28753,0.00000
1118.00,4.28725,20.090559,-0.000158,20.068577,0.9829,0.318,4.28725,0.00000
1119.00,4.28692,20.090478,-0.000158,20.068470,0.9829,0.318,4.28692,0.00000
1120.00,4.28664,20.090531,-0.000153,20.068482,0.9830,0.318,4.28664,0.00000
1121.00,4.28539,20.090517,-0.000154,20.068460,0.9830,0.318,4.28539,0.00000
1122.00,4.28391,20.090444,-0.000154,20.068354,0.9831,0.318,4.28391,0.00000
1123.00,4.28450,20.090469,-0.000153,20.068361,0.9831,0.318,4.28450,0.00000
1124.00,4.28535,20.090576,-0.000150,20.068460,0.9831,0.318,4.28535,0.00000
1125.00,4.28518,20.090530,-0.000152,20.068383,0.9832,0.318,4.28518,0.00000
1126.00,4.28524,20.090536,-0.000150,20.068386,0.9832,0.318,4.28524,0.00000
1127.00,4.28557,20.090604,-0.000150,20.068434,0.9832,0.318,4.28557,0.00000
1128.00,4.28525,20.090668,-0.000152,20.068463,0.9833,0.318,4.28525,0.00000
1129.00,4.28512,20.090645,-0.000154,20.068457,0.9833,0.318,4.28512,0.00000
1130.00,4.28663,20.090741,-0.000153,20.068576,0.9833,0.318,4.28663,0.00000
1131.00,4.28742,20.090759,-0.000155,20.068567,0.9833,0.318,4.28742,0.00000
1132.00,4.28753,20.090813,-0.000155,20.068604,0.9833,0.318,4.28753,0.00000
1133.00,4.28774,20.090799,-0.000154,20.068539,0.9833,0.318,4.28774,0.00000
1134.00,4.28722,20.090787,-0.000154,20.068493,0.9833,0.319,4.28722,0.00000
1135.00,4.28646,20.090819,-0.000153,20.068497,0.9833,0.319,4.28646,0.00000
1136.00,4.28652,20.090922,-0.000154,20.068560,0.9834,0.319,4.28652,0.00000
1137.00,4.28695,20.090943,-0.000155,20.068537,0.9834,0.319,4.28695,0.00000
1138.00,4.28708,20.091021,-0.000155,20.068566,0.9834,0.319,4.28708,0.00000
1139.00,4.28753,20.091008,-0.000152,20.068515,0.9834,0.319,4.28753,0.00000
1140.00,4.28833,20.091033,-0.000153,20.068451,0.9834,0.319,4.28833,0.00000
@10,2.5000,5.0, 1140.039 
1141.00,4.28923,20.090993,-0.000156,20.068398,0.9834,0.319,4.28923,0.00000
1142.00,4.28957,20.090969,-0.000158,20.068395,0.9835,0.319,4.28957,0.00000
1143.00,4.28645,20.090946,-0.000158,20.068372,0.9835,0.319,4.28645,0.00000
1144.00,4.27262,20.091114,-0.000159,20.068541,0.9835,0.319,4.27262,0.00000
1145.00,4.24550,20.091118,-0.000164,20.068614,0.9835,0.320,4.24550,0.00000
1146.00,4.20625,20.091150,-0.000159,20.068653,0.9835,0.319,4.20625,0.00000
1147.00,4.15938,20.091069,-0.000155,20.068560,0.9836,0.319,4.15938,0.00000
1148.00,4.11268,20.091112,-0.000154,20.068569,0.9836,0.319,4.11268,0.00000
1149.00,4.08102,20.091104,-0.000157,20.068511,0.9836,0.319,4.08102,0.00000
1150.00,4.06932,20.091148,-0.000156,20.068443,0.9836,0.320,4.06932,0.00000
1151.00,4.07586,20.091195,-0.000161,20.068427,0.9837,0.320,4.07586,0.00000
1152.00,4.09626,20.091366,-0.000165,20.068472,0.9838,0.320,4.09626,0.00000
1153.00,4.12320,20.091414,-0.000168,20.068517,0.9839,0.320,4.12320,0.00000
1154.00,4.14716,20.091427,-0.000168,20.068489,0.9840,0.320,4.14716,0.00000
1155.00,4.16492,20.091430,-0.000169,20.068472,0.9840,0.320,4.16492,0.00000
1156.00,4.17752,20.091409,-0.000169,20.068405,0.9841,0.321,4.17752,0.00000
1157.00,4.18494,20.091458,-0.000167,20.068414,0.9842,0.321,4.18494,0.00000
1158.00,4.18965,20.091468,-0.000163,20.068366,0.9843,0.321,4.18965,0.00000
1159.00,4.19366,20.091502,-0.000160,20.068355,0.9844,0.321,4.19366,0.00000
1160.00,4.19683,20.091553,-0.000158,20.068389,0.9845,0.321,4.19683,0.00000
1161.00,4.20024,20.091567,-0.000157,20.068392,0.9846,0.321,4.20024,0.00000
1162.00,4.20427,20.091497,-0.000159,20.068337,0.9846,0.321,4.20427,0.00000
1163.00,4.20901,20.091542,-0.000163,20.068376,0.9846,0.321,4.20901,0.00000
1164.00,4.21349,20.091583,-0.000164,20.068390,0.9847,0.321,4.21349,0.00000
1165.00,4.21850,20.091577,-0.000163,20.068366,0.9847,0.321,4.21850,0.00000
1166.00,4.22188,20.091659,-0.000161,20.068432,0.9848,0.321,4.22188,0.00000
1167.00,4.22500,20.091733,-0.000158,20.068497,0.9848,0.321,4.22500,0.00000
1168.00,4.22764,20.091717,-0.000157,20.068511,0.9849,0.321,4.22764,0.00000
1169.00,4.23022,20.091703,-0.000156,20.068549,0.9850,0.321,4.23022,0.00000
1170.00,4.23237,20.091672,-0.000158,20.068567,0.9851,0.321,4.23237,0.00000
1171.00,4.23441,20.091692,-0.000161,20.068582,0.9851,0.321,4.23441,0.00000
1172.00,4.23646,20.091613,-0.000161,20.068520,0.9852,0.322,4.23646,0.00000
1173.00,4.23885,20.091600,-0.000160,20.068448,0.9852,0.322,4.23885,0.00000
1174.00,4.23960,20.091621,-0.000162,20.068440,0.9853,0.322,4.23960,0.00000
1175.00,4.24054,20.091747,-0.000163,20.068502,0.9853,0.322,4.24054,0.00000
1176.00,4.24315,20.091739,-0.000162,20.068448,0.9853,0.322,4.24315,0.00000
1177.00,4.24605,20.091818,-0.000164,20.068496,0.9854,0.322,4.24605,0.00000
1178.00,4.24818,20.091822,-0.000163,20.068499,0.9854,0.322,4.24818,0.00000
1179.00,4.25205,20.091767,-0.000160,20.068406,0.9854,0.322,4.25205,0.00000
1180.00,4.25472,20.091735,-0.000158,20.068356,0.9855,0.322,4.25472,0.00000
1181.00,4.25569,20.091723,-0.000156,20.068342,0.9855,0.322,4.25569,0.00000
1182.00,4.25600,20.091733,-0.000155,20.068323,0.9856,0.322,4.25600,0.00000
1183.00,4.25632,20.091791,-0.000157,20.068371,0.9856,0.322,4.25632,0.00000
1184.00,4.25679,20.091949,-0.000156,20.068541,0.9857,0.322,4.25679,0.00000
1185.00,4.25813,20.091938,-0.000157,20.068555,0.9858,0.323,4.25813,0.00000
1186.00,4.25867,20.091985,-0.000160,20.068595,0.9859,0.323,4.25867,0.00000
1187.00,4.25963,20.092039,-0.000158,20.068628,0.9860,0.323,4.25963,0.00000
1188.00,4.26080,20.092068,-0.000158,20.068615,0.9861,0.323,4.26080,0.00000
1189.00,4.26099,20.091981,-0.000160,20.068517,0.9862,0.323,4.26099,0.00000
1190.00,4.26172,20.091995,-0.000156,20.068501,0.9864,0.323,4.26172,0.00000
1191.00,4.26360,20.092060,-0.000155,20.068561,0.9865,0.323,4.26360,0.00000
1192.00,4.26412,20.092046,-0.000155,20.068536,0.9867,0.323,4.26412,0.00000
1193.00,4.26474,20.092034,-0.000153,20.068475,0.9868,0.323,4.26474,0.00000
1194.00,4.26529,20.092133,-0.000154,20.068516,0.9870,0.323,4.26529,0.00000
1195.00,4.26474,20.092228,-0.000156,20.068514,0.9871,0.323,4.26474,0.00000
1196.00,4.26442,20.092172,-0.000153,20.068430,0.9873,0.323,4.26442,0.00000
1197.00,4.26536,20.092187,-0.000152,20.068385,0.9874,0.323,4.26536,0.00000
1198.00,4.26588,20.092204,-0.000151,20.068375,0.9875,0.323,4.26588,0.00000
1199.00,4.26631,20.092212,-0.000149,20.068355,0.9877,0.323,4.26631,0.00000
1200.00,4.26688,20.092214,-0.000150,20.068341,0.9878,0.323,4.26688,0.00000
1201.00,4.26746,20.092233,-0.000153,20.068361,0.9879,0.323,4.26746,0.00000
1202.00,4.26854,20.092238,-0.000154,20.068389,0.9881,0.323,4.26854,0.00000
1203.00,4.26857,20.092225,-0.000157,20.068378,0.9881,0.324,4.26857,0.00000
1204.00,4.26952,20.092221,-0.000157,20.068356,0.9882,0.324,4.26952,0.00000
1205.00,4.27118,20.092156,-0.000157,20.068295,0.9883,0.324,4.27118,0.00000
1206.00,4.27284,20.092126,-0.000154,20.068153,0.9885,0.323,4.27284,0.00000
1207.00,4.27347,20.092139,-0.000155,20.068109,0.9886,0.323,4.27347,0.00000
1208.00,4.27410,20.092185,-0.000152,20.068094,0.9887,0.323,4.27410,0.00000
1209.00,4.27407,20.092169,-0.000153,20.068066,0.9888,0.323,4.27407,0.00000
1210.00,4.27420,20.092218,-0.000156,20.068147,0.9888,0.324,4.27420,0.00000
1211.00,4.27393,20.092327,-0.000156,20.068270,0.9889,0.324,4.27393,0.00000
1212.00,4.27381,20.092375,-0.000157,20.068344,0.9890,0.324,4.27381,0.00000
1213.00,4.27442,20.092389,-0.000156,20.068393,0.9891,0.324,4.27442,0.00000
1214.00,4.27504,20.092398,-0.000159,20.068352,0.9891,0.324,4.27504,0.00000
1215.00,4.27567,20.092441,-0.000159,20.068326,0.9893,0.324,4.27567,0.00000
1216.00,4.27595,20.092493,-0.000162,20.068342,0.9894,0.324,4.27595,0.00000
1217.00,4.27657,20.092476,-0.000161,20.068333,0.9895,0.324,4.27657,0.00000
1218.00,4.27737,20.092450,-0.000163,20.068277,0.9896,0.325,4.27737,0.00000
1219.00,4.27889,20.092487,-0.000161,20.068309,0.9897,0.325,4.27889,0.00000
1220.00,4.27968,20.092506,-0.000161,20.068300,0.9897,0.325,4.27968,0.00000
1221.00,4.28100,20.092472,-0.000160,20.068286,0.9897,0.325,4.28100,0.00000
1222.00,4.28065,20.092550,-0.000162,20.068267,0.9898,0.325,4.28065,0.00000
1223.00,4.28057,20.092604,-0.000164,20.068309,0.9899,0.325,4.28057,0.00000
1224.00,4.28006,20.092687,-0.000163,20.068397,0.9900,0.325,4.28006,0.00000
1225.00,4.27965,20.092770,-0.000159,20.068534,0.9901,0.325,4.27965,0.00000
1226.00,4.27927,20.092772,-0.000157,20.068514,0.9901,0.325,4.27927,0.00000
1227.00,4.28013,20.092767,-0.000152,20.068505,0.9902,0.325,4.28013,0.00000
1228.00,4.28096,20.092794,-0.000148,20.068533,0.9902,0.325,4.28096,0.00000
1229.00,4.28119,20.092679,-0.000147,20.068415,0.9902,0.325,4.28119,0.00000
1230.00,4.28035,20.092616,-0.000147,20.068306,0.9903,0.325,4.28035,0.00000
1231.00,4.28042,20.092657,-0.000149,20.068340,0.9903,0.325,4.28042,0.00000
1232.00,4.28042,20.092656,-0.000152,20.068313,0.9904,0.325,4.28042,0.00000
1233.00,4.27926,20.092722,-0.000152,20.068351,0.9905,0.325,4.27926,0.00000
1234.00,4.27930,20.092818,-0.000156,20.068401,0.9906,0.325,4.27930,0.00000
1235.00,4.28025,20.092929,-0.000155,20.068468,0.9907,0.325,4.28025,0.00000
1236.00,4.28293,20.092885,-0.000156,20.068387,0.9908,0.325,4.28293,0.00000
1237.00,4.29112,20.092919,-0.000159,20.068435,0.9908,0.325,4.29112,0.00000
1238.00,4.29988,20.092932,-0.000160,20.068368,0.9909,0.325,4.29988,0.00000
1239.00,4.30643,20.092963,-0.000160,20.068336,0.9910,0.326,4.30643,0.00000
1240.00,4.31188,20.092917,-0.000162,20.068241,0.9910,0.326,4.31188,0.00000
1241.00,4.31378,20.093000,-0.000162,20.068268,0.9911,0.326,4.31378,0.00000
1242.00,4.30899,20.093069,-0.000159,20.068287,0.9912,0.326,4.30899,0.00000
1243.00,4.30313,20.093062,-0.000158,20.068305,0.9913,0.326,4.30313,0.00000
1244.00,4.29796,20.093022,-0.000155,20.068278,0.9914,0.326,4.29796,0.00000
1245.00,4.29488,20.093073,-0.000153,20.068312,0.9915,0.326,4.29488,0.00000
1246.00,4.29314,20.093080,-0.000152,20.068329,0.9916,0.326,4.29314,0.00000
1247.00,4.29196,20.093015,-0.000153,20.068258,0.9916,0.326,4.29196,0.00000
1248.00,4.29116,20.093074,-0.000154,20.068302,0.9917,0.326,4.29116,0.00000
1249.00,4.29163,20.093141,-0.000151,20.068323,0.9918,0.326,4.29163,0.00000
1250.00,4.29115,20.093182,-0.000153,20.068297,0.9918,0.326,4.29115,0.00000
1251.00,4.28975,20.093209,-0.000154,20.068319,0.9918,0.326,4.28975,0.00000
1252.00,4.28924,20.093255,-0.000154,20.068344,0.9919,0.326,4.28924,0.00000
1253.00,4.28897,20.093258,-0.000152,20.068300,0.9919,0.326,4.28897,0.00000
1254.00,4.28808,20.093298,-0.000157,20.068372,0.9920,0.326,4.28808,0.00000
1255.00,4.28744,20.093251,-0.000159,20.068350,0.9920,0.327,4.28744,0.00000
1256.00,4.28680,20.093316,-0.000159,20.068374,0.9920,0.327,4.28680,0.00000
1257.00,4.28639,20.093340,-0.000158,20.068375,0.9921,0.327,4.28639,0.00000
1258.00,4.28650,20.093342,-0.000159,20.068370,0.9922,0.327,4.28650,0.00000
1259.00,4.28641,20.093353,-0.000161,20.068347,0.9922,0.327,4.28641,0.00000
1260.00,4.28598,20.093363,-0.000161,20.068293,0.9923,0.327,4.28598,0.00000
1261.00,4.28550,20.093382,-0.000160,20.068283,0.9924,0.327,4.28550,0.00000
@11,2.5000,5.0, 1260.034 
1262.00,4.28504,20.093395,-0.000162,20.068282,0.9924,0.327,4.28504,0.00000
1263.00,4.28084,20.093460,-0.000161,20.068327,0.9925,0.327,4.28084,0.00000
1264.00,4.26522,20.093524,-0.000157,20.068371,0.9926,0.327,4.26522,0.00000
1265.00,4.23830,20.093561,-0.000158,20.068428,0.9926,0.327,4.23830,0.00000
1266.00,4.20204,20.093581,-0.000158,20.068431,0.9927,0.327,4.20204,0.00000
1267.00,4.15810,20.093645,-0.000159,20.068482,0.9927,0.327,4.15810,0.00000
1268.00,4.11781,20.093658,-0.000162,20.068510,0.9928,0.328,4.11781,0.00000
1269.00,4.09431,20.093598,-0.000163,20.068486,0.9929,0.328,4.09431,0.00000
1270.00,4.08876,20.093618,-0.000161,20.068536,0.9929,0.328,4.08876,0.00000
1271.00,4.09729,20.093637,-0.000161,20.068528,0.9930,0.328,4.09729,0.00000
1272.00,4.11707,20.093597,-0.000161,20.068427,0.9930,0.328,4.11707,0.00000
1273.00,4.13910,20.093593,-0.000158,20.068388,0.9931,0.328,4.13910,0.00000
1274.00,4.15765,20.093671,-0.000159,20.068371,0.9931,0.328,4.15765,0.00000
1275.00,4.17170,20.093728,-0.000161,20.068316,0.9931,0.328,4.17170,0.00000
1276.00,4.18192,20.093780,-0.000164,20.068345,0.9932,0.328,4.18192,0.00000
1277.00,4.18918,20.093970,-0.000162,20.068527,0.9933,0.328,4.18918,0.00000
1278.00,4.19552,20.094066,-0.000165,20.068525,0.9934,0.329,4.19552,0.00000
1279.00,4.20080,20.094069,-0.000162,20.068523,0.9934,0.328,4.20080,0.00000
1280.00,4.20532,20.094036,-0.000160,20.068498,0.9935,0.328,4.20532,0.00000
1281.00,4.20971,20.094055,-0.000156,20.068550,0.9936,0.328,4.20971,0.00000
1282.00,4.21391,20.094000,-0.000155,20.068512,0.9936,0.328,4.21391,0.00000
1283.00,4.21685,20.094017,-0.000151,20.068553,0.9936,0.328,4.21685,0.00000
1284.00,4.21998,20.094087,-0.000150,20.068582,0.9937,0.328,4.21998,0.00000
1285.00,4.22190,20.094111,-0.000149,20.068603,0.9938,0.328,4.22190,0.00000
1286.00,4.22441,20.094104,-0.000148,20.068537,0.9938,0.328,4.22441,0.00000
1287.00,4.22631,20.094034,-0.000150,20.068433,0.9939,0.328,4.22631,0.00000
1288.00,4.22923,20.093988,-0.000151,20.068354,0.9939,0.329,4.22923,0.00000
1289.00,4.23112,20.093978,-0.000152,20.068301,0.9940,0.329,4.23112,0.00000
1290.00,4.23367,20.094051,-0.000151,20.068337,0.9941,0.329,4.23367,0.00000
1291.00,4.23564,20.094000,-0.000155,20.068303,0.9942,0.329,4.23564,0.00000
1292.00,4.23730,20.094014,-0.000153,20.068319,0.9943,0.329,4.23730,0.00000
1293.00,4.23821,20.094013,-0.000152,20.068359,0.9944,0.329,4.23821,0.00000
1294.00,4.24020,20.094008,-0.000154,20.068393,0.9945,0.329,4.24020,0.00000
1295.00,4.24093,20.094011,-0.000155,20.068383,0.9946,0.329,4.24093,0.00000
1296.00,4.24304,20.094034,-0.000150,20.068378,0.9947,0.329,4.24304,0.00000
1297.00,4.24440,20.094129,-0.000150,20.068413,0.9947,0.329,4.24440,0.00000
1298.00,4.24624,20.094222,-0.000154,20.068427,0.9948,0.329,4.24624,0.00000
1299.00,4.24819,20.094231,-0.000154,20.068386,0.9949,0.329,4.24819,0.00000
1300.00,4.25075,20.094234,-0.000158,20.068354,0.9949,0.329,4.25075,0.00000
1301.00,4.25205,20.094289,-0.000163,20.068387,0.9950,0.330,4.25205,0.00000
1302.00,4.25367,20.094315,-0.000165,20.068408,0.9950,0.330,4.25367,0.00000
1303.00,4.25450,20.094269,-0.000164,20.068380,0.9951,0.330,4.25450,0.00000
1304.00,4.25527,20.094321,-0.000163,20.068426,0.9951,0.330,4.25527,0.00000
1305.00,4.25640,20.094287,-0.000162,20.068420,0.9952,0.330,4.25640,0.00000
1306.00,4.25750,20.094262,-0.000163,20.068342,0.9952,0.330,4.25750,0.00000
1307.00,4.25898,20.094231,-0.000163,20.068274,0.9953,0.330,4.25898,0.00000
1308.00,4.26104,20.094235,-0.000162,20.068230,0.9953,0.330,4.26104,0.00000
1309.00,4.26161,20.094184,-0.000160,20.068164,0.9954,0.330,4.26161,0.00000
1310.00,4.26190,20.094242,-0.000161,20.068175,0.9955,0.331,4.26190,0.00000
1311.00,4.26344,20.094291,-0.000160,20.068224,0.9955,0.331,4.26344,0.00000
1312.00,4.26450,20.094327,-0.000159,20.068247,0.9956,0.331,4.26450,0.00000
1313.00,4.26541,20.094317,-0.000158,20.068262,0.9956,0.331,4.26541,0.00000
1314.00,4.26689,20.094317,-0.000159,20.068237,0.9957,0.331,4.26689,0.00000
1315.00,4.26764,20.094317,-0.000156,20.068238,0.9957,0.331,4.26764,0.00000
1316.00,4.26709,20.094331,-0.000154,20.068240,0.9958,0.331,4.26709,0.00000
1317.00,4.26743,20.094354,-0.000154,20.068257,0.9958,0.331,4.26743,0.00000
1318.00,4.26746,20.094418,-0.000155,20.068282,0.9959,0.331,4.26746,0.00000
1319.00,4.26769,20.094466,-0.000157,20.068321,0.9959,0.331,4.26769,0.00000
1320.00,4.26845,20.094538,-0.000158,20.068353,0.9960,0.331,4.26845,0.00000
1321.00,4.26835,20.094558,-0.000160,20.068377,0.9960,0.331,4.26835,0.00000
1322.00,4.26883,20.094558,-0.000159,20.068336,0.9961,0.331,4.26883,0.00000
1323.00,4.26910,20.094549,-0.000156,20.068331,0.9961,0.331,4.26910,0.00000
1324.00,4.26975,20.094633,-0.000155,20.068391,0.9962,0.331,4.26975,0.00000
1325.00,4.27002,20.094603,-0.000153,20.068378,0.9963,0.331,4.27002,0.00000
1326.00,4.27073,20.094555,-0.000151,20.068281,0.9963,0.331,4.27073,0.00000
1327.00,4.27049,20.094577,-0.000150,20.068291,0.9964,0.331,4.27049,0.00000
1328.00,4.27123,20.094591,-0.000151,20.068244,0.9965,0.332,4.27123,0.00000
1329.00,4.27174,20.094618,-0.000150,20.068211,0.9965,0.332,4.27174,0.00000
1330.00,4.27219,20.094748,-0.000149,20.068280,0.9966,0.332,4.27219,0.00000
1331.00,4.27267,20.094732,-0.000148,20.068241,0.9966,0.332,4.27267,0.00000
1332.00,4.27328,20.094746,-0.000148,20.068205,0.9967,0.332,4.27328,0.00000
1333.00,4.27297,20.094825,-0.000144,20.068244,0.9968,0.332,4.27297,0.00000
1334.00,4.27470,20.094769,-0.000143,20.068176,0.9969,0.332,4.27470,0.00000
1335.00,4.27715,20.094738,-0.000148,20.068142,0.9970,0.332,4.27715,0.00000
1336.00,4.28030,20.094885,-0.000147,20.068277,0.9971,0.332,4.28030,0.00000
1337.00,4.28382,20.094930,-0.000146,20.068301,0.9973,0.332,4.28382,0.00000
1338.00,4.28686,20.094930,-0.000149,20.068309,0.9974,0.332,4.28686,0.00000
1339.00,4.28663,20.095023,-0.000152,20.068421,0.9975,0.332,4.28663,0.00000
1340.00,4.28633,20.095028,-0.000150,20.068373,0.9976,0.332,4.28633,0.00000
1341.00,4.28509,20.095005,-0.000151,20.068339,0.9977,0.332,4.28509,0.00000
1342.00,4.28297,20.094989,-0.000154,20.068339,0.9978,0.332,4.28297,0.00000
1343.00,4.28196,20.095008,-0.000157,20.068316,0.9979,0.333,4.28196,0.00000
1344.00,4.28134,20.094936,-0.000154,20.068204,0.9980,0.333,4.28134,0.00000
1345.00,4.28069,20.094893,-0.000149,20.068168,0.9980,0.332,4.28069,0.00000
1346.00,4.27945,20.094972,-0.000147,20.068195,0.9981,0.332,4.27945,0.00000
1347.00,4.27972,20.094964,-0.000147,20.068159,0.9982,0.332,4.27972,0.00000
1348.00,4.28017,20.095024,-0.000144,20.068201,0.9984,0.332,4.28017,0.00000
1349.00,4.27992,20.095092,-0.000145,20.068236,0.9985,0.332,4.27992,0.00000
1350.00,4.27950,20.095193,-0.000152,20.068285,0.9986,0.333,4.27950,0.00000
1351.00,4.27931,20.095195,-0.000154,20.068269,0.9987,0.333,4.27931,0.00000
1352.00,4.27759,20.095277,-0.000153,20.068332,0.9988,0.333,4.27759,0.00000
1353.00,4.27561,20.095282,-0.000151,20.068353,0.9989,0.333,4.27561,0.00000
1354.00,4.27566,20.095222,-0.000147,20.068299,0.9990,0.333,4.27566,0.00000
1355.00,4.27590,20.095181,-0.000143,20.068272,0.9992,0.333,4.27590,0.00000
1356.00,4.27568,20.095245,-0.000146,20.068290,0.9993,0.333,4.27568,0.00000
1357.00,4.27638,20.095227,-0.000146,20.068251,0.9994,0.333,4.27638,0.00000
1358.00,4.27632,20.095331,-0.000145,20.068285,0.9995,0.333,4.27632,0.00000
1359.00,4.27518,20.095500,-0.000150,20.068418,0.9997,0.333,4.27518,0.00000
1360.00,4.27459,20.095551,-0.000151,20.068457,0.9998,0.333,4.27459,0.00000
1361.00,4.27488,20.095476,-0.000147,20.068396,0.9999,0.333,4.27488,0.00000
1362.00,4.27470,20.095606,-0.000149,20.068460,1.0001,0.333,4.27470,0.00000
1363.00,4.27550,20.095542,-0.000152,20.068364,1.0002,0.334,4.27550,0.00000
1364.00,4.27661,20.095464,-0.000150,20.068271,1.0003,0.334,4.27661,0.00000
1365.00,4.27658,20.095459,-0.000151,20.068253,1.0004,0.334,4.27658,0.00000
1366.00,4.27677,20.095576,-0.000152,20.068346,1.0005,0.334,4.27677,0.00000
1367.00,4.27655,20.095544,-0.000152,20.068313,1.0006,0.334,4.27655,0.00000
1368.00,4.27579,20.095538,-0.000151,20.068334,1.0007,0.334,4.27579,0.00000
1369.00,4.27598,20.095609,-0.000152,20.068362,1.0008,0.334,4.27598,0.00000
1370.00,4.27663,20.095706,-0.000151,20.068407,1.0009,0.334,4.27663,0.00000
1371.00,4.27740,20.095637,-0.000154,20.068331,1.0010,0.334,4.27740,0.00000
1372.00,4.27817,20.095658,-0.000154,20.068393,1.0012,0.334,4.27817,0.00000
1373.00,4.27948,20.095588,-0.000151,20.068394,1.0013,0.334,4.27948,0.00000
1374.00,4.27944,20.095552,-0.000154,20.068371,1.0014,0.334,4.27944,0.00000
1375.00,4.27900,20.095562,-0.000156,20.068349,1.0014,0.334,4.27900,0.00000
1376.00,4.27780,20.095655,-0.000155,20.068435,1.0015,0.334,4.27780,0.00000
1377.00,4.27810,20.095653,-0.000158,20.068349,1.0016,0.335,4.27810,0.00000
1378.00,4.27691,20.095742,-0.000162,20.068330,1.0017,0.335,4.27691,0.00000
1379.00,4.27682,20.095733,-0.000159,20.068306,1.0018,0.335,4.27682,0.00000
1380.00,4.27679,20.095753,-0.000154,20.068327,1.0018,0.335,4.27679,0.00000
1381.00,4.27717,20.095748,-0.000152,20.068311,1.0019,0.335,4.27717,0.00000
@12,2.5000,5.0, 1380.074 
1382.00,4.27638,20.095702,-0.000153,20.068287,1.0020,0.335,4.27638,0.00000
1383.00,4.27359,20.095696,-0.000151,20.068271,1.0020,0.335,4.27359,0.00000
1384.00,4.26152,20.095784,-0.000151,20.068298,1.0022,0.335,4.26152,0.00000
1385.00,4.23912,20.095791,-0.000153,20.068285,1.0022,0.335,4.23912,0.00000
1386.00,4.20834,20.095802,-0.000156,20.068235,1.0023,0.335,4.20834,0.00000
1387.00,4.17067,20.095873,-0.000155,20.068298,1.0025,0.335,4.17067,0.00000
1388.00,4.13355,20.095895,-0.000157,20.068305,1.0026,0.335,4.13355,0.00000
1389.00,4.10998,20.095851,-0.000158,20.068301,1.0027,0.335,4.10998,0.00000
1390.00,4.10375,20.095832,-0.000160,20.068272,1.0028,0.335,4.10375,0.00000
1391.00,4.11040,20.095817,-0.000161,20.068242,1.0029,0.336,4.11040,0.00000
1392.00,4.12759,20.095901,-0.000159,20.068286,1.0030,0.336,4.12759,0.00000
1393.00,4.14929,20.095914,-0.000154,20.068281,1.0031,0.336,4.14929,0.00000
1394.00,4.16778,20.096090,-0.000153,20.068387,1.0031,0.336,4.16778,0.00000
1395.00,4.18015,20.096159,-0.000152,20.068435,1.0032,0.336,4.18015,0.00000
1396.00,4.18933,20.096228,-0.000147,20.068475,1.0034,0.335,4.18933,0.00000
1397.00,4.19685,20.096251,-0.000148,20.068482,1.0035,0.336,4.19685,0.00000
1398.00,4.20260,20.096300,-0.000149,20.068477,1.0036,0.336,4.20260,0.00000
1399.00,4.20722,20.096280,-0.000147,20.068451,1.0037,0.336,4.20722,0.00000
1400.00,4.21172,20.096276,-0.000145,20.068431,1.0038,0.336,4.21172,0.00000
1401.00,4.21454,20.096310,-0.000146,20.068464,1.0039,0.336,4.21454,0.00000
1402.00,4.21607,20.096308,-0.000144,20.068454,1.0040,0.336,4.21607,0.00000
1403.00,4.21790,20.096352,-0.000145,20.068485,1.0041,0.336,4.21790,0.00000
1404.00,4.21949,20.096385,-0.000148,20.068465,1.0042,0.336,4.21949,0.00000
1405.00,4.22218,20.096399,-0.000151,20.068451,1.0043,0.336,4.22218,0.00000
1406.00,4.22464,20.096400,-0.000151,20.068441,1.0044,0.336,4.22464,0.00000
1407.00,4.22688,20.096372,-0.000150,20.068391,1.0044,0.336,4.22688,0.00000
1408.00,4.22921,20.096440,-0.000147,20.068444,1.0045,0.336,4.22921,0.00000
1409.00,4.23174,20.096408,-0.000149,20.068437,1.0046,0.336,4.23174,0.00000
1410.00,4.23317,20.096414,-0.000148,20.068432,1.0046,0.336,4.23317,0.00000
1411.00,4.23512,20.096411,-0.000148,20.068426,1.0047,0.336,4.23512,0.00000
1412.00,4.23710,20.096380,-0.000148,20.068339,1.0048,0.336,4.23710,0.00000
1413.00,4.23894,20.096293,-0.000152,20.068233,1.0050,0.336,4.23894,0.00000
1414.00,4.24080,20.096307,-0.000152,20.068193,1.0051,0.336,4.24080,0.00000
1415.00,4.24239,20.096364,-0.000153,20.068212,1.0052,0.336,4.24239,0.00000
1416.00,4.24418,20.096396,-0.000150,20.068172,1.0053,0.336,4.24418,0.00000
1417.00,4.24566,20.096510,-0.000150,20.068271,1.0053,0.336,4.24566,0.00000
1418.00,4.24719,20.096597,-0.000151,20.068368,1.0054,0.337,4.24719,0.00000
1419.00,4.24845,20.096656,-0.000149,20.068461,1.0055,0.337,4.24845,0.00000
1420.00,4.25022,20.096609,-0.000148,20.068443,1.0055,0.337,4.25022,0.00000
1421.00,4.25182,20.096598,-0.000151,20.068460,1.0055,0.337,4.25182,0.00000
1422.00,4.25370,20.096637,-0.000154,20.068487,1.0055,0.337,4.25370,0.00000
1423.00,4.25486,20.096642,-0.000152,20.068441,1.0055,0.337,4.25486,0.00000
1424.00,4.25553,20.096629,-0.000151,20.068391,1.0054,0.337,4.25553,0.00000
1425.00,4.25525,20.096615,-0.000154,20.068323,1.0053,0.337,4.25525,0.00000
1426.00,4.25520,20.096658,-0.000153,20.068373,1.0053,0.337,4.25520,0.00000
1427.00,4.25542,20.096655,-0.000154,20.068410,1.0052,0.337,4.25542,0.00000
1428.00,4.25625,20.096687,-0.000155,20.068470,1.0050,0.337,4.25625,0.00000
1429.00,4.25691,20.096673,-0.000156,20.068438,1.0049,0.337,4.25691,0.00000
1430.00,4.25813,20.096778,-0.000154,20.068555,1.0047,0.337,4.25813,0.00000
1431.00,4.25966,20.096813,-0.000155,20.068552,1.0045,0.338,4.25966,0.00000
1432.00,4.25974,20.096885,-0.000154,20.068534,1.0043,0.338,4.25974,0.00000
1433.00,4.25950,20.096915,-0.000153,20.068463,1.0042,0.338,4.25950,0.00000
1434.00,4.26032,20.096980,-0.000156,20.068465,1.0040,0.338,4.26032,0.00000
1435.00,4.26026,20.096982,-0.000159,20.068422,1.0038,0.338,4.26026,0.00000
1436.00,4.26087,20.097020,-0.000160,20.068425,1.0036,0.338,4.26087,0.00000
1437.00,4.26269,20.096978,-0.000161,20.068393,1.0034,0.338,4.26269,0.00000
1438.00,4.26482,20.096990,-0.000160,20.068448,1.0032,0.338,4.26482,0.00000
1439.00,4.26670,20.096877,-0.000155,20.068402,1.0030,0.338,4.26670,0.00000
1440.00,4.26848,20.096902,-0.000153,20.068426,1.0027,0.338,4.26848,0.00000
1441.00,4.26915,20.096869,-0.000149,20.068381,1.0025,0.338,4.26915,0.00000
1442.00,4.26965,20.096915,-0.000144,20.068370,1.0023,0.338,4.26965,0.00000
1443.00,4.26893,20.096939,-0.000144,20.068350,1.0021,0.338,4.26893,0.00000
1444.00,4.26784,20.097021,-0.000145,20.068372,1.0018,0.338,4.26784,0.00000
1445.00,4.26738,20.097094,-0.000143,20.068364,1.0016,0.338,4.26738,0.00000
1446.00,4.26713,20.097200,-0.000148,20.068422,1.0014,0.338,4.26713,0.00000
1447.00,4.26657,20.097175,-0.000151,20.068427,1.0011,0.339,4.26657,0.00000
1448.00,4.26716,20.097234,-0.000150,20.068542,1.0009,0.339,4.26716,0.00000
1449.00,4.26784,20.097357,-0.000148,20.068662,1.0006,0.339,4.26784,0.00000
1450.00,4.26966,20.097293,-0.000146,20.068658,1.0003,0.339,4.26966,0.00000
1451.00,4.27096,20.097311,-0.000140,20.068677,1.0000,0.338,4.27096,0.00000
1452.00,4.27221,20.097371,-0.000139,20.068682,0.9998,0.338,4.27221,0.00000
1453.00,4.27360,20.097376,-0.000140,20.068595,0.9995,0.338,4.27360,0.00000
1454.00,4.27449,20.097426,-0.000146,20.068611,0.9992,0.339,4.27449,0.00000
1455.00,4.27416,20.097479,-0.000149,20.068583,0.9990,0.339,4.27416,0.00000
1456.00,4.27418,20.097505,-0.000152,20.068529,0.9987,0.339,4.27418,0.00000
1457.00,4.27352,20.097520,-0.000151,20.068547,0.9984,0.339,4.27352,0.00000
1458.00,4.27229,20.097587,-0.000149,20.068596,0.9981,0.339,4.27229,0.00000
1459.00,4.27162,20.097593,-0.000145,20.068545,0.9978,0.339,4.27162,0.00000
1460.00,4.27105,20.097643,-0.000144,20.068619,0.9975,0.339,4.27105,0.00000
1461.00,4.27111,20.097584,-0.000143,20.068601,0.9972,0.339,4.27111,0.00000
1462.00,4.27161,20.097564,-0.000144,20.068571,0.9969,0.339,4.27161,0.00000
1463.00,4.27229,20.097512,-0.000144,20.068524,0.9967,0.339,4.27229,0.00000
1464.00,4.27337,20.097483,-0.000145,20.068500,0.9964,0.339,4.27337,0.00000
1465.00,4.27479,20.097480,-0.000145,20.068475,0.9961,0.339,4.27479,0.00000
1466.00,4.27495,20.097513,-0.000146,20.068470,0.9958,0.339,4.27495,0.00000
1467.00,4.27570,20.097482,-0.000144,20.068392,0.9956,0.339,4.27570,0.00000
1468.00,4.27567,20.097495,-0.000144,20.068376,0.9953,0.339,4.27567,0.00000
1469.00,4.27539,20.097484,-0.000144,20.068333,0.9950,0.339,4.27539,0.00000
1470.00,4.27529,20.097452,-0.000142,20.068284,0.9948,0.339,4.27529,0.00000
1471.00,4.27497,20.097490,-0.000143,20.068329,0.9945,0.339,4.27497,0.00000
1472.00,4.27528,20.097561,-0.000147,20.068384,0.9942,0.339,4.27528,0.00000
1473.00,4.27575,20.097582,-0.000150,20.068405,0.9940,0.340,4.27575,0.00000
1474.00,4.27555,20.097649,-0.000150,20.068446,0.9937,0.340,4.27555,0.00000
1475.00,4.27498,20.097724,-0.000153,20.068491,0.9935,0.340,4.27498,0.00000
1476.00,4.27535,20.097737,-0.000152,20.068448,0.9932,0.340,4.27535,0.00000
1477.00,4.27562,20.097730,-0.000154,20.068450,0.9930,0.340,4.27562,0.00000
1478.00,4.27666,20.097739,-0.000153,20.068398,0.9928,0.340,4.27666,0.00000
1479.00,4.27795,20.097762,-0.000150,20.068407,0.9925,0.340,4.27795,0.00000
1480.00,4.27906,20.097714,-0.000150,20.068352,0.9923,0.340,4.27906,0.00000
1481.00,4.27992,20.097750,-0.000149,20.068340,0.9921,0.340,4.27992,0.00000
1482.00,4.27935,20.097800,-0.000147,20.068286,0.9919,0.340,4.27935,0.00000
1483.00,4.27900,20.097825,-0.000150,20.068253,0.9917,0.340,4.27900,0.00000
1484.00,4.27824,20.097828,-0.000153,20.068246,0.9914,0.341,4.27824,0.00000
1485.00,4.27725,20.097874,-0.000154,20.068257,0.9912,0.341,4.27725,0.00000
1486.00,4.27729,20.097944,-0.000156,20.068332,0.9910,0.341,4.27729,0.00000
1487.00,4.27805,20.097885,-0.000154,20.068312,0.9908,0.341,4.27805,0.00000
1488.00,4.27769,20.097923,-0.000152,20.068332,0.9905,0.341,4.27769,0.00000
1489.00,4.27872,20.097912,-0.000151,20.068291,0.9903,0.341,4.27872,0.00000
1490.00,4.27975,20.097925,-0.000149,20.068256,0.9901,0.341,4.27975,0.00000
1491.00,4.27976,20.097851,-0.000148,20.068160,0.9899,0.341,4.27976,0.00000
1492.00,4.27914,20.097978,-0.000149,20.068226,0.9897,0.341,4.27914,0.00000
1493.00,4.27972,20.097965,-0.000150,20.068204,0.9894,0.341,4.27972,0.00000
1494.00,4.27992,20.098008,-0.000152,20.068225,0.9892,0.341,4.27992,0.00000
1495.00,4.28008,20.098078,-0.000154,20.068247,0.9890,0.341,4.28008,0.00000
1496.00,4.28028,20.098145,-0.000154,20.068262,0.9888,0.341,4.28028,0.00000
1497.00,4.28004,20.098189,-0.000154,20.068274,0.9886,0.342,4.28004,0.00000
1498.00,4.27972,20.098232,-0.000155,20.068274,0.9884,0.342,4.27972,0.00000
1499.00,4.27893,20.098288,-0.000155,20.068289,0.9882,0.342,4.27893,0.00000
1500.00,4.27855,20.098352,-0.000153,20.068360,0.9880,0.342,4.27855,0.00000
1501.00,4.27859,20.098347,-0.000150,20.068392,0.9878,0.342,4.27859,0.00000
@13,2.5000,5.0, 1500.085 
1502.00,4.28005,20.098345,-0.000149,20.068400,0.9876,0.342,4.28005,0.00000
1503.00,4.27825,20.098363,-0.000145,20.068438,0.9873,0.341,4.27825,0.00000
1504.00,4.26789,20.098358,-0.000144,20.068457,0.9871,0.341,4.26789,0.00000
1505.00,4.24846,20.098373,-0.000142,20.068420,0.9869,0.341,4.24846,0.00000
1506.00,4.22013,20.098466,-0.000142,20.068437,0.9867,0.341,4.22013,0.00000
1507.00,4.18509,20.098508,-0.000140,20.068450,0.9864,0.341,4.18509,0.00000
1508.00,4.15055,20.098600,-0.000143,20.068488,0.9862,0.341,4.15055,0.00000
1509.00,4.12803,20.098589,-0.000143,20.068427,0.9860,0.341,4.12803,0.00000
1510.00,4.12067,20.098527,-0.000150,20.068382,0.9857,0.342,4.12067,0.00000
1511.00,4.12660,20.098468,-0.000154,20.068335,0.9855,0.342,4.12660,0.00000
1512.00,4.14189,20.098436,-0.000156,20.068272,0.9853,0.342,4.14189,0.00000
1513.00,4.16163,20.098435,-0.000155,20.068246,0.9851,0.342,4.16163,0.00000
1514.00,4.17964,20.098502,-0.000153,20.068332,0.9849,0.342,4.17964,0.00000
1515.00,4.19293,20.098621,-0.000149,20.068447,0.9847,0.342,4.19293,0.00000
1516.00,4.20258,20.098689,-0.000147,20.068464,0.9845,0.342,4.20258,0.00000
1517.00,4.20899,20.098838,-0.000145,20.068594,0.9843,0.342,4.20899,0.00000
1518.00,4.21435,20.098846,-0.000141,20.068627,0.9840,0.342,4.21435,0.00000
1519.00,4.21843,20.098819,-0.000142,20.068548,0.9838,0.342,4.21843,0.00000
1520.00,4.22202,20.098807,-0.000143,20.068494,0.9836,0.342,4.22202,0.00000
1521.00,4.22468,20.098774,-0.000140,20.068514,0.9833,0.342,4.22468,0.00000
1522.00,4.22749,20.098720,-0.000140,20.068459,0.9831,0.342,4.22749,0.00000
1523.00,4.22979,20.098721,-0.000142,20.068447,0.9829,0.342,4.22979,0.00000
1524.00,4.23220,20.098671,-0.000139,20.068419,0.9826,0.342,4.23220,0.00000
1525.00,4.23527,20.098682,-0.000139,20.068405,0.9823,0.342,4.23527,0.00000
1526.00,4.23759,20.098626,-0.000140,20.068301,0.9821,0.342,4.23759,0.00000
1527.00,4.24005,20.098581,-0.000140,20.068256,0.9818,0.342,4.24005,0.00000
1528.00,4.24225,20.098581,-0.000141,20.068191,0.9816,0.342,4.24225,0.00000
1529.00,4.24343,20.098664,-0.000143,20.068161,0.9813,0.343,4.24343,0.00000
1530.00,4.24329,20.098727,-0.000144,20.068189,0.9811,0.343,4.24329,0.00000
1531.00,4.24437,20.098867,-0.000145,20.068352,0.9808,0.343,4.24437,0.00000
1532.00,4.24556,20.098914,-0.000144,20.068366,0.9805,0.343,4.24556,0.00000
1533.00,4.24711,20.098960,-0.000141,20.068441,0.9803,0.343,4.24711,0.00000
1534.00,4.24938,20.099038,-0.000136,20.068528,0.9800,0.343,4.24938,0.00000
1535.00,4.25145,20.098996,-0.000133,20.068497,0.9797,0.342,4.25145,0.00000
1536.00,4.25323,20.099019,-0.000135,20.068470,0.9794,0.343,4.25323,0.00000
1537.00,4.25521,20.099088,-0.000140,20.068461,0.9791,0.343,4.25521,0.00000
1538.00,4.25678,20.099101,-0.000142,20.068386,0.9789,0.343,4.25678,0.00000
1539.00,4.25835,20.099077,-0.000147,20.068396,0.9786,0.343,4.25835,0.00000
1540.00,4.25911,20.099122,-0.000147,20.068371,0.9783,0.343,4.25911,0.00000
1541.00,4.26012,20.099138,-0.000145,20.068330,0.9781,0.343,4.26012,0.00000
1542.00,4.26078,20.099168,-0.000141,20.068393,0.9778,0.343,4.26078,0.00000
1543.00,4.26134,20.099179,-0.000143,20.068416,0.9775,0.343,4.26134,0.00000
1544.00,4.26187,20.099186,-0.000143,20.068395,0.9772,0.343,4.26187,0.00000
1545.00,4.26259,20.099197,-0.000143,20.068450,0.9770,0.343,4.26259,0.00000
1546.00,4.26280,20.099245,-0.000141,20.068507,0.9767,0.343,4.26280,0.00000
1547.00,4.26353,20.099162,-0.000140,20.068424,0.9764,0.343,4.26353,0.00000
1548.00,4.26398,20.099220,-0.000137,20.068460,0.9761,0.343,4.26398,0.00000
1549.00,4.26463,20.099219,-0.000136,20.068427,0.9758,0.343,4.26463,0.00000
1550.00,4.26560,20.099181,-0.000137,20.068344,0.9755,0.343,4.26560,0.00000
1551.00,4.26607,20.099150,-0.000141,20.068282,0.9752,0.343,4.26607,0.00000
1552.00,4.26603,20.099290,-0.000142,20.068403,0.9749,0.344,4.26603,0.00000
1553.00,4.26655,20.099289,-0.000142,20.068403,0.9746,0.344,4.26655,0.00000
1554.00,4.26695,20.099384,-0.000139,20.068478,0.9744,0.344,4.26695,0.00000
1555.00,4.26754,20.099454,-0.000138,20.068533,0.9741,0.344,4.26754,0.00000
1556.00,4.26831,20.099495,-0.000135,20.068556,0.9738,0.343,4.26831,0.00000
1557.00,4.26835,20.099499,-0.000133,20.068573,0.9735,0.343,4.26835,0.00000
1558.00,4.26915,20.099526,-0.000132,20.068565,0.9732,0.343,4.26915,0.00000
1559.00,4.26916,20.099530,-0.000135,20.068539,0.9730,0.343,4.26916,0.00000
1560.00,4.26936,20.099527,-0.000135,20.068534,0.9727,0.343,4.26936,0.00000
1561.00,4.27029,20.099505,-0.000136,20.068481,0.9725,0.343,4.27029,0.00000
1562.00,4.27206,20.099460,-0.000135,20.068376,0.9722,0.343,4.27206,0.00000
1563.00,4.27165,20.099368,-0.000139,20.068292,0.9719,0.344,4.27165,0.00000
1564.00,4.27232,20.099286,-0.000137,20.068214,0.9717,0.344,4.27232,0.00000
1565.00,4.27235,20.099280,-0.000139,20.068191,0.9715,0.344,4.27235,0.00000
1566.00,4.27275,20.099366,-0.000141,20.068266,0.9713,0.344,4.27275,0.00000
1567.00,4.27301,20.099397,-0.000144,20.068288,0.9711,0.344,4.27301,0.00000
1568.00,4.27431,20.099502,-0.000143,20.068358,0.9710,0.344,4.27431,0.00000
1569.00,4.27556,20.099629,-0.000143,20.068442,0.9709,0.344,4.27556,0.00000
1570.00,4.27588,20.099691,-0.000138,20.068502,0.9708,0.344,4.27588,0.00000
1571.00,4.27587,20.099693,-0.000136,20.068530,0.9707,0.344,4.27587,0.00000
1572.00,4.27574,20.099694,-0.000136,20.068520,0.9707,0.344,4.27574,0.00000
1573.00,4.27614,20.099756,-0.000134,20.068568,0.9706,0.344,4.27614,0.00000
1574.00,4.27667,20.099778,-0.000135,20.068549,0.9706,0.344,4.27667,0.00000
1575.00,4.27806,20.099755,-0.000138,20.068475,0.9705,0.344,4.27806,0.00000
1576.00,4.27905,20.099732,-0.000138,20.068418,0.9705,0.344,4.27905,0.00000
1577.00,4.27942,20.099763,-0.000141,20.068401,0.9705,0.344,4.27942,0.00000
1578.00,4.27937,20.099745,-0.000142,20.068379,0.9704,0.344,4.27937,0.00000
1579.00,4.27902,20.099666,-0.000144,20.068315,0.9704,0.344,4.27902,0.00000
1580.00,4.27932,20.099648,-0.000144,20.068281,0.9703,0.344,4.27932,0.00000
1581.00,4.27867,20.099736,-0.000144,20.068322,0.9702,0.344,4.27867,0.00000
1582.00,4.27950,20.099726,-0.000140,20.068311,0.9702,0.344,4.27950,0.00000
1583.00,4.27948,20.099713,-0.000141,20.068254,0.9701,0.344,4.27948,0.00000
1584.00,4.27928,20.099829,-0.000145,20.068320,0.9700,0.345,4.27928,0.00000
1585.00,4.27869,20.099935,-0.000146,20.068357,0.9699,0.345,4.27869,0.00000
1586.00,4.27856,20.099929,-0.000148,20.068339,0.9698,0.345,4.27856,0.00000
1587.00,4.27820,20.100015,-0.000151,20.068391,0.9697,0.345,4.27820,0.00000
1588.00,4.27814,20.100030,-0.000151,20.068382,0.9696,0.345,4.27814,0.00000
1589.00,4.27820,20.100089,-0.000146,20.068396,0.9695,0.345,4.27820,0.00000
1590.00,4.27896,20.100011,-0.000148,20.068359,0.9694,0.345,4.27896,0.00000
1591.00,4.27980,20.099969,-0.000151,20.068280,0.9693,0.345,4.27980,0.00000
1592.00,4.28043,20.100001,-0.000150,20.068267,0.9692,0.345,4.28043,0.00000
1593.00,4.28132,20.100058,-0.000152,20.068309,0.9691,0.345,4.28132,0.00000
1594.00,4.28132,20.100079,-0.000155,20.068325,0.9690,0.345,4.28132,0.00000
1595.00,4.28138,20.100177,-0.000157,20.068396,0.9689,0.346,4.28138,0.00000
1596.00,4.28190,20.100237,-0.000155,20.068449,0.9688,0.346,4.28190,0.00000
1597.00,4.28160,20.100239,-0.000154,20.068423,0.9687,0.346,4.28160,0.00000
1598.00,4.28097,20.100226,-0.000155,20.068371,0.9686,0.346,4.28097,0.00000
1599.00,4.28090,20.100211,-0.000157,20.068351,0.9685,0.346,4.28090,0.00000
1600.00,4.28132,20.100243,-0.000153,20.068314,0.9684,0.346,4.28132,0.00000
1601.00,4.28156,20.100247,-0.000153,20.068312,0.9683,0.346,4.28156,0.00000
1602.00,4.28119,20.100184,-0.000152,20.068268,0.9682,0.346,4.28119,0.00000
1603.00,4.28221,20.100231,-0.000149,20.068310,0.9681,0.346,4.28221,0.00000
1604.00,4.28294,20.100228,-0.000146,20.068332,0.9680,0.346,4.28294,0.00000
1605.00,4.28268,20.100206,-0.000151,20.068307,0.9679,0.346,4.28268,0.00000
1606.00,4.28254,20.100231,-0.000149,20.068276,0.9678,0.346,4.28254,0.00000
1607.00,4.28306,20.100297,-0.000149,20.068300,0.9677,0.346,4.28306,0.00000
1608.00,4.28338,20.100272,-0.000152,20.068241,0.9676,0.346,4.28338,0.00000
1609.00,4.28390,20.100343,-0.000156,20.068243,0.9675,0.346,4.28390,0.00000
1610.00,4.28387,20.100366,-0.000154,20.068249,0.9674,0.346,4.28387,0.00000
1611.00,4.28356,20.100403,-0.000153,20.068275,0.9672,0.346,4.28356,0.00000
1612.00,4.28378,20.100483,-0.000157,20.068319,0.9671,0.346,4.28378,0.00000
1613.00,4.28323,20.100569,-0.000158,20.068379,0.9670,0.346,4.28323,0.00000
1614.00,4.28187,20.100582,-0.000158,20.068338,0.9669,0.346,4.28187,0.00000
1615.00,4.28133,20.100607,-0.000159,20.068370,0.9668,0.347,4.28133,0.00000
1616.00,4.28142,20.100674,-0.000162,20.068414,0.9666,0.347,4.28142,0.00000
1617.00,4.28213,20.100663,-0.000161,20.068419,0.9665,0.347,4.28213,0.00000
1618.00,4.28273,20.100646,-0.000157,20.068385,0.9664,0.347,4.28273,0.00000
1619.00,4.28373,20.100629,-0.000154,20.068411,0.9662,0.347,4.28373,0.00000
1620.00,4.28371,20.100680,-0.000150,20.068368,0.9661,0.347,4.28371,0.00000
1621.00,4.28296,20.100637,-0.000146,20.068282,0.9659,0.346,4.28296,0.00000
@14,2.5000,5.0, 1620.085 
1622.00,4.28219,20.100598,-0.000146,20.068203,0.9658,0.346,4.28219,0.00000
1623.00,4.27997,20.100626,-0.000149,20.068216,0.9657,0.347,4.27997,0.00000
1624.00,4.27121,20.100685,-0.000147,20.068230,0.9656,0.347,4.27121,0.00000
1625.00,4.25411,20.100662,-0.000147,20.068251,0.9655,0.347,4.25411,0.00000
1626.00,4.22901,20.100714,-0.000150,20.068283,0.9654,0.347,4.22901,0.00000
1627.00,4.19777,20.100735,-0.000153,20.068275,0.9652,0.347,4.19777,0.00000
1628.00,4.16493,20.100785,-0.000154,20.068362,0.9651,0.347,4.16493,0.00000
1629.00,4.14313,20.100688,-0.000156,20.068283,0.9649,0.347,4.14313,0.00000
1630.00,4.13657,20.100759,-0.000156,20.068313,0.9647,0.347,4.13657,0.00000
1631.00,4.14271,20.100715,-0.000154,20.068286,0.9645,0.347,4.14271,0.00000
1632.00,4.15715,20.100756,-0.000152,20.068325,0.9644,0.347,4.15715,0.00000
1633.00,4.17641,20.100752,-0.000153,20.068209,0.9642,0.347,4.17641,0.00000
1634.00,4.19329,20.100859,-0.000153,20.068206,0.9641,0.347,4.19329,0.00000
1635.00,4.20528,20.100881,-0.000154,20.068162,0.9640,0.348,4.20528,0.00000
1636.00,4.21462,20.100907,-0.000157,20.068146,0.9639,0.348,4.21462,0.00000
1637.00,4.22090,20.100998,-0.000156,20.068218,0.9639,0.348,4.22090,0.00000
1638.00,4.22600,20.101046,-0.000152,20.068306,0.9638,0.348,4.22600,0.00000
1639.00,4.23097,20.101036,-0.000149,20.068354,0.9637,0.348,4.23097,0.00000
1640.00,4.23477,20.101099,-0.000150,20.068460,0.9637,0.348,4.23477,0.00000
1641.00,4.23727,20.101202,-0.000148,20.068563,0.9636,0.348,4.23727,0.00000
1642.00,4.24025,20.101158,-0.000147,20.068496,0.9636,0.348,4.24025,0.00000
1643.00,4.24245,20.101110,-0.000147,20.068456,0.9636,0.348,4.24245,0.00000
1644.00,4.24423,20.101079,-0.000149,20.068398,0.9635,0.348,4.24423,0.00000
1645.00,4.24585,20.101049,-0.000148,20.068294,0.9635,0.348,4.24585,0.00000
1646.00,4.24711,20.101049,-0.000147,20.068252,0.9635,0.348,4.24711,0.00000
1647.00,4.24847,20.101052,-0.000148,20.068208,0.9635,0.348,4.24847,0.00000
1648.00,4.24972,20.101152,-0.000149,20.068218,0.9634,0.348,4.24972,0.00000
1649.00,4.24994,20.101243,-0.000147,20.068282,0.9634,0.348,4.24994,0.00000
1650.00,4.25039,20.101358,-0.000146,20.068385,0.9634,0.348,4.25039,0.00000
1651.00,4.25120,20.101427,-0.000148,20.068415,0.9634,0.348,4.25120,0.00000
1652.00,4.25177,20.101498,-0.000149,20.068457,0.9634,0.349,4.25177,0.00000
1653.00,4.25348,20.101481,-0.000148,20.068424,0.9633,0.349,4.25348,0.00000
1654.00,4.25522,20.101513,-0.000148,20.068405,0.9633,0.349,4.25522,0.00000
1655.00,4.25703,20.101479,-0.000147,20.068342,0.9632,0.349,4.25703,0.00000
1656.00,4.25805,20.101528,-0.000144,20.068356,0.9632,0.349,4.25805,0.00000
1657.00,4.25910,20.101579,-0.000142,20.068406,0.9632,0.348,4.25910,0.00000
1658.00,4.25973,20.101628,-0.000143,20.068432,0.9632,0.349,4.25973,0.00000
1659.00,4.26051,20.101665,-0.000144,20.068435,0.9632,0.349,4.26051,0.00000
1660.00,4.26102,20.101676,-0.000145,20.068488,0.9632,0.349,4.26102,0.00000
1661.00,4.26217,20.101701,-0.000145,20.068548,0.9632,0.349,4.26217,0.00000
1662.00,4.26321,20.101717,-0.000144,20.068557,0.9632,0.349,4.26321,0.00000
1663.00,4.26457,20.101687,-0.000143,20.068535,0.9631,0.349,4.26457,0.00000
1664.00,4.26559,20.101624,-0.000142,20.068475,0.9631,0.349,4.26559,0.00000
1665.00,4.26662,20.101602,-0.000141,20.068416,0.9630,0.349,4.26662,0.00000
1666.00,4.26735,20.101499,-0.000139,20.068280,0.9630,0.349,4.26735,0.00000
1667.00,4.26782,20.101511,-0.000142,20.068266,0.9629,0.349,4.26782,0.00000
1668.00,4.26757,20.101478,-0.000145,20.068200,0.9629,0.349,4.26757,0.00000
1669.00,4.26708,20.101567,-0.000147,20.068256,0.9629,0.349,4.26708,0.00000
1670.00,4.26754,20.101574,-0.000148,20.068251,0.9628,0.349,4.26754,0.00000
1671.00,4.26780,20.101645,-0.000149,20.068286,0.9628,0.349,4.26780,0.00000
1672.00,4.26876,20.101618,-0.000145,20.068219,0.9628,0.349,4.26876,0.00000
1673.00,4.27031,20.101681,-0.000142,20.068253,0.9627,0.349,4.27031,0.00000
1674.00,4.27205,20.101804,-0.000139,20.068353,0.9627,0.349,4.27205,0.00000
1675.00,4.27254,20.101881,-0.000139,20.068383,0.9626,0.349,4.27254,0.00000
1676.00,4.27362,20.101901,-0.000141,20.068369,0.9626,0.349,4.27362,0.00000
1677.00,4.27413,20.101933,-0.000142,20.068392,0.9625,0.349,4.27413,0.00000
1678.00,4.27353,20.101992,-0.000141,20.068418,0.9624,0.349,4.27353,0.00000
1679.00,4.27384,20.101956,-0.000143,20.068347,0.9623,0.349,4.27384,0.00000
1680.00,4.27368,20.101909,-0.000143,20.068246,0.9622,0.349,4.27368,0.00000
1681.00,4.27323,20.101885,-0.000141,20.068233,0.9621,0.349,4.27323,0.00000
1682.00,4.27242,20.101890,-0.000143,20.068248,0.9620,0.350,4.27242,0.00000
1683.00,4.27347,20.101905,-0.000145,20.068270,0.9619,0.350,4.27347,0.00000
1684.00,4.27316,20.101891,-0.000142,20.068265,0.9617,0.350,4.27316,0.00000
1685.00,4.27421,20.101993,-0.000138,20.068361,0.9616,0.350,4.27421,0.00000
1686.00,4.27519,20.102126,-0.000137,20.068415,0.9615,0.350,4.27519,0.00000
1687.00,4.27650,20.102140,-0.000134,20.068346,0.9614,0.349,4.27650,0.00000
1688.00,4.27581,20.102160,-0.000133,20.068298,0.9613,0.349,4.27581,0.00000
1689.00,4.27600,20.102164,-0.000136,20.068284,0.9612,0.350,4.27600,0.00000
1690.00,4.27605,20.102141,-0.000139,20.068237,0.9611,0.350,4.27605,0.00000
1691.00,4.27573,20.102065,-0.000140,20.068187,0.9609,0.350,4.27573,0.00000
1692.00,4.27604,20.102145,-0.000140,20.068255,0.9609,0.350,4.27604,0.00000
1693.00,4.27680,20.102108,-0.000140,20.068214,0.9608,0.350,4.27680,0.00000
1694.00,4.27768,20.102121,-0.000136,20.068189,0.9607,0.350,4.27768,0.00000
1695.00,4.27861,20.102208,-0.000135,20.068269,0.9606,0.350,4.27861,0.00000
1696.00,4.28058,20.102229,-0.000135,20.068298,0.9605,0.350,4.28058,0.00000
1697.00,4.28138,20.102264,-0.000136,20.068368,0.9604,0.350,4.28138,0.00000
1698.00,4.28197,20.102295,-0.000138,20.068423,0.9602,0.350,4.28197,0.00000
1699.00,4.28175,20.102331,-0.000141,20.068428,0.9601,0.350,4.28175,0.00000
1700.00,4.28125,20.102292,-0.000142,20.068398,0.9599,0.350,4.28125,0.00000
1701.00,4.28052,20.102238,-0.000143,20.068294,0.9598,0.350,4.28052,0.00000
1702.00,4.27979,20.102252,-0.000140,20.068253,0.9596,0.350,4.27979,0.00000
1703.00,4.27901,20.102359,-0.000140,20.068288,0.9595,0.350,4.27901,0.00000
1704.00,4.27961,20.102351,-0.000138,20.068285,0.9593,0.350,4.27961,0.00000
1705.00,4.27962,20.102413,-0.000137,20.068296,0.9592,0.350,4.27962,0.00000
1706.00,4.27887,20.102573,-0.000135,20.068448,0.9590,0.350,4.27887,0.00000
1707.00,4.27914,20.102532,-0.000137,20.068437,0.9588,0.350,4.27914,0.00000
1708.00,4.28090,20.102558,-0.000134,20.068509,0.9586,0.350,4.28090,0.00000
1709.00,4.28163,20.102561,-0.000137,20.068492,0.9584,0.350,4.28163,0.00000
1710.00,4.28115,20.102612,-0.000138,20.068553,0.9582,0.351,4.28115,0.00000
1711.00,4.28159,20.102620,-0.000138,20.068520,0.9580,0.351,4.28159,0.00000
1712.00,4.28182,20.102729,-0.000137,20.068534,0.9578,0.351,4.28182,0.00000
1713.00,4.28091,20.102737,-0.000140,20.068488,0.9576,0.351,4.28091,0.00000
1714.00,4.28053,20.102769,-0.000139,20.068495,0.9574,0.351,4.28053,0.00000
1715.00,4.28211,20.102716,-0.000140,20.068400,0.9572,0.351,4.28211,0.00000
1716.00,4.28242,20.102711,-0.000139,20.068352,0.9570,0.351,4.28242,0.00000
1717.00,4.28216,20.102787,-0.000142,20.068372,0.9569,0.351,4.28216,0.00000
1718.00,4.28253,20.102861,-0.000141,20.068384,0.9566,0.351,4.28253,0.00000
1719.00,4.28201,20.102934,-0.000143,20.068412,0.9564,0.351,4.28201,0.00000
1720.00,4.28264,20.102986,-0.000143,20.068449,0.9562,0.351,4.28264,0.00000
1721.00,4.28335,20.102992,-0.000144,20.068474,0.9560,0.352,4.28335,0.00000
1722.00,4.28352,20.102991,-0.000143,20.068514,0.9558,0.352,4.28352,0.00000
1723.00,4.28206,20.102958,-0.000140,20.068503,0.9555,0.352,4.28206,0.00000
1724.00,4.28220,20.102978,-0.000137,20.068534,0.9553,0.351,4.28220,0.00000
1725.00,4.28173,20.102956,-0.000135,20.068488,0.9551,0.351,4.28173,0.00000
1726.00,4.28171,20.103003,-0.000133,20.068542,0.9548,0.351,4.28171,0.00000
1727.00,4.28260,20.102978,-0.000132,20.068503,0.9545,0.351,4.28260,0.00000
1728.00,4.28434,20.103023,-0.000134,20.068530,0.9543,0.351,4.28434,0.00000
1729.00,4.28440,20.103041,-0.000134,20.068538,0.9540,0.351,4.28440,0.00000
1730.00,4.28432,20.103098,-0.000133,20.068605,0.9538,0.351,4.28432,0.00000
1731.00,4.28298,20.103106,-0.000136,20.068578,0.9535,0.352,4.28298,0.00000
1732.00,4.28207,20.103082,-0.000135,20.068540,0.9532,0.352,4.28207,0.00000
1733.00,4.28177,20.103035,-0.000134,20.068509,0.9529,0.352,4.28177,0.00000
1734.00,4.28239,20.103106,-0.000135,20.068522,0.9527,0.352,4.28239,0.00000
1735.00,4.28242,20.103162,-0.000139,20.068554,0.9524,0.352,4.28242,0.00000
1736.00,4.28356,20.103195,-0.000138,20.068574,0.9521,0.352,4.28356,0.00000
1737.00,4.28364,20.103220,-0.000142,20.068518,0.9518,0.352,4.28364,0.00000
1738.00,4.28361,20.103298,-0.000142,20.068562,0.9516,0.352,4.28361,0.00000
1739.00,4.28394,20.103242,-0.000140,20.068523,0.9513,0.352,4.28394,0.00000
1740.00,4.28358,20.103205,-0.000139,20.068471,0.9510,0.352,4.28358,0.00000
1741.00,4.28369,20.103213,-0.000137,20.068462,0.9507,0.352,4.28369,0.00000
@15,2.5000,5.0, 1740.114 
1742.00,4.28498,20.103269,-0.000135,20.068525,0.9505,0.352,4.28498,0.00000
1743.00,4.28541,20.103237,-0.000137,20.068473,0.9502,0.352,4.28541,0.00000
1744.00,4.27782,20.103247,-0.000138,20.068440,0.9499,0.352,4.27782,0.00000
1745.00,4.26294,20.103300,-0.000141,20.068442,0.9496,0.352,4.26294,0.00000
1746.00,4.24035,20.103334,-0.000144,20.068435,0.9494,0.352,4.24035,0.00000
1747.00,4.21201,20.103285,-0.000144,20.068388,0.9491,0.353,4.21201,0.00000
1748.00,4.18072,20.103364,-0.000144,20.068417,0.9488,0.353,4.18072,0.00000
1749.00,4.15975,20.103353,-0.000147,20.068374,0.9485,0.353,4.15975,0.00000
1750.00,4.15205,20.103344,-0.000145,20.068368,0.9483,0.353,4.15205,0.00000
1751.00,4.15692,20.103415,-0.000142,20.068363,0.9480,0.353,4.15692,0.00000
1752.00,4.16986,20.103501,-0.000141,20.068453,0.9477,0.353,4.16986,0.00000
1753.00,4.18866,20.103544,-0.000138,20.068466,0.9475,0.353,4.18866,0.00000
1754.00,4.20503,20.103643,-0.000132,20.068568,0.9472,0.352,4.20503,0.00000
1755.00,4.21643,20.103728,-0.000135,20.068616,0.9470,0.353,4.21643,0.00000
1756.00,4.22294,20.103690,-0.000138,20.068627,0.9467,0.353,4.22294,0.00000
1757.00,4.22783,20.103675,-0.000140,20.068591,0.9465,0.353,4.22783,0.00000
1758.00,4.23109,20.103675,-0.000141,20.068564,0.9462,0.353,4.23109,0.00000
1759.00,4.23338,20.103696,-0.000142,20.068583,0.9460,0.353,4.23338,0.00000
1760.00,4.23609,20.103653,-0.000139,20.068536,0.9458,0.353,4.23609,0.00000
1761.00,4.23954,20.103600,-0.000137,20.068450,0.9455,0.353,4.23954,0.00000
1762.00,4.24240,20.103672,-0.000134,20.068484,0.9453,0.353,4.24240,0.00000
1763.00,4.24475,20.103620,-0.000136,20.068483,0.9450,0.353,4.24475,0.00000
1764.00,4.24719,20.103545,-0.000138,20.068400,0.9448,0.353,4.24719,0.00000
1765.00,4.24982,20.103602,-0.000139,20.068460,0.9446,0.353,4.24982,0.00000
1766.00,4.25141,20.103690,-0.000138,20.068571,0.9445,0.353,4.25141,0.00000
1767.00,4.25270,20.103740,-0.000141,20.068596,0.9443,0.353,4.25270,0.00000
1768.00,4.25373,20.103794,-0.000141,20.068559,0.9441,0.353,4.25373,0.00000
1769.00,4.25468,20.103939,-0.000140,20.068653,0.9440,0.353,4.25468,0.00000
1770.00,4.25497,20.103962,-0.000139,20.068603,0.9438,0.353,4.25497,0.00000
1771.00,4.25566,20.103986,-0.000139,20.068546,0.9437,0.353,4.25566,0.00000
1772.00,4.25618,20.103918,-0.000135,20.068512,0.9435,0.353,4.25618,0.00000
1773.00,4.25757,20.103954,-0.000133,20.068587,0.9434,0.353,4.25757,0.00000
1774.00,4.25927,20.103931,-0.000131,20.068531,0.9433,0.353,4.25927,0.00000
1775.00,4.26084,20.103978,-0.000134,20.068579,0.9432,0.353,4.26084,0.00000
1776.00,4.26095,20.103943,-0.000138,20.068560,0.9431,0.354,4.26095,0.00000
1777.00,4.26181,20.104019,-0.000142,20.068520,0.9431,0.354,4.26181,0.00000
1778.00,4.26184,20.104066,-0.000144,20.068545,0.9430,0.354,4.26184,0.00000
1779.00,4.26230,20.104116,-0.000143,20.068552,0.9430,0.354,4.26230,0.00000
1780.00,4.26332,20.104097,-0.000139,20.068485,0.9430,0.354,4.26332,0.00000
1781.00,4.26559,20.104210,-0.000135,20.068541,0.9430,0.354,4.26559,0.00000
1782.00,4.26725,20.104200,-0.000135,20.068532,0.9429,0.354,4.26725,0.00000
1783.00,4.26871,20.104266,-0.000133,20.068543,0.9429,0.354,4.26871,0.00000
1784.00,4.26947,20.104247,-0.000137,20.068549,0.9429,0.354,4.26947,0.00000
1785.00,4.26992,20.104290,-0.000138,20.068605,0.9429,0.354,4.26992,0.00000
1786.00,4.27037,20.104240,-0.000139,20.068533,0.9429,0.354,4.27037,0.00000
1787.00,4.27096,20.104287,-0.000137,20.068558,0.9430,0.354,4.27096,0.00000
1788.00,4.27172,20.104198,-0.000137,20.068456,0.9430,0.354,4.27172,0.00000
1789.00,4.27296,20.104204,-0.000132,20.068431,0.9430,0.354,4.27296,0.00000
1790.00,4.27361,20.104162,-0.000131,20.068313,0.9430,0.354,4.27361,0.00000
1791.00,4.27428,20.104229,-0.000128,20.068332,0.9430,0.354,4.27428,0.00000
1792.00,4.27498,20.104256,-0.000130,20.068370,0.9430,0.354,4.27498,0.00000
1793.00,4.27478,20.104281,-0.000135,20.068346,0.9430,0.354,4.27478,0.00000
1794.00,4.27436,20.104294,-0.000142,20.068342,0.9430,0.354,4.27436,0.00000
1795.00,4.27462,20.104490,-0.000143,20.068527,0.9430,0.354,4.27462,0.00000
1796.00,4.27512,20.104528,-0.000146,20.068585,0.9429,0.354,4.27512,0.00000
1797.00,4.27484,20.104524,-0.000149,20.068525,0.9429,0.354,4.27484,0.00000
1798.00,4.27525,20.104575,-0.000147,20.068553,0.9429,0.354,4.27525,0.00000
1799.00,4.27642,20.104672,-0.000147,20.068603,0.9428,0.355,4.27642,0.00000
1800.00,4.27683,20.104614,-0.000147,20.068554,0.9427,0.355,4.27683,0.00000
1801.00,4.27741,20.104631,-0.000146,20.068553,0.9427,0.355,4.27741,0.00000
1802.00,4.27880,20.104706,-0.000145,20.068613,0.9426,0.355,4.27880,0.00000
1803.00,4.27976,20.104757,-0.000149,20.068647,0.9425,0.355,4.27976,0.00000
1804.00,4.27978,20.104757,-0.000144,20.068664,0.9424,0.355,4.27978,0.00000
1805.00,4.28000,20.104707,-0.000144,20.068625,0.9424,0.355,4.28000,0.00000
1806.00,4.27978,20.104659,-0.000147,20.068555,0.9423,0.355,4.27978,0.00000
1807.00,4.27925,20.104577,-0.000147,20.068491,0.9422,0.355,4.27925,0.00000
1808.00,4.27955,20.104603,-0.000145,20.068515,0.9421,0.355,4.27955,0.00000
1809.00,4.27918,20.104627,-0.000147,20.068480,0.9419,0.355,4.27918,0.00000
1810.00,4.28017,20.104665,-0.000148,20.068468,0.9418,0.355,4.28017,0.00000
1811.00,4.28135,20.104715,-0.000147,20.068488,0.9417,0.355,4.28135,0.00000
1812.00,4.28190,20.104888,-0.000148,20.068570,0.9416,0.355,4.28190,0.00000
1813.00,4.28220,20.104870,-0.000147,20.068559,0.9414,0.355,4.28220,0.00000
1814.00,4.28356,20.104846,-0.000149,20.068555,0.9413,0.356,4.28356,0.00000
1815.00,4.28288,20.104839,-0.000150,20.068528,0.9412,0.356,4.28288,0.00000
1816.00,4.28172,20.104797,-0.000152,20.068472,0.9410,0.356,4.28172,0.00000
1817.00,4.28120,20.104689,-0.000152,20.068402,0.9408,0.356,4.28120,0.00000
1818.00,4.28172,20.104764,-0.000150,20.068397,0.9406,0.356,4.28172,0.00000
1819.00,4.28194,20.104744,-0.000149,20.068352,0.9405,0.356,4.28194,0.00000
1820.00,4.28244,20.104808,-0.000149,20.068392,0.9403,0.356,4.28244,0.00000
1821.00,4.28330,20.104916,-0.000145,20.068494,0.9402,0.356,4.28330,0.00000
1822.00,4.28345,20.104959,-0.000142,20.068537,0.9400,0.356,4.28345,0.00000
1823.00,4.28321,20.104889,-0.000142,20.068517,0.9399,0.356,4.28321,0.00000
1824.00,4.28260,20.105015,-0.000141,20.068562,0.9397,0.356,4.28260,0.00000
1825.00,4.28324,20.105029,-0.000140,20.068539,0.9395,0.356,4.28324,0.00000
1826.00,4.28315,20.105080,-0.000143,20.068575,0.9394,0.356,4.28315,0.00000
1827.00,4.28313,20.105091,-0.000147,20.068561,0.9392,0.356,4.28313,0.00000
1828.00,4.28326,20.105115,-0.000149,20.068531,0.9391,0.356,4.28326,0.00000
1829.00,4.28435,20.105139,-0.000149,20.068534,0.9389,0.356,4.28435,0.00000
1830.00,4.28331,20.105151,-0.000147,20.068545,0.9388,0.356,4.28331,0.00000
1831.00,4.28331,20.105060,-0.000145,20.068440,0.9387,0.356,4.28331,0.00000
1832.00,4.28360,20.105098,-0.000143,20.068433,0.9385,0.356,4.28360,0.00000
1833.00,4.28321,20.105148,-0.000141,20.068451,0.9384,0.356,4.28321,0.00000
1834.00,4.28314,20.105144,-0.000142,20.068421,0.9383,0.356,4.28314,0.00000
1835.00,4.28401,20.105130,-0.000142,20.068395,0.9381,0.356,4.28401,0.00000
1836.00,4.28399,20.105132,-0.000144,20.068356,0.9380,0.357,4.28399,0.00000
1837.00,4.28364,20.105139,-0.000143,20.068346,0.9378,0.357,4.28364,0.00000
1838.00,4.28394,20.105153,-0.000147,20.068333,0.9377,0.357,4.28394,0.00000
1839.00,4.28426,20.105153,-0.000146,20.068363,0.9375,0.357,4.28426,0.00000
1840.00,4.28334,20.105146,-0.000146,20.068325,0.9374,0.357,4.28334,0.00000
1841.00,4.28308,20.105297,-0.000144,20.068453,0.9373,0.357,4.28308,0.00000
1842.00,4.28374,20.105351,-0.000144,20.068462,0.9371,0.357,4.28374,0.00000
1843.00,4.28349,20.105351,-0.000139,20.068448,0.9370,0.357,4.28349,0.00000
1844.00,4.28256,20.105348,-0.000138,20.068411,0.9369,0.357,4.28256,0.00000
1845.00,4.28326,20.105427,-0.000136,20.068471,0.9368,0.357,4.28326,0.00000
1846.00,4.28326,20.105371,-0.000135,20.068413,0.9367,0.357,4.28326,0.00000
1847.00,4.28298,20.105357,-0.000137,20.068419,0.9365,0.357,4.28298,0.00000
1848.00,4.28422,20.105350,-0.000139,20.068395,0.9364,0.357,4.28422,0.00000
1849.00,4.28437,20.105317,-0.000140,20.068389,0.9363,0.357,4.28437,0.00000
1850.00,4.28408,20.105231,-0.000143,20.068279,0.9362,0.357,4.28408,0.00000
1851.00,4.28395,20.105260,-0.000143,20.068285,0.9362,0.357,4.28395,0.00000
1852.00,4.28374,20.105271,-0.000142,20.068250,0.9361,0.357,4.28374,0.00000
1853.00,4.28308,20.105386,-0.000143,20.068326,0.9361,0.357,4.28308,0.00000
1854.00,4.28300,20.105507,-0.000140,20.068404,0.9361,0.357,4.28300,0.00000
1855.00,4.28367,20.105586,-0.000140,20.068491,0.9361,0.357,4.28367,0.00000
1856.00,4.28458,20.105611,-0.000143,20.068478,0.9361,0.357,4.28458,0.00000
1857.00,4.28518,20.105697,-0.000142,20.068578,0.9361,0.357,4.28518,0.00000
1858.00,4.28532,20.105691,-0.000141,20.068558,0.9361,0.357,4.28532,0.00000
1859.00,4.28588,20.105708,-0.000145,20.068527,0.9361,0.357,4.28588,0.00000
1860.00,4.28637,20.105790,-0.000145,20.068537,0.9362,0.358,4.28637,0.00000
1861.00,4.28622,20.105806,-0.000141,20.068525,0.9362,0.357,4.28622,0.00000
@16,2.5000,5.0, 1860.029 
1862.00,4.28586,20.105725,-0.000141,20.068425,0.9363,0.357,4.28586,0.00000
1863.00,4.28517,20.105760,-0.000143,20.068442,0.9363,0.357,4.28517,0.00000
1864.00,4.27974,20.105752,-0.000139,20.068439,0.9364,0.357,4.27974,0.00000
1865.00,4.26659,20.105682,-0.000137,20.068378,0.9364,0.357,4.26659,0.00000
1866.00,4.24701,20.105766,-0.000139,20.068407,0.9364,0.357,4.24701,0.00000
1867.00,4.22305,20.105826,-0.000138,20.068420,0.9364,0.357,4.22305,0.00000
1868.00,4.19591,20.105881,-0.000138,20.068445,0.9364,0.357,4.19591,0.00000
1869.00,4.17485,20.105919,-0.000143,20.068444,0.9364,0.358,4.17485,0.00000
1870.00,4.16624,20.106015,-0.000146,20.068515,0.9364,0.358,4.16624,0.00000
1871.00,4.16935,20.106032,-0.000148,20.068542,0.9364,0.358,4.16935,0.00000
1872.00,4.18001,20.106070,-0.000153,20.068506,0.9363,0.358,4.18001,0.00000
1873.00,4.19630,20.106010,-0.000154,20.068406,0.9363,0.359,4.19630,0.00000
1874.00,4.21305,20.106061,-0.000148,20.068430,0.9363,0.359,4.21305,0.00000
1875.00,4.22441,20.106099,-0.000143,20.068406,0.9363,0.358,4.22441,0.00000
1876.00,4.23186,20.106019,-0.000143,20.068300,0.9363,0.358,4.23186,0.00000
1877.00,4.23677,20.106055,-0.000141,20.068361,0.9363,0.358,4.23677,0.00000
1878.00,4.24031,20.106137,-0.000140,20.068420,0.9363,0.358,4.24031,0.00000
1879.00,4.24250,20.106113,-0.000145,20.068362,0.9363,0.359,4.24250,0.00000
1880.00,4.24546,20.106091,-0.000148,20.068358,0.9363,0.359,4.24546,0.00000
1881.00,4.24773,20.106147,-0.000148,20.068406,0.9363,0.359,4.24773,0.00000
1882.00,4.25010,20.106148,-0.000144,20.068392,0.9363,0.359,4.25010,0.00000
1883.00,4.25166,20.106182,-0.000143,20.068453,0.9363,0.359,4.25166,0.00000
1884.00,4.25320,20.106227,-0.000142,20.068486,0.9363,0.359,4.25320,0.00000
1885.00,4.25450,20.106318,-0.000143,20.068567,0.9364,0.359,4.25450,0.00000
1886.00,4.25580,20.106372,-0.000142,20.068619,0.9364,0.359,4.25580,0.00000
1887.00,4.25716,20.106404,-0.000144,20.068595,0.9365,0.359,4.25716,0.00000
1888.00,4.25848,20.106412,-0.000143,20.068534,0.9365,0.359,4.25848,0.00000
1889.00,4.25914,20.106462,-0.000144,20.068534,0.9365,0.359,4.25914,0.00000
1890.00,4.25976,20.106440,-0.000143,20.068420,0.9366,0.359,4.25976,0.00000
1891.00,4.25975,20.106504,-0.000140,20.068408,0.9366,0.359,4.25975,0.00000
1892.00,4.26037,20.106521,-0.000141,20.068415,0.9367,0.359,4.26037,0.00000
1893.00,4.26172,20.106518,-0.000140,20.068429,0.9367,0.359,4.26172,0.00000
1894.00,4.26190,20.106459,-0.000141,20.068404,0.9368,0.359,4.26190,0.00000
1895.00,4.26271,20.106515,-0.000141,20.068489,0.9368,0.359,4.26271,0.00000
1896.00,4.26426,20.106485,-0.000141,20.068460,0.9369,0.359,4.26426,0.00000
1897.00,4.26498,20.106482,-0.000138,20.068432,0.9369,0.359,4.26498,0.00000
1898.00,4.26478,20.106517,-0.000137,20.068439,0.9369,0.359,4.26478,0.00000
1899.00,4.26563,20.106529,-0.000137,20.068420,0.9369,0.359,4.26563,0.00000
1900.00,4.26680,20.106483,-0.000138,20.068371,0.9369,0.359,4.26680,0.00000
1901.00,4.26728,20.106516,-0.000143,20.068361,0.9369,0.359,4.26728,0.00000
1902.00,4.26811,20.106545,-0.000146,20.068380,0.9369,0.360,4.26811,0.00000
1903.00,4.26975,20.106477,-0.000149,20.068304,0.9369,0.360,4.26975,0.00000
1904.00,4.27184,20.106547,-0.000147,20.068316,0.9369,0.360,4.27184,0.00000
1905.00,4.27211,20.106569,-0.000147,20.068265,0.9369,0.360,4.27211,0.00000
1906.00,4.27328,20.106611,-0.000146,20.068301,0.9370,0.360,4.27328,0.00000
1907.00,4.27353,20.106622,-0.000145,20.068297,0.9370,0.360,4.27353,0.00000
1908.00,4.27300,20.106675,-0.000141,20.068342,0.9370,0.360,4.27300,0.00000
1909.00,4.27283,20.106715,-0.000141,20.068377,0.9370,0.360,4.27283,0.00000
1910.00,4.27301,20.106777,-0.000140,20.068420,0.9370,0.360,4.27301,0.00000
1911.00,4.27389,20.106715,-0.000139,20.068384,0.9371,0.360,4.27389,0.00000
1912.00,4.27489,20.106764,-0.000139,20.068411,0.9371,0.360,4.27489,0.00000
1913.00,4.27565,20.106867,-0.000145,20.068418,0.9371,0.360,4.27565,0.00000
1914.00,4.27551,20.106801,-0.000148,20.068391,0.9371,0.360,4.27551,0.00000
1915.00,4.27587,20.106797,-0.000148,20.068378,0.9371,0.360,4.27587,0.00000
1916.00,4.27641,20.106898,-0.000147,20.068449,0.9371,0.361,4.27641,0.00000
1917.00,4.27684,20.106863,-0.000149,20.068408,0.9371,0.361,4.27684,0.00000
1918.00,4.27653,20.106830,-0.000145,20.068484,0.9371,0.360,4.27653,0.00000
1919.00,4.27703,20.106951,-0.000143,20.068553,0.9371,0.360,4.27703,0.00000
1920.00,4.27742,20.107009,-0.000144,20.068622,0.9371,0.361,4.27742,0.00000
1921.00,4.27720,20.106961,-0.000144,20.068525,0.9371,0.360,4.27720,0.00000
1922.00,4.27798,20.107010,-0.000146,20.068555,0.9371,0.361,4.27798,0.00000
1923.00,4.27943,20.106962,-0.000149,20.068413,0.9370,0.361,4.27943,0.00000
1924.00,4.28009,20.106944,-0.000149,20.068366,0.9370,0.361,4.28009,0.00000
1925.00,4.28129,20.107003,-0.000146,20.068355,0.9370,0.361,4.28129,0.00000
1926.00,4.28139,20.107052,-0.000146,20.068393,0.9369,0.361,4.28139,0.00000
1927.00,4.28115,20.107114,-0.000144,20.068405,0.9369,0.361,4.28115,0.00000
1928.00,4.28121,20.107258,-0.000141,20.068510,0.9369,0.361,4.28121,0.00000
1929.00,4.28119,20.107298,-0.000141,20.068528,0.9369,0.361,4.28119,0.00000
1930.00,4.28046,20.107256,-0.000143,20.068510,0.9369,0.361,4.28046,0.00000
1931.00,4.27995,20.107317,-0.000144,20.068608,0.9369,0.361,4.27995,0.00000
1932.00,4.27998,20.107284,-0.000147,20.068606,0.9368,0.361,4.27998,0.00000
1933.00,4.27964,20.107184,-0.000151,20.068502,0.9368,0.361,4.27964,0.00000
1934.00,4.28036,20.107228,-0.000152,20.068529,0.9368,0.362,4.28036,0.00000
1935.00,4.28171,20.107239,-0.000151,20.068521,0.9367,0.362,4.28171,0.00000
1936.00,4.28286,20.107155,-0.000152,20.068356,0.9367,0.362,4.28286,0.00000
1937.00,4.28276,20.107208,-0.000149,20.068344,0.9367,0.362,4.28276,0.00000
1938.00,4.28323,20.107274,-0.000147,20.068389,0.9366,0.362,4.28323,0.00000
1939.00,4.28272,20.107260,-0.000148,20.068372,0.9366,0.362,4.28272,0.00000
1940.00,4.28162,20.107305,-0.000148,20.068386,0.9365,0.362,4.28162,0.00000
1941.00,4.28029,20.107378,-0.000145,20.068486,0.9365,0.362,4.28029,0.00000
1942.00,4.27940,20.107439,-0.000146,20.068537,0.9364,0.362,4.27940,0.00000
1943.00,4.27870,20.107447,-0.000146,20.068601,0.9363,0.362,4.27870,0.00000
1944.00,4.27825,20.107407,-0.000147,20.068537,0.9363,0.362,4.27825,0.00000
1945.00,4.27854,20.107406,-0.000147,20.068543,0.9362,0.362,4.27854,0.00000
1946.00,4.27929,20.107454,-0.000146,20.068533,0.9361,0.362,4.27929,0.00000
1947.00,4.28000,20.107469,-0.000148,20.068546,0.9360,0.362,4.28000,0.00000
1948.00,4.28114,20.107483,-0.000146,20.068498,0.9360,0.362,4.28114,0.00000
1949.00,4.28242,20.107573,-0.000145,20.068582,0.9358,0.362,4.28242,0.00000
1950.00,4.28259,20.107553,-0.000143,20.068545,0.9357,0.362,4.28259,0.00000
1951.00,4.28317,20.107515,-0.000144,20.068528,0.9356,0.362,4.28317,0.00000
1952.00,4.28318,20.107481,-0.000141,20.068465,0.9355,0.362,4.28318,0.00000
1953.00,4.28267,20.107504,-0.000140,20.068431,0.9354,0.362,4.28267,0.00000
1954.00,4.28295,20.107472,-0.000140,20.068346,0.9352,0.362,4.28295,0.00000
1955.00,4.28269,20.107502,-0.000141,20.068330,0.9351,0.362,4.28269,0.00000
1956.00,4.28246,20.107595,-0.000141,20.068380,0.9350,0.362,4.28246,0.00000
1957.00,4.28246,20.107612,-0.000139,20.068383,0.9349,0.362,4.28246,0.00000
1958.00,4.28296,20.107686,-0.000142,20.068417,0.9348,0.362,4.28296,0.00000
1959.00,4.28233,20.107706,-0.000142,20.068410,0.9347,0.362,4.28233,0.00000
1960.00,4.28206,20.107773,-0.000138,20.068452,0.9346,0.362,4.28206,0.00000
1961.00,4.28217,20.107833,-0.000140,20.068461,0.9345,0.362,4.28217,0.00000
1962.00,4.28246,20.107856,-0.000144,20.068414,0.9344,0.363,4.28246,0.00000
1963.00,4.28239,20.107805,-0.000139,20.068371,0.9343,0.362,4.28239,0.00000
1964.00,4.28294,20.107822,-0.000135,20.068363,0.9342,0.362,4.28294,0.00000
1965.00,4.28366,20.107794,-0.000134,20.068343,0.9341,0.362,4.28366,0.00000
1966.00,4.28456,20.107724,-0.000135,20.068263,0.9340,0.362,4.28456,0.00000
1967.00,4.28513,20.107757,-0.000134,20.068319,0.9339,0.362,4.28513,0.00000
1968.00,4.28448,20.107744,-0.000137,20.068290,0.9338,0.363,4.28448,0.00000
1969.00,4.28461,20.107785,-0.000141,20.068328,0.9337,0.363,4.28461,0.00000
1970.00,4.28506,20.107868,-0.000146,20.068331,0.9336,0.363,4.28506,0.00000
1971.00,4.28502,20.107931,-0.000146,20.068386,0.9335,0.363,4.28502,0.00000
1972.00,4.28456,20.107996,-0.000143,20.068394,0.9334,0.363,4.28456,0.00000
1973.00,4.28539,20.108138,-0.000144,20.068465,0.9333,0.363,4.28539,0.00000
1974.00,4.28452,20.108131,-0.000143,20.068461,0.9332,0.363,4.28452,0.00000
1975.00,4.28418,20.108153,-0.000139,20.068448,0.9331,0.363,4.28418,0.00000
1976.00,4.28352,20.108105,-0.000141,20.068369,0.9330,0.363,4.28352,0.00000
1977.00,4.28419,20.108036,-0.000144,20.068331,0.9329,0.363,4.28419,0.00000
1978.00,4.28437,20.108020,-0.000145,20.068351,0.9328,0.363,4.28437,0.00000
1979.00,4.28562,20.108103,-0.000147,20.068358,0.9327,0.363,4.28562,0.00000
1980.00,4.28544,20.108096,-0.000149,20.068401,0.9327,0.363,4.28544,0.00000
1981.00,4.28533,20.108228,-0.000146,20.068491,0.9326,0.363,4.28533,0.00000
