# Supplementary material for: A nucleotide-sensing oligomerization mechanism that controls NrdR-dependent transcription of ribonucleotide reductases
Source: Nat Commun. 2022 May 16;13:2700. doi: 10.1038/s41467-022-30328-1 (PMC9110341; doi:10.1038/s41467-022-30328-1)
Supplement: Supplementary file 10 — Source Data [file 41467_2022_30328_MOESM10_ESM.zip › Source data NrdR/Suppl Fig 12 source data/ITC at 20 degrees (Suppl Fig 12a,c)/cAMP to NrdR/R56cyclicAMP700toNrdR60.itc]

$ITC
$ 16 
$NOT
$ 20 
$ 60 
$ 1000 
$ 5 
$ 2 
$ADCGainCode:  0 
$False,True,True
$ 0.4 , 0.8 , 120 , 5 
$ 2.5 , 5 , 190 , 5 
$ 2.5 , 5 , 190 , 5 
$ 2.5 , 5 , 190 , 5 
$ 2.5 , 5 , 190 , 5 
$ 2.5 , 5 , 190 , 5 
$ 2.5 , 5 , 190 , 5 
$ 2.5 , 5 , 190 , 5 
$ 2.5 , 5 , 190 , 5 
$ 2.5 , 5 , 190 , 5 
$ 2.5 , 5 , 190 , 5 
$ 2.5 , 5 , 190 , 5 
$ 2.5 , 5 , 190 , 5 
$ 2.5 , 5 , 190 , 5 
$ 2.5 , 5 , 190 , 5 
$ 2.5 , 5 , 190 , 5 
# 0 
# 0.7 
# 0.06 
# 0.2068 
# 20 
# 3.8602 
# 9.74 
?
% ITC200_05.14.976
% 0.2068 
% 3.8602 
%-0.590864 , 29.66499 
% 0.034375 , 29.28716 
% 0.8333333 
% 168160 , 168170 
% 0.25 , 81 
%-0.002934 ,-0.034078 
%-20 , 8 
% 0 , 0 
% 0 
% 128000       127243 
% 43.1 
% 500 , 750 , 1000 , 750 
% 0.04257 ,-0.00249 , 0.000047734 ,-0.000000435026 , 0.00000000201917 
% ITC200 Ver: 1.26.3
@0
5.00,4.34585,20.096877,-0.000102,20.085122,0.5048,0.249,4.34585,0.00000
6.00,4.34563,20.096908,-0.000100,20.085135,0.5055,0.249,4.34563,0.00000
7.00,4.34647,20.096867,-0.000101,20.085063,0.5061,0.249,4.34647,0.00000
8.00,4.34783,20.096868,-0.000101,20.085036,0.5067,0.249,4.34783,0.00000
9.00,4.34845,20.096818,-0.000103,20.084985,0.5073,0.249,4.34845,0.00000
10.00,4.34917,20.096832,-0.000101,20.084933,0.5079,0.250,4.34917,0.00000
11.00,4.34975,20.096814,-0.000103,20.084853,0.5086,0.250,4.34975,0.00000
12.00,4.35039,20.096827,-0.000105,20.084816,0.5092,0.250,4.35039,0.00000
13.00,4.35113,20.096884,-0.000109,20.084817,0.5098,0.250,4.35113,0.00000
14.00,4.35193,20.096969,-0.000110,20.084856,0.5104,0.251,4.35193,0.00000
15.00,4.35155,20.096982,-0.000112,20.084881,0.5110,0.251,4.35155,0.00000
16.00,4.35158,20.096997,-0.000113,20.084876,0.5116,0.251,4.35158,0.00000
17.00,4.35099,20.097089,-0.000112,20.084961,0.5122,0.251,4.35099,0.00000
18.00,4.35062,20.097105,-0.000111,20.084998,0.5128,0.251,4.35062,0.00000
19.00,4.35040,20.097149,-0.000111,20.085026,0.5134,0.251,4.35040,0.00000
20.00,4.35050,20.097195,-0.000112,20.085019,0.5141,0.252,4.35050,0.00000
21.00,4.35074,20.097205,-0.000112,20.085019,0.5147,0.252,4.35074,0.00000
22.00,4.35116,20.097222,-0.000114,20.085031,0.5153,0.252,4.35116,0.00000
23.00,4.35109,20.097263,-0.000109,20.085028,0.5159,0.252,4.35109,0.00000
24.00,4.35086,20.097324,-0.000108,20.085090,0.5165,0.252,4.35086,0.00000
25.00,4.35147,20.097347,-0.000108,20.085091,0.5171,0.252,4.35147,0.00000
26.00,4.35158,20.097398,-0.000107,20.085154,0.5177,0.252,4.35158,0.00000
27.00,4.35069,20.097429,-0.000105,20.085172,0.5182,0.252,4.35069,0.00000
28.00,4.35017,20.097515,-0.000104,20.085235,0.5188,0.252,4.35017,0.00000
29.00,4.35045,20.097513,-0.000105,20.085161,0.5194,0.252,4.35045,0.00000
30.00,4.34979,20.097541,-0.000101,20.085181,0.5199,0.252,4.34979,0.00000
31.00,4.34961,20.097594,-0.000097,20.085128,0.5205,0.252,4.34961,0.00000
32.00,4.35061,20.097598,-0.000096,20.085070,0.5211,0.252,4.35061,0.00000
33.00,4.35135,20.097565,-0.000100,20.084958,0.5217,0.253,4.35135,0.00000
34.00,4.35208,20.097557,-0.000101,20.084912,0.5223,0.253,4.35208,0.00000
35.00,4.35289,20.097523,-0.000105,20.084835,0.5229,0.253,4.35289,0.00000
36.00,4.35396,20.097554,-0.000111,20.084916,0.5234,0.253,4.35396,0.00000
37.00,4.35410,20.097588,-0.000110,20.084920,0.5240,0.254,4.35410,0.00000
38.00,4.35384,20.097571,-0.000111,20.084907,0.5246,0.254,4.35384,0.00000
39.00,4.35247,20.097556,-0.000111,20.084892,0.5252,0.254,4.35247,0.00000
40.00,4.35252,20.097634,-0.000110,20.084916,0.5258,0.254,4.35252,0.00000
41.00,4.35217,20.097627,-0.000107,20.084852,0.5264,0.254,4.35217,0.00000
42.00,4.35233,20.097646,-0.000107,20.084840,0.5270,0.254,4.35233,0.00000
43.00,4.35141,20.097675,-0.000107,20.084861,0.5276,0.254,4.35141,0.00000
44.00,4.35139,20.097750,-0.000107,20.084901,0.5282,0.254,4.35139,0.00000
45.00,4.35098,20.097747,-0.000110,20.084901,0.5288,0.255,4.35098,0.00000
46.00,4.35049,20.097808,-0.000108,20.084938,0.5295,0.255,4.35049,0.00000
47.00,4.34942,20.097864,-0.000106,20.084944,0.5301,0.255,4.34942,0.00000
48.00,4.35080,20.097941,-0.000103,20.084976,0.5308,0.255,4.35080,0.00000
49.00,4.35167,20.097972,-0.000099,20.084985,0.5314,0.255,4.35167,0.00000
50.00,4.35179,20.098035,-0.000095,20.084985,0.5321,0.255,4.35179,0.00000
51.00,4.35156,20.098050,-0.000100,20.084958,0.5327,0.255,4.35156,0.00000
52.00,4.35212,20.097980,-0.000103,20.084882,0.5334,0.255,4.35212,0.00000
53.00,4.35071,20.098049,-0.000103,20.084940,0.5340,0.256,4.35071,0.00000
54.00,4.35003,20.098083,-0.000106,20.084935,0.5347,0.256,4.35003,0.00000
55.00,4.34978,20.098038,-0.000107,20.084902,0.5354,0.256,4.34978,0.00000
56.00,4.34953,20.098051,-0.000103,20.084896,0.5360,0.256,4.34953,0.00000
57.00,4.34949,20.098079,-0.000100,20.084918,0.5367,0.256,4.34949,0.00000
58.00,4.34950,20.098022,-0.000100,20.084827,0.5374,0.256,4.34950,0.00000
59.00,4.34944,20.098069,-0.000098,20.084853,0.5380,0.256,4.34944,0.00000
60.00,4.34963,20.098111,-0.000096,20.084856,0.5387,0.256,4.34963,0.00000
@1,0.4000,0.8, 60.0889999999999 
61.00,4.34984,20.098112,-0.000098,20.084843,0.5393,0.256,4.34984,0.00000
62.00,4.34786,20.098193,-0.000101,20.084881,0.5399,0.256,4.34786,0.00000
63.00,4.33824,20.098271,-0.000103,20.084953,0.5406,0.257,4.33824,0.00000
64.00,4.32560,20.098286,-0.000104,20.084933,0.5412,0.257,4.32560,0.00000
65.00,4.31362,20.098343,-0.000105,20.084994,0.5419,0.257,4.31362,0.00000
66.00,4.30385,20.098349,-0.000107,20.085036,0.5425,0.257,4.30385,0.00000
67.00,4.29681,20.098350,-0.000106,20.085040,0.5431,0.257,4.29681,0.00000
68.00,4.29890,20.098345,-0.000105,20.084991,0.5438,0.257,4.29890,0.00000
69.00,4.30399,20.098360,-0.000104,20.084997,0.5444,0.257,4.30399,0.00000
70.00,4.30893,20.098382,-0.000102,20.085025,0.5449,0.257,4.30893,0.00000
71.00,4.31179,20.098457,-0.000103,20.085064,0.5455,0.258,4.31179,0.00000
72.00,4.31526,20.098491,-0.000104,20.085079,0.5461,0.258,4.31526,0.00000
73.00,4.31848,20.098528,-0.000104,20.085132,0.5467,0.258,4.31848,0.00000
74.00,4.32092,20.098489,-0.000107,20.085096,0.5473,0.258,4.32092,0.00000
75.00,4.32254,20.098460,-0.000112,20.085012,0.5479,0.259,4.32254,0.00000
76.00,4.32526,20.098457,-0.000111,20.084984,0.5485,0.259,4.32526,0.00000
77.00,4.32589,20.098462,-0.000110,20.084996,0.5492,0.259,4.32589,0.00000
78.00,4.32600,20.098458,-0.000109,20.084945,0.5498,0.259,4.32600,0.00000
79.00,4.32737,20.098623,-0.000108,20.085058,0.5504,0.259,4.32737,0.00000
80.00,4.32974,20.098689,-0.000108,20.085102,0.5511,0.259,4.32974,0.00000
81.00,4.33055,20.098714,-0.000108,20.085084,0.5517,0.259,4.33055,0.00000
82.00,4.33074,20.098745,-0.000107,20.085071,0.5524,0.259,4.33074,0.00000
83.00,4.33146,20.098766,-0.000108,20.085051,0.5530,0.260,4.33146,0.00000
84.00,4.33191,20.098707,-0.000107,20.084997,0.5536,0.260,4.33191,0.00000
85.00,4.33160,20.098757,-0.000106,20.085028,0.5543,0.260,4.33160,0.00000
86.00,4.33111,20.098817,-0.000103,20.085061,0.5549,0.260,4.33111,0.00000
87.00,4.33319,20.098852,-0.000100,20.085085,0.5556,0.260,4.33319,0.00000
88.00,4.33403,20.098889,-0.000100,20.085121,0.5562,0.260,4.33403,0.00000
89.00,4.33467,20.098971,-0.000101,20.085147,0.5569,0.260,4.33467,0.00000
90.00,4.33489,20.098946,-0.000102,20.085131,0.5575,0.260,4.33489,0.00000
91.00,4.33563,20.098995,-0.000104,20.085200,0.5582,0.260,4.33563,0.00000
92.00,4.33568,20.099026,-0.000102,20.085207,0.5588,0.260,4.33568,0.00000
93.00,4.33634,20.098981,-0.000101,20.085140,0.5595,0.260,4.33634,0.00000
94.00,4.33632,20.098982,-0.000099,20.085135,0.5601,0.260,4.33632,0.00000
95.00,4.33730,20.099053,-0.000095,20.085194,0.5608,0.260,4.33730,0.00000
96.00,4.33877,20.099001,-0.000098,20.085098,0.5615,0.261,4.33877,0.00000
97.00,4.33926,20.099004,-0.000103,20.085086,0.5621,0.261,4.33926,0.00000
98.00,4.33980,20.099044,-0.000106,20.085085,0.5627,0.261,4.33980,0.00000
99.00,4.34075,20.099019,-0.000105,20.085049,0.5633,0.261,4.34075,0.00000
100.00,4.34088,20.099025,-0.000105,20.085017,0.5639,0.261,4.34088,0.00000
101.00,4.34038,20.099025,-0.000102,20.084993,0.5646,0.261,4.34038,0.00000
102.00,4.34005,20.099137,-0.000099,20.085036,0.5652,0.261,4.34005,0.00000
103.00,4.34075,20.099191,-0.000095,20.085062,0.5658,0.261,4.34075,0.00000
104.00,4.34076,20.099213,-0.000096,20.085080,0.5665,0.261,4.34076,0.00000
105.00,4.34106,20.099229,-0.000094,20.085095,0.5671,0.261,4.34106,0.00000
106.00,4.34143,20.099279,-0.000098,20.085133,0.5677,0.262,4.34143,0.00000
107.00,4.34168,20.099235,-0.000101,20.085084,0.5683,0.262,4.34168,0.00000
108.00,4.34120,20.099298,-0.000103,20.085109,0.5689,0.262,4.34120,0.00000
109.00,4.34181,20.099380,-0.000103,20.085167,0.5695,0.262,4.34181,0.00000
110.00,4.34241,20.099325,-0.000104,20.085061,0.5701,0.262,4.34241,0.00000
111.00,4.34347,20.099390,-0.000099,20.085073,0.5706,0.262,4.34347,0.00000
112.00,4.34435,20.099426,-0.000095,20.085118,0.5712,0.262,4.34435,0.00000
113.00,4.34495,20.099431,-0.000098,20.085188,0.5718,0.263,4.34495,0.00000
114.00,4.34463,20.099458,-0.000099,20.085167,0.5724,0.263,4.34463,0.00000
115.00,4.34452,20.099610,-0.000103,20.085250,0.5730,0.263,4.34452,0.00000
116.00,4.34396,20.099618,-0.000105,20.085245,0.5735,0.263,4.34396,0.00000
117.00,4.34463,20.099664,-0.000105,20.085208,0.5741,0.263,4.34463,0.00000
118.00,4.34552,20.099712,-0.000102,20.085172,0.5747,0.263,4.34552,0.00000
119.00,4.34592,20.099729,-0.000103,20.085190,0.5753,0.263,4.34592,0.00000
120.00,4.34619,20.099699,-0.000103,20.085165,0.5758,0.264,4.34619,0.00000
121.00,4.34708,20.099694,-0.000102,20.085146,0.5764,0.264,4.34708,0.00000
122.00,4.34634,20.099696,-0.000105,20.085174,0.5769,0.264,4.34634,0.00000
123.00,4.34541,20.099714,-0.000105,20.085151,0.5775,0.264,4.34541,0.00000
124.00,4.34545,20.099689,-0.000103,20.085093,0.5780,0.264,4.34545,0.00000
125.00,4.34457,20.099703,-0.000099,20.085089,0.5786,0.264,4.34457,0.00000
126.00,4.34384,20.099713,-0.000097,20.085033,0.5791,0.264,4.34384,0.00000
127.00,4.34374,20.099696,-0.000093,20.084945,0.5796,0.264,4.34374,0.00000
128.00,4.34336,20.099664,-0.000093,20.084920,0.5801,0.264,4.34336,0.00000
129.00,4.34287,20.099683,-0.000094,20.084916,0.5805,0.264,4.34287,0.00000
130.00,4.34346,20.099681,-0.000095,20.084945,0.5810,0.264,4.34346,0.00000
131.00,4.34417,20.099742,-0.000097,20.085026,0.5815,0.265,4.34417,0.00000
132.00,4.34411,20.099804,-0.000096,20.085100,0.5820,0.265,4.34411,0.00000
133.00,4.34471,20.099821,-0.000097,20.085118,0.5824,0.265,4.34471,0.00000
134.00,4.34499,20.099870,-0.000095,20.085121,0.5829,0.265,4.34499,0.00000
135.00,4.34458,20.099930,-0.000094,20.085066,0.5834,0.265,4.34458,0.00000
136.00,4.34401,20.099941,-0.000091,20.085041,0.5838,0.265,4.34401,0.00000
137.00,4.34416,20.100008,-0.000093,20.085095,0.5842,0.265,4.34416,0.00000
138.00,4.34400,20.100101,-0.000095,20.085115,0.5847,0.265,4.34400,0.00000
139.00,4.34405,20.100102,-0.000094,20.085115,0.5851,0.265,4.34405,0.00000
140.00,4.34449,20.100087,-0.000098,20.085150,0.5855,0.266,4.34449,0.00000
141.00,4.34405,20.100087,-0.000102,20.085154,0.5860,0.266,4.34405,0.00000
142.00,4.34417,20.100003,-0.000104,20.085057,0.5864,0.266,4.34417,0.00000
143.00,4.34417,20.099981,-0.000105,20.085048,0.5868,0.266,4.34417,0.00000
144.00,4.34472,20.100036,-0.000107,20.085068,0.5873,0.267,4.34472,0.00000
145.00,4.34488,20.100100,-0.000105,20.085100,0.5877,0.267,4.34488,0.00000
146.00,4.34588,20.100112,-0.000107,20.085080,0.5882,0.267,4.34588,0.00000
147.00,4.34622,20.100136,-0.000105,20.085039,0.5886,0.267,4.34622,0.00000
148.00,4.34670,20.100167,-0.000106,20.085084,0.5891,0.267,4.34670,0.00000
149.00,4.34707,20.100168,-0.000103,20.085041,0.5895,0.267,4.34707,0.00000
150.00,4.34672,20.100144,-0.000101,20.084967,0.5900,0.267,4.34672,0.00000
151.00,4.34645,20.100199,-0.000098,20.084998,0.5904,0.267,4.34645,0.00000
152.00,4.34690,20.100228,-0.000101,20.085027,0.5909,0.267,4.34690,0.00000
153.00,4.34662,20.100267,-0.000099,20.084984,0.5913,0.267,4.34662,0.00000
154.00,4.34571,20.100265,-0.000098,20.085007,0.5918,0.267,4.34571,0.00000
155.00,4.34601,20.100348,-0.000098,20.085056,0.5923,0.267,4.34601,0.00000
156.00,4.34548,20.100334,-0.000099,20.085007,0.5928,0.267,4.34548,0.00000
157.00,4.34426,20.100360,-0.000097,20.085023,0.5933,0.267,4.34426,0.00000
158.00,4.34464,20.100393,-0.000098,20.085052,0.5939,0.268,4.34464,0.00000
159.00,4.34536,20.100443,-0.000103,20.085050,0.5944,0.268,4.34536,0.00000
160.00,4.34613,20.100425,-0.000104,20.085044,0.5949,0.268,4.34613,0.00000
161.00,4.34656,20.100486,-0.000105,20.085079,0.5955,0.268,4.34656,0.00000
162.00,4.34684,20.100479,-0.000104,20.085048,0.5960,0.268,4.34684,0.00000
163.00,4.34593,20.100398,-0.000104,20.084984,0.5965,0.269,4.34593,0.00000
164.00,4.34470,20.100374,-0.000102,20.084989,0.5970,0.269,4.34470,0.00000
165.00,4.34350,20.100366,-0.000102,20.084935,0.5975,0.269,4.34350,0.00000
166.00,4.34360,20.100405,-0.000101,20.084976,0.5981,0.269,4.34360,0.00000
167.00,4.34401,20.100412,-0.000101,20.084998,0.5986,0.269,4.34401,0.00000
168.00,4.34392,20.100483,-0.000099,20.085027,0.5991,0.269,4.34392,0.00000
169.00,4.34518,20.100571,-0.000099,20.085048,0.5997,0.269,4.34518,0.00000
170.00,4.34598,20.100694,-0.000099,20.085153,0.6002,0.269,4.34598,0.00000
171.00,4.34608,20.100683,-0.000100,20.085108,0.6007,0.269,4.34608,0.00000
172.00,4.34608,20.100716,-0.000103,20.085080,0.6012,0.270,4.34608,0.00000
173.00,4.34667,20.100749,-0.000102,20.085073,0.6018,0.270,4.34667,0.00000
174.00,4.34586,20.100729,-0.000099,20.085054,0.6023,0.270,4.34586,0.00000
175.00,4.34618,20.100709,-0.000098,20.085011,0.6029,0.270,4.34618,0.00000
176.00,4.34646,20.100783,-0.000098,20.085042,0.6034,0.270,4.34646,0.00000
177.00,4.34636,20.100829,-0.000095,20.085073,0.6039,0.270,4.34636,0.00000
178.00,4.34605,20.100872,-0.000098,20.085149,0.6044,0.270,4.34605,0.00000
179.00,4.34592,20.100892,-0.000102,20.085174,0.6049,0.270,4.34592,0.00000
180.00,4.34494,20.100921,-0.000102,20.085199,0.6054,0.271,4.34494,0.00000
@2,2.5000,5.0, 180.101000000002 
181.00,4.34391,20.100881,-0.000102,20.085172,0.6059,0.271,4.34391,0.00000
182.00,4.34135,20.100935,-0.000102,20.085159,0.6064,0.271,4.34135,0.00000
183.00,4.32435,20.100933,-0.000100,20.085106,0.6069,0.271,4.32435,0.00000
184.00,4.28871,20.100998,-0.000099,20.085117,0.6074,0.271,4.28871,0.00000
185.00,4.23734,20.100952,-0.000098,20.085086,0.6079,0.271,4.23734,0.00000
186.00,4.17328,20.101043,-0.000097,20.085178,0.6084,0.271,4.17328,0.00000
187.00,4.10338,20.101073,-0.000098,20.085208,0.6089,0.271,4.10338,0.00000
188.00,4.05335,20.101126,-0.000097,20.085220,0.6095,0.271,4.05335,0.00000
189.00,4.03070,20.101088,-0.000097,20.085193,0.6100,0.271,4.03070,0.00000
190.00,4.03013,20.101123,-0.000095,20.085150,0.6105,0.271,4.03013,0.00000
191.00,4.04753,20.101121,-0.000094,20.085075,0.6110,0.271,4.04753,0.00000
192.00,4.07538,20.101135,-0.000091,20.085105,0.6115,0.271,4.07538,0.00000
193.00,4.09942,20.101102,-0.000095,20.085092,0.6120,0.272,4.09942,0.00000
194.00,4.11723,20.101203,-0.000095,20.085093,0.6125,0.272,4.11723,0.00000
195.00,4.13026,20.101295,-0.000096,20.085142,0.6131,0.272,4.13026,0.00000
196.00,4.13955,20.101409,-0.000097,20.085200,0.6136,0.272,4.13955,0.00000
197.00,4.14746,20.101450,-0.000098,20.085170,0.6141,0.272,4.14746,0.00000
198.00,4.15536,20.101485,-0.000092,20.085122,0.6147,0.272,4.15536,0.00000
199.00,4.16291,20.101463,-0.000090,20.085089,0.6152,0.272,4.16291,0.00000
200.00,4.17058,20.101500,-0.000090,20.085092,0.6158,0.272,4.17058,0.00000
201.00,4.17784,20.101441,-0.000089,20.085032,0.6164,0.272,4.17784,0.00000
202.00,4.18525,20.101443,-0.000087,20.084994,0.6169,0.272,4.18525,0.00000
203.00,4.19382,20.101504,-0.000088,20.084998,0.6175,0.272,4.19382,0.00000
204.00,4.20098,20.101560,-0.000087,20.085025,0.6181,0.272,4.20098,0.00000
205.00,4.20633,20.101611,-0.000088,20.085092,0.6186,0.272,4.20633,0.00000
206.00,4.21239,20.101640,-0.000087,20.085074,0.6192,0.272,4.21239,0.00000
207.00,4.21834,20.101735,-0.000086,20.085137,0.6198,0.273,4.21834,0.00000
208.00,4.22256,20.101745,-0.000090,20.085154,0.6203,0.273,4.22256,0.00000
209.00,4.22676,20.101746,-0.000093,20.085135,0.6209,0.273,4.22676,0.00000
210.00,4.23193,20.101695,-0.000093,20.085050,0.6215,0.273,4.23193,0.00000
211.00,4.23518,20.101740,-0.000094,20.085079,0.6221,0.273,4.23518,0.00000
212.00,4.23803,20.101698,-0.000097,20.085061,0.6226,0.274,4.23803,0.00000
213.00,4.24211,20.101697,-0.000095,20.085095,0.6232,0.274,4.24211,0.00000
214.00,4.24620,20.101702,-0.000094,20.085087,0.6237,0.274,4.24620,0.00000
215.00,4.24989,20.101646,-0.000093,20.085037,0.6243,0.274,4.24989,0.00000
216.00,4.25455,20.101637,-0.000092,20.085033,0.6248,0.274,4.25455,0.00000
217.00,4.25973,20.101693,-0.000089,20.085024,0.6254,0.274,4.25973,0.00000
218.00,4.26406,20.101703,-0.000089,20.084999,0.6260,0.274,4.26406,0.00000
219.00,4.26780,20.101757,-0.000089,20.085047,0.6266,0.274,4.26780,0.00000
220.00,4.27116,20.101841,-0.000089,20.085096,0.6271,0.274,4.27116,0.00000
221.00,4.27416,20.101824,-0.000086,20.085098,0.6277,0.274,4.27416,0.00000
222.00,4.27670,20.101780,-0.000086,20.085113,0.6282,0.274,4.27670,0.00000
223.00,4.27883,20.101916,-0.000085,20.085196,0.6288,0.274,4.27883,0.00000
224.00,4.28126,20.101844,-0.000084,20.085109,0.6293,0.274,4.28126,0.00000
225.00,4.28467,20.101890,-0.000084,20.085134,0.6299,0.274,4.28467,0.00000
226.00,4.28737,20.101873,-0.000089,20.085100,0.6305,0.274,4.28737,0.00000
227.00,4.28990,20.101902,-0.000088,20.085078,0.6310,0.274,4.28990,0.00000
228.00,4.29213,20.101833,-0.000089,20.085027,0.6316,0.275,4.29213,0.00000
229.00,4.29446,20.101886,-0.000091,20.085113,0.6322,0.275,4.29446,0.00000
230.00,4.29609,20.101849,-0.000095,20.085079,0.6327,0.275,4.29609,0.00000
231.00,4.29808,20.101886,-0.000093,20.085076,0.6333,0.275,4.29808,0.00000
232.00,4.30035,20.101949,-0.000099,20.085164,0.6338,0.275,4.30035,0.00000
233.00,4.30194,20.102009,-0.000099,20.085204,0.6344,0.276,4.30194,0.00000
234.00,4.30320,20.102046,-0.000099,20.085165,0.6350,0.276,4.30320,0.00000
235.00,4.30428,20.102098,-0.000100,20.085190,0.6355,0.276,4.30428,0.00000
236.00,4.30640,20.102152,-0.000101,20.085228,0.6361,0.276,4.30640,0.00000
237.00,4.30752,20.102165,-0.000101,20.085139,0.6367,0.276,4.30752,0.00000
238.00,4.30977,20.102204,-0.000102,20.085133,0.6373,0.276,4.30977,0.00000
239.00,4.31223,20.102226,-0.000104,20.085177,0.6379,0.276,4.31223,0.00000
240.00,4.31382,20.102235,-0.000103,20.085129,0.6385,0.276,4.31382,0.00000
241.00,4.31417,20.102231,-0.000106,20.085054,0.6391,0.277,4.31417,0.00000
242.00,4.31496,20.102266,-0.000102,20.085077,0.6397,0.277,4.31496,0.00000
243.00,4.31537,20.102212,-0.000101,20.085008,0.6403,0.277,4.31537,0.00000
244.00,4.31629,20.102206,-0.000099,20.084976,0.6408,0.277,4.31629,0.00000
245.00,4.31707,20.102254,-0.000098,20.085042,0.6414,0.277,4.31707,0.00000
246.00,4.31822,20.102354,-0.000097,20.085137,0.6420,0.277,4.31822,0.00000
247.00,4.31868,20.102384,-0.000097,20.085140,0.6425,0.277,4.31868,0.00000
248.00,4.31898,20.102429,-0.000101,20.085152,0.6431,0.277,4.31898,0.00000
249.00,4.31841,20.102502,-0.000100,20.085146,0.6436,0.277,4.31841,0.00000
250.00,4.31935,20.102508,-0.000099,20.085108,0.6442,0.277,4.31935,0.00000
251.00,4.31997,20.102461,-0.000099,20.085050,0.6447,0.277,4.31997,0.00000
252.00,4.32116,20.102436,-0.000100,20.085023,0.6452,0.278,4.32116,0.00000
253.00,4.32200,20.102474,-0.000099,20.085054,0.6457,0.278,4.32200,0.00000
254.00,4.32322,20.102527,-0.000100,20.085090,0.6463,0.278,4.32322,0.00000
255.00,4.32419,20.102487,-0.000101,20.084993,0.6468,0.278,4.32419,0.00000
256.00,4.32551,20.102560,-0.000102,20.085016,0.6473,0.278,4.32551,0.00000
257.00,4.32679,20.102572,-0.000105,20.085010,0.6478,0.278,4.32679,0.00000
258.00,4.32779,20.102505,-0.000102,20.084877,0.6482,0.278,4.32779,0.00000
259.00,4.32831,20.102513,-0.000102,20.084847,0.6487,0.278,4.32831,0.00000
260.00,4.32819,20.102635,-0.000101,20.084970,0.6492,0.278,4.32819,0.00000
261.00,4.32795,20.102615,-0.000103,20.084935,0.6497,0.279,4.32795,0.00000
262.00,4.32785,20.102679,-0.000102,20.084927,0.6502,0.279,4.32785,0.00000
263.00,4.32798,20.102790,-0.000102,20.085008,0.6507,0.279,4.32798,0.00000
264.00,4.32694,20.102826,-0.000101,20.085000,0.6511,0.279,4.32694,0.00000
265.00,4.32657,20.102815,-0.000103,20.084961,0.6516,0.279,4.32657,0.00000
266.00,4.32722,20.102879,-0.000100,20.084996,0.6521,0.279,4.32722,0.00000
267.00,4.32806,20.102889,-0.000099,20.085035,0.6526,0.279,4.32806,0.00000
268.00,4.32928,20.102990,-0.000101,20.085121,0.6531,0.279,4.32928,0.00000
269.00,4.33045,20.102969,-0.000103,20.085093,0.6536,0.280,4.33045,0.00000
270.00,4.33194,20.102988,-0.000104,20.085090,0.6541,0.280,4.33194,0.00000
271.00,4.33237,20.102993,-0.000107,20.085078,0.6546,0.280,4.33237,0.00000
272.00,4.33212,20.103011,-0.000107,20.085064,0.6551,0.280,4.33212,0.00000
273.00,4.33098,20.102918,-0.000107,20.084935,0.6556,0.280,4.33098,0.00000
274.00,4.33145,20.102883,-0.000106,20.084938,0.6561,0.280,4.33145,0.00000
275.00,4.33132,20.102880,-0.000105,20.084919,0.6566,0.281,4.33132,0.00000
276.00,4.33109,20.102915,-0.000104,20.084931,0.6571,0.281,4.33109,0.00000
277.00,4.33109,20.102918,-0.000103,20.084872,0.6576,0.281,4.33109,0.00000
278.00,4.33206,20.102992,-0.000105,20.084953,0.6581,0.281,4.33206,0.00000
279.00,4.33249,20.103069,-0.000105,20.084954,0.6585,0.281,4.33249,0.00000
280.00,4.33315,20.103117,-0.000102,20.084952,0.6590,0.281,4.33315,0.00000
281.00,4.33314,20.103061,-0.000098,20.084876,0.6594,0.281,4.33314,0.00000
282.00,4.33356,20.103128,-0.000098,20.084896,0.6599,0.281,4.33356,0.00000
283.00,4.33391,20.103143,-0.000096,20.084883,0.6604,0.281,4.33391,0.00000
284.00,4.33391,20.103134,-0.000094,20.084864,0.6609,0.281,4.33391,0.00000
285.00,4.33358,20.103170,-0.000096,20.084856,0.6614,0.281,4.33358,0.00000
286.00,4.33382,20.103172,-0.000100,20.084819,0.6619,0.282,4.33382,0.00000
287.00,4.33339,20.103132,-0.000100,20.084823,0.6623,0.282,4.33339,0.00000
288.00,4.33289,20.103092,-0.000100,20.084796,0.6628,0.282,4.33289,0.00000
289.00,4.33294,20.103122,-0.000100,20.084770,0.6632,0.282,4.33294,0.00000
290.00,4.33279,20.103139,-0.000098,20.084817,0.6637,0.282,4.33279,0.00000
291.00,4.33235,20.103278,-0.000097,20.084967,0.6641,0.282,4.33235,0.00000
292.00,4.33277,20.103297,-0.000095,20.084946,0.6646,0.282,4.33277,0.00000
293.00,4.33348,20.103392,-0.000096,20.084972,0.6651,0.282,4.33348,0.00000
294.00,4.33406,20.103409,-0.000097,20.084975,0.6656,0.282,4.33406,0.00000
295.00,4.33398,20.103402,-0.000098,20.084956,0.6660,0.282,4.33398,0.00000
296.00,4.33433,20.103391,-0.000096,20.084929,0.6665,0.283,4.33433,0.00000
297.00,4.33483,20.103469,-0.000097,20.085013,0.6670,0.283,4.33483,0.00000
298.00,4.33395,20.103445,-0.000097,20.085011,0.6674,0.283,4.33395,0.00000
299.00,4.33384,20.103477,-0.000096,20.085082,0.6679,0.283,4.33384,0.00000
300.00,4.33477,20.103530,-0.000093,20.085096,0.6684,0.283,4.33477,0.00000
301.00,4.33583,20.103589,-0.000092,20.085103,0.6689,0.283,4.33583,0.00000
302.00,4.33549,20.103562,-0.000092,20.085062,0.6693,0.283,4.33549,0.00000
303.00,4.33575,20.103590,-0.000091,20.085064,0.6698,0.283,4.33575,0.00000
304.00,4.33588,20.103607,-0.000089,20.085023,0.6703,0.283,4.33588,0.00000
305.00,4.33538,20.103586,-0.000090,20.085005,0.6708,0.283,4.33538,0.00000
306.00,4.33407,20.103563,-0.000091,20.084972,0.6713,0.283,4.33407,0.00000
307.00,4.33336,20.103634,-0.000087,20.085015,0.6718,0.283,4.33336,0.00000
308.00,4.33292,20.103705,-0.000083,20.085020,0.6723,0.283,4.33292,0.00000
309.00,4.33209,20.103781,-0.000083,20.085098,0.6729,0.283,4.33209,0.00000
310.00,4.33170,20.103838,-0.000085,20.085120,0.6734,0.283,4.33170,0.00000
311.00,4.33278,20.103826,-0.000084,20.085109,0.6739,0.283,4.33278,0.00000
312.00,4.33343,20.103771,-0.000088,20.085010,0.6744,0.284,4.33343,0.00000
313.00,4.33450,20.103751,-0.000088,20.084981,0.6750,0.284,4.33450,0.00000
314.00,4.33557,20.103791,-0.000089,20.084968,0.6755,0.284,4.33557,0.00000
315.00,4.33637,20.103762,-0.000090,20.084949,0.6760,0.284,4.33637,0.00000
316.00,4.33704,20.103757,-0.000090,20.084944,0.6765,0.284,4.33704,0.00000
317.00,4.33746,20.103812,-0.000089,20.085010,0.6770,0.284,4.33746,0.00000
318.00,4.33640,20.103850,-0.000091,20.085003,0.6775,0.284,4.33640,0.00000
319.00,4.33575,20.103772,-0.000088,20.084889,0.6780,0.284,4.33575,0.00000
320.00,4.33506,20.103801,-0.000085,20.084867,0.6784,0.284,4.33506,0.00000
321.00,4.33436,20.103822,-0.000084,20.084853,0.6789,0.284,4.33436,0.00000
322.00,4.33450,20.103838,-0.000083,20.084891,0.6794,0.284,4.33450,0.00000
323.00,4.33551,20.103810,-0.000085,20.084900,0.6798,0.285,4.33551,0.00000
324.00,4.33664,20.103913,-0.000088,20.085025,0.6803,0.285,4.33664,0.00000
325.00,4.33734,20.103996,-0.000087,20.085070,0.6808,0.285,4.33734,0.00000
326.00,4.33770,20.104063,-0.000091,20.085093,0.6813,0.285,4.33770,0.00000
327.00,4.33789,20.104104,-0.000094,20.085042,0.6818,0.285,4.33789,0.00000
328.00,4.33736,20.104244,-0.000093,20.085126,0.6823,0.285,4.33736,0.00000
329.00,4.33697,20.104287,-0.000094,20.085129,0.6828,0.285,4.33697,0.00000
330.00,4.33664,20.104337,-0.000097,20.085163,0.6832,0.286,4.33664,0.00000
331.00,4.33612,20.104363,-0.000095,20.085206,0.6837,0.286,4.33612,0.00000
332.00,4.33536,20.104463,-0.000094,20.085285,0.6841,0.286,4.33536,0.00000
333.00,4.33567,20.104432,-0.000093,20.085259,0.6846,0.286,4.33567,0.00000
334.00,4.33609,20.104463,-0.000095,20.085273,0.6850,0.286,4.33609,0.00000
335.00,4.33611,20.104409,-0.000095,20.085267,0.6855,0.286,4.33611,0.00000
336.00,4.33697,20.104464,-0.000096,20.085251,0.6860,0.286,4.33697,0.00000
337.00,4.33723,20.104398,-0.000097,20.085183,0.6864,0.287,4.33723,0.00000
338.00,4.33766,20.104338,-0.000101,20.085140,0.6869,0.287,4.33766,0.00000
339.00,4.33659,20.104311,-0.000101,20.085123,0.6873,0.287,4.33659,0.00000
340.00,4.33798,20.104361,-0.000103,20.085078,0.6878,0.287,4.33798,0.00000
341.00,4.33851,20.104355,-0.000104,20.085070,0.6882,0.287,4.33851,0.00000
342.00,4.33880,20.104413,-0.000104,20.085085,0.6886,0.287,4.33880,0.00000
343.00,4.33816,20.104482,-0.000100,20.085046,0.6890,0.287,4.33816,0.00000
344.00,4.33868,20.104457,-0.000096,20.084939,0.6895,0.287,4.33868,0.00000
345.00,4.33721,20.104499,-0.000094,20.084943,0.6899,0.287,4.33721,0.00000
346.00,4.33551,20.104466,-0.000094,20.084885,0.6903,0.287,4.33551,0.00000
347.00,4.33537,20.104489,-0.000091,20.084894,0.6907,0.287,4.33537,0.00000
348.00,4.33694,20.104529,-0.000092,20.084960,0.6911,0.287,4.33694,0.00000
349.00,4.33697,20.104599,-0.000095,20.085058,0.6915,0.288,4.33697,0.00000
350.00,4.33708,20.104544,-0.000096,20.085033,0.6919,0.288,4.33708,0.00000
351.00,4.33725,20.104645,-0.000093,20.085100,0.6923,0.288,4.33725,0.00000
352.00,4.33577,20.104612,-0.000095,20.085067,0.6927,0.288,4.33577,0.00000
353.00,4.33423,20.104610,-0.000094,20.085030,0.6931,0.288,4.33423,0.00000
354.00,4.33439,20.104588,-0.000094,20.084979,0.6934,0.288,4.33439,0.00000
355.00,4.33546,20.104695,-0.000092,20.085002,0.6937,0.288,4.33546,0.00000
356.00,4.33590,20.104694,-0.000096,20.084954,0.6941,0.288,4.33590,0.00000
357.00,4.33727,20.104788,-0.000095,20.084957,0.6945,0.288,4.33727,0.00000
358.00,4.33822,20.104808,-0.000094,20.084970,0.6948,0.289,4.33822,0.00000
359.00,4.33827,20.104926,-0.000093,20.085030,0.6952,0.289,4.33827,0.00000
360.00,4.33717,20.104979,-0.000094,20.085077,0.6955,0.289,4.33717,0.00000
361.00,4.33660,20.105000,-0.000093,20.085127,0.6959,0.289,4.33660,0.00000
362.00,4.33602,20.104961,-0.000095,20.085106,0.6962,0.289,4.33602,0.00000
363.00,4.33574,20.104990,-0.000095,20.085123,0.6966,0.289,4.33574,0.00000
364.00,4.33554,20.104940,-0.000093,20.085117,0.6969,0.289,4.33554,0.00000
365.00,4.33599,20.104875,-0.000092,20.085091,0.6973,0.289,4.33599,0.00000
366.00,4.33645,20.104881,-0.000090,20.085053,0.6976,0.289,4.33645,0.00000
367.00,4.33706,20.104833,-0.000087,20.085020,0.6980,0.289,4.33706,0.00000
368.00,4.33708,20.104903,-0.000091,20.085077,0.6983,0.289,4.33708,0.00000
369.00,4.33765,20.104919,-0.000093,20.085058,0.6987,0.290,4.33765,0.00000
370.00,4.33748,20.104935,-0.000093,20.085024,0.6990,0.290,4.33748,0.00000
@3,2.5000,5.0, 370.050000000003 
371.00,4.33792,20.104951,-0.000093,20.085035,0.6993,0.290,4.33792,0.00000
372.00,4.33679,20.105085,-0.000092,20.085113,0.6997,0.290,4.33679,0.00000
373.00,4.32226,20.105082,-0.000089,20.085074,0.7000,0.290,4.32226,0.00000
374.00,4.28977,20.105112,-0.000090,20.085062,0.7003,0.290,4.28977,0.00000
375.00,4.24265,20.105250,-0.000094,20.085143,0.7007,0.290,4.24265,0.00000
376.00,4.18265,20.105256,-0.000094,20.085128,0.7010,0.290,4.18265,0.00000
377.00,4.11702,20.105235,-0.000098,20.085084,0.7014,0.291,4.11702,0.00000
378.00,4.06877,20.105184,-0.000098,20.085010,0.7017,0.291,4.06877,0.00000
379.00,4.04674,20.105200,-0.000097,20.085074,0.7020,0.291,4.04674,0.00000
380.00,4.04611,20.105103,-0.000096,20.085007,0.7024,0.291,4.04611,0.00000
381.00,4.06250,20.105138,-0.000097,20.085018,0.7027,0.291,4.06250,0.00000
382.00,4.08919,20.105160,-0.000098,20.085012,0.7030,0.291,4.08919,0.00000
383.00,4.11379,20.105294,-0.000098,20.085049,0.7033,0.291,4.11379,0.00000
384.00,4.13215,20.105290,-0.000097,20.084997,0.7036,0.291,4.13215,0.00000
385.00,4.14530,20.105360,-0.000094,20.085005,0.7039,0.291,4.14530,0.00000
386.00,4.15540,20.105413,-0.000091,20.085004,0.7042,0.291,4.15540,0.00000
387.00,4.16299,20.105536,-0.000091,20.085048,0.7045,0.291,4.16299,0.00000
388.00,4.17013,20.105503,-0.000091,20.085018,0.7048,0.292,4.17013,0.00000
389.00,4.17685,20.105574,-0.000095,20.084942,0.7051,0.292,4.17685,0.00000
390.00,4.18445,20.105535,-0.000097,20.084870,0.7054,0.292,4.18445,0.00000
391.00,4.19116,20.105537,-0.000096,20.084899,0.7057,0.292,4.19116,0.00000
392.00,4.19849,20.105468,-0.000095,20.084904,0.7060,0.292,4.19849,0.00000
393.00,4.20487,20.105515,-0.000096,20.084975,0.7064,0.292,4.20487,0.00000
394.00,4.21004,20.105462,-0.000094,20.085025,0.7067,0.292,4.21004,0.00000
395.00,4.21465,20.105549,-0.000093,20.085112,0.7071,0.293,4.21465,0.00000
396.00,4.21867,20.105614,-0.000097,20.085110,0.7075,0.293,4.21867,0.00000
397.00,4.22310,20.105675,-0.000097,20.085074,0.7079,0.293,4.22310,0.00000
398.00,4.22701,20.105685,-0.000096,20.085040,0.7082,0.293,4.22701,0.00000
399.00,4.23129,20.105782,-0.000093,20.085044,0.7086,0.293,4.23129,0.00000
400.00,4.23425,20.105773,-0.000091,20.084994,0.7090,0.293,4.23425,0.00000
401.00,4.23785,20.105764,-0.000089,20.084973,0.7094,0.293,4.23785,0.00000
402.00,4.24066,20.105728,-0.000088,20.084984,0.7098,0.293,4.24066,0.00000
403.00,4.24394,20.105730,-0.000086,20.084970,0.7102,0.293,4.24394,0.00000
404.00,4.24698,20.105724,-0.000084,20.084981,0.7105,0.293,4.24698,0.00000
405.00,4.25059,20.105708,-0.000085,20.084971,0.7109,0.293,4.25059,0.00000
406.00,4.25468,20.105759,-0.000085,20.084960,0.7113,0.293,4.25468,0.00000
407.00,4.25879,20.105854,-0.000088,20.085005,0.7117,0.293,4.25879,0.00000
408.00,4.26234,20.105898,-0.000091,20.084999,0.7121,0.294,4.26234,0.00000
409.00,4.26597,20.105935,-0.000093,20.084995,0.7125,0.294,4.26597,0.00000
410.00,4.26916,20.106074,-0.000093,20.085103,0.7129,0.294,4.26916,0.00000
411.00,4.27151,20.106113,-0.000090,20.085159,0.7134,0.294,4.27151,0.00000
412.00,4.27327,20.106121,-0.000085,20.085174,0.7138,0.294,4.27327,0.00000
413.00,4.27485,20.106082,-0.000082,20.085154,0.7142,0.294,4.27485,0.00000
414.00,4.27712,20.106095,-0.000084,20.085116,0.7146,0.294,4.27712,0.00000
415.00,4.28024,20.106063,-0.000085,20.085048,0.7149,0.294,4.28024,0.00000
416.00,4.28308,20.106061,-0.000087,20.085034,0.7153,0.294,4.28308,0.00000
417.00,4.28577,20.106070,-0.000088,20.084992,0.7156,0.294,4.28577,0.00000
418.00,4.28798,20.106139,-0.000090,20.085033,0.7160,0.294,4.28798,0.00000
419.00,4.28936,20.106164,-0.000088,20.085049,0.7163,0.294,4.28936,0.00000
420.00,4.29048,20.106248,-0.000089,20.085093,0.7167,0.295,4.29048,0.00000
421.00,4.29154,20.106220,-0.000088,20.085077,0.7171,0.295,4.29154,0.00000
422.00,4.29348,20.106212,-0.000089,20.085078,0.7175,0.295,4.29348,0.00000
423.00,4.29596,20.106235,-0.000087,20.085088,0.7179,0.295,4.29596,0.00000
424.00,4.29745,20.106291,-0.000089,20.085141,0.7182,0.295,4.29745,0.00000
425.00,4.29856,20.106276,-0.000090,20.085100,0.7185,0.295,4.29856,0.00000
426.00,4.30058,20.106273,-0.000090,20.085101,0.7189,0.295,4.30058,0.00000
427.00,4.30126,20.106322,-0.000092,20.085108,0.7192,0.295,4.30126,0.00000
428.00,4.30236,20.106378,-0.000093,20.085086,0.7195,0.295,4.30236,0.00000
429.00,4.30390,20.106379,-0.000092,20.085058,0.7199,0.296,4.30390,0.00000
430.00,4.30466,20.106321,-0.000091,20.085021,0.7202,0.296,4.30466,0.00000
431.00,4.30515,20.106389,-0.000091,20.084988,0.7205,0.296,4.30515,0.00000
432.00,4.30607,20.106360,-0.000091,20.084946,0.7209,0.296,4.30607,0.00000
433.00,4.30689,20.106297,-0.000092,20.084908,0.7212,0.296,4.30689,0.00000
434.00,4.30824,20.106257,-0.000090,20.084852,0.7215,0.296,4.30824,0.00000
435.00,4.30986,20.106291,-0.000087,20.084874,0.7218,0.296,4.30986,0.00000
436.00,4.31086,20.106344,-0.000086,20.084931,0.7221,0.296,4.31086,0.00000
437.00,4.31242,20.106424,-0.000086,20.085021,0.7224,0.296,4.31242,0.00000
438.00,4.31372,20.106488,-0.000088,20.085109,0.7227,0.296,4.31372,0.00000
439.00,4.31409,20.106585,-0.000089,20.085150,0.7231,0.296,4.31409,0.00000
440.00,4.31504,20.106603,-0.000090,20.085154,0.7234,0.297,4.31504,0.00000
441.00,4.31642,20.106565,-0.000090,20.085155,0.7237,0.297,4.31642,0.00000
442.00,4.31757,20.106564,-0.000089,20.085102,0.7240,0.297,4.31757,0.00000
443.00,4.31877,20.106599,-0.000086,20.085117,0.7244,0.297,4.31877,0.00000
444.00,4.31914,20.106602,-0.000084,20.085148,0.7247,0.297,4.31914,0.00000
445.00,4.31957,20.106660,-0.000085,20.085215,0.7250,0.297,4.31957,0.00000
446.00,4.32027,20.106669,-0.000086,20.085146,0.7254,0.297,4.32027,0.00000
447.00,4.32019,20.106665,-0.000088,20.085153,0.7257,0.297,4.32019,0.00000
448.00,4.32046,20.106678,-0.000088,20.085111,0.7260,0.297,4.32046,0.00000
449.00,4.32206,20.106676,-0.000090,20.085099,0.7264,0.297,4.32206,0.00000
450.00,4.32270,20.106679,-0.000089,20.085046,0.7268,0.297,4.32270,0.00000
451.00,4.32171,20.106757,-0.000090,20.085083,0.7271,0.298,4.32171,0.00000
452.00,4.32187,20.106755,-0.000086,20.085033,0.7275,0.297,4.32187,0.00000
453.00,4.32165,20.106745,-0.000086,20.084982,0.7278,0.297,4.32165,0.00000
454.00,4.32037,20.106782,-0.000085,20.084942,0.7281,0.297,4.32037,0.00000
455.00,4.32011,20.106844,-0.000084,20.084962,0.7285,0.297,4.32011,0.00000
456.00,4.32090,20.106800,-0.000085,20.084906,0.7288,0.298,4.32090,0.00000
457.00,4.32133,20.106877,-0.000084,20.084931,0.7292,0.298,4.32133,0.00000
458.00,4.32142,20.106997,-0.000083,20.085030,0.7295,0.298,4.32142,0.00000
459.00,4.32252,20.107044,-0.000086,20.085095,0.7299,0.298,4.32252,0.00000
460.00,4.32338,20.107025,-0.000090,20.085054,0.7303,0.298,4.32338,0.00000
461.00,4.32444,20.107121,-0.000092,20.085134,0.7306,0.298,4.32444,0.00000
462.00,4.32505,20.107162,-0.000092,20.085177,0.7310,0.298,4.32505,0.00000
463.00,4.32558,20.107091,-0.000095,20.085106,0.7313,0.298,4.32558,0.00000
464.00,4.32593,20.107060,-0.000096,20.085059,0.7317,0.299,4.32593,0.00000
465.00,4.32653,20.107093,-0.000096,20.085078,0.7320,0.299,4.32653,0.00000
466.00,4.32629,20.107081,-0.000094,20.085017,0.7324,0.299,4.32629,0.00000
467.00,4.32648,20.107068,-0.000095,20.084995,0.7328,0.299,4.32648,0.00000
468.00,4.32667,20.107123,-0.000091,20.085047,0.7331,0.299,4.32667,0.00000
469.00,4.32717,20.107245,-0.000092,20.085105,0.7335,0.299,4.32717,0.00000
470.00,4.32732,20.107283,-0.000094,20.085135,0.7338,0.299,4.32732,0.00000
471.00,4.32829,20.107350,-0.000096,20.085209,0.7342,0.299,4.32829,0.00000
472.00,4.32878,20.107460,-0.000097,20.085293,0.7345,0.299,4.32878,0.00000
473.00,4.32908,20.107482,-0.000100,20.085280,0.7349,0.299,4.32908,0.00000
474.00,4.32893,20.107493,-0.000098,20.085278,0.7352,0.299,4.32893,0.00000
475.00,4.32945,20.107585,-0.000100,20.085313,0.7355,0.300,4.32945,0.00000
476.00,4.32904,20.107577,-0.000101,20.085300,0.7358,0.300,4.32904,0.00000
477.00,4.32870,20.107547,-0.000100,20.085195,0.7361,0.300,4.32870,0.00000
478.00,4.32897,20.107544,-0.000099,20.085156,0.7364,0.300,4.32897,0.00000
479.00,4.32932,20.107488,-0.000100,20.085115,0.7368,0.300,4.32932,0.00000
480.00,4.32919,20.107464,-0.000098,20.085088,0.7371,0.300,4.32919,0.00000
481.00,4.32861,20.107485,-0.000094,20.085059,0.7374,0.300,4.32861,0.00000
482.00,4.32861,20.107406,-0.000096,20.084988,0.7377,0.300,4.32861,0.00000
483.00,4.32849,20.107491,-0.000097,20.085023,0.7380,0.300,4.32849,0.00000
484.00,4.32887,20.107512,-0.000094,20.084993,0.7383,0.300,4.32887,0.00000
485.00,4.32772,20.107504,-0.000095,20.084985,0.7385,0.300,4.32772,0.00000
486.00,4.32873,20.107534,-0.000095,20.085021,0.7388,0.301,4.32873,0.00000
487.00,4.32914,20.107668,-0.000093,20.085144,0.7391,0.301,4.32914,0.00000
488.00,4.32877,20.107623,-0.000094,20.085063,0.7394,0.301,4.32877,0.00000
489.00,4.32880,20.107638,-0.000095,20.085087,0.7396,0.301,4.32880,0.00000
490.00,4.32981,20.107648,-0.000093,20.085047,0.7399,0.301,4.32981,0.00000
491.00,4.32987,20.107668,-0.000094,20.085028,0.7401,0.301,4.32987,0.00000
492.00,4.32957,20.107646,-0.000094,20.084996,0.7404,0.301,4.32957,0.00000
493.00,4.33005,20.107636,-0.000092,20.085021,0.7407,0.301,4.33005,0.00000
494.00,4.32972,20.107689,-0.000093,20.085054,0.7409,0.301,4.32972,0.00000
495.00,4.32946,20.107689,-0.000096,20.085058,0.7411,0.302,4.32946,0.00000
496.00,4.32960,20.107744,-0.000096,20.085070,0.7414,0.302,4.32960,0.00000
497.00,4.33013,20.107703,-0.000096,20.084966,0.7416,0.302,4.33013,0.00000
498.00,4.33000,20.107755,-0.000095,20.084957,0.7418,0.302,4.33000,0.00000
499.00,4.32979,20.107750,-0.000096,20.084900,0.7420,0.302,4.32979,0.00000
500.00,4.33043,20.107845,-0.000093,20.084890,0.7422,0.302,4.33043,0.00000
501.00,4.33015,20.107804,-0.000091,20.084837,0.7424,0.302,4.33015,0.00000
502.00,4.33060,20.107934,-0.000093,20.084927,0.7426,0.302,4.33060,0.00000
503.00,4.33114,20.107957,-0.000093,20.084939,0.7428,0.302,4.33114,0.00000
504.00,4.33175,20.107997,-0.000093,20.084975,0.7431,0.302,4.33175,0.00000
505.00,4.33166,20.108008,-0.000090,20.085028,0.7433,0.302,4.33166,0.00000
506.00,4.33254,20.108034,-0.000091,20.085026,0.7435,0.302,4.33254,0.00000
507.00,4.33244,20.108051,-0.000087,20.085021,0.7438,0.302,4.33244,0.00000
508.00,4.33316,20.108037,-0.000087,20.085034,0.7440,0.302,4.33316,0.00000
509.00,4.33328,20.108111,-0.000086,20.085061,0.7443,0.302,4.33328,0.00000
510.00,4.33336,20.108114,-0.000087,20.085020,0.7445,0.303,4.33336,0.00000
511.00,4.33317,20.108124,-0.000085,20.085019,0.7447,0.303,4.33317,0.00000
512.00,4.33309,20.108102,-0.000089,20.084974,0.7450,0.303,4.33309,0.00000
513.00,4.33273,20.108181,-0.000091,20.084978,0.7452,0.303,4.33273,0.00000
514.00,4.33247,20.108124,-0.000091,20.084921,0.7454,0.303,4.33247,0.00000
515.00,4.33251,20.108164,-0.000096,20.084954,0.7457,0.303,4.33251,0.00000
516.00,4.33237,20.108249,-0.000097,20.085006,0.7459,0.303,4.33237,0.00000
517.00,4.33166,20.108344,-0.000096,20.085068,0.7461,0.303,4.33166,0.00000
518.00,4.33056,20.108384,-0.000091,20.085103,0.7463,0.303,4.33056,0.00000
519.00,4.33081,20.108442,-0.000084,20.085100,0.7466,0.303,4.33081,0.00000
520.00,4.33104,20.108405,-0.000081,20.085057,0.7468,0.303,4.33104,0.00000
521.00,4.33022,20.108382,-0.000084,20.085052,0.7470,0.303,4.33022,0.00000
522.00,4.33045,20.108358,-0.000084,20.085072,0.7472,0.303,4.33045,0.00000
523.00,4.33135,20.108331,-0.000087,20.085042,0.7474,0.303,4.33135,0.00000
524.00,4.33129,20.108299,-0.000092,20.085038,0.7476,0.304,4.33129,0.00000
525.00,4.33159,20.108426,-0.000093,20.085080,0.7479,0.304,4.33159,0.00000
526.00,4.33261,20.108440,-0.000091,20.085050,0.7481,0.304,4.33261,0.00000
527.00,4.33243,20.108528,-0.000091,20.085069,0.7483,0.304,4.33243,0.00000
528.00,4.33289,20.108583,-0.000093,20.085049,0.7486,0.304,4.33289,0.00000
529.00,4.33324,20.108663,-0.000095,20.085072,0.7488,0.304,4.33324,0.00000
530.00,4.33327,20.108556,-0.000095,20.085022,0.7490,0.305,4.33327,0.00000
531.00,4.33288,20.108616,-0.000096,20.085047,0.7492,0.305,4.33288,0.00000
532.00,4.33321,20.108553,-0.000093,20.085041,0.7494,0.305,4.33321,0.00000
533.00,4.33305,20.108612,-0.000092,20.085110,0.7497,0.305,4.33305,0.00000
534.00,4.33267,20.108623,-0.000089,20.085128,0.7499,0.305,4.33267,0.00000
535.00,4.33201,20.108652,-0.000090,20.085154,0.7500,0.305,4.33201,0.00000
536.00,4.33315,20.108618,-0.000090,20.085113,0.7502,0.305,4.33315,0.00000
537.00,4.33348,20.108664,-0.000093,20.085141,0.7505,0.305,4.33348,0.00000
538.00,4.33440,20.108621,-0.000091,20.085106,0.7507,0.305,4.33440,0.00000
539.00,4.33490,20.108634,-0.000092,20.085135,0.7509,0.305,4.33490,0.00000
540.00,4.33492,20.108694,-0.000091,20.085170,0.7511,0.305,4.33492,0.00000
541.00,4.33425,20.108776,-0.000091,20.085239,0.7513,0.305,4.33425,0.00000
542.00,4.33476,20.108746,-0.000086,20.085181,0.7515,0.305,4.33476,0.00000
543.00,4.33379,20.108856,-0.000086,20.085248,0.7517,0.305,4.33379,0.00000
544.00,4.33371,20.108928,-0.000085,20.085270,0.7519,0.305,4.33371,0.00000
545.00,4.33360,20.109007,-0.000088,20.085287,0.7522,0.305,4.33360,0.00000
546.00,4.33294,20.109003,-0.000089,20.085233,0.7524,0.306,4.33294,0.00000
547.00,4.33143,20.109102,-0.000093,20.085277,0.7526,0.306,4.33143,0.00000
548.00,4.33125,20.109080,-0.000095,20.085223,0.7529,0.306,4.33125,0.00000
549.00,4.33083,20.109085,-0.000098,20.085181,0.7531,0.306,4.33083,0.00000
550.00,4.33081,20.109063,-0.000095,20.085109,0.7534,0.306,4.33081,0.00000
551.00,4.33089,20.109058,-0.000094,20.085117,0.7536,0.306,4.33089,0.00000
552.00,4.33183,20.109113,-0.000089,20.085124,0.7538,0.306,4.33183,0.00000
553.00,4.33192,20.109082,-0.000090,20.085088,0.7540,0.306,4.33192,0.00000
554.00,4.33171,20.109072,-0.000088,20.085044,0.7542,0.306,4.33171,0.00000
555.00,4.33147,20.109059,-0.000083,20.085069,0.7544,0.306,4.33147,0.00000
556.00,4.33184,20.109065,-0.000082,20.085030,0.7547,0.306,4.33184,0.00000
557.00,4.33220,20.108954,-0.000088,20.084971,0.7549,0.307,4.33220,0.00000
558.00,4.33208,20.109024,-0.000088,20.085071,0.7551,0.307,4.33208,0.00000
559.00,4.33223,20.109058,-0.000088,20.085133,0.7554,0.307,4.33223,0.00000
560.00,4.33233,20.109095,-0.000090,20.085118,0.7556,0.307,4.33233,0.00000
@4,2.5000,5.0, 560.024000000005 
561.00,4.33274,20.109242,-0.000088,20.085174,0.7558,0.307,4.33274,0.00000
562.00,4.33147,20.109298,-0.000081,20.085165,0.7561,0.307,4.33147,0.00000
563.00,4.32204,20.109276,-0.000078,20.085110,0.7563,0.307,4.32204,0.00000
564.00,4.29673,20.109370,-0.000073,20.085165,0.7566,0.307,4.29673,0.00000
565.00,4.25647,20.109387,-0.000074,20.085195,0.7569,0.307,4.25647,0.00000
566.00,4.20412,20.109314,-0.000077,20.085211,0.7571,0.307,4.20412,0.00000
567.00,4.14514,20.109303,-0.000083,20.085197,0.7574,0.307,4.14514,0.00000
568.00,4.09550,20.109380,-0.000085,20.085244,0.7576,0.307,4.09550,0.00000
569.00,4.07044,20.109341,-0.000089,20.085233,0.7578,0.308,4.07044,0.00000
570.00,4.06741,20.109414,-0.000089,20.085267,0.7581,0.308,4.06741,0.00000
571.00,4.08049,20.109427,-0.000087,20.085244,0.7583,0.308,4.08049,0.00000
572.00,4.10514,20.109574,-0.000086,20.085288,0.7586,0.308,4.10514,0.00000
573.00,4.13074,20.109564,-0.000083,20.085231,0.7589,0.308,4.13074,0.00000
574.00,4.14837,20.109584,-0.000080,20.085163,0.7591,0.308,4.14837,0.00000
575.00,4.16087,20.109556,-0.000082,20.085138,0.7594,0.308,4.16087,0.00000
576.00,4.17038,20.109598,-0.000080,20.085141,0.7596,0.308,4.17038,0.00000
577.00,4.17784,20.109573,-0.000081,20.085144,0.7598,0.308,4.17784,0.00000
578.00,4.18460,20.109615,-0.000081,20.085134,0.7601,0.308,4.18460,0.00000
579.00,4.19137,20.109605,-0.000084,20.085119,0.7603,0.308,4.19137,0.00000
580.00,4.19836,20.109675,-0.000082,20.085118,0.7606,0.308,4.19836,0.00000
581.00,4.20392,20.109730,-0.000084,20.085119,0.7609,0.308,4.20392,0.00000
582.00,4.21038,20.109779,-0.000081,20.085133,0.7612,0.308,4.21038,0.00000
583.00,4.21556,20.109798,-0.000080,20.085151,0.7614,0.308,4.21556,0.00000
584.00,4.22082,20.109867,-0.000077,20.085209,0.7617,0.308,4.22082,0.00000
585.00,4.22535,20.109852,-0.000076,20.085189,0.7619,0.308,4.22535,0.00000
586.00,4.23029,20.109867,-0.000077,20.085201,0.7622,0.309,4.23029,0.00000
587.00,4.23380,20.109823,-0.000079,20.085193,0.7625,0.309,4.23380,0.00000
588.00,4.23758,20.109819,-0.000079,20.085197,0.7628,0.309,4.23758,0.00000
589.00,4.24148,20.109839,-0.000080,20.085198,0.7631,0.309,4.24148,0.00000
590.00,4.24440,20.109866,-0.000082,20.085185,0.7634,0.309,4.24440,0.00000
591.00,4.24775,20.109924,-0.000080,20.085216,0.7638,0.309,4.24775,0.00000
592.00,4.25020,20.110008,-0.000080,20.085196,0.7641,0.309,4.25020,0.00000
593.00,4.25295,20.110080,-0.000079,20.085159,0.7644,0.309,4.25295,0.00000
594.00,4.25580,20.110108,-0.000081,20.085105,0.7647,0.309,4.25580,0.00000
595.00,4.25939,20.110227,-0.000082,20.085196,0.7650,0.309,4.25939,0.00000
596.00,4.26236,20.110246,-0.000085,20.085183,0.7653,0.310,4.26236,0.00000
597.00,4.26567,20.110215,-0.000086,20.085209,0.7656,0.310,4.26567,0.00000
598.00,4.26861,20.110286,-0.000088,20.085307,0.7659,0.310,4.26861,0.00000
599.00,4.27165,20.110318,-0.000083,20.085333,0.7662,0.310,4.27165,0.00000
600.00,4.27356,20.110226,-0.000083,20.085258,0.7665,0.310,4.27356,0.00000
601.00,4.27522,20.110172,-0.000083,20.085228,0.7668,0.310,4.27522,0.00000
602.00,4.27712,20.110160,-0.000086,20.085176,0.7671,0.310,4.27712,0.00000
603.00,4.27846,20.110138,-0.000089,20.085116,0.7674,0.310,4.27846,0.00000
604.00,4.27991,20.110078,-0.000094,20.085078,0.7676,0.311,4.27991,0.00000
605.00,4.28185,20.110131,-0.000094,20.085049,0.7679,0.311,4.28185,0.00000
606.00,4.28399,20.110121,-0.000094,20.085012,0.7682,0.311,4.28399,0.00000
607.00,4.28583,20.110167,-0.000090,20.085040,0.7685,0.311,4.28583,0.00000
608.00,4.28806,20.110130,-0.000092,20.085031,0.7688,0.311,4.28806,0.00000
609.00,4.28988,20.110174,-0.000091,20.085030,0.7691,0.311,4.28988,0.00000
610.00,4.29127,20.110210,-0.000092,20.085110,0.7695,0.311,4.29127,0.00000
611.00,4.29312,20.110264,-0.000093,20.085095,0.7698,0.311,4.29312,0.00000
612.00,4.29477,20.110278,-0.000093,20.085009,0.7700,0.311,4.29477,0.00000
613.00,4.29679,20.110334,-0.000089,20.084958,0.7703,0.311,4.29679,0.00000
614.00,4.29857,20.110354,-0.000087,20.084957,0.7706,0.311,4.29857,0.00000
615.00,4.30028,20.110348,-0.000087,20.084916,0.7709,0.311,4.30028,0.00000
616.00,4.30076,20.110344,-0.000087,20.084957,0.7712,0.311,4.30076,0.00000
617.00,4.30096,20.110334,-0.000086,20.084986,0.7714,0.311,4.30096,0.00000
618.00,4.30137,20.110307,-0.000088,20.084981,0.7717,0.312,4.30137,0.00000
619.00,4.30177,20.110369,-0.000089,20.085037,0.7720,0.312,4.30177,0.00000
620.00,4.30269,20.110333,-0.000090,20.085024,0.7722,0.312,4.30269,0.00000
621.00,4.30433,20.110322,-0.000091,20.085002,0.7725,0.312,4.30433,0.00000
622.00,4.30615,20.110435,-0.000094,20.085082,0.7727,0.312,4.30615,0.00000
623.00,4.30829,20.110496,-0.000097,20.085124,0.7730,0.313,4.30829,0.00000
624.00,4.30921,20.110437,-0.000098,20.085054,0.7733,0.313,4.30921,0.00000
625.00,4.31036,20.110477,-0.000096,20.085011,0.7735,0.313,4.31036,0.00000
626.00,4.31116,20.110551,-0.000094,20.085018,0.7738,0.313,4.31116,0.00000
627.00,4.31152,20.110485,-0.000092,20.084944,0.7741,0.313,4.31152,0.00000
628.00,4.31177,20.110492,-0.000088,20.084959,0.7743,0.313,4.31177,0.00000
629.00,4.31199,20.110557,-0.000082,20.084986,0.7746,0.312,4.31199,0.00000
630.00,4.31194,20.110608,-0.000083,20.085034,0.7749,0.312,4.31194,0.00000
631.00,4.31216,20.110622,-0.000084,20.085008,0.7751,0.313,4.31216,0.00000
632.00,4.31296,20.110684,-0.000087,20.085009,0.7754,0.313,4.31296,0.00000
633.00,4.31285,20.110697,-0.000087,20.084984,0.7757,0.313,4.31285,0.00000
634.00,4.31349,20.110726,-0.000091,20.084975,0.7759,0.313,4.31349,0.00000
635.00,4.31389,20.110763,-0.000091,20.084973,0.7761,0.314,4.31389,0.00000
636.00,4.31433,20.110771,-0.000091,20.084950,0.7764,0.314,4.31433,0.00000
637.00,4.31428,20.110780,-0.000090,20.084994,0.7767,0.314,4.31428,0.00000
638.00,4.31539,20.110728,-0.000091,20.084965,0.7769,0.314,4.31539,0.00000
639.00,4.31602,20.110723,-0.000090,20.084983,0.7772,0.314,4.31602,0.00000
640.00,4.31759,20.110738,-0.000092,20.084982,0.7774,0.314,4.31759,0.00000
641.00,4.31822,20.110767,-0.000093,20.085041,0.7777,0.314,4.31822,0.00000
642.00,4.31894,20.110812,-0.000094,20.085021,0.7779,0.314,4.31894,0.00000
643.00,4.31920,20.110914,-0.000091,20.085083,0.7781,0.314,4.31920,0.00000
644.00,4.32010,20.110914,-0.000091,20.085063,0.7783,0.315,4.32010,0.00000
645.00,4.31974,20.110892,-0.000085,20.085053,0.7786,0.314,4.31974,0.00000
646.00,4.31940,20.110899,-0.000083,20.085087,0.7788,0.314,4.31940,0.00000
647.00,4.31955,20.110870,-0.000081,20.085093,0.7790,0.314,4.31955,0.00000
648.00,4.31957,20.110848,-0.000081,20.085079,0.7793,0.314,4.31957,0.00000
649.00,4.32029,20.110923,-0.000081,20.085139,0.7795,0.315,4.32029,0.00000
650.00,4.32129,20.110995,-0.000083,20.085140,0.7797,0.315,4.32129,0.00000
651.00,4.32114,20.111085,-0.000080,20.085146,0.7799,0.315,4.32114,0.00000
652.00,4.32138,20.111159,-0.000081,20.085193,0.7801,0.315,4.32138,0.00000
653.00,4.32207,20.111198,-0.000085,20.085171,0.7804,0.315,4.32207,0.00000
654.00,4.32163,20.111210,-0.000085,20.085139,0.7806,0.315,4.32163,0.00000
655.00,4.32078,20.111236,-0.000084,20.085203,0.7808,0.315,4.32078,0.00000
656.00,4.32231,20.111206,-0.000084,20.085155,0.7810,0.315,4.32231,0.00000
657.00,4.32298,20.111211,-0.000086,20.085082,0.7812,0.315,4.32298,0.00000
658.00,4.32304,20.111259,-0.000081,20.085126,0.7815,0.315,4.32304,0.00000
659.00,4.32254,20.111307,-0.000081,20.085152,0.7817,0.315,4.32254,0.00000
660.00,4.32274,20.111323,-0.000081,20.085107,0.7819,0.315,4.32274,0.00000
661.00,4.32234,20.111275,-0.000082,20.085044,0.7821,0.316,4.32234,0.00000
662.00,4.32227,20.111242,-0.000080,20.085037,0.7823,0.316,4.32227,0.00000
663.00,4.32259,20.111184,-0.000082,20.084935,0.7824,0.316,4.32259,0.00000
664.00,4.32286,20.111176,-0.000083,20.084908,0.7826,0.316,4.32286,0.00000
665.00,4.32335,20.111128,-0.000086,20.084847,0.7828,0.316,4.32335,0.00000
666.00,4.32348,20.111265,-0.000086,20.084965,0.7830,0.316,4.32348,0.00000
667.00,4.32310,20.111336,-0.000087,20.084980,0.7831,0.316,4.32310,0.00000
668.00,4.32254,20.111334,-0.000085,20.084999,0.7833,0.316,4.32254,0.00000
669.00,4.32355,20.111294,-0.000083,20.084996,0.7835,0.316,4.32355,0.00000
670.00,4.32375,20.111281,-0.000079,20.085032,0.7837,0.316,4.32375,0.00000
671.00,4.32371,20.111263,-0.000080,20.085035,0.7839,0.316,4.32371,0.00000
672.00,4.32429,20.111233,-0.000079,20.085047,0.7841,0.316,4.32429,0.00000
673.00,4.32471,20.111299,-0.000081,20.085089,0.7843,0.316,4.32471,0.00000
674.00,4.32453,20.111381,-0.000082,20.085127,0.7844,0.316,4.32453,0.00000
675.00,4.32430,20.111464,-0.000083,20.085156,0.7846,0.317,4.32430,0.00000
676.00,4.32456,20.111450,-0.000082,20.085116,0.7849,0.317,4.32456,0.00000
677.00,4.32475,20.111505,-0.000082,20.085127,0.7851,0.317,4.32475,0.00000
678.00,4.32498,20.111588,-0.000081,20.085144,0.7853,0.317,4.32498,0.00000
679.00,4.32515,20.111578,-0.000080,20.085059,0.7856,0.317,4.32515,0.00000
680.00,4.32527,20.111636,-0.000081,20.085069,0.7858,0.317,4.32527,0.00000
681.00,4.32527,20.111634,-0.000083,20.085017,0.7860,0.317,4.32527,0.00000
682.00,4.32603,20.111617,-0.000082,20.084971,0.7862,0.317,4.32603,0.00000
683.00,4.32651,20.111588,-0.000082,20.084942,0.7865,0.317,4.32651,0.00000
684.00,4.32637,20.111588,-0.000084,20.084951,0.7867,0.317,4.32637,0.00000
685.00,4.32689,20.111574,-0.000088,20.084917,0.7869,0.317,4.32689,0.00000
686.00,4.32767,20.111656,-0.000088,20.084947,0.7871,0.318,4.32767,0.00000
687.00,4.32746,20.111717,-0.000088,20.084952,0.7874,0.318,4.32746,0.00000
688.00,4.32729,20.111728,-0.000090,20.084893,0.7876,0.318,4.32729,0.00000
689.00,4.32787,20.111854,-0.000087,20.084984,0.7878,0.318,4.32787,0.00000
690.00,4.32845,20.111908,-0.000084,20.084996,0.7881,0.318,4.32845,0.00000
691.00,4.32811,20.112029,-0.000085,20.085100,0.7883,0.318,4.32811,0.00000
692.00,4.32797,20.112100,-0.000085,20.085126,0.7885,0.318,4.32797,0.00000
693.00,4.32832,20.112176,-0.000085,20.085210,0.7888,0.318,4.32832,0.00000
694.00,4.32801,20.112189,-0.000084,20.085152,0.7890,0.318,4.32801,0.00000
695.00,4.32801,20.112157,-0.000085,20.085139,0.7893,0.318,4.32801,0.00000
696.00,4.32748,20.112055,-0.000085,20.085052,0.7895,0.318,4.32748,0.00000
697.00,4.32780,20.112043,-0.000086,20.085077,0.7898,0.318,4.32780,0.00000
698.00,4.32745,20.112066,-0.000088,20.085085,0.7900,0.319,4.32745,0.00000
699.00,4.32710,20.112085,-0.000090,20.085160,0.7902,0.319,4.32710,0.00000
700.00,4.32668,20.112109,-0.000090,20.085123,0.7905,0.319,4.32668,0.00000
701.00,4.32697,20.112118,-0.000090,20.085048,0.7907,0.319,4.32697,0.00000
702.00,4.32599,20.112177,-0.000087,20.085042,0.7909,0.319,4.32599,0.00000
703.00,4.32533,20.112198,-0.000086,20.085011,0.7911,0.319,4.32533,0.00000
704.00,4.32551,20.112153,-0.000083,20.084943,0.7913,0.319,4.32551,0.00000
705.00,4.32528,20.112158,-0.000080,20.084931,0.7915,0.319,4.32528,0.00000
706.00,4.32561,20.112159,-0.000077,20.084924,0.7917,0.319,4.32561,0.00000
707.00,4.32678,20.112171,-0.000079,20.084929,0.7919,0.319,4.32678,0.00000
708.00,4.32764,20.112149,-0.000077,20.084938,0.7921,0.319,4.32764,0.00000
709.00,4.32901,20.112253,-0.000077,20.084927,0.7923,0.319,4.32901,0.00000
710.00,4.32896,20.112344,-0.000079,20.084993,0.7925,0.319,4.32896,0.00000
711.00,4.32874,20.112426,-0.000079,20.085068,0.7927,0.319,4.32874,0.00000
712.00,4.32783,20.112424,-0.000079,20.085046,0.7928,0.319,4.32783,0.00000
713.00,4.32763,20.112479,-0.000081,20.085034,0.7929,0.319,4.32763,0.00000
714.00,4.32643,20.112441,-0.000084,20.085033,0.7931,0.319,4.32643,0.00000
715.00,4.32717,20.112443,-0.000083,20.085031,0.7933,0.319,4.32717,0.00000
716.00,4.32708,20.112485,-0.000081,20.085085,0.7934,0.319,4.32708,0.00000
717.00,4.32718,20.112536,-0.000080,20.085137,0.7936,0.319,4.32718,0.00000
718.00,4.32721,20.112555,-0.000083,20.085162,0.7937,0.320,4.32721,0.00000
719.00,4.32646,20.112549,-0.000085,20.085130,0.7939,0.320,4.32646,0.00000
720.00,4.32659,20.112525,-0.000087,20.085090,0.7940,0.320,4.32659,0.00000
721.00,4.32753,20.112558,-0.000089,20.085022,0.7942,0.320,4.32753,0.00000
722.00,4.32789,20.112549,-0.000089,20.084982,0.7943,0.320,4.32789,0.00000
723.00,4.32702,20.112638,-0.000088,20.085051,0.7945,0.320,4.32702,0.00000
724.00,4.32744,20.112687,-0.000087,20.085095,0.7946,0.320,4.32744,0.00000
725.00,4.32713,20.112781,-0.000085,20.085200,0.7948,0.320,4.32713,0.00000
726.00,4.32737,20.112673,-0.000085,20.085172,0.7949,0.320,4.32737,0.00000
727.00,4.32763,20.112724,-0.000087,20.085272,0.7951,0.320,4.32763,0.00000
728.00,4.32842,20.112694,-0.000087,20.085229,0.7952,0.320,4.32842,0.00000
729.00,4.32931,20.112731,-0.000088,20.085267,0.7954,0.321,4.32931,0.00000
730.00,4.32920,20.112689,-0.000087,20.085173,0.7955,0.321,4.32920,0.00000
731.00,4.32851,20.112864,-0.000087,20.085311,0.7957,0.321,4.32851,0.00000
732.00,4.32929,20.112863,-0.000087,20.085250,0.7958,0.321,4.32929,0.00000
733.00,4.33001,20.112859,-0.000087,20.085178,0.7960,0.321,4.33001,0.00000
734.00,4.33033,20.112909,-0.000085,20.085187,0.7961,0.321,4.33033,0.00000
735.00,4.33133,20.112971,-0.000086,20.085221,0.7962,0.321,4.33133,0.00000
736.00,4.33168,20.112935,-0.000087,20.085158,0.7964,0.321,4.33168,0.00000
737.00,4.33061,20.112952,-0.000085,20.085137,0.7965,0.321,4.33061,0.00000
738.00,4.33035,20.112990,-0.000083,20.085243,0.7967,0.321,4.33035,0.00000
739.00,4.32986,20.112982,-0.000085,20.085208,0.7969,0.321,4.32986,0.00000
740.00,4.32908,20.113015,-0.000083,20.085223,0.7971,0.321,4.32908,0.00000
741.00,4.32932,20.113013,-0.000082,20.085205,0.7972,0.321,4.32932,0.00000
742.00,4.33055,20.113109,-0.000084,20.085287,0.7974,0.321,4.33055,0.00000
743.00,4.33023,20.113132,-0.000084,20.085217,0.7976,0.321,4.33023,0.00000
744.00,4.33029,20.113132,-0.000083,20.085237,0.7977,0.321,4.33029,0.00000
745.00,4.32994,20.113063,-0.000083,20.085182,0.7979,0.322,4.32994,0.00000
746.00,4.32848,20.113091,-0.000087,20.085167,0.7981,0.322,4.32848,0.00000
747.00,4.32706,20.113071,-0.000085,20.085102,0.7982,0.322,4.32706,0.00000
748.00,4.32717,20.113091,-0.000084,20.085117,0.7984,0.322,4.32717,0.00000
749.00,4.32693,20.113074,-0.000087,20.085031,0.7986,0.322,4.32693,0.00000
750.00,4.32717,20.113150,-0.000088,20.085070,0.7988,0.322,4.32717,0.00000
@5,2.5000,5.0, 750.082000000002 
751.00,4.32813,20.113183,-0.000085,20.085081,0.7989,0.322,4.32813,0.00000
752.00,4.32911,20.113188,-0.000085,20.085081,0.7991,0.322,4.32911,0.00000
753.00,4.32339,20.113245,-0.000088,20.085143,0.7993,0.322,4.32339,0.00000
754.00,4.30411,20.113306,-0.000084,20.085172,0.7995,0.322,4.30411,0.00000
755.00,4.27075,20.113336,-0.000083,20.085149,0.7997,0.322,4.27075,0.00000
756.00,4.22697,20.113337,-0.000084,20.085160,0.7999,0.323,4.22697,0.00000
757.00,4.17361,20.113308,-0.000086,20.085149,0.8001,0.323,4.17361,0.00000
758.00,4.12617,20.113243,-0.000089,20.085068,0.8003,0.323,4.12617,0.00000
759.00,4.09907,20.113158,-0.000094,20.085028,0.8005,0.323,4.09907,0.00000
760.00,4.09361,20.113199,-0.000091,20.085080,0.8006,0.323,4.09361,0.00000
761.00,4.10389,20.113252,-0.000093,20.085049,0.8008,0.323,4.10389,0.00000
762.00,4.12626,20.113272,-0.000093,20.085015,0.8010,0.324,4.12626,0.00000
763.00,4.15071,20.113407,-0.000091,20.085081,0.8012,0.324,4.15071,0.00000
764.00,4.16992,20.113606,-0.000089,20.085175,0.8014,0.323,4.16992,0.00000
765.00,4.18220,20.113606,-0.000091,20.085141,0.8015,0.324,4.18220,0.00000
766.00,4.19106,20.113678,-0.000088,20.085190,0.8017,0.324,4.19106,0.00000
767.00,4.19773,20.113805,-0.000084,20.085277,0.8019,0.323,4.19773,0.00000
768.00,4.20327,20.113813,-0.000086,20.085275,0.8020,0.324,4.20327,0.00000
769.00,4.20857,20.113804,-0.000086,20.085275,0.8022,0.324,4.20857,0.00000
770.00,4.21425,20.113863,-0.000087,20.085278,0.8024,0.324,4.21425,0.00000
771.00,4.21989,20.113883,-0.000087,20.085287,0.8025,0.324,4.21989,0.00000
772.00,4.22449,20.113842,-0.000090,20.085198,0.8026,0.324,4.22449,0.00000
773.00,4.22954,20.113824,-0.000086,20.085170,0.8027,0.324,4.22954,0.00000
774.00,4.23419,20.113884,-0.000084,20.085216,0.8029,0.324,4.23419,0.00000
775.00,4.23865,20.113903,-0.000083,20.085198,0.8030,0.324,4.23865,0.00000
776.00,4.24187,20.113880,-0.000084,20.085154,0.8032,0.324,4.24187,0.00000
777.00,4.24587,20.113889,-0.000083,20.085124,0.8034,0.324,4.24587,0.00000
778.00,4.24872,20.113931,-0.000084,20.085125,0.8035,0.324,4.24872,0.00000
779.00,4.25188,20.113900,-0.000084,20.085070,0.8037,0.324,4.25188,0.00000
780.00,4.25438,20.113916,-0.000086,20.085077,0.8038,0.325,4.25438,0.00000
781.00,4.25663,20.113955,-0.000085,20.085122,0.8040,0.325,4.25663,0.00000
782.00,4.25841,20.113924,-0.000083,20.085144,0.8041,0.325,4.25841,0.00000
783.00,4.26086,20.113862,-0.000084,20.085053,0.8042,0.325,4.26086,0.00000
784.00,4.26330,20.113821,-0.000087,20.084992,0.8044,0.325,4.26330,0.00000
785.00,4.26570,20.113825,-0.000085,20.084974,0.8046,0.325,4.26570,0.00000
786.00,4.26810,20.113796,-0.000085,20.084965,0.8048,0.325,4.26810,0.00000
787.00,4.27119,20.113868,-0.000085,20.085056,0.8050,0.325,4.27119,0.00000
788.00,4.27384,20.113894,-0.000086,20.085095,0.8052,0.325,4.27384,0.00000
789.00,4.27587,20.113924,-0.000084,20.085122,0.8053,0.325,4.27587,0.00000
790.00,4.27757,20.113994,-0.000084,20.085193,0.8055,0.325,4.27757,0.00000
791.00,4.27944,20.114063,-0.000084,20.085203,0.8057,0.325,4.27944,0.00000
792.00,4.28122,20.114080,-0.000085,20.085187,0.8059,0.325,4.28122,0.00000
793.00,4.28315,20.114065,-0.000081,20.085174,0.8061,0.325,4.28315,0.00000
794.00,4.28464,20.114080,-0.000081,20.085163,0.8063,0.325,4.28464,0.00000
795.00,4.28648,20.114017,-0.000081,20.085093,0.8065,0.325,4.28648,0.00000
796.00,4.28839,20.113959,-0.000084,20.085030,0.8067,0.326,4.28839,0.00000
797.00,4.28998,20.113912,-0.000085,20.084956,0.8069,0.326,4.28998,0.00000
798.00,4.29161,20.113925,-0.000087,20.084989,0.8071,0.326,4.29161,0.00000
799.00,4.29311,20.113867,-0.000089,20.084932,0.8072,0.326,4.29311,0.00000
800.00,4.29415,20.113942,-0.000087,20.084990,0.8074,0.326,4.29415,0.00000
801.00,4.29495,20.113961,-0.000086,20.084973,0.8076,0.326,4.29495,0.00000
802.00,4.29597,20.114023,-0.000087,20.084970,0.8077,0.326,4.29597,0.00000
803.00,4.29694,20.114082,-0.000085,20.084951,0.8079,0.326,4.29694,0.00000
804.00,4.29798,20.114137,-0.000084,20.084993,0.8081,0.326,4.29798,0.00000
805.00,4.29926,20.114088,-0.000086,20.084964,0.8083,0.326,4.29926,0.00000
806.00,4.30013,20.114145,-0.000084,20.085010,0.8085,0.326,4.30013,0.00000
807.00,4.29989,20.114167,-0.000081,20.085076,0.8087,0.326,4.29989,0.00000
808.00,4.29988,20.114149,-0.000080,20.085096,0.8089,0.326,4.29988,0.00000
809.00,4.30024,20.114181,-0.000081,20.085133,0.8091,0.326,4.30024,0.00000
810.00,4.30069,20.114152,-0.000082,20.085124,0.8093,0.326,4.30069,0.00000
811.00,4.30152,20.114055,-0.000083,20.085089,0.8096,0.327,4.30152,0.00000
812.00,4.30390,20.113991,-0.000082,20.085011,0.8098,0.326,4.30390,0.00000
813.00,4.30547,20.113977,-0.000086,20.084974,0.8100,0.327,4.30547,0.00000
814.00,4.30624,20.114037,-0.000086,20.084992,0.8102,0.327,4.30624,0.00000
815.00,4.30725,20.114081,-0.000090,20.084950,0.8104,0.327,4.30725,0.00000
816.00,4.30750,20.114121,-0.000090,20.084935,0.8107,0.327,4.30750,0.00000
817.00,4.30705,20.114135,-0.000092,20.084890,0.8109,0.327,4.30705,0.00000
818.00,4.30806,20.114190,-0.000092,20.084870,0.8111,0.328,4.30806,0.00000
819.00,4.30920,20.114161,-0.000088,20.084824,0.8113,0.327,4.30920,0.00000
820.00,4.30995,20.114265,-0.000087,20.084901,0.8115,0.327,4.30995,0.00000
821.00,4.31163,20.114364,-0.000088,20.084944,0.8117,0.327,4.31163,0.00000
822.00,4.31302,20.114415,-0.000087,20.085002,0.8120,0.327,4.31302,0.00000
823.00,4.31348,20.114481,-0.000087,20.085048,0.8122,0.328,4.31348,0.00000
824.00,4.31478,20.114537,-0.000092,20.085025,0.8124,0.328,4.31478,0.00000
825.00,4.31462,20.114510,-0.000092,20.084991,0.8126,0.328,4.31462,0.00000
826.00,4.31470,20.114539,-0.000089,20.084937,0.8128,0.328,4.31470,0.00000
827.00,4.31423,20.114659,-0.000090,20.084975,0.8130,0.328,4.31423,0.00000
828.00,4.31373,20.114735,-0.000090,20.084990,0.8132,0.328,4.31373,0.00000
829.00,4.31347,20.114773,-0.000084,20.085040,0.8134,0.328,4.31347,0.00000
830.00,4.31353,20.114811,-0.000081,20.085039,0.8135,0.328,4.31353,0.00000
831.00,4.31375,20.114833,-0.000080,20.085100,0.8137,0.328,4.31375,0.00000
832.00,4.31494,20.114831,-0.000079,20.085091,0.8139,0.328,4.31494,0.00000
833.00,4.31511,20.114830,-0.000080,20.085082,0.8141,0.328,4.31511,0.00000
834.00,4.31439,20.114831,-0.000083,20.085049,0.8143,0.328,4.31439,0.00000
835.00,4.31477,20.114891,-0.000085,20.085054,0.8145,0.329,4.31477,0.00000
836.00,4.31445,20.114876,-0.000087,20.085027,0.8146,0.329,4.31445,0.00000
837.00,4.31495,20.114881,-0.000088,20.085002,0.8148,0.329,4.31495,0.00000
838.00,4.31573,20.114925,-0.000085,20.085025,0.8149,0.329,4.31573,0.00000
839.00,4.31583,20.114980,-0.000084,20.085054,0.8150,0.329,4.31583,0.00000
840.00,4.31658,20.114983,-0.000082,20.085071,0.8152,0.329,4.31658,0.00000
841.00,4.31693,20.115015,-0.000080,20.085046,0.8153,0.329,4.31693,0.00000
842.00,4.31580,20.114978,-0.000080,20.085017,0.8154,0.329,4.31580,0.00000
843.00,4.31670,20.114876,-0.000081,20.084941,0.8155,0.329,4.31670,0.00000
844.00,4.31843,20.114885,-0.000081,20.084914,0.8157,0.329,4.31843,0.00000
845.00,4.31886,20.114823,-0.000083,20.084838,0.8158,0.329,4.31886,0.00000
846.00,4.31931,20.114875,-0.000083,20.084882,0.8159,0.329,4.31931,0.00000
847.00,4.32012,20.114953,-0.000082,20.084912,0.8160,0.329,4.32012,0.00000
848.00,4.31899,20.115079,-0.000080,20.084990,0.8161,0.329,4.31899,0.00000
849.00,4.31791,20.115092,-0.000080,20.085000,0.8162,0.329,4.31791,0.00000
850.00,4.31801,20.115132,-0.000078,20.085044,0.8164,0.329,4.31801,0.00000
851.00,4.31828,20.115161,-0.000080,20.085074,0.8165,0.329,4.31828,0.00000
852.00,4.31881,20.115093,-0.000078,20.084993,0.8166,0.329,4.31881,0.00000
853.00,4.31990,20.115084,-0.000078,20.084963,0.8168,0.330,4.31990,0.00000
854.00,4.32074,20.115100,-0.000078,20.084977,0.8169,0.330,4.32074,0.00000
855.00,4.32106,20.115123,-0.000077,20.084948,0.8170,0.330,4.32106,0.00000
856.00,4.32081,20.115164,-0.000076,20.084931,0.8172,0.330,4.32081,0.00000
857.00,4.32041,20.115303,-0.000080,20.085068,0.8173,0.330,4.32041,0.00000
858.00,4.32054,20.115342,-0.000079,20.085074,0.8174,0.330,4.32054,0.00000
859.00,4.32048,20.115392,-0.000081,20.085078,0.8175,0.330,4.32048,0.00000
860.00,4.32052,20.115427,-0.000085,20.085126,0.8176,0.330,4.32052,0.00000
861.00,4.32131,20.115385,-0.000083,20.085111,0.8177,0.330,4.32131,0.00000
862.00,4.32178,20.115398,-0.000076,20.085128,0.8178,0.330,4.32178,0.00000
863.00,4.32192,20.115421,-0.000074,20.085152,0.8180,0.330,4.32192,0.00000
864.00,4.32257,20.115421,-0.000073,20.085212,0.8181,0.330,4.32257,0.00000
865.00,4.32296,20.115447,-0.000075,20.085211,0.8182,0.330,4.32296,0.00000
866.00,4.32246,20.115432,-0.000081,20.085182,0.8183,0.330,4.32246,0.00000
867.00,4.32344,20.115466,-0.000086,20.085125,0.8183,0.331,4.32344,0.00000
868.00,4.32330,20.115439,-0.000090,20.085056,0.8184,0.331,4.32330,0.00000
869.00,4.32307,20.115466,-0.000088,20.084986,0.8185,0.331,4.32307,0.00000
870.00,4.32322,20.115509,-0.000084,20.085000,0.8185,0.331,4.32322,0.00000
871.00,4.32358,20.115508,-0.000079,20.084989,0.8186,0.331,4.32358,0.00000
872.00,4.32319,20.115474,-0.000080,20.084971,0.8187,0.331,4.32319,0.00000
873.00,4.32313,20.115506,-0.000080,20.085025,0.8187,0.331,4.32313,0.00000
874.00,4.32299,20.115487,-0.000084,20.085041,0.8188,0.331,4.32299,0.00000
875.00,4.32351,20.115470,-0.000085,20.085048,0.8189,0.331,4.32351,0.00000
876.00,4.32401,20.115515,-0.000086,20.085052,0.8190,0.331,4.32401,0.00000
877.00,4.32293,20.115531,-0.000083,20.085036,0.8190,0.331,4.32293,0.00000
878.00,4.32338,20.115525,-0.000084,20.085041,0.8191,0.331,4.32338,0.00000
879.00,4.32400,20.115593,-0.000081,20.085053,0.8192,0.331,4.32400,0.00000
880.00,4.32406,20.115650,-0.000082,20.085001,0.8193,0.331,4.32406,0.00000
881.00,4.32527,20.115726,-0.000083,20.085032,0.8194,0.331,4.32527,0.00000
882.00,4.32607,20.115794,-0.000085,20.085058,0.8195,0.331,4.32607,0.00000
883.00,4.32574,20.115859,-0.000081,20.085044,0.8196,0.331,4.32574,0.00000
884.00,4.32555,20.115858,-0.000084,20.085064,0.8197,0.331,4.32555,0.00000
885.00,4.32507,20.115862,-0.000085,20.085089,0.8198,0.332,4.32507,0.00000
886.00,4.32435,20.115921,-0.000084,20.085158,0.8199,0.332,4.32435,0.00000
887.00,4.32422,20.115901,-0.000081,20.085181,0.8200,0.332,4.32422,0.00000
888.00,4.32491,20.115894,-0.000083,20.085160,0.8201,0.332,4.32491,0.00000
889.00,4.32510,20.115940,-0.000081,20.085173,0.8202,0.332,4.32510,0.00000
890.00,4.32458,20.115942,-0.000078,20.085128,0.8203,0.332,4.32458,0.00000
891.00,4.32434,20.115908,-0.000079,20.085100,0.8204,0.332,4.32434,0.00000
892.00,4.32486,20.115912,-0.000082,20.085115,0.8205,0.332,4.32486,0.00000
893.00,4.32467,20.116015,-0.000083,20.085185,0.8206,0.332,4.32467,0.00000
894.00,4.32416,20.115983,-0.000081,20.085105,0.8207,0.332,4.32416,0.00000
895.00,4.32437,20.115996,-0.000086,20.085116,0.8208,0.332,4.32437,0.00000
896.00,4.32360,20.116021,-0.000086,20.085056,0.8209,0.332,4.32360,0.00000
897.00,4.32287,20.116094,-0.000083,20.085045,0.8210,0.332,4.32287,0.00000
898.00,4.32285,20.116082,-0.000083,20.084980,0.8211,0.332,4.32285,0.00000
899.00,4.32313,20.116196,-0.000084,20.085043,0.8212,0.333,4.32313,0.00000
900.00,4.32410,20.116226,-0.000082,20.085021,0.8213,0.333,4.32410,0.00000
901.00,4.32499,20.116252,-0.000081,20.084990,0.8214,0.333,4.32499,0.00000
902.00,4.32626,20.116261,-0.000082,20.084956,0.8215,0.333,4.32626,0.00000
903.00,4.32636,20.116310,-0.000082,20.084975,0.8215,0.333,4.32636,0.00000
904.00,4.32635,20.116268,-0.000081,20.084890,0.8216,0.333,4.32635,0.00000
905.00,4.32617,20.116302,-0.000076,20.084896,0.8217,0.333,4.32617,0.00000
906.00,4.32505,20.116276,-0.000076,20.084890,0.8217,0.333,4.32505,0.00000
907.00,4.32379,20.116258,-0.000079,20.084867,0.8218,0.333,4.32379,0.00000
908.00,4.32373,20.116253,-0.000080,20.084856,0.8219,0.333,4.32373,0.00000
909.00,4.32377,20.116282,-0.000084,20.084860,0.8220,0.333,4.32377,0.00000
910.00,4.32303,20.116285,-0.000086,20.084844,0.8221,0.334,4.32303,0.00000
911.00,4.32433,20.116347,-0.000084,20.084872,0.8222,0.334,4.32433,0.00000
912.00,4.32495,20.116375,-0.000081,20.084886,0.8223,0.334,4.32495,0.00000
913.00,4.32531,20.116312,-0.000080,20.084848,0.8224,0.334,4.32531,0.00000
914.00,4.32546,20.116318,-0.000077,20.084863,0.8224,0.334,4.32546,0.00000
915.00,4.32604,20.116353,-0.000075,20.084915,0.8225,0.334,4.32604,0.00000
916.00,4.32641,20.116362,-0.000075,20.084908,0.8227,0.334,4.32641,0.00000
917.00,4.32614,20.116402,-0.000074,20.084917,0.8228,0.334,4.32614,0.00000
918.00,4.32615,20.116538,-0.000075,20.084985,0.8229,0.334,4.32615,0.00000
919.00,4.32697,20.116572,-0.000077,20.084972,0.8230,0.334,4.32697,0.00000
920.00,4.32715,20.116588,-0.000079,20.084965,0.8231,0.334,4.32715,0.00000
921.00,4.32701,20.116625,-0.000083,20.084979,0.8232,0.334,4.32701,0.00000
922.00,4.32786,20.116709,-0.000084,20.085033,0.8233,0.335,4.32786,0.00000
923.00,4.32808,20.116676,-0.000084,20.085001,0.8234,0.335,4.32808,0.00000
924.00,4.32838,20.116712,-0.000086,20.085044,0.8235,0.335,4.32838,0.00000
925.00,4.32848,20.116765,-0.000084,20.085088,0.8236,0.335,4.32848,0.00000
926.00,4.32848,20.116828,-0.000081,20.085145,0.8237,0.335,4.32848,0.00000
927.00,4.32801,20.116803,-0.000079,20.085117,0.8238,0.335,4.32801,0.00000
928.00,4.32713,20.116795,-0.000076,20.085119,0.8239,0.335,4.32713,0.00000
929.00,4.32551,20.116772,-0.000075,20.085113,0.8240,0.335,4.32551,0.00000
930.00,4.32499,20.116779,-0.000074,20.085109,0.8241,0.335,4.32499,0.00000
931.00,4.32540,20.116749,-0.000074,20.085064,0.8242,0.335,4.32540,0.00000
932.00,4.32577,20.116793,-0.000077,20.085089,0.8242,0.335,4.32577,0.00000
933.00,4.32589,20.116844,-0.000081,20.085130,0.8243,0.335,4.32589,0.00000
934.00,4.32661,20.116894,-0.000079,20.085125,0.8244,0.335,4.32661,0.00000
935.00,4.32680,20.116905,-0.000079,20.085075,0.8245,0.335,4.32680,0.00000
936.00,4.32615,20.116963,-0.000083,20.085110,0.8245,0.335,4.32615,0.00000
937.00,4.32578,20.117026,-0.000086,20.085148,0.8246,0.336,4.32578,0.00000
938.00,4.32548,20.117051,-0.000083,20.085117,0.8247,0.336,4.32548,0.00000
939.00,4.32523,20.117058,-0.000084,20.085125,0.8247,0.336,4.32523,0.00000
940.00,4.32527,20.117175,-0.000085,20.085190,0.8248,0.336,4.32527,0.00000
@6,2.5000,5.0, 940.059000000001 
941.00,4.32506,20.117204,-0.000081,20.085208,0.8249,0.336,4.32506,0.00000
942.00,4.32507,20.117189,-0.000077,20.085175,0.8250,0.336,4.32507,0.00000
943.00,4.31898,20.117247,-0.000073,20.085215,0.8251,0.336,4.31898,0.00000
944.00,4.30021,20.117305,-0.000071,20.085213,0.8251,0.336,4.30021,0.00000
945.00,4.26940,20.117266,-0.000072,20.085198,0.8252,0.336,4.26940,0.00000
946.00,4.22896,20.117253,-0.000071,20.085152,0.8253,0.336,4.22896,0.00000
947.00,4.18249,20.117286,-0.000074,20.085139,0.8253,0.336,4.18249,0.00000
948.00,4.14209,20.117318,-0.000082,20.085104,0.8253,0.336,4.14209,0.00000
949.00,4.11951,20.117283,-0.000086,20.085023,0.8253,0.336,4.11951,0.00000
950.00,4.11540,20.117285,-0.000088,20.084977,0.8254,0.337,4.11540,0.00000
951.00,4.12614,20.117349,-0.000091,20.085008,0.8255,0.337,4.12614,0.00000
952.00,4.14593,20.117436,-0.000087,20.085044,0.8256,0.337,4.14593,0.00000
953.00,4.16910,20.117483,-0.000082,20.085089,0.8256,0.337,4.16910,0.00000
954.00,4.18772,20.117558,-0.000080,20.085199,0.8257,0.337,4.18772,0.00000
955.00,4.20114,20.117650,-0.000081,20.085272,0.8259,0.337,4.20114,0.00000
956.00,4.21018,20.117753,-0.000081,20.085341,0.8259,0.337,4.21018,0.00000
957.00,4.21699,20.117701,-0.000084,20.085268,0.8260,0.337,4.21699,0.00000
958.00,4.22158,20.117696,-0.000084,20.085255,0.8261,0.337,4.22158,0.00000
959.00,4.22618,20.117777,-0.000083,20.085302,0.8263,0.337,4.22618,0.00000
960.00,4.23024,20.117677,-0.000081,20.085213,0.8264,0.337,4.23024,0.00000
961.00,4.23469,20.117660,-0.000080,20.085182,0.8265,0.337,4.23469,0.00000
962.00,4.23882,20.117679,-0.000074,20.085214,0.8266,0.337,4.23882,0.00000
963.00,4.24366,20.117696,-0.000074,20.085203,0.8267,0.337,4.24366,0.00000
964.00,4.24695,20.117634,-0.000075,20.085135,0.8269,0.337,4.24695,0.00000
965.00,4.24976,20.117708,-0.000074,20.085191,0.8270,0.337,4.24976,0.00000
966.00,4.25208,20.117650,-0.000074,20.085175,0.8271,0.337,4.25208,0.00000
967.00,4.25472,20.117651,-0.000076,20.085136,0.8273,0.338,4.25472,0.00000
968.00,4.25688,20.117654,-0.000076,20.085156,0.8274,0.338,4.25688,0.00000
969.00,4.25944,20.117666,-0.000074,20.085153,0.8275,0.338,4.25944,0.00000
970.00,4.26233,20.117772,-0.000075,20.085174,0.8277,0.338,4.26233,0.00000
971.00,4.26448,20.117785,-0.000074,20.085163,0.8278,0.338,4.26448,0.00000
972.00,4.26641,20.117786,-0.000073,20.085189,0.8279,0.338,4.26641,0.00000
973.00,4.26861,20.117784,-0.000073,20.085194,0.8281,0.338,4.26861,0.00000
974.00,4.27060,20.117811,-0.000075,20.085206,0.8282,0.338,4.27060,0.00000
975.00,4.27288,20.117752,-0.000075,20.085224,0.8284,0.338,4.27288,0.00000
976.00,4.27512,20.117783,-0.000075,20.085206,0.8285,0.338,4.27512,0.00000
977.00,4.27686,20.117777,-0.000076,20.085184,0.8286,0.338,4.27686,0.00000
978.00,4.27774,20.117854,-0.000076,20.085207,0.8287,0.338,4.27774,0.00000
979.00,4.27954,20.117861,-0.000072,20.085206,0.8288,0.338,4.27954,0.00000
980.00,4.28030,20.117942,-0.000071,20.085208,0.8290,0.338,4.28030,0.00000
981.00,4.28229,20.118000,-0.000069,20.085244,0.8291,0.338,4.28229,0.00000
982.00,4.28436,20.118067,-0.000069,20.085320,0.8292,0.338,4.28436,0.00000
983.00,4.28573,20.118067,-0.000069,20.085309,0.8293,0.338,4.28573,0.00000
984.00,4.28683,20.118065,-0.000073,20.085284,0.8295,0.338,4.28683,0.00000
985.00,4.28762,20.118060,-0.000075,20.085324,0.8296,0.338,4.28762,0.00000
986.00,4.28803,20.118076,-0.000076,20.085306,0.8298,0.338,4.28803,0.00000
987.00,4.28911,20.118044,-0.000078,20.085251,0.8299,0.339,4.28911,0.00000
988.00,4.29098,20.117980,-0.000080,20.085192,0.8301,0.339,4.29098,0.00000
989.00,4.29305,20.118049,-0.000082,20.085192,0.8303,0.339,4.29305,0.00000
990.00,4.29555,20.118003,-0.000083,20.085140,0.8304,0.339,4.29555,0.00000
991.00,4.29697,20.117987,-0.000082,20.085178,0.8306,0.339,4.29697,0.00000
992.00,4.29857,20.118010,-0.000080,20.085154,0.8308,0.339,4.29857,0.00000
993.00,4.29923,20.118085,-0.000081,20.085167,0.8309,0.339,4.29923,0.00000
994.00,4.29961,20.118157,-0.000078,20.085231,0.8311,0.339,4.29961,0.00000
995.00,4.29979,20.118242,-0.000077,20.085246,0.8312,0.339,4.29979,0.00000
996.00,4.30154,20.118287,-0.000079,20.085206,0.8314,0.339,4.30154,0.00000
997.00,4.30224,20.118365,-0.000081,20.085201,0.8315,0.340,4.30224,0.00000
998.00,4.30259,20.118439,-0.000078,20.085247,0.8317,0.340,4.30259,0.00000
999.00,4.30263,20.118406,-0.000080,20.085222,0.8319,0.340,4.30263,0.00000
1000.00,4.30330,20.118432,-0.000080,20.085217,0.8321,0.340,4.30330,0.00000
1001.00,4.30247,20.118444,-0.000080,20.085192,0.8323,0.340,4.30247,0.00000
1002.00,4.30210,20.118421,-0.000080,20.085203,0.8324,0.340,4.30210,0.00000
1003.00,4.30267,20.118281,-0.000080,20.085071,0.8326,0.340,4.30267,0.00000
1004.00,4.30465,20.118276,-0.000078,20.085090,0.8328,0.340,4.30465,0.00000
1005.00,4.30570,20.118177,-0.000078,20.084973,0.8329,0.340,4.30570,0.00000
1006.00,4.30640,20.118222,-0.000076,20.085035,0.8331,0.340,4.30640,0.00000
1007.00,4.30693,20.118247,-0.000073,20.085011,0.8332,0.340,4.30693,0.00000
1008.00,4.30804,20.118326,-0.000073,20.085050,0.8334,0.340,4.30804,0.00000
1009.00,4.30810,20.118397,-0.000071,20.085013,0.8336,0.340,4.30810,0.00000
1010.00,4.30885,20.118486,-0.000072,20.085107,0.8338,0.340,4.30885,0.00000
1011.00,4.30963,20.118508,-0.000078,20.085093,0.8339,0.340,4.30963,0.00000
1012.00,4.31020,20.118503,-0.000079,20.085081,0.8341,0.341,4.31020,0.00000
1013.00,4.31079,20.118558,-0.000081,20.085076,0.8343,0.341,4.31079,0.00000
1014.00,4.31162,20.118537,-0.000081,20.085036,0.8345,0.341,4.31162,0.00000
1015.00,4.31198,20.118578,-0.000077,20.085049,0.8347,0.341,4.31198,0.00000
1016.00,4.31241,20.118600,-0.000071,20.085063,0.8349,0.341,4.31241,0.00000
1017.00,4.31327,20.118630,-0.000070,20.085117,0.8350,0.341,4.31327,0.00000
1018.00,4.31317,20.118644,-0.000068,20.085147,0.8353,0.341,4.31317,0.00000
1019.00,4.31320,20.118629,-0.000069,20.085130,0.8355,0.341,4.31320,0.00000
1020.00,4.31364,20.118641,-0.000069,20.085144,0.8357,0.341,4.31364,0.00000
1021.00,4.31375,20.118587,-0.000072,20.085069,0.8359,0.341,4.31375,0.00000
1022.00,4.31386,20.118626,-0.000073,20.085050,0.8362,0.341,4.31386,0.00000
1023.00,4.31473,20.118665,-0.000075,20.085054,0.8364,0.341,4.31473,0.00000
1024.00,4.31532,20.118752,-0.000077,20.085095,0.8367,0.341,4.31532,0.00000
1025.00,4.31514,20.118788,-0.000078,20.085060,0.8369,0.341,4.31514,0.00000
1026.00,4.31595,20.118822,-0.000075,20.085047,0.8371,0.341,4.31595,0.00000
1027.00,4.31620,20.118888,-0.000073,20.085079,0.8374,0.341,4.31620,0.00000
1028.00,4.31663,20.118864,-0.000075,20.085102,0.8376,0.341,4.31663,0.00000
1029.00,4.31547,20.118875,-0.000077,20.085123,0.8379,0.342,4.31547,0.00000
1030.00,4.31591,20.118856,-0.000078,20.085113,0.8382,0.342,4.31591,0.00000
1031.00,4.31604,20.118895,-0.000080,20.085123,0.8384,0.342,4.31604,0.00000
1032.00,4.31688,20.118891,-0.000080,20.085124,0.8387,0.342,4.31688,0.00000
1033.00,4.31640,20.118942,-0.000079,20.085084,0.8390,0.342,4.31640,0.00000
1034.00,4.31759,20.118897,-0.000076,20.085046,0.8392,0.342,4.31759,0.00000
1035.00,4.31667,20.118904,-0.000072,20.085006,0.8395,0.342,4.31667,0.00000
1036.00,4.31659,20.118918,-0.000074,20.084989,0.8397,0.342,4.31659,0.00000
1037.00,4.31662,20.118945,-0.000075,20.084945,0.8400,0.342,4.31662,0.00000
1038.00,4.31807,20.118991,-0.000074,20.084940,0.8402,0.342,4.31807,0.00000
1039.00,4.31743,20.119085,-0.000072,20.084954,0.8405,0.342,4.31743,0.00000
1040.00,4.31814,20.119148,-0.000074,20.085010,0.8407,0.342,4.31814,0.00000
1041.00,4.31849,20.119150,-0.000074,20.085054,0.8410,0.342,4.31849,0.00000
1042.00,4.31794,20.119134,-0.000074,20.085024,0.8412,0.342,4.31794,0.00000
1043.00,4.31710,20.119096,-0.000076,20.085037,0.8414,0.343,4.31710,0.00000
1044.00,4.31739,20.119075,-0.000076,20.085014,0.8417,0.343,4.31739,0.00000
1045.00,4.31787,20.119051,-0.000076,20.084941,0.8419,0.343,4.31787,0.00000
1046.00,4.31838,20.119098,-0.000075,20.084925,0.8421,0.343,4.31838,0.00000
1047.00,4.31868,20.119169,-0.000072,20.084987,0.8423,0.343,4.31868,0.00000
1048.00,4.31893,20.119219,-0.000070,20.084999,0.8425,0.344,4.31893,0.00000
1049.00,4.31933,20.119263,-0.000072,20.084969,0.8427,0.344,4.31933,0.00000
1050.00,4.31954,20.119348,-0.000069,20.085005,0.8429,0.344,4.31954,0.00000
1051.00,4.31918,20.119369,-0.000068,20.085011,0.8431,0.344,4.31918,0.00000
1052.00,4.31948,20.119337,-0.000068,20.084988,0.8433,0.344,4.31948,0.00000
1053.00,4.31880,20.119407,-0.000066,20.085014,0.8434,0.344,4.31880,0.00000
1054.00,4.31829,20.119479,-0.000061,20.085084,0.8436,0.344,4.31829,0.00000
1055.00,4.31748,20.119465,-0.000062,20.085095,0.8438,0.344,4.31748,0.00000
1056.00,4.31700,20.119433,-0.000064,20.085012,0.8440,0.344,4.31700,0.00000
1057.00,4.31704,20.119491,-0.000066,20.085069,0.8442,0.344,4.31704,0.00000
1058.00,4.31735,20.119459,-0.000064,20.085017,0.8444,0.344,4.31735,0.00000
1059.00,4.31729,20.119408,-0.000066,20.085003,0.8446,0.344,4.31729,0.00000
1060.00,4.31763,20.119419,-0.000066,20.084949,0.8448,0.344,4.31763,0.00000
1061.00,4.31829,20.119460,-0.000062,20.084987,0.8449,0.344,4.31829,0.00000
1062.00,4.31792,20.119433,-0.000058,20.084915,0.8451,0.344,4.31792,0.00000
1063.00,4.31750,20.119508,-0.000059,20.084998,0.8452,0.344,4.31750,0.00000
1064.00,4.31791,20.119574,-0.000061,20.085029,0.8454,0.344,4.31791,0.00000
1065.00,4.31844,20.119632,-0.000061,20.085092,0.8456,0.345,4.31844,0.00000
1066.00,4.31765,20.119711,-0.000061,20.085114,0.8457,0.345,4.31765,0.00000
1067.00,4.31761,20.119768,-0.000062,20.085151,0.8458,0.345,4.31761,0.00000
1068.00,4.31716,20.119782,-0.000060,20.085119,0.8460,0.345,4.31716,0.00000
1069.00,4.31696,20.119857,-0.000056,20.085166,0.8462,0.344,4.31696,0.00000
1070.00,4.31625,20.119843,-0.000053,20.085138,0.8463,0.344,4.31625,0.00000
1071.00,4.31685,20.119831,-0.000054,20.085174,0.8465,0.344,4.31685,0.00000
1072.00,4.31755,20.119844,-0.000054,20.085170,0.8466,0.344,4.31755,0.00000
1073.00,4.31902,20.119837,-0.000058,20.085138,0.8468,0.344,4.31902,0.00000
1074.00,4.31983,20.119826,-0.000062,20.085073,0.8470,0.344,4.31983,0.00000
1075.00,4.32021,20.119853,-0.000060,20.085076,0.8471,0.344,4.32021,0.00000
1076.00,4.32011,20.119926,-0.000066,20.085087,0.8473,0.344,4.32011,0.00000
1077.00,4.31942,20.119965,-0.000072,20.085096,0.8475,0.344,4.31942,0.00000
1078.00,4.31866,20.119940,-0.000074,20.085060,0.8477,0.345,4.31866,0.00000
1079.00,4.31881,20.119965,-0.000076,20.085112,0.8479,0.345,4.31881,0.00000
1080.00,4.31965,20.119989,-0.000085,20.085157,0.8480,0.345,4.31965,0.00000
1081.00,4.31935,20.119934,-0.000085,20.085128,0.8482,0.345,4.31935,0.00000
1082.00,4.31910,20.119957,-0.000081,20.085137,0.8484,0.345,4.31910,0.00000
1083.00,4.31935,20.120013,-0.000080,20.085145,0.8486,0.345,4.31935,0.00000
1084.00,4.32027,20.120059,-0.000078,20.085122,0.8487,0.345,4.32027,0.00000
1085.00,4.32051,20.120095,-0.000072,20.085127,0.8489,0.345,4.32051,0.00000
1086.00,4.32174,20.120196,-0.000072,20.085188,0.8490,0.345,4.32174,0.00000
1087.00,4.32329,20.120177,-0.000070,20.085154,0.8492,0.345,4.32329,0.00000
1088.00,4.32380,20.120203,-0.000070,20.085216,0.8493,0.345,4.32380,0.00000
1089.00,4.32371,20.120189,-0.000068,20.085241,0.8494,0.345,4.32371,0.00000
1090.00,4.32374,20.120253,-0.000070,20.085299,0.8495,0.345,4.32374,0.00000
1091.00,4.32357,20.120273,-0.000072,20.085308,0.8497,0.345,4.32357,0.00000
1092.00,4.32270,20.120272,-0.000073,20.085273,0.8498,0.346,4.32270,0.00000
1093.00,4.32213,20.120309,-0.000077,20.085255,0.8499,0.346,4.32213,0.00000
1094.00,4.32158,20.120208,-0.000078,20.085105,0.8500,0.346,4.32158,0.00000
1095.00,4.32097,20.120161,-0.000075,20.085019,0.8501,0.346,4.32097,0.00000
1096.00,4.32118,20.120097,-0.000073,20.084935,0.8502,0.346,4.32118,0.00000
1097.00,4.32121,20.120184,-0.000072,20.085019,0.8503,0.346,4.32121,0.00000
1098.00,4.32168,20.120150,-0.000069,20.084953,0.8504,0.346,4.32168,0.00000
1099.00,4.32171,20.120296,-0.000071,20.085063,0.8505,0.346,4.32171,0.00000
1100.00,4.32257,20.120324,-0.000078,20.085033,0.8506,0.346,4.32257,0.00000
1101.00,4.32232,20.120369,-0.000079,20.085061,0.8507,0.346,4.32232,0.00000
1102.00,4.32379,20.120408,-0.000079,20.085058,0.8507,0.346,4.32379,0.00000
1103.00,4.32459,20.120485,-0.000080,20.085132,0.8508,0.347,4.32459,0.00000
1104.00,4.32481,20.120463,-0.000081,20.085122,0.8510,0.347,4.32481,0.00000
1105.00,4.32515,20.120492,-0.000079,20.085145,0.8511,0.347,4.32515,0.00000
1106.00,4.32580,20.120534,-0.000080,20.085155,0.8512,0.347,4.32580,0.00000
1107.00,4.32492,20.120494,-0.000080,20.085062,0.8513,0.347,4.32492,0.00000
1108.00,4.32411,20.120467,-0.000083,20.084997,0.8514,0.347,4.32411,0.00000
1109.00,4.32391,20.120511,-0.000084,20.084946,0.8516,0.347,4.32391,0.00000
1110.00,4.32374,20.120537,-0.000084,20.084917,0.8517,0.347,4.32374,0.00000
1111.00,4.32375,20.120561,-0.000088,20.084841,0.8517,0.348,4.32375,0.00000
1112.00,4.32419,20.120627,-0.000090,20.084924,0.8518,0.348,4.32419,0.00000
1113.00,4.32480,20.120733,-0.000086,20.084993,0.8520,0.348,4.32480,0.00000
1114.00,4.32489,20.120744,-0.000081,20.085035,0.8521,0.348,4.32489,0.00000
1115.00,4.32406,20.120778,-0.000079,20.085085,0.8522,0.348,4.32406,0.00000
1116.00,4.32351,20.120798,-0.000076,20.085131,0.8523,0.348,4.32351,0.00000
1117.00,4.32252,20.120823,-0.000074,20.085110,0.8525,0.348,4.32252,0.00000
1118.00,4.32133,20.120776,-0.000073,20.085062,0.8526,0.348,4.32133,0.00000
1119.00,4.32091,20.120823,-0.000077,20.085059,0.8528,0.348,4.32091,0.00000
1120.00,4.32041,20.120813,-0.000081,20.085019,0.8529,0.348,4.32041,0.00000
1121.00,4.31984,20.120874,-0.000080,20.085026,0.8530,0.348,4.31984,0.00000
1122.00,4.32054,20.120870,-0.000079,20.085021,0.8531,0.348,4.32054,0.00000
1123.00,4.32179,20.120931,-0.000082,20.085068,0.8532,0.348,4.32179,0.00000
1124.00,4.32145,20.120930,-0.000079,20.085053,0.8533,0.348,4.32145,0.00000
1125.00,4.32109,20.120974,-0.000078,20.085093,0.8534,0.348,4.32109,0.00000
1126.00,4.32152,20.120941,-0.000077,20.085084,0.8535,0.348,4.32152,0.00000
1127.00,4.32115,20.120943,-0.000078,20.085080,0.8536,0.349,4.32115,0.00000
1128.00,4.32028,20.120850,-0.000078,20.085000,0.8537,0.349,4.32028,0.00000
1129.00,4.32088,20.120816,-0.000076,20.084990,0.8538,0.349,4.32088,0.00000
1130.00,4.32192,20.120832,-0.000071,20.084935,0.8539,0.348,4.32192,0.00000
@7,2.5000,5.0, 1130.024 
1131.00,4.32191,20.120817,-0.000070,20.084904,0.8540,0.348,4.32191,0.00000
1132.00,4.32240,20.120891,-0.000070,20.084907,0.8542,0.348,4.32240,0.00000
1133.00,4.31920,20.121006,-0.000069,20.084960,0.8543,0.348,4.31920,0.00000
1134.00,4.30521,20.121081,-0.000071,20.084959,0.8545,0.349,4.30521,0.00000
1135.00,4.27923,20.121103,-0.000073,20.084978,0.8546,0.349,4.27923,0.00000
1136.00,4.24460,20.121154,-0.000076,20.085000,0.8548,0.349,4.24460,0.00000
1137.00,4.20258,20.121103,-0.000078,20.084979,0.8549,0.349,4.20258,0.00000
1138.00,4.16312,20.121097,-0.000082,20.084978,0.8550,0.349,4.16312,0.00000
1139.00,4.13965,20.121129,-0.000086,20.085016,0.8552,0.350,4.13965,0.00000
1140.00,4.13394,20.121116,-0.000093,20.084999,0.8554,0.350,4.13394,0.00000
1141.00,4.14189,20.121187,-0.000089,20.085017,0.8556,0.350,4.14189,0.00000
1142.00,4.16041,20.121271,-0.000089,20.085012,0.8558,0.350,4.16041,0.00000
1143.00,4.18265,20.121299,-0.000088,20.084987,0.8560,0.350,4.18265,0.00000
1144.00,4.19996,20.121323,-0.000085,20.084960,0.8562,0.350,4.19996,0.00000
1145.00,4.21229,20.121400,-0.000081,20.084983,0.8564,0.350,4.21229,0.00000
1146.00,4.22160,20.121357,-0.000084,20.084942,0.8565,0.350,4.22160,0.00000
1147.00,4.22738,20.121358,-0.000080,20.084941,0.8567,0.350,4.22738,0.00000
1148.00,4.23154,20.121404,-0.000076,20.085009,0.8569,0.350,4.23154,0.00000
1149.00,4.23601,20.121423,-0.000074,20.085045,0.8571,0.350,4.23601,0.00000
1150.00,4.24034,20.121424,-0.000073,20.085060,0.8573,0.350,4.24034,0.00000
1151.00,4.24336,20.121462,-0.000071,20.085120,0.8575,0.350,4.24336,0.00000
1152.00,4.24683,20.121477,-0.000073,20.085160,0.8576,0.350,4.24683,0.00000
1153.00,4.25014,20.121485,-0.000073,20.085143,0.8578,0.350,4.25014,0.00000
1154.00,4.25277,20.121478,-0.000075,20.085113,0.8579,0.350,4.25277,0.00000
1155.00,4.25561,20.121542,-0.000077,20.085159,0.8581,0.350,4.25561,0.00000
1156.00,4.25815,20.121535,-0.000078,20.085106,0.8582,0.351,4.25815,0.00000
1157.00,4.25989,20.121564,-0.000078,20.085140,0.8584,0.351,4.25989,0.00000
1158.00,4.26142,20.121510,-0.000079,20.085059,0.8586,0.351,4.26142,0.00000
1159.00,4.26386,20.121571,-0.000078,20.085120,0.8588,0.351,4.26386,0.00000
1160.00,4.26572,20.121518,-0.000075,20.085058,0.8589,0.351,4.26572,0.00000
1161.00,4.26821,20.121567,-0.000072,20.085117,0.8591,0.351,4.26821,0.00000
1162.00,4.27094,20.121499,-0.000069,20.085046,0.8593,0.351,4.27094,0.00000
1163.00,4.27333,20.121509,-0.000068,20.085053,0.8595,0.351,4.27333,0.00000
1164.00,4.27450,20.121495,-0.000065,20.085002,0.8597,0.351,4.27450,0.00000
1165.00,4.27579,20.121492,-0.000063,20.084986,0.8599,0.351,4.27579,0.00000
1166.00,4.27675,20.121505,-0.000064,20.084952,0.8601,0.351,4.27675,0.00000
1167.00,4.27767,20.121590,-0.000066,20.085009,0.8604,0.351,4.27767,0.00000
1168.00,4.27888,20.121702,-0.000067,20.085083,0.8606,0.351,4.27888,0.00000
1169.00,4.28050,20.121780,-0.000065,20.085164,0.8608,0.351,4.28050,0.00000
1170.00,4.28181,20.121834,-0.000066,20.085232,0.8610,0.351,4.28181,0.00000
1171.00,4.28329,20.121857,-0.000066,20.085187,0.8612,0.351,4.28329,0.00000
1172.00,4.28505,20.121929,-0.000065,20.085183,0.8614,0.351,4.28505,0.00000
1173.00,4.28633,20.122008,-0.000065,20.085227,0.8616,0.351,4.28633,0.00000
1174.00,4.28806,20.121926,-0.000067,20.085108,0.8618,0.351,4.28806,0.00000
1175.00,4.28893,20.121967,-0.000067,20.085078,0.8620,0.352,4.28893,0.00000
1176.00,4.29006,20.121962,-0.000064,20.085098,0.8622,0.351,4.29006,0.00000
1177.00,4.29101,20.121996,-0.000066,20.085112,0.8623,0.351,4.29101,0.00000
1178.00,4.29235,20.121952,-0.000066,20.085044,0.8625,0.351,4.29235,0.00000
1179.00,4.29335,20.121935,-0.000066,20.085044,0.8627,0.352,4.29335,0.00000
1180.00,4.29523,20.121886,-0.000066,20.085011,0.8628,0.351,4.29523,0.00000
1181.00,4.29573,20.122030,-0.000067,20.085155,0.8630,0.352,4.29573,0.00000
1182.00,4.29586,20.122011,-0.000068,20.085125,0.8631,0.352,4.29586,0.00000
1183.00,4.29642,20.122062,-0.000070,20.085140,0.8633,0.352,4.29642,0.00000
1184.00,4.29703,20.122110,-0.000072,20.085135,0.8634,0.352,4.29703,0.00000
1185.00,4.29781,20.122204,-0.000076,20.085177,0.8635,0.352,4.29781,0.00000
1186.00,4.29936,20.122084,-0.000077,20.085017,0.8637,0.352,4.29936,0.00000
1187.00,4.30025,20.122048,-0.000075,20.084968,0.8638,0.352,4.30025,0.00000
1188.00,4.30064,20.122030,-0.000073,20.084980,0.8639,0.352,4.30064,0.00000
1189.00,4.30120,20.122030,-0.000069,20.084975,0.8640,0.352,4.30120,0.00000
1190.00,4.30194,20.122039,-0.000066,20.084947,0.8642,0.352,4.30194,0.00000
1191.00,4.30170,20.122144,-0.000067,20.085024,0.8643,0.352,4.30170,0.00000
1192.00,4.30306,20.122195,-0.000069,20.085067,0.8645,0.352,4.30306,0.00000
1193.00,4.30448,20.122181,-0.000073,20.085004,0.8646,0.352,4.30448,0.00000
1194.00,4.30495,20.122282,-0.000079,20.085061,0.8648,0.353,4.30495,0.00000
1195.00,4.30501,20.122272,-0.000081,20.085040,0.8649,0.353,4.30501,0.00000
1196.00,4.30578,20.122231,-0.000082,20.084970,0.8650,0.353,4.30578,0.00000
1197.00,4.30591,20.122272,-0.000082,20.084997,0.8652,0.353,4.30591,0.00000
1198.00,4.30549,20.122350,-0.000078,20.085068,0.8653,0.353,4.30549,0.00000
1199.00,4.30618,20.122308,-0.000074,20.085053,0.8654,0.353,4.30618,0.00000
1200.00,4.30648,20.122351,-0.000073,20.085093,0.8655,0.353,4.30648,0.00000
1201.00,4.30703,20.122414,-0.000071,20.085135,0.8656,0.353,4.30703,0.00000
1202.00,4.30781,20.122429,-0.000071,20.085093,0.8658,0.353,4.30781,0.00000
1203.00,4.30916,20.122397,-0.000074,20.085058,0.8659,0.353,4.30916,0.00000
1204.00,4.30976,20.122491,-0.000075,20.085082,0.8660,0.353,4.30976,0.00000
1205.00,4.31015,20.122575,-0.000077,20.085118,0.8661,0.354,4.31015,0.00000
1206.00,4.31024,20.122559,-0.000078,20.085092,0.8663,0.354,4.31024,0.00000
1207.00,4.30965,20.122566,-0.000077,20.085091,0.8663,0.354,4.30965,0.00000
1208.00,4.30995,20.122544,-0.000073,20.085062,0.8664,0.354,4.30995,0.00000
1209.00,4.30983,20.122526,-0.000072,20.085027,0.8665,0.354,4.30983,0.00000
1210.00,4.30955,20.122453,-0.000071,20.084957,0.8666,0.354,4.30955,0.00000
1211.00,4.30994,20.122467,-0.000073,20.084974,0.8668,0.354,4.30994,0.00000
1212.00,4.31071,20.122477,-0.000077,20.084985,0.8669,0.354,4.31071,0.00000
1213.00,4.30981,20.122560,-0.000080,20.084985,0.8670,0.354,4.30981,0.00000
1214.00,4.31005,20.122651,-0.000081,20.085058,0.8671,0.354,4.31005,0.00000
1215.00,4.31077,20.122622,-0.000081,20.085031,0.8672,0.355,4.31077,0.00000
1216.00,4.31044,20.122617,-0.000082,20.084987,0.8673,0.355,4.31044,0.00000
1217.00,4.31037,20.122642,-0.000082,20.084985,0.8674,0.355,4.31037,0.00000
1218.00,4.31142,20.122669,-0.000082,20.085041,0.8674,0.355,4.31142,0.00000
1219.00,4.31107,20.122574,-0.000084,20.084920,0.8675,0.355,4.31107,0.00000
1220.00,4.31201,20.122680,-0.000085,20.084938,0.8676,0.355,4.31201,0.00000
1221.00,4.31350,20.122710,-0.000080,20.084931,0.8677,0.355,4.31350,0.00000
1222.00,4.31409,20.122790,-0.000076,20.084950,0.8677,0.355,4.31409,0.00000
1223.00,4.31350,20.122736,-0.000077,20.084868,0.8678,0.355,4.31350,0.00000
1224.00,4.31409,20.122825,-0.000075,20.084916,0.8679,0.355,4.31409,0.00000
1225.00,4.31334,20.122838,-0.000075,20.084952,0.8680,0.355,4.31334,0.00000
1226.00,4.31271,20.122857,-0.000078,20.084999,0.8681,0.355,4.31271,0.00000
1227.00,4.31324,20.122856,-0.000079,20.084994,0.8682,0.355,4.31324,0.00000
1228.00,4.31394,20.122952,-0.000077,20.085041,0.8682,0.355,4.31394,0.00000
1229.00,4.31395,20.122959,-0.000079,20.085019,0.8683,0.355,4.31395,0.00000
1230.00,4.31453,20.122981,-0.000078,20.085013,0.8684,0.355,4.31453,0.00000
1231.00,4.31472,20.123036,-0.000076,20.085015,0.8685,0.355,4.31472,0.00000
1232.00,4.31413,20.123014,-0.000075,20.084992,0.8686,0.355,4.31413,0.00000
1233.00,4.31425,20.123028,-0.000073,20.084988,0.8687,0.355,4.31425,0.00000
1234.00,4.31454,20.123001,-0.000071,20.084945,0.8688,0.355,4.31454,0.00000
1235.00,4.31395,20.122954,-0.000072,20.084891,0.8688,0.356,4.31395,0.00000
1236.00,4.31360,20.123000,-0.000073,20.084938,0.8689,0.356,4.31360,0.00000
1237.00,4.31394,20.123080,-0.000074,20.084993,0.8690,0.356,4.31394,0.00000
1238.00,4.31431,20.123144,-0.000075,20.085056,0.8691,0.356,4.31431,0.00000
1239.00,4.31491,20.123209,-0.000077,20.085167,0.8692,0.356,4.31491,0.00000
1240.00,4.31578,20.123252,-0.000077,20.085209,0.8693,0.356,4.31578,0.00000
1241.00,4.31632,20.123186,-0.000078,20.085114,0.8694,0.356,4.31632,0.00000
1242.00,4.31648,20.123157,-0.000079,20.085020,0.8694,0.356,4.31648,0.00000
1243.00,4.31706,20.123168,-0.000079,20.085034,0.8695,0.356,4.31706,0.00000
1244.00,4.31690,20.123267,-0.000079,20.085045,0.8696,0.356,4.31690,0.00000
1245.00,4.31677,20.123300,-0.000079,20.085042,0.8697,0.356,4.31677,0.00000
1246.00,4.31661,20.123386,-0.000079,20.085100,0.8697,0.357,4.31661,0.00000
1247.00,4.31660,20.123439,-0.000078,20.085156,0.8698,0.357,4.31660,0.00000
1248.00,4.31632,20.123453,-0.000079,20.085109,0.8699,0.357,4.31632,0.00000
1249.00,4.31587,20.123406,-0.000075,20.085038,0.8700,0.357,4.31587,0.00000
1250.00,4.31577,20.123429,-0.000074,20.085038,0.8701,0.357,4.31577,0.00000
1251.00,4.31643,20.123481,-0.000072,20.085045,0.8703,0.356,4.31643,0.00000
1252.00,4.31689,20.123484,-0.000072,20.084978,0.8704,0.356,4.31689,0.00000
1253.00,4.31675,20.123496,-0.000072,20.084945,0.8705,0.357,4.31675,0.00000
1254.00,4.31635,20.123502,-0.000075,20.084928,0.8707,0.357,4.31635,0.00000
1255.00,4.31625,20.123517,-0.000079,20.084941,0.8708,0.357,4.31625,0.00000
1256.00,4.31494,20.123440,-0.000084,20.084842,0.8709,0.357,4.31494,0.00000
1257.00,4.31360,20.123478,-0.000084,20.084941,0.8711,0.357,4.31360,0.00000
1258.00,4.31313,20.123492,-0.000086,20.084947,0.8712,0.358,4.31313,0.00000
1259.00,4.31436,20.123521,-0.000083,20.085017,0.8714,0.358,4.31436,0.00000
1260.00,4.31485,20.123510,-0.000083,20.084987,0.8716,0.358,4.31485,0.00000
1261.00,4.31676,20.123553,-0.000079,20.084997,0.8717,0.358,4.31676,0.00000
1262.00,4.31857,20.123549,-0.000076,20.084951,0.8719,0.358,4.31857,0.00000
1263.00,4.31933,20.123501,-0.000076,20.084906,0.8721,0.358,4.31933,0.00000
1264.00,4.31888,20.123555,-0.000076,20.084909,0.8722,0.358,4.31888,0.00000
1265.00,4.31874,20.123639,-0.000073,20.084922,0.8724,0.358,4.31874,0.00000
1266.00,4.31830,20.123670,-0.000073,20.084953,0.8726,0.358,4.31830,0.00000
1267.00,4.31746,20.123665,-0.000078,20.084934,0.8728,0.358,4.31746,0.00000
1268.00,4.31733,20.123732,-0.000078,20.084977,0.8730,0.358,4.31733,0.00000
1269.00,4.31735,20.123638,-0.000077,20.084866,0.8731,0.358,4.31735,0.00000
1270.00,4.31713,20.123600,-0.000079,20.084855,0.8733,0.358,4.31713,0.00000
1271.00,4.31652,20.123643,-0.000079,20.084902,0.8734,0.358,4.31652,0.00000
1272.00,4.31723,20.123730,-0.000075,20.084985,0.8736,0.358,4.31723,0.00000
1273.00,4.31727,20.123729,-0.000074,20.084967,0.8737,0.358,4.31727,0.00000
1274.00,4.31709,20.123798,-0.000075,20.085020,0.8739,0.358,4.31709,0.00000
1275.00,4.31674,20.123941,-0.000074,20.085095,0.8740,0.358,4.31674,0.00000
1276.00,4.31700,20.123998,-0.000081,20.085133,0.8741,0.359,4.31700,0.00000
1277.00,4.31683,20.123943,-0.000083,20.085023,0.8743,0.359,4.31683,0.00000
1278.00,4.31671,20.124022,-0.000084,20.085057,0.8744,0.359,4.31671,0.00000
1279.00,4.31710,20.124073,-0.000084,20.085090,0.8746,0.359,4.31710,0.00000
1280.00,4.31814,20.123984,-0.000084,20.084990,0.8747,0.359,4.31814,0.00000
1281.00,4.31789,20.124009,-0.000078,20.084952,0.8748,0.359,4.31789,0.00000
1282.00,4.31694,20.124078,-0.000079,20.085002,0.8750,0.359,4.31694,0.00000
1283.00,4.31714,20.124069,-0.000080,20.084966,0.8751,0.359,4.31714,0.00000
1284.00,4.31744,20.124011,-0.000081,20.084875,0.8752,0.360,4.31744,0.00000
1285.00,4.31677,20.124032,-0.000082,20.084881,0.8753,0.360,4.31677,0.00000
1286.00,4.31650,20.123998,-0.000082,20.084833,0.8754,0.360,4.31650,0.00000
1287.00,4.31670,20.123943,-0.000079,20.084744,0.8756,0.360,4.31670,0.00000
1288.00,4.31615,20.123952,-0.000077,20.084770,0.8757,0.360,4.31615,0.00000
1289.00,4.31535,20.123935,-0.000076,20.084755,0.8758,0.360,4.31535,0.00000
1290.00,4.31655,20.124005,-0.000073,20.084827,0.8759,0.360,4.31655,0.00000
1291.00,4.31731,20.124029,-0.000069,20.084862,0.8760,0.360,4.31731,0.00000
1292.00,4.31693,20.124076,-0.000070,20.084941,0.8762,0.360,4.31693,0.00000
1293.00,4.31683,20.124098,-0.000073,20.084893,0.8762,0.360,4.31683,0.00000
1294.00,4.31653,20.124228,-0.000073,20.084997,0.8763,0.360,4.31653,0.00000
1295.00,4.31478,20.124227,-0.000074,20.084992,0.8764,0.360,4.31478,0.00000
1296.00,4.31411,20.124292,-0.000077,20.085024,0.8764,0.360,4.31411,0.00000
1297.00,4.31434,20.124297,-0.000080,20.085048,0.8764,0.360,4.31434,0.00000
1298.00,4.31514,20.124294,-0.000080,20.085111,0.8764,0.360,4.31514,0.00000
1299.00,4.31558,20.124302,-0.000080,20.085151,0.8764,0.361,4.31558,0.00000
1300.00,4.31639,20.124292,-0.000079,20.085140,0.8764,0.361,4.31639,0.00000
1301.00,4.31660,20.124260,-0.000082,20.085109,0.8764,0.361,4.31660,0.00000
1302.00,4.31607,20.124339,-0.000074,20.085120,0.8764,0.360,4.31607,0.00000
1303.00,4.31494,20.124380,-0.000071,20.085086,0.8763,0.360,4.31494,0.00000
1304.00,4.31503,20.124384,-0.000073,20.085063,0.8762,0.361,4.31503,0.00000
1305.00,4.31474,20.124448,-0.000076,20.085102,0.8761,0.361,4.31474,0.00000
1306.00,4.31502,20.124529,-0.000077,20.085158,0.8759,0.361,4.31502,0.00000
1307.00,4.31582,20.124544,-0.000082,20.085139,0.8758,0.361,4.31582,0.00000
1308.00,4.31613,20.124620,-0.000081,20.085206,0.8757,0.361,4.31613,0.00000
1309.00,4.31591,20.124654,-0.000081,20.085175,0.8755,0.361,4.31591,0.00000
1310.00,4.31604,20.124717,-0.000079,20.085172,0.8753,0.361,4.31604,0.00000
1311.00,4.31518,20.124724,-0.000076,20.085167,0.8752,0.361,4.31518,0.00000
1312.00,4.31529,20.124736,-0.000076,20.085136,0.8750,0.361,4.31529,0.00000
1313.00,4.31508,20.124739,-0.000076,20.085130,0.8748,0.361,4.31508,0.00000
1314.00,4.31540,20.124780,-0.000072,20.085161,0.8746,0.361,4.31540,0.00000
1315.00,4.31595,20.124702,-0.000072,20.085096,0.8743,0.361,4.31595,0.00000
1316.00,4.31652,20.124675,-0.000074,20.085060,0.8741,0.361,4.31652,0.00000
1317.00,4.31604,20.124669,-0.000072,20.085091,0.8739,0.361,4.31604,0.00000
1318.00,4.31728,20.124609,-0.000069,20.085027,0.8737,0.361,4.31728,0.00000
1319.00,4.31764,20.124618,-0.000069,20.084996,0.8734,0.361,4.31764,0.00000
1320.00,4.31732,20.124704,-0.000069,20.085089,0.8732,0.361,4.31732,0.00000
1321.00,4.31692,20.124692,-0.000068,20.085039,0.8729,0.361,4.31692,0.00000
@8,2.5000,5.0, 1320.092 
1322.00,4.31757,20.124730,-0.000071,20.085060,0.8726,0.361,4.31757,0.00000
1323.00,4.31455,20.124758,-0.000073,20.085042,0.8723,0.361,4.31455,0.00000
1324.00,4.30239,20.124857,-0.000075,20.085079,0.8720,0.362,4.30239,0.00000
1325.00,4.28000,20.124875,-0.000072,20.085035,0.8717,0.362,4.28000,0.00000
1326.00,4.25036,20.124976,-0.000072,20.085155,0.8715,0.362,4.25036,0.00000
1327.00,4.21384,20.124998,-0.000069,20.085138,0.8712,0.362,4.21384,0.00000
1328.00,4.17765,20.125013,-0.000072,20.085174,0.8710,0.362,4.17765,0.00000
1329.00,4.15539,20.124973,-0.000073,20.085198,0.8708,0.362,4.15539,0.00000
1330.00,4.14967,20.125005,-0.000078,20.085222,0.8706,0.362,4.14967,0.00000
1331.00,4.15676,20.125070,-0.000079,20.085158,0.8704,0.362,4.15676,0.00000
1332.00,4.17389,20.125152,-0.000079,20.085183,0.8702,0.362,4.17389,0.00000
1333.00,4.19442,20.125247,-0.000078,20.085194,0.8700,0.363,4.19442,0.00000
1334.00,4.21199,20.125302,-0.000075,20.085172,0.8699,0.362,4.21199,0.00000
1335.00,4.22412,20.125331,-0.000076,20.085147,0.8697,0.363,4.22412,0.00000
1336.00,4.23172,20.125314,-0.000077,20.085151,0.8696,0.363,4.23172,0.00000
1337.00,4.23658,20.125283,-0.000077,20.085107,0.8695,0.363,4.23658,0.00000
1338.00,4.24054,20.125307,-0.000079,20.085166,0.8694,0.363,4.24054,0.00000
1339.00,4.24400,20.125254,-0.000081,20.085112,0.8693,0.363,4.24400,0.00000
1340.00,4.24744,20.125241,-0.000079,20.085076,0.8692,0.363,4.24744,0.00000
1341.00,4.25186,20.125259,-0.000075,20.085086,0.8691,0.363,4.25186,0.00000
1342.00,4.25651,20.125298,-0.000074,20.085120,0.8690,0.363,4.25651,0.00000
1343.00,4.26072,20.125367,-0.000073,20.085134,0.8690,0.363,4.26072,0.00000
1344.00,4.26405,20.125450,-0.000069,20.085185,0.8689,0.363,4.26405,0.00000
1345.00,4.26710,20.125448,-0.000070,20.085174,0.8689,0.363,4.26710,0.00000
1346.00,4.26930,20.125482,-0.000073,20.085207,0.8689,0.363,4.26930,0.00000
1347.00,4.27099,20.125500,-0.000074,20.085195,0.8688,0.363,4.27099,0.00000
1348.00,4.27277,20.125473,-0.000073,20.085095,0.8688,0.363,4.27277,0.00000
1349.00,4.27443,20.125402,-0.000075,20.085032,0.8687,0.363,4.27443,0.00000
1350.00,4.27616,20.125372,-0.000071,20.085016,0.8687,0.363,4.27616,0.00000
1351.00,4.27707,20.125364,-0.000071,20.084949,0.8686,0.363,4.27707,0.00000
1352.00,4.27871,20.125329,-0.000071,20.084874,0.8686,0.363,4.27871,0.00000
1353.00,4.27987,20.125255,-0.000072,20.084822,0.8686,0.363,4.27987,0.00000
1354.00,4.28071,20.125345,-0.000071,20.084864,0.8685,0.363,4.28071,0.00000
1355.00,4.28116,20.125483,-0.000074,20.084952,0.8686,0.363,4.28116,0.00000
1356.00,4.28253,20.125429,-0.000075,20.084944,0.8686,0.364,4.28253,0.00000
1357.00,4.28340,20.125428,-0.000073,20.084958,0.8686,0.364,4.28340,0.00000
1358.00,4.28395,20.125534,-0.000070,20.085078,0.8686,0.363,4.28395,0.00000
1359.00,4.28562,20.125570,-0.000070,20.085096,0.8686,0.363,4.28562,0.00000
1360.00,4.28740,20.125575,-0.000071,20.085050,0.8687,0.364,4.28740,0.00000
1361.00,4.28832,20.125727,-0.000073,20.085140,0.8687,0.364,4.28832,0.00000
1362.00,4.28910,20.125826,-0.000077,20.085201,0.8688,0.364,4.28910,0.00000
1363.00,4.29135,20.125851,-0.000079,20.085174,0.8689,0.364,4.29135,0.00000
1364.00,4.29265,20.125836,-0.000077,20.085151,0.8689,0.364,4.29265,0.00000
1365.00,4.29335,20.125830,-0.000072,20.085164,0.8690,0.364,4.29335,0.00000
1366.00,4.29451,20.125818,-0.000073,20.085096,0.8691,0.364,4.29451,0.00000
1367.00,4.29471,20.125806,-0.000074,20.085068,0.8691,0.364,4.29471,0.00000
1368.00,4.29491,20.125798,-0.000075,20.085074,0.8692,0.364,4.29491,0.00000
1369.00,4.29516,20.125714,-0.000076,20.084950,0.8693,0.364,4.29516,0.00000
1370.00,4.29650,20.125706,-0.000080,20.084891,0.8694,0.365,4.29650,0.00000
1371.00,4.29749,20.125720,-0.000077,20.084857,0.8694,0.365,4.29749,0.00000
1372.00,4.29897,20.125757,-0.000074,20.084819,0.8695,0.364,4.29897,0.00000
1373.00,4.29935,20.125768,-0.000075,20.084752,0.8696,0.364,4.29935,0.00000
1374.00,4.30040,20.125912,-0.000077,20.084872,0.8697,0.365,4.30040,0.00000
1375.00,4.30140,20.125955,-0.000078,20.084924,0.8698,0.365,4.30140,0.00000
1376.00,4.30135,20.125873,-0.000075,20.084899,0.8698,0.365,4.30135,0.00000
1377.00,4.30010,20.125867,-0.000079,20.084943,0.8700,0.365,4.30010,0.00000
1378.00,4.30041,20.125908,-0.000078,20.085011,0.8700,0.365,4.30041,0.00000
1379.00,4.30062,20.125853,-0.000078,20.084941,0.8701,0.365,4.30062,0.00000
1380.00,4.30091,20.125826,-0.000079,20.084875,0.8703,0.365,4.30091,0.00000
1381.00,4.30255,20.125945,-0.000081,20.084909,0.8704,0.365,4.30255,0.00000
1382.00,4.30482,20.125910,-0.000080,20.084827,0.8705,0.365,4.30482,0.00000
1383.00,4.30585,20.125927,-0.000082,20.084810,0.8706,0.365,4.30585,0.00000
1384.00,4.30644,20.126025,-0.000082,20.084870,0.8707,0.365,4.30644,0.00000
1385.00,4.30653,20.126088,-0.000083,20.084886,0.8708,0.366,4.30653,0.00000
1386.00,4.30645,20.126070,-0.000083,20.084854,0.8709,0.366,4.30645,0.00000
1387.00,4.30659,20.126168,-0.000083,20.084914,0.8709,0.366,4.30659,0.00000
1388.00,4.30649,20.126133,-0.000084,20.084881,0.8710,0.366,4.30649,0.00000
1389.00,4.30650,20.126154,-0.000081,20.084878,0.8711,0.366,4.30650,0.00000
1390.00,4.30691,20.126148,-0.000080,20.084859,0.8713,0.366,4.30691,0.00000
1391.00,4.30761,20.126159,-0.000080,20.084857,0.8714,0.366,4.30761,0.00000
1392.00,4.30780,20.126190,-0.000079,20.084903,0.8715,0.366,4.30780,0.00000
1393.00,4.30785,20.126231,-0.000074,20.084908,0.8715,0.366,4.30785,0.00000
1394.00,4.30784,20.126248,-0.000075,20.084928,0.8716,0.366,4.30784,0.00000
1395.00,4.30764,20.126275,-0.000071,20.084908,0.8717,0.366,4.30764,0.00000
1396.00,4.30715,20.126273,-0.000072,20.084924,0.8718,0.366,4.30715,0.00000
1397.00,4.30700,20.126217,-0.000072,20.084888,0.8718,0.366,4.30700,0.00000
1398.00,4.30784,20.126196,-0.000075,20.084862,0.8719,0.366,4.30784,0.00000
1399.00,4.30874,20.126167,-0.000077,20.084857,0.8721,0.366,4.30874,0.00000
1400.00,4.30941,20.126132,-0.000081,20.084873,0.8722,0.367,4.30941,0.00000
1401.00,4.30933,20.126197,-0.000081,20.084929,0.8722,0.367,4.30933,0.00000
1402.00,4.30976,20.126254,-0.000080,20.084944,0.8723,0.367,4.30976,0.00000
1403.00,4.30945,20.126294,-0.000081,20.084947,0.8724,0.367,4.30945,0.00000
1404.00,4.30950,20.126267,-0.000078,20.084843,0.8725,0.367,4.30950,0.00000
1405.00,4.30923,20.126279,-0.000075,20.084871,0.8726,0.367,4.30923,0.00000
1406.00,4.31001,20.126282,-0.000072,20.084847,0.8726,0.367,4.31001,0.00000
1407.00,4.31008,20.126355,-0.000070,20.084841,0.8727,0.367,4.31008,0.00000
1408.00,4.31036,20.126385,-0.000066,20.084841,0.8728,0.366,4.31036,0.00000
1409.00,4.31010,20.126449,-0.000065,20.084925,0.8729,0.366,4.31010,0.00000
1410.00,4.31063,20.126583,-0.000067,20.084971,0.8729,0.367,4.31063,0.00000
1411.00,4.30977,20.126610,-0.000069,20.084926,0.8730,0.367,4.30977,0.00000
1412.00,4.31011,20.126634,-0.000072,20.084951,0.8731,0.367,4.31011,0.00000
1413.00,4.30977,20.126687,-0.000077,20.084948,0.8731,0.367,4.30977,0.00000
1414.00,4.31037,20.126745,-0.000076,20.084969,0.8732,0.367,4.31037,0.00000
1415.00,4.31030,20.126773,-0.000073,20.084959,0.8733,0.367,4.31030,0.00000
1416.00,4.31114,20.126858,-0.000071,20.085068,0.8734,0.367,4.31114,0.00000
1417.00,4.31081,20.126874,-0.000070,20.085116,0.8734,0.367,4.31081,0.00000
1418.00,4.31157,20.126902,-0.000070,20.085163,0.8735,0.367,4.31157,0.00000
1419.00,4.31103,20.126923,-0.000072,20.085170,0.8736,0.367,4.31103,0.00000
1420.00,4.31072,20.126897,-0.000076,20.085136,0.8736,0.368,4.31072,0.00000
1421.00,4.31087,20.126854,-0.000076,20.085075,0.8737,0.368,4.31087,0.00000
1422.00,4.31124,20.126859,-0.000074,20.085033,0.8738,0.368,4.31124,0.00000
1423.00,4.31125,20.126854,-0.000071,20.084964,0.8740,0.368,4.31125,0.00000
1424.00,4.31153,20.126829,-0.000070,20.084903,0.8741,0.368,4.31153,0.00000
1425.00,4.31200,20.126830,-0.000069,20.084893,0.8742,0.368,4.31200,0.00000
1426.00,4.31187,20.126870,-0.000065,20.084933,0.8744,0.367,4.31187,0.00000
1427.00,4.31197,20.126872,-0.000067,20.084927,0.8746,0.367,4.31197,0.00000
1428.00,4.31212,20.126931,-0.000069,20.084955,0.8747,0.368,4.31212,0.00000
1429.00,4.31229,20.126999,-0.000070,20.085023,0.8749,0.368,4.31229,0.00000
1430.00,4.31233,20.126993,-0.000066,20.085041,0.8751,0.368,4.31233,0.00000
1431.00,4.31373,20.126929,-0.000070,20.084937,0.8753,0.368,4.31373,0.00000
1432.00,4.31449,20.126890,-0.000068,20.084856,0.8755,0.368,4.31449,0.00000
1433.00,4.31529,20.126863,-0.000066,20.084885,0.8757,0.368,4.31529,0.00000
1434.00,4.31654,20.126856,-0.000063,20.084875,0.8759,0.368,4.31654,0.00000
1435.00,4.31649,20.126936,-0.000065,20.084918,0.8761,0.368,4.31649,0.00000
1436.00,4.31523,20.126989,-0.000065,20.084948,0.8763,0.368,4.31523,0.00000
1437.00,4.31514,20.127086,-0.000065,20.085023,0.8764,0.368,4.31514,0.00000
1438.00,4.31468,20.127147,-0.000065,20.085010,0.8766,0.368,4.31468,0.00000
1439.00,4.31418,20.127178,-0.000069,20.085005,0.8768,0.368,4.31418,0.00000
1440.00,4.31508,20.127152,-0.000071,20.084934,0.8769,0.368,4.31508,0.00000
1441.00,4.31599,20.127246,-0.000072,20.084996,0.8772,0.368,4.31599,0.00000
1442.00,4.31623,20.127276,-0.000070,20.084988,0.8774,0.368,4.31623,0.00000
1443.00,4.31661,20.127307,-0.000070,20.085041,0.8775,0.368,4.31661,0.00000
1444.00,4.31525,20.127339,-0.000068,20.085018,0.8777,0.368,4.31525,0.00000
1445.00,4.31410,20.127432,-0.000065,20.085083,0.8779,0.368,4.31410,0.00000
1446.00,4.31303,20.127348,-0.000064,20.084995,0.8781,0.368,4.31303,0.00000
1447.00,4.31258,20.127305,-0.000068,20.084925,0.8782,0.368,4.31258,0.00000
1448.00,4.31245,20.127313,-0.000072,20.084880,0.8784,0.369,4.31245,0.00000
1449.00,4.31412,20.127325,-0.000072,20.084873,0.8786,0.369,4.31412,0.00000
1450.00,4.31459,20.127332,-0.000075,20.084846,0.8787,0.369,4.31459,0.00000
1451.00,4.31486,20.127382,-0.000076,20.084827,0.8789,0.369,4.31486,0.00000
1452.00,4.31485,20.127464,-0.000075,20.084868,0.8791,0.369,4.31485,0.00000
1453.00,4.31482,20.127554,-0.000072,20.084946,0.8793,0.369,4.31482,0.00000
1454.00,4.31464,20.127516,-0.000072,20.084913,0.8794,0.369,4.31464,0.00000
1455.00,4.31462,20.127492,-0.000074,20.084871,0.8796,0.369,4.31462,0.00000
1456.00,4.31466,20.127532,-0.000075,20.084936,0.8797,0.369,4.31466,0.00000
1457.00,4.31470,20.127509,-0.000075,20.084886,0.8799,0.370,4.31470,0.00000
1458.00,4.31444,20.127387,-0.000074,20.084726,0.8801,0.370,4.31444,0.00000
1459.00,4.31397,20.127410,-0.000074,20.084732,0.8802,0.370,4.31397,0.00000
1460.00,4.31438,20.127465,-0.000071,20.084796,0.8804,0.369,4.31438,0.00000
1461.00,4.31510,20.127535,-0.000070,20.084831,0.8805,0.369,4.31510,0.00000
1462.00,4.31474,20.127599,-0.000070,20.084913,0.8807,0.369,4.31474,0.00000
1463.00,4.31438,20.127708,-0.000071,20.084996,0.8808,0.370,4.31438,0.00000
1464.00,4.31372,20.127800,-0.000070,20.085040,0.8809,0.370,4.31372,0.00000
1465.00,4.31377,20.127849,-0.000069,20.085035,0.8810,0.370,4.31377,0.00000
1466.00,4.31321,20.127847,-0.000069,20.084975,0.8811,0.370,4.31321,0.00000
1467.00,4.31327,20.127815,-0.000069,20.084945,0.8812,0.370,4.31327,0.00000
1468.00,4.31348,20.127814,-0.000068,20.084922,0.8813,0.370,4.31348,0.00000
1469.00,4.31381,20.127814,-0.000070,20.084916,0.8814,0.370,4.31381,0.00000
1470.00,4.31333,20.127780,-0.000072,20.084908,0.8815,0.370,4.31333,0.00000
1471.00,4.31322,20.127784,-0.000072,20.084918,0.8816,0.370,4.31322,0.00000
1472.00,4.31312,20.127791,-0.000071,20.084933,0.8816,0.370,4.31312,0.00000
1473.00,4.31342,20.127803,-0.000073,20.084952,0.8817,0.370,4.31342,0.00000
1474.00,4.31366,20.127823,-0.000072,20.084941,0.8818,0.370,4.31366,0.00000
1475.00,4.31396,20.127838,-0.000069,20.084916,0.8819,0.370,4.31396,0.00000
1476.00,4.31423,20.127873,-0.000067,20.084908,0.8820,0.370,4.31423,0.00000
1477.00,4.31485,20.127901,-0.000068,20.084899,0.8820,0.370,4.31485,0.00000
1478.00,4.31556,20.127900,-0.000070,20.084885,0.8821,0.370,4.31556,0.00000
1479.00,4.31591,20.127897,-0.000073,20.084855,0.8821,0.370,4.31591,0.00000
1480.00,4.31576,20.127902,-0.000072,20.084837,0.8822,0.370,4.31576,0.00000
1481.00,4.31645,20.127925,-0.000075,20.084861,0.8823,0.371,4.31645,0.00000
1482.00,4.31698,20.127965,-0.000077,20.084859,0.8823,0.371,4.31698,0.00000
1483.00,4.31611,20.128028,-0.000077,20.084868,0.8824,0.371,4.31611,0.00000
1484.00,4.31581,20.128051,-0.000079,20.084888,0.8824,0.371,4.31581,0.00000
1485.00,4.31667,20.128110,-0.000083,20.084908,0.8825,0.371,4.31667,0.00000
1486.00,4.31620,20.128093,-0.000082,20.084858,0.8825,0.371,4.31620,0.00000
1487.00,4.31570,20.128128,-0.000080,20.084854,0.8826,0.371,4.31570,0.00000
1488.00,4.31581,20.128117,-0.000081,20.084847,0.8826,0.372,4.31581,0.00000
1489.00,4.31633,20.128189,-0.000077,20.084925,0.8827,0.371,4.31633,0.00000
1490.00,4.31556,20.128251,-0.000079,20.084961,0.8827,0.372,4.31556,0.00000
1491.00,4.31468,20.128267,-0.000076,20.085000,0.8827,0.371,4.31468,0.00000
1492.00,4.31508,20.128256,-0.000073,20.084999,0.8828,0.371,4.31508,0.00000
1493.00,4.31537,20.128332,-0.000072,20.085038,0.8828,0.371,4.31537,0.00000
1494.00,4.31548,20.128353,-0.000073,20.085010,0.8829,0.371,4.31548,0.00000
1495.00,4.31525,20.128418,-0.000074,20.085079,0.8830,0.371,4.31525,0.00000
1496.00,4.31630,20.128480,-0.000076,20.085096,0.8830,0.372,4.31630,0.00000
1497.00,4.31671,20.128522,-0.000079,20.085138,0.8831,0.372,4.31671,0.00000
1498.00,4.31686,20.128483,-0.000076,20.085132,0.8831,0.372,4.31686,0.00000
1499.00,4.31695,20.128437,-0.000073,20.085055,0.8832,0.372,4.31695,0.00000
1500.00,4.31631,20.128332,-0.000071,20.084913,0.8832,0.372,4.31631,0.00000
1501.00,4.31516,20.128388,-0.000069,20.084969,0.8833,0.372,4.31516,0.00000
1502.00,4.31345,20.128381,-0.000067,20.084958,0.8834,0.372,4.31345,0.00000
1503.00,4.31197,20.128363,-0.000067,20.084903,0.8835,0.372,4.31197,0.00000
1504.00,4.31087,20.128412,-0.000068,20.084935,0.8835,0.372,4.31087,0.00000
1505.00,4.31015,20.128449,-0.000066,20.084974,0.8836,0.372,4.31015,0.00000
1506.00,4.30944,20.128422,-0.000067,20.084938,0.8837,0.372,4.30944,0.00000
1507.00,4.30855,20.128396,-0.000069,20.084880,0.8838,0.372,4.30855,0.00000
1508.00,4.30871,20.128528,-0.000070,20.084944,0.8839,0.372,4.30871,0.00000
1509.00,4.30879,20.128540,-0.000073,20.084907,0.8840,0.372,4.30879,0.00000
1510.00,4.31004,20.128577,-0.000076,20.084906,0.8842,0.372,4.31004,0.00000
1511.00,4.31060,20.128585,-0.000074,20.084848,0.8843,0.372,4.31060,0.00000
@9,2.5000,5.0, 1510.039 
1512.00,4.31194,20.128673,-0.000073,20.084813,0.8844,0.372,4.31194,0.00000
1513.00,4.31012,20.128600,-0.000073,20.084736,0.8845,0.372,4.31012,0.00000
1514.00,4.29964,20.128693,-0.000072,20.084825,0.8846,0.372,4.29964,0.00000
1515.00,4.27930,20.128765,-0.000069,20.084859,0.8847,0.372,4.27930,0.00000
1516.00,4.25174,20.128858,-0.000073,20.084884,0.8849,0.372,4.25174,0.00000
1517.00,4.21820,20.128909,-0.000074,20.084976,0.8850,0.372,4.21820,0.00000
1518.00,4.18517,20.128980,-0.000075,20.085021,0.8851,0.373,4.18517,0.00000
1519.00,4.16515,20.128935,-0.000075,20.084950,0.8853,0.373,4.16515,0.00000
1520.00,4.16077,20.128916,-0.000077,20.084929,0.8855,0.373,4.16077,0.00000
1521.00,4.16844,20.128875,-0.000076,20.084892,0.8857,0.373,4.16844,0.00000
1522.00,4.18475,20.128912,-0.000076,20.084922,0.8858,0.373,4.18475,0.00000
1523.00,4.20545,20.128978,-0.000077,20.084954,0.8860,0.373,4.20545,0.00000
1524.00,4.22185,20.129043,-0.000078,20.085017,0.8862,0.373,4.22185,0.00000
1525.00,4.23301,20.129077,-0.000081,20.085064,0.8864,0.373,4.23301,0.00000
1526.00,4.24076,20.129142,-0.000083,20.085190,0.8866,0.373,4.24076,0.00000
1527.00,4.24606,20.129144,-0.000085,20.085133,0.8868,0.374,4.24606,0.00000
1528.00,4.24995,20.129156,-0.000086,20.085125,0.8871,0.374,4.24995,0.00000
1529.00,4.25408,20.129072,-0.000083,20.085028,0.8873,0.374,4.25408,0.00000
1530.00,4.25694,20.129090,-0.000081,20.085038,0.8875,0.374,4.25694,0.00000
1531.00,4.26013,20.129080,-0.000081,20.084973,0.8877,0.374,4.26013,0.00000
1532.00,4.26352,20.129086,-0.000080,20.085016,0.8878,0.374,4.26352,0.00000
1533.00,4.26556,20.129044,-0.000077,20.085037,0.8880,0.374,4.26556,0.00000
1534.00,4.26737,20.129110,-0.000078,20.085069,0.8881,0.374,4.26737,0.00000
1535.00,4.27003,20.129172,-0.000080,20.085113,0.8883,0.374,4.27003,0.00000
1536.00,4.27160,20.129150,-0.000077,20.085087,0.8884,0.374,4.27160,0.00000
1537.00,4.27293,20.129242,-0.000078,20.085143,0.8886,0.374,4.27293,0.00000
1538.00,4.27482,20.129263,-0.000080,20.085072,0.8887,0.374,4.27482,0.00000
1539.00,4.27664,20.129285,-0.000080,20.085065,0.8889,0.374,4.27664,0.00000
1540.00,4.27876,20.129193,-0.000078,20.084968,0.8890,0.374,4.27876,0.00000
1541.00,4.28007,20.129262,-0.000077,20.085000,0.8892,0.374,4.28007,0.00000
1542.00,4.28037,20.129162,-0.000078,20.084881,0.8893,0.374,4.28037,0.00000
1543.00,4.28100,20.129196,-0.000080,20.084942,0.8894,0.375,4.28100,0.00000
1544.00,4.28086,20.129286,-0.000083,20.085021,0.8895,0.375,4.28086,0.00000
1545.00,4.28086,20.129320,-0.000084,20.085045,0.8897,0.375,4.28086,0.00000
1546.00,4.28208,20.129252,-0.000087,20.084966,0.8898,0.375,4.28208,0.00000
1547.00,4.28340,20.129305,-0.000083,20.084985,0.8899,0.375,4.28340,0.00000
1548.00,4.28504,20.129291,-0.000080,20.084919,0.8900,0.375,4.28504,0.00000
1549.00,4.28696,20.129261,-0.000079,20.084850,0.8902,0.375,4.28696,0.00000
1550.00,4.28779,20.129295,-0.000077,20.084833,0.8903,0.375,4.28779,0.00000
1551.00,4.28835,20.129365,-0.000080,20.084882,0.8904,0.375,4.28835,0.00000
1552.00,4.28971,20.129340,-0.000079,20.084873,0.8906,0.375,4.28971,0.00000
1553.00,4.28963,20.129458,-0.000079,20.084972,0.8907,0.375,4.28963,0.00000
1554.00,4.29027,20.129493,-0.000079,20.085012,0.8909,0.375,4.29027,0.00000
1555.00,4.29178,20.129576,-0.000083,20.085053,0.8910,0.376,4.29178,0.00000
1556.00,4.29272,20.129593,-0.000080,20.085027,0.8911,0.376,4.29272,0.00000
1557.00,4.29298,20.129621,-0.000079,20.085032,0.8912,0.376,4.29298,0.00000
1558.00,4.29425,20.129535,-0.000079,20.084978,0.8913,0.376,4.29425,0.00000
1559.00,4.29424,20.129529,-0.000078,20.084975,0.8915,0.376,4.29424,0.00000
1560.00,4.29426,20.129474,-0.000076,20.084937,0.8916,0.376,4.29426,0.00000
1561.00,4.29424,20.129511,-0.000075,20.084921,0.8917,0.376,4.29424,0.00000
1562.00,4.29419,20.129614,-0.000076,20.084966,0.8918,0.376,4.29419,0.00000
1563.00,4.29484,20.129639,-0.000079,20.084944,0.8919,0.376,4.29484,0.00000
1564.00,4.29595,20.129648,-0.000080,20.084913,0.8920,0.376,4.29595,0.00000
1565.00,4.29637,20.129743,-0.000081,20.084950,0.8921,0.376,4.29637,0.00000
1566.00,4.29776,20.129728,-0.000081,20.084988,0.8922,0.376,4.29776,0.00000
1567.00,4.29889,20.129673,-0.000082,20.084892,0.8923,0.376,4.29889,0.00000
1568.00,4.29884,20.129674,-0.000079,20.084871,0.8924,0.376,4.29884,0.00000
1569.00,4.29909,20.129668,-0.000079,20.084865,0.8925,0.376,4.29909,0.00000
1570.00,4.30021,20.129623,-0.000079,20.084828,0.8925,0.376,4.30021,0.00000
1571.00,4.30062,20.129680,-0.000081,20.084821,0.8927,0.377,4.30062,0.00000
1572.00,4.30078,20.129737,-0.000085,20.084892,0.8928,0.377,4.30078,0.00000
1573.00,4.30127,20.129787,-0.000085,20.084905,0.8929,0.377,4.30127,0.00000
1574.00,4.30175,20.129834,-0.000082,20.084949,0.8930,0.377,4.30175,0.00000
1575.00,4.30097,20.129863,-0.000079,20.084948,0.8931,0.377,4.30097,0.00000
1576.00,4.30127,20.129855,-0.000078,20.084985,0.8932,0.377,4.30127,0.00000
1577.00,4.30178,20.129837,-0.000071,20.085021,0.8933,0.377,4.30178,0.00000
1578.00,4.30193,20.129836,-0.000069,20.085043,0.8933,0.376,4.30193,0.00000
1579.00,4.30206,20.129780,-0.000071,20.084971,0.8934,0.376,4.30206,0.00000
1580.00,4.30283,20.129763,-0.000072,20.084980,0.8934,0.377,4.30283,0.00000
1581.00,4.30316,20.129758,-0.000074,20.084953,0.8935,0.377,4.30316,0.00000
1582.00,4.30373,20.129737,-0.000080,20.084860,0.8936,0.377,4.30373,0.00000
1583.00,4.30401,20.129773,-0.000082,20.084837,0.8937,0.377,4.30401,0.00000
1584.00,4.30447,20.129809,-0.000081,20.084842,0.8937,0.377,4.30447,0.00000
1585.00,4.30520,20.129859,-0.000080,20.084833,0.8938,0.377,4.30520,0.00000
1586.00,4.30526,20.129904,-0.000079,20.084839,0.8938,0.377,4.30526,0.00000
1587.00,4.30482,20.129912,-0.000078,20.084804,0.8939,0.377,4.30482,0.00000
1588.00,4.30546,20.129920,-0.000080,20.084819,0.8939,0.377,4.30546,0.00000
1589.00,4.30621,20.129991,-0.000083,20.084856,0.8940,0.378,4.30621,0.00000
1590.00,4.30639,20.129992,-0.000084,20.084873,0.8941,0.378,4.30639,0.00000
1591.00,4.30602,20.129979,-0.000082,20.084894,0.8941,0.378,4.30602,0.00000
1592.00,4.30633,20.130019,-0.000084,20.084958,0.8941,0.378,4.30633,0.00000
1593.00,4.30660,20.130078,-0.000085,20.084943,0.8942,0.378,4.30660,0.00000
1594.00,4.30670,20.130131,-0.000083,20.084949,0.8942,0.378,4.30670,0.00000
1595.00,4.30672,20.130134,-0.000083,20.084906,0.8943,0.378,4.30672,0.00000
1596.00,4.30714,20.130234,-0.000085,20.084916,0.8943,0.378,4.30714,0.00000
1597.00,4.30721,20.130321,-0.000082,20.084968,0.8943,0.378,4.30721,0.00000
1598.00,4.30657,20.130266,-0.000080,20.084918,0.8944,0.378,4.30657,0.00000
1599.00,4.30664,20.130267,-0.000078,20.084991,0.8944,0.378,4.30664,0.00000
1600.00,4.30733,20.130314,-0.000077,20.085019,0.8944,0.378,4.30733,0.00000
1601.00,4.30813,20.130303,-0.000075,20.084986,0.8944,0.378,4.30813,0.00000
1602.00,4.30864,20.130296,-0.000076,20.084992,0.8944,0.378,4.30864,0.00000
1603.00,4.30958,20.130436,-0.000073,20.085097,0.8944,0.378,4.30958,0.00000
1604.00,4.30910,20.130480,-0.000074,20.085025,0.8944,0.378,4.30910,0.00000
1605.00,4.30841,20.130547,-0.000075,20.085025,0.8944,0.378,4.30841,0.00000
1606.00,4.30834,20.130519,-0.000076,20.084988,0.8944,0.379,4.30834,0.00000
1607.00,4.30877,20.130547,-0.000074,20.084930,0.8944,0.379,4.30877,0.00000
1608.00,4.30839,20.130476,-0.000075,20.084894,0.8944,0.379,4.30839,0.00000
1609.00,4.30730,20.130463,-0.000075,20.084924,0.8944,0.379,4.30730,0.00000
1610.00,4.30758,20.130435,-0.000075,20.084924,0.8944,0.379,4.30758,0.00000
1611.00,4.30695,20.130455,-0.000073,20.084959,0.8944,0.378,4.30695,0.00000
1612.00,4.30703,20.130503,-0.000075,20.085027,0.8944,0.379,4.30703,0.00000
1613.00,4.30727,20.130583,-0.000075,20.085046,0.8944,0.379,4.30727,0.00000
1614.00,4.30970,20.130626,-0.000073,20.085040,0.8944,0.379,4.30970,0.00000
1615.00,4.30983,20.130639,-0.000073,20.085013,0.8945,0.379,4.30983,0.00000
1616.00,4.30983,20.130693,-0.000074,20.085027,0.8945,0.379,4.30983,0.00000
1617.00,4.30889,20.130669,-0.000075,20.084984,0.8945,0.379,4.30889,0.00000
1618.00,4.30899,20.130676,-0.000076,20.085006,0.8945,0.379,4.30899,0.00000
1619.00,4.30871,20.130717,-0.000082,20.085028,0.8946,0.379,4.30871,0.00000
1620.00,4.30850,20.130746,-0.000087,20.085037,0.8946,0.380,4.30850,0.00000
1621.00,4.30880,20.130818,-0.000085,20.085062,0.8946,0.380,4.30880,0.00000
1622.00,4.30960,20.130926,-0.000083,20.085074,0.8946,0.380,4.30960,0.00000
1623.00,4.30987,20.130856,-0.000083,20.084968,0.8946,0.380,4.30987,0.00000
1624.00,4.30952,20.130841,-0.000079,20.084955,0.8947,0.380,4.30952,0.00000
1625.00,4.30990,20.130876,-0.000076,20.084997,0.8947,0.379,4.30990,0.00000
1626.00,4.31110,20.130827,-0.000077,20.085001,0.8948,0.380,4.31110,0.00000
1627.00,4.31111,20.130744,-0.000074,20.084973,0.8948,0.379,4.31111,0.00000
1628.00,4.31036,20.130858,-0.000073,20.085078,0.8948,0.379,4.31036,0.00000
1629.00,4.30975,20.130855,-0.000074,20.085071,0.8948,0.380,4.30975,0.00000
1630.00,4.30995,20.130792,-0.000076,20.084975,0.8948,0.380,4.30995,0.00000
1631.00,4.30925,20.130828,-0.000078,20.084944,0.8948,0.380,4.30925,0.00000
1632.00,4.30894,20.130769,-0.000085,20.084843,0.8948,0.380,4.30894,0.00000
1633.00,4.30980,20.130702,-0.000087,20.084755,0.8949,0.380,4.30980,0.00000
1634.00,4.31069,20.130748,-0.000085,20.084753,0.8949,0.380,4.31069,0.00000
1635.00,4.31050,20.130863,-0.000084,20.084832,0.8949,0.380,4.31050,0.00000
1636.00,4.31064,20.130879,-0.000084,20.084841,0.8950,0.381,4.31064,0.00000
1637.00,4.31155,20.131024,-0.000081,20.084972,0.8950,0.380,4.31155,0.00000
1638.00,4.31188,20.131058,-0.000080,20.084985,0.8951,0.380,4.31188,0.00000
1639.00,4.31209,20.131099,-0.000083,20.084994,0.8951,0.381,4.31209,0.00000
1640.00,4.31241,20.131108,-0.000083,20.085002,0.8952,0.381,4.31241,0.00000
1641.00,4.31264,20.131160,-0.000084,20.085029,0.8953,0.381,4.31264,0.00000
1642.00,4.31183,20.131170,-0.000081,20.085033,0.8953,0.381,4.31183,0.00000
1643.00,4.31168,20.131312,-0.000080,20.085152,0.8954,0.381,4.31168,0.00000
1644.00,4.31192,20.131354,-0.000078,20.085189,0.8955,0.381,4.31192,0.00000
1645.00,4.31226,20.131381,-0.000077,20.085235,0.8956,0.381,4.31226,0.00000
1646.00,4.31237,20.131344,-0.000077,20.085211,0.8957,0.381,4.31237,0.00000
1647.00,4.31285,20.131334,-0.000080,20.085182,0.8959,0.381,4.31285,0.00000
1648.00,4.31234,20.131323,-0.000080,20.085125,0.8960,0.381,4.31234,0.00000
1649.00,4.31194,20.131320,-0.000078,20.085089,0.8961,0.381,4.31194,0.00000
1650.00,4.31200,20.131276,-0.000080,20.085036,0.8962,0.381,4.31200,0.00000
1651.00,4.31122,20.131336,-0.000081,20.085062,0.8963,0.381,4.31122,0.00000
1652.00,4.31065,20.131416,-0.000082,20.085137,0.8965,0.381,4.31065,0.00000
1653.00,4.31120,20.131407,-0.000087,20.085133,0.8966,0.382,4.31120,0.00000
1654.00,4.31136,20.131425,-0.000088,20.085132,0.8966,0.382,4.31136,0.00000
1655.00,4.31136,20.131474,-0.000086,20.085079,0.8967,0.382,4.31136,0.00000
1656.00,4.31285,20.131477,-0.000085,20.085050,0.8968,0.382,4.31285,0.00000
1657.00,4.31354,20.131491,-0.000085,20.084971,0.8969,0.382,4.31354,0.00000
1658.00,4.31370,20.131526,-0.000080,20.084987,0.8970,0.382,4.31370,0.00000
1659.00,4.31386,20.131463,-0.000080,20.084941,0.8971,0.382,4.31386,0.00000
1660.00,4.31363,20.131485,-0.000081,20.084987,0.8971,0.382,4.31363,0.00000
1661.00,4.31247,20.131595,-0.000079,20.085027,0.8972,0.382,4.31247,0.00000
1662.00,4.31177,20.131574,-0.000080,20.085057,0.8973,0.382,4.31177,0.00000
1663.00,4.31142,20.131628,-0.000083,20.085092,0.8974,0.382,4.31142,0.00000
1664.00,4.31140,20.131652,-0.000083,20.085059,0.8974,0.382,4.31140,0.00000
1665.00,4.31197,20.131714,-0.000084,20.085059,0.8975,0.382,4.31197,0.00000
1666.00,4.31260,20.131640,-0.000085,20.084999,0.8977,0.383,4.31260,0.00000
1667.00,4.31360,20.131657,-0.000084,20.084951,0.8978,0.383,4.31360,0.00000
1668.00,4.31421,20.131648,-0.000083,20.084896,0.8979,0.383,4.31421,0.00000
1669.00,4.31378,20.131730,-0.000082,20.084976,0.8980,0.383,4.31378,0.00000
1670.00,4.31276,20.131772,-0.000081,20.084976,0.8981,0.383,4.31276,0.00000
1671.00,4.31198,20.131848,-0.000081,20.085046,0.8983,0.383,4.31198,0.00000
1672.00,4.31108,20.131875,-0.000081,20.085105,0.8984,0.383,4.31108,0.00000
1673.00,4.31065,20.131816,-0.000081,20.085079,0.8985,0.383,4.31065,0.00000
1674.00,4.31015,20.131848,-0.000082,20.085095,0.8987,0.383,4.31015,0.00000
1675.00,4.30938,20.131806,-0.000081,20.085070,0.8988,0.383,4.30938,0.00000
1676.00,4.31029,20.131758,-0.000079,20.085006,0.8989,0.383,4.31029,0.00000
1677.00,4.31057,20.131771,-0.000077,20.084945,0.8991,0.383,4.31057,0.00000
1678.00,4.30927,20.131813,-0.000075,20.084914,0.8992,0.383,4.30927,0.00000
1679.00,4.30914,20.131784,-0.000073,20.084852,0.8994,0.383,4.30914,0.00000
1680.00,4.31062,20.131800,-0.000072,20.084864,0.8995,0.383,4.31062,0.00000
1681.00,4.31041,20.131812,-0.000075,20.084853,0.8996,0.383,4.31041,0.00000
1682.00,4.31091,20.131871,-0.000078,20.084913,0.8997,0.383,4.31091,0.00000
1683.00,4.31218,20.131938,-0.000080,20.084935,0.8999,0.383,4.31218,0.00000
1684.00,4.31317,20.132055,-0.000082,20.085014,0.9000,0.383,4.31317,0.00000
1685.00,4.31302,20.132087,-0.000084,20.084988,0.9001,0.384,4.31302,0.00000
1686.00,4.31240,20.132124,-0.000086,20.085007,0.9002,0.384,4.31240,0.00000
1687.00,4.31160,20.132117,-0.000086,20.084989,0.9003,0.384,4.31160,0.00000
1688.00,4.31111,20.132120,-0.000086,20.085019,0.9004,0.384,4.31111,0.00000
1689.00,4.31098,20.132099,-0.000085,20.084987,0.9005,0.384,4.31098,0.00000
1690.00,4.31079,20.132144,-0.000085,20.085022,0.9006,0.384,4.31079,0.00000
1691.00,4.31122,20.132223,-0.000079,20.085041,0.9008,0.384,4.31122,0.00000
1692.00,4.31132,20.132298,-0.000078,20.085073,0.9009,0.384,4.31132,0.00000
1693.00,4.31166,20.132299,-0.000078,20.085065,0.9010,0.384,4.31166,0.00000
1694.00,4.31102,20.132325,-0.000082,20.085078,0.9011,0.384,4.31102,0.00000
1695.00,4.31092,20.132318,-0.000081,20.085057,0.9012,0.384,4.31092,0.00000
1696.00,4.31106,20.132354,-0.000082,20.085083,0.9013,0.384,4.31106,0.00000
1697.00,4.31197,20.132302,-0.000079,20.085010,0.9014,0.384,4.31197,0.00000
1698.00,4.31284,20.132321,-0.000079,20.084997,0.9015,0.384,4.31284,0.00000
1699.00,4.31388,20.132288,-0.000079,20.084952,0.9015,0.384,4.31388,0.00000
1700.00,4.31411,20.132306,-0.000081,20.084949,0.9016,0.384,4.31411,0.00000
1701.00,4.31350,20.132233,-0.000084,20.084840,0.9017,0.385,4.31350,0.00000
@10,2.5000,5.0, 1700.016 
1702.00,4.31294,20.132265,-0.000088,20.084858,0.9018,0.385,4.31294,0.00000
1703.00,4.31004,20.132398,-0.000088,20.084944,0.9019,0.385,4.31004,0.00000
1704.00,4.30145,20.132470,-0.000086,20.084955,0.9019,0.385,4.30145,0.00000
1705.00,4.28444,20.132501,-0.000083,20.084949,0.9020,0.385,4.28444,0.00000
1706.00,4.26073,20.132626,-0.000079,20.085086,0.9021,0.385,4.26073,0.00000
1707.00,4.23078,20.132674,-0.000078,20.085146,0.9022,0.385,4.23078,0.00000
1708.00,4.20026,20.132597,-0.000082,20.085130,0.9022,0.385,4.20026,0.00000
1709.00,4.17997,20.132618,-0.000082,20.085200,0.9023,0.385,4.17997,0.00000
1710.00,4.17379,20.132689,-0.000083,20.085245,0.9024,0.385,4.17379,0.00000
1711.00,4.17852,20.132728,-0.000085,20.085260,0.9025,0.385,4.17852,0.00000
1712.00,4.19247,20.132732,-0.000085,20.085198,0.9026,0.385,4.19247,0.00000
1713.00,4.21119,20.132727,-0.000082,20.085129,0.9027,0.385,4.21119,0.00000
1714.00,4.22690,20.132733,-0.000080,20.085064,0.9027,0.385,4.22690,0.00000
1715.00,4.23781,20.132744,-0.000080,20.085081,0.9027,0.385,4.23781,0.00000
1716.00,4.24563,20.132698,-0.000077,20.084974,0.9028,0.385,4.24563,0.00000
1717.00,4.25101,20.132713,-0.000075,20.085009,0.9028,0.385,4.25101,0.00000
1718.00,4.25472,20.132707,-0.000074,20.084981,0.9028,0.385,4.25472,0.00000
1719.00,4.25795,20.132761,-0.000073,20.084974,0.9029,0.386,4.25795,0.00000
1720.00,4.26070,20.132787,-0.000073,20.084973,0.9029,0.386,4.26070,0.00000
1721.00,4.26274,20.132819,-0.000077,20.084987,0.9030,0.386,4.26274,0.00000
1722.00,4.26548,20.132879,-0.000079,20.085008,0.9030,0.386,4.26548,0.00000
1723.00,4.26764,20.132969,-0.000075,20.085093,0.9031,0.386,4.26764,0.00000
1724.00,4.26901,20.132946,-0.000073,20.085109,0.9031,0.386,4.26901,0.00000
1725.00,4.27041,20.132911,-0.000071,20.085073,0.9031,0.386,4.27041,0.00000
1726.00,4.27314,20.132877,-0.000068,20.085051,0.9031,0.386,4.27314,0.00000
1727.00,4.27438,20.132929,-0.000068,20.085098,0.9031,0.386,4.27438,0.00000
1728.00,4.27550,20.132977,-0.000069,20.085079,0.9032,0.386,4.27550,0.00000
1729.00,4.27710,20.133009,-0.000071,20.085070,0.9032,0.386,4.27710,0.00000
1730.00,4.27823,20.133078,-0.000075,20.085072,0.9031,0.386,4.27823,0.00000
1731.00,4.27841,20.133180,-0.000077,20.085139,0.9031,0.387,4.27841,0.00000
1732.00,4.28006,20.133155,-0.000076,20.085077,0.9031,0.387,4.28006,0.00000
1733.00,4.28196,20.133144,-0.000079,20.085051,0.9031,0.387,4.28196,0.00000
1734.00,4.28323,20.133168,-0.000080,20.085046,0.9031,0.387,4.28323,0.00000
1735.00,4.28512,20.133152,-0.000079,20.085057,0.9031,0.387,4.28512,0.00000
1736.00,4.28622,20.133115,-0.000079,20.085015,0.9030,0.387,4.28622,0.00000
1737.00,4.28605,20.133122,-0.000079,20.084950,0.9030,0.387,4.28605,0.00000
1738.00,4.28555,20.133154,-0.000075,20.084957,0.9030,0.387,4.28555,0.00000
1739.00,4.28571,20.133157,-0.000073,20.084949,0.9030,0.387,4.28571,0.00000
1740.00,4.28597,20.133185,-0.000072,20.084946,0.9030,0.387,4.28597,0.00000
1741.00,4.28656,20.133236,-0.000071,20.084962,0.9029,0.387,4.28656,0.00000
1742.00,4.28756,20.133262,-0.000072,20.085023,0.9029,0.387,4.28756,0.00000
1743.00,4.28908,20.133214,-0.000074,20.084950,0.9028,0.387,4.28908,0.00000
1744.00,4.28975,20.133239,-0.000073,20.085000,0.9028,0.387,4.28975,0.00000
1745.00,4.29031,20.133248,-0.000073,20.085034,0.9028,0.387,4.29031,0.00000
1746.00,4.29145,20.133189,-0.000072,20.084988,0.9028,0.387,4.29145,0.00000
1747.00,4.29180,20.133207,-0.000070,20.085014,0.9027,0.387,4.29180,0.00000
1748.00,4.29212,20.133267,-0.000071,20.085054,0.9028,0.387,4.29212,0.00000
1749.00,4.29352,20.133233,-0.000071,20.084973,0.9027,0.387,4.29352,0.00000
1750.00,4.29402,20.133275,-0.000072,20.084937,0.9028,0.387,4.29402,0.00000
1751.00,4.29456,20.133357,-0.000075,20.084940,0.9028,0.387,4.29456,0.00000
1752.00,4.29572,20.133330,-0.000072,20.084853,0.9028,0.387,4.29572,0.00000
1753.00,4.29574,20.133382,-0.000070,20.084903,0.9028,0.387,4.29574,0.00000
1754.00,4.29661,20.133513,-0.000076,20.085000,0.9028,0.388,4.29661,0.00000
1755.00,4.29777,20.133542,-0.000073,20.085042,0.9028,0.388,4.29777,0.00000
1756.00,4.29874,20.133535,-0.000073,20.085053,0.9028,0.388,4.29874,0.00000
1757.00,4.29938,20.133592,-0.000078,20.085118,0.9029,0.388,4.29938,0.00000
1758.00,4.30070,20.133521,-0.000082,20.085018,0.9029,0.388,4.30070,0.00000
1759.00,4.29992,20.133518,-0.000082,20.084983,0.9029,0.388,4.29992,0.00000
1760.00,4.29908,20.133481,-0.000084,20.084919,0.9029,0.388,4.29908,0.00000
1761.00,4.29853,20.133499,-0.000083,20.084879,0.9030,0.388,4.29853,0.00000
1762.00,4.29863,20.133494,-0.000083,20.084850,0.9030,0.389,4.29863,0.00000
1763.00,4.29813,20.133623,-0.000078,20.084958,0.9030,0.388,4.29813,0.00000
1764.00,4.29933,20.133539,-0.000073,20.084877,0.9030,0.388,4.29933,0.00000
1765.00,4.30064,20.133606,-0.000072,20.084895,0.9030,0.388,4.30064,0.00000
1766.00,4.30138,20.133671,-0.000073,20.084971,0.9030,0.388,4.30138,0.00000
1767.00,4.30203,20.133635,-0.000074,20.084918,0.9030,0.388,4.30203,0.00000
1768.00,4.30236,20.133602,-0.000077,20.084881,0.9030,0.389,4.30236,0.00000
1769.00,4.30181,20.133684,-0.000081,20.084955,0.9030,0.389,4.30181,0.00000
1770.00,4.30142,20.133733,-0.000081,20.084973,0.9030,0.389,4.30142,0.00000
1771.00,4.30161,20.133715,-0.000080,20.084926,0.9030,0.389,4.30161,0.00000
1772.00,4.30137,20.133851,-0.000081,20.085011,0.9030,0.389,4.30137,0.00000
1773.00,4.30189,20.133867,-0.000078,20.084998,0.9031,0.389,4.30189,0.00000
1774.00,4.30218,20.133878,-0.000076,20.084971,0.9031,0.389,4.30218,0.00000
1775.00,4.30239,20.133776,-0.000073,20.084886,0.9031,0.389,4.30239,0.00000
1776.00,4.30229,20.133794,-0.000073,20.084925,0.9031,0.389,4.30229,0.00000
1777.00,4.30258,20.133766,-0.000068,20.084924,0.9031,0.389,4.30258,0.00000
1778.00,4.30239,20.133750,-0.000069,20.084948,0.9031,0.389,4.30239,0.00000
1779.00,4.30264,20.133786,-0.000066,20.084989,0.9031,0.389,4.30264,0.00000
1780.00,4.30227,20.133811,-0.000069,20.085007,0.9031,0.389,4.30227,0.00000
1781.00,4.30241,20.133872,-0.000071,20.085028,0.9031,0.389,4.30241,0.00000
1782.00,4.30237,20.133839,-0.000075,20.084972,0.9031,0.389,4.30237,0.00000
1783.00,4.30378,20.133940,-0.000079,20.084992,0.9031,0.389,4.30378,0.00000
1784.00,4.30385,20.133926,-0.000083,20.084956,0.9031,0.390,4.30385,0.00000
1785.00,4.30483,20.134028,-0.000082,20.085034,0.9032,0.390,4.30483,0.00000
1786.00,4.30484,20.133934,-0.000080,20.084941,0.9032,0.390,4.30484,0.00000
1787.00,4.30523,20.133974,-0.000080,20.084936,0.9032,0.390,4.30523,0.00000
1788.00,4.30472,20.133902,-0.000078,20.084906,0.9032,0.390,4.30472,0.00000
1789.00,4.30553,20.133931,-0.000078,20.084972,0.9032,0.390,4.30553,0.00000
1790.00,4.30616,20.133888,-0.000077,20.084939,0.9032,0.390,4.30616,0.00000
1791.00,4.30689,20.134000,-0.000075,20.085001,0.9032,0.390,4.30689,0.00000
1792.00,4.30690,20.134018,-0.000073,20.085004,0.9032,0.390,4.30690,0.00000
1793.00,4.30695,20.134073,-0.000071,20.085002,0.9032,0.390,4.30695,0.00000
1794.00,4.30674,20.134031,-0.000071,20.084905,0.9032,0.390,4.30674,0.00000
1795.00,4.30582,20.134064,-0.000073,20.084876,0.9032,0.390,4.30582,0.00000
1796.00,4.30548,20.133998,-0.000077,20.084811,0.9032,0.390,4.30548,0.00000
1797.00,4.30567,20.133960,-0.000077,20.084774,0.9033,0.390,4.30567,0.00000
1798.00,4.30546,20.133975,-0.000077,20.084786,0.9033,0.390,4.30546,0.00000
1799.00,4.30547,20.134051,-0.000076,20.084816,0.9033,0.390,4.30547,0.00000
1800.00,4.30624,20.134123,-0.000077,20.084845,0.9034,0.391,4.30624,0.00000
1801.00,4.30669,20.134102,-0.000077,20.084836,0.9034,0.391,4.30669,0.00000
1802.00,4.30697,20.134173,-0.000077,20.084927,0.9034,0.391,4.30697,0.00000
1803.00,4.30745,20.134186,-0.000080,20.084921,0.9034,0.391,4.30745,0.00000
1804.00,4.30724,20.134147,-0.000079,20.084922,0.9033,0.391,4.30724,0.00000
1805.00,4.30708,20.134076,-0.000080,20.084895,0.9033,0.391,4.30708,0.00000
1806.00,4.30686,20.134154,-0.000081,20.084955,0.9033,0.391,4.30686,0.00000
1807.00,4.30626,20.134184,-0.000081,20.084949,0.9033,0.391,4.30626,0.00000
1808.00,4.30623,20.134197,-0.000078,20.084944,0.9033,0.391,4.30623,0.00000
1809.00,4.30701,20.134195,-0.000078,20.084880,0.9033,0.391,4.30701,0.00000
1810.00,4.30673,20.134301,-0.000073,20.084934,0.9033,0.391,4.30673,0.00000
1811.00,4.30622,20.134358,-0.000070,20.084947,0.9033,0.391,4.30622,0.00000
1812.00,4.30600,20.134432,-0.000066,20.084962,0.9033,0.391,4.30600,0.00000
1813.00,4.30598,20.134438,-0.000064,20.084956,0.9032,0.391,4.30598,0.00000
1814.00,4.30563,20.134462,-0.000067,20.084974,0.9032,0.391,4.30563,0.00000
1815.00,4.30564,20.134359,-0.000067,20.084857,0.9032,0.391,4.30564,0.00000
1816.00,4.30683,20.134317,-0.000068,20.084820,0.9032,0.391,4.30683,0.00000
1817.00,4.30743,20.134228,-0.000069,20.084752,0.9031,0.391,4.30743,0.00000
1818.00,4.30809,20.134321,-0.000071,20.084801,0.9031,0.392,4.30809,0.00000
1819.00,4.30805,20.134463,-0.000069,20.084865,0.9031,0.392,4.30805,0.00000
1820.00,4.30807,20.134508,-0.000071,20.084922,0.9031,0.392,4.30807,0.00000
1821.00,4.30725,20.134662,-0.000070,20.085015,0.9032,0.392,4.30725,0.00000
1822.00,4.30717,20.134740,-0.000069,20.085074,0.9032,0.392,4.30717,0.00000
1823.00,4.30657,20.134740,-0.000067,20.085045,0.9031,0.392,4.30657,0.00000
1824.00,4.30633,20.134584,-0.000067,20.084955,0.9031,0.392,4.30633,0.00000
1825.00,4.30645,20.134662,-0.000067,20.085029,0.9031,0.392,4.30645,0.00000
1826.00,4.30735,20.134633,-0.000071,20.084977,0.9031,0.392,4.30735,0.00000
1827.00,4.30799,20.134679,-0.000074,20.084939,0.9032,0.392,4.30799,0.00000
1828.00,4.30817,20.134689,-0.000079,20.084921,0.9032,0.393,4.30817,0.00000
1829.00,4.30857,20.134845,-0.000080,20.085001,0.9032,0.393,4.30857,0.00000
1830.00,4.30924,20.134861,-0.000078,20.084962,0.9032,0.393,4.30924,0.00000
1831.00,4.30870,20.134921,-0.000073,20.084962,0.9032,0.393,4.30870,0.00000
1832.00,4.30871,20.134964,-0.000070,20.084996,0.9032,0.392,4.30871,0.00000
1833.00,4.30918,20.134946,-0.000067,20.084960,0.9031,0.392,4.30918,0.00000
1834.00,4.30967,20.134946,-0.000064,20.084950,0.9032,0.392,4.30967,0.00000
1835.00,4.30997,20.134964,-0.000069,20.084970,0.9032,0.393,4.30997,0.00000
1836.00,4.30945,20.134939,-0.000071,20.084981,0.9032,0.393,4.30945,0.00000
1837.00,4.30858,20.134982,-0.000069,20.085010,0.9032,0.393,4.30858,0.00000
1838.00,4.30832,20.135088,-0.000068,20.085096,0.9033,0.393,4.30832,0.00000
1839.00,4.30835,20.135136,-0.000070,20.085123,0.9033,0.393,4.30835,0.00000
1840.00,4.30774,20.135186,-0.000064,20.085107,0.9034,0.393,4.30774,0.00000
1841.00,4.30812,20.135202,-0.000061,20.085087,0.9035,0.393,4.30812,0.00000
1842.00,4.30893,20.135162,-0.000062,20.085078,0.9035,0.393,4.30893,0.00000
1843.00,4.30848,20.135112,-0.000065,20.085026,0.9036,0.393,4.30848,0.00000
1844.00,4.30795,20.135188,-0.000063,20.085042,0.9037,0.393,4.30795,0.00000
1845.00,4.30883,20.135255,-0.000067,20.085089,0.9038,0.393,4.30883,0.00000
1846.00,4.30940,20.135358,-0.000069,20.085148,0.9038,0.393,4.30940,0.00000
1847.00,4.30935,20.135367,-0.000072,20.085088,0.9039,0.393,4.30935,0.00000
1848.00,4.31024,20.135447,-0.000069,20.085130,0.9040,0.393,4.31024,0.00000
1849.00,4.31118,20.135436,-0.000071,20.085130,0.9041,0.393,4.31118,0.00000
1850.00,4.31048,20.135473,-0.000069,20.085147,0.9042,0.393,4.31048,0.00000
1851.00,4.31029,20.135361,-0.000068,20.085046,0.9043,0.393,4.31029,0.00000
1852.00,4.30979,20.135442,-0.000069,20.085060,0.9043,0.393,4.30979,0.00000
1853.00,4.30912,20.135447,-0.000070,20.085003,0.9044,0.393,4.30912,0.00000
1854.00,4.30848,20.135517,-0.000068,20.084977,0.9045,0.393,4.30848,0.00000
1855.00,4.30876,20.135459,-0.000071,20.084875,0.9046,0.393,4.30876,0.00000
1856.00,4.30930,20.135532,-0.000073,20.084907,0.9047,0.394,4.30930,0.00000
1857.00,4.30976,20.135517,-0.000072,20.084909,0.9048,0.394,4.30976,0.00000
1858.00,4.31117,20.135528,-0.000073,20.084946,0.9049,0.394,4.31117,0.00000
1859.00,4.31105,20.135452,-0.000074,20.084888,0.9049,0.394,4.31105,0.00000
1860.00,4.31093,20.135536,-0.000074,20.084960,0.9050,0.394,4.31093,0.00000
1861.00,4.30964,20.135550,-0.000072,20.084952,0.9051,0.394,4.30964,0.00000
1862.00,4.30929,20.135563,-0.000071,20.084942,0.9051,0.394,4.30929,0.00000
1863.00,4.30845,20.135581,-0.000072,20.084947,0.9051,0.394,4.30845,0.00000
1864.00,4.30871,20.135717,-0.000071,20.085058,0.9052,0.394,4.30871,0.00000
1865.00,4.30904,20.135674,-0.000071,20.085008,0.9052,0.394,4.30904,0.00000
1866.00,4.30976,20.135709,-0.000074,20.084993,0.9052,0.394,4.30976,0.00000
1867.00,4.31022,20.135732,-0.000075,20.084997,0.9053,0.394,4.31022,0.00000
1868.00,4.31018,20.135701,-0.000074,20.084907,0.9053,0.394,4.31018,0.00000
1869.00,4.30934,20.135668,-0.000075,20.084865,0.9053,0.395,4.30934,0.00000
1870.00,4.30888,20.135714,-0.000075,20.084871,0.9054,0.395,4.30888,0.00000
1871.00,4.30887,20.135737,-0.000075,20.084924,0.9054,0.395,4.30887,0.00000
1872.00,4.30829,20.135772,-0.000076,20.084920,0.9055,0.395,4.30829,0.00000
1873.00,4.30840,20.135791,-0.000075,20.084936,0.9056,0.395,4.30840,0.00000
1874.00,4.30885,20.135860,-0.000074,20.085018,0.9057,0.395,4.30885,0.00000
1875.00,4.30864,20.135834,-0.000073,20.085010,0.9058,0.395,4.30864,0.00000
1876.00,4.30887,20.135834,-0.000071,20.084988,0.9059,0.395,4.30887,0.00000
1877.00,4.30858,20.135841,-0.000068,20.085021,0.9060,0.395,4.30858,0.00000
1878.00,4.30742,20.135880,-0.000069,20.085064,0.9061,0.395,4.30742,0.00000
1879.00,4.30705,20.135706,-0.000070,20.084864,0.9062,0.395,4.30705,0.00000
1880.00,4.30736,20.135721,-0.000070,20.084870,0.9063,0.395,4.30736,0.00000
1881.00,4.30736,20.135703,-0.000072,20.084799,0.9064,0.395,4.30736,0.00000
1882.00,4.30848,20.135721,-0.000075,20.084776,0.9065,0.395,4.30848,0.00000
1883.00,4.30983,20.135748,-0.000075,20.084772,0.9065,0.395,4.30983,0.00000
1884.00,4.30996,20.135899,-0.000075,20.084864,0.9066,0.395,4.30996,0.00000
1885.00,4.31015,20.135943,-0.000076,20.084864,0.9067,0.395,4.31015,0.00000
1886.00,4.31085,20.135936,-0.000076,20.084898,0.9068,0.395,4.31085,0.00000
1887.00,4.31068,20.135964,-0.000076,20.084974,0.9069,0.395,4.31068,0.00000
1888.00,4.30960,20.135933,-0.000078,20.084912,0.9070,0.396,4.30960,0.00000
1889.00,4.30893,20.135922,-0.000076,20.084963,0.9070,0.396,4.30893,0.00000
1890.00,4.30917,20.135991,-0.000073,20.085025,0.9071,0.395,4.30917,0.00000
1891.00,4.30868,20.136054,-0.000069,20.085039,0.9072,0.395,4.30868,0.00000
@11,2.5000,5.0, 1890.091 
1892.00,4.30803,20.136032,-0.000067,20.084945,0.9073,0.395,4.30803,0.00000
1893.00,4.30831,20.136098,-0.000067,20.084989,0.9074,0.395,4.30831,0.00000
1894.00,4.30366,20.136129,-0.000069,20.084936,0.9075,0.395,4.30366,0.00000
1895.00,4.28890,20.136212,-0.000072,20.084935,0.9076,0.395,4.28890,0.00000
1896.00,4.26673,20.136331,-0.000076,20.084997,0.9077,0.396,4.26673,0.00000
1897.00,4.23956,20.136447,-0.000077,20.085035,0.9077,0.396,4.23956,0.00000
1898.00,4.20859,20.136422,-0.000080,20.085050,0.9078,0.396,4.20859,0.00000
1899.00,4.18611,20.136489,-0.000082,20.085108,0.9079,0.396,4.18611,0.00000
1900.00,4.17826,20.136433,-0.000083,20.085059,0.9080,0.397,4.17826,0.00000
1901.00,4.18289,20.136409,-0.000081,20.085020,0.9081,0.397,4.18289,0.00000
1902.00,4.19586,20.136396,-0.000081,20.085039,0.9083,0.397,4.19586,0.00000
1903.00,4.21473,20.136455,-0.000075,20.085059,0.9084,0.397,4.21473,0.00000
1904.00,4.23158,20.136480,-0.000074,20.085079,0.9085,0.397,4.23158,0.00000
1905.00,4.24364,20.136514,-0.000072,20.085139,0.9086,0.397,4.24364,0.00000
1906.00,4.25128,20.136483,-0.000073,20.085139,0.9087,0.397,4.25128,0.00000
1907.00,4.25648,20.136457,-0.000074,20.085095,0.9088,0.397,4.25648,0.00000
1908.00,4.26048,20.136507,-0.000077,20.085132,0.9089,0.397,4.26048,0.00000
1909.00,4.26350,20.136471,-0.000075,20.085091,0.9090,0.397,4.26350,0.00000
1910.00,4.26539,20.136462,-0.000073,20.085040,0.9091,0.397,4.26539,0.00000
1911.00,4.26807,20.136513,-0.000072,20.085060,0.9093,0.397,4.26807,0.00000
1912.00,4.27061,20.136612,-0.000070,20.085183,0.9094,0.397,4.27061,0.00000
1913.00,4.27172,20.136662,-0.000069,20.085188,0.9095,0.397,4.27172,0.00000
1914.00,4.27331,20.136672,-0.000069,20.085192,0.9096,0.397,4.27331,0.00000
1915.00,4.27490,20.136722,-0.000073,20.085254,0.9097,0.397,4.27490,0.00000
1916.00,4.27593,20.136747,-0.000073,20.085241,0.9098,0.397,4.27593,0.00000
1917.00,4.27661,20.136762,-0.000074,20.085145,0.9099,0.398,4.27661,0.00000
1918.00,4.27766,20.136744,-0.000074,20.085126,0.9101,0.398,4.27766,0.00000
1919.00,4.27914,20.136818,-0.000075,20.085191,0.9101,0.398,4.27914,0.00000
1920.00,4.28020,20.136795,-0.000075,20.085124,0.9102,0.398,4.28020,0.00000
1921.00,4.28137,20.136821,-0.000076,20.085140,0.9103,0.398,4.28137,0.00000
1922.00,4.28248,20.136835,-0.000075,20.085154,0.9104,0.398,4.28248,0.00000
1923.00,4.28394,20.136847,-0.000075,20.085125,0.9105,0.398,4.28394,0.00000
1924.00,4.28423,20.136822,-0.000075,20.085059,0.9106,0.398,4.28423,0.00000
1925.00,4.28505,20.136842,-0.000070,20.085053,0.9106,0.398,4.28505,0.00000
1926.00,4.28473,20.136885,-0.000069,20.085070,0.9107,0.398,4.28473,0.00000
1927.00,4.28458,20.136924,-0.000069,20.085091,0.9108,0.398,4.28458,0.00000
1928.00,4.28493,20.136988,-0.000068,20.085134,0.9108,0.398,4.28493,0.00000
1929.00,4.28563,20.137036,-0.000066,20.085124,0.9109,0.398,4.28563,0.00000
1930.00,4.28569,20.137020,-0.000070,20.085088,0.9109,0.398,4.28569,0.00000
1931.00,4.28639,20.137019,-0.000069,20.085046,0.9109,0.398,4.28639,0.00000
1932.00,4.28684,20.137018,-0.000072,20.085063,0.9109,0.398,4.28684,0.00000
1933.00,4.28729,20.137042,-0.000072,20.085065,0.9109,0.398,4.28729,0.00000
1934.00,4.28740,20.137059,-0.000072,20.085046,0.9109,0.398,4.28740,0.00000
1935.00,4.28863,20.137121,-0.000071,20.085074,0.9109,0.398,4.28863,0.00000
1936.00,4.28969,20.137131,-0.000071,20.085122,0.9109,0.399,4.28969,0.00000
1937.00,4.29162,20.137220,-0.000069,20.085165,0.9109,0.398,4.29162,0.00000
1938.00,4.29283,20.137229,-0.000073,20.085162,0.9110,0.399,4.29283,0.00000
1939.00,4.29393,20.137247,-0.000074,20.085216,0.9110,0.399,4.29393,0.00000
1940.00,4.29452,20.137250,-0.000072,20.085246,0.9110,0.399,4.29452,0.00000
1941.00,4.29445,20.137315,-0.000070,20.085275,0.9110,0.399,4.29445,0.00000
1942.00,4.29399,20.137210,-0.000070,20.085166,0.9110,0.399,4.29399,0.00000
1943.00,4.29377,20.137280,-0.000067,20.085192,0.9110,0.399,4.29377,0.00000
1944.00,4.29350,20.137254,-0.000066,20.085108,0.9110,0.399,4.29350,0.00000
1945.00,4.29369,20.137252,-0.000066,20.085111,0.9111,0.399,4.29369,0.00000
1946.00,4.29429,20.137222,-0.000067,20.085112,0.9111,0.399,4.29429,0.00000
1947.00,4.29502,20.137258,-0.000066,20.085148,0.9111,0.399,4.29502,0.00000
1948.00,4.29563,20.137213,-0.000067,20.085140,0.9111,0.399,4.29563,0.00000
1949.00,4.29731,20.137291,-0.000067,20.085229,0.9111,0.399,4.29731,0.00000
1950.00,4.29808,20.137305,-0.000073,20.085181,0.9111,0.399,4.29808,0.00000
1951.00,4.29948,20.137357,-0.000076,20.085189,0.9112,0.399,4.29948,0.00000
1952.00,4.30033,20.137395,-0.000074,20.085221,0.9112,0.400,4.30033,0.00000
1953.00,4.30008,20.137455,-0.000073,20.085254,0.9113,0.400,4.30008,0.00000
1954.00,4.29941,20.137461,-0.000076,20.085262,0.9113,0.400,4.29941,0.00000
1955.00,4.29895,20.137490,-0.000074,20.085297,0.9114,0.400,4.29895,0.00000
1956.00,4.29887,20.137424,-0.000075,20.085188,0.9114,0.400,4.29887,0.00000
1957.00,4.29870,20.137425,-0.000078,20.085155,0.9115,0.400,4.29870,0.00000
1958.00,4.29950,20.137364,-0.000078,20.085057,0.9115,0.400,4.29950,0.00000
1959.00,4.30030,20.137367,-0.000073,20.085028,0.9116,0.400,4.30030,0.00000
1960.00,4.30108,20.137444,-0.000071,20.085047,0.9116,0.400,4.30108,0.00000
1961.00,4.30112,20.137483,-0.000069,20.085054,0.9117,0.400,4.30112,0.00000
1962.00,4.30147,20.137499,-0.000066,20.085034,0.9117,0.400,4.30147,0.00000
1963.00,4.30198,20.137531,-0.000065,20.085079,0.9117,0.400,4.30198,0.00000
1964.00,4.30198,20.137556,-0.000069,20.085077,0.9118,0.400,4.30198,0.00000
1965.00,4.30224,20.137497,-0.000067,20.085001,0.9118,0.400,4.30224,0.00000
1966.00,4.30155,20.137541,-0.000067,20.085042,0.9119,0.400,4.30155,0.00000
1967.00,4.30121,20.137520,-0.000068,20.085024,0.9119,0.400,4.30121,0.00000
1968.00,4.30129,20.137532,-0.000069,20.085007,0.9119,0.400,4.30129,0.00000
1969.00,4.30171,20.137551,-0.000067,20.085040,0.9120,0.400,4.30171,0.00000
1970.00,4.30141,20.137630,-0.000069,20.085096,0.9120,0.400,4.30141,0.00000
1971.00,4.30227,20.137617,-0.000069,20.085063,0.9120,0.401,4.30227,0.00000
1972.00,4.30309,20.137655,-0.000067,20.085102,0.9121,0.400,4.30309,0.00000
1973.00,4.30297,20.137683,-0.000064,20.085079,0.9121,0.400,4.30297,0.00000
1974.00,4.30241,20.137685,-0.000067,20.085057,0.9122,0.401,4.30241,0.00000
1975.00,4.30223,20.137725,-0.000068,20.085117,0.9122,0.401,4.30223,0.00000
1976.00,4.30241,20.137813,-0.000067,20.085187,0.9122,0.401,4.30241,0.00000
1977.00,4.30261,20.137843,-0.000072,20.085192,0.9123,0.401,4.30261,0.00000
1978.00,4.30360,20.137958,-0.000075,20.085283,0.9123,0.401,4.30360,0.00000
1979.00,4.30323,20.138037,-0.000070,20.085278,0.9123,0.401,4.30323,0.00000
1980.00,4.30341,20.138005,-0.000069,20.085159,0.9123,0.401,4.30341,0.00000
1981.00,4.30297,20.138089,-0.000072,20.085163,0.9123,0.401,4.30297,0.00000
1982.00,4.30343,20.138133,-0.000072,20.085150,0.9123,0.401,4.30343,0.00000
1983.00,4.30227,20.138131,-0.000071,20.085119,0.9123,0.401,4.30227,0.00000
1984.00,4.30287,20.138126,-0.000074,20.085090,0.9123,0.401,4.30287,0.00000
1985.00,4.30324,20.138156,-0.000076,20.085155,0.9123,0.402,4.30324,0.00000
1986.00,4.30440,20.138108,-0.000077,20.085111,0.9124,0.402,4.30440,0.00000
1987.00,4.30334,20.138123,-0.000076,20.085069,0.9124,0.402,4.30334,0.00000
1988.00,4.30355,20.138055,-0.000079,20.084999,0.9125,0.402,4.30355,0.00000
1989.00,4.30415,20.138022,-0.000079,20.084973,0.9125,0.402,4.30415,0.00000
1990.00,4.30458,20.138067,-0.000076,20.084973,0.9126,0.402,4.30458,0.00000
1991.00,4.30407,20.138039,-0.000075,20.084910,0.9126,0.402,4.30407,0.00000
1992.00,4.30508,20.138078,-0.000075,20.084948,0.9126,0.402,4.30508,0.00000
1993.00,4.30507,20.138117,-0.000072,20.084987,0.9127,0.402,4.30507,0.00000
1994.00,4.30432,20.138227,-0.000072,20.085069,0.9128,0.402,4.30432,0.00000
1995.00,4.30390,20.138216,-0.000070,20.085048,0.9129,0.402,4.30390,0.00000
1996.00,4.30336,20.138300,-0.000068,20.085133,0.9130,0.402,4.30336,0.00000
1997.00,4.30269,20.138283,-0.000064,20.085119,0.9130,0.402,4.30269,0.00000
1998.00,4.30248,20.138288,-0.000062,20.085093,0.9131,0.402,4.30248,0.00000
1999.00,4.30269,20.138249,-0.000061,20.085031,0.9132,0.402,4.30269,0.00000
2000.00,4.30256,20.138325,-0.000060,20.085037,0.9133,0.402,4.30256,0.00000
2001.00,4.30320,20.138258,-0.000060,20.084984,0.9134,0.402,4.30320,0.00000
2002.00,4.30367,20.138306,-0.000064,20.084992,0.9135,0.402,4.30367,0.00000
2003.00,4.30418,20.138439,-0.000064,20.085071,0.9136,0.402,4.30418,0.00000
2004.00,4.30456,20.138469,-0.000064,20.085037,0.9137,0.402,4.30456,0.00000
2005.00,4.30507,20.138507,-0.000065,20.085064,0.9138,0.402,4.30507,0.00000
2006.00,4.30480,20.138515,-0.000067,20.085016,0.9138,0.403,4.30480,0.00000
2007.00,4.30443,20.138500,-0.000067,20.084962,0.9139,0.403,4.30443,0.00000
2008.00,4.30446,20.138436,-0.000068,20.084926,0.9140,0.403,4.30446,0.00000
2009.00,4.30493,20.138438,-0.000068,20.084969,0.9140,0.403,4.30493,0.00000
2010.00,4.30592,20.138447,-0.000069,20.084971,0.9141,0.403,4.30592,0.00000
2011.00,4.30657,20.138521,-0.000068,20.085022,0.9142,0.403,4.30657,0.00000
2012.00,4.30675,20.138587,-0.000065,20.085077,0.9142,0.403,4.30675,0.00000
2013.00,4.30631,20.138607,-0.000066,20.085034,0.9143,0.403,4.30631,0.00000
2014.00,4.30529,20.138634,-0.000066,20.085017,0.9144,0.403,4.30529,0.00000
2015.00,4.30412,20.138538,-0.000066,20.084906,0.9144,0.403,4.30412,0.00000
2016.00,4.30355,20.138523,-0.000065,20.084880,0.9144,0.403,4.30355,0.00000
2017.00,4.30348,20.138500,-0.000063,20.084869,0.9144,0.403,4.30348,0.00000
2018.00,4.30366,20.138580,-0.000063,20.084932,0.9145,0.403,4.30366,0.00000
2019.00,4.30348,20.138610,-0.000060,20.084971,0.9145,0.403,4.30348,0.00000
2020.00,4.30369,20.138690,-0.000061,20.085063,0.9145,0.403,4.30369,0.00000
2021.00,4.30397,20.138717,-0.000067,20.085039,0.9146,0.403,4.30397,0.00000
2022.00,4.30344,20.138693,-0.000070,20.085006,0.9147,0.404,4.30344,0.00000
2023.00,4.30399,20.138565,-0.000071,20.084838,0.9147,0.404,4.30399,0.00000
2024.00,4.30529,20.138556,-0.000077,20.084780,0.9148,0.404,4.30529,0.00000
2025.00,4.30599,20.138606,-0.000078,20.084798,0.9148,0.404,4.30599,0.00000
2026.00,4.30586,20.138605,-0.000080,20.084810,0.9149,0.404,4.30586,0.00000
2027.00,4.30698,20.138647,-0.000083,20.084805,0.9149,0.404,4.30698,0.00000
2028.00,4.30721,20.138718,-0.000082,20.084926,0.9149,0.404,4.30721,0.00000
2029.00,4.30696,20.138649,-0.000080,20.084904,0.9149,0.404,4.30696,0.00000
2030.00,4.30618,20.138655,-0.000078,20.084896,0.9150,0.405,4.30618,0.00000
2031.00,4.30597,20.138756,-0.000076,20.085027,0.9150,0.405,4.30597,0.00000
2032.00,4.30591,20.138818,-0.000072,20.085106,0.9150,0.405,4.30591,0.00000
2033.00,4.30618,20.138810,-0.000072,20.085094,0.9150,0.405,4.30618,0.00000
2034.00,4.30617,20.138916,-0.000073,20.085157,0.9151,0.405,4.30617,0.00000
2035.00,4.30634,20.138898,-0.000073,20.085171,0.9151,0.405,4.30634,0.00000
2036.00,4.30653,20.138767,-0.000071,20.085031,0.9151,0.405,4.30653,0.00000
2037.00,4.30576,20.138765,-0.000069,20.084982,0.9151,0.404,4.30576,0.00000
2038.00,4.30542,20.138810,-0.000068,20.084997,0.9151,0.404,4.30542,0.00000
2039.00,4.30540,20.138835,-0.000065,20.085028,0.9152,0.404,4.30540,0.00000
2040.00,4.30528,20.138822,-0.000063,20.084963,0.9152,0.404,4.30528,0.00000
2041.00,4.30536,20.138961,-0.000064,20.085002,0.9152,0.404,4.30536,0.00000
2042.00,4.30560,20.138975,-0.000069,20.084996,0.9152,0.405,4.30560,0.00000
2043.00,4.30513,20.139023,-0.000069,20.084957,0.9153,0.405,4.30513,0.00000
2044.00,4.30522,20.139030,-0.000075,20.084907,0.9153,0.405,4.30522,0.00000
2045.00,4.30538,20.139063,-0.000075,20.084884,0.9153,0.405,4.30538,0.00000
2046.00,4.30548,20.139088,-0.000076,20.084896,0.9153,0.405,4.30548,0.00000
2047.00,4.30555,20.139120,-0.000074,20.084915,0.9153,0.405,4.30555,0.00000
2048.00,4.30675,20.139148,-0.000077,20.084954,0.9153,0.405,4.30675,0.00000
2049.00,4.30667,20.139129,-0.000077,20.084928,0.9153,0.406,4.30667,0.00000
2050.00,4.30680,20.139132,-0.000081,20.084969,0.9153,0.406,4.30680,0.00000
2051.00,4.30666,20.139098,-0.000079,20.084925,0.9154,0.406,4.30666,0.00000
2052.00,4.30775,20.139090,-0.000079,20.084953,0.9154,0.406,4.30775,0.00000
2053.00,4.30696,20.139087,-0.000077,20.084960,0.9154,0.406,4.30696,0.00000
2054.00,4.30644,20.139125,-0.000076,20.084999,0.9155,0.406,4.30644,0.00000
2055.00,4.30561,20.139221,-0.000076,20.085050,0.9155,0.406,4.30561,0.00000
2056.00,4.30544,20.139203,-0.000076,20.085030,0.9155,0.406,4.30544,0.00000
2057.00,4.30462,20.139246,-0.000078,20.084999,0.9155,0.406,4.30462,0.00000
2058.00,4.30444,20.139284,-0.000075,20.084995,0.9156,0.406,4.30444,0.00000
2059.00,4.30516,20.139370,-0.000074,20.085009,0.9156,0.406,4.30516,0.00000
2060.00,4.30621,20.139367,-0.000072,20.084946,0.9156,0.406,4.30621,0.00000
2061.00,4.30640,20.139473,-0.000071,20.085045,0.9157,0.406,4.30640,0.00000
2062.00,4.30682,20.139549,-0.000072,20.085061,0.9157,0.406,4.30682,0.00000
2063.00,4.30751,20.139566,-0.000073,20.085082,0.9158,0.407,4.30751,0.00000
2064.00,4.30714,20.139534,-0.000071,20.085006,0.9158,0.406,4.30714,0.00000
2065.00,4.30613,20.139552,-0.000069,20.085033,0.9159,0.406,4.30613,0.00000
2066.00,4.30615,20.139588,-0.000067,20.085051,0.9159,0.406,4.30615,0.00000
2067.00,4.30554,20.139520,-0.000063,20.085030,0.9160,0.406,4.30554,0.00000
2068.00,4.30434,20.139481,-0.000060,20.084943,0.9161,0.406,4.30434,0.00000
2069.00,4.30430,20.139458,-0.000060,20.084932,0.9162,0.406,4.30430,0.00000
2070.00,4.30512,20.139467,-0.000060,20.084907,0.9162,0.406,4.30512,0.00000
2071.00,4.30507,20.139412,-0.000064,20.084824,0.9163,0.406,4.30507,0.00000
2072.00,4.30531,20.139414,-0.000068,20.084797,0.9164,0.406,4.30531,0.00000
2073.00,4.30541,20.139446,-0.000073,20.084839,0.9164,0.407,4.30541,0.00000
2074.00,4.30555,20.139521,-0.000076,20.084880,0.9165,0.407,4.30555,0.00000
2075.00,4.30592,20.139589,-0.000075,20.084930,0.9166,0.407,4.30592,0.00000
2076.00,4.30588,20.139599,-0.000071,20.084901,0.9167,0.407,4.30588,0.00000
2077.00,4.30585,20.139654,-0.000069,20.084915,0.9167,0.407,4.30585,0.00000
2078.00,4.30654,20.139731,-0.000068,20.084933,0.9168,0.407,4.30654,0.00000
2079.00,4.30633,20.139686,-0.000070,20.084905,0.9169,0.407,4.30633,0.00000
2080.00,4.30556,20.139780,-0.000069,20.084946,0.9170,0.407,4.30556,0.00000
2081.00,4.30514,20.139866,-0.000073,20.084982,0.9171,0.407,4.30514,0.00000
@12,2.5000,5.0, 2080.055 
2082.00,4.30534,20.139923,-0.000073,20.084965,0.9172,0.407,4.30534,0.00000
2083.00,4.30494,20.139907,-0.000072,20.084916,0.9173,0.407,4.30494,0.00000
2084.00,4.30148,20.139956,-0.000072,20.084928,0.9174,0.407,4.30148,0.00000
2085.00,4.29066,20.139883,-0.000073,20.084828,0.9174,0.407,4.29066,0.00000
2086.00,4.27405,20.139921,-0.000074,20.084833,0.9175,0.408,4.27405,0.00000
2087.00,4.25057,20.139997,-0.000074,20.084868,0.9176,0.408,4.25057,0.00000
2088.00,4.22306,20.140088,-0.000074,20.084941,0.9176,0.408,4.22306,0.00000
2089.00,4.19941,20.140187,-0.000072,20.085011,0.9177,0.408,4.19941,0.00000
2090.00,4.18788,20.140195,-0.000074,20.084981,0.9178,0.408,4.18788,0.00000
2091.00,4.18737,20.140205,-0.000072,20.085023,0.9179,0.408,4.18737,0.00000
2092.00,4.19605,20.140166,-0.000072,20.085045,0.9180,0.408,4.19605,0.00000
2093.00,4.21169,20.140193,-0.000070,20.085038,0.9181,0.408,4.21169,0.00000
2094.00,4.22848,20.140279,-0.000067,20.085061,0.9182,0.408,4.22848,0.00000
2095.00,4.24168,20.140276,-0.000064,20.085106,0.9182,0.408,4.24168,0.00000
2096.00,4.25048,20.140266,-0.000063,20.085065,0.9183,0.408,4.25048,0.00000
2097.00,4.25656,20.140308,-0.000063,20.085019,0.9183,0.408,4.25656,0.00000
2098.00,4.25978,20.140291,-0.000067,20.085005,0.9184,0.408,4.25978,0.00000
2099.00,4.26239,20.140142,-0.000069,20.084880,0.9184,0.408,4.26239,0.00000
2100.00,4.26489,20.140161,-0.000072,20.084887,0.9184,0.409,4.26489,0.00000
2101.00,4.26706,20.140156,-0.000073,20.084876,0.9185,0.409,4.26706,0.00000
2102.00,4.26942,20.140117,-0.000072,20.084879,0.9185,0.409,4.26942,0.00000
2103.00,4.27278,20.140067,-0.000072,20.084851,0.9185,0.409,4.27278,0.00000
2104.00,4.27502,20.140083,-0.000076,20.084881,0.9186,0.409,4.27502,0.00000
2105.00,4.27677,20.140129,-0.000075,20.084904,0.9186,0.409,4.27677,0.00000
2106.00,4.27783,20.140194,-0.000074,20.084931,0.9187,0.409,4.27783,0.00000
2107.00,4.27920,20.140134,-0.000076,20.084879,0.9187,0.409,4.27920,0.00000
2108.00,4.27989,20.140209,-0.000076,20.084910,0.9188,0.409,4.27989,0.00000
2109.00,4.28075,20.140252,-0.000076,20.084872,0.9189,0.409,4.28075,0.00000
2110.00,4.28143,20.140233,-0.000075,20.084829,0.9190,0.409,4.28143,0.00000
2111.00,4.28263,20.140250,-0.000075,20.084826,0.9190,0.409,4.28263,0.00000
2112.00,4.28230,20.140430,-0.000069,20.084916,0.9191,0.409,4.28230,0.00000
2113.00,4.28264,20.140434,-0.000069,20.084876,0.9191,0.409,4.28264,0.00000
2114.00,4.28330,20.140442,-0.000067,20.084865,0.9191,0.409,4.28330,0.00000
2115.00,4.28382,20.140469,-0.000067,20.084847,0.9192,0.409,4.28382,0.00000
2116.00,4.28433,20.140430,-0.000068,20.084788,0.9192,0.409,4.28433,0.00000
2117.00,4.28483,20.140435,-0.000072,20.084828,0.9193,0.410,4.28483,0.00000
2118.00,4.28519,20.140416,-0.000072,20.084822,0.9194,0.410,4.28519,0.00000
2119.00,4.28584,20.140461,-0.000069,20.084920,0.9194,0.410,4.28584,0.00000
2120.00,4.28665,20.140493,-0.000069,20.084969,0.9195,0.410,4.28665,0.00000
2121.00,4.28773,20.140559,-0.000068,20.085048,0.9195,0.410,4.28773,0.00000
2122.00,4.28879,20.140468,-0.000066,20.084926,0.9196,0.410,4.28879,0.00000
2123.00,4.29003,20.140523,-0.000066,20.084961,0.9196,0.410,4.29003,0.00000
2124.00,4.29085,20.140502,-0.000069,20.084869,0.9197,0.410,4.29085,0.00000
2125.00,4.29095,20.140497,-0.000069,20.084845,0.9197,0.410,4.29095,0.00000
2126.00,4.29084,20.140512,-0.000068,20.084809,0.9198,0.410,4.29084,0.00000
2127.00,4.29126,20.140542,-0.000068,20.084839,0.9198,0.410,4.29126,0.00000
2128.00,4.29107,20.140578,-0.000064,20.084840,0.9199,0.410,4.29107,0.00000
2129.00,4.28970,20.140655,-0.000064,20.084895,0.9199,0.410,4.28970,0.00000
2130.00,4.28844,20.140710,-0.000063,20.084878,0.9200,0.410,4.28844,0.00000
2131.00,4.28830,20.140729,-0.000067,20.084878,0.9201,0.410,4.28830,0.00000
2132.00,4.28957,20.140826,-0.000069,20.084878,0.9201,0.410,4.28957,0.00000
2133.00,4.29048,20.140878,-0.000071,20.084892,0.9202,0.410,4.29048,0.00000
2134.00,4.29249,20.140888,-0.000070,20.084865,0.9202,0.410,4.29249,0.00000
2135.00,4.29485,20.141005,-0.000066,20.084919,0.9203,0.410,4.29485,0.00000
2136.00,4.29558,20.141003,-0.000061,20.084920,0.9203,0.410,4.29558,0.00000
2137.00,4.29464,20.141064,-0.000060,20.085026,0.9204,0.410,4.29464,0.00000
2138.00,4.29526,20.141058,-0.000061,20.084993,0.9204,0.410,4.29526,0.00000
2139.00,4.29431,20.141079,-0.000058,20.085034,0.9205,0.410,4.29431,0.00000
2140.00,4.29405,20.141003,-0.000062,20.084985,0.9206,0.410,4.29405,0.00000
2141.00,4.29420,20.141065,-0.000065,20.085036,0.9206,0.410,4.29420,0.00000
2142.00,4.29481,20.141002,-0.000064,20.084967,0.9207,0.410,4.29481,0.00000
2143.00,4.29375,20.141017,-0.000063,20.085003,0.9208,0.410,4.29375,0.00000
2144.00,4.29450,20.141060,-0.000066,20.085006,0.9208,0.411,4.29450,0.00000
2145.00,4.29547,20.141099,-0.000067,20.085065,0.9209,0.411,4.29547,0.00000
2146.00,4.29638,20.141123,-0.000068,20.085054,0.9209,0.411,4.29638,0.00000
2147.00,4.29737,20.141120,-0.000068,20.084981,0.9210,0.411,4.29737,0.00000
2148.00,4.29823,20.141136,-0.000071,20.084971,0.9211,0.411,4.29823,0.00000
2149.00,4.29864,20.141197,-0.000072,20.085008,0.9212,0.411,4.29864,0.00000
2150.00,4.29845,20.141160,-0.000070,20.084932,0.9212,0.411,4.29845,0.00000
2151.00,4.29893,20.141215,-0.000066,20.084899,0.9212,0.411,4.29893,0.00000
2152.00,4.29870,20.141244,-0.000066,20.084911,0.9213,0.411,4.29870,0.00000
2153.00,4.29924,20.141200,-0.000063,20.084846,0.9213,0.411,4.29924,0.00000
2154.00,4.30020,20.141209,-0.000063,20.084865,0.9213,0.411,4.30020,0.00000
2155.00,4.30085,20.141291,-0.000063,20.084910,0.9214,0.411,4.30085,0.00000
2156.00,4.30024,20.141289,-0.000068,20.084917,0.9214,0.411,4.30024,0.00000
2157.00,4.30009,20.141407,-0.000068,20.085019,0.9215,0.411,4.30009,0.00000
2158.00,4.29970,20.141419,-0.000069,20.085023,0.9215,0.411,4.29970,0.00000
2159.00,4.29901,20.141420,-0.000065,20.084988,0.9216,0.411,4.29901,0.00000
2160.00,4.29871,20.141375,-0.000065,20.084914,0.9216,0.411,4.29871,0.00000
2161.00,4.29930,20.141435,-0.000066,20.084970,0.9217,0.411,4.29930,0.00000
2162.00,4.30005,20.141367,-0.000067,20.084895,0.9217,0.411,4.30005,0.00000
2163.00,4.30016,20.141456,-0.000073,20.084925,0.9218,0.412,4.30016,0.00000
2164.00,4.30034,20.141438,-0.000078,20.084905,0.9219,0.412,4.30034,0.00000
2165.00,4.29995,20.141514,-0.000078,20.085001,0.9220,0.412,4.29995,0.00000
2166.00,4.29910,20.141530,-0.000076,20.084981,0.9220,0.412,4.29910,0.00000
2167.00,4.29871,20.141558,-0.000074,20.085003,0.9220,0.412,4.29871,0.00000
2168.00,4.29898,20.141589,-0.000071,20.085045,0.9221,0.412,4.29898,0.00000
2169.00,4.29948,20.141628,-0.000068,20.085072,0.9222,0.412,4.29948,0.00000
2170.00,4.30025,20.141621,-0.000068,20.085062,0.9222,0.412,4.30025,0.00000
2171.00,4.30049,20.141584,-0.000072,20.085037,0.9223,0.412,4.30049,0.00000
2172.00,4.30027,20.141584,-0.000074,20.085034,0.9224,0.412,4.30027,0.00000
2173.00,4.30036,20.141609,-0.000072,20.085030,0.9225,0.412,4.30036,0.00000
2174.00,4.30025,20.141650,-0.000070,20.085045,0.9226,0.412,4.30025,0.00000
2175.00,4.30004,20.141728,-0.000071,20.085085,0.9227,0.412,4.30004,0.00000
2176.00,4.30129,20.141726,-0.000070,20.085057,0.9228,0.412,4.30129,0.00000
2177.00,4.30159,20.141804,-0.000070,20.085060,0.9230,0.412,4.30159,0.00000
2178.00,4.30188,20.141846,-0.000074,20.085055,0.9231,0.412,4.30188,0.00000
2179.00,4.30176,20.141819,-0.000075,20.085027,0.9232,0.413,4.30176,0.00000
2180.00,4.30133,20.141812,-0.000077,20.085019,0.9233,0.413,4.30133,0.00000
2181.00,4.30162,20.141813,-0.000077,20.085013,0.9234,0.413,4.30162,0.00000
2182.00,4.30175,20.141782,-0.000076,20.084990,0.9235,0.413,4.30175,0.00000
2183.00,4.30137,20.141806,-0.000072,20.084978,0.9236,0.413,4.30137,0.00000
2184.00,4.30034,20.141887,-0.000069,20.084984,0.9238,0.413,4.30034,0.00000
2185.00,4.29989,20.141939,-0.000069,20.084971,0.9240,0.413,4.29989,0.00000
2186.00,4.29832,20.141940,-0.000067,20.084933,0.9241,0.413,4.29832,0.00000
2187.00,4.29839,20.141962,-0.000070,20.084971,0.9243,0.413,4.29839,0.00000
2188.00,4.29906,20.141974,-0.000071,20.084996,0.9244,0.413,4.29906,0.00000
2189.00,4.30044,20.141917,-0.000075,20.084921,0.9246,0.413,4.30044,0.00000
2190.00,4.30041,20.141882,-0.000076,20.084883,0.9247,0.413,4.30041,0.00000
2191.00,4.30111,20.141952,-0.000077,20.084959,0.9249,0.413,4.30111,0.00000
2192.00,4.30177,20.142005,-0.000076,20.084956,0.9250,0.413,4.30177,0.00000
2193.00,4.30234,20.141995,-0.000080,20.084924,0.9251,0.414,4.30234,0.00000
2194.00,4.30256,20.142075,-0.000082,20.084985,0.9253,0.414,4.30256,0.00000
2195.00,4.30341,20.142131,-0.000082,20.085007,0.9254,0.414,4.30341,0.00000
2196.00,4.30411,20.142165,-0.000080,20.085011,0.9255,0.414,4.30411,0.00000
2197.00,4.30376,20.142224,-0.000078,20.085048,0.9256,0.414,4.30376,0.00000
2198.00,4.30277,20.142212,-0.000075,20.085055,0.9257,0.414,4.30277,0.00000
2199.00,4.30210,20.142206,-0.000071,20.085098,0.9259,0.414,4.30210,0.00000
2200.00,4.30177,20.142219,-0.000069,20.085136,0.9260,0.414,4.30177,0.00000
2201.00,4.30076,20.142243,-0.000069,20.085137,0.9261,0.414,4.30076,0.00000
2202.00,4.30033,20.142175,-0.000071,20.085083,0.9261,0.414,4.30033,0.00000
2203.00,4.30042,20.142213,-0.000073,20.085068,0.9262,0.414,4.30042,0.00000
2204.00,4.30064,20.142256,-0.000076,20.085075,0.9263,0.414,4.30064,0.00000
2205.00,4.30143,20.142200,-0.000078,20.084983,0.9264,0.414,4.30143,0.00000
2206.00,4.30246,20.142213,-0.000081,20.084962,0.9265,0.415,4.30246,0.00000
2207.00,4.30193,20.142213,-0.000080,20.084945,0.9267,0.415,4.30193,0.00000
2208.00,4.30188,20.142266,-0.000081,20.085003,0.9268,0.415,4.30188,0.00000
2209.00,4.30141,20.142280,-0.000076,20.084966,0.9269,0.415,4.30141,0.00000
2210.00,4.30118,20.142319,-0.000077,20.084960,0.9270,0.415,4.30118,0.00000
2211.00,4.30067,20.142289,-0.000074,20.084967,0.9272,0.415,4.30067,0.00000
2212.00,4.30166,20.142371,-0.000075,20.085033,0.9273,0.415,4.30166,0.00000
2213.00,4.30252,20.142393,-0.000069,20.085034,0.9274,0.415,4.30252,0.00000
2214.00,4.30268,20.142388,-0.000070,20.085011,0.9275,0.415,4.30268,0.00000
2215.00,4.30283,20.142469,-0.000067,20.085105,0.9276,0.415,4.30283,0.00000
2216.00,4.30242,20.142549,-0.000068,20.085144,0.9278,0.415,4.30242,0.00000
2217.00,4.30263,20.142605,-0.000068,20.085182,0.9279,0.415,4.30263,0.00000
2218.00,4.30200,20.142577,-0.000073,20.085141,0.9280,0.415,4.30200,0.00000
2219.00,4.30330,20.142633,-0.000074,20.085181,0.9281,0.415,4.30330,0.00000
2220.00,4.30330,20.142593,-0.000076,20.085103,0.9282,0.415,4.30330,0.00000
2221.00,4.30360,20.142668,-0.000073,20.085134,0.9283,0.415,4.30360,0.00000
2222.00,4.30301,20.142670,-0.000071,20.085087,0.9284,0.415,4.30301,0.00000
2223.00,4.30343,20.142703,-0.000070,20.085083,0.9286,0.415,4.30343,0.00000
2224.00,4.30323,20.142680,-0.000071,20.085039,0.9287,0.415,4.30323,0.00000
2225.00,4.30313,20.142718,-0.000069,20.085076,0.9288,0.415,4.30313,0.00000
2226.00,4.30311,20.142629,-0.000072,20.084985,0.9289,0.415,4.30311,0.00000
2227.00,4.30299,20.142593,-0.000071,20.084931,0.9290,0.415,4.30299,0.00000
2228.00,4.30240,20.142537,-0.000073,20.084871,0.9291,0.416,4.30240,0.00000
2229.00,4.30196,20.142543,-0.000072,20.084862,0.9293,0.416,4.30196,0.00000
2230.00,4.30212,20.142579,-0.000071,20.084864,0.9294,0.416,4.30212,0.00000
2231.00,4.30158,20.142635,-0.000071,20.084907,0.9295,0.416,4.30158,0.00000
2232.00,4.30122,20.142624,-0.000074,20.084887,0.9296,0.416,4.30122,0.00000
2233.00,4.30085,20.142756,-0.000074,20.084982,0.9298,0.416,4.30085,0.00000
2234.00,4.30035,20.142847,-0.000077,20.085050,0.9299,0.416,4.30035,0.00000
2235.00,4.30046,20.142733,-0.000081,20.084919,0.9300,0.416,4.30046,0.00000
2236.00,4.30049,20.142691,-0.000083,20.084892,0.9302,0.417,4.30049,0.00000
2237.00,4.30135,20.142708,-0.000081,20.084928,0.9303,0.417,4.30135,0.00000
2238.00,4.30199,20.142639,-0.000077,20.084877,0.9304,0.416,4.30199,0.00000
2239.00,4.30251,20.142652,-0.000076,20.084862,0.9305,0.416,4.30251,0.00000
2240.00,4.30264,20.142740,-0.000074,20.084933,0.9306,0.416,4.30264,0.00000
2241.00,4.30256,20.142754,-0.000073,20.084929,0.9306,0.416,4.30256,0.00000
2242.00,4.30199,20.142827,-0.000075,20.084931,0.9307,0.416,4.30199,0.00000
2243.00,4.30124,20.142929,-0.000077,20.084967,0.9308,0.417,4.30124,0.00000
2244.00,4.30119,20.142886,-0.000080,20.084896,0.9308,0.417,4.30119,0.00000
2245.00,4.30060,20.142956,-0.000080,20.084948,0.9309,0.417,4.30060,0.00000
2246.00,4.30070,20.143012,-0.000080,20.084929,0.9310,0.417,4.30070,0.00000
2247.00,4.30086,20.143001,-0.000078,20.084908,0.9311,0.417,4.30086,0.00000
2248.00,4.30134,20.142901,-0.000079,20.084829,0.9311,0.417,4.30134,0.00000
2249.00,4.30134,20.142931,-0.000074,20.084878,0.9312,0.417,4.30134,0.00000
2250.00,4.30091,20.143009,-0.000068,20.084953,0.9313,0.417,4.30091,0.00000
2251.00,4.30102,20.143057,-0.000067,20.085036,0.9314,0.416,4.30102,0.00000
2252.00,4.30102,20.143044,-0.000065,20.085012,0.9315,0.416,4.30102,0.00000
2253.00,4.30067,20.143216,-0.000065,20.085193,0.9316,0.416,4.30067,0.00000
2254.00,4.30013,20.143233,-0.000069,20.085196,0.9317,0.417,4.30013,0.00000
2255.00,4.30004,20.143251,-0.000074,20.085223,0.9317,0.417,4.30004,0.00000
2256.00,4.30083,20.143290,-0.000077,20.085176,0.9317,0.417,4.30083,0.00000
2257.00,4.30141,20.143373,-0.000079,20.085235,0.9317,0.417,4.30141,0.00000
2258.00,4.30204,20.143318,-0.000076,20.085084,0.9317,0.417,4.30204,0.00000
2259.00,4.30311,20.143339,-0.000072,20.085043,0.9317,0.417,4.30311,0.00000
2260.00,4.30346,20.143297,-0.000072,20.084947,0.9317,0.417,4.30346,0.00000
2261.00,4.30235,20.143299,-0.000071,20.085005,0.9317,0.417,4.30235,0.00000
2262.00,4.30140,20.143325,-0.000068,20.085048,0.9317,0.417,4.30140,0.00000
2263.00,4.30185,20.143338,-0.000069,20.085072,0.9318,0.417,4.30185,0.00000
2264.00,4.30123,20.143339,-0.000072,20.085061,0.9318,0.417,4.30123,0.00000
2265.00,4.30075,20.143328,-0.000070,20.085022,0.9318,0.417,4.30075,0.00000
2266.00,4.30112,20.143360,-0.000068,20.084994,0.9319,0.417,4.30112,0.00000
2267.00,4.30195,20.143320,-0.000072,20.084913,0.9319,0.417,4.30195,0.00000
2268.00,4.30169,20.143351,-0.000072,20.084932,0.9320,0.418,4.30169,0.00000
2269.00,4.30192,20.143398,-0.000074,20.084991,0.9320,0.418,4.30192,0.00000
2270.00,4.30314,20.143439,-0.000077,20.085048,0.9321,0.418,4.30314,0.00000
2271.00,4.30434,20.143496,-0.000080,20.085064,0.9322,0.418,4.30434,0.00000
@13,2.5000,5.0, 2270.017 
2272.00,4.30434,20.143597,-0.000081,20.085124,0.9322,0.418,4.30434,0.00000
2273.00,4.30331,20.143637,-0.000080,20.085140,0.9323,0.418,4.30331,0.00000
2274.00,4.29916,20.143606,-0.000077,20.085090,0.9323,0.418,4.29916,0.00000
2275.00,4.28780,20.143635,-0.000076,20.085073,0.9324,0.418,4.28780,0.00000
2276.00,4.26914,20.143557,-0.000074,20.084998,0.9324,0.418,4.26914,0.00000
2277.00,4.24610,20.143590,-0.000073,20.085056,0.9324,0.418,4.24610,0.00000
2278.00,4.22108,20.143570,-0.000075,20.085050,0.9324,0.418,4.22108,0.00000
2279.00,4.20135,20.143664,-0.000079,20.085123,0.9324,0.419,4.20135,0.00000
2280.00,4.19272,20.143775,-0.000081,20.085249,0.9325,0.419,4.19272,0.00000
2281.00,4.19504,20.143906,-0.000085,20.085355,0.9325,0.419,4.19504,0.00000
2282.00,4.20566,20.143943,-0.000084,20.085312,0.9325,0.419,4.20566,0.00000
2283.00,4.22082,20.144039,-0.000087,20.085340,0.9325,0.419,4.22082,0.00000
2284.00,4.23565,20.144056,-0.000083,20.085321,0.9325,0.419,4.23565,0.00000
2285.00,4.24701,20.143952,-0.000081,20.085148,0.9326,0.419,4.24701,0.00000
2286.00,4.25459,20.143862,-0.000078,20.085059,0.9326,0.419,4.25459,0.00000
2287.00,4.25872,20.143829,-0.000077,20.085011,0.9326,0.419,4.25872,0.00000
2288.00,4.26257,20.143835,-0.000075,20.084972,0.9326,0.419,4.26257,0.00000
2289.00,4.26559,20.143945,-0.000076,20.085035,0.9326,0.419,4.26559,0.00000
2290.00,4.26808,20.144076,-0.000078,20.085173,0.9326,0.419,4.26808,0.00000
2291.00,4.27062,20.144140,-0.000078,20.085188,0.9326,0.420,4.27062,0.00000
2292.00,4.27291,20.144203,-0.000077,20.085245,0.9326,0.420,4.27291,0.00000
2293.00,4.27385,20.144197,-0.000077,20.085283,0.9327,0.420,4.27385,0.00000
2294.00,4.27429,20.144175,-0.000078,20.085255,0.9327,0.420,4.27429,0.00000
2295.00,4.27528,20.144180,-0.000075,20.085206,0.9327,0.420,4.27528,0.00000
2296.00,4.27591,20.144144,-0.000077,20.085165,0.9327,0.420,4.27591,0.00000
2297.00,4.27709,20.144085,-0.000078,20.085134,0.9327,0.420,4.27709,0.00000
2298.00,4.27913,20.144052,-0.000076,20.085048,0.9328,0.420,4.27913,0.00000
2299.00,4.28033,20.143987,-0.000076,20.084992,0.9328,0.420,4.28033,0.00000
2300.00,4.28132,20.143940,-0.000077,20.084927,0.9328,0.420,4.28132,0.00000
2301.00,4.28184,20.143977,-0.000073,20.084936,0.9328,0.420,4.28184,0.00000
2302.00,4.28267,20.144126,-0.000073,20.084995,0.9329,0.420,4.28267,0.00000
2303.00,4.28241,20.144119,-0.000073,20.084992,0.9329,0.420,4.28241,0.00000
2304.00,4.28287,20.144134,-0.000072,20.084988,0.9330,0.420,4.28287,0.00000
2305.00,4.28347,20.144184,-0.000071,20.085099,0.9330,0.420,4.28347,0.00000
2306.00,4.28416,20.144217,-0.000076,20.085185,0.9331,0.420,4.28416,0.00000
2307.00,4.28408,20.144141,-0.000076,20.085167,0.9332,0.421,4.28408,0.00000
2308.00,4.28455,20.144253,-0.000075,20.085270,0.9332,0.421,4.28455,0.00000
2309.00,4.28506,20.144267,-0.000077,20.085311,0.9333,0.421,4.28506,0.00000
2310.00,4.28523,20.144266,-0.000075,20.085226,0.9333,0.421,4.28523,0.00000
2311.00,4.28525,20.144297,-0.000068,20.085177,0.9334,0.421,4.28525,0.00000
2312.00,4.28598,20.144379,-0.000066,20.085223,0.9335,0.420,4.28598,0.00000
2313.00,4.28641,20.144320,-0.000066,20.085161,0.9335,0.421,4.28641,0.00000
2314.00,4.28594,20.144407,-0.000061,20.085202,0.9336,0.420,4.28594,0.00000
2315.00,4.28627,20.144412,-0.000063,20.085237,0.9337,0.421,4.28627,0.00000
2316.00,4.28734,20.144396,-0.000065,20.085269,0.9338,0.421,4.28734,0.00000
2317.00,4.28803,20.144330,-0.000065,20.085197,0.9339,0.421,4.28803,0.00000
2318.00,4.28853,20.144362,-0.000063,20.085229,0.9340,0.421,4.28853,0.00000
2319.00,4.28943,20.144353,-0.000065,20.085195,0.9340,0.421,4.28943,0.00000
2320.00,4.28948,20.144349,-0.000063,20.085181,0.9341,0.421,4.28948,0.00000
2321.00,4.28966,20.144487,-0.000064,20.085229,0.9342,0.421,4.28966,0.00000
2322.00,4.28978,20.144442,-0.000064,20.085154,0.9343,0.421,4.28978,0.00000
2323.00,4.28995,20.144427,-0.000066,20.085077,0.9344,0.421,4.28995,0.00000
2324.00,4.29016,20.144453,-0.000065,20.085055,0.9345,0.421,4.29016,0.00000
2325.00,4.29015,20.144459,-0.000067,20.085009,0.9346,0.421,4.29015,0.00000
2326.00,4.29053,20.144403,-0.000064,20.084967,0.9346,0.421,4.29053,0.00000
2327.00,4.29073,20.144530,-0.000064,20.085075,0.9347,0.421,4.29073,0.00000
2328.00,4.29091,20.144559,-0.000066,20.085080,0.9347,0.421,4.29091,0.00000
2329.00,4.29158,20.144534,-0.000066,20.085090,0.9348,0.421,4.29158,0.00000
2330.00,4.29208,20.144601,-0.000066,20.085170,0.9349,0.421,4.29208,0.00000
2331.00,4.29187,20.144575,-0.000067,20.085099,0.9349,0.421,4.29187,0.00000
2332.00,4.29231,20.144507,-0.000067,20.085012,0.9350,0.421,4.29231,0.00000
2333.00,4.29252,20.144586,-0.000065,20.085086,0.9350,0.421,4.29252,0.00000
2334.00,4.29297,20.144658,-0.000066,20.085061,0.9351,0.422,4.29297,0.00000
2335.00,4.29318,20.144750,-0.000069,20.085089,0.9352,0.422,4.29318,0.00000
2336.00,4.29366,20.144769,-0.000070,20.085110,0.9352,0.422,4.29366,0.00000
2337.00,4.29386,20.144850,-0.000071,20.085166,0.9353,0.422,4.29386,0.00000
2338.00,4.29481,20.144865,-0.000070,20.085130,0.9353,0.422,4.29481,0.00000
2339.00,4.29463,20.144946,-0.000069,20.085198,0.9354,0.422,4.29463,0.00000
2340.00,4.29495,20.144968,-0.000067,20.085177,0.9355,0.422,4.29495,0.00000
2341.00,4.29511,20.145008,-0.000064,20.085170,0.9355,0.422,4.29511,0.00000
2342.00,4.29544,20.144988,-0.000065,20.085115,0.9356,0.422,4.29544,0.00000
2343.00,4.29489,20.145033,-0.000066,20.085176,0.9356,0.422,4.29489,0.00000
2344.00,4.29480,20.144953,-0.000068,20.085099,0.9357,0.422,4.29480,0.00000
2345.00,4.29527,20.144805,-0.000072,20.084964,0.9357,0.422,4.29527,0.00000
2346.00,4.29440,20.144941,-0.000077,20.085072,0.9358,0.423,4.29440,0.00000
2347.00,4.29446,20.144936,-0.000079,20.085071,0.9358,0.423,4.29446,0.00000
2348.00,4.29466,20.144896,-0.000079,20.084962,0.9359,0.423,4.29466,0.00000
2349.00,4.29592,20.145025,-0.000073,20.085064,0.9360,0.423,4.29592,0.00000
2350.00,4.29659,20.145208,-0.000071,20.085192,0.9360,0.423,4.29659,0.00000
2351.00,4.29792,20.145114,-0.000070,20.085086,0.9360,0.423,4.29792,0.00000
2352.00,4.29785,20.145242,-0.000067,20.085150,0.9360,0.422,4.29785,0.00000
2353.00,4.29817,20.145314,-0.000069,20.085173,0.9361,0.423,4.29817,0.00000
2354.00,4.29696,20.145276,-0.000073,20.085083,0.9361,0.423,4.29696,0.00000
2355.00,4.29629,20.145178,-0.000072,20.085010,0.9361,0.423,4.29629,0.00000
2356.00,4.29712,20.145186,-0.000072,20.085017,0.9361,0.423,4.29712,0.00000
2357.00,4.29755,20.145121,-0.000074,20.084979,0.9361,0.423,4.29755,0.00000
2358.00,4.29777,20.145081,-0.000074,20.084985,0.9361,0.423,4.29777,0.00000
2359.00,4.29885,20.145075,-0.000073,20.084985,0.9361,0.423,4.29885,0.00000
2360.00,4.29858,20.145135,-0.000073,20.085018,0.9361,0.423,4.29858,0.00000
2361.00,4.29774,20.145254,-0.000073,20.085054,0.9361,0.423,4.29774,0.00000
2362.00,4.29737,20.145322,-0.000073,20.085072,0.9361,0.423,4.29737,0.00000
2363.00,4.29730,20.145366,-0.000072,20.085107,0.9361,0.423,4.29730,0.00000
2364.00,4.29550,20.145389,-0.000073,20.085131,0.9361,0.423,4.29550,0.00000
2365.00,4.29591,20.145402,-0.000074,20.085152,0.9362,0.423,4.29591,0.00000
2366.00,4.29611,20.145335,-0.000074,20.085133,0.9362,0.424,4.29611,0.00000
2367.00,4.29697,20.145364,-0.000074,20.085154,0.9362,0.424,4.29697,0.00000
2368.00,4.29728,20.145397,-0.000074,20.085148,0.9362,0.424,4.29728,0.00000
2369.00,4.29913,20.145352,-0.000074,20.085055,0.9362,0.424,4.29913,0.00000
2370.00,4.29957,20.145457,-0.000073,20.085116,0.9362,0.424,4.29957,0.00000
2371.00,4.29971,20.145459,-0.000070,20.085112,0.9362,0.424,4.29971,0.00000
2372.00,4.29828,20.145449,-0.000071,20.085070,0.9361,0.424,4.29828,0.00000
2373.00,4.29812,20.145515,-0.000074,20.085145,0.9361,0.424,4.29812,0.00000
2374.00,4.29729,20.145591,-0.000075,20.085188,0.9361,0.424,4.29729,0.00000
2375.00,4.29638,20.145532,-0.000077,20.085067,0.9361,0.424,4.29638,0.00000
2376.00,4.29650,20.145564,-0.000080,20.085033,0.9360,0.424,4.29650,0.00000
2377.00,4.29716,20.145608,-0.000079,20.085020,0.9360,0.424,4.29716,0.00000
2378.00,4.29720,20.145680,-0.000075,20.085017,0.9360,0.424,4.29720,0.00000
2379.00,4.29752,20.145725,-0.000079,20.085057,0.9360,0.424,4.29752,0.00000
2380.00,4.29764,20.145763,-0.000078,20.085061,0.9360,0.424,4.29764,0.00000
2381.00,4.29707,20.145900,-0.000076,20.085150,0.9360,0.425,4.29707,0.00000
2382.00,4.29658,20.145959,-0.000078,20.085192,0.9360,0.425,4.29658,0.00000
2383.00,4.29672,20.145846,-0.000079,20.085067,0.9359,0.425,4.29672,0.00000
2384.00,4.29724,20.145881,-0.000072,20.085089,0.9359,0.425,4.29724,0.00000
2385.00,4.29754,20.145921,-0.000068,20.085155,0.9359,0.425,4.29754,0.00000
2386.00,4.29784,20.145854,-0.000069,20.085095,0.9358,0.425,4.29784,0.00000
2387.00,4.29804,20.145858,-0.000067,20.085086,0.9358,0.425,4.29804,0.00000
2388.00,4.29725,20.145882,-0.000067,20.085117,0.9358,0.425,4.29725,0.00000
2389.00,4.29734,20.145811,-0.000072,20.084990,0.9358,0.425,4.29734,0.00000
2390.00,4.29857,20.145777,-0.000077,20.084878,0.9358,0.425,4.29857,0.00000
2391.00,4.29876,20.145838,-0.000078,20.084887,0.9358,0.425,4.29876,0.00000
2392.00,4.29889,20.145910,-0.000078,20.084905,0.9358,0.426,4.29889,0.00000
2393.00,4.30021,20.145953,-0.000081,20.084913,0.9358,0.426,4.30021,0.00000
2394.00,4.29965,20.146127,-0.000078,20.085118,0.9359,0.426,4.29965,0.00000
2395.00,4.29868,20.146137,-0.000077,20.085166,0.9359,0.426,4.29868,0.00000
2396.00,4.29803,20.146151,-0.000075,20.085187,0.9359,0.426,4.29803,0.00000
2397.00,4.29848,20.146025,-0.000073,20.085121,0.9359,0.426,4.29848,0.00000
2398.00,4.29746,20.146075,-0.000069,20.085213,0.9359,0.426,4.29746,0.00000
2399.00,4.29781,20.145979,-0.000068,20.085140,0.9359,0.426,4.29781,0.00000
2400.00,4.29773,20.146040,-0.000064,20.085182,0.9360,0.426,4.29773,0.00000
2401.00,4.29907,20.145981,-0.000062,20.085145,0.9360,0.425,4.29907,0.00000
2402.00,4.29895,20.146028,-0.000062,20.085192,0.9360,0.425,4.29895,0.00000
2403.00,4.29878,20.145983,-0.000061,20.085129,0.9361,0.425,4.29878,0.00000
2404.00,4.29898,20.145971,-0.000062,20.085075,0.9361,0.425,4.29898,0.00000
2405.00,4.29877,20.146015,-0.000067,20.085136,0.9362,0.426,4.29877,0.00000
2406.00,4.29738,20.146039,-0.000070,20.085155,0.9362,0.426,4.29738,0.00000
2407.00,4.29754,20.146179,-0.000071,20.085279,0.9363,0.426,4.29754,0.00000
2408.00,4.29846,20.146304,-0.000074,20.085329,0.9364,0.426,4.29846,0.00000
2409.00,4.29810,20.146360,-0.000073,20.085335,0.9364,0.426,4.29810,0.00000
2410.00,4.29858,20.146340,-0.000071,20.085250,0.9365,0.426,4.29858,0.00000
2411.00,4.29980,20.146373,-0.000068,20.085230,0.9366,0.426,4.29980,0.00000
2412.00,4.29917,20.146295,-0.000064,20.085121,0.9367,0.426,4.29917,0.00000
2413.00,4.29805,20.146256,-0.000059,20.085084,0.9367,0.426,4.29805,0.00000
2414.00,4.29835,20.146260,-0.000058,20.085102,0.9368,0.426,4.29835,0.00000
2415.00,4.29826,20.146291,-0.000062,20.085146,0.9369,0.426,4.29826,0.00000
2416.00,4.29717,20.146313,-0.000060,20.085163,0.9369,0.426,4.29717,0.00000
2417.00,4.29762,20.146331,-0.000059,20.085167,0.9370,0.426,4.29762,0.00000
2418.00,4.29790,20.146293,-0.000063,20.085118,0.9371,0.426,4.29790,0.00000
2419.00,4.29767,20.146266,-0.000064,20.085063,0.9372,0.426,4.29767,0.00000
2420.00,4.29841,20.146274,-0.000063,20.085074,0.9373,0.426,4.29841,0.00000
2421.00,4.29890,20.146296,-0.000067,20.085092,0.9374,0.426,4.29890,0.00000
2422.00,4.29950,20.146350,-0.000071,20.085107,0.9376,0.427,4.29950,0.00000
2423.00,4.29988,20.146432,-0.000069,20.085154,0.9377,0.427,4.29988,0.00000
2424.00,4.30021,20.146471,-0.000068,20.085198,0.9378,0.427,4.30021,0.00000
2425.00,4.29960,20.146516,-0.000066,20.085205,0.9380,0.427,4.29960,0.00000
2426.00,4.29967,20.146479,-0.000069,20.085120,0.9381,0.427,4.29967,0.00000
2427.00,4.29879,20.146512,-0.000068,20.085103,0.9382,0.427,4.29879,0.00000
2428.00,4.29928,20.146467,-0.000071,20.085047,0.9384,0.427,4.29928,0.00000
2429.00,4.29919,20.146470,-0.000072,20.085007,0.9385,0.427,4.29919,0.00000
2430.00,4.29831,20.146450,-0.000072,20.084931,0.9386,0.427,4.29831,0.00000
2431.00,4.29842,20.146568,-0.000070,20.084999,0.9388,0.427,4.29842,0.00000
2432.00,4.29966,20.146604,-0.000073,20.085030,0.9389,0.427,4.29966,0.00000
2433.00,4.29908,20.146656,-0.000072,20.085081,0.9390,0.427,4.29908,0.00000
2434.00,4.29873,20.146806,-0.000072,20.085191,0.9392,0.427,4.29873,0.00000
2435.00,4.29952,20.146798,-0.000072,20.085203,0.9393,0.427,4.29952,0.00000
2436.00,4.29961,20.146838,-0.000071,20.085260,0.9394,0.427,4.29961,0.00000
2437.00,4.29874,20.146805,-0.000069,20.085215,0.9395,0.427,4.29874,0.00000
2438.00,4.29890,20.146906,-0.000070,20.085266,0.9396,0.427,4.29890,0.00000
2439.00,4.29954,20.146884,-0.000073,20.085217,0.9397,0.428,4.29954,0.00000
2440.00,4.29953,20.146841,-0.000074,20.085129,0.9398,0.428,4.29953,0.00000
2441.00,4.29921,20.146822,-0.000073,20.085079,0.9399,0.428,4.29921,0.00000
2442.00,4.29916,20.146747,-0.000071,20.085037,0.9400,0.428,4.29916,0.00000
2443.00,4.29842,20.146744,-0.000072,20.085019,0.9401,0.428,4.29842,0.00000
2444.00,4.29805,20.146718,-0.000068,20.084985,0.9402,0.428,4.29805,0.00000
2445.00,4.29786,20.146913,-0.000065,20.085136,0.9403,0.428,4.29786,0.00000
2446.00,4.29837,20.146979,-0.000065,20.085165,0.9403,0.428,4.29837,0.00000
2447.00,4.29821,20.147112,-0.000065,20.085288,0.9404,0.428,4.29821,0.00000
2448.00,4.29851,20.147070,-0.000064,20.085215,0.9405,0.428,4.29851,0.00000
2449.00,4.29903,20.147184,-0.000064,20.085292,0.9406,0.428,4.29903,0.00000
2450.00,4.29942,20.147139,-0.000065,20.085233,0.9408,0.428,4.29942,0.00000
2451.00,4.29861,20.147089,-0.000067,20.085227,0.9409,0.428,4.29861,0.00000
2452.00,4.29830,20.147099,-0.000069,20.085185,0.9410,0.428,4.29830,0.00000
2453.00,4.29827,20.147179,-0.000070,20.085192,0.9411,0.428,4.29827,0.00000
2454.00,4.29844,20.147126,-0.000072,20.085109,0.9413,0.429,4.29844,0.00000
2455.00,4.29822,20.147166,-0.000074,20.085141,0.9414,0.429,4.29822,0.00000
2456.00,4.29885,20.147209,-0.000073,20.085122,0.9415,0.429,4.29885,0.00000
2457.00,4.29941,20.147258,-0.000074,20.085148,0.9416,0.429,4.29941,0.00000
2458.00,4.29982,20.147213,-0.000075,20.085176,0.9417,0.429,4.29982,0.00000
2459.00,4.29880,20.147225,-0.000073,20.085189,0.9418,0.429,4.29880,0.00000
2460.00,4.29845,20.147176,-0.000074,20.085098,0.9420,0.429,4.29845,0.00000
2461.00,4.29736,20.147115,-0.000074,20.085023,0.9421,0.429,4.29736,0.00000
2462.00,4.29744,20.147114,-0.000074,20.084975,0.9422,0.429,4.29744,0.00000
@14,2.5000,5.0, 2460.102 
2463.00,4.29813,20.147110,-0.000074,20.084904,0.9423,0.429,4.29813,0.00000
2464.00,4.29551,20.147083,-0.000073,20.084836,0.9424,0.429,4.29551,0.00000
2465.00,4.28640,20.147190,-0.000073,20.084927,0.9424,0.429,4.28640,0.00000
2466.00,4.27258,20.147317,-0.000071,20.085020,0.9425,0.429,4.27258,0.00000
2467.00,4.25269,20.147335,-0.000068,20.085037,0.9426,0.429,4.25269,0.00000
2468.00,4.22838,20.147343,-0.000071,20.085028,0.9428,0.429,4.22838,0.00000
2469.00,4.20815,20.147521,-0.000074,20.085185,0.9429,0.429,4.20815,0.00000
2470.00,4.19842,20.147552,-0.000076,20.085198,0.9430,0.429,4.19842,0.00000
2471.00,4.19739,20.147623,-0.000081,20.085242,0.9431,0.430,4.19739,0.00000
2472.00,4.20479,20.147570,-0.000084,20.085125,0.9432,0.430,4.20479,0.00000
2473.00,4.21846,20.147655,-0.000082,20.085217,0.9434,0.430,4.21846,0.00000
2474.00,4.23374,20.147636,-0.000079,20.085161,0.9435,0.430,4.23374,0.00000
2475.00,4.24517,20.147538,-0.000074,20.085104,0.9436,0.430,4.24517,0.00000
2476.00,4.25330,20.147462,-0.000072,20.085055,0.9438,0.430,4.25330,0.00000
2477.00,4.25887,20.147506,-0.000071,20.085111,0.9439,0.430,4.25887,0.00000
2478.00,4.26332,20.147531,-0.000071,20.085120,0.9440,0.430,4.26332,0.00000
2479.00,4.26556,20.147489,-0.000073,20.085118,0.9441,0.430,4.26556,0.00000
2480.00,4.26832,20.147619,-0.000073,20.085208,0.9443,0.430,4.26832,0.00000
2481.00,4.27125,20.147605,-0.000072,20.085178,0.9444,0.430,4.27125,0.00000
2482.00,4.27341,20.147659,-0.000072,20.085203,0.9445,0.430,4.27341,0.00000
2483.00,4.27423,20.147694,-0.000072,20.085205,0.9446,0.430,4.27423,0.00000
2484.00,4.27517,20.147739,-0.000071,20.085204,0.9447,0.430,4.27517,0.00000
2485.00,4.27601,20.147813,-0.000071,20.085242,0.9449,0.430,4.27601,0.00000
2486.00,4.27641,20.147911,-0.000073,20.085280,0.9450,0.430,4.27641,0.00000
2487.00,4.27661,20.147918,-0.000070,20.085259,0.9451,0.430,4.27661,0.00000
2488.00,4.27789,20.147982,-0.000071,20.085304,0.9452,0.430,4.27789,0.00000
2489.00,4.27979,20.148000,-0.000072,20.085315,0.9453,0.430,4.27979,0.00000
2490.00,4.28034,20.147925,-0.000072,20.085243,0.9453,0.430,4.28034,0.00000
2491.00,4.28075,20.147951,-0.000073,20.085239,0.9454,0.430,4.28075,0.00000
2492.00,4.28142,20.147988,-0.000076,20.085265,0.9455,0.431,4.28142,0.00000
2493.00,4.28164,20.147962,-0.000078,20.085203,0.9455,0.431,4.28164,0.00000
2494.00,4.28110,20.147990,-0.000082,20.085168,0.9456,0.431,4.28110,0.00000
2495.00,4.28198,20.147974,-0.000083,20.085096,0.9457,0.431,4.28198,0.00000
2496.00,4.28191,20.147918,-0.000082,20.085103,0.9457,0.431,4.28191,0.00000
2497.00,4.28274,20.147919,-0.000078,20.085066,0.9457,0.431,4.28274,0.00000
2498.00,4.28382,20.147992,-0.000073,20.085141,0.9458,0.431,4.28382,0.00000
2499.00,4.28381,20.148012,-0.000069,20.085170,0.9458,0.431,4.28381,0.00000
2500.00,4.28385,20.148127,-0.000068,20.085299,0.9459,0.431,4.28385,0.00000
2501.00,4.28452,20.148109,-0.000071,20.085209,0.9459,0.431,4.28452,0.00000
2502.00,4.28434,20.148152,-0.000073,20.085250,0.9460,0.432,4.28434,0.00000
2503.00,4.28410,20.148113,-0.000077,20.085208,0.9460,0.432,4.28410,0.00000
2504.00,4.28409,20.148052,-0.000078,20.085127,0.9461,0.432,4.28409,0.00000
2505.00,4.28427,20.148017,-0.000078,20.085001,0.9461,0.432,4.28427,0.00000
2506.00,4.28550,20.148129,-0.000074,20.085065,0.9462,0.432,4.28550,0.00000
2507.00,4.28657,20.148184,-0.000075,20.085082,0.9462,0.432,4.28657,0.00000
2508.00,4.28666,20.148133,-0.000073,20.084996,0.9462,0.432,4.28666,0.00000
2509.00,4.28746,20.148268,-0.000073,20.085103,0.9462,0.432,4.28746,0.00000
2510.00,4.28732,20.148246,-0.000072,20.085110,0.9462,0.432,4.28732,0.00000
2511.00,4.28715,20.148305,-0.000072,20.085144,0.9463,0.432,4.28715,0.00000
2512.00,4.28643,20.148355,-0.000069,20.085173,0.9463,0.432,4.28643,0.00000
2513.00,4.28663,20.148419,-0.000069,20.085211,0.9463,0.432,4.28663,0.00000
2514.00,4.28658,20.148462,-0.000065,20.085265,0.9463,0.432,4.28658,0.00000
2515.00,4.28771,20.148519,-0.000067,20.085266,0.9462,0.432,4.28771,0.00000
2516.00,4.28793,20.148458,-0.000067,20.085170,0.9462,0.432,4.28793,0.00000
2517.00,4.28879,20.148374,-0.000067,20.085026,0.9461,0.432,4.28879,0.00000
2518.00,4.28930,20.148418,-0.000063,20.085038,0.9461,0.432,4.28930,0.00000
2519.00,4.28990,20.148349,-0.000065,20.084912,0.9461,0.432,4.28990,0.00000
2520.00,4.28952,20.148423,-0.000063,20.084961,0.9460,0.432,4.28952,0.00000
2521.00,4.28999,20.148422,-0.000065,20.084994,0.9460,0.432,4.28999,0.00000
2522.00,4.29007,20.148482,-0.000069,20.085112,0.9460,0.433,4.29007,0.00000
2523.00,4.28983,20.148487,-0.000068,20.085092,0.9459,0.433,4.28983,0.00000
2524.00,4.29007,20.148474,-0.000065,20.085083,0.9459,0.433,4.29007,0.00000
2525.00,4.29005,20.148391,-0.000067,20.085028,0.9459,0.433,4.29005,0.00000
2526.00,4.29003,20.148424,-0.000067,20.084995,0.9458,0.433,4.29003,0.00000
2527.00,4.28987,20.148545,-0.000064,20.085037,0.9458,0.433,4.28987,0.00000
2528.00,4.28935,20.148530,-0.000067,20.084972,0.9457,0.433,4.28935,0.00000
2529.00,4.28975,20.148624,-0.000073,20.085024,0.9457,0.433,4.28975,0.00000
2530.00,4.29084,20.148670,-0.000072,20.085091,0.9457,0.433,4.29084,0.00000
2531.00,4.29106,20.148740,-0.000074,20.085177,0.9456,0.434,4.29106,0.00000
2532.00,4.29090,20.148564,-0.000075,20.085039,0.9456,0.434,4.29090,0.00000
2533.00,4.29185,20.148614,-0.000076,20.085095,0.9455,0.434,4.29185,0.00000
2534.00,4.29115,20.148602,-0.000071,20.085091,0.9455,0.434,4.29115,0.00000
2535.00,4.29076,20.148595,-0.000070,20.085005,0.9455,0.434,4.29076,0.00000
2536.00,4.29078,20.148532,-0.000069,20.084896,0.9454,0.434,4.29078,0.00000
2537.00,4.29222,20.148557,-0.000070,20.084895,0.9454,0.434,4.29222,0.00000
2538.00,4.29273,20.148537,-0.000068,20.084873,0.9454,0.434,4.29273,0.00000
2539.00,4.29377,20.148528,-0.000070,20.084862,0.9453,0.434,4.29377,0.00000
2540.00,4.29380,20.148570,-0.000071,20.084903,0.9453,0.434,4.29380,0.00000
2541.00,4.29401,20.148631,-0.000070,20.084988,0.9452,0.434,4.29401,0.00000
2542.00,4.29379,20.148696,-0.000070,20.085044,0.9452,0.434,4.29379,0.00000
2543.00,4.29379,20.148727,-0.000072,20.085063,0.9452,0.434,4.29379,0.00000
2544.00,4.29409,20.148783,-0.000071,20.085105,0.9451,0.434,4.29409,0.00000
2545.00,4.29372,20.148763,-0.000073,20.085104,0.9451,0.434,4.29372,0.00000
2546.00,4.29361,20.148698,-0.000074,20.085032,0.9450,0.434,4.29361,0.00000
2547.00,4.29390,20.148710,-0.000073,20.085024,0.9450,0.434,4.29390,0.00000
2548.00,4.29426,20.148781,-0.000072,20.085081,0.9449,0.434,4.29426,0.00000
2549.00,4.29408,20.148837,-0.000073,20.085128,0.9448,0.435,4.29408,0.00000
2550.00,4.29402,20.148883,-0.000072,20.085132,0.9447,0.435,4.29402,0.00000
2551.00,4.29410,20.148913,-0.000074,20.085114,0.9447,0.435,4.29410,0.00000
2552.00,4.29377,20.148936,-0.000073,20.085121,0.9446,0.435,4.29377,0.00000
2553.00,4.29368,20.148915,-0.000069,20.085081,0.9446,0.435,4.29368,0.00000
2554.00,4.29418,20.148886,-0.000067,20.085007,0.9445,0.435,4.29418,0.00000
2555.00,4.29515,20.148910,-0.000065,20.085000,0.9445,0.435,4.29515,0.00000
2556.00,4.29542,20.149028,-0.000060,20.085126,0.9445,0.434,4.29542,0.00000
2557.00,4.29573,20.149037,-0.000062,20.085127,0.9444,0.435,4.29573,0.00000
2558.00,4.29490,20.149109,-0.000063,20.085149,0.9444,0.435,4.29490,0.00000
2559.00,4.29412,20.149142,-0.000064,20.085136,0.9443,0.435,4.29412,0.00000
2560.00,4.29412,20.149147,-0.000063,20.085088,0.9443,0.435,4.29412,0.00000
2561.00,4.29473,20.149124,-0.000066,20.084991,0.9442,0.435,4.29473,0.00000
2562.00,4.29484,20.149147,-0.000065,20.084971,0.9441,0.435,4.29484,0.00000
2563.00,4.29521,20.149114,-0.000067,20.084982,0.9441,0.435,4.29521,0.00000
2564.00,4.29587,20.149079,-0.000066,20.084962,0.9440,0.435,4.29587,0.00000
2565.00,4.29625,20.149127,-0.000065,20.085034,0.9439,0.435,4.29625,0.00000
2566.00,4.29531,20.149152,-0.000065,20.085115,0.9439,0.435,4.29531,0.00000
2567.00,4.29508,20.149117,-0.000066,20.085088,0.9438,0.435,4.29508,0.00000
2568.00,4.29532,20.149168,-0.000065,20.085047,0.9438,0.435,4.29532,0.00000
2569.00,4.29513,20.149242,-0.000068,20.085072,0.9437,0.435,4.29513,0.00000
2570.00,4.29476,20.149282,-0.000069,20.085104,0.9437,0.436,4.29476,0.00000
2571.00,4.29551,20.149243,-0.000068,20.085030,0.9437,0.436,4.29551,0.00000
2572.00,4.29523,20.149297,-0.000067,20.085095,0.9436,0.435,4.29523,0.00000
2573.00,4.29527,20.149250,-0.000067,20.085115,0.9436,0.436,4.29527,0.00000
2574.00,4.29526,20.149180,-0.000066,20.085038,0.9435,0.436,4.29526,0.00000
2575.00,4.29461,20.149168,-0.000068,20.084969,0.9435,0.436,4.29461,0.00000
2576.00,4.29392,20.149306,-0.000072,20.085033,0.9434,0.436,4.29392,0.00000
2577.00,4.29424,20.149430,-0.000071,20.085103,0.9434,0.436,4.29424,0.00000
2578.00,4.29433,20.149447,-0.000070,20.085072,0.9433,0.436,4.29433,0.00000
2579.00,4.29485,20.149534,-0.000068,20.085149,0.9432,0.436,4.29485,0.00000
2580.00,4.29550,20.149528,-0.000065,20.085102,0.9432,0.436,4.29550,0.00000
2581.00,4.29479,20.149482,-0.000060,20.085074,0.9432,0.436,4.29479,0.00000
2582.00,4.29411,20.149371,-0.000060,20.084925,0.9431,0.436,4.29411,0.00000
2583.00,4.29404,20.149411,-0.000060,20.084927,0.9431,0.436,4.29404,0.00000
2584.00,4.29445,20.149362,-0.000061,20.084887,0.9431,0.436,4.29445,0.00000
2585.00,4.29458,20.149446,-0.000061,20.084996,0.9430,0.436,4.29458,0.00000
2586.00,4.29604,20.149497,-0.000062,20.084982,0.9430,0.436,4.29604,0.00000
2587.00,4.29647,20.149623,-0.000062,20.085086,0.9430,0.436,4.29647,0.00000
2588.00,4.29650,20.149613,-0.000063,20.085053,0.9429,0.436,4.29650,0.00000
2589.00,4.29550,20.149629,-0.000063,20.085041,0.9429,0.436,4.29550,0.00000
2590.00,4.29558,20.149616,-0.000063,20.084995,0.9429,0.436,4.29558,0.00000
2591.00,4.29571,20.149634,-0.000065,20.085064,0.9429,0.436,4.29571,0.00000
2592.00,4.29587,20.149553,-0.000066,20.085007,0.9428,0.436,4.29587,0.00000
2593.00,4.29531,20.149495,-0.000066,20.085011,0.9428,0.436,4.29531,0.00000
2594.00,4.29437,20.149643,-0.000066,20.085169,0.9428,0.437,4.29437,0.00000
2595.00,4.29367,20.149690,-0.000064,20.085218,0.9428,0.437,4.29367,0.00000
2596.00,4.29341,20.149674,-0.000063,20.085139,0.9428,0.436,4.29341,0.00000
2597.00,4.29452,20.149736,-0.000062,20.085143,0.9427,0.436,4.29452,0.00000
2598.00,4.29553,20.149888,-0.000060,20.085199,0.9428,0.436,4.29553,0.00000
2599.00,4.29662,20.149857,-0.000058,20.085097,0.9427,0.436,4.29662,0.00000
2600.00,4.29708,20.149851,-0.000061,20.085064,0.9428,0.436,4.29708,0.00000
2601.00,4.29694,20.149869,-0.000063,20.085089,0.9428,0.436,4.29694,0.00000
2602.00,4.29603,20.149991,-0.000065,20.085191,0.9428,0.437,4.29603,0.00000
2603.00,4.29520,20.149989,-0.000067,20.085171,0.9429,0.437,4.29520,0.00000
2604.00,4.29518,20.149976,-0.000069,20.085150,0.9430,0.437,4.29518,0.00000
2605.00,4.29494,20.149963,-0.000066,20.085113,0.9430,0.437,4.29494,0.00000
2606.00,4.29555,20.149998,-0.000065,20.085133,0.9431,0.437,4.29555,0.00000
2607.00,4.29608,20.150019,-0.000065,20.085141,0.9432,0.437,4.29608,0.00000
2608.00,4.29724,20.150103,-0.000062,20.085249,0.9433,0.437,4.29724,0.00000
2609.00,4.29724,20.150184,-0.000062,20.085282,0.9434,0.437,4.29724,0.00000
2610.00,4.29754,20.150195,-0.000064,20.085293,0.9435,0.437,4.29754,0.00000
2611.00,4.29731,20.150196,-0.000067,20.085222,0.9436,0.437,4.29731,0.00000
2612.00,4.29690,20.150151,-0.000066,20.085129,0.9437,0.437,4.29690,0.00000
2613.00,4.29617,20.150166,-0.000070,20.085056,0.9438,0.437,4.29617,0.00000
2614.00,4.29643,20.150118,-0.000068,20.085004,0.9439,0.437,4.29643,0.00000
2615.00,4.29620,20.150167,-0.000072,20.085031,0.9440,0.437,4.29620,0.00000
2616.00,4.29615,20.150178,-0.000070,20.085022,0.9442,0.437,4.29615,0.00000
2617.00,4.29662,20.150145,-0.000070,20.085015,0.9443,0.438,4.29662,0.00000
2618.00,4.29641,20.150066,-0.000070,20.084949,0.9444,0.438,4.29641,0.00000
2619.00,4.29640,20.150102,-0.000073,20.084939,0.9445,0.438,4.29640,0.00000
2620.00,4.29679,20.150159,-0.000070,20.084953,0.9446,0.438,4.29679,0.00000
2621.00,4.29699,20.150213,-0.000071,20.084990,0.9447,0.438,4.29699,0.00000
2622.00,4.29657,20.150245,-0.000071,20.084970,0.9448,0.438,4.29657,0.00000
2623.00,4.29660,20.150301,-0.000069,20.084983,0.9450,0.438,4.29660,0.00000
2624.00,4.29605,20.150311,-0.000066,20.084976,0.9451,0.438,4.29605,0.00000
2625.00,4.29580,20.150319,-0.000067,20.084931,0.9452,0.438,4.29580,0.00000
2626.00,4.29587,20.150415,-0.000066,20.084999,0.9454,0.438,4.29587,0.00000
2627.00,4.29638,20.150399,-0.000068,20.084997,0.9455,0.438,4.29638,0.00000
2628.00,4.29664,20.150399,-0.000070,20.084984,0.9456,0.438,4.29664,0.00000
2629.00,4.29678,20.150419,-0.000073,20.085013,0.9457,0.438,4.29678,0.00000
2630.00,4.29634,20.150423,-0.000072,20.085045,0.9458,0.438,4.29634,0.00000
2631.00,4.29573,20.150348,-0.000072,20.085005,0.9459,0.438,4.29573,0.00000
2632.00,4.29550,20.150426,-0.000071,20.085066,0.9460,0.438,4.29550,0.00000
2633.00,4.29505,20.150459,-0.000072,20.085097,0.9461,0.438,4.29505,0.00000
2634.00,4.29478,20.150457,-0.000073,20.085065,0.9462,0.438,4.29478,0.00000
2635.00,4.29528,20.150476,-0.000077,20.085049,0.9463,0.439,4.29528,0.00000
2636.00,4.29553,20.150574,-0.000079,20.085081,0.9464,0.439,4.29553,0.00000
2637.00,4.29532,20.150546,-0.000081,20.085010,0.9464,0.439,4.29532,0.00000
2638.00,4.29550,20.150591,-0.000079,20.085001,0.9465,0.439,4.29550,0.00000
2639.00,4.29646,20.150663,-0.000076,20.085014,0.9466,0.439,4.29646,0.00000
2640.00,4.29721,20.150699,-0.000076,20.085049,0.9467,0.439,4.29721,0.00000
2641.00,4.29763,20.150603,-0.000077,20.084991,0.9468,0.439,4.29763,0.00000
2642.00,4.29733,20.150701,-0.000076,20.085061,0.9468,0.439,4.29733,0.00000
2643.00,4.29760,20.150730,-0.000076,20.085131,0.9469,0.439,4.29760,0.00000
2644.00,4.29633,20.150706,-0.000079,20.085156,0.9470,0.440,4.29633,0.00000
2645.00,4.29554,20.150743,-0.000077,20.085145,0.9471,0.439,4.29554,0.00000
2646.00,4.29565,20.150832,-0.000073,20.085201,0.9472,0.439,4.29565,0.00000
2647.00,4.29551,20.150885,-0.000071,20.085222,0.9473,0.439,4.29551,0.00000
2648.00,4.29553,20.150891,-0.000073,20.085167,0.9473,0.439,4.29553,0.00000
2649.00,4.29555,20.150961,-0.000073,20.085189,0.9474,0.440,4.29555,0.00000
2650.00,4.29475,20.150878,-0.000074,20.085120,0.9474,0.440,4.29475,0.00000
2651.00,4.29289,20.150861,-0.000075,20.085115,0.9475,0.440,4.29289,0.00000
2652.00,4.29301,20.150794,-0.000072,20.085053,0.9476,0.440,4.29301,0.00000
@15,2.5000,5.0, 2650.078 
2653.00,4.29339,20.150827,-0.000070,20.085056,0.9476,0.440,4.29339,0.00000
2654.00,4.29281,20.150735,-0.000070,20.084981,0.9476,0.440,4.29281,0.00000
2655.00,4.28708,20.150736,-0.000069,20.084945,0.9477,0.440,4.28708,0.00000
2656.00,4.27562,20.150817,-0.000067,20.084944,0.9477,0.440,4.27562,0.00000
2657.00,4.25810,20.150942,-0.000067,20.085010,0.9477,0.440,4.25810,0.00000
2658.00,4.23680,20.151001,-0.000065,20.085043,0.9478,0.440,4.23680,0.00000
2659.00,4.21578,20.151177,-0.000063,20.085147,0.9478,0.440,4.21578,0.00000
2660.00,4.20367,20.151305,-0.000065,20.085257,0.9478,0.440,4.20367,0.00000
2661.00,4.20132,20.151355,-0.000066,20.085312,0.9478,0.440,4.20132,0.00000
2662.00,4.20723,20.151346,-0.000066,20.085314,0.9479,0.440,4.20723,0.00000
2663.00,4.21892,20.151272,-0.000070,20.085236,0.9479,0.440,4.21892,0.00000
2664.00,4.23346,20.151290,-0.000071,20.085262,0.9479,0.440,4.23346,0.00000
2665.00,4.24509,20.151267,-0.000069,20.085210,0.9479,0.440,4.24509,0.00000
2666.00,4.25408,20.151291,-0.000069,20.085175,0.9479,0.440,4.25408,0.00000
2667.00,4.26032,20.151251,-0.000070,20.085107,0.9479,0.441,4.26032,0.00000
2668.00,4.26373,20.151339,-0.000068,20.085190,0.9480,0.441,4.26373,0.00000
2669.00,4.26687,20.151300,-0.000064,20.085107,0.9480,0.440,4.26687,0.00000
2670.00,4.26893,20.151373,-0.000063,20.085159,0.9481,0.440,4.26893,0.00000
2671.00,4.27105,20.151326,-0.000063,20.085097,0.9481,0.440,4.27105,0.00000
2672.00,4.27286,20.151396,-0.000064,20.085145,0.9482,0.440,4.27286,0.00000
2673.00,4.27505,20.151343,-0.000065,20.085054,0.9482,0.440,4.27505,0.00000
2674.00,4.27578,20.151402,-0.000066,20.085113,0.9483,0.441,4.27578,0.00000
2675.00,4.27703,20.151352,-0.000064,20.085061,0.9483,0.441,4.27703,0.00000
2676.00,4.27728,20.151359,-0.000067,20.085107,0.9483,0.441,4.27728,0.00000
2677.00,4.27747,20.151234,-0.000065,20.084942,0.9483,0.441,4.27747,0.00000
2678.00,4.27809,20.151331,-0.000065,20.085035,0.9484,0.441,4.27809,0.00000
2679.00,4.27880,20.151271,-0.000068,20.084925,0.9484,0.441,4.27880,0.00000
2680.00,4.27915,20.151286,-0.000072,20.084877,0.9485,0.441,4.27915,0.00000
2681.00,4.27893,20.151287,-0.000074,20.084787,0.9485,0.442,4.27893,0.00000
2682.00,4.27919,20.151397,-0.000074,20.084879,0.9485,0.442,4.27919,0.00000
2683.00,4.27898,20.151412,-0.000074,20.084864,0.9486,0.442,4.27898,0.00000
2684.00,4.27846,20.151447,-0.000072,20.084904,0.9486,0.442,4.27846,0.00000
2685.00,4.27894,20.151476,-0.000072,20.084972,0.9486,0.442,4.27894,0.00000
2686.00,4.28027,20.151573,-0.000069,20.085087,0.9486,0.442,4.28027,0.00000
2687.00,4.28110,20.151609,-0.000072,20.085156,0.9486,0.442,4.28110,0.00000
2688.00,4.28162,20.151556,-0.000073,20.085103,0.9487,0.442,4.28162,0.00000
2689.00,4.28282,20.151571,-0.000071,20.085136,0.9487,0.442,4.28282,0.00000
2690.00,4.28356,20.151733,-0.000068,20.085199,0.9487,0.442,4.28356,0.00000
2691.00,4.28455,20.151699,-0.000072,20.085125,0.9488,0.442,4.28455,0.00000
2692.00,4.28538,20.151637,-0.000070,20.085023,0.9488,0.442,4.28538,0.00000
2693.00,4.28590,20.151635,-0.000071,20.084987,0.9489,0.442,4.28590,0.00000
2694.00,4.28565,20.151647,-0.000074,20.084943,0.9489,0.442,4.28565,0.00000
2695.00,4.28548,20.151443,-0.000076,20.084778,0.9490,0.442,4.28548,0.00000
2696.00,4.28496,20.151462,-0.000078,20.084802,0.9490,0.442,4.28496,0.00000
2697.00,4.28418,20.151508,-0.000082,20.084816,0.9491,0.442,4.28418,0.00000
2698.00,4.28498,20.151590,-0.000083,20.084880,0.9491,0.442,4.28498,0.00000
2699.00,4.28583,20.151606,-0.000085,20.084893,0.9493,0.443,4.28583,0.00000
2700.00,4.28598,20.151666,-0.000087,20.084932,0.9493,0.443,4.28598,0.00000
2701.00,4.28637,20.151609,-0.000085,20.084827,0.9494,0.443,4.28637,0.00000
2702.00,4.28684,20.151618,-0.000081,20.084826,0.9494,0.443,4.28684,0.00000
2703.00,4.28678,20.151607,-0.000077,20.084825,0.9495,0.443,4.28678,0.00000
2704.00,4.28737,20.151636,-0.000074,20.084860,0.9495,0.443,4.28737,0.00000
2705.00,4.28822,20.151675,-0.000075,20.084912,0.9496,0.443,4.28822,0.00000
2706.00,4.28952,20.151868,-0.000073,20.085080,0.9497,0.443,4.28952,0.00000
2707.00,4.29032,20.151912,-0.000071,20.085099,0.9497,0.442,4.29032,0.00000
2708.00,4.29073,20.151927,-0.000074,20.085025,0.9498,0.443,4.29073,0.00000
2709.00,4.28992,20.151960,-0.000074,20.084996,0.9499,0.443,4.28992,0.00000
2710.00,4.28957,20.152017,-0.000073,20.084944,0.9499,0.443,4.28957,0.00000
2711.00,4.28843,20.151974,-0.000073,20.084911,0.9499,0.443,4.28843,0.00000
2712.00,4.28805,20.152009,-0.000078,20.084912,0.9500,0.443,4.28805,0.00000
2713.00,4.28759,20.152025,-0.000080,20.084951,0.9500,0.443,4.28759,0.00000
2714.00,4.28938,20.152031,-0.000081,20.084926,0.9501,0.443,4.28938,0.00000
2715.00,4.29002,20.152080,-0.000078,20.084992,0.9502,0.443,4.29002,0.00000
2716.00,4.29013,20.152097,-0.000076,20.085023,0.9502,0.443,4.29013,0.00000
2717.00,4.29030,20.152133,-0.000074,20.085058,0.9503,0.443,4.29030,0.00000
2718.00,4.29125,20.152161,-0.000074,20.085050,0.9504,0.443,4.29125,0.00000
2719.00,4.29108,20.152151,-0.000077,20.085067,0.9505,0.443,4.29108,0.00000
2720.00,4.29065,20.152150,-0.000077,20.085082,0.9506,0.443,4.29065,0.00000
2721.00,4.29001,20.152155,-0.000081,20.085008,0.9506,0.444,4.29001,0.00000
2722.00,4.29008,20.152132,-0.000081,20.084954,0.9507,0.444,4.29008,0.00000
2723.00,4.28920,20.152168,-0.000078,20.084956,0.9508,0.444,4.28920,0.00000
2724.00,4.28871,20.152191,-0.000074,20.084926,0.9509,0.444,4.28871,0.00000
2725.00,4.29021,20.152186,-0.000075,20.084865,0.9510,0.444,4.29021,0.00000
2726.00,4.29108,20.152140,-0.000073,20.084876,0.9511,0.444,4.29108,0.00000
2727.00,4.29125,20.152187,-0.000073,20.084885,0.9512,0.444,4.29125,0.00000
2728.00,4.29183,20.152298,-0.000074,20.084957,0.9513,0.444,4.29183,0.00000
2729.00,4.29187,20.152266,-0.000076,20.084916,0.9514,0.444,4.29187,0.00000
2730.00,4.29021,20.152290,-0.000073,20.084929,0.9515,0.444,4.29021,0.00000
2731.00,4.29033,20.152262,-0.000073,20.084824,0.9516,0.444,4.29033,0.00000
2732.00,4.29031,20.152273,-0.000071,20.084825,0.9517,0.444,4.29031,0.00000
2733.00,4.28913,20.152173,-0.000074,20.084759,0.9518,0.444,4.28913,0.00000
2734.00,4.28823,20.152259,-0.000073,20.084856,0.9520,0.444,4.28823,0.00000
2735.00,4.28898,20.152329,-0.000076,20.084908,0.9521,0.444,4.28898,0.00000
2736.00,4.28919,20.152393,-0.000078,20.084999,0.9522,0.444,4.28919,0.00000
2737.00,4.28874,20.152453,-0.000078,20.085035,0.9523,0.444,4.28874,0.00000
2738.00,4.28995,20.152461,-0.000080,20.084999,0.9524,0.444,4.28995,0.00000
2739.00,4.29086,20.152555,-0.000082,20.085024,0.9525,0.445,4.29086,0.00000
2740.00,4.29054,20.152530,-0.000082,20.084996,0.9526,0.445,4.29054,0.00000
2741.00,4.29032,20.152570,-0.000078,20.084935,0.9527,0.445,4.29032,0.00000
2742.00,4.29046,20.152508,-0.000076,20.084874,0.9528,0.445,4.29046,0.00000
2743.00,4.29033,20.152536,-0.000073,20.084890,0.9529,0.445,4.29033,0.00000
2744.00,4.28956,20.152390,-0.000071,20.084738,0.9529,0.445,4.28956,0.00000
2745.00,4.28974,20.152475,-0.000069,20.084787,0.9531,0.444,4.28974,0.00000
2746.00,4.28990,20.152492,-0.000073,20.084853,0.9532,0.445,4.28990,0.00000
2747.00,4.29016,20.152575,-0.000075,20.084911,0.9532,0.445,4.29016,0.00000
2748.00,4.29055,20.152646,-0.000072,20.084969,0.9534,0.445,4.29055,0.00000
2749.00,4.29156,20.152778,-0.000071,20.085065,0.9534,0.445,4.29156,0.00000
2750.00,4.29243,20.152756,-0.000071,20.084996,0.9535,0.445,4.29243,0.00000
2751.00,4.29274,20.152765,-0.000069,20.084948,0.9536,0.445,4.29274,0.00000
2752.00,4.29260,20.152699,-0.000067,20.084899,0.9537,0.445,4.29260,0.00000
2753.00,4.29192,20.152719,-0.000068,20.084914,0.9537,0.445,4.29192,0.00000
2754.00,4.29178,20.152707,-0.000069,20.084926,0.9538,0.445,4.29178,0.00000
2755.00,4.29109,20.152661,-0.000069,20.084935,0.9538,0.445,4.29109,0.00000
2756.00,4.29117,20.152710,-0.000069,20.084997,0.9539,0.445,4.29117,0.00000
2757.00,4.29170,20.152765,-0.000073,20.084952,0.9540,0.445,4.29170,0.00000
2758.00,4.29185,20.152843,-0.000071,20.085005,0.9540,0.445,4.29185,0.00000
2759.00,4.29155,20.152835,-0.000072,20.085014,0.9541,0.445,4.29155,0.00000
2760.00,4.29151,20.152831,-0.000074,20.084941,0.9541,0.446,4.29151,0.00000
2761.00,4.29141,20.152883,-0.000075,20.084946,0.9542,0.446,4.29141,0.00000
2762.00,4.29089,20.152856,-0.000069,20.084962,0.9542,0.446,4.29089,0.00000
2763.00,4.29080,20.152715,-0.000069,20.084834,0.9542,0.446,4.29080,0.00000
2764.00,4.29139,20.152796,-0.000068,20.084902,0.9542,0.446,4.29139,0.00000
2765.00,4.29178,20.152852,-0.000066,20.084959,0.9543,0.446,4.29178,0.00000
2766.00,4.29207,20.152850,-0.000063,20.084945,0.9543,0.446,4.29207,0.00000
2767.00,4.29310,20.152941,-0.000065,20.085043,0.9543,0.446,4.29310,0.00000
2768.00,4.29306,20.153023,-0.000067,20.085044,0.9543,0.446,4.29306,0.00000
2769.00,4.29196,20.153086,-0.000067,20.084996,0.9543,0.446,4.29196,0.00000
2770.00,4.29236,20.153157,-0.000071,20.084966,0.9543,0.446,4.29236,0.00000
2771.00,4.29221,20.153161,-0.000072,20.084913,0.9543,0.447,4.29221,0.00000
2772.00,4.29164,20.153072,-0.000072,20.084777,0.9543,0.447,4.29164,0.00000
2773.00,4.29138,20.153139,-0.000071,20.084818,0.9543,0.447,4.29138,0.00000
2774.00,4.29141,20.153098,-0.000069,20.084771,0.9543,0.447,4.29141,0.00000
2775.00,4.29091,20.153077,-0.000067,20.084804,0.9543,0.447,4.29091,0.00000
2776.00,4.29032,20.153155,-0.000068,20.084898,0.9543,0.447,4.29032,0.00000
2777.00,4.28978,20.153285,-0.000069,20.084985,0.9543,0.447,4.28978,0.00000
2778.00,4.29035,20.153233,-0.000070,20.084941,0.9543,0.447,4.29035,0.00000
2779.00,4.29117,20.153255,-0.000071,20.084970,0.9543,0.447,4.29117,0.00000
2780.00,4.29133,20.153307,-0.000067,20.085015,0.9543,0.447,4.29133,0.00000
2781.00,4.29103,20.153247,-0.000063,20.084927,0.9543,0.447,4.29103,0.00000
2782.00,4.29121,20.153357,-0.000062,20.085016,0.9542,0.447,4.29121,0.00000
2783.00,4.29104,20.153472,-0.000061,20.085101,0.9542,0.447,4.29104,0.00000
2784.00,4.29103,20.153529,-0.000060,20.085123,0.9543,0.447,4.29103,0.00000
2785.00,4.29034,20.153561,-0.000064,20.085092,0.9542,0.447,4.29034,0.00000
2786.00,4.29090,20.153589,-0.000065,20.085063,0.9542,0.447,4.29090,0.00000
2787.00,4.29139,20.153497,-0.000064,20.084950,0.9542,0.447,4.29139,0.00000
2788.00,4.29184,20.153499,-0.000064,20.084891,0.9542,0.447,4.29184,0.00000
2789.00,4.29207,20.153461,-0.000064,20.084780,0.9542,0.447,4.29207,0.00000
2790.00,4.29247,20.153388,-0.000064,20.084700,0.9541,0.447,4.29247,0.00000
2791.00,4.29265,20.153376,-0.000067,20.084685,0.9541,0.447,4.29265,0.00000
2792.00,4.29247,20.153385,-0.000067,20.084720,0.9540,0.447,4.29247,0.00000
2793.00,4.29244,20.153358,-0.000070,20.084706,0.9540,0.447,4.29244,0.00000
2794.00,4.29262,20.153417,-0.000071,20.084749,0.9540,0.448,4.29262,0.00000
2795.00,4.29253,20.153553,-0.000072,20.084849,0.9540,0.448,4.29253,0.00000
2796.00,4.29211,20.153471,-0.000069,20.084777,0.9539,0.448,4.29211,0.00000
2797.00,4.29179,20.153554,-0.000070,20.084837,0.9539,0.448,4.29179,0.00000
2798.00,4.29147,20.153525,-0.000066,20.084812,0.9539,0.448,4.29147,0.00000
2799.00,4.29168,20.153466,-0.000066,20.084798,0.9538,0.448,4.29168,0.00000
2800.00,4.29182,20.153434,-0.000066,20.084774,0.9538,0.448,4.29182,0.00000
2801.00,4.29299,20.153593,-0.000065,20.084945,0.9537,0.448,4.29299,0.00000
2802.00,4.29349,20.153543,-0.000064,20.084870,0.9537,0.447,4.29349,0.00000
2803.00,4.29390,20.153629,-0.000063,20.084924,0.9537,0.447,4.29390,0.00000
2804.00,4.29285,20.153691,-0.000061,20.085000,0.9537,0.447,4.29285,0.00000
2805.00,4.29310,20.153667,-0.000059,20.084983,0.9537,0.447,4.29310,0.00000
2806.00,4.29279,20.153676,-0.000063,20.084940,0.9536,0.448,4.29279,0.00000
2807.00,4.29311,20.153634,-0.000063,20.084877,0.9536,0.448,4.29311,0.00000
2808.00,4.29266,20.153510,-0.000064,20.084794,0.9536,0.448,4.29266,0.00000
2809.00,4.29269,20.153472,-0.000067,20.084680,0.9535,0.448,4.29269,0.00000
2810.00,4.29234,20.153482,-0.000070,20.084650,0.9536,0.448,4.29234,0.00000
2811.00,4.29177,20.153410,-0.000067,20.084598,0.9536,0.448,4.29177,0.00000
2812.00,4.29109,20.153478,-0.000069,20.084630,0.9536,0.448,4.29109,0.00000
2813.00,4.29129,20.153530,-0.000069,20.084600,0.9536,0.448,4.29129,0.00000
2814.00,4.29166,20.153602,-0.000069,20.084654,0.9536,0.448,4.29166,0.00000
2815.00,4.29176,20.153610,-0.000066,20.084673,0.9536,0.448,4.29176,0.00000
2816.00,4.29224,20.153699,-0.000068,20.084713,0.9537,0.448,4.29224,0.00000
2817.00,4.29246,20.153700,-0.000068,20.084722,0.9537,0.448,4.29246,0.00000
2818.00,4.29318,20.153813,-0.000067,20.084817,0.9537,0.448,4.29318,0.00000
2819.00,4.29370,20.153819,-0.000066,20.084836,0.9537,0.448,4.29370,0.00000
2820.00,4.29455,20.153840,-0.000066,20.084815,0.9537,0.448,4.29455,0.00000
2821.00,4.29519,20.153824,-0.000068,20.084799,0.9538,0.448,4.29519,0.00000
2822.00,4.29620,20.153831,-0.000069,20.084754,0.9538,0.448,4.29620,0.00000
2823.00,4.29507,20.153802,-0.000070,20.084725,0.9539,0.448,4.29507,0.00000
2824.00,4.29581,20.153730,-0.000074,20.084678,0.9539,0.449,4.29581,0.00000
2825.00,4.29589,20.153753,-0.000077,20.084731,0.9540,0.449,4.29589,0.00000
2826.00,4.29464,20.153787,-0.000077,20.084762,0.9540,0.449,4.29464,0.00000
2827.00,4.29404,20.153875,-0.000078,20.084847,0.9540,0.449,4.29404,0.00000
2828.00,4.29484,20.153940,-0.000078,20.084920,0.9541,0.449,4.29484,0.00000
2829.00,4.29374,20.154016,-0.000076,20.084950,0.9541,0.449,4.29374,0.00000
2830.00,4.29228,20.154125,-0.000072,20.085011,0.9542,0.449,4.29228,0.00000
2831.00,4.29239,20.154163,-0.000070,20.085023,0.9542,0.449,4.29239,0.00000
2832.00,4.29265,20.154211,-0.000070,20.084995,0.9543,0.449,4.29265,0.00000
2833.00,4.29319,20.154216,-0.000071,20.084915,0.9544,0.449,4.29319,0.00000
2834.00,4.29319,20.154294,-0.000072,20.084925,0.9544,0.450,4.29319,0.00000
2835.00,4.29419,20.154287,-0.000074,20.084872,0.9545,0.450,4.29419,0.00000
2836.00,4.29388,20.154337,-0.000075,20.084892,0.9546,0.450,4.29388,0.00000
2837.00,4.29298,20.154309,-0.000075,20.084930,0.9546,0.450,4.29298,0.00000
2838.00,4.29284,20.154330,-0.000074,20.084978,0.9547,0.450,4.29284,0.00000
2839.00,4.29324,20.154404,-0.000076,20.085058,0.9548,0.450,4.29324,0.00000
2840.00,4.29303,20.154421,-0.000076,20.085080,0.9549,0.450,4.29303,0.00000
2841.00,4.29350,20.154421,-0.000076,20.085078,0.9549,0.450,4.29350,0.00000
2842.00,4.29365,20.154481,-0.000076,20.085104,0.9550,0.451,4.29365,0.00000
@16,2.5000,5.0, 2840.041 
2843.00,4.29311,20.154495,-0.000070,20.085081,0.9550,0.450,4.29311,0.00000
2844.00,4.29119,20.154468,-0.000062,20.085046,0.9551,0.450,4.29119,0.00000
2845.00,4.28399,20.154476,-0.000059,20.085017,0.9552,0.450,4.28399,0.00000
2846.00,4.27212,20.154515,-0.000056,20.085004,0.9553,0.450,4.27212,0.00000
2847.00,4.25549,20.154526,-0.000054,20.084988,0.9554,0.450,4.25549,0.00000
2848.00,4.23537,20.154563,-0.000060,20.085068,0.9555,0.450,4.23537,0.00000
2849.00,4.21452,20.154532,-0.000065,20.085069,0.9555,0.450,4.21452,0.00000
2850.00,4.20244,20.154556,-0.000067,20.085076,0.9556,0.451,4.20244,0.00000
2851.00,4.19979,20.154670,-0.000069,20.085126,0.9557,0.451,4.19979,0.00000
2852.00,4.20543,20.154723,-0.000070,20.085120,0.9558,0.451,4.20543,0.00000
2853.00,4.21765,20.154695,-0.000070,20.085014,0.9559,0.451,4.21765,0.00000
2854.00,4.23358,20.154758,-0.000070,20.084979,0.9560,0.451,4.23358,0.00000
2855.00,4.24531,20.154876,-0.000068,20.085075,0.9561,0.451,4.24531,0.00000
2856.00,4.25313,20.154842,-0.000068,20.085070,0.9561,0.451,4.25313,0.00000
2857.00,4.25896,20.154840,-0.000067,20.085100,0.9562,0.451,4.25896,0.00000
2858.00,4.26149,20.154825,-0.000062,20.085079,0.9563,0.451,4.26149,0.00000
2859.00,4.26376,20.154779,-0.000059,20.085063,0.9563,0.451,4.26376,0.00000
2860.00,4.26720,20.154788,-0.000059,20.085070,0.9563,0.451,4.26720,0.00000
2861.00,4.26961,20.154819,-0.000055,20.085104,0.9564,0.450,4.26961,0.00000
2862.00,4.27158,20.154841,-0.000051,20.085080,0.9564,0.450,4.27158,0.00000
2863.00,4.27304,20.154924,-0.000057,20.085137,0.9565,0.450,4.27304,0.00000
2864.00,4.27360,20.155017,-0.000062,20.085204,0.9565,0.451,4.27360,0.00000
2865.00,4.27398,20.154922,-0.000063,20.085118,0.9566,0.451,4.27398,0.00000
2866.00,4.27461,20.154904,-0.000064,20.085070,0.9566,0.451,4.27461,0.00000
2867.00,4.27451,20.154873,-0.000069,20.085088,0.9567,0.451,4.27451,0.00000
2868.00,4.27571,20.154923,-0.000065,20.085138,0.9568,0.451,4.27571,0.00000
2869.00,4.27686,20.154915,-0.000064,20.085150,0.9568,0.451,4.27686,0.00000
2870.00,4.27803,20.154986,-0.000062,20.085184,0.9569,0.451,4.27803,0.00000
2871.00,4.27860,20.154993,-0.000063,20.085187,0.9569,0.451,4.27860,0.00000
2872.00,4.27991,20.155007,-0.000065,20.085143,0.9569,0.451,4.27991,0.00000
2873.00,4.28013,20.155041,-0.000066,20.085169,0.9570,0.451,4.28013,0.00000
2874.00,4.28037,20.155120,-0.000064,20.085134,0.9570,0.451,4.28037,0.00000
2875.00,4.28066,20.155175,-0.000065,20.085126,0.9570,0.451,4.28066,0.00000
2876.00,4.28074,20.155230,-0.000065,20.085124,0.9570,0.451,4.28074,0.00000
2877.00,4.27962,20.155295,-0.000064,20.085184,0.9570,0.451,4.27962,0.00000
2878.00,4.27983,20.155278,-0.000063,20.085129,0.9570,0.451,4.27983,0.00000
2879.00,4.28039,20.155333,-0.000061,20.085185,0.9570,0.451,4.28039,0.00000
2880.00,4.28112,20.155266,-0.000061,20.085125,0.9570,0.451,4.28112,0.00000
2881.00,4.28202,20.155262,-0.000062,20.085069,0.9570,0.452,4.28202,0.00000
2882.00,4.28325,20.155261,-0.000062,20.085004,0.9570,0.452,4.28325,0.00000
2883.00,4.28337,20.155410,-0.000064,20.085084,0.9570,0.452,4.28337,0.00000
2884.00,4.28242,20.155331,-0.000067,20.084976,0.9569,0.452,4.28242,0.00000
2885.00,4.28194,20.155291,-0.000068,20.084901,0.9569,0.452,4.28194,0.00000
2886.00,4.28178,20.155230,-0.000068,20.084862,0.9568,0.452,4.28178,0.00000
2887.00,4.28234,20.155234,-0.000066,20.084870,0.9568,0.452,4.28234,0.00000
2888.00,4.28222,20.155151,-0.000064,20.084847,0.9567,0.452,4.28222,0.00000
2889.00,4.28275,20.155152,-0.000063,20.084833,0.9566,0.452,4.28275,0.00000
2890.00,4.28277,20.155276,-0.000064,20.084959,0.9566,0.452,4.28277,0.00000
2891.00,4.28309,20.155291,-0.000063,20.084945,0.9566,0.452,4.28309,0.00000
2892.00,4.28268,20.155250,-0.000065,20.084889,0.9565,0.452,4.28268,0.00000
2893.00,4.28347,20.155232,-0.000066,20.084834,0.9565,0.452,4.28347,0.00000
2894.00,4.28493,20.155235,-0.000067,20.084842,0.9564,0.452,4.28493,0.00000
2895.00,4.28581,20.155246,-0.000065,20.084819,0.9564,0.452,4.28581,0.00000
2896.00,4.28595,20.155391,-0.000068,20.084953,0.9564,0.452,4.28595,0.00000
2897.00,4.28662,20.155465,-0.000070,20.085011,0.9564,0.452,4.28662,0.00000
2898.00,4.28658,20.155458,-0.000071,20.084943,0.9564,0.453,4.28658,0.00000
2899.00,4.28537,20.155630,-0.000074,20.085046,0.9564,0.453,4.28537,0.00000
2900.00,4.28514,20.155573,-0.000077,20.084956,0.9564,0.453,4.28514,0.00000
2901.00,4.28567,20.155571,-0.000078,20.084917,0.9564,0.453,4.28567,0.00000
2902.00,4.28540,20.155652,-0.000077,20.084929,0.9564,0.453,4.28540,0.00000
2903.00,4.28580,20.155678,-0.000074,20.084949,0.9564,0.453,4.28580,0.00000
2904.00,4.28682,20.155635,-0.000071,20.084908,0.9564,0.453,4.28682,0.00000
2905.00,4.28773,20.155735,-0.000068,20.084992,0.9564,0.453,4.28773,0.00000
2906.00,4.28881,20.155749,-0.000066,20.085012,0.9564,0.453,4.28881,0.00000
2907.00,4.28937,20.155694,-0.000066,20.084959,0.9564,0.453,4.28937,0.00000
2908.00,4.29069,20.155741,-0.000068,20.084993,0.9564,0.453,4.29069,0.00000
2909.00,4.29115,20.155638,-0.000075,20.084888,0.9564,0.454,4.29115,0.00000
2910.00,4.29065,20.155669,-0.000077,20.084877,0.9564,0.454,4.29065,0.00000
2911.00,4.29034,20.155682,-0.000078,20.084834,0.9565,0.454,4.29034,0.00000
2912.00,4.29063,20.155717,-0.000078,20.084862,0.9565,0.454,4.29063,0.00000
2913.00,4.28928,20.155759,-0.000078,20.084850,0.9565,0.454,4.28928,0.00000
2914.00,4.28813,20.155978,-0.000075,20.085001,0.9566,0.454,4.28813,0.00000
2915.00,4.28827,20.156005,-0.000073,20.085037,0.9566,0.454,4.28827,0.00000
2916.00,4.28860,20.156018,-0.000073,20.085110,0.9567,0.454,4.28860,0.00000
2917.00,4.28823,20.156082,-0.000074,20.085131,0.9568,0.454,4.28823,0.00000
2918.00,4.28811,20.156044,-0.000074,20.085134,0.9568,0.454,4.28811,0.00000
2919.00,4.28909,20.155929,-0.000076,20.084987,0.9568,0.454,4.28909,0.00000
2920.00,4.28919,20.155961,-0.000077,20.084961,0.9568,0.454,4.28919,0.00000
2921.00,4.28813,20.155964,-0.000075,20.084895,0.9569,0.454,4.28813,0.00000
2922.00,4.28839,20.155980,-0.000079,20.084890,0.9569,0.455,4.28839,0.00000
2923.00,4.28854,20.156056,-0.000081,20.084915,0.9569,0.455,4.28854,0.00000
2924.00,4.28837,20.156171,-0.000079,20.085015,0.9570,0.455,4.28837,0.00000
2925.00,4.28795,20.156084,-0.000078,20.084955,0.9570,0.455,4.28795,0.00000
2926.00,4.28846,20.156088,-0.000078,20.084922,0.9570,0.455,4.28846,0.00000
2927.00,4.28840,20.156084,-0.000073,20.084893,0.9571,0.455,4.28840,0.00000
2928.00,4.28844,20.156105,-0.000072,20.084871,0.9571,0.455,4.28844,0.00000
2929.00,4.28857,20.156077,-0.000068,20.084844,0.9572,0.455,4.28857,0.00000
2930.00,4.28866,20.156187,-0.000067,20.084896,0.9572,0.455,4.28866,0.00000
2931.00,4.28941,20.156195,-0.000070,20.084922,0.9572,0.455,4.28941,0.00000
2932.00,4.28956,20.156319,-0.000071,20.085049,0.9573,0.455,4.28956,0.00000
2933.00,4.28993,20.156293,-0.000070,20.085013,0.9573,0.455,4.28993,0.00000
2934.00,4.28986,20.156244,-0.000073,20.084962,0.9573,0.455,4.28986,0.00000
2935.00,4.28967,20.156255,-0.000073,20.085025,0.9573,0.455,4.28967,0.00000
2936.00,4.28851,20.156257,-0.000072,20.084981,0.9573,0.455,4.28851,0.00000
2937.00,4.28856,20.156160,-0.000070,20.084880,0.9574,0.455,4.28856,0.00000
2938.00,4.28805,20.156190,-0.000070,20.084933,0.9574,0.455,4.28805,0.00000
2939.00,4.28742,20.156292,-0.000069,20.085027,0.9575,0.455,4.28742,0.00000
2940.00,4.28719,20.156254,-0.000068,20.084952,0.9576,0.455,4.28719,0.00000
2941.00,4.28740,20.156312,-0.000066,20.085002,0.9576,0.455,4.28740,0.00000
2942.00,4.28768,20.156430,-0.000069,20.085081,0.9577,0.456,4.28768,0.00000
2943.00,4.28839,20.156425,-0.000069,20.085057,0.9577,0.456,4.28839,0.00000
2944.00,4.28921,20.156365,-0.000066,20.084953,0.9578,0.455,4.28921,0.00000
2945.00,4.29025,20.156472,-0.000067,20.085015,0.9578,0.456,4.29025,0.00000
2946.00,4.29100,20.156523,-0.000070,20.085044,0.9578,0.456,4.29100,0.00000
2947.00,4.29100,20.156501,-0.000069,20.085029,0.9579,0.456,4.29100,0.00000
2948.00,4.29101,20.156532,-0.000069,20.085023,0.9579,0.456,4.29101,0.00000
2949.00,4.29102,20.156548,-0.000071,20.085080,0.9580,0.456,4.29102,0.00000
2950.00,4.29042,20.156473,-0.000066,20.085005,0.9580,0.456,4.29042,0.00000
2951.00,4.28969,20.156564,-0.000064,20.085032,0.9581,0.456,4.28969,0.00000
2952.00,4.28947,20.156568,-0.000063,20.084986,0.9581,0.456,4.28947,0.00000
2953.00,4.28949,20.156650,-0.000063,20.085063,0.9582,0.456,4.28949,0.00000
2954.00,4.28925,20.156736,-0.000062,20.085100,0.9582,0.456,4.28925,0.00000
2955.00,4.28951,20.156754,-0.000068,20.085073,0.9583,0.456,4.28951,0.00000
2956.00,4.28948,20.156726,-0.000068,20.085066,0.9583,0.456,4.28948,0.00000
2957.00,4.28879,20.156792,-0.000067,20.085114,0.9584,0.456,4.28879,0.00000
2958.00,4.28841,20.156757,-0.000069,20.085034,0.9584,0.456,4.28841,0.00000
2959.00,4.28923,20.156790,-0.000070,20.085056,0.9584,0.456,4.28923,0.00000
2960.00,4.28922,20.156862,-0.000067,20.085133,0.9584,0.456,4.28922,0.00000
2961.00,4.28985,20.156888,-0.000069,20.085136,0.9584,0.457,4.28985,0.00000
2962.00,4.29032,20.156891,-0.000069,20.085112,0.9584,0.457,4.29032,0.00000
2963.00,4.29057,20.157001,-0.000070,20.085171,0.9584,0.457,4.29057,0.00000
2964.00,4.28976,20.157008,-0.000072,20.085144,0.9584,0.457,4.28976,0.00000
2965.00,4.28998,20.156975,-0.000074,20.085097,0.9584,0.457,4.28998,0.00000
2966.00,4.28958,20.156979,-0.000071,20.085119,0.9584,0.457,4.28958,0.00000
2967.00,4.28966,20.156990,-0.000071,20.085159,0.9584,0.457,4.28966,0.00000
2968.00,4.28910,20.156953,-0.000068,20.085145,0.9585,0.457,4.28910,0.00000
2969.00,4.28891,20.156991,-0.000066,20.085195,0.9585,0.457,4.28891,0.00000
2970.00,4.28883,20.157030,-0.000065,20.085211,0.9585,0.457,4.28883,0.00000
2971.00,4.28894,20.157015,-0.000062,20.085168,0.9585,0.457,4.28894,0.00000
2972.00,4.28892,20.156939,-0.000064,20.085048,0.9585,0.457,4.28892,0.00000
2973.00,4.28965,20.156973,-0.000064,20.085062,0.9585,0.457,4.28965,0.00000
2974.00,4.28963,20.156978,-0.000063,20.085039,0.9585,0.457,4.28963,0.00000
2975.00,4.29059,20.157059,-0.000063,20.085105,0.9585,0.457,4.29059,0.00000
2976.00,4.29070,20.157124,-0.000064,20.085134,0.9586,0.457,4.29070,0.00000
2977.00,4.29075,20.157235,-0.000061,20.085215,0.9586,0.457,4.29075,0.00000
2978.00,4.29052,20.157233,-0.000060,20.085186,0.9587,0.457,4.29052,0.00000
2979.00,4.29050,20.157218,-0.000060,20.085156,0.9587,0.457,4.29050,0.00000
2980.00,4.28920,20.157195,-0.000060,20.085111,0.9588,0.457,4.28920,0.00000
2981.00,4.28875,20.157139,-0.000060,20.085000,0.9588,0.457,4.28875,0.00000
2982.00,4.28859,20.157132,-0.000060,20.085021,0.9589,0.457,4.28859,0.00000
2983.00,4.28755,20.157101,-0.000060,20.084995,0.9590,0.457,4.28755,0.00000
2984.00,4.28772,20.157135,-0.000062,20.084964,0.9591,0.457,4.28772,0.00000
2985.00,4.28787,20.157225,-0.000062,20.084992,0.9591,0.458,4.28787,0.00000
2986.00,4.28756,20.157281,-0.000064,20.085058,0.9592,0.458,4.28756,0.00000
2987.00,4.28753,20.157310,-0.000066,20.085020,0.9592,0.458,4.28753,0.00000
2988.00,4.28895,20.157400,-0.000067,20.085084,0.9593,0.458,4.28895,0.00000
2989.00,4.28955,20.157455,-0.000066,20.085169,0.9593,0.458,4.28955,0.00000
2990.00,4.28986,20.157394,-0.000067,20.085140,0.9594,0.458,4.28986,0.00000
2991.00,4.28996,20.157477,-0.000063,20.085186,0.9595,0.458,4.28996,0.00000
2992.00,4.29071,20.157455,-0.000060,20.085151,0.9595,0.458,4.29071,0.00000
2993.00,4.29045,20.157553,-0.000059,20.085209,0.9596,0.458,4.29045,0.00000
2994.00,4.29030,20.157544,-0.000060,20.085132,0.9596,0.458,4.29030,0.00000
2995.00,4.29054,20.157567,-0.000059,20.085105,0.9597,0.458,4.29054,0.00000
2996.00,4.29155,20.157579,-0.000061,20.085108,0.9597,0.458,4.29155,0.00000
2997.00,4.29112,20.157603,-0.000062,20.085106,0.9598,0.458,4.29112,0.00000
2998.00,4.29153,20.157549,-0.000064,20.085051,0.9599,0.458,4.29153,0.00000
2999.00,4.29118,20.157515,-0.000064,20.085044,0.9599,0.458,4.29118,0.00000
3000.00,4.29056,20.157490,-0.000069,20.085028,0.9600,0.459,4.29056,0.00000
3001.00,4.29008,20.157535,-0.000070,20.085030,0.9600,0.459,4.29008,0.00000
3002.00,4.29034,20.157652,-0.000072,20.085126,0.9601,0.459,4.29034,0.00000
3003.00,4.28961,20.157629,-0.000068,20.085070,0.9601,0.459,4.28961,0.00000
3004.00,4.28988,20.157716,-0.000068,20.085130,0.9601,0.459,4.28988,0.00000
3005.00,4.29027,20.157805,-0.000067,20.085146,0.9601,0.459,4.29027,0.00000
3006.00,4.29021,20.157654,-0.000064,20.084995,0.9601,0.459,4.29021,0.00000
3007.00,4.29045,20.157650,-0.000064,20.084972,0.9602,0.459,4.29045,0.00000
3008.00,4.29071,20.157685,-0.000070,20.085027,0.9602,0.459,4.29071,0.00000
3009.00,4.29130,20.157724,-0.000071,20.084997,0.9602,0.459,4.29130,0.00000
3010.00,4.29099,20.157689,-0.000069,20.084931,0.9602,0.459,4.29099,0.00000
3011.00,4.29122,20.157766,-0.000071,20.085025,0.9601,0.459,4.29122,0.00000
3012.00,4.29017,20.157738,-0.000072,20.084993,0.9601,0.459,4.29017,0.00000
3013.00,4.28933,20.157706,-0.000069,20.084898,0.9601,0.459,4.28933,0.00000
3014.00,4.28800,20.157753,-0.000068,20.084969,0.9601,0.459,4.28800,0.00000
3015.00,4.28808,20.157865,-0.000071,20.085066,0.9601,0.459,4.28808,0.00000
3016.00,4.28808,20.157835,-0.000069,20.084990,0.9601,0.459,4.28808,0.00000
3017.00,4.28893,20.157765,-0.000070,20.084938,0.9600,0.459,4.28893,0.00000
3018.00,4.29002,20.157842,-0.000074,20.085018,0.9600,0.460,4.29002,0.00000
3019.00,4.29059,20.157836,-0.000071,20.084953,0.9599,0.460,4.29059,0.00000
3020.00,4.29020,20.157822,-0.000070,20.084956,0.9599,0.460,4.29020,0.00000
3021.00,4.29025,20.157928,-0.000070,20.085044,0.9599,0.460,4.29025,0.00000
3022.00,4.28998,20.158056,-0.000069,20.085141,0.9598,0.460,4.28998,0.00000
3023.00,4.28981,20.158141,-0.000066,20.085139,0.9598,0.460,4.28981,0.00000
3024.00,4.28958,20.158107,-0.000067,20.085075,0.9597,0.460,4.28958,0.00000
3025.00,4.29058,20.158105,-0.000064,20.085031,0.9597,0.460,4.29058,0.00000
3026.00,4.29016,20.158131,-0.000064,20.085029,0.9597,0.460,4.29016,0.00000
3027.00,4.29018,20.158142,-0.000066,20.084964,0.9596,0.460,4.29018,0.00000
3028.00,4.29015,20.158097,-0.000069,20.084930,0.9596,0.460,4.29015,0.00000
3029.00,4.28957,20.158121,-0.000071,20.084989,0.9596,0.460,4.28957,0.00000
3030.00,4.28913,20.158146,-0.000072,20.085047,0.9596,0.460,4.28913,0.00000
3031.00,4.28919,20.158137,-0.000073,20.085042,0.9595,0.460,4.28919,0.00000
3032.00,4.28960,20.158132,-0.000070,20.085061,0.9595,0.460,4.28960,0.00000
