# Supplementary material for: A nucleotide-sensing oligomerization mechanism that controls NrdR-dependent transcription of ribonucleotide reductases
Source: Nat Commun. 2022 May 16;13:2700. doi: 10.1038/s41467-022-30328-1 (PMC9110341; doi:10.1038/s41467-022-30328-1)
Supplement: Supplementary file 10 — Source Data [file 41467_2022_30328_MOESM10_ESM.zip › Source data NrdR/Suppl Fig 12 source data/ITC at 20 degrees (Suppl Fig 12a,c)/AMP to NrdR/R38AMP200toNrdR20deg20.itc]

$ITC
$ 16 
$NOT
$ 20 
$ 60 
$ 1000 
$ 5 
$ 2 
$ADCGainCode:  0 
$False,True,True
$ 0.6 , 1.2 , 120 , 5 
$ 2.5 , 5 , 200 , 5 
$ 2.5 , 5 , 200 , 5 
$ 2.5 , 5 , 200 , 5 
$ 2.5 , 5 , 200 , 5 
$ 2.5 , 5 , 200 , 5 
$ 2.5 , 5 , 200 , 5 
$ 2.5 , 5 , 200 , 5 
$ 2.5 , 5 , 200 , 5 
$ 2.5 , 5 , 200 , 5 
$ 2.5 , 5 , 200 , 5 
$ 2.5 , 5 , 200 , 5 
$ 2.5 , 5 , 200 , 5 
$ 2.5 , 5 , 200 , 5 
$ 2.5 , 5 , 200 , 5 
$ 2.5 , 5 , 200 , 5 
# 0 
# 0.2 
# 0.02 
# 0.2068 
# 20 
# 3.8602 
# 9.74 
?
% ITC200_05.14.976
% 0.2068 
% 3.8602 
%-0.590864 , 29.66499 
% 0.034375 , 29.28716 
% 0.8333333 
% 168160 , 168170 
% 0.25 , 81 
%-0.002934 ,-0.034078 
%-20 , 8 
% 0 , 0 
% 0 
% 128000       127243 
% 43.1 
% 500 , 750 , 1000 , 750 
% 0.04257 ,-0.00249 , 0.000047734 ,-0.000000435026 , 0.00000000201917 
% ITC200 Ver: 1.26.3
@0
5.00,4.38092,20.107586,-0.000180,20.108994,0.9611,0.248,4.38092,0.00000
6.00,4.38053,20.107516,-0.000181,20.108922,0.9617,0.248,4.38053,0.00000
7.00,4.38043,20.107479,-0.000183,20.108904,0.9623,0.249,4.38043,0.00000
8.00,4.37978,20.107429,-0.000178,20.108795,0.9629,0.249,4.37978,0.00000
9.00,4.37957,20.107451,-0.000180,20.108809,0.9636,0.249,4.37957,0.00000
10.00,4.37887,20.107502,-0.000181,20.108869,0.9642,0.249,4.37887,0.00000
11.00,4.37978,20.107449,-0.000184,20.108808,0.9648,0.249,4.37978,0.00000
12.00,4.37962,20.107489,-0.000182,20.108797,0.9654,0.249,4.37962,0.00000
13.00,4.37950,20.107487,-0.000186,20.108769,0.9660,0.249,4.37950,0.00000
14.00,4.37980,20.107470,-0.000190,20.108726,0.9666,0.249,4.37980,0.00000
15.00,4.38002,20.107517,-0.000193,20.108639,0.9672,0.250,4.38002,0.00000
16.00,4.37859,20.107587,-0.000191,20.108666,0.9678,0.250,4.37859,0.00000
17.00,4.37836,20.107611,-0.000190,20.108659,0.9684,0.250,4.37836,0.00000
18.00,4.37861,20.107729,-0.000186,20.108735,0.9690,0.250,4.37861,0.00000
19.00,4.37833,20.107746,-0.000187,20.108758,0.9695,0.251,4.37833,0.00000
20.00,4.37753,20.107753,-0.000188,20.108790,0.9701,0.251,4.37753,0.00000
21.00,4.37802,20.107836,-0.000187,20.108838,0.9707,0.251,4.37802,0.00000
22.00,4.37892,20.107888,-0.000186,20.108866,0.9713,0.251,4.37892,0.00000
23.00,4.37891,20.107937,-0.000186,20.108855,0.9718,0.251,4.37891,0.00000
24.00,4.37761,20.108009,-0.000182,20.108874,0.9724,0.251,4.37761,0.00000
25.00,4.37792,20.107984,-0.000180,20.108862,0.9729,0.251,4.37792,0.00000
26.00,4.37905,20.107983,-0.000178,20.108915,0.9735,0.251,4.37905,0.00000
27.00,4.37821,20.107954,-0.000179,20.108848,0.9741,0.251,4.37821,0.00000
28.00,4.37784,20.107851,-0.000181,20.108749,0.9747,0.251,4.37784,0.00000
29.00,4.37873,20.107858,-0.000183,20.108729,0.9753,0.252,4.37873,0.00000
30.00,4.37854,20.107910,-0.000180,20.108674,0.9758,0.252,4.37854,0.00000
31.00,4.37659,20.107869,-0.000179,20.108556,0.9764,0.252,4.37659,0.00000
32.00,4.37629,20.107945,-0.000178,20.108619,0.9769,0.252,4.37629,0.00000
33.00,4.37642,20.107992,-0.000176,20.108675,0.9775,0.252,4.37642,0.00000
34.00,4.37677,20.108001,-0.000173,20.108732,0.9780,0.252,4.37677,0.00000
35.00,4.37749,20.108035,-0.000173,20.108788,0.9785,0.252,4.37749,0.00000
36.00,4.37752,20.108072,-0.000174,20.108786,0.9791,0.252,4.37752,0.00000
37.00,4.37765,20.108049,-0.000174,20.108828,0.9796,0.252,4.37765,0.00000
38.00,4.37734,20.108120,-0.000178,20.108881,0.9801,0.252,4.37734,0.00000
39.00,4.37674,20.108114,-0.000183,20.108811,0.9806,0.252,4.37674,0.00000
40.00,4.37725,20.108063,-0.000185,20.108755,0.9810,0.253,4.37725,0.00000
41.00,4.37819,20.108090,-0.000187,20.108737,0.9815,0.253,4.37819,0.00000
42.00,4.37857,20.108138,-0.000189,20.108680,0.9819,0.253,4.37857,0.00000
43.00,4.37829,20.108171,-0.000185,20.108687,0.9823,0.253,4.37829,0.00000
44.00,4.37805,20.108275,-0.000179,20.108716,0.9828,0.253,4.37805,0.00000
45.00,4.37682,20.108400,-0.000176,20.108796,0.9831,0.253,4.37682,0.00000
46.00,4.37607,20.108464,-0.000172,20.108848,0.9835,0.253,4.37607,0.00000
47.00,4.37538,20.108455,-0.000171,20.108831,0.9839,0.253,4.37538,0.00000
48.00,4.37559,20.108464,-0.000172,20.108801,0.9843,0.253,4.37559,0.00000
49.00,4.37607,20.108456,-0.000175,20.108808,0.9846,0.253,4.37607,0.00000
50.00,4.37642,20.108447,-0.000176,20.108810,0.9850,0.253,4.37642,0.00000
51.00,4.37646,20.108438,-0.000178,20.108871,0.9853,0.254,4.37646,0.00000
52.00,4.37671,20.108492,-0.000179,20.108947,0.9857,0.254,4.37671,0.00000
53.00,4.37726,20.108561,-0.000180,20.108987,0.9860,0.254,4.37726,0.00000
54.00,4.37749,20.108571,-0.000180,20.108940,0.9862,0.254,4.37749,0.00000
55.00,4.37753,20.108586,-0.000179,20.108892,0.9865,0.254,4.37753,0.00000
56.00,4.37751,20.108611,-0.000179,20.108819,0.9868,0.254,4.37751,0.00000
57.00,4.37743,20.108623,-0.000178,20.108771,0.9871,0.254,4.37743,0.00000
58.00,4.37763,20.108610,-0.000175,20.108776,0.9873,0.254,4.37763,0.00000
59.00,4.37726,20.108625,-0.000173,20.108762,0.9876,0.254,4.37726,0.00000
60.00,4.37730,20.108685,-0.000174,20.108830,0.9879,0.254,4.37730,0.00000
@1,0.6000,1.2, 60.0040000000008 
61.00,4.37722,20.108725,-0.000174,20.108884,0.9881,0.254,4.37722,0.00000
62.00,4.37730,20.108697,-0.000176,20.108853,0.9884,0.255,4.37730,0.00000
63.00,4.37229,20.108720,-0.000177,20.108829,0.9886,0.255,4.37229,0.00000
64.00,4.36428,20.108788,-0.000176,20.108928,0.9889,0.255,4.36428,0.00000
65.00,4.35596,20.108765,-0.000177,20.108926,0.9891,0.255,4.35596,0.00000
66.00,4.34788,20.108781,-0.000178,20.108914,0.9894,0.255,4.34788,0.00000
67.00,4.33966,20.108913,-0.000174,20.108999,0.9896,0.255,4.33966,0.00000
68.00,4.33734,20.108893,-0.000172,20.108938,0.9899,0.255,4.33734,0.00000
69.00,4.33870,20.108925,-0.000175,20.108946,0.9901,0.255,4.33870,0.00000
70.00,4.34202,20.108983,-0.000175,20.108914,0.9904,0.256,4.34202,0.00000
71.00,4.34627,20.109031,-0.000170,20.108906,0.9906,0.255,4.34627,0.00000
72.00,4.34942,20.108969,-0.000172,20.108854,0.9909,0.256,4.34942,0.00000
73.00,4.35168,20.108989,-0.000171,20.108902,0.9911,0.256,4.35168,0.00000
74.00,4.35469,20.108954,-0.000169,20.108830,0.9914,0.256,4.35469,0.00000
75.00,4.35625,20.108919,-0.000170,20.108805,0.9916,0.256,4.35625,0.00000
76.00,4.35642,20.108845,-0.000175,20.108725,0.9919,0.256,4.35642,0.00000
77.00,4.35786,20.108877,-0.000171,20.108696,0.9921,0.256,4.35786,0.00000
78.00,4.35956,20.108909,-0.000171,20.108684,0.9923,0.256,4.35956,0.00000
79.00,4.36088,20.109011,-0.000169,20.108750,0.9926,0.256,4.36088,0.00000
80.00,4.36195,20.109076,-0.000169,20.108794,0.9928,0.256,4.36195,0.00000
81.00,4.36332,20.109208,-0.000167,20.108921,0.9930,0.256,4.36332,0.00000
82.00,4.36476,20.109278,-0.000172,20.108979,0.9932,0.256,4.36476,0.00000
83.00,4.36605,20.109343,-0.000171,20.108996,0.9934,0.257,4.36605,0.00000
84.00,4.36605,20.109385,-0.000172,20.109019,0.9936,0.257,4.36605,0.00000
85.00,4.36559,20.109423,-0.000173,20.109047,0.9939,0.257,4.36559,0.00000
86.00,4.36613,20.109430,-0.000173,20.108996,0.9940,0.257,4.36613,0.00000
87.00,4.36645,20.109428,-0.000169,20.108972,0.9942,0.257,4.36645,0.00000
88.00,4.36551,20.109471,-0.000173,20.109002,0.9944,0.257,4.36551,0.00000
89.00,4.36563,20.109389,-0.000174,20.108954,0.9946,0.257,4.36563,0.00000
90.00,4.36642,20.109401,-0.000173,20.108947,0.9948,0.257,4.36642,0.00000
91.00,4.36739,20.109426,-0.000171,20.108923,0.9950,0.257,4.36739,0.00000
92.00,4.36717,20.109438,-0.000171,20.108927,0.9952,0.257,4.36717,0.00000
93.00,4.36761,20.109425,-0.000168,20.108930,0.9954,0.257,4.36761,0.00000
94.00,4.36792,20.109479,-0.000166,20.108912,0.9956,0.257,4.36792,0.00000
95.00,4.36814,20.109548,-0.000164,20.108900,0.9958,0.257,4.36814,0.00000
96.00,4.36734,20.109598,-0.000168,20.108949,0.9961,0.257,4.36734,0.00000
97.00,4.36812,20.109671,-0.000170,20.108967,0.9963,0.258,4.36812,0.00000
98.00,4.36911,20.109676,-0.000175,20.108879,0.9965,0.258,4.36911,0.00000
99.00,4.37006,20.109680,-0.000176,20.108838,0.9968,0.258,4.37006,0.00000
100.00,4.37136,20.109607,-0.000178,20.108789,0.9971,0.258,4.37136,0.00000
101.00,4.37281,20.109622,-0.000176,20.108803,0.9974,0.258,4.37281,0.00000
102.00,4.37338,20.109614,-0.000176,20.108749,0.9977,0.258,4.37338,0.00000
103.00,4.37381,20.109652,-0.000175,20.108737,0.9980,0.258,4.37381,0.00000
104.00,4.37347,20.109759,-0.000176,20.108833,0.9983,0.258,4.37347,0.00000
105.00,4.37332,20.109890,-0.000177,20.108935,0.9987,0.259,4.37332,0.00000
106.00,4.37316,20.109853,-0.000174,20.108867,0.9990,0.259,4.37316,0.00000
107.00,4.37288,20.109882,-0.000176,20.108881,0.9994,0.259,4.37288,0.00000
108.00,4.37247,20.109843,-0.000174,20.108890,0.9997,0.259,4.37247,0.00000
109.00,4.37331,20.109863,-0.000174,20.108859,1.0001,0.259,4.37331,0.00000
110.00,4.37307,20.109777,-0.000174,20.108699,1.0004,0.259,4.37307,0.00000
111.00,4.37237,20.109874,-0.000176,20.108729,1.0008,0.259,4.37237,0.00000
112.00,4.37336,20.109849,-0.000173,20.108685,1.0012,0.259,4.37336,0.00000
113.00,4.37457,20.109882,-0.000173,20.108649,1.0015,0.259,4.37457,0.00000
114.00,4.37451,20.109833,-0.000172,20.108596,1.0019,0.259,4.37451,0.00000
115.00,4.37478,20.109817,-0.000172,20.108631,1.0023,0.259,4.37478,0.00000
116.00,4.37514,20.109785,-0.000173,20.108616,1.0026,0.259,4.37514,0.00000
117.00,4.37507,20.109844,-0.000174,20.108638,1.0030,0.260,4.37507,0.00000
118.00,4.37424,20.109988,-0.000176,20.108801,1.0034,0.260,4.37424,0.00000
119.00,4.37409,20.109986,-0.000179,20.108802,1.0037,0.260,4.37409,0.00000
120.00,4.37424,20.110089,-0.000180,20.108829,1.0041,0.260,4.37424,0.00000
121.00,4.37489,20.110078,-0.000182,20.108771,1.0045,0.260,4.37489,0.00000
122.00,4.37455,20.110189,-0.000185,20.108856,1.0050,0.261,4.37455,0.00000
123.00,4.37472,20.110209,-0.000184,20.108844,1.0054,0.261,4.37472,0.00000
124.00,4.37458,20.110294,-0.000184,20.108906,1.0059,0.261,4.37458,0.00000
125.00,4.37477,20.110305,-0.000183,20.108921,1.0063,0.261,4.37477,0.00000
126.00,4.37506,20.110391,-0.000183,20.108977,1.0068,0.261,4.37506,0.00000
127.00,4.37486,20.110316,-0.000181,20.108943,1.0073,0.261,4.37486,0.00000
128.00,4.37501,20.110248,-0.000181,20.108832,1.0077,0.261,4.37501,0.00000
129.00,4.37556,20.110241,-0.000179,20.108769,1.0081,0.261,4.37556,0.00000
130.00,4.37538,20.110374,-0.000179,20.108842,1.0086,0.262,4.37538,0.00000
131.00,4.37396,20.110378,-0.000179,20.108844,1.0090,0.262,4.37396,0.00000
132.00,4.37337,20.110374,-0.000179,20.108809,1.0094,0.262,4.37337,0.00000
133.00,4.37289,20.110437,-0.000179,20.108895,1.0099,0.262,4.37289,0.00000
134.00,4.37215,20.110424,-0.000183,20.108912,1.0103,0.262,4.37215,0.00000
135.00,4.37148,20.110259,-0.000186,20.108785,1.0107,0.262,4.37148,0.00000
136.00,4.37177,20.110257,-0.000185,20.108801,1.0111,0.262,4.37177,0.00000
137.00,4.37221,20.110288,-0.000184,20.108835,1.0115,0.263,4.37221,0.00000
138.00,4.37278,20.110253,-0.000183,20.108766,1.0120,0.263,4.37278,0.00000
139.00,4.37368,20.110352,-0.000179,20.108779,1.0124,0.263,4.37368,0.00000
140.00,4.37453,20.110419,-0.000177,20.108809,1.0128,0.263,4.37453,0.00000
141.00,4.37502,20.110437,-0.000179,20.108771,1.0132,0.263,4.37502,0.00000
142.00,4.37545,20.110425,-0.000181,20.108712,1.0136,0.263,4.37545,0.00000
143.00,4.37536,20.110460,-0.000181,20.108705,1.0140,0.263,4.37536,0.00000
144.00,4.37439,20.110430,-0.000182,20.108665,1.0144,0.263,4.37439,0.00000
145.00,4.37334,20.110481,-0.000181,20.108684,1.0148,0.263,4.37334,0.00000
146.00,4.37319,20.110516,-0.000180,20.108693,1.0153,0.264,4.37319,0.00000
147.00,4.37318,20.110601,-0.000176,20.108721,1.0157,0.263,4.37318,0.00000
148.00,4.37356,20.110668,-0.000176,20.108721,1.0162,0.264,4.37356,0.00000
149.00,4.37466,20.110737,-0.000175,20.108770,1.0166,0.264,4.37466,0.00000
150.00,4.37500,20.110718,-0.000176,20.108713,1.0171,0.264,4.37500,0.00000
151.00,4.37471,20.110761,-0.000176,20.108730,1.0175,0.264,4.37471,0.00000
152.00,4.37359,20.110834,-0.000177,20.108775,1.0180,0.264,4.37359,0.00000
153.00,4.37264,20.110844,-0.000178,20.108770,1.0184,0.264,4.37264,0.00000
154.00,4.37125,20.110822,-0.000179,20.108699,1.0188,0.264,4.37125,0.00000
155.00,4.37135,20.110961,-0.000179,20.108829,1.0192,0.264,4.37135,0.00000
156.00,4.37105,20.111032,-0.000180,20.108866,1.0196,0.265,4.37105,0.00000
157.00,4.37196,20.111034,-0.000179,20.108896,1.0200,0.265,4.37196,0.00000
158.00,4.37151,20.111041,-0.000178,20.108915,1.0204,0.265,4.37151,0.00000
159.00,4.37119,20.111071,-0.000177,20.108952,1.0208,0.265,4.37119,0.00000
160.00,4.37025,20.111021,-0.000174,20.108883,1.0212,0.265,4.37025,0.00000
161.00,4.37061,20.111000,-0.000172,20.108842,1.0215,0.265,4.37061,0.00000
162.00,4.37051,20.110948,-0.000172,20.108781,1.0219,0.265,4.37051,0.00000
163.00,4.37061,20.111025,-0.000171,20.108835,1.0222,0.265,4.37061,0.00000
164.00,4.37191,20.111032,-0.000170,20.108853,1.0226,0.265,4.37191,0.00000
165.00,4.37279,20.111094,-0.000169,20.108887,1.0229,0.265,4.37279,0.00000
166.00,4.37290,20.111097,-0.000169,20.108900,1.0233,0.265,4.37290,0.00000
167.00,4.37157,20.111143,-0.000170,20.108883,1.0236,0.265,4.37157,0.00000
168.00,4.37134,20.111130,-0.000171,20.108856,1.0239,0.265,4.37134,0.00000
169.00,4.37032,20.111197,-0.000171,20.108916,1.0243,0.265,4.37032,0.00000
170.00,4.37005,20.111203,-0.000171,20.108928,1.0246,0.265,4.37005,0.00000
171.00,4.36982,20.111283,-0.000169,20.108977,1.0249,0.265,4.36982,0.00000
172.00,4.37034,20.111266,-0.000167,20.108997,1.0252,0.265,4.37034,0.00000
173.00,4.37084,20.111303,-0.000165,20.109067,1.0254,0.265,4.37084,0.00000
174.00,4.37149,20.111381,-0.000168,20.109034,1.0257,0.266,4.37149,0.00000
175.00,4.37191,20.111395,-0.000167,20.109021,1.0259,0.266,4.37191,0.00000
176.00,4.37224,20.111352,-0.000171,20.108998,1.0261,0.266,4.37224,0.00000
177.00,4.37255,20.111447,-0.000173,20.109053,1.0263,0.266,4.37255,0.00000
178.00,4.37223,20.111450,-0.000175,20.109042,1.0265,0.266,4.37223,0.00000
179.00,4.37167,20.111450,-0.000176,20.109110,1.0267,0.266,4.37167,0.00000
180.00,4.37106,20.111451,-0.000181,20.109087,1.0269,0.267,4.37106,0.00000
@2,2.5000,5.0, 180.033000000003 
181.00,4.37098,20.111508,-0.000178,20.109114,1.0271,0.267,4.37098,0.00000
182.00,4.37069,20.111488,-0.000176,20.109059,1.0273,0.267,4.37069,0.00000
183.00,4.36545,20.111478,-0.000173,20.108999,1.0275,0.267,4.36545,0.00000
184.00,4.35368,20.111471,-0.000170,20.108978,1.0276,0.267,4.35368,0.00000
185.00,4.33434,20.111561,-0.000169,20.109073,1.0278,0.267,4.33434,0.00000
186.00,4.30841,20.111533,-0.000171,20.109016,1.0280,0.267,4.30841,0.00000
187.00,4.27768,20.111603,-0.000177,20.109036,1.0283,0.267,4.27768,0.00000
188.00,4.25162,20.111670,-0.000176,20.109070,1.0285,0.267,4.25162,0.00000
189.00,4.23248,20.111749,-0.000177,20.109065,1.0287,0.267,4.23248,0.00000
190.00,4.22300,20.111821,-0.000175,20.109044,1.0289,0.267,4.22300,0.00000
191.00,4.22183,20.111871,-0.000174,20.109020,1.0291,0.267,4.22183,0.00000
192.00,4.22972,20.111884,-0.000168,20.109020,1.0294,0.267,4.22972,0.00000
193.00,4.24009,20.111917,-0.000172,20.109015,1.0296,0.267,4.24009,0.00000
194.00,4.25154,20.111923,-0.000174,20.108992,1.0299,0.267,4.25154,0.00000
195.00,4.26217,20.111880,-0.000174,20.108943,1.0302,0.268,4.26217,0.00000
196.00,4.27258,20.111925,-0.000173,20.108966,1.0304,0.268,4.27258,0.00000
197.00,4.27970,20.111940,-0.000176,20.108934,1.0307,0.268,4.27970,0.00000
198.00,4.28569,20.111928,-0.000176,20.108865,1.0310,0.268,4.28569,0.00000
199.00,4.29037,20.111947,-0.000175,20.108872,1.0314,0.268,4.29037,0.00000
200.00,4.29376,20.111947,-0.000175,20.108816,1.0317,0.268,4.29376,0.00000
201.00,4.29600,20.111968,-0.000175,20.108795,1.0320,0.268,4.29600,0.00000
202.00,4.29895,20.112033,-0.000172,20.108774,1.0323,0.268,4.29895,0.00000
203.00,4.30217,20.112100,-0.000171,20.108831,1.0326,0.268,4.30217,0.00000
204.00,4.30513,20.112116,-0.000171,20.108764,1.0330,0.268,4.30513,0.00000
205.00,4.30892,20.112175,-0.000170,20.108818,1.0333,0.268,4.30892,0.00000
206.00,4.31256,20.112172,-0.000170,20.108789,1.0337,0.268,4.31256,0.00000
207.00,4.31563,20.112136,-0.000172,20.108732,1.0341,0.269,4.31563,0.00000
208.00,4.31792,20.112121,-0.000169,20.108668,1.0345,0.269,4.31792,0.00000
209.00,4.32023,20.112105,-0.000169,20.108624,1.0349,0.269,4.32023,0.00000
210.00,4.32221,20.112115,-0.000170,20.108581,1.0353,0.269,4.32221,0.00000
211.00,4.32446,20.112164,-0.000172,20.108614,1.0357,0.269,4.32446,0.00000
212.00,4.32669,20.112264,-0.000172,20.108714,1.0362,0.269,4.32669,0.00000
213.00,4.32860,20.112326,-0.000173,20.108729,1.0366,0.269,4.32860,0.00000
214.00,4.33030,20.112395,-0.000172,20.108792,1.0370,0.269,4.33030,0.00000
215.00,4.33218,20.112450,-0.000172,20.108860,1.0374,0.269,4.33218,0.00000
216.00,4.33292,20.112411,-0.000173,20.108820,1.0378,0.269,4.33292,0.00000
217.00,4.33438,20.112492,-0.000174,20.108883,1.0382,0.269,4.33438,0.00000
218.00,4.33569,20.112511,-0.000174,20.108893,1.0386,0.270,4.33569,0.00000
219.00,4.33725,20.112483,-0.000177,20.108865,1.0390,0.270,4.33725,0.00000
220.00,4.33983,20.112433,-0.000176,20.108744,1.0394,0.270,4.33983,0.00000
221.00,4.34295,20.112551,-0.000175,20.108835,1.0398,0.270,4.34295,0.00000
222.00,4.34423,20.112464,-0.000179,20.108774,1.0402,0.270,4.34423,0.00000
223.00,4.34590,20.112480,-0.000180,20.108758,1.0406,0.270,4.34590,0.00000
224.00,4.34684,20.112528,-0.000183,20.108789,1.0410,0.271,4.34684,0.00000
225.00,4.34699,20.112586,-0.000180,20.108831,1.0415,0.271,4.34699,0.00000
226.00,4.34725,20.112549,-0.000176,20.108730,1.0419,0.271,4.34725,0.00000
227.00,4.34840,20.112584,-0.000176,20.108741,1.0423,0.271,4.34840,0.00000
228.00,4.34968,20.112518,-0.000175,20.108669,1.0427,0.271,4.34968,0.00000
229.00,4.35160,20.112524,-0.000174,20.108658,1.0431,0.271,4.35160,0.00000
230.00,4.35225,20.112556,-0.000178,20.108673,1.0436,0.271,4.35225,0.00000
231.00,4.35249,20.112609,-0.000182,20.108707,1.0440,0.271,4.35249,0.00000
232.00,4.35197,20.112558,-0.000179,20.108617,1.0444,0.271,4.35197,0.00000
233.00,4.35182,20.112614,-0.000179,20.108668,1.0448,0.271,4.35182,0.00000
234.00,4.35224,20.112595,-0.000176,20.108667,1.0452,0.272,4.35224,0.00000
235.00,4.35272,20.112630,-0.000179,20.108741,1.0456,0.272,4.35272,0.00000
236.00,4.35337,20.112557,-0.000181,20.108703,1.0461,0.272,4.35337,0.00000
237.00,4.35433,20.112609,-0.000181,20.108748,1.0465,0.272,4.35433,0.00000
238.00,4.35556,20.112713,-0.000182,20.108801,1.0469,0.272,4.35556,0.00000
239.00,4.35630,20.112763,-0.000183,20.108776,1.0473,0.272,4.35630,0.00000
240.00,4.35706,20.112686,-0.000180,20.108604,1.0477,0.272,4.35706,0.00000
241.00,4.35782,20.112769,-0.000177,20.108623,1.0481,0.272,4.35782,0.00000
242.00,4.35785,20.112811,-0.000178,20.108590,1.0485,0.272,4.35785,0.00000
243.00,4.35783,20.112789,-0.000177,20.108543,1.0489,0.272,4.35783,0.00000
244.00,4.35763,20.112790,-0.000177,20.108526,1.0493,0.272,4.35763,0.00000
245.00,4.35826,20.112868,-0.000175,20.108655,1.0497,0.272,4.35826,0.00000
246.00,4.35860,20.112945,-0.000174,20.108712,1.0500,0.272,4.35860,0.00000
247.00,4.35958,20.113002,-0.000172,20.108790,1.0504,0.272,4.35958,0.00000
248.00,4.35949,20.113041,-0.000172,20.108851,1.0507,0.273,4.35949,0.00000
249.00,4.35946,20.113100,-0.000173,20.108893,1.0510,0.273,4.35946,0.00000
250.00,4.35894,20.113208,-0.000176,20.108956,1.0513,0.273,4.35894,0.00000
251.00,4.35886,20.113216,-0.000177,20.108971,1.0516,0.273,4.35886,0.00000
252.00,4.35876,20.113144,-0.000177,20.108851,1.0518,0.273,4.35876,0.00000
253.00,4.35942,20.113176,-0.000177,20.108873,1.0521,0.273,4.35942,0.00000
254.00,4.35964,20.113211,-0.000174,20.108881,1.0524,0.273,4.35964,0.00000
255.00,4.36086,20.113164,-0.000174,20.108772,1.0526,0.274,4.36086,0.00000
256.00,4.36103,20.113180,-0.000175,20.108731,1.0528,0.274,4.36103,0.00000
257.00,4.36130,20.113330,-0.000177,20.108824,1.0531,0.274,4.36130,0.00000
258.00,4.36088,20.113333,-0.000176,20.108793,1.0533,0.274,4.36088,0.00000
259.00,4.36110,20.113345,-0.000177,20.108810,1.0536,0.274,4.36110,0.00000
260.00,4.36108,20.113348,-0.000175,20.108842,1.0538,0.274,4.36108,0.00000
261.00,4.36118,20.113383,-0.000171,20.108889,1.0540,0.274,4.36118,0.00000
262.00,4.36182,20.113371,-0.000168,20.108924,1.0542,0.274,4.36182,0.00000
263.00,4.36288,20.113408,-0.000166,20.108927,1.0544,0.274,4.36288,0.00000
264.00,4.36422,20.113428,-0.000166,20.108907,1.0546,0.274,4.36422,0.00000
265.00,4.36438,20.113487,-0.000164,20.108905,1.0548,0.274,4.36438,0.00000
266.00,4.36461,20.113489,-0.000166,20.108847,1.0550,0.274,4.36461,0.00000
267.00,4.36526,20.113600,-0.000168,20.108915,1.0551,0.274,4.36526,0.00000
268.00,4.36512,20.113652,-0.000173,20.108929,1.0553,0.275,4.36512,0.00000
269.00,4.36413,20.113676,-0.000178,20.108909,1.0555,0.275,4.36413,0.00000
270.00,4.36357,20.113688,-0.000177,20.108914,1.0557,0.275,4.36357,0.00000
271.00,4.36383,20.113710,-0.000178,20.108920,1.0559,0.276,4.36383,0.00000
272.00,4.36335,20.113600,-0.000177,20.108811,1.0561,0.276,4.36335,0.00000
273.00,4.36257,20.113588,-0.000174,20.108806,1.0563,0.276,4.36257,0.00000
274.00,4.36299,20.113609,-0.000169,20.108833,1.0566,0.276,4.36299,0.00000
275.00,4.36322,20.113621,-0.000169,20.108847,1.0568,0.276,4.36322,0.00000
276.00,4.36308,20.113657,-0.000167,20.108903,1.0570,0.276,4.36308,0.00000
277.00,4.36280,20.113796,-0.000166,20.108989,1.0572,0.276,4.36280,0.00000
278.00,4.36326,20.113777,-0.000166,20.108963,1.0574,0.276,4.36326,0.00000
279.00,4.36296,20.113692,-0.000166,20.108832,1.0576,0.276,4.36296,0.00000
280.00,4.36340,20.113697,-0.000167,20.108781,1.0579,0.276,4.36340,0.00000
281.00,4.36346,20.113622,-0.000165,20.108661,1.0581,0.276,4.36346,0.00000
282.00,4.36330,20.113563,-0.000167,20.108650,1.0583,0.276,4.36330,0.00000
283.00,4.36342,20.113617,-0.000165,20.108700,1.0586,0.276,4.36342,0.00000
284.00,4.36450,20.113767,-0.000165,20.108845,1.0588,0.276,4.36450,0.00000
285.00,4.36478,20.113827,-0.000169,20.108876,1.0590,0.276,4.36478,0.00000
286.00,4.36481,20.113980,-0.000171,20.108994,1.0593,0.276,4.36481,0.00000
287.00,4.36503,20.113990,-0.000168,20.108938,1.0596,0.276,4.36503,0.00000
288.00,4.36513,20.113887,-0.000165,20.108813,1.0598,0.276,4.36513,0.00000
289.00,4.36480,20.113964,-0.000165,20.108867,1.0601,0.276,4.36480,0.00000
290.00,4.36371,20.113968,-0.000162,20.108875,1.0603,0.276,4.36371,0.00000
291.00,4.36326,20.113979,-0.000159,20.108859,1.0606,0.276,4.36326,0.00000
292.00,4.36407,20.113945,-0.000160,20.108769,1.0609,0.276,4.36407,0.00000
293.00,4.36510,20.114157,-0.000161,20.108927,1.0612,0.276,4.36510,0.00000
294.00,4.36434,20.114104,-0.000162,20.108853,1.0614,0.276,4.36434,0.00000
295.00,4.36479,20.114108,-0.000162,20.108845,1.0617,0.277,4.36479,0.00000
296.00,4.36539,20.114056,-0.000164,20.108808,1.0620,0.277,4.36539,0.00000
297.00,4.36447,20.114160,-0.000162,20.108926,1.0622,0.277,4.36447,0.00000
298.00,4.36408,20.113962,-0.000164,20.108706,1.0625,0.277,4.36408,0.00000
299.00,4.36465,20.113961,-0.000165,20.108690,1.0628,0.277,4.36465,0.00000
300.00,4.36512,20.113972,-0.000165,20.108675,1.0631,0.277,4.36512,0.00000
301.00,4.36519,20.114043,-0.000169,20.108708,1.0634,0.277,4.36519,0.00000
302.00,4.36578,20.114094,-0.000172,20.108763,1.0637,0.277,4.36578,0.00000
303.00,4.36645,20.114434,-0.000170,20.109047,1.0641,0.277,4.36645,0.00000
304.00,4.36698,20.114403,-0.000171,20.109013,1.0644,0.278,4.36698,0.00000
305.00,4.36696,20.114451,-0.000171,20.109031,1.0647,0.278,4.36696,0.00000
306.00,4.36693,20.114264,-0.000171,20.108877,1.0650,0.278,4.36693,0.00000
307.00,4.36612,20.114220,-0.000169,20.108758,1.0653,0.278,4.36612,0.00000
308.00,4.36508,20.114076,-0.000170,20.108559,1.0657,0.278,4.36508,0.00000
309.00,4.36381,20.114163,-0.000169,20.108586,1.0660,0.278,4.36381,0.00000
310.00,4.36283,20.114188,-0.000173,20.108606,1.0663,0.278,4.36283,0.00000
311.00,4.36274,20.114443,-0.000174,20.108802,1.0667,0.278,4.36274,0.00000
312.00,4.36398,20.114509,-0.000174,20.108827,1.0671,0.278,4.36398,0.00000
313.00,4.36424,20.114537,-0.000176,20.108896,1.0674,0.279,4.36424,0.00000
314.00,4.36509,20.114661,-0.000177,20.109002,1.0678,0.279,4.36509,0.00000
315.00,4.36615,20.114595,-0.000175,20.108873,1.0681,0.279,4.36615,0.00000
316.00,4.36648,20.114690,-0.000172,20.108911,1.0684,0.279,4.36648,0.00000
317.00,4.36633,20.114758,-0.000173,20.109003,1.0688,0.279,4.36633,0.00000
318.00,4.36617,20.114819,-0.000171,20.109044,1.0691,0.279,4.36617,0.00000
319.00,4.36626,20.114721,-0.000170,20.108946,1.0695,0.279,4.36626,0.00000
320.00,4.36594,20.114925,-0.000171,20.109131,1.0698,0.279,4.36594,0.00000
321.00,4.36561,20.114761,-0.000173,20.108942,1.0702,0.279,4.36561,0.00000
322.00,4.36531,20.114827,-0.000172,20.108942,1.0706,0.279,4.36531,0.00000
323.00,4.36567,20.114845,-0.000172,20.108898,1.0710,0.279,4.36567,0.00000
324.00,4.36558,20.114856,-0.000171,20.108872,1.0713,0.279,4.36558,0.00000
325.00,4.36570,20.114918,-0.000168,20.108902,1.0717,0.279,4.36570,0.00000
326.00,4.36583,20.115011,-0.000164,20.108994,1.0721,0.279,4.36583,0.00000
327.00,4.36508,20.115002,-0.000166,20.108973,1.0725,0.279,4.36508,0.00000
328.00,4.36406,20.115022,-0.000169,20.109016,1.0729,0.280,4.36406,0.00000
329.00,4.36411,20.115208,-0.000171,20.109138,1.0732,0.280,4.36411,0.00000
330.00,4.36389,20.115096,-0.000170,20.109022,1.0736,0.280,4.36389,0.00000
331.00,4.36462,20.115305,-0.000169,20.109170,1.0739,0.280,4.36462,0.00000
332.00,4.36589,20.115227,-0.000166,20.109096,1.0743,0.280,4.36589,0.00000
333.00,4.36684,20.115129,-0.000165,20.108947,1.0747,0.280,4.36684,0.00000
334.00,4.36572,20.114977,-0.000166,20.108799,1.0750,0.280,4.36572,0.00000
335.00,4.36610,20.115015,-0.000171,20.108823,1.0754,0.280,4.36610,0.00000
336.00,4.36519,20.114947,-0.000174,20.108725,1.0757,0.280,4.36519,0.00000
337.00,4.36380,20.115073,-0.000179,20.108784,1.0761,0.281,4.36380,0.00000
338.00,4.36307,20.115236,-0.000179,20.108912,1.0764,0.281,4.36307,0.00000
339.00,4.36389,20.115242,-0.000177,20.108947,1.0768,0.281,4.36389,0.00000
340.00,4.36359,20.115271,-0.000173,20.108966,1.0771,0.281,4.36359,0.00000
341.00,4.36427,20.115173,-0.000169,20.108867,1.0774,0.281,4.36427,0.00000
342.00,4.36524,20.115205,-0.000163,20.108881,1.0777,0.281,4.36524,0.00000
343.00,4.36540,20.115125,-0.000163,20.108828,1.0780,0.281,4.36540,0.00000
344.00,4.36534,20.115216,-0.000163,20.108882,1.0784,0.281,4.36534,0.00000
345.00,4.36592,20.115102,-0.000166,20.108744,1.0786,0.281,4.36592,0.00000
346.00,4.36612,20.115006,-0.000167,20.108663,1.0789,0.281,4.36612,0.00000
347.00,4.36590,20.114957,-0.000169,20.108613,1.0792,0.281,4.36590,0.00000
348.00,4.36571,20.115043,-0.000170,20.108672,1.0794,0.281,4.36571,0.00000
349.00,4.36586,20.115122,-0.000172,20.108732,1.0797,0.282,4.36586,0.00000
350.00,4.36515,20.115364,-0.000168,20.108932,1.0799,0.282,4.36515,0.00000
351.00,4.36445,20.115423,-0.000172,20.108963,1.0801,0.282,4.36445,0.00000
352.00,4.36449,20.115403,-0.000174,20.108994,1.0803,0.282,4.36449,0.00000
353.00,4.36423,20.115448,-0.000172,20.109039,1.0805,0.282,4.36423,0.00000
354.00,4.36382,20.115430,-0.000172,20.108999,1.0807,0.282,4.36382,0.00000
355.00,4.36394,20.115417,-0.000173,20.108981,1.0808,0.282,4.36394,0.00000
356.00,4.36410,20.115473,-0.000169,20.108997,1.0810,0.282,4.36410,0.00000
357.00,4.36419,20.115660,-0.000167,20.109084,1.0811,0.282,4.36419,0.00000
358.00,4.36486,20.115668,-0.000167,20.109006,1.0813,0.282,4.36486,0.00000
359.00,4.36476,20.115649,-0.000166,20.108939,1.0814,0.282,4.36476,0.00000
360.00,4.36460,20.115484,-0.000165,20.108755,1.0815,0.282,4.36460,0.00000
361.00,4.36438,20.115571,-0.000170,20.108831,1.0816,0.283,4.36438,0.00000
362.00,4.36388,20.115512,-0.000169,20.108779,1.0817,0.283,4.36388,0.00000
363.00,4.36383,20.115501,-0.000169,20.108767,1.0819,0.283,4.36383,0.00000
364.00,4.36324,20.115479,-0.000169,20.108726,1.0820,0.283,4.36324,0.00000
365.00,4.36225,20.115507,-0.000170,20.108758,1.0820,0.283,4.36225,0.00000
366.00,4.36173,20.115710,-0.000169,20.108890,1.0821,0.283,4.36173,0.00000
367.00,4.36264,20.115761,-0.000171,20.108874,1.0822,0.283,4.36264,0.00000
368.00,4.36236,20.115828,-0.000171,20.108959,1.0823,0.283,4.36236,0.00000
369.00,4.36353,20.115774,-0.000173,20.108908,1.0823,0.283,4.36353,0.00000
370.00,4.36449,20.115962,-0.000174,20.109037,1.0824,0.284,4.36449,0.00000
371.00,4.36370,20.115796,-0.000171,20.108902,1.0824,0.283,4.36370,0.00000
372.00,4.36283,20.115671,-0.000170,20.108799,1.0824,0.284,4.36283,0.00000
373.00,4.36242,20.115666,-0.000168,20.108770,1.0824,0.284,4.36242,0.00000
374.00,4.36148,20.115670,-0.000165,20.108778,1.0825,0.283,4.36148,0.00000
375.00,4.36183,20.115652,-0.000164,20.108774,1.0825,0.283,4.36183,0.00000
376.00,4.36354,20.115759,-0.000165,20.108817,1.0826,0.284,4.36354,0.00000
377.00,4.36373,20.115625,-0.000166,20.108628,1.0826,0.284,4.36373,0.00000
378.00,4.36368,20.115662,-0.000168,20.108588,1.0827,0.284,4.36368,0.00000
379.00,4.36379,20.115908,-0.000168,20.108721,1.0828,0.284,4.36379,0.00000
380.00,4.36338,20.115964,-0.000165,20.108695,1.0829,0.284,4.36338,0.00000
@3,2.5000,5.0, 380.105000000003 
381.00,4.36295,20.115835,-0.000168,20.108560,1.0829,0.284,4.36295,0.00000
382.00,4.36272,20.116044,-0.000164,20.108759,1.0830,0.284,4.36272,0.00000
383.00,4.35974,20.115910,-0.000164,20.108641,1.0831,0.284,4.35974,0.00000
384.00,4.34979,20.115877,-0.000167,20.108622,1.0832,0.284,4.34979,0.00000
385.00,4.33347,20.115885,-0.000170,20.108660,1.0833,0.284,4.33347,0.00000
386.00,4.31000,20.116046,-0.000168,20.108788,1.0833,0.285,4.31000,0.00000
387.00,4.28099,20.116190,-0.000171,20.108915,1.0834,0.285,4.28099,0.00000
388.00,4.25442,20.116284,-0.000173,20.108942,1.0835,0.285,4.25442,0.00000
389.00,4.23530,20.116376,-0.000172,20.108971,1.0836,0.285,4.23530,0.00000
390.00,4.22397,20.116395,-0.000172,20.108902,1.0837,0.285,4.22397,0.00000
391.00,4.22363,20.116336,-0.000170,20.108827,1.0838,0.285,4.22363,0.00000
392.00,4.23120,20.116376,-0.000172,20.108801,1.0838,0.285,4.23120,0.00000
393.00,4.24214,20.116475,-0.000170,20.108867,1.0839,0.285,4.24214,0.00000
394.00,4.25441,20.116462,-0.000170,20.108848,1.0840,0.285,4.25441,0.00000
395.00,4.26573,20.116393,-0.000169,20.108777,1.0841,0.285,4.26573,0.00000
396.00,4.27320,20.116497,-0.000170,20.108862,1.0842,0.285,4.27320,0.00000
397.00,4.27890,20.116290,-0.000170,20.108703,1.0843,0.286,4.27890,0.00000
398.00,4.28297,20.116327,-0.000172,20.108751,1.0845,0.286,4.28297,0.00000
399.00,4.28615,20.116119,-0.000169,20.108577,1.0846,0.286,4.28615,0.00000
400.00,4.28975,20.116185,-0.000166,20.108624,1.0848,0.286,4.28975,0.00000
401.00,4.29340,20.116059,-0.000165,20.108489,1.0849,0.286,4.29340,0.00000
402.00,4.29645,20.116192,-0.000164,20.108516,1.0851,0.286,4.29645,0.00000
403.00,4.29969,20.116326,-0.000162,20.108592,1.0853,0.286,4.29969,0.00000
404.00,4.30212,20.116513,-0.000164,20.108704,1.0855,0.286,4.30212,0.00000
405.00,4.30328,20.116519,-0.000167,20.108714,1.0857,0.286,4.30328,0.00000
406.00,4.30666,20.116568,-0.000170,20.108727,1.0859,0.286,4.30666,0.00000
407.00,4.31091,20.116628,-0.000169,20.108819,1.0861,0.286,4.31091,0.00000
408.00,4.31427,20.116576,-0.000168,20.108736,1.0864,0.286,4.31427,0.00000
409.00,4.31736,20.116507,-0.000167,20.108673,1.0866,0.286,4.31736,0.00000
410.00,4.32034,20.116535,-0.000165,20.108630,1.0868,0.286,4.32034,0.00000
411.00,4.32095,20.116550,-0.000165,20.108612,1.0871,0.286,4.32095,0.00000
412.00,4.32190,20.116632,-0.000166,20.108631,1.0873,0.286,4.32190,0.00000
413.00,4.32252,20.116453,-0.000169,20.108501,1.0875,0.287,4.32252,0.00000
414.00,4.32431,20.116594,-0.000170,20.108604,1.0877,0.287,4.32431,0.00000
415.00,4.32694,20.116539,-0.000169,20.108577,1.0879,0.287,4.32694,0.00000
416.00,4.32837,20.116595,-0.000167,20.108677,1.0881,0.288,4.32837,0.00000
417.00,4.33012,20.116330,-0.000167,20.108471,1.0883,0.288,4.33012,0.00000
418.00,4.33181,20.116426,-0.000163,20.108537,1.0886,0.288,4.33181,0.00000
419.00,4.33235,20.116517,-0.000160,20.108614,1.0888,0.288,4.33235,0.00000
420.00,4.33293,20.116531,-0.000159,20.108610,1.0890,0.288,4.33293,0.00000
421.00,4.33526,20.116618,-0.000156,20.108632,1.0893,0.288,4.33526,0.00000
422.00,4.33647,20.116694,-0.000153,20.108671,1.0895,0.288,4.33647,0.00000
423.00,4.33856,20.116749,-0.000154,20.108695,1.0897,0.288,4.33856,0.00000
424.00,4.34029,20.116644,-0.000152,20.108550,1.0900,0.288,4.34029,0.00000
425.00,4.34102,20.116732,-0.000153,20.108557,1.0902,0.288,4.34102,0.00000
426.00,4.34063,20.116744,-0.000154,20.108536,1.0904,0.288,4.34063,0.00000
427.00,4.34057,20.116802,-0.000155,20.108537,1.0906,0.288,4.34057,0.00000
428.00,4.34014,20.116810,-0.000151,20.108494,1.0909,0.288,4.34014,0.00000
429.00,4.34018,20.116945,-0.000151,20.108635,1.0911,0.288,4.34018,0.00000
430.00,4.34090,20.116999,-0.000151,20.108731,1.0914,0.288,4.34090,0.00000
431.00,4.34267,20.116964,-0.000149,20.108705,1.0916,0.288,4.34267,0.00000
432.00,4.34417,20.116996,-0.000144,20.108735,1.0919,0.288,4.34417,0.00000
433.00,4.34517,20.117068,-0.000144,20.108837,1.0921,0.288,4.34517,0.00000
434.00,4.34599,20.117027,-0.000144,20.108724,1.0923,0.288,4.34599,0.00000
435.00,4.34660,20.117005,-0.000143,20.108613,1.0925,0.288,4.34660,0.00000
436.00,4.34742,20.117106,-0.000143,20.108659,1.0928,0.288,4.34742,0.00000
437.00,4.34733,20.117140,-0.000146,20.108649,1.0930,0.289,4.34733,0.00000
438.00,4.34808,20.117152,-0.000148,20.108596,1.0932,0.289,4.34808,0.00000
439.00,4.34830,20.117102,-0.000146,20.108558,1.0935,0.289,4.34830,0.00000
440.00,4.34824,20.117233,-0.000145,20.108707,1.0937,0.289,4.34824,0.00000
441.00,4.34767,20.117235,-0.000145,20.108671,1.0940,0.289,4.34767,0.00000
442.00,4.34842,20.117314,-0.000146,20.108735,1.0942,0.289,4.34842,0.00000
443.00,4.34851,20.117329,-0.000143,20.108736,1.0945,0.289,4.34851,0.00000
444.00,4.34988,20.117444,-0.000147,20.108801,1.0948,0.289,4.34988,0.00000
445.00,4.35105,20.117397,-0.000151,20.108723,1.0950,0.289,4.35105,0.00000
446.00,4.35292,20.117378,-0.000154,20.108695,1.0953,0.290,4.35292,0.00000
447.00,4.35319,20.117379,-0.000152,20.108708,1.0955,0.290,4.35319,0.00000
448.00,4.35347,20.117354,-0.000152,20.108627,1.0957,0.290,4.35347,0.00000
449.00,4.35207,20.117335,-0.000153,20.108626,1.0960,0.290,4.35207,0.00000
450.00,4.35159,20.117336,-0.000150,20.108621,1.0962,0.290,4.35159,0.00000
451.00,4.35036,20.117440,-0.000146,20.108664,1.0964,0.290,4.35036,0.00000
452.00,4.35039,20.117485,-0.000146,20.108623,1.0966,0.289,4.35039,0.00000
453.00,4.35014,20.117553,-0.000148,20.108706,1.0968,0.290,4.35014,0.00000
454.00,4.35211,20.117442,-0.000149,20.108559,1.0969,0.290,4.35211,0.00000
455.00,4.35374,20.117563,-0.000150,20.108595,1.0971,0.290,4.35374,0.00000
456.00,4.35444,20.117480,-0.000151,20.108537,1.0972,0.290,4.35444,0.00000
457.00,4.35509,20.117398,-0.000154,20.108469,1.0974,0.290,4.35509,0.00000
458.00,4.35669,20.117437,-0.000154,20.108482,1.0975,0.290,4.35669,0.00000
459.00,4.35672,20.117722,-0.000151,20.108746,1.0977,0.290,4.35672,0.00000
460.00,4.35628,20.117639,-0.000150,20.108729,1.0978,0.290,4.35628,0.00000
461.00,4.35686,20.117548,-0.000154,20.108668,1.0980,0.290,4.35686,0.00000
462.00,4.35733,20.117610,-0.000155,20.108743,1.0981,0.291,4.35733,0.00000
463.00,4.35678,20.117531,-0.000157,20.108696,1.0982,0.291,4.35678,0.00000
464.00,4.35681,20.117409,-0.000156,20.108555,1.0983,0.291,4.35681,0.00000
465.00,4.35699,20.117521,-0.000155,20.108581,1.0984,0.291,4.35699,0.00000
466.00,4.35693,20.117625,-0.000152,20.108591,1.0984,0.291,4.35693,0.00000
467.00,4.35657,20.117712,-0.000150,20.108589,1.0985,0.291,4.35657,0.00000
468.00,4.35693,20.117745,-0.000148,20.108526,1.0986,0.291,4.35693,0.00000
469.00,4.35737,20.117825,-0.000148,20.108593,1.0986,0.291,4.35737,0.00000
470.00,4.35840,20.117727,-0.000148,20.108513,1.0986,0.291,4.35840,0.00000
471.00,4.35872,20.117779,-0.000146,20.108597,1.0986,0.291,4.35872,0.00000
472.00,4.35954,20.117714,-0.000146,20.108544,1.0987,0.291,4.35954,0.00000
473.00,4.35968,20.117924,-0.000146,20.108720,1.0987,0.291,4.35968,0.00000
474.00,4.35788,20.117886,-0.000145,20.108659,1.0987,0.291,4.35788,0.00000
475.00,4.35665,20.117868,-0.000148,20.108613,1.0987,0.291,4.35665,0.00000
476.00,4.35618,20.117914,-0.000153,20.108608,1.0986,0.292,4.35618,0.00000
477.00,4.35630,20.118098,-0.000153,20.108717,1.0986,0.292,4.35630,0.00000
478.00,4.35593,20.117962,-0.000151,20.108580,1.0986,0.292,4.35593,0.00000
479.00,4.35815,20.117950,-0.000154,20.108558,1.0986,0.292,4.35815,0.00000
480.00,4.35948,20.118126,-0.000149,20.108672,1.0986,0.292,4.35948,0.00000
481.00,4.35906,20.118150,-0.000146,20.108679,1.0986,0.292,4.35906,0.00000
482.00,4.35855,20.118129,-0.000145,20.108691,1.0986,0.292,4.35855,0.00000
483.00,4.35870,20.118208,-0.000146,20.108764,1.0986,0.292,4.35870,0.00000
484.00,4.35806,20.118234,-0.000145,20.108733,1.0986,0.292,4.35806,0.00000
485.00,4.35734,20.118106,-0.000148,20.108662,1.0986,0.292,4.35734,0.00000
486.00,4.35872,20.118104,-0.000149,20.108685,1.0986,0.292,4.35872,0.00000
487.00,4.35938,20.118066,-0.000148,20.108671,1.0985,0.292,4.35938,0.00000
488.00,4.35968,20.118147,-0.000151,20.108732,1.0985,0.292,4.35968,0.00000
489.00,4.36026,20.118213,-0.000151,20.108801,1.0985,0.292,4.36026,0.00000
490.00,4.36034,20.118301,-0.000151,20.108850,1.0985,0.293,4.36034,0.00000
491.00,4.36043,20.118419,-0.000149,20.108875,1.0985,0.293,4.36043,0.00000
492.00,4.35991,20.118522,-0.000150,20.108860,1.0985,0.293,4.35991,0.00000
493.00,4.35948,20.118544,-0.000148,20.108859,1.0985,0.293,4.35948,0.00000
494.00,4.35949,20.118655,-0.000148,20.108940,1.0986,0.293,4.35949,0.00000
495.00,4.35908,20.118584,-0.000149,20.108847,1.0986,0.293,4.35908,0.00000
496.00,4.35844,20.118551,-0.000151,20.108814,1.0986,0.293,4.35844,0.00000
497.00,4.35913,20.118511,-0.000153,20.108823,1.0987,0.293,4.35913,0.00000
498.00,4.36054,20.118480,-0.000154,20.108782,1.0987,0.293,4.36054,0.00000
499.00,4.36096,20.118430,-0.000157,20.108724,1.0988,0.293,4.36096,0.00000
500.00,4.36178,20.118570,-0.000156,20.108824,1.0988,0.294,4.36178,0.00000
501.00,4.36244,20.118498,-0.000153,20.108787,1.0989,0.294,4.36244,0.00000
502.00,4.36184,20.118525,-0.000154,20.108766,1.0989,0.294,4.36184,0.00000
503.00,4.36141,20.118467,-0.000155,20.108709,1.0990,0.294,4.36141,0.00000
504.00,4.36056,20.118461,-0.000150,20.108743,1.0991,0.294,4.36056,0.00000
505.00,4.36013,20.118430,-0.000152,20.108671,1.0991,0.294,4.36013,0.00000
506.00,4.35996,20.118515,-0.000155,20.108665,1.0992,0.294,4.35996,0.00000
507.00,4.36028,20.118582,-0.000151,20.108700,1.0993,0.294,4.36028,0.00000
508.00,4.36012,20.118566,-0.000151,20.108639,1.0994,0.294,4.36012,0.00000
509.00,4.36080,20.118576,-0.000151,20.108552,1.0995,0.294,4.36080,0.00000
510.00,4.36092,20.118591,-0.000151,20.108545,1.0996,0.294,4.36092,0.00000
511.00,4.36084,20.118736,-0.000150,20.108643,1.0997,0.294,4.36084,0.00000
512.00,4.36016,20.118711,-0.000150,20.108597,1.0999,0.294,4.36016,0.00000
513.00,4.36041,20.118817,-0.000147,20.108653,1.1000,0.294,4.36041,0.00000
514.00,4.35970,20.118893,-0.000149,20.108698,1.1002,0.294,4.35970,0.00000
515.00,4.35920,20.118953,-0.000147,20.108754,1.1003,0.295,4.35920,0.00000
516.00,4.35908,20.118803,-0.000146,20.108630,1.1005,0.294,4.35908,0.00000
517.00,4.35992,20.118828,-0.000148,20.108616,1.1006,0.295,4.35992,0.00000
518.00,4.35986,20.118808,-0.000146,20.108604,1.1008,0.295,4.35986,0.00000
519.00,4.35917,20.118884,-0.000143,20.108687,1.1010,0.295,4.35917,0.00000
520.00,4.35975,20.118953,-0.000144,20.108719,1.1012,0.295,4.35975,0.00000
521.00,4.35921,20.119125,-0.000147,20.108816,1.1014,0.295,4.35921,0.00000
522.00,4.35873,20.119235,-0.000148,20.108954,1.1016,0.295,4.35873,0.00000
523.00,4.35859,20.119363,-0.000153,20.109026,1.1018,0.295,4.35859,0.00000
524.00,4.35988,20.119332,-0.000155,20.108907,1.1020,0.295,4.35988,0.00000
525.00,4.36021,20.119373,-0.000154,20.108908,1.1022,0.296,4.36021,0.00000
526.00,4.36048,20.119335,-0.000154,20.108844,1.1025,0.296,4.36048,0.00000
527.00,4.36067,20.119307,-0.000153,20.108752,1.1027,0.296,4.36067,0.00000
528.00,4.36010,20.119285,-0.000152,20.108756,1.1030,0.296,4.36010,0.00000
529.00,4.36016,20.119280,-0.000153,20.108787,1.1032,0.296,4.36016,0.00000
530.00,4.35998,20.119287,-0.000156,20.108784,1.1035,0.296,4.35998,0.00000
531.00,4.36092,20.119316,-0.000153,20.108848,1.1037,0.296,4.36092,0.00000
532.00,4.36099,20.119301,-0.000150,20.108851,1.1039,0.296,4.36099,0.00000
533.00,4.36177,20.119364,-0.000147,20.108847,1.1041,0.296,4.36177,0.00000
534.00,4.36098,20.119433,-0.000144,20.108884,1.1043,0.296,4.36098,0.00000
535.00,4.36083,20.119465,-0.000138,20.108913,1.1046,0.295,4.36083,0.00000
536.00,4.35989,20.119474,-0.000141,20.108843,1.1048,0.296,4.35989,0.00000
537.00,4.35945,20.119482,-0.000143,20.108826,1.1050,0.296,4.35945,0.00000
538.00,4.35916,20.119453,-0.000147,20.108756,1.1052,0.296,4.35916,0.00000
539.00,4.35956,20.119394,-0.000147,20.108707,1.1055,0.296,4.35956,0.00000
540.00,4.35925,20.119410,-0.000149,20.108716,1.1057,0.296,4.35925,0.00000
541.00,4.36044,20.119426,-0.000148,20.108759,1.1059,0.296,4.36044,0.00000
542.00,4.36022,20.119384,-0.000149,20.108673,1.1062,0.296,4.36022,0.00000
543.00,4.35902,20.119424,-0.000149,20.108722,1.1064,0.297,4.35902,0.00000
544.00,4.35951,20.119511,-0.000150,20.108759,1.1067,0.297,4.35951,0.00000
545.00,4.36003,20.119544,-0.000147,20.108791,1.1069,0.297,4.36003,0.00000
546.00,4.35861,20.119603,-0.000148,20.108802,1.1072,0.297,4.35861,0.00000
547.00,4.35919,20.119643,-0.000144,20.108853,1.1074,0.297,4.35919,0.00000
548.00,4.36075,20.119671,-0.000140,20.108883,1.1076,0.297,4.36075,0.00000
549.00,4.36067,20.119695,-0.000142,20.108861,1.1079,0.297,4.36067,0.00000
550.00,4.36078,20.119724,-0.000147,20.108832,1.1081,0.297,4.36078,0.00000
551.00,4.36140,20.119736,-0.000146,20.108925,1.1083,0.297,4.36140,0.00000
552.00,4.36121,20.119790,-0.000146,20.108974,1.1085,0.297,4.36121,0.00000
553.00,4.36042,20.119826,-0.000148,20.108990,1.1087,0.297,4.36042,0.00000
554.00,4.36016,20.119831,-0.000143,20.108996,1.1090,0.297,4.36016,0.00000
555.00,4.35925,20.119848,-0.000141,20.109022,1.1092,0.297,4.35925,0.00000
556.00,4.35821,20.119929,-0.000139,20.108973,1.1094,0.297,4.35821,0.00000
557.00,4.35815,20.120010,-0.000140,20.108955,1.1097,0.297,4.35815,0.00000
558.00,4.35861,20.119974,-0.000141,20.108904,1.1099,0.297,4.35861,0.00000
559.00,4.35810,20.119968,-0.000141,20.108915,1.1102,0.297,4.35810,0.00000
560.00,4.35834,20.119947,-0.000141,20.108874,1.1104,0.297,4.35834,0.00000
561.00,4.35937,20.119883,-0.000142,20.108796,1.1106,0.297,4.35937,0.00000
562.00,4.36020,20.119895,-0.000143,20.108813,1.1109,0.298,4.36020,0.00000
563.00,4.36001,20.119939,-0.000144,20.108839,1.1112,0.298,4.36001,0.00000
564.00,4.36038,20.119979,-0.000146,20.108855,1.1114,0.298,4.36038,0.00000
565.00,4.36118,20.119988,-0.000143,20.108852,1.1117,0.298,4.36118,0.00000
566.00,4.36076,20.120022,-0.000143,20.108912,1.1120,0.298,4.36076,0.00000
567.00,4.35934,20.120088,-0.000140,20.108993,1.1122,0.298,4.35934,0.00000
568.00,4.35946,20.120156,-0.000140,20.108976,1.1125,0.298,4.35946,0.00000
569.00,4.35890,20.120233,-0.000140,20.109015,1.1127,0.298,4.35890,0.00000
570.00,4.35813,20.120248,-0.000140,20.108979,1.1130,0.298,4.35813,0.00000
571.00,4.35836,20.120265,-0.000141,20.108945,1.1133,0.298,4.35836,0.00000
572.00,4.35930,20.120210,-0.000142,20.108814,1.1135,0.298,4.35930,0.00000
573.00,4.35906,20.120147,-0.000139,20.108774,1.1138,0.298,4.35906,0.00000
574.00,4.35914,20.120082,-0.000138,20.108689,1.1140,0.298,4.35914,0.00000
575.00,4.35910,20.120142,-0.000139,20.108770,1.1142,0.298,4.35910,0.00000
576.00,4.35885,20.120100,-0.000136,20.108731,1.1144,0.298,4.35885,0.00000
577.00,4.35836,20.120182,-0.000135,20.108825,1.1146,0.298,4.35836,0.00000
578.00,4.35841,20.120261,-0.000136,20.108878,1.1148,0.298,4.35841,0.00000
579.00,4.35946,20.120320,-0.000138,20.108932,1.1150,0.298,4.35946,0.00000
580.00,4.36031,20.120373,-0.000139,20.108928,1.1151,0.298,4.36031,0.00000
@4,2.5000,5.0, 580.050999999999 
581.00,4.36065,20.120431,-0.000143,20.108953,1.1153,0.298,4.36065,0.00000
582.00,4.36058,20.120401,-0.000147,20.108903,1.1154,0.298,4.36058,0.00000
583.00,4.35635,20.120384,-0.000150,20.108860,1.1155,0.299,4.35635,0.00000
584.00,4.34668,20.120323,-0.000149,20.108733,1.1156,0.299,4.34668,0.00000
585.00,4.33094,20.120279,-0.000153,20.108705,1.1157,0.299,4.33094,0.00000
586.00,4.31011,20.120379,-0.000153,20.108750,1.1158,0.299,4.31011,0.00000
587.00,4.28398,20.120410,-0.000153,20.108771,1.1158,0.299,4.28398,0.00000
588.00,4.25995,20.120425,-0.000155,20.108776,1.1159,0.299,4.25995,0.00000
589.00,4.24219,20.120557,-0.000155,20.108857,1.1160,0.300,4.24219,0.00000
590.00,4.23211,20.120606,-0.000153,20.108829,1.1160,0.300,4.23211,0.00000
591.00,4.22974,20.120488,-0.000154,20.108791,1.1161,0.300,4.22974,0.00000
592.00,4.23607,20.120476,-0.000152,20.108766,1.1161,0.300,4.23607,0.00000
593.00,4.24657,20.120491,-0.000153,20.108738,1.1161,0.300,4.24657,0.00000
594.00,4.25644,20.120476,-0.000155,20.108776,1.1162,0.300,4.25644,0.00000
595.00,4.26620,20.120450,-0.000158,20.108792,1.1162,0.300,4.26620,0.00000
596.00,4.27420,20.120518,-0.000156,20.108773,1.1162,0.300,4.27420,0.00000
597.00,4.27989,20.120561,-0.000157,20.108788,1.1163,0.300,4.27989,0.00000
598.00,4.28362,20.120611,-0.000156,20.108857,1.1163,0.301,4.28362,0.00000
599.00,4.28666,20.120636,-0.000154,20.108845,1.1163,0.301,4.28666,0.00000
600.00,4.28930,20.120574,-0.000154,20.108729,1.1163,0.301,4.28930,0.00000
601.00,4.29231,20.120544,-0.000155,20.108691,1.1164,0.301,4.29231,0.00000
602.00,4.29474,20.120566,-0.000156,20.108682,1.1164,0.301,4.29474,0.00000
603.00,4.29781,20.120600,-0.000156,20.108631,1.1165,0.301,4.29781,0.00000
604.00,4.30066,20.120625,-0.000155,20.108623,1.1165,0.301,4.30066,0.00000
605.00,4.30268,20.120785,-0.000152,20.108728,1.1166,0.301,4.30268,0.00000
606.00,4.30536,20.120839,-0.000152,20.108734,1.1167,0.301,4.30536,0.00000
607.00,4.30937,20.120877,-0.000153,20.108757,1.1168,0.301,4.30937,0.00000
608.00,4.31240,20.120808,-0.000151,20.108706,1.1169,0.301,4.31240,0.00000
609.00,4.31531,20.120848,-0.000151,20.108761,1.1170,0.301,4.31531,0.00000
610.00,4.31910,20.120897,-0.000151,20.108777,1.1172,0.302,4.31910,0.00000
611.00,4.32070,20.121020,-0.000148,20.108855,1.1173,0.301,4.32070,0.00000
612.00,4.32133,20.121042,-0.000144,20.108830,1.1174,0.301,4.32133,0.00000
613.00,4.32181,20.121118,-0.000141,20.108920,1.1175,0.301,4.32181,0.00000
614.00,4.32253,20.121171,-0.000141,20.108901,1.1177,0.301,4.32253,0.00000
615.00,4.32295,20.121162,-0.000141,20.108874,1.1178,0.301,4.32295,0.00000
616.00,4.32467,20.121185,-0.000144,20.108868,1.1179,0.301,4.32467,0.00000
617.00,4.32653,20.121212,-0.000148,20.108891,1.1181,0.302,4.32653,0.00000
618.00,4.32815,20.121243,-0.000154,20.108872,1.1182,0.302,4.32815,0.00000
619.00,4.33042,20.121224,-0.000156,20.108865,1.1183,0.302,4.33042,0.00000
620.00,4.33204,20.121223,-0.000157,20.108864,1.1185,0.302,4.33204,0.00000
621.00,4.33418,20.121179,-0.000155,20.108837,1.1186,0.302,4.33418,0.00000
622.00,4.33479,20.121186,-0.000154,20.108820,1.1187,0.302,4.33479,0.00000
623.00,4.33563,20.121229,-0.000150,20.108805,1.1188,0.302,4.33563,0.00000
624.00,4.33683,20.121224,-0.000148,20.108769,1.1189,0.302,4.33683,0.00000
625.00,4.33691,20.121242,-0.000148,20.108800,1.1190,0.302,4.33691,0.00000
626.00,4.33690,20.121244,-0.000147,20.108721,1.1192,0.302,4.33690,0.00000
627.00,4.33807,20.121207,-0.000148,20.108656,1.1193,0.303,4.33807,0.00000
628.00,4.33912,20.121221,-0.000150,20.108688,1.1194,0.303,4.33912,0.00000
629.00,4.33892,20.121288,-0.000151,20.108717,1.1195,0.303,4.33892,0.00000
630.00,4.34036,20.121331,-0.000154,20.108716,1.1196,0.303,4.34036,0.00000
631.00,4.34132,20.121377,-0.000156,20.108798,1.1197,0.303,4.34132,0.00000
632.00,4.34206,20.121458,-0.000156,20.108829,1.1198,0.303,4.34206,0.00000
633.00,4.34270,20.121508,-0.000154,20.108831,1.1200,0.303,4.34270,0.00000
634.00,4.34301,20.121466,-0.000153,20.108798,1.1201,0.304,4.34301,0.00000
635.00,4.34387,20.121477,-0.000150,20.108756,1.1202,0.304,4.34387,0.00000
636.00,4.34438,20.121520,-0.000145,20.108758,1.1203,0.303,4.34438,0.00000
637.00,4.34486,20.121507,-0.000143,20.108752,1.1205,0.303,4.34486,0.00000
638.00,4.34590,20.121499,-0.000144,20.108752,1.1206,0.303,4.34590,0.00000
639.00,4.34676,20.121498,-0.000143,20.108682,1.1207,0.303,4.34676,0.00000
640.00,4.34689,20.121537,-0.000142,20.108699,1.1208,0.303,4.34689,0.00000
641.00,4.34653,20.121566,-0.000142,20.108676,1.1209,0.303,4.34653,0.00000
642.00,4.34652,20.121677,-0.000141,20.108731,1.1210,0.303,4.34652,0.00000
643.00,4.34649,20.121693,-0.000141,20.108690,1.1211,0.303,4.34649,0.00000
644.00,4.34727,20.121754,-0.000144,20.108765,1.1212,0.304,4.34727,0.00000
645.00,4.34698,20.121822,-0.000143,20.108784,1.1214,0.304,4.34698,0.00000
646.00,4.34701,20.121866,-0.000144,20.108799,1.1215,0.304,4.34701,0.00000
647.00,4.34745,20.121796,-0.000144,20.108777,1.1216,0.304,4.34745,0.00000
648.00,4.34771,20.121821,-0.000146,20.108792,1.1217,0.304,4.34771,0.00000
649.00,4.34759,20.121805,-0.000146,20.108764,1.1218,0.304,4.34759,0.00000
650.00,4.34815,20.121766,-0.000147,20.108789,1.1220,0.304,4.34815,0.00000
651.00,4.34813,20.121745,-0.000148,20.108807,1.1221,0.304,4.34813,0.00000
652.00,4.34803,20.121732,-0.000151,20.108815,1.1223,0.305,4.34803,0.00000
653.00,4.34772,20.121791,-0.000153,20.108865,1.1225,0.305,4.34772,0.00000
654.00,4.34824,20.121847,-0.000152,20.108929,1.1226,0.305,4.34824,0.00000
655.00,4.34886,20.121861,-0.000152,20.108876,1.1228,0.305,4.34886,0.00000
656.00,4.35012,20.121893,-0.000153,20.108904,1.1230,0.305,4.35012,0.00000
657.00,4.35061,20.122006,-0.000151,20.108926,1.1232,0.305,4.35061,0.00000
658.00,4.35105,20.122010,-0.000147,20.108908,1.1234,0.305,4.35105,0.00000
659.00,4.35181,20.122075,-0.000146,20.108920,1.1236,0.305,4.35181,0.00000
660.00,4.35275,20.122113,-0.000147,20.108955,1.1238,0.305,4.35275,0.00000
661.00,4.35372,20.122178,-0.000148,20.108960,1.1240,0.305,4.35372,0.00000
662.00,4.35333,20.122215,-0.000147,20.108975,1.1242,0.305,4.35333,0.00000
663.00,4.35349,20.122228,-0.000148,20.108985,1.1244,0.305,4.35349,0.00000
664.00,4.35313,20.122232,-0.000146,20.108983,1.1246,0.305,4.35313,0.00000
665.00,4.35186,20.122239,-0.000147,20.109025,1.1247,0.305,4.35186,0.00000
666.00,4.35068,20.122275,-0.000148,20.109024,1.1249,0.305,4.35068,0.00000
667.00,4.35179,20.122260,-0.000150,20.108987,1.1250,0.306,4.35179,0.00000
668.00,4.35235,20.122232,-0.000150,20.108911,1.1252,0.306,4.35235,0.00000
669.00,4.35156,20.122236,-0.000151,20.108857,1.1253,0.306,4.35156,0.00000
670.00,4.35213,20.122284,-0.000148,20.108838,1.1255,0.306,4.35213,0.00000
671.00,4.35290,20.122214,-0.000145,20.108792,1.1257,0.306,4.35290,0.00000
672.00,4.35245,20.122213,-0.000145,20.108820,1.1258,0.306,4.35245,0.00000
673.00,4.35297,20.122265,-0.000143,20.108874,1.1259,0.306,4.35297,0.00000
674.00,4.35325,20.122233,-0.000145,20.108830,1.1259,0.306,4.35325,0.00000
675.00,4.35238,20.122247,-0.000146,20.108786,1.1260,0.306,4.35238,0.00000
676.00,4.35144,20.122337,-0.000144,20.108814,1.1261,0.306,4.35144,0.00000
677.00,4.35152,20.122393,-0.000141,20.108774,1.1262,0.306,4.35152,0.00000
678.00,4.35062,20.122402,-0.000144,20.108733,1.1262,0.306,4.35062,0.00000
679.00,4.35064,20.122508,-0.000144,20.108790,1.1263,0.306,4.35064,0.00000
680.00,4.35108,20.122535,-0.000144,20.108774,1.1263,0.306,4.35108,0.00000
681.00,4.35238,20.122489,-0.000148,20.108751,1.1263,0.306,4.35238,0.00000
682.00,4.35292,20.122530,-0.000153,20.108742,1.1263,0.307,4.35292,0.00000
683.00,4.35347,20.122565,-0.000151,20.108741,1.1263,0.307,4.35347,0.00000
684.00,4.35423,20.122578,-0.000150,20.108724,1.1263,0.307,4.35423,0.00000
685.00,4.35437,20.122571,-0.000151,20.108712,1.1264,0.307,4.35437,0.00000
686.00,4.35431,20.122606,-0.000150,20.108700,1.1264,0.307,4.35431,0.00000
687.00,4.35437,20.122640,-0.000149,20.108742,1.1264,0.307,4.35437,0.00000
688.00,4.35477,20.122683,-0.000150,20.108787,1.1264,0.307,4.35477,0.00000
689.00,4.35545,20.122626,-0.000151,20.108737,1.1264,0.307,4.35545,0.00000
690.00,4.35522,20.122616,-0.000147,20.108710,1.1264,0.307,4.35522,0.00000
691.00,4.35442,20.122596,-0.000145,20.108645,1.1264,0.307,4.35442,0.00000
692.00,4.35441,20.122500,-0.000143,20.108530,1.1263,0.307,4.35441,0.00000
693.00,4.35390,20.122505,-0.000142,20.108536,1.1264,0.307,4.35390,0.00000
694.00,4.35276,20.122582,-0.000141,20.108565,1.1264,0.307,4.35276,0.00000
695.00,4.35330,20.122661,-0.000144,20.108633,1.1264,0.307,4.35330,0.00000
696.00,4.35384,20.122700,-0.000146,20.108714,1.1264,0.307,4.35384,0.00000
697.00,4.35364,20.122748,-0.000146,20.108786,1.1264,0.307,4.35364,0.00000
698.00,4.35382,20.122808,-0.000149,20.108802,1.1264,0.308,4.35382,0.00000
699.00,4.35379,20.122765,-0.000148,20.108785,1.1264,0.308,4.35379,0.00000
700.00,4.35385,20.122788,-0.000147,20.108779,1.1263,0.308,4.35385,0.00000
701.00,4.35437,20.122826,-0.000146,20.108749,1.1263,0.308,4.35437,0.00000
702.00,4.35421,20.122932,-0.000146,20.108788,1.1263,0.308,4.35421,0.00000
703.00,4.35474,20.122897,-0.000147,20.108756,1.1263,0.308,4.35474,0.00000
704.00,4.35548,20.122964,-0.000146,20.108790,1.1263,0.308,4.35548,0.00000
705.00,4.35559,20.123011,-0.000146,20.108780,1.1263,0.308,4.35559,0.00000
706.00,4.35550,20.123063,-0.000146,20.108813,1.1263,0.308,4.35550,0.00000
707.00,4.35617,20.123038,-0.000146,20.108822,1.1263,0.308,4.35617,0.00000
708.00,4.35626,20.123107,-0.000145,20.108820,1.1264,0.308,4.35626,0.00000
709.00,4.35596,20.123165,-0.000144,20.108832,1.1264,0.308,4.35596,0.00000
710.00,4.35632,20.123183,-0.000143,20.108835,1.1265,0.308,4.35632,0.00000
711.00,4.35581,20.123124,-0.000147,20.108741,1.1266,0.308,4.35581,0.00000
712.00,4.35551,20.123138,-0.000147,20.108708,1.1267,0.308,4.35551,0.00000
713.00,4.35536,20.123109,-0.000146,20.108692,1.1268,0.308,4.35536,0.00000
714.00,4.35614,20.123131,-0.000147,20.108712,1.1269,0.309,4.35614,0.00000
715.00,4.35599,20.123083,-0.000149,20.108702,1.1270,0.309,4.35599,0.00000
716.00,4.35582,20.123187,-0.000145,20.108797,1.1272,0.309,4.35582,0.00000
717.00,4.35619,20.123238,-0.000143,20.108820,1.1273,0.309,4.35619,0.00000
718.00,4.35549,20.123297,-0.000145,20.108827,1.1274,0.309,4.35549,0.00000
719.00,4.35435,20.123271,-0.000145,20.108795,1.1276,0.309,4.35435,0.00000
720.00,4.35438,20.123344,-0.000143,20.108817,1.1277,0.309,4.35438,0.00000
721.00,4.35488,20.123359,-0.000143,20.108824,1.1279,0.309,4.35488,0.00000
722.00,4.35451,20.123383,-0.000142,20.108803,1.1281,0.309,4.35451,0.00000
723.00,4.35569,20.123369,-0.000142,20.108794,1.1282,0.309,4.35569,0.00000
724.00,4.35633,20.123418,-0.000145,20.108798,1.1284,0.309,4.35633,0.00000
725.00,4.35701,20.123418,-0.000148,20.108756,1.1286,0.309,4.35701,0.00000
726.00,4.35702,20.123452,-0.000147,20.108771,1.1287,0.309,4.35702,0.00000
727.00,4.35751,20.123484,-0.000147,20.108789,1.1289,0.310,4.35751,0.00000
728.00,4.35689,20.123560,-0.000144,20.108796,1.1291,0.309,4.35689,0.00000
729.00,4.35628,20.123630,-0.000142,20.108828,1.1294,0.309,4.35628,0.00000
730.00,4.35543,20.123676,-0.000141,20.108868,1.1296,0.310,4.35543,0.00000
731.00,4.35551,20.123688,-0.000141,20.108865,1.1298,0.310,4.35551,0.00000
732.00,4.35473,20.123667,-0.000142,20.108823,1.1300,0.310,4.35473,0.00000
733.00,4.35424,20.123637,-0.000144,20.108796,1.1302,0.310,4.35424,0.00000
734.00,4.35474,20.123687,-0.000145,20.108826,1.1304,0.310,4.35474,0.00000
735.00,4.35499,20.123690,-0.000145,20.108817,1.1306,0.310,4.35499,0.00000
736.00,4.35506,20.123721,-0.000146,20.108818,1.1308,0.310,4.35506,0.00000
737.00,4.35615,20.123798,-0.000147,20.108907,1.1310,0.310,4.35615,0.00000
738.00,4.35741,20.123832,-0.000146,20.108987,1.1312,0.310,4.35741,0.00000
739.00,4.35826,20.123761,-0.000144,20.108919,1.1314,0.310,4.35826,0.00000
740.00,4.35816,20.123759,-0.000144,20.108915,1.1316,0.310,4.35816,0.00000
741.00,4.35759,20.123750,-0.000144,20.108912,1.1318,0.310,4.35759,0.00000
742.00,4.35701,20.123723,-0.000146,20.108829,1.1320,0.310,4.35701,0.00000
743.00,4.35655,20.123808,-0.000146,20.108842,1.1322,0.311,4.35655,0.00000
744.00,4.35628,20.123928,-0.000146,20.108919,1.1325,0.311,4.35628,0.00000
745.00,4.35683,20.123949,-0.000147,20.108897,1.1327,0.311,4.35683,0.00000
746.00,4.35753,20.123947,-0.000151,20.108823,1.1329,0.311,4.35753,0.00000
747.00,4.35760,20.123950,-0.000150,20.108871,1.1331,0.311,4.35760,0.00000
748.00,4.35712,20.123919,-0.000149,20.108825,1.1333,0.311,4.35712,0.00000
749.00,4.35619,20.123816,-0.000149,20.108768,1.1335,0.311,4.35619,0.00000
750.00,4.35496,20.123821,-0.000149,20.108818,1.1337,0.311,4.35496,0.00000
751.00,4.35459,20.123836,-0.000145,20.108880,1.1339,0.311,4.35459,0.00000
752.00,4.35459,20.123860,-0.000147,20.108878,1.1342,0.311,4.35459,0.00000
753.00,4.35426,20.123878,-0.000146,20.108912,1.1344,0.311,4.35426,0.00000
754.00,4.35463,20.123974,-0.000148,20.108896,1.1346,0.312,4.35463,0.00000
755.00,4.35522,20.124018,-0.000146,20.108857,1.1349,0.312,4.35522,0.00000
756.00,4.35541,20.124058,-0.000147,20.108839,1.1351,0.312,4.35541,0.00000
757.00,4.35506,20.124048,-0.000146,20.108814,1.1354,0.312,4.35506,0.00000
758.00,4.35504,20.124113,-0.000147,20.108836,1.1357,0.312,4.35504,0.00000
759.00,4.35459,20.124099,-0.000140,20.108878,1.1360,0.312,4.35459,0.00000
760.00,4.35441,20.124070,-0.000139,20.108878,1.1362,0.312,4.35441,0.00000
761.00,4.35431,20.124049,-0.000135,20.108907,1.1365,0.312,4.35431,0.00000
762.00,4.35440,20.124092,-0.000134,20.108919,1.1368,0.312,4.35440,0.00000
763.00,4.35443,20.124079,-0.000136,20.108899,1.1370,0.312,4.35443,0.00000
764.00,4.35469,20.124068,-0.000138,20.108842,1.1373,0.312,4.35469,0.00000
765.00,4.35521,20.124120,-0.000139,20.108822,1.1375,0.312,4.35521,0.00000
766.00,4.35577,20.124195,-0.000143,20.108821,1.1378,0.312,4.35577,0.00000
767.00,4.35571,20.124272,-0.000143,20.108838,1.1380,0.312,4.35571,0.00000
768.00,4.35659,20.124279,-0.000141,20.108796,1.1383,0.312,4.35659,0.00000
769.00,4.35719,20.124346,-0.000145,20.108852,1.1385,0.313,4.35719,0.00000
770.00,4.35707,20.124414,-0.000145,20.108892,1.1388,0.313,4.35707,0.00000
771.00,4.35653,20.124405,-0.000141,20.108818,1.1390,0.313,4.35653,0.00000
772.00,4.35634,20.124425,-0.000142,20.108832,1.1393,0.313,4.35634,0.00000
773.00,4.35585,20.124480,-0.000142,20.108817,1.1395,0.313,4.35585,0.00000
774.00,4.35484,20.124492,-0.000142,20.108792,1.1397,0.313,4.35484,0.00000
775.00,4.35419,20.124485,-0.000143,20.108792,1.1398,0.313,4.35419,0.00000
776.00,4.35340,20.124577,-0.000144,20.108910,1.1400,0.313,4.35340,0.00000
777.00,4.35291,20.124615,-0.000142,20.108929,1.1401,0.313,4.35291,0.00000
778.00,4.35194,20.124585,-0.000139,20.108954,1.1401,0.313,4.35194,0.00000
779.00,4.35196,20.124594,-0.000138,20.108946,1.1402,0.313,4.35196,0.00000
780.00,4.35194,20.124642,-0.000137,20.108958,1.1402,0.313,4.35194,0.00000
@5,2.5000,5.0, 780.044999999998 
781.00,4.35237,20.124652,-0.000136,20.108903,1.1402,0.313,4.35237,0.00000
782.00,4.35319,20.124684,-0.000134,20.108898,1.1403,0.313,4.35319,0.00000
783.00,4.35167,20.124742,-0.000139,20.108912,1.1403,0.314,4.35167,0.00000
784.00,4.34398,20.124828,-0.000139,20.108910,1.1403,0.314,4.34398,0.00000
785.00,4.33024,20.124825,-0.000139,20.108913,1.1402,0.314,4.33024,0.00000
786.00,4.30999,20.124895,-0.000139,20.108955,1.1402,0.314,4.30999,0.00000
787.00,4.28436,20.124878,-0.000140,20.108891,1.1401,0.314,4.28436,0.00000
788.00,4.26007,20.124969,-0.000139,20.108943,1.1401,0.314,4.26007,0.00000
789.00,4.24318,20.124993,-0.000135,20.109008,1.1401,0.314,4.24318,0.00000
790.00,4.23500,20.125016,-0.000135,20.108968,1.1400,0.314,4.23500,0.00000
791.00,4.23492,20.124958,-0.000136,20.108938,1.1400,0.314,4.23492,0.00000
792.00,4.24214,20.124974,-0.000136,20.108971,1.1400,0.314,4.24214,0.00000
793.00,4.25221,20.124945,-0.000133,20.108933,1.1399,0.314,4.25221,0.00000
794.00,4.26122,20.124944,-0.000136,20.108910,1.1399,0.314,4.26122,0.00000
795.00,4.26986,20.125015,-0.000136,20.108982,1.1398,0.314,4.26986,0.00000
796.00,4.27612,20.125065,-0.000138,20.109031,1.1398,0.314,4.27612,0.00000
797.00,4.28085,20.125046,-0.000138,20.109026,1.1397,0.314,4.28085,0.00000
798.00,4.28495,20.125042,-0.000139,20.109011,1.1396,0.314,4.28495,0.00000
799.00,4.28838,20.125055,-0.000138,20.109070,1.1396,0.314,4.28838,0.00000
800.00,4.29055,20.125054,-0.000140,20.109104,1.1395,0.315,4.29055,0.00000
801.00,4.29398,20.125021,-0.000140,20.109065,1.1395,0.315,4.29398,0.00000
802.00,4.29699,20.125066,-0.000139,20.109019,1.1395,0.315,4.29699,0.00000
803.00,4.30012,20.125054,-0.000138,20.108930,1.1395,0.315,4.30012,0.00000
804.00,4.30402,20.125019,-0.000138,20.108824,1.1395,0.315,4.30402,0.00000
805.00,4.30643,20.125047,-0.000135,20.108768,1.1395,0.315,4.30643,0.00000
806.00,4.30851,20.125103,-0.000132,20.108727,1.1395,0.315,4.30851,0.00000
807.00,4.31008,20.125163,-0.000131,20.108820,1.1396,0.315,4.31008,0.00000
808.00,4.31199,20.125147,-0.000133,20.108853,1.1396,0.315,4.31199,0.00000
809.00,4.31377,20.125201,-0.000132,20.108921,1.1397,0.315,4.31377,0.00000
810.00,4.31644,20.125197,-0.000132,20.108959,1.1397,0.315,4.31644,0.00000
811.00,4.31817,20.125248,-0.000136,20.109022,1.1398,0.315,4.31817,0.00000
812.00,4.32044,20.125229,-0.000137,20.108959,1.1398,0.315,4.32044,0.00000
813.00,4.32169,20.125306,-0.000135,20.109001,1.1399,0.315,4.32169,0.00000
814.00,4.32258,20.125307,-0.000137,20.108990,1.1400,0.315,4.32258,0.00000
815.00,4.32312,20.125328,-0.000139,20.108976,1.1401,0.315,4.32312,0.00000
816.00,4.32472,20.125330,-0.000139,20.108999,1.1402,0.315,4.32472,0.00000
817.00,4.32715,20.125344,-0.000137,20.109021,1.1404,0.315,4.32715,0.00000
818.00,4.32903,20.125357,-0.000142,20.109037,1.1405,0.316,4.32903,0.00000
819.00,4.33065,20.125364,-0.000140,20.109008,1.1407,0.316,4.33065,0.00000
820.00,4.33156,20.125375,-0.000139,20.108978,1.1408,0.315,4.33156,0.00000
821.00,4.33259,20.125381,-0.000138,20.108936,1.1410,0.315,4.33259,0.00000
822.00,4.33263,20.125426,-0.000139,20.108948,1.1411,0.316,4.33263,0.00000
823.00,4.33224,20.125468,-0.000138,20.108929,1.1413,0.316,4.33224,0.00000
824.00,4.33240,20.125473,-0.000136,20.108918,1.1414,0.315,4.33240,0.00000
825.00,4.33404,20.125548,-0.000139,20.108955,1.1416,0.316,4.33404,0.00000
826.00,4.33524,20.125579,-0.000137,20.108941,1.1417,0.316,4.33524,0.00000
827.00,4.33585,20.125584,-0.000137,20.108908,1.1418,0.316,4.33585,0.00000
828.00,4.33720,20.125563,-0.000137,20.108900,1.1420,0.316,4.33720,0.00000
829.00,4.33775,20.125646,-0.000141,20.108923,1.1421,0.316,4.33775,0.00000
830.00,4.33759,20.125656,-0.000142,20.108883,1.1423,0.316,4.33759,0.00000
831.00,4.33819,20.125731,-0.000143,20.108895,1.1424,0.316,4.33819,0.00000
832.00,4.33884,20.125811,-0.000145,20.108921,1.1426,0.316,4.33884,0.00000
833.00,4.33939,20.125878,-0.000146,20.108919,1.1428,0.316,4.33939,0.00000
834.00,4.34040,20.125906,-0.000145,20.108938,1.1430,0.316,4.34040,0.00000
835.00,4.34110,20.125901,-0.000141,20.108886,1.1431,0.316,4.34110,0.00000
836.00,4.34100,20.125872,-0.000139,20.108844,1.1432,0.316,4.34100,0.00000
837.00,4.34123,20.125852,-0.000139,20.108816,1.1433,0.316,4.34123,0.00000
838.00,4.34108,20.125884,-0.000138,20.108824,1.1434,0.316,4.34108,0.00000
839.00,4.34147,20.125914,-0.000139,20.108793,1.1436,0.316,4.34147,0.00000
840.00,4.34198,20.125952,-0.000142,20.108791,1.1437,0.317,4.34198,0.00000
841.00,4.34322,20.125972,-0.000139,20.108865,1.1439,0.317,4.34322,0.00000
842.00,4.34408,20.125943,-0.000137,20.108805,1.1441,0.317,4.34408,0.00000
843.00,4.34499,20.125965,-0.000136,20.108834,1.1442,0.317,4.34499,0.00000
844.00,4.34555,20.126007,-0.000135,20.108869,1.1444,0.317,4.34555,0.00000
845.00,4.34633,20.126009,-0.000132,20.108940,1.1446,0.317,4.34633,0.00000
846.00,4.34586,20.126091,-0.000137,20.108900,1.1447,0.317,4.34586,0.00000
847.00,4.34611,20.126198,-0.000139,20.109011,1.1449,0.317,4.34611,0.00000
848.00,4.34594,20.126183,-0.000141,20.108942,1.1450,0.317,4.34594,0.00000
849.00,4.34588,20.126190,-0.000141,20.108894,1.1452,0.317,4.34588,0.00000
850.00,4.34525,20.126231,-0.000143,20.108866,1.1454,0.317,4.34525,0.00000
851.00,4.34581,20.126204,-0.000143,20.108846,1.1455,0.317,4.34581,0.00000
852.00,4.34562,20.126194,-0.000141,20.108756,1.1457,0.317,4.34562,0.00000
853.00,4.34542,20.126291,-0.000142,20.108831,1.1459,0.317,4.34542,0.00000
854.00,4.34621,20.126359,-0.000141,20.108886,1.1461,0.317,4.34621,0.00000
855.00,4.34656,20.126367,-0.000140,20.108895,1.1463,0.317,4.34656,0.00000
856.00,4.34651,20.126371,-0.000141,20.108883,1.1465,0.318,4.34651,0.00000
857.00,4.34679,20.126369,-0.000143,20.108896,1.1467,0.318,4.34679,0.00000
858.00,4.34838,20.126340,-0.000143,20.108879,1.1469,0.318,4.34838,0.00000
859.00,4.34854,20.126283,-0.000145,20.108826,1.1470,0.318,4.34854,0.00000
860.00,4.34844,20.126314,-0.000143,20.108834,1.1472,0.318,4.34844,0.00000
861.00,4.34826,20.126291,-0.000140,20.108837,1.1474,0.318,4.34826,0.00000
862.00,4.34878,20.126333,-0.000141,20.108886,1.1476,0.318,4.34878,0.00000
863.00,4.34825,20.126363,-0.000143,20.108874,1.1478,0.318,4.34825,0.00000
864.00,4.34806,20.126369,-0.000142,20.108886,1.1480,0.318,4.34806,0.00000
865.00,4.34889,20.126336,-0.000147,20.108853,1.1482,0.318,4.34889,0.00000
866.00,4.34866,20.126372,-0.000150,20.108848,1.1484,0.319,4.34866,0.00000
867.00,4.34836,20.126353,-0.000150,20.108804,1.1485,0.319,4.34836,0.00000
868.00,4.34800,20.126278,-0.000149,20.108725,1.1487,0.319,4.34800,0.00000
869.00,4.34796,20.126358,-0.000151,20.108709,1.1488,0.319,4.34796,0.00000
870.00,4.34685,20.126416,-0.000153,20.108722,1.1489,0.319,4.34685,0.00000
871.00,4.34709,20.126438,-0.000151,20.108712,1.1490,0.319,4.34709,0.00000
872.00,4.34742,20.126512,-0.000147,20.108708,1.1491,0.319,4.34742,0.00000
873.00,4.34742,20.126584,-0.000149,20.108767,1.1492,0.320,4.34742,0.00000
874.00,4.34805,20.126489,-0.000148,20.108728,1.1492,0.320,4.34805,0.00000
875.00,4.35004,20.126500,-0.000147,20.108724,1.1493,0.320,4.35004,0.00000
876.00,4.35067,20.126533,-0.000147,20.108741,1.1494,0.320,4.35067,0.00000
877.00,4.35039,20.126493,-0.000153,20.108700,1.1494,0.320,4.35039,0.00000
878.00,4.35082,20.126490,-0.000150,20.108661,1.1494,0.320,4.35082,0.00000
879.00,4.35000,20.126548,-0.000150,20.108675,1.1495,0.320,4.35000,0.00000
880.00,4.34905,20.126541,-0.000148,20.108646,1.1495,0.320,4.34905,0.00000
881.00,4.34857,20.126629,-0.000149,20.108685,1.1495,0.320,4.34857,0.00000
882.00,4.34892,20.126724,-0.000145,20.108774,1.1495,0.320,4.34892,0.00000
883.00,4.34928,20.126824,-0.000144,20.108850,1.1495,0.320,4.34928,0.00000
884.00,4.34913,20.126937,-0.000142,20.108875,1.1495,0.320,4.34913,0.00000
885.00,4.34919,20.126993,-0.000140,20.108897,1.1496,0.320,4.34919,0.00000
886.00,4.34960,20.126991,-0.000139,20.108882,1.1496,0.320,4.34960,0.00000
887.00,4.35010,20.127004,-0.000139,20.108887,1.1496,0.320,4.35010,0.00000
888.00,4.35060,20.126993,-0.000141,20.108887,1.1496,0.320,4.35060,0.00000
889.00,4.35184,20.126948,-0.000140,20.108893,1.1496,0.320,4.35184,0.00000
890.00,4.35181,20.126963,-0.000140,20.108939,1.1496,0.320,4.35181,0.00000
891.00,4.35191,20.126920,-0.000139,20.108912,1.1496,0.320,4.35191,0.00000
892.00,4.35091,20.126924,-0.000135,20.108897,1.1495,0.320,4.35091,0.00000
893.00,4.34904,20.126925,-0.000133,20.108855,1.1495,0.320,4.34904,0.00000
894.00,4.34839,20.127005,-0.000137,20.108848,1.1495,0.320,4.34839,0.00000
895.00,4.34946,20.127037,-0.000140,20.108820,1.1495,0.321,4.34946,0.00000
896.00,4.34939,20.127065,-0.000141,20.108826,1.1495,0.321,4.34939,0.00000
897.00,4.34926,20.127119,-0.000145,20.108828,1.1495,0.321,4.34926,0.00000
898.00,4.35112,20.127152,-0.000146,20.108823,1.1495,0.321,4.35112,0.00000
899.00,4.35124,20.127129,-0.000143,20.108828,1.1495,0.321,4.35124,0.00000
900.00,4.34969,20.127226,-0.000141,20.108897,1.1495,0.321,4.34969,0.00000
901.00,4.34914,20.127300,-0.000138,20.108950,1.1496,0.321,4.34914,0.00000
902.00,4.35042,20.127347,-0.000134,20.108990,1.1496,0.321,4.35042,0.00000
903.00,4.35013,20.127373,-0.000131,20.108993,1.1496,0.321,4.35013,0.00000
904.00,4.35064,20.127455,-0.000130,20.109036,1.1496,0.321,4.35064,0.00000
905.00,4.35180,20.127375,-0.000129,20.108925,1.1497,0.321,4.35180,0.00000
906.00,4.35259,20.127388,-0.000135,20.108880,1.1497,0.321,4.35259,0.00000
907.00,4.35118,20.127338,-0.000136,20.108852,1.1497,0.321,4.35118,0.00000
908.00,4.35096,20.127386,-0.000138,20.108895,1.1497,0.321,4.35096,0.00000
909.00,4.35022,20.127373,-0.000143,20.108881,1.1498,0.321,4.35022,0.00000
910.00,4.34980,20.127426,-0.000145,20.108901,1.1498,0.322,4.34980,0.00000
911.00,4.34990,20.127412,-0.000144,20.108873,1.1499,0.322,4.34990,0.00000
912.00,4.35112,20.127400,-0.000146,20.108813,1.1500,0.322,4.35112,0.00000
913.00,4.35217,20.127355,-0.000147,20.108756,1.1501,0.322,4.35217,0.00000
914.00,4.35259,20.127306,-0.000145,20.108685,1.1501,0.322,4.35259,0.00000
915.00,4.35229,20.127301,-0.000144,20.108663,1.1502,0.322,4.35229,0.00000
916.00,4.35141,20.127325,-0.000142,20.108699,1.1503,0.322,4.35141,0.00000
917.00,4.35066,20.127363,-0.000139,20.108716,1.1504,0.322,4.35066,0.00000
918.00,4.34969,20.127391,-0.000139,20.108698,1.1505,0.322,4.34969,0.00000
919.00,4.35004,20.127456,-0.000138,20.108738,1.1506,0.322,4.35004,0.00000
920.00,4.35129,20.127415,-0.000137,20.108711,1.1508,0.322,4.35129,0.00000
921.00,4.35217,20.127412,-0.000139,20.108663,1.1509,0.322,4.35217,0.00000
922.00,4.35222,20.127451,-0.000142,20.108680,1.1510,0.323,4.35222,0.00000
923.00,4.35197,20.127476,-0.000143,20.108744,1.1511,0.323,4.35197,0.00000
924.00,4.35108,20.127493,-0.000142,20.108781,1.1512,0.323,4.35108,0.00000
925.00,4.35026,20.127559,-0.000143,20.108825,1.1513,0.323,4.35026,0.00000
926.00,4.34995,20.127592,-0.000138,20.108823,1.1515,0.323,4.34995,0.00000
927.00,4.34896,20.127632,-0.000136,20.108788,1.1516,0.323,4.34896,0.00000
928.00,4.34897,20.127665,-0.000137,20.108760,1.1517,0.323,4.34897,0.00000
929.00,4.34907,20.127613,-0.000142,20.108719,1.1519,0.323,4.34907,0.00000
930.00,4.34923,20.127654,-0.000142,20.108771,1.1520,0.323,4.34923,0.00000
931.00,4.34957,20.127651,-0.000143,20.108749,1.1522,0.323,4.34957,0.00000
932.00,4.34998,20.127648,-0.000144,20.108785,1.1523,0.323,4.34998,0.00000
933.00,4.34912,20.127728,-0.000143,20.108853,1.1525,0.323,4.34912,0.00000
934.00,4.34926,20.127782,-0.000140,20.108843,1.1526,0.323,4.34926,0.00000
935.00,4.34888,20.127761,-0.000141,20.108784,1.1528,0.323,4.34888,0.00000
936.00,4.34873,20.127832,-0.000142,20.108846,1.1530,0.324,4.34873,0.00000
937.00,4.34952,20.127853,-0.000142,20.108836,1.1531,0.324,4.34952,0.00000
938.00,4.35047,20.127800,-0.000139,20.108784,1.1533,0.324,4.35047,0.00000
939.00,4.35025,20.127870,-0.000137,20.108809,1.1535,0.323,4.35025,0.00000
940.00,4.35037,20.127984,-0.000135,20.108875,1.1536,0.323,4.35037,0.00000
941.00,4.35040,20.127988,-0.000139,20.108848,1.1538,0.323,4.35040,0.00000
942.00,4.34980,20.128007,-0.000141,20.108844,1.1540,0.324,4.34980,0.00000
943.00,4.34946,20.128071,-0.000142,20.108852,1.1541,0.324,4.34946,0.00000
944.00,4.35007,20.128120,-0.000143,20.108895,1.1543,0.324,4.35007,0.00000
945.00,4.34990,20.128114,-0.000143,20.108815,1.1545,0.324,4.34990,0.00000
946.00,4.34973,20.128139,-0.000140,20.108817,1.1546,0.324,4.34973,0.00000
947.00,4.35000,20.128160,-0.000139,20.108779,1.1548,0.324,4.35000,0.00000
948.00,4.34963,20.128130,-0.000139,20.108697,1.1549,0.324,4.34963,0.00000
949.00,4.34838,20.128131,-0.000141,20.108615,1.1551,0.324,4.34838,0.00000
950.00,4.34778,20.128077,-0.000141,20.108598,1.1553,0.324,4.34778,0.00000
951.00,4.34811,20.128112,-0.000139,20.108652,1.1554,0.324,4.34811,0.00000
952.00,4.34921,20.128178,-0.000140,20.108776,1.1556,0.324,4.34921,0.00000
953.00,4.35046,20.128220,-0.000139,20.108867,1.1557,0.324,4.35046,0.00000
954.00,4.35161,20.128181,-0.000137,20.108878,1.1559,0.324,4.35161,0.00000
955.00,4.35298,20.128272,-0.000140,20.108958,1.1560,0.324,4.35298,0.00000
956.00,4.35322,20.128239,-0.000140,20.108894,1.1562,0.324,4.35322,0.00000
957.00,4.35217,20.128187,-0.000140,20.108768,1.1563,0.324,4.35217,0.00000
958.00,4.35173,20.128247,-0.000144,20.108771,1.1565,0.325,4.35173,0.00000
959.00,4.35246,20.128315,-0.000146,20.108822,1.1567,0.325,4.35246,0.00000
960.00,4.35220,20.128301,-0.000147,20.108787,1.1569,0.325,4.35220,0.00000
961.00,4.35203,20.128370,-0.000150,20.108810,1.1571,0.325,4.35203,0.00000
962.00,4.35251,20.128425,-0.000152,20.108819,1.1572,0.325,4.35251,0.00000
963.00,4.35282,20.128458,-0.000150,20.108799,1.1574,0.325,4.35282,0.00000
964.00,4.35235,20.128482,-0.000150,20.108798,1.1576,0.325,4.35235,0.00000
965.00,4.35225,20.128538,-0.000147,20.108824,1.1577,0.325,4.35225,0.00000
966.00,4.35151,20.128604,-0.000144,20.108862,1.1579,0.325,4.35151,0.00000
967.00,4.35119,20.128627,-0.000141,20.108888,1.1581,0.325,4.35119,0.00000
968.00,4.35083,20.128624,-0.000140,20.108866,1.1582,0.325,4.35083,0.00000
969.00,4.35088,20.128620,-0.000139,20.108821,1.1584,0.325,4.35088,0.00000
970.00,4.35078,20.128658,-0.000139,20.108837,1.1585,0.325,4.35078,0.00000
971.00,4.35073,20.128633,-0.000139,20.108806,1.1587,0.325,4.35073,0.00000
972.00,4.35025,20.128601,-0.000142,20.108787,1.1588,0.325,4.35025,0.00000
973.00,4.34940,20.128639,-0.000143,20.108795,1.1590,0.326,4.34940,0.00000
974.00,4.34923,20.128690,-0.000141,20.108789,1.1591,0.326,4.34923,0.00000
975.00,4.34946,20.128669,-0.000145,20.108719,1.1593,0.326,4.34946,0.00000
976.00,4.34994,20.128707,-0.000145,20.108671,1.1595,0.326,4.34994,0.00000
977.00,4.35027,20.128721,-0.000142,20.108645,1.1596,0.326,4.35027,0.00000
978.00,4.35134,20.128671,-0.000143,20.108609,1.1598,0.326,4.35134,0.00000
979.00,4.35086,20.128696,-0.000145,20.108620,1.1600,0.326,4.35086,0.00000
980.00,4.35001,20.128726,-0.000147,20.108617,1.1601,0.326,4.35001,0.00000
@6,2.5000,5.0, 980.07 
981.00,4.34948,20.128700,-0.000148,20.108627,1.1603,0.326,4.34948,0.00000
982.00,4.34899,20.128772,-0.000149,20.108659,1.1604,0.326,4.34899,0.00000
983.00,4.34697,20.128855,-0.000143,20.108736,1.1606,0.326,4.34697,0.00000
984.00,4.34064,20.128840,-0.000143,20.108730,1.1607,0.326,4.34064,0.00000
985.00,4.32934,20.128869,-0.000139,20.108723,1.1608,0.326,4.32934,0.00000
986.00,4.31221,20.128912,-0.000138,20.108762,1.1609,0.326,4.31221,0.00000
987.00,4.29078,20.128899,-0.000141,20.108780,1.1610,0.326,4.29078,0.00000
988.00,4.26762,20.128901,-0.000146,20.108702,1.1612,0.327,4.26762,0.00000
989.00,4.25037,20.129055,-0.000145,20.108779,1.1613,0.327,4.25037,0.00000
990.00,4.24035,20.129047,-0.000147,20.108784,1.1615,0.327,4.24035,0.00000
991.00,4.23915,20.129065,-0.000146,20.108732,1.1616,0.327,4.23915,0.00000
992.00,4.24444,20.129161,-0.000149,20.108775,1.1618,0.327,4.24444,0.00000
993.00,4.25449,20.129169,-0.000150,20.108822,1.1619,0.327,4.25449,0.00000
994.00,4.26521,20.129042,-0.000150,20.108693,1.1621,0.327,4.26521,0.00000
995.00,4.27524,20.129122,-0.000148,20.108733,1.1622,0.327,4.27524,0.00000
996.00,4.28249,20.129148,-0.000149,20.108747,1.1624,0.327,4.28249,0.00000
997.00,4.28776,20.129101,-0.000145,20.108691,1.1626,0.327,4.28776,0.00000
998.00,4.29124,20.129121,-0.000141,20.108713,1.1628,0.327,4.29124,0.00000
999.00,4.29332,20.129184,-0.000141,20.108778,1.1630,0.327,4.29332,0.00000
1000.00,4.29438,20.129123,-0.000140,20.108750,1.1632,0.327,4.29438,0.00000
1001.00,4.29577,20.129155,-0.000139,20.108792,1.1635,0.327,4.29577,0.00000
1002.00,4.29778,20.129206,-0.000140,20.108799,1.1637,0.327,4.29778,0.00000
1003.00,4.30066,20.129194,-0.000142,20.108727,1.1638,0.327,4.30066,0.00000
1004.00,4.30302,20.129254,-0.000143,20.108813,1.1640,0.327,4.30302,0.00000
1005.00,4.30551,20.129328,-0.000145,20.108831,1.1642,0.327,4.30551,0.00000
1006.00,4.30775,20.129334,-0.000148,20.108806,1.1643,0.328,4.30775,0.00000
1007.00,4.30937,20.129358,-0.000147,20.108837,1.1645,0.328,4.30937,0.00000
1008.00,4.31045,20.129376,-0.000146,20.108874,1.1646,0.328,4.31045,0.00000
1009.00,4.31218,20.129308,-0.000148,20.108768,1.1648,0.328,4.31218,0.00000
1010.00,4.31398,20.129250,-0.000150,20.108717,1.1649,0.328,4.31398,0.00000
1011.00,4.31508,20.129257,-0.000147,20.108723,1.1650,0.328,4.31508,0.00000
1012.00,4.31686,20.129206,-0.000148,20.108647,1.1652,0.328,4.31686,0.00000
1013.00,4.31901,20.129251,-0.000150,20.108677,1.1653,0.328,4.31901,0.00000
1014.00,4.32062,20.129275,-0.000147,20.108730,1.1654,0.328,4.32062,0.00000
1015.00,4.32232,20.129341,-0.000145,20.108760,1.1656,0.328,4.32232,0.00000
1016.00,4.32381,20.129342,-0.000145,20.108746,1.1657,0.328,4.32381,0.00000
1017.00,4.32443,20.129378,-0.000143,20.108804,1.1659,0.328,4.32443,0.00000
1018.00,4.32511,20.129386,-0.000144,20.108773,1.1660,0.328,4.32511,0.00000
1019.00,4.32523,20.129433,-0.000147,20.108752,1.1661,0.328,4.32523,0.00000
1020.00,4.32508,20.129516,-0.000144,20.108824,1.1663,0.328,4.32508,0.00000
1021.00,4.32608,20.129586,-0.000146,20.108854,1.1664,0.328,4.32608,0.00000
1022.00,4.32805,20.129552,-0.000147,20.108811,1.1665,0.328,4.32805,0.00000
1023.00,4.32807,20.129569,-0.000146,20.108816,1.1666,0.328,4.32807,0.00000
1024.00,4.32893,20.129534,-0.000144,20.108752,1.1668,0.328,4.32893,0.00000
1025.00,4.32995,20.129457,-0.000149,20.108686,1.1669,0.329,4.32995,0.00000
1026.00,4.33104,20.129419,-0.000150,20.108675,1.1670,0.329,4.33104,0.00000
1027.00,4.33076,20.129507,-0.000155,20.108700,1.1672,0.329,4.33076,0.00000
1028.00,4.33185,20.129545,-0.000153,20.108726,1.1673,0.329,4.33185,0.00000
1029.00,4.33228,20.129566,-0.000150,20.108753,1.1674,0.329,4.33228,0.00000
1030.00,4.33310,20.129525,-0.000149,20.108700,1.1675,0.329,4.33310,0.00000
1031.00,4.33383,20.129595,-0.000146,20.108738,1.1677,0.329,4.33383,0.00000
1032.00,4.33479,20.129617,-0.000145,20.108720,1.1678,0.329,4.33479,0.00000
1033.00,4.33537,20.129663,-0.000146,20.108709,1.1679,0.329,4.33537,0.00000
1034.00,4.33656,20.129755,-0.000150,20.108751,1.1680,0.329,4.33656,0.00000
1035.00,4.33676,20.129897,-0.000146,20.108841,1.1682,0.329,4.33676,0.00000
1036.00,4.33674,20.129879,-0.000148,20.108806,1.1683,0.329,4.33674,0.00000
1037.00,4.33730,20.129889,-0.000149,20.108798,1.1684,0.330,4.33730,0.00000
1038.00,4.33692,20.129851,-0.000151,20.108727,1.1685,0.330,4.33692,0.00000
1039.00,4.33672,20.129846,-0.000150,20.108707,1.1687,0.330,4.33672,0.00000
1040.00,4.33683,20.129893,-0.000150,20.108687,1.1688,0.330,4.33683,0.00000
1041.00,4.33672,20.129921,-0.000150,20.108683,1.1689,0.330,4.33672,0.00000
1042.00,4.33662,20.129939,-0.000148,20.108695,1.1690,0.330,4.33662,0.00000
1043.00,4.33716,20.129946,-0.000143,20.108716,1.1691,0.330,4.33716,0.00000
1044.00,4.33676,20.129924,-0.000142,20.108674,1.1692,0.330,4.33676,0.00000
1045.00,4.33711,20.129872,-0.000143,20.108646,1.1693,0.330,4.33711,0.00000
1046.00,4.33776,20.129962,-0.000142,20.108688,1.1695,0.330,4.33776,0.00000
1047.00,4.33868,20.130032,-0.000142,20.108727,1.1696,0.330,4.33868,0.00000
1048.00,4.33982,20.130095,-0.000145,20.108730,1.1697,0.330,4.33982,0.00000
1049.00,4.34118,20.130170,-0.000146,20.108714,1.1698,0.330,4.34118,0.00000
1050.00,4.34132,20.130236,-0.000148,20.108774,1.1700,0.330,4.34132,0.00000
1051.00,4.34160,20.130263,-0.000152,20.108771,1.1701,0.331,4.34160,0.00000
1052.00,4.34118,20.130225,-0.000152,20.108705,1.1702,0.331,4.34118,0.00000
1053.00,4.34090,20.130183,-0.000151,20.108661,1.1703,0.331,4.34090,0.00000
1054.00,4.34042,20.130188,-0.000150,20.108693,1.1704,0.331,4.34042,0.00000
1055.00,4.34077,20.130127,-0.000147,20.108607,1.1706,0.331,4.34077,0.00000
1056.00,4.34099,20.130011,-0.000146,20.108502,1.1707,0.331,4.34099,0.00000
1057.00,4.34137,20.130014,-0.000144,20.108486,1.1708,0.331,4.34137,0.00000
1058.00,4.34138,20.130059,-0.000145,20.108535,1.1709,0.331,4.34138,0.00000
1059.00,4.34208,20.130059,-0.000146,20.108522,1.1710,0.331,4.34208,0.00000
1060.00,4.34207,20.130124,-0.000148,20.108553,1.1711,0.331,4.34207,0.00000
1061.00,4.34132,20.130193,-0.000146,20.108593,1.1712,0.331,4.34132,0.00000
1062.00,4.34154,20.130272,-0.000144,20.108674,1.1713,0.331,4.34154,0.00000
1063.00,4.34243,20.130324,-0.000139,20.108699,1.1714,0.331,4.34243,0.00000
1064.00,4.34270,20.130299,-0.000136,20.108613,1.1714,0.331,4.34270,0.00000
1065.00,4.34280,20.130335,-0.000133,20.108591,1.1715,0.331,4.34280,0.00000
1066.00,4.34378,20.130361,-0.000134,20.108597,1.1716,0.331,4.34378,0.00000
1067.00,4.34327,20.130364,-0.000136,20.108584,1.1716,0.331,4.34327,0.00000
1068.00,4.34250,20.130376,-0.000139,20.108555,1.1717,0.331,4.34250,0.00000
1069.00,4.34222,20.130422,-0.000140,20.108656,1.1718,0.331,4.34222,0.00000
1070.00,4.34165,20.130430,-0.000140,20.108646,1.1719,0.331,4.34165,0.00000
1071.00,4.34195,20.130435,-0.000140,20.108600,1.1719,0.332,4.34195,0.00000
1072.00,4.34225,20.130464,-0.000142,20.108568,1.1720,0.332,4.34225,0.00000
1073.00,4.34241,20.130452,-0.000142,20.108527,1.1722,0.332,4.34241,0.00000
1074.00,4.34280,20.130486,-0.000144,20.108548,1.1723,0.332,4.34280,0.00000
1075.00,4.34310,20.130510,-0.000144,20.108622,1.1724,0.332,4.34310,0.00000
1076.00,4.34205,20.130489,-0.000143,20.108631,1.1725,0.332,4.34205,0.00000
1077.00,4.34218,20.130525,-0.000140,20.108701,1.1726,0.332,4.34218,0.00000
1078.00,4.34277,20.130512,-0.000141,20.108709,1.1727,0.332,4.34277,0.00000
1079.00,4.34320,20.130561,-0.000143,20.108717,1.1728,0.332,4.34320,0.00000
1080.00,4.34408,20.130608,-0.000144,20.108704,1.1729,0.332,4.34408,0.00000
1081.00,4.34507,20.130682,-0.000144,20.108710,1.1730,0.333,4.34507,0.00000
1082.00,4.34583,20.130704,-0.000146,20.108687,1.1731,0.333,4.34583,0.00000
1083.00,4.34623,20.130802,-0.000147,20.108754,1.1732,0.333,4.34623,0.00000
1084.00,4.34567,20.130822,-0.000142,20.108739,1.1733,0.333,4.34567,0.00000
1085.00,4.34504,20.130807,-0.000139,20.108681,1.1734,0.333,4.34504,0.00000
1086.00,4.34451,20.130875,-0.000138,20.108736,1.1734,0.333,4.34451,0.00000
1087.00,4.34402,20.130914,-0.000137,20.108720,1.1735,0.333,4.34402,0.00000
1088.00,4.34337,20.130909,-0.000137,20.108687,1.1735,0.333,4.34337,0.00000
1089.00,4.34374,20.130890,-0.000139,20.108653,1.1735,0.333,4.34374,0.00000
1090.00,4.34472,20.130840,-0.000142,20.108602,1.1735,0.333,4.34472,0.00000
1091.00,4.34450,20.130801,-0.000143,20.108590,1.1735,0.333,4.34450,0.00000
1092.00,4.34353,20.130790,-0.000144,20.108629,1.1735,0.333,4.34353,0.00000
1093.00,4.34360,20.130800,-0.000141,20.108648,1.1735,0.333,4.34360,0.00000
1094.00,4.34340,20.130844,-0.000141,20.108650,1.1735,0.333,4.34340,0.00000
1095.00,4.34371,20.130925,-0.000139,20.108693,1.1734,0.333,4.34371,0.00000
1096.00,4.34391,20.130961,-0.000137,20.108694,1.1734,0.333,4.34391,0.00000
1097.00,4.34436,20.130993,-0.000136,20.108611,1.1733,0.333,4.34436,0.00000
1098.00,4.34359,20.131111,-0.000134,20.108706,1.1733,0.333,4.34359,0.00000
1099.00,4.34416,20.131143,-0.000133,20.108745,1.1732,0.333,4.34416,0.00000
1100.00,4.34405,20.131232,-0.000133,20.108858,1.1732,0.333,4.34405,0.00000
1101.00,4.34459,20.131308,-0.000136,20.108876,1.1731,0.333,4.34459,0.00000
1102.00,4.34513,20.131362,-0.000134,20.108949,1.1731,0.333,4.34513,0.00000
1103.00,4.34582,20.131380,-0.000139,20.108897,1.1730,0.334,4.34582,0.00000
1104.00,4.34503,20.131406,-0.000137,20.108921,1.1729,0.334,4.34503,0.00000
1105.00,4.34489,20.131377,-0.000139,20.108862,1.1728,0.334,4.34489,0.00000
1106.00,4.34482,20.131371,-0.000138,20.108865,1.1727,0.334,4.34482,0.00000
1107.00,4.34492,20.131326,-0.000139,20.108806,1.1726,0.334,4.34492,0.00000
1108.00,4.34494,20.131260,-0.000139,20.108756,1.1724,0.334,4.34494,0.00000
1109.00,4.34446,20.131247,-0.000142,20.108724,1.1723,0.334,4.34446,0.00000
1110.00,4.34377,20.131248,-0.000144,20.108706,1.1722,0.334,4.34377,0.00000
1111.00,4.34409,20.131256,-0.000141,20.108705,1.1721,0.334,4.34409,0.00000
1112.00,4.34493,20.131296,-0.000141,20.108726,1.1720,0.334,4.34493,0.00000
1113.00,4.34424,20.131394,-0.000140,20.108780,1.1718,0.334,4.34424,0.00000
1114.00,4.34489,20.131435,-0.000139,20.108808,1.1717,0.334,4.34489,0.00000
1115.00,4.34569,20.131488,-0.000139,20.108851,1.1716,0.335,4.34569,0.00000
1116.00,4.34576,20.131524,-0.000141,20.108875,1.1715,0.335,4.34576,0.00000
1117.00,4.34502,20.131496,-0.000141,20.108873,1.1714,0.335,4.34502,0.00000
1118.00,4.34474,20.131365,-0.000140,20.108753,1.1712,0.335,4.34474,0.00000
1119.00,4.34474,20.131321,-0.000138,20.108697,1.1712,0.335,4.34474,0.00000
1120.00,4.34420,20.131324,-0.000139,20.108707,1.1711,0.335,4.34420,0.00000
1121.00,4.34427,20.131212,-0.000137,20.108630,1.1710,0.335,4.34427,0.00000
1122.00,4.34390,20.131283,-0.000137,20.108640,1.1709,0.335,4.34390,0.00000
1123.00,4.34485,20.131328,-0.000139,20.108666,1.1708,0.335,4.34485,0.00000
1124.00,4.34491,20.131453,-0.000136,20.108744,1.1708,0.335,4.34491,0.00000
1125.00,4.34515,20.131439,-0.000132,20.108673,1.1707,0.335,4.34515,0.00000
1126.00,4.34562,20.131578,-0.000135,20.108761,1.1707,0.335,4.34562,0.00000
1127.00,4.34541,20.131563,-0.000133,20.108737,1.1706,0.335,4.34541,0.00000
1128.00,4.34554,20.131619,-0.000133,20.108764,1.1706,0.335,4.34554,0.00000
1129.00,4.34564,20.131541,-0.000138,20.108688,1.1706,0.335,4.34564,0.00000
1130.00,4.34513,20.131543,-0.000140,20.108669,1.1706,0.335,4.34513,0.00000
1131.00,4.34410,20.131517,-0.000141,20.108621,1.1705,0.335,4.34410,0.00000
1132.00,4.34504,20.131501,-0.000145,20.108602,1.1705,0.335,4.34504,0.00000
1133.00,4.34561,20.131539,-0.000145,20.108621,1.1706,0.336,4.34561,0.00000
1134.00,4.34553,20.131634,-0.000144,20.108634,1.1706,0.336,4.34553,0.00000
1135.00,4.34656,20.131651,-0.000141,20.108627,1.1707,0.335,4.34656,0.00000
1136.00,4.34685,20.131716,-0.000142,20.108609,1.1707,0.336,4.34685,0.00000
1137.00,4.34633,20.131763,-0.000143,20.108622,1.1708,0.336,4.34633,0.00000
1138.00,4.34631,20.131786,-0.000143,20.108640,1.1708,0.336,4.34631,0.00000
1139.00,4.34705,20.131793,-0.000143,20.108693,1.1709,0.336,4.34705,0.00000
1140.00,4.34703,20.131890,-0.000146,20.108768,1.1710,0.336,4.34703,0.00000
1141.00,4.34879,20.131836,-0.000143,20.108725,1.1710,0.336,4.34879,0.00000
1142.00,4.34952,20.131884,-0.000143,20.108743,1.1711,0.336,4.34952,0.00000
1143.00,4.34988,20.131883,-0.000140,20.108710,1.1712,0.336,4.34988,0.00000
1144.00,4.34992,20.131896,-0.000138,20.108696,1.1713,0.336,4.34992,0.00000
1145.00,4.34954,20.131935,-0.000139,20.108746,1.1713,0.336,4.34954,0.00000
1146.00,4.34771,20.131999,-0.000140,20.108811,1.1714,0.336,4.34771,0.00000
1147.00,4.34724,20.132041,-0.000141,20.108840,1.1714,0.336,4.34724,0.00000
1148.00,4.34724,20.132134,-0.000145,20.108886,1.1715,0.337,4.34724,0.00000
1149.00,4.34661,20.132150,-0.000150,20.108863,1.1716,0.337,4.34661,0.00000
1150.00,4.34724,20.132133,-0.000150,20.108751,1.1717,0.337,4.34724,0.00000
1151.00,4.34759,20.132252,-0.000151,20.108785,1.1717,0.337,4.34759,0.00000
1152.00,4.34734,20.132275,-0.000151,20.108772,1.1718,0.337,4.34734,0.00000
1153.00,4.34689,20.132298,-0.000147,20.108771,1.1719,0.337,4.34689,0.00000
1154.00,4.34789,20.132295,-0.000145,20.108763,1.1719,0.337,4.34789,0.00000
1155.00,4.34778,20.132279,-0.000143,20.108787,1.1720,0.337,4.34778,0.00000
1156.00,4.34865,20.132201,-0.000143,20.108759,1.1721,0.337,4.34865,0.00000
1157.00,4.34937,20.132233,-0.000140,20.108784,1.1722,0.337,4.34937,0.00000
1158.00,4.34957,20.132251,-0.000141,20.108762,1.1723,0.337,4.34957,0.00000
1159.00,4.34959,20.132329,-0.000139,20.108845,1.1724,0.337,4.34959,0.00000
1160.00,4.34911,20.132366,-0.000142,20.108863,1.1725,0.337,4.34911,0.00000
1161.00,4.34765,20.132348,-0.000139,20.108812,1.1726,0.337,4.34765,0.00000
1162.00,4.34751,20.132283,-0.000141,20.108775,1.1727,0.337,4.34751,0.00000
1163.00,4.34719,20.132225,-0.000145,20.108760,1.1728,0.337,4.34719,0.00000
1164.00,4.34568,20.132175,-0.000146,20.108675,1.1730,0.338,4.34568,0.00000
1165.00,4.34553,20.132156,-0.000144,20.108648,1.1731,0.338,4.34553,0.00000
1166.00,4.34571,20.132214,-0.000147,20.108703,1.1732,0.338,4.34571,0.00000
1167.00,4.34507,20.132319,-0.000150,20.108783,1.1733,0.338,4.34507,0.00000
1168.00,4.34524,20.132341,-0.000147,20.108762,1.1734,0.338,4.34524,0.00000
1169.00,4.34599,20.132412,-0.000146,20.108802,1.1735,0.338,4.34599,0.00000
1170.00,4.34619,20.132454,-0.000148,20.108795,1.1737,0.338,4.34619,0.00000
1171.00,4.34679,20.132561,-0.000148,20.108797,1.1738,0.338,4.34679,0.00000
1172.00,4.34769,20.132561,-0.000146,20.108772,1.1740,0.338,4.34769,0.00000
1173.00,4.34823,20.132600,-0.000148,20.108795,1.1741,0.338,4.34823,0.00000
1174.00,4.34791,20.132590,-0.000149,20.108719,1.1742,0.338,4.34791,0.00000
1175.00,4.34724,20.132585,-0.000148,20.108708,1.1744,0.338,4.34724,0.00000
1176.00,4.34639,20.132596,-0.000148,20.108767,1.1745,0.339,4.34639,0.00000
1177.00,4.34512,20.132558,-0.000146,20.108669,1.1746,0.339,4.34512,0.00000
1178.00,4.34407,20.132530,-0.000142,20.108577,1.1748,0.338,4.34407,0.00000
1179.00,4.34445,20.132517,-0.000141,20.108560,1.1749,0.338,4.34445,0.00000
1180.00,4.34539,20.132585,-0.000145,20.108571,1.1750,0.339,4.34539,0.00000
@7,2.5000,5.0, 1180.033 
1181.00,4.34649,20.132623,-0.000144,20.108541,1.1751,0.339,4.34649,0.00000
1182.00,4.34777,20.132653,-0.000142,20.108591,1.1752,0.339,4.34777,0.00000
1183.00,4.34659,20.132804,-0.000145,20.108753,1.1754,0.339,4.34659,0.00000
1184.00,4.34169,20.132894,-0.000144,20.108800,1.1755,0.339,4.34169,0.00000
1185.00,4.33115,20.132937,-0.000143,20.108847,1.1757,0.339,4.33115,0.00000
1186.00,4.31475,20.132928,-0.000144,20.108802,1.1758,0.339,4.31475,0.00000
1187.00,4.29517,20.133040,-0.000146,20.108838,1.1760,0.339,4.29517,0.00000
1188.00,4.27515,20.133045,-0.000143,20.108799,1.1761,0.339,4.27515,0.00000
1189.00,4.25928,20.133091,-0.000144,20.108819,1.1762,0.339,4.25928,0.00000
1190.00,4.24988,20.133153,-0.000141,20.108827,1.1763,0.339,4.24988,0.00000
1191.00,4.24810,20.133180,-0.000140,20.108896,1.1765,0.339,4.24810,0.00000
1192.00,4.25225,20.133186,-0.000143,20.108882,1.1766,0.339,4.25225,0.00000
1193.00,4.26096,20.133104,-0.000147,20.108845,1.1767,0.340,4.26096,0.00000
1194.00,4.27026,20.133127,-0.000149,20.108895,1.1768,0.340,4.27026,0.00000
1195.00,4.27847,20.133108,-0.000151,20.108867,1.1769,0.340,4.27847,0.00000
1196.00,4.28486,20.133006,-0.000152,20.108745,1.1770,0.340,4.28486,0.00000
1197.00,4.29003,20.132870,-0.000154,20.108627,1.1772,0.340,4.29003,0.00000
1198.00,4.29285,20.132935,-0.000152,20.108666,1.1773,0.340,4.29285,0.00000
1199.00,4.29461,20.132944,-0.000149,20.108693,1.1774,0.340,4.29461,0.00000
1200.00,4.29711,20.132902,-0.000146,20.108665,1.1776,0.340,4.29711,0.00000
1201.00,4.29935,20.132984,-0.000145,20.108657,1.1777,0.340,4.29935,0.00000
1202.00,4.30031,20.133042,-0.000142,20.108673,1.1778,0.340,4.30031,0.00000
1203.00,4.30259,20.133096,-0.000141,20.108650,1.1779,0.340,4.30259,0.00000
1204.00,4.30497,20.133079,-0.000140,20.108534,1.1780,0.340,4.30497,0.00000
1205.00,4.30618,20.133091,-0.000140,20.108486,1.1782,0.340,4.30618,0.00000
1206.00,4.30810,20.133089,-0.000138,20.108539,1.1783,0.340,4.30810,0.00000
1207.00,4.31067,20.133183,-0.000137,20.108670,1.1784,0.340,4.31067,0.00000
1208.00,4.31194,20.133136,-0.000138,20.108639,1.1785,0.340,4.31194,0.00000
1209.00,4.31319,20.133109,-0.000141,20.108600,1.1786,0.341,4.31319,0.00000
1210.00,4.31511,20.133113,-0.000141,20.108632,1.1786,0.341,4.31511,0.00000
1211.00,4.31712,20.133174,-0.000142,20.108646,1.1787,0.341,4.31712,0.00000
1212.00,4.31854,20.133242,-0.000141,20.108640,1.1788,0.341,4.31854,0.00000
1213.00,4.32019,20.133301,-0.000139,20.108655,1.1788,0.341,4.32019,0.00000
1214.00,4.32123,20.133324,-0.000137,20.108708,1.1788,0.341,4.32123,0.00000
1215.00,4.32174,20.133462,-0.000139,20.108808,1.1788,0.341,4.32174,0.00000
1216.00,4.32266,20.133393,-0.000139,20.108705,1.1789,0.341,4.32266,0.00000
1217.00,4.32268,20.133385,-0.000142,20.108679,1.1789,0.341,4.32268,0.00000
1218.00,4.32275,20.133388,-0.000142,20.108660,1.1788,0.341,4.32275,0.00000
1219.00,4.32329,20.133456,-0.000143,20.108676,1.1788,0.341,4.32329,0.00000
1220.00,4.32455,20.133398,-0.000143,20.108605,1.1788,0.341,4.32455,0.00000
1221.00,4.32518,20.133557,-0.000143,20.108718,1.1788,0.341,4.32518,0.00000
1222.00,4.32579,20.133636,-0.000141,20.108745,1.1788,0.341,4.32579,0.00000
1223.00,4.32704,20.133685,-0.000143,20.108784,1.1788,0.341,4.32704,0.00000
1224.00,4.32838,20.133678,-0.000145,20.108780,1.1787,0.342,4.32838,0.00000
1225.00,4.32898,20.133707,-0.000144,20.108744,1.1787,0.342,4.32898,0.00000
1226.00,4.32840,20.133624,-0.000141,20.108676,1.1786,0.342,4.32840,0.00000
1227.00,4.32896,20.133564,-0.000142,20.108626,1.1785,0.342,4.32896,0.00000
1228.00,4.32975,20.133614,-0.000139,20.108687,1.1784,0.342,4.32975,0.00000
1229.00,4.32998,20.133716,-0.000136,20.108747,1.1784,0.342,4.32998,0.00000
1230.00,4.33010,20.133781,-0.000137,20.108765,1.1783,0.342,4.33010,0.00000
1231.00,4.33049,20.133885,-0.000139,20.108812,1.1782,0.342,4.33049,0.00000
1232.00,4.33077,20.133916,-0.000137,20.108805,1.1781,0.342,4.33077,0.00000
1233.00,4.33065,20.133966,-0.000139,20.108787,1.1781,0.342,4.33065,0.00000
1234.00,4.33071,20.133981,-0.000141,20.108745,1.1780,0.342,4.33071,0.00000
1235.00,4.33121,20.134023,-0.000139,20.108818,1.1779,0.342,4.33121,0.00000
1236.00,4.33243,20.133972,-0.000138,20.108775,1.1778,0.342,4.33243,0.00000
1237.00,4.33348,20.133957,-0.000139,20.108756,1.1777,0.342,4.33348,0.00000
1238.00,4.33377,20.133894,-0.000137,20.108666,1.1776,0.342,4.33377,0.00000
1239.00,4.33410,20.133899,-0.000140,20.108698,1.1774,0.342,4.33410,0.00000
1240.00,4.33472,20.133900,-0.000139,20.108654,1.1774,0.342,4.33472,0.00000
1241.00,4.33453,20.134025,-0.000140,20.108709,1.1773,0.342,4.33453,0.00000
1242.00,4.33470,20.134153,-0.000143,20.108811,1.1772,0.342,4.33470,0.00000
1243.00,4.33510,20.134307,-0.000144,20.108930,1.1771,0.343,4.33510,0.00000
1244.00,4.33573,20.134257,-0.000145,20.108830,1.1771,0.343,4.33573,0.00000
1245.00,4.33582,20.134234,-0.000148,20.108766,1.1770,0.343,4.33582,0.00000
1246.00,4.33646,20.134164,-0.000146,20.108742,1.1770,0.343,4.33646,0.00000
1247.00,4.33640,20.134062,-0.000143,20.108601,1.1769,0.343,4.33640,0.00000
1248.00,4.33689,20.133929,-0.000143,20.108473,1.1769,0.343,4.33689,0.00000
1249.00,4.33741,20.133897,-0.000140,20.108427,1.1768,0.343,4.33741,0.00000
1250.00,4.33867,20.133848,-0.000138,20.108390,1.1768,0.343,4.33867,0.00000
1251.00,4.33936,20.133930,-0.000138,20.108431,1.1768,0.343,4.33936,0.00000
1252.00,4.34008,20.134050,-0.000139,20.108523,1.1768,0.343,4.34008,0.00000
1253.00,4.33968,20.134116,-0.000139,20.108553,1.1768,0.343,4.33968,0.00000
1254.00,4.33931,20.134325,-0.000140,20.108725,1.1768,0.343,4.33931,0.00000
1255.00,4.33794,20.134382,-0.000143,20.108779,1.1769,0.343,4.33794,0.00000
1256.00,4.33748,20.134429,-0.000147,20.108788,1.1769,0.344,4.33748,0.00000
1257.00,4.33720,20.134507,-0.000147,20.108839,1.1769,0.344,4.33720,0.00000
1258.00,4.33775,20.134548,-0.000146,20.108892,1.1770,0.344,4.33775,0.00000
1259.00,4.33751,20.134525,-0.000145,20.108813,1.1770,0.344,4.33751,0.00000
1260.00,4.33798,20.134643,-0.000142,20.108868,1.1771,0.344,4.33798,0.00000
1261.00,4.33876,20.134608,-0.000141,20.108766,1.1771,0.344,4.33876,0.00000
1262.00,4.33916,20.134550,-0.000135,20.108707,1.1772,0.344,4.33916,0.00000
1263.00,4.33914,20.134648,-0.000135,20.108734,1.1772,0.344,4.33914,0.00000
1264.00,4.33977,20.134766,-0.000134,20.108841,1.1773,0.344,4.33977,0.00000
1265.00,4.33998,20.134724,-0.000135,20.108797,1.1773,0.344,4.33998,0.00000
1266.00,4.33993,20.134752,-0.000135,20.108863,1.1774,0.344,4.33993,0.00000
1267.00,4.33971,20.134758,-0.000140,20.108844,1.1775,0.344,4.33971,0.00000
1268.00,4.33988,20.134681,-0.000142,20.108729,1.1775,0.344,4.33988,0.00000
1269.00,4.33938,20.134631,-0.000144,20.108664,1.1776,0.345,4.33938,0.00000
1270.00,4.33943,20.134685,-0.000141,20.108720,1.1777,0.344,4.33943,0.00000
1271.00,4.34003,20.134642,-0.000141,20.108679,1.1777,0.344,4.34003,0.00000
1272.00,4.34053,20.134663,-0.000140,20.108690,1.1778,0.344,4.34053,0.00000
1273.00,4.34062,20.134742,-0.000137,20.108811,1.1778,0.344,4.34062,0.00000
1274.00,4.34116,20.134719,-0.000135,20.108823,1.1779,0.344,4.34116,0.00000
1275.00,4.34082,20.134796,-0.000136,20.108852,1.1780,0.344,4.34082,0.00000
1276.00,4.34051,20.134893,-0.000135,20.108896,1.1781,0.344,4.34051,0.00000
1277.00,4.34033,20.134943,-0.000134,20.108918,1.1781,0.344,4.34033,0.00000
1278.00,4.34084,20.134965,-0.000135,20.108883,1.1782,0.344,4.34084,0.00000
1279.00,4.34109,20.134948,-0.000136,20.108829,1.1783,0.344,4.34109,0.00000
1280.00,4.34209,20.134808,-0.000140,20.108679,1.1784,0.345,4.34209,0.00000
1281.00,4.34198,20.134839,-0.000142,20.108687,1.1785,0.345,4.34198,0.00000
1282.00,4.34171,20.134758,-0.000145,20.108658,1.1786,0.345,4.34171,0.00000
1283.00,4.34201,20.134732,-0.000147,20.108648,1.1787,0.345,4.34201,0.00000
1284.00,4.34218,20.134736,-0.000149,20.108634,1.1788,0.345,4.34218,0.00000
1285.00,4.34157,20.134871,-0.000146,20.108750,1.1789,0.345,4.34157,0.00000
1286.00,4.34138,20.134796,-0.000148,20.108684,1.1790,0.345,4.34138,0.00000
1287.00,4.34126,20.134812,-0.000146,20.108662,1.1791,0.345,4.34126,0.00000
1288.00,4.34061,20.134816,-0.000145,20.108668,1.1792,0.345,4.34061,0.00000
1289.00,4.34126,20.134831,-0.000147,20.108624,1.1792,0.345,4.34126,0.00000
1290.00,4.34242,20.134831,-0.000147,20.108568,1.1793,0.346,4.34242,0.00000
1291.00,4.34288,20.134929,-0.000144,20.108640,1.1794,0.345,4.34288,0.00000
1292.00,4.34351,20.134986,-0.000145,20.108665,1.1794,0.346,4.34351,0.00000
1293.00,4.34370,20.134958,-0.000145,20.108648,1.1795,0.346,4.34370,0.00000
1294.00,4.34304,20.135018,-0.000142,20.108729,1.1795,0.346,4.34304,0.00000
1295.00,4.34277,20.134962,-0.000144,20.108739,1.1795,0.346,4.34277,0.00000
1296.00,4.34223,20.134970,-0.000144,20.108760,1.1795,0.346,4.34223,0.00000
1297.00,4.34252,20.134967,-0.000144,20.108728,1.1795,0.346,4.34252,0.00000
1298.00,4.34311,20.135021,-0.000145,20.108688,1.1795,0.346,4.34311,0.00000
1299.00,4.34323,20.135075,-0.000146,20.108759,1.1796,0.346,4.34323,0.00000
1300.00,4.34261,20.135100,-0.000145,20.108726,1.1796,0.346,4.34261,0.00000
1301.00,4.34361,20.135124,-0.000144,20.108739,1.1796,0.346,4.34361,0.00000
1302.00,4.34364,20.135175,-0.000146,20.108744,1.1796,0.346,4.34364,0.00000
1303.00,4.34292,20.135249,-0.000146,20.108847,1.1797,0.347,4.34292,0.00000
1304.00,4.34278,20.135165,-0.000144,20.108687,1.1797,0.347,4.34278,0.00000
1305.00,4.34309,20.135275,-0.000142,20.108789,1.1797,0.346,4.34309,0.00000
1306.00,4.34282,20.135335,-0.000144,20.108818,1.1798,0.347,4.34282,0.00000
1307.00,4.34179,20.135363,-0.000142,20.108881,1.1798,0.346,4.34179,0.00000
1308.00,4.34251,20.135262,-0.000141,20.108750,1.1799,0.346,4.34251,0.00000
1309.00,4.34322,20.135471,-0.000140,20.108927,1.1799,0.346,4.34322,0.00000
1310.00,4.34330,20.135476,-0.000142,20.108973,1.1800,0.347,4.34330,0.00000
1311.00,4.34301,20.135311,-0.000142,20.108781,1.1800,0.347,4.34301,0.00000
1312.00,4.34414,20.135370,-0.000140,20.108796,1.1800,0.347,4.34414,0.00000
1313.00,4.34359,20.135492,-0.000140,20.108889,1.1800,0.347,4.34359,0.00000
1314.00,4.34298,20.135448,-0.000141,20.108864,1.1800,0.347,4.34298,0.00000
1315.00,4.34303,20.135448,-0.000143,20.108788,1.1800,0.347,4.34303,0.00000
1316.00,4.34242,20.135555,-0.000143,20.108890,1.1800,0.347,4.34242,0.00000
1317.00,4.34093,20.135533,-0.000147,20.108842,1.1800,0.347,4.34093,0.00000
1318.00,4.34069,20.135527,-0.000148,20.108825,1.1800,0.348,4.34069,0.00000
1319.00,4.33989,20.135438,-0.000146,20.108734,1.1800,0.348,4.33989,0.00000
1320.00,4.34010,20.135478,-0.000143,20.108781,1.1800,0.347,4.34010,0.00000
1321.00,4.34077,20.135584,-0.000141,20.108833,1.1800,0.347,4.34077,0.00000
1322.00,4.34187,20.135619,-0.000138,20.108809,1.1800,0.347,4.34187,0.00000
1323.00,4.34244,20.135622,-0.000134,20.108750,1.1800,0.347,4.34244,0.00000
1324.00,4.34385,20.135707,-0.000132,20.108832,1.1800,0.347,4.34385,0.00000
1325.00,4.34397,20.135695,-0.000133,20.108718,1.1800,0.347,4.34397,0.00000
1326.00,4.34447,20.135526,-0.000131,20.108521,1.1799,0.347,4.34447,0.00000
1327.00,4.34460,20.135493,-0.000128,20.108492,1.1799,0.347,4.34460,0.00000
1328.00,4.34409,20.135529,-0.000129,20.108520,1.1799,0.347,4.34409,0.00000
1329.00,4.34293,20.135586,-0.000132,20.108501,1.1798,0.347,4.34293,0.00000
1330.00,4.34267,20.135617,-0.000131,20.108529,1.1798,0.347,4.34267,0.00000
1331.00,4.34199,20.135851,-0.000135,20.108717,1.1797,0.347,4.34199,0.00000
1332.00,4.34159,20.135957,-0.000140,20.108819,1.1797,0.348,4.34159,0.00000
1333.00,4.34178,20.135977,-0.000141,20.108815,1.1797,0.348,4.34178,0.00000
1334.00,4.34159,20.135892,-0.000144,20.108723,1.1796,0.348,4.34159,0.00000
1335.00,4.34093,20.135917,-0.000148,20.108761,1.1796,0.348,4.34093,0.00000
1336.00,4.34094,20.135876,-0.000145,20.108683,1.1796,0.348,4.34094,0.00000
1337.00,4.34113,20.135899,-0.000143,20.108640,1.1795,0.348,4.34113,0.00000
1338.00,4.34103,20.135978,-0.000143,20.108699,1.1795,0.348,4.34103,0.00000
1339.00,4.34138,20.136059,-0.000140,20.108737,1.1795,0.348,4.34138,0.00000
1340.00,4.34150,20.136066,-0.000134,20.108698,1.1794,0.348,4.34150,0.00000
1341.00,4.34181,20.136111,-0.000133,20.108769,1.1794,0.348,4.34181,0.00000
1342.00,4.34183,20.136074,-0.000134,20.108795,1.1794,0.348,4.34183,0.00000
1343.00,4.34256,20.136018,-0.000134,20.108760,1.1794,0.348,4.34256,0.00000
1344.00,4.34364,20.135970,-0.000133,20.108743,1.1793,0.348,4.34364,0.00000
1345.00,4.34499,20.136038,-0.000138,20.108820,1.1793,0.348,4.34499,0.00000
1346.00,4.34521,20.136033,-0.000143,20.108795,1.1793,0.349,4.34521,0.00000
1347.00,4.34571,20.136056,-0.000142,20.108761,1.1793,0.349,4.34571,0.00000
1348.00,4.34480,20.136157,-0.000143,20.108830,1.1793,0.349,4.34480,0.00000
1349.00,4.34397,20.136248,-0.000144,20.108884,1.1793,0.349,4.34397,0.00000
1350.00,4.34293,20.136265,-0.000141,20.108879,1.1792,0.349,4.34293,0.00000
1351.00,4.34270,20.136351,-0.000138,20.108892,1.1792,0.349,4.34270,0.00000
1352.00,4.34243,20.136399,-0.000138,20.108870,1.1792,0.349,4.34243,0.00000
1353.00,4.34300,20.136285,-0.000138,20.108688,1.1791,0.349,4.34300,0.00000
1354.00,4.34253,20.136316,-0.000136,20.108689,1.1791,0.349,4.34253,0.00000
1355.00,4.34189,20.136331,-0.000136,20.108686,1.1791,0.349,4.34189,0.00000
1356.00,4.34172,20.136206,-0.000140,20.108599,1.1791,0.349,4.34172,0.00000
1357.00,4.34155,20.136259,-0.000139,20.108649,1.1791,0.349,4.34155,0.00000
1358.00,4.34157,20.136299,-0.000138,20.108697,1.1790,0.349,4.34157,0.00000
1359.00,4.34174,20.136371,-0.000140,20.108733,1.1790,0.349,4.34174,0.00000
1360.00,4.34295,20.136338,-0.000140,20.108681,1.1790,0.349,4.34295,0.00000
1361.00,4.34333,20.136470,-0.000137,20.108779,1.1790,0.349,4.34333,0.00000
1362.00,4.34312,20.136424,-0.000139,20.108779,1.1790,0.349,4.34312,0.00000
1363.00,4.34275,20.136463,-0.000140,20.108833,1.1790,0.349,4.34275,0.00000
1364.00,4.34373,20.136324,-0.000139,20.108767,1.1790,0.349,4.34373,0.00000
1365.00,4.34395,20.136280,-0.000138,20.108734,1.1790,0.349,4.34395,0.00000
1366.00,4.34284,20.136239,-0.000138,20.108696,1.1790,0.349,4.34284,0.00000
1367.00,4.34318,20.136208,-0.000138,20.108624,1.1790,0.349,4.34318,0.00000
1368.00,4.34365,20.136250,-0.000138,20.108616,1.1791,0.350,4.34365,0.00000
1369.00,4.34366,20.136260,-0.000139,20.108548,1.1791,0.350,4.34366,0.00000
1370.00,4.34377,20.136458,-0.000140,20.108668,1.1791,0.350,4.34377,0.00000
1371.00,4.34541,20.136468,-0.000139,20.108642,1.1791,0.350,4.34541,0.00000
1372.00,4.34596,20.136588,-0.000136,20.108721,1.1792,0.350,4.34596,0.00000
1373.00,4.34580,20.136653,-0.000133,20.108784,1.1792,0.350,4.34580,0.00000
1374.00,4.34498,20.136801,-0.000131,20.108926,1.1793,0.350,4.34498,0.00000
1375.00,4.34467,20.136750,-0.000132,20.108866,1.1793,0.350,4.34467,0.00000
1376.00,4.34423,20.136792,-0.000132,20.108935,1.1793,0.350,4.34423,0.00000
1377.00,4.34338,20.136653,-0.000137,20.108803,1.1793,0.350,4.34338,0.00000
1378.00,4.34271,20.136663,-0.000140,20.108800,1.1793,0.350,4.34271,0.00000
1379.00,4.34264,20.136628,-0.000142,20.108775,1.1793,0.350,4.34264,0.00000
1380.00,4.34145,20.136636,-0.000143,20.108808,1.1793,0.350,4.34145,0.00000
1381.00,4.34154,20.136676,-0.000145,20.108814,1.1793,0.351,4.34154,0.00000
@8,2.5000,5.0, 1380.104 
1382.00,4.34221,20.136812,-0.000145,20.108920,1.1793,0.351,4.34221,0.00000
1383.00,4.34189,20.136748,-0.000145,20.108825,1.1794,0.351,4.34189,0.00000
1384.00,4.33772,20.136743,-0.000145,20.108740,1.1794,0.351,4.33772,0.00000
1385.00,4.32992,20.136719,-0.000143,20.108670,1.1794,0.351,4.32992,0.00000
1386.00,4.31624,20.136719,-0.000143,20.108611,1.1794,0.351,4.31624,0.00000
1387.00,4.29873,20.136754,-0.000143,20.108616,1.1795,0.351,4.29873,0.00000
1388.00,4.28063,20.136862,-0.000140,20.108688,1.1795,0.351,4.28063,0.00000
1389.00,4.26576,20.136925,-0.000139,20.108680,1.1795,0.351,4.26576,0.00000
1390.00,4.25661,20.136874,-0.000135,20.108621,1.1795,0.351,4.25661,0.00000
1391.00,4.25373,20.136897,-0.000134,20.108647,1.1796,0.351,4.25373,0.00000
1392.00,4.25701,20.136920,-0.000133,20.108667,1.1796,0.351,4.25701,0.00000
1393.00,4.26366,20.136935,-0.000133,20.108665,1.1796,0.351,4.26366,0.00000
1394.00,4.27245,20.136930,-0.000132,20.108728,1.1796,0.351,4.27245,0.00000
1395.00,4.27999,20.137119,-0.000132,20.108872,1.1797,0.351,4.27999,0.00000
1396.00,4.28571,20.137093,-0.000131,20.108846,1.1797,0.351,4.28571,0.00000
1397.00,4.29007,20.137122,-0.000131,20.108843,1.1797,0.351,4.29007,0.00000
1398.00,4.29364,20.137111,-0.000132,20.108813,1.1798,0.351,4.29364,0.00000
1399.00,4.29582,20.137188,-0.000136,20.108835,1.1798,0.351,4.29582,0.00000
1400.00,4.29837,20.137153,-0.000140,20.108765,1.1798,0.351,4.29837,0.00000
1401.00,4.30123,20.137268,-0.000141,20.108842,1.1798,0.351,4.30123,0.00000
1402.00,4.30363,20.137319,-0.000139,20.108841,1.1798,0.351,4.30363,0.00000
1403.00,4.30471,20.137328,-0.000137,20.108843,1.1799,0.351,4.30471,0.00000
1404.00,4.30559,20.137350,-0.000136,20.108862,1.1799,0.351,4.30559,0.00000
1405.00,4.30656,20.137412,-0.000136,20.108908,1.1799,0.352,4.30656,0.00000
1406.00,4.30877,20.137379,-0.000135,20.108917,1.1799,0.352,4.30877,0.00000
1407.00,4.31119,20.137356,-0.000136,20.108926,1.1800,0.352,4.31119,0.00000
1408.00,4.31404,20.137409,-0.000138,20.108886,1.1800,0.352,4.31404,0.00000
1409.00,4.31629,20.137454,-0.000140,20.108866,1.1800,0.352,4.31629,0.00000
1410.00,4.31800,20.137459,-0.000140,20.108851,1.1801,0.352,4.31800,0.00000
1411.00,4.31855,20.137415,-0.000141,20.108695,1.1801,0.352,4.31855,0.00000
1412.00,4.31962,20.137416,-0.000142,20.108641,1.1801,0.352,4.31962,0.00000
1413.00,4.32059,20.137390,-0.000142,20.108659,1.1801,0.352,4.32059,0.00000
1414.00,4.32238,20.137332,-0.000139,20.108624,1.1802,0.352,4.32238,0.00000
1415.00,4.32330,20.137318,-0.000138,20.108635,1.1802,0.352,4.32330,0.00000
1416.00,4.32419,20.137442,-0.000137,20.108766,1.1803,0.352,4.32419,0.00000
1417.00,4.32384,20.137424,-0.000138,20.108726,1.1803,0.352,4.32384,0.00000
1418.00,4.32450,20.137525,-0.000138,20.108755,1.1803,0.352,4.32450,0.00000
1419.00,4.32532,20.137600,-0.000139,20.108774,1.1803,0.352,4.32532,0.00000
1420.00,4.32644,20.137689,-0.000140,20.108775,1.1803,0.353,4.32644,0.00000
1421.00,4.32712,20.137664,-0.000144,20.108676,1.1803,0.353,4.32712,0.00000
1422.00,4.32777,20.137720,-0.000142,20.108717,1.1803,0.353,4.32777,0.00000
1423.00,4.32840,20.137624,-0.000139,20.108672,1.1802,0.353,4.32840,0.00000
1424.00,4.32879,20.137608,-0.000139,20.108725,1.1802,0.353,4.32879,0.00000
1425.00,4.32882,20.137556,-0.000138,20.108707,1.1801,0.353,4.32882,0.00000
1426.00,4.32875,20.137561,-0.000134,20.108739,1.1800,0.353,4.32875,0.00000
1427.00,4.32869,20.137591,-0.000132,20.108733,1.1800,0.353,4.32869,0.00000
1428.00,4.32841,20.137638,-0.000133,20.108754,1.1798,0.353,4.32841,0.00000
1429.00,4.32765,20.137647,-0.000132,20.108694,1.1797,0.353,4.32765,0.00000
1430.00,4.32748,20.137745,-0.000135,20.108754,1.1796,0.353,4.32748,0.00000
1431.00,4.32856,20.137778,-0.000137,20.108792,1.1794,0.353,4.32856,0.00000
1432.00,4.32938,20.137871,-0.000138,20.108909,1.1793,0.353,4.32938,0.00000
1433.00,4.32962,20.137900,-0.000139,20.108905,1.1792,0.353,4.32962,0.00000
1434.00,4.33023,20.137788,-0.000138,20.108818,1.1790,0.353,4.33023,0.00000
1435.00,4.33108,20.137769,-0.000139,20.108739,1.1789,0.353,4.33108,0.00000
1436.00,4.33077,20.137765,-0.000136,20.108725,1.1787,0.353,4.33077,0.00000
1437.00,4.33154,20.137731,-0.000137,20.108664,1.1786,0.353,4.33154,0.00000
1438.00,4.33242,20.137785,-0.000139,20.108704,1.1784,0.354,4.33242,0.00000
1439.00,4.33308,20.137966,-0.000140,20.108807,1.1783,0.354,4.33308,0.00000
1440.00,4.33295,20.137959,-0.000137,20.108816,1.1782,0.354,4.33295,0.00000
1441.00,4.33307,20.138087,-0.000136,20.108878,1.1780,0.354,4.33307,0.00000
1442.00,4.33288,20.138133,-0.000139,20.108836,1.1779,0.354,4.33288,0.00000
1443.00,4.33376,20.138142,-0.000140,20.108781,1.1777,0.354,4.33376,0.00000
1444.00,4.33412,20.138087,-0.000140,20.108713,1.1776,0.354,4.33412,0.00000
1445.00,4.33447,20.138014,-0.000141,20.108642,1.1774,0.354,4.33447,0.00000
1446.00,4.33475,20.137933,-0.000140,20.108547,1.1773,0.354,4.33475,0.00000
1447.00,4.33517,20.137897,-0.000140,20.108547,1.1771,0.354,4.33517,0.00000
1448.00,4.33455,20.137886,-0.000139,20.108578,1.1770,0.354,4.33455,0.00000
1449.00,4.33473,20.137940,-0.000137,20.108652,1.1769,0.354,4.33473,0.00000
1450.00,4.33450,20.138103,-0.000137,20.108778,1.1768,0.354,4.33450,0.00000
1451.00,4.33395,20.138266,-0.000137,20.108920,1.1768,0.354,4.33395,0.00000
1452.00,4.33372,20.138291,-0.000132,20.108938,1.1767,0.354,4.33372,0.00000
1453.00,4.33338,20.138311,-0.000131,20.108930,1.1766,0.354,4.33338,0.00000
1454.00,4.33367,20.138353,-0.000135,20.108927,1.1765,0.354,4.33367,0.00000
1455.00,4.33547,20.138401,-0.000134,20.108920,1.1764,0.354,4.33547,0.00000
1456.00,4.33764,20.138276,-0.000134,20.108776,1.1762,0.354,4.33764,0.00000
1457.00,4.33889,20.138266,-0.000136,20.108727,1.1761,0.354,4.33889,0.00000
1458.00,4.33929,20.138378,-0.000133,20.108785,1.1761,0.354,4.33929,0.00000
1459.00,4.33906,20.138390,-0.000133,20.108748,1.1760,0.354,4.33906,0.00000
1460.00,4.33806,20.138364,-0.000133,20.108709,1.1760,0.354,4.33806,0.00000
1461.00,4.33682,20.138428,-0.000134,20.108745,1.1759,0.354,4.33682,0.00000
1462.00,4.33616,20.138483,-0.000136,20.108743,1.1759,0.355,4.33616,0.00000
1463.00,4.33609,20.138485,-0.000138,20.108732,1.1758,0.355,4.33609,0.00000
1464.00,4.33602,20.138526,-0.000136,20.108743,1.1758,0.355,4.33602,0.00000
1465.00,4.33670,20.138501,-0.000137,20.108754,1.1757,0.355,4.33670,0.00000
1466.00,4.33725,20.138497,-0.000137,20.108781,1.1757,0.355,4.33725,0.00000
1467.00,4.33802,20.138550,-0.000136,20.108889,1.1756,0.355,4.33802,0.00000
1468.00,4.33936,20.138523,-0.000136,20.108854,1.1756,0.355,4.33936,0.00000
1469.00,4.34025,20.138460,-0.000138,20.108804,1.1755,0.355,4.34025,0.00000
1470.00,4.34117,20.138505,-0.000138,20.108782,1.1755,0.355,4.34117,0.00000
1471.00,4.34152,20.138560,-0.000138,20.108781,1.1755,0.355,4.34152,0.00000
1472.00,4.34130,20.138531,-0.000136,20.108698,1.1754,0.355,4.34130,0.00000
1473.00,4.34134,20.138543,-0.000138,20.108679,1.1754,0.355,4.34134,0.00000
1474.00,4.34082,20.138641,-0.000137,20.108740,1.1754,0.355,4.34082,0.00000
1475.00,4.34022,20.138700,-0.000140,20.108749,1.1754,0.355,4.34022,0.00000
1476.00,4.33959,20.138742,-0.000141,20.108761,1.1754,0.355,4.33959,0.00000
1477.00,4.33961,20.138764,-0.000142,20.108741,1.1753,0.355,4.33961,0.00000
1478.00,4.33877,20.138814,-0.000140,20.108741,1.1753,0.355,4.33877,0.00000
1479.00,4.33877,20.138757,-0.000138,20.108612,1.1753,0.355,4.33877,0.00000
1480.00,4.33812,20.138740,-0.000141,20.108581,1.1753,0.356,4.33812,0.00000
1481.00,4.33833,20.138698,-0.000141,20.108542,1.1753,0.356,4.33833,0.00000
1482.00,4.33804,20.138660,-0.000143,20.108550,1.1753,0.356,4.33804,0.00000
1483.00,4.33827,20.138550,-0.000142,20.108465,1.1753,0.356,4.33827,0.00000
1484.00,4.33839,20.138698,-0.000144,20.108657,1.1753,0.356,4.33839,0.00000
1485.00,4.33923,20.138736,-0.000138,20.108710,1.1753,0.356,4.33923,0.00000
1486.00,4.34008,20.138741,-0.000136,20.108658,1.1753,0.356,4.34008,0.00000
1487.00,4.34040,20.138846,-0.000137,20.108730,1.1753,0.356,4.34040,0.00000
1488.00,4.34037,20.138940,-0.000140,20.108772,1.1753,0.356,4.34037,0.00000
1489.00,4.34052,20.138920,-0.000143,20.108720,1.1754,0.356,4.34052,0.00000
1490.00,4.34013,20.138885,-0.000140,20.108667,1.1754,0.356,4.34013,0.00000
1491.00,4.33990,20.138983,-0.000142,20.108790,1.1754,0.356,4.33990,0.00000
1492.00,4.34023,20.138956,-0.000139,20.108755,1.1754,0.356,4.34023,0.00000
1493.00,4.34020,20.138991,-0.000137,20.108821,1.1755,0.356,4.34020,0.00000
1494.00,4.34023,20.138985,-0.000135,20.108790,1.1755,0.356,4.34023,0.00000
1495.00,4.34002,20.139049,-0.000138,20.108833,1.1755,0.356,4.34002,0.00000
1496.00,4.34030,20.138950,-0.000138,20.108706,1.1755,0.356,4.34030,0.00000
1497.00,4.33988,20.139072,-0.000139,20.108756,1.1756,0.356,4.33988,0.00000
1498.00,4.34026,20.139053,-0.000137,20.108715,1.1756,0.356,4.34026,0.00000
1499.00,4.34032,20.139008,-0.000138,20.108680,1.1757,0.356,4.34032,0.00000
1500.00,4.34082,20.139022,-0.000136,20.108667,1.1757,0.356,4.34082,0.00000
1501.00,4.34111,20.139121,-0.000139,20.108753,1.1758,0.356,4.34111,0.00000
1502.00,4.34173,20.139026,-0.000141,20.108660,1.1758,0.357,4.34173,0.00000
1503.00,4.34149,20.139158,-0.000142,20.108730,1.1759,0.357,4.34149,0.00000
1504.00,4.34222,20.139240,-0.000141,20.108748,1.1760,0.357,4.34222,0.00000
1505.00,4.34263,20.139228,-0.000143,20.108728,1.1760,0.357,4.34263,0.00000
1506.00,4.34260,20.139255,-0.000143,20.108700,1.1761,0.357,4.34260,0.00000
1507.00,4.34237,20.139332,-0.000141,20.108726,1.1761,0.357,4.34237,0.00000
1508.00,4.34279,20.139285,-0.000144,20.108695,1.1762,0.357,4.34279,0.00000
1509.00,4.34217,20.139345,-0.000142,20.108742,1.1763,0.357,4.34217,0.00000
1510.00,4.34218,20.139370,-0.000143,20.108764,1.1764,0.357,4.34218,0.00000
1511.00,4.34188,20.139415,-0.000145,20.108781,1.1764,0.357,4.34188,0.00000
1512.00,4.34203,20.139468,-0.000144,20.108863,1.1765,0.357,4.34203,0.00000
1513.00,4.34231,20.139480,-0.000142,20.108820,1.1766,0.357,4.34231,0.00000
1514.00,4.34201,20.139500,-0.000146,20.108838,1.1766,0.357,4.34201,0.00000
1515.00,4.34167,20.139497,-0.000146,20.108784,1.1767,0.357,4.34167,0.00000
1516.00,4.34111,20.139472,-0.000145,20.108802,1.1767,0.357,4.34111,0.00000
1517.00,4.34070,20.139419,-0.000146,20.108707,1.1768,0.357,4.34070,0.00000
1518.00,4.34065,20.139495,-0.000147,20.108773,1.1769,0.358,4.34065,0.00000
1519.00,4.34082,20.139467,-0.000147,20.108743,1.1769,0.358,4.34082,0.00000
1520.00,4.34077,20.139536,-0.000149,20.108809,1.1770,0.358,4.34077,0.00000
1521.00,4.34058,20.139583,-0.000150,20.108808,1.1771,0.358,4.34058,0.00000
1522.00,4.34025,20.139603,-0.000150,20.108790,1.1771,0.358,4.34025,0.00000
1523.00,4.33980,20.139605,-0.000149,20.108780,1.1772,0.358,4.33980,0.00000
1524.00,4.34001,20.139651,-0.000147,20.108776,1.1773,0.358,4.34001,0.00000
1525.00,4.34071,20.139694,-0.000148,20.108775,1.1774,0.358,4.34071,0.00000
1526.00,4.34129,20.139691,-0.000147,20.108759,1.1775,0.358,4.34129,0.00000
1527.00,4.34151,20.139785,-0.000148,20.108905,1.1776,0.358,4.34151,0.00000
1528.00,4.34203,20.139853,-0.000147,20.108958,1.1778,0.358,4.34203,0.00000
1529.00,4.34282,20.139835,-0.000147,20.108922,1.1778,0.358,4.34282,0.00000
1530.00,4.34222,20.139863,-0.000144,20.108943,1.1780,0.358,4.34222,0.00000
1531.00,4.34204,20.139891,-0.000142,20.108941,1.1781,0.358,4.34204,0.00000
1532.00,4.34244,20.139874,-0.000142,20.108843,1.1782,0.358,4.34244,0.00000
1533.00,4.34200,20.139851,-0.000145,20.108778,1.1782,0.358,4.34200,0.00000
1534.00,4.34186,20.139917,-0.000147,20.108887,1.1783,0.359,4.34186,0.00000
1535.00,4.34189,20.139852,-0.000146,20.108840,1.1784,0.359,4.34189,0.00000
1536.00,4.34200,20.139827,-0.000147,20.108808,1.1785,0.359,4.34200,0.00000
1537.00,4.34142,20.139803,-0.000147,20.108778,1.1786,0.359,4.34142,0.00000
1538.00,4.34075,20.139851,-0.000148,20.108825,1.1787,0.359,4.34075,0.00000
1539.00,4.33995,20.139805,-0.000147,20.108662,1.1787,0.359,4.33995,0.00000
1540.00,4.33981,20.139872,-0.000147,20.108668,1.1788,0.359,4.33981,0.00000
1541.00,4.33931,20.139943,-0.000149,20.108694,1.1788,0.359,4.33931,0.00000
1542.00,4.33848,20.140074,-0.000148,20.108765,1.1789,0.359,4.33848,0.00000
1543.00,4.33833,20.140062,-0.000146,20.108708,1.1789,0.359,4.33833,0.00000
1544.00,4.33826,20.140208,-0.000147,20.108875,1.1790,0.359,4.33826,0.00000
1545.00,4.33854,20.140232,-0.000147,20.108853,1.1790,0.359,4.33854,0.00000
1546.00,4.33977,20.140225,-0.000144,20.108849,1.1790,0.359,4.33977,0.00000
1547.00,4.34156,20.140166,-0.000145,20.108816,1.1790,0.359,4.34156,0.00000
1548.00,4.34204,20.140185,-0.000141,20.108818,1.1790,0.359,4.34204,0.00000
1549.00,4.34126,20.140207,-0.000141,20.108788,1.1790,0.359,4.34126,0.00000
1550.00,4.34010,20.140217,-0.000146,20.108761,1.1790,0.359,4.34010,0.00000
1551.00,4.33866,20.140101,-0.000146,20.108598,1.1790,0.360,4.33866,0.00000
1552.00,4.33757,20.140082,-0.000147,20.108496,1.1789,0.360,4.33757,0.00000
1553.00,4.33718,20.140086,-0.000150,20.108462,1.1789,0.360,4.33718,0.00000
1554.00,4.33794,20.140026,-0.000148,20.108400,1.1788,0.360,4.33794,0.00000
1555.00,4.33899,20.140008,-0.000144,20.108389,1.1787,0.360,4.33899,0.00000
1556.00,4.33930,20.140177,-0.000143,20.108582,1.1787,0.360,4.33930,0.00000
1557.00,4.34004,20.140205,-0.000138,20.108661,1.1786,0.360,4.34004,0.00000
1558.00,4.34042,20.140247,-0.000138,20.108713,1.1785,0.360,4.34042,0.00000
1559.00,4.34111,20.140250,-0.000140,20.108705,1.1783,0.360,4.34111,0.00000
1560.00,4.34109,20.140329,-0.000141,20.108775,1.1782,0.360,4.34109,0.00000
1561.00,4.34035,20.140349,-0.000138,20.108764,1.1780,0.360,4.34035,0.00000
1562.00,4.33958,20.140388,-0.000139,20.108713,1.1779,0.360,4.33958,0.00000
1563.00,4.33936,20.140371,-0.000138,20.108702,1.1777,0.360,4.33936,0.00000
1564.00,4.33840,20.140443,-0.000136,20.108729,1.1775,0.360,4.33840,0.00000
1565.00,4.33778,20.140455,-0.000138,20.108715,1.1773,0.360,4.33778,0.00000
1566.00,4.33871,20.140502,-0.000141,20.108695,1.1771,0.360,4.33871,0.00000
1567.00,4.33910,20.140571,-0.000142,20.108771,1.1768,0.360,4.33910,0.00000
1568.00,4.33956,20.140651,-0.000142,20.108753,1.1766,0.360,4.33956,0.00000
1569.00,4.34026,20.140654,-0.000143,20.108748,1.1764,0.360,4.34026,0.00000
1570.00,4.34057,20.140660,-0.000141,20.108740,1.1761,0.360,4.34057,0.00000
1571.00,4.34108,20.140703,-0.000142,20.108820,1.1759,0.361,4.34108,0.00000
1572.00,4.34145,20.140690,-0.000142,20.108766,1.1756,0.361,4.34145,0.00000
1573.00,4.34167,20.140685,-0.000143,20.108782,1.1753,0.361,4.34167,0.00000
1574.00,4.34102,20.140694,-0.000140,20.108765,1.1751,0.361,4.34102,0.00000
1575.00,4.34096,20.140679,-0.000138,20.108754,1.1748,0.360,4.34096,0.00000
1576.00,4.34094,20.140603,-0.000141,20.108663,1.1745,0.361,4.34094,0.00000
1577.00,4.34119,20.140645,-0.000142,20.108742,1.1742,0.361,4.34119,0.00000
1578.00,4.34125,20.140631,-0.000141,20.108750,1.1739,0.361,4.34125,0.00000
1579.00,4.34152,20.140696,-0.000142,20.108852,1.1736,0.361,4.34152,0.00000
1580.00,4.34151,20.140731,-0.000144,20.108885,1.1733,0.361,4.34151,0.00000
1581.00,4.34053,20.140870,-0.000138,20.109003,1.1730,0.361,4.34053,0.00000
@9,2.5000,5.0, 1580.066 
1582.00,4.33989,20.140866,-0.000138,20.108951,1.1727,0.361,4.33989,0.00000
1583.00,4.33875,20.140863,-0.000140,20.108947,1.1724,0.361,4.33875,0.00000
1584.00,4.33543,20.140815,-0.000142,20.108866,1.1721,0.361,4.33543,0.00000
1585.00,4.32806,20.140840,-0.000142,20.108855,1.1718,0.361,4.32806,0.00000
1586.00,4.31661,20.140811,-0.000145,20.108798,1.1715,0.361,4.31661,0.00000
1587.00,4.30132,20.140810,-0.000150,20.108800,1.1712,0.361,4.30132,0.00000
1588.00,4.28437,20.140883,-0.000152,20.108852,1.1710,0.362,4.28437,0.00000
1589.00,4.27039,20.140895,-0.000152,20.108830,1.1707,0.362,4.27039,0.00000
1590.00,4.26241,20.140931,-0.000151,20.108816,1.1704,0.362,4.26241,0.00000
1591.00,4.26019,20.140943,-0.000153,20.108758,1.1702,0.362,4.26019,0.00000
1592.00,4.26292,20.140979,-0.000150,20.108739,1.1699,0.362,4.26292,0.00000
1593.00,4.26971,20.140939,-0.000149,20.108624,1.1697,0.362,4.26971,0.00000
1594.00,4.27747,20.141007,-0.000150,20.108656,1.1694,0.362,4.27747,0.00000
1595.00,4.28490,20.141016,-0.000152,20.108620,1.1691,0.362,4.28490,0.00000
1596.00,4.29173,20.141067,-0.000150,20.108638,1.1689,0.362,4.29173,0.00000
1597.00,4.29692,20.141109,-0.000151,20.108634,1.1686,0.362,4.29692,0.00000
1598.00,4.30036,20.141215,-0.000150,20.108724,1.1683,0.362,4.30036,0.00000
1599.00,4.30233,20.141146,-0.000150,20.108651,1.1680,0.362,4.30233,0.00000
1600.00,4.30383,20.141162,-0.000148,20.108685,1.1676,0.362,4.30383,0.00000
1601.00,4.30525,20.141142,-0.000150,20.108694,1.1673,0.362,4.30525,0.00000
1602.00,4.30743,20.141109,-0.000149,20.108706,1.1670,0.362,4.30743,0.00000
1603.00,4.30953,20.141109,-0.000148,20.108708,1.1667,0.362,4.30953,0.00000
1604.00,4.31168,20.141224,-0.000147,20.108810,1.1664,0.362,4.31168,0.00000
1605.00,4.31384,20.141234,-0.000148,20.108781,1.1661,0.362,4.31384,0.00000
1606.00,4.31564,20.141253,-0.000147,20.108791,1.1659,0.363,4.31564,0.00000
1607.00,4.31657,20.141285,-0.000148,20.108731,1.1657,0.363,4.31657,0.00000
1608.00,4.31743,20.141289,-0.000146,20.108703,1.1654,0.363,4.31743,0.00000
1609.00,4.31874,20.141242,-0.000146,20.108635,1.1653,0.363,4.31874,0.00000
1610.00,4.31939,20.141193,-0.000147,20.108594,1.1651,0.363,4.31939,0.00000
1611.00,4.32019,20.141196,-0.000148,20.108518,1.1650,0.363,4.32019,0.00000
1612.00,4.32160,20.141284,-0.000148,20.108609,1.1648,0.363,4.32160,0.00000
1613.00,4.32372,20.141317,-0.000151,20.108604,1.1647,0.363,4.32372,0.00000
1614.00,4.32540,20.141320,-0.000152,20.108597,1.1646,0.363,4.32540,0.00000
1615.00,4.32700,20.141489,-0.000150,20.108721,1.1645,0.363,4.32700,0.00000
1616.00,4.32734,20.141492,-0.000152,20.108723,1.1645,0.363,4.32734,0.00000
1617.00,4.32713,20.141403,-0.000150,20.108619,1.1644,0.363,4.32713,0.00000
1618.00,4.32655,20.141394,-0.000145,20.108600,1.1644,0.363,4.32655,0.00000
1619.00,4.32655,20.141446,-0.000142,20.108642,1.1644,0.363,4.32655,0.00000
1620.00,4.32649,20.141404,-0.000143,20.108582,1.1643,0.363,4.32649,0.00000
1621.00,4.32760,20.141435,-0.000143,20.108604,1.1643,0.363,4.32760,0.00000
1622.00,4.32886,20.141523,-0.000142,20.108664,1.1643,0.363,4.32886,0.00000
1623.00,4.32957,20.141532,-0.000144,20.108662,1.1643,0.363,4.32957,0.00000
1624.00,4.33115,20.141556,-0.000144,20.108666,1.1643,0.364,4.33115,0.00000
1625.00,4.33154,20.141592,-0.000143,20.108702,1.1643,0.364,4.33154,0.00000
1626.00,4.33160,20.141633,-0.000142,20.108716,1.1643,0.364,4.33160,0.00000
1627.00,4.33194,20.141632,-0.000144,20.108703,1.1644,0.364,4.33194,0.00000
1628.00,4.33271,20.141714,-0.000144,20.108776,1.1645,0.364,4.33271,0.00000
1629.00,4.33182,20.141689,-0.000146,20.108718,1.1645,0.364,4.33182,0.00000
1630.00,4.33207,20.141659,-0.000149,20.108699,1.1646,0.364,4.33207,0.00000
1631.00,4.33325,20.141668,-0.000146,20.108703,1.1646,0.364,4.33325,0.00000
1632.00,4.33328,20.141754,-0.000146,20.108804,1.1647,0.364,4.33328,0.00000
1633.00,4.33339,20.141808,-0.000145,20.108795,1.1648,0.364,4.33339,0.00000
1634.00,4.33400,20.141879,-0.000142,20.108785,1.1648,0.364,4.33400,0.00000
1635.00,4.33442,20.141966,-0.000140,20.108803,1.1649,0.364,4.33442,0.00000
1636.00,4.33445,20.142074,-0.000140,20.108871,1.1650,0.364,4.33445,0.00000
1637.00,4.33433,20.142073,-0.000140,20.108802,1.1650,0.364,4.33433,0.00000
1638.00,4.33407,20.142006,-0.000143,20.108727,1.1651,0.364,4.33407,0.00000
1639.00,4.33346,20.142069,-0.000144,20.108747,1.1651,0.364,4.33346,0.00000
1640.00,4.33275,20.142037,-0.000145,20.108677,1.1652,0.364,4.33275,0.00000
1641.00,4.33240,20.141963,-0.000147,20.108575,1.1653,0.364,4.33240,0.00000
1642.00,4.33311,20.141994,-0.000147,20.108586,1.1654,0.365,4.33311,0.00000
1643.00,4.33359,20.142010,-0.000143,20.108579,1.1654,0.365,4.33359,0.00000
1644.00,4.33378,20.141953,-0.000142,20.108571,1.1655,0.365,4.33378,0.00000
1645.00,4.33479,20.142024,-0.000143,20.108636,1.1657,0.365,4.33479,0.00000
1646.00,4.33548,20.142150,-0.000142,20.108712,1.1658,0.365,4.33548,0.00000
1647.00,4.33584,20.142138,-0.000139,20.108692,1.1659,0.365,4.33584,0.00000
1648.00,4.33592,20.142174,-0.000142,20.108719,1.1660,0.365,4.33592,0.00000
1649.00,4.33590,20.142199,-0.000147,20.108700,1.1661,0.365,4.33590,0.00000
1650.00,4.33638,20.142210,-0.000145,20.108694,1.1662,0.365,4.33638,0.00000
1651.00,4.33557,20.142108,-0.000141,20.108590,1.1663,0.365,4.33557,0.00000
1652.00,4.33562,20.142082,-0.000140,20.108564,1.1664,0.365,4.33562,0.00000
1653.00,4.33590,20.142083,-0.000139,20.108528,1.1665,0.365,4.33590,0.00000
1654.00,4.33711,20.142118,-0.000134,20.108548,1.1666,0.365,4.33711,0.00000
1655.00,4.33667,20.142155,-0.000134,20.108570,1.1667,0.365,4.33667,0.00000
1656.00,4.33753,20.142252,-0.000138,20.108647,1.1668,0.365,4.33753,0.00000
1657.00,4.33734,20.142274,-0.000146,20.108638,1.1670,0.365,4.33734,0.00000
1658.00,4.33701,20.142295,-0.000149,20.108654,1.1671,0.366,4.33701,0.00000
1659.00,4.33649,20.142378,-0.000150,20.108732,1.1672,0.366,4.33649,0.00000
1660.00,4.33617,20.142313,-0.000145,20.108684,1.1673,0.365,4.33617,0.00000
1661.00,4.33598,20.142323,-0.000144,20.108691,1.1674,0.365,4.33598,0.00000
1662.00,4.33621,20.142375,-0.000140,20.108729,1.1675,0.365,4.33621,0.00000
1663.00,4.33700,20.142408,-0.000139,20.108758,1.1676,0.365,4.33700,0.00000
1664.00,4.33782,20.142407,-0.000140,20.108748,1.1677,0.365,4.33782,0.00000
1665.00,4.33853,20.142392,-0.000146,20.108747,1.1678,0.366,4.33853,0.00000
1666.00,4.33880,20.142280,-0.000149,20.108632,1.1678,0.366,4.33880,0.00000
1667.00,4.33865,20.142249,-0.000149,20.108597,1.1679,0.366,4.33865,0.00000
1668.00,4.33851,20.142300,-0.000149,20.108609,1.1680,0.366,4.33851,0.00000
1669.00,4.33792,20.142256,-0.000148,20.108540,1.1681,0.366,4.33792,0.00000
1670.00,4.33759,20.142357,-0.000145,20.108530,1.1682,0.366,4.33759,0.00000
1671.00,4.33696,20.142506,-0.000142,20.108629,1.1683,0.366,4.33696,0.00000
1672.00,4.33670,20.142553,-0.000141,20.108668,1.1684,0.366,4.33670,0.00000
1673.00,4.33694,20.142486,-0.000141,20.108619,1.1684,0.366,4.33694,0.00000
1674.00,4.33701,20.142582,-0.000138,20.108698,1.1685,0.366,4.33701,0.00000
1675.00,4.33700,20.142568,-0.000139,20.108681,1.1686,0.366,4.33700,0.00000
1676.00,4.33762,20.142523,-0.000139,20.108694,1.1687,0.366,4.33762,0.00000
1677.00,4.33818,20.142598,-0.000138,20.108717,1.1688,0.366,4.33818,0.00000
1678.00,4.33795,20.142647,-0.000138,20.108704,1.1688,0.366,4.33795,0.00000
1679.00,4.33756,20.142585,-0.000141,20.108611,1.1689,0.366,4.33756,0.00000
1680.00,4.33742,20.142586,-0.000142,20.108599,1.1690,0.366,4.33742,0.00000
1681.00,4.33690,20.142625,-0.000142,20.108581,1.1690,0.366,4.33690,0.00000
1682.00,4.33680,20.142605,-0.000139,20.108521,1.1691,0.366,4.33680,0.00000
1683.00,4.33757,20.142574,-0.000140,20.108497,1.1692,0.366,4.33757,0.00000
1684.00,4.33849,20.142594,-0.000140,20.108506,1.1692,0.366,4.33849,0.00000
1685.00,4.33842,20.142662,-0.000141,20.108559,1.1693,0.367,4.33842,0.00000
1686.00,4.33911,20.142739,-0.000140,20.108590,1.1694,0.367,4.33911,0.00000
1687.00,4.33888,20.142810,-0.000141,20.108618,1.1694,0.367,4.33888,0.00000
1688.00,4.33801,20.142940,-0.000143,20.108676,1.1694,0.367,4.33801,0.00000
1689.00,4.33769,20.142981,-0.000140,20.108678,1.1694,0.367,4.33769,0.00000
1690.00,4.33873,20.142992,-0.000133,20.108659,1.1694,0.366,4.33873,0.00000
1691.00,4.33888,20.142950,-0.000137,20.108589,1.1693,0.367,4.33888,0.00000
1692.00,4.33954,20.142925,-0.000138,20.108558,1.1693,0.367,4.33954,0.00000
1693.00,4.33957,20.142925,-0.000139,20.108515,1.1693,0.367,4.33957,0.00000
1694.00,4.33927,20.143010,-0.000141,20.108594,1.1693,0.367,4.33927,0.00000
1695.00,4.33822,20.143037,-0.000149,20.108623,1.1692,0.367,4.33822,0.00000
1696.00,4.33827,20.143046,-0.000148,20.108619,1.1692,0.367,4.33827,0.00000
1697.00,4.33838,20.143137,-0.000145,20.108695,1.1691,0.367,4.33838,0.00000
1698.00,4.33855,20.143161,-0.000143,20.108775,1.1691,0.367,4.33855,0.00000
1699.00,4.33882,20.143170,-0.000145,20.108766,1.1690,0.367,4.33882,0.00000
1700.00,4.33942,20.143188,-0.000141,20.108721,1.1690,0.367,4.33942,0.00000
1701.00,4.33933,20.143184,-0.000142,20.108675,1.1689,0.367,4.33933,0.00000
1702.00,4.33900,20.143185,-0.000145,20.108681,1.1689,0.368,4.33900,0.00000
1703.00,4.33883,20.143236,-0.000145,20.108697,1.1688,0.368,4.33883,0.00000
1704.00,4.33871,20.143274,-0.000145,20.108668,1.1687,0.368,4.33871,0.00000
1705.00,4.33857,20.143321,-0.000142,20.108687,1.1687,0.368,4.33857,0.00000
1706.00,4.33768,20.143367,-0.000141,20.108747,1.1686,0.368,4.33768,0.00000
1707.00,4.33791,20.143365,-0.000139,20.108715,1.1685,0.368,4.33791,0.00000
1708.00,4.33914,20.143378,-0.000141,20.108702,1.1685,0.368,4.33914,0.00000
1709.00,4.33947,20.143305,-0.000141,20.108681,1.1684,0.368,4.33947,0.00000
1710.00,4.33968,20.143278,-0.000143,20.108642,1.1683,0.368,4.33968,0.00000
1711.00,4.34001,20.143341,-0.000145,20.108667,1.1683,0.368,4.34001,0.00000
1712.00,4.33945,20.143319,-0.000146,20.108619,1.1682,0.368,4.33945,0.00000
1713.00,4.33798,20.143261,-0.000145,20.108554,1.1682,0.368,4.33798,0.00000
1714.00,4.33850,20.143344,-0.000142,20.108597,1.1682,0.368,4.33850,0.00000
1715.00,4.33824,20.143444,-0.000140,20.108672,1.1682,0.368,4.33824,0.00000
1716.00,4.33927,20.143382,-0.000135,20.108643,1.1682,0.368,4.33927,0.00000
1717.00,4.34028,20.143451,-0.000131,20.108728,1.1682,0.368,4.34028,0.00000
1718.00,4.34073,20.143560,-0.000128,20.108796,1.1682,0.368,4.34073,0.00000
1719.00,4.34097,20.143538,-0.000132,20.108784,1.1682,0.368,4.34097,0.00000
1720.00,4.34172,20.143512,-0.000133,20.108769,1.1682,0.368,4.34172,0.00000
1721.00,4.34103,20.143647,-0.000131,20.108845,1.1682,0.368,4.34103,0.00000
1722.00,4.34003,20.143567,-0.000134,20.108739,1.1682,0.368,4.34003,0.00000
1723.00,4.33967,20.143567,-0.000131,20.108754,1.1682,0.368,4.33967,0.00000
1724.00,4.33832,20.143648,-0.000129,20.108745,1.1682,0.368,4.33832,0.00000
1725.00,4.33733,20.143683,-0.000131,20.108714,1.1682,0.368,4.33733,0.00000
1726.00,4.33586,20.143597,-0.000136,20.108599,1.1683,0.368,4.33586,0.00000
1727.00,4.33540,20.143753,-0.000138,20.108730,1.1683,0.368,4.33540,0.00000
1728.00,4.33537,20.143787,-0.000143,20.108701,1.1684,0.369,4.33537,0.00000
1729.00,4.33520,20.143803,-0.000142,20.108745,1.1684,0.369,4.33520,0.00000
1730.00,4.33540,20.143786,-0.000142,20.108766,1.1684,0.369,4.33540,0.00000
1731.00,4.33741,20.143868,-0.000140,20.108854,1.1685,0.369,4.33741,0.00000
1732.00,4.33862,20.143776,-0.000139,20.108738,1.1685,0.369,4.33862,0.00000
1733.00,4.33931,20.143716,-0.000140,20.108675,1.1686,0.369,4.33931,0.00000
1734.00,4.34066,20.143686,-0.000144,20.108577,1.1686,0.369,4.34066,0.00000
1735.00,4.34114,20.143787,-0.000146,20.108605,1.1687,0.369,4.34114,0.00000
1736.00,4.34132,20.143790,-0.000145,20.108562,1.1687,0.369,4.34132,0.00000
1737.00,4.34073,20.143844,-0.000143,20.108547,1.1687,0.369,4.34073,0.00000
1738.00,4.34016,20.143943,-0.000140,20.108616,1.1688,0.369,4.34016,0.00000
1739.00,4.33934,20.143959,-0.000139,20.108647,1.1688,0.369,4.33934,0.00000
1740.00,4.33908,20.143921,-0.000138,20.108634,1.1689,0.369,4.33908,0.00000
1741.00,4.33856,20.143921,-0.000142,20.108608,1.1689,0.369,4.33856,0.00000
1742.00,4.33838,20.143947,-0.000143,20.108697,1.1689,0.369,4.33838,0.00000
1743.00,4.33844,20.143964,-0.000141,20.108653,1.1690,0.369,4.33844,0.00000
1744.00,4.33823,20.144029,-0.000141,20.108669,1.1690,0.369,4.33823,0.00000
1745.00,4.33894,20.144040,-0.000139,20.108598,1.1691,0.369,4.33894,0.00000
1746.00,4.33878,20.144084,-0.000134,20.108619,1.1692,0.369,4.33878,0.00000
1747.00,4.34011,20.144121,-0.000133,20.108570,1.1692,0.369,4.34011,0.00000
1748.00,4.34159,20.144156,-0.000135,20.108597,1.1693,0.369,4.34159,0.00000
1749.00,4.34226,20.144203,-0.000136,20.108609,1.1693,0.369,4.34226,0.00000
1750.00,4.34162,20.144242,-0.000137,20.108672,1.1694,0.369,4.34162,0.00000
1751.00,4.34139,20.144253,-0.000138,20.108680,1.1694,0.369,4.34139,0.00000
1752.00,4.34078,20.144315,-0.000140,20.108760,1.1695,0.370,4.34078,0.00000
1753.00,4.33968,20.144312,-0.000140,20.108782,1.1696,0.370,4.33968,0.00000
1754.00,4.33967,20.144252,-0.000140,20.108760,1.1697,0.370,4.33967,0.00000
1755.00,4.33940,20.144241,-0.000137,20.108717,1.1697,0.370,4.33940,0.00000
1756.00,4.33990,20.144282,-0.000139,20.108709,1.1698,0.370,4.33990,0.00000
1757.00,4.33907,20.144246,-0.000141,20.108657,1.1700,0.370,4.33907,0.00000
1758.00,4.33971,20.144187,-0.000139,20.108592,1.1701,0.370,4.33971,0.00000
1759.00,4.33980,20.144163,-0.000139,20.108537,1.1702,0.370,4.33980,0.00000
1760.00,4.34062,20.144187,-0.000141,20.108530,1.1703,0.370,4.34062,0.00000
1761.00,4.34109,20.144147,-0.000143,20.108480,1.1704,0.370,4.34109,0.00000
@10,2.5000,5.0, 1760.012 
1762.00,4.34116,20.144119,-0.000144,20.108390,1.1705,0.370,4.34116,0.00000
1763.00,4.33992,20.144194,-0.000145,20.108428,1.1707,0.370,4.33992,0.00000
1764.00,4.33673,20.144266,-0.000143,20.108463,1.1708,0.370,4.33673,0.00000
1765.00,4.32934,20.144268,-0.000144,20.108476,1.1710,0.370,4.32934,0.00000
1766.00,4.31802,20.144340,-0.000144,20.108544,1.1712,0.370,4.31802,0.00000
1767.00,4.30405,20.144400,-0.000142,20.108570,1.1713,0.370,4.30405,0.00000
1768.00,4.28751,20.144355,-0.000146,20.108464,1.1715,0.371,4.28751,0.00000
1769.00,4.27339,20.144384,-0.000147,20.108488,1.1716,0.371,4.27339,0.00000
1770.00,4.26512,20.144512,-0.000148,20.108576,1.1717,0.371,4.26512,0.00000
1771.00,4.26338,20.144541,-0.000148,20.108560,1.1719,0.371,4.26338,0.00000
1772.00,4.26618,20.144600,-0.000148,20.108590,1.1720,0.371,4.26618,0.00000
1773.00,4.27347,20.144647,-0.000143,20.108649,1.1721,0.371,4.27347,0.00000
1774.00,4.28139,20.144674,-0.000144,20.108593,1.1723,0.371,4.28139,0.00000
1775.00,4.28923,20.144578,-0.000145,20.108473,1.1724,0.371,4.28923,0.00000
1776.00,4.29337,20.144507,-0.000147,20.108425,1.1725,0.371,4.29337,0.00000
1777.00,4.29720,20.144496,-0.000151,20.108474,1.1726,0.371,4.29720,0.00000
1778.00,4.29935,20.144447,-0.000155,20.108383,1.1728,0.372,4.29935,0.00000
1779.00,4.30088,20.144434,-0.000153,20.108370,1.1729,0.372,4.30088,0.00000
1780.00,4.30150,20.144507,-0.000150,20.108401,1.1730,0.372,4.30150,0.00000
1781.00,4.30355,20.144600,-0.000149,20.108392,1.1732,0.372,4.30355,0.00000
1782.00,4.30601,20.144662,-0.000143,20.108392,1.1733,0.371,4.30601,0.00000
1783.00,4.30859,20.144756,-0.000144,20.108434,1.1735,0.371,4.30859,0.00000
1784.00,4.31143,20.144818,-0.000146,20.108482,1.1736,0.372,4.31143,0.00000
1785.00,4.31408,20.144902,-0.000146,20.108555,1.1737,0.372,4.31408,0.00000
1786.00,4.31571,20.144936,-0.000146,20.108622,1.1738,0.372,4.31571,0.00000
1787.00,4.31664,20.144914,-0.000150,20.108607,1.1739,0.372,4.31664,0.00000
1788.00,4.31664,20.144987,-0.000149,20.108695,1.1741,0.372,4.31664,0.00000
1789.00,4.31839,20.145003,-0.000145,20.108694,1.1742,0.372,4.31839,0.00000
1790.00,4.31955,20.144918,-0.000143,20.108633,1.1743,0.372,4.31955,0.00000
1791.00,4.32027,20.144851,-0.000147,20.108606,1.1744,0.372,4.32027,0.00000
1792.00,4.32127,20.144862,-0.000146,20.108578,1.1745,0.372,4.32127,0.00000
1793.00,4.32285,20.144828,-0.000146,20.108562,1.1746,0.372,4.32285,0.00000
1794.00,4.32238,20.144827,-0.000148,20.108584,1.1747,0.372,4.32238,0.00000
1795.00,4.32224,20.144860,-0.000151,20.108585,1.1749,0.373,4.32224,0.00000
1796.00,4.32361,20.144947,-0.000147,20.108616,1.1749,0.373,4.32361,0.00000
1797.00,4.32472,20.144948,-0.000146,20.108600,1.1750,0.373,4.32472,0.00000
1798.00,4.32497,20.144954,-0.000142,20.108566,1.1751,0.372,4.32497,0.00000
1799.00,4.32564,20.144977,-0.000140,20.108552,1.1751,0.373,4.32564,0.00000
1800.00,4.32588,20.145047,-0.000137,20.108631,1.1751,0.372,4.32588,0.00000
1801.00,4.32575,20.145132,-0.000135,20.108700,1.1752,0.372,4.32575,0.00000
1802.00,4.32595,20.145133,-0.000135,20.108705,1.1752,0.372,4.32595,0.00000
1803.00,4.32665,20.145200,-0.000138,20.108757,1.1751,0.373,4.32665,0.00000
1804.00,4.32739,20.145230,-0.000141,20.108789,1.1751,0.373,4.32739,0.00000
1805.00,4.32767,20.145189,-0.000142,20.108731,1.1751,0.373,4.32767,0.00000
1806.00,4.32828,20.145127,-0.000144,20.108659,1.1750,0.373,4.32828,0.00000
1807.00,4.32865,20.145154,-0.000142,20.108696,1.1749,0.373,4.32865,0.00000
1808.00,4.32918,20.145178,-0.000143,20.108687,1.1749,0.373,4.32918,0.00000
1809.00,4.32960,20.145157,-0.000141,20.108645,1.1748,0.373,4.32960,0.00000
1810.00,4.32986,20.145253,-0.000139,20.108703,1.1747,0.373,4.32986,0.00000
1811.00,4.32993,20.145313,-0.000135,20.108713,1.1746,0.373,4.32993,0.00000
1812.00,4.32953,20.145337,-0.000136,20.108675,1.1745,0.373,4.32953,0.00000
1813.00,4.32969,20.145293,-0.000136,20.108628,1.1744,0.373,4.32969,0.00000
1814.00,4.32910,20.145354,-0.000138,20.108649,1.1743,0.373,4.32910,0.00000
1815.00,4.32978,20.145347,-0.000141,20.108605,1.1742,0.373,4.32978,0.00000
1816.00,4.33007,20.145439,-0.000144,20.108652,1.1741,0.374,4.33007,0.00000
1817.00,4.33035,20.145512,-0.000145,20.108706,1.1740,0.374,4.33035,0.00000
1818.00,4.33080,20.145547,-0.000142,20.108721,1.1739,0.374,4.33080,0.00000
1819.00,4.33123,20.145483,-0.000137,20.108668,1.1738,0.374,4.33123,0.00000
1820.00,4.33108,20.145452,-0.000134,20.108634,1.1737,0.374,4.33108,0.00000
1821.00,4.33076,20.145428,-0.000135,20.108627,1.1735,0.374,4.33076,0.00000
1822.00,4.33160,20.145458,-0.000135,20.108613,1.1734,0.374,4.33160,0.00000
1823.00,4.33185,20.145560,-0.000137,20.108689,1.1733,0.374,4.33185,0.00000
1824.00,4.33300,20.145661,-0.000138,20.108719,1.1731,0.374,4.33300,0.00000
1825.00,4.33422,20.145730,-0.000138,20.108742,1.1729,0.374,4.33422,0.00000
1826.00,4.33532,20.145693,-0.000135,20.108701,1.1728,0.374,4.33532,0.00000
1827.00,4.33494,20.145662,-0.000132,20.108643,1.1726,0.374,4.33494,0.00000
1828.00,4.33436,20.145596,-0.000131,20.108587,1.1725,0.374,4.33436,0.00000
1829.00,4.33373,20.145651,-0.000130,20.108620,1.1724,0.374,4.33373,0.00000
1830.00,4.33265,20.145688,-0.000130,20.108604,1.1722,0.374,4.33265,0.00000
1831.00,4.33235,20.145722,-0.000130,20.108567,1.1721,0.374,4.33235,0.00000
1832.00,4.33296,20.145764,-0.000134,20.108610,1.1720,0.374,4.33296,0.00000
1833.00,4.33271,20.145858,-0.000133,20.108661,1.1719,0.374,4.33271,0.00000
1834.00,4.33243,20.145783,-0.000133,20.108588,1.1717,0.374,4.33243,0.00000
1835.00,4.33319,20.145777,-0.000137,20.108587,1.1716,0.374,4.33319,0.00000
1836.00,4.33365,20.145806,-0.000137,20.108634,1.1714,0.374,4.33365,0.00000
1837.00,4.33328,20.145821,-0.000134,20.108624,1.1713,0.374,4.33328,0.00000
1838.00,4.33403,20.145827,-0.000136,20.108589,1.1712,0.374,4.33403,0.00000
1839.00,4.33433,20.145924,-0.000139,20.108625,1.1711,0.375,4.33433,0.00000
1840.00,4.33507,20.145985,-0.000134,20.108669,1.1709,0.374,4.33507,0.00000
1841.00,4.33468,20.146025,-0.000135,20.108679,1.1708,0.375,4.33468,0.00000
1842.00,4.33477,20.146007,-0.000135,20.108650,1.1706,0.375,4.33477,0.00000
1843.00,4.33484,20.145978,-0.000135,20.108605,1.1704,0.375,4.33484,0.00000
1844.00,4.33539,20.146012,-0.000134,20.108644,1.1703,0.375,4.33539,0.00000
1845.00,4.33427,20.145971,-0.000137,20.108575,1.1701,0.375,4.33427,0.00000
1846.00,4.33468,20.145991,-0.000138,20.108573,1.1700,0.375,4.33468,0.00000
1847.00,4.33520,20.146128,-0.000137,20.108622,1.1698,0.375,4.33520,0.00000
1848.00,4.33533,20.146151,-0.000136,20.108626,1.1697,0.375,4.33533,0.00000
1849.00,4.33568,20.146150,-0.000134,20.108606,1.1695,0.375,4.33568,0.00000
1850.00,4.33614,20.146177,-0.000131,20.108617,1.1694,0.375,4.33614,0.00000
1851.00,4.33691,20.146182,-0.000131,20.108569,1.1692,0.375,4.33691,0.00000
1852.00,4.33674,20.146140,-0.000132,20.108518,1.1691,0.375,4.33674,0.00000
1853.00,4.33699,20.146222,-0.000130,20.108542,1.1690,0.375,4.33699,0.00000
1854.00,4.33674,20.146278,-0.000129,20.108574,1.1689,0.375,4.33674,0.00000
1855.00,4.33755,20.146336,-0.000135,20.108620,1.1688,0.375,4.33755,0.00000
1856.00,4.33704,20.146394,-0.000133,20.108661,1.1687,0.375,4.33704,0.00000
1857.00,4.33700,20.146424,-0.000133,20.108713,1.1686,0.375,4.33700,0.00000
1858.00,4.33655,20.146481,-0.000136,20.108804,1.1685,0.375,4.33655,0.00000
1859.00,4.33657,20.146445,-0.000140,20.108793,1.1684,0.375,4.33657,0.00000
1860.00,4.33562,20.146461,-0.000136,20.108808,1.1684,0.375,4.33562,0.00000
1861.00,4.33478,20.146424,-0.000139,20.108753,1.1683,0.375,4.33478,0.00000
1862.00,4.33515,20.146436,-0.000141,20.108721,1.1682,0.376,4.33515,0.00000
1863.00,4.33606,20.146419,-0.000142,20.108673,1.1682,0.376,4.33606,0.00000
1864.00,4.33665,20.146427,-0.000143,20.108632,1.1681,0.376,4.33665,0.00000
1865.00,4.33657,20.146440,-0.000144,20.108582,1.1681,0.376,4.33657,0.00000
1866.00,4.33679,20.146488,-0.000143,20.108653,1.1680,0.376,4.33679,0.00000
1867.00,4.33605,20.146486,-0.000143,20.108628,1.1680,0.376,4.33605,0.00000
1868.00,4.33551,20.146500,-0.000141,20.108646,1.1680,0.376,4.33551,0.00000
1869.00,4.33441,20.146487,-0.000138,20.108571,1.1680,0.376,4.33441,0.00000
1870.00,4.33482,20.146465,-0.000141,20.108564,1.1680,0.376,4.33482,0.00000
1871.00,4.33534,20.146469,-0.000140,20.108582,1.1680,0.376,4.33534,0.00000
1872.00,4.33647,20.146459,-0.000138,20.108612,1.1681,0.376,4.33647,0.00000
1873.00,4.33722,20.146489,-0.000140,20.108613,1.1681,0.376,4.33722,0.00000
1874.00,4.33751,20.146561,-0.000139,20.108703,1.1682,0.376,4.33751,0.00000
1875.00,4.33746,20.146631,-0.000134,20.108725,1.1682,0.376,4.33746,0.00000
1876.00,4.33731,20.146630,-0.000134,20.108634,1.1683,0.376,4.33731,0.00000
1877.00,4.33693,20.146693,-0.000135,20.108613,1.1683,0.376,4.33693,0.00000
1878.00,4.33687,20.146673,-0.000132,20.108563,1.1684,0.376,4.33687,0.00000
1879.00,4.33689,20.146683,-0.000133,20.108539,1.1684,0.376,4.33689,0.00000
1880.00,4.33742,20.146664,-0.000135,20.108509,1.1685,0.376,4.33742,0.00000
1881.00,4.33722,20.146709,-0.000136,20.108568,1.1686,0.376,4.33722,0.00000
1882.00,4.33723,20.146698,-0.000138,20.108594,1.1686,0.376,4.33723,0.00000
1883.00,4.33675,20.146729,-0.000142,20.108574,1.1687,0.377,4.33675,0.00000
1884.00,4.33690,20.146790,-0.000138,20.108571,1.1688,0.377,4.33690,0.00000
1885.00,4.33610,20.146815,-0.000137,20.108589,1.1689,0.376,4.33610,0.00000
1886.00,4.33597,20.146773,-0.000141,20.108537,1.1690,0.377,4.33597,0.00000
1887.00,4.33521,20.146731,-0.000142,20.108460,1.1690,0.377,4.33521,0.00000
1888.00,4.33516,20.146720,-0.000141,20.108430,1.1691,0.377,4.33516,0.00000
1889.00,4.33567,20.146718,-0.000144,20.108477,1.1692,0.377,4.33567,0.00000
1890.00,4.33618,20.146733,-0.000146,20.108481,1.1693,0.377,4.33618,0.00000
1891.00,4.33769,20.146832,-0.000143,20.108539,1.1695,0.377,4.33769,0.00000
1892.00,4.33932,20.146940,-0.000142,20.108591,1.1696,0.377,4.33932,0.00000
1893.00,4.34006,20.147022,-0.000139,20.108641,1.1697,0.377,4.34006,0.00000
1894.00,4.33953,20.147034,-0.000142,20.108642,1.1699,0.377,4.33953,0.00000
1895.00,4.33975,20.147029,-0.000141,20.108561,1.1700,0.377,4.33975,0.00000
1896.00,4.33935,20.147049,-0.000141,20.108555,1.1702,0.377,4.33935,0.00000
1897.00,4.33882,20.147107,-0.000139,20.108610,1.1703,0.377,4.33882,0.00000
1898.00,4.33843,20.147094,-0.000138,20.108628,1.1705,0.377,4.33843,0.00000
1899.00,4.33848,20.147100,-0.000134,20.108590,1.1706,0.377,4.33848,0.00000
1900.00,4.33853,20.147100,-0.000131,20.108626,1.1708,0.377,4.33853,0.00000
1901.00,4.33769,20.147100,-0.000130,20.108601,1.1709,0.377,4.33769,0.00000
1902.00,4.33702,20.147074,-0.000130,20.108543,1.1710,0.377,4.33702,0.00000
1903.00,4.33696,20.147075,-0.000132,20.108490,1.1712,0.377,4.33696,0.00000
1904.00,4.33672,20.147155,-0.000136,20.108574,1.1714,0.377,4.33672,0.00000
1905.00,4.33657,20.147283,-0.000138,20.108638,1.1715,0.377,4.33657,0.00000
1906.00,4.33667,20.147367,-0.000138,20.108670,1.1717,0.377,4.33667,0.00000
1907.00,4.33685,20.147394,-0.000139,20.108690,1.1718,0.377,4.33685,0.00000
1908.00,4.33660,20.147433,-0.000141,20.108754,1.1720,0.378,4.33660,0.00000
1909.00,4.33652,20.147496,-0.000143,20.108769,1.1721,0.378,4.33652,0.00000
1910.00,4.33640,20.147520,-0.000145,20.108806,1.1722,0.378,4.33640,0.00000
1911.00,4.33650,20.147465,-0.000146,20.108758,1.1723,0.378,4.33650,0.00000
1912.00,4.33717,20.147457,-0.000147,20.108725,1.1724,0.378,4.33717,0.00000
1913.00,4.33796,20.147478,-0.000148,20.108704,1.1724,0.378,4.33796,0.00000
1914.00,4.33829,20.147442,-0.000145,20.108597,1.1725,0.378,4.33829,0.00000
1915.00,4.33761,20.147362,-0.000146,20.108472,1.1726,0.378,4.33761,0.00000
1916.00,4.33682,20.147405,-0.000145,20.108505,1.1726,0.378,4.33682,0.00000
1917.00,4.33601,20.147494,-0.000146,20.108567,1.1727,0.378,4.33601,0.00000
1918.00,4.33470,20.147539,-0.000143,20.108583,1.1727,0.378,4.33470,0.00000
1919.00,4.33488,20.147561,-0.000142,20.108639,1.1728,0.378,4.33488,0.00000
1920.00,4.33535,20.147612,-0.000141,20.108727,1.1728,0.378,4.33535,0.00000
1921.00,4.33584,20.147586,-0.000141,20.108733,1.1728,0.378,4.33584,0.00000
1922.00,4.33595,20.147557,-0.000142,20.108727,1.1728,0.378,4.33595,0.00000
1923.00,4.33640,20.147543,-0.000143,20.108704,1.1727,0.378,4.33640,0.00000
1924.00,4.33697,20.147486,-0.000143,20.108686,1.1727,0.379,4.33697,0.00000
1925.00,4.33691,20.147510,-0.000142,20.108699,1.1726,0.379,4.33691,0.00000
1926.00,4.33693,20.147497,-0.000141,20.108653,1.1725,0.379,4.33693,0.00000
1927.00,4.33680,20.147565,-0.000139,20.108669,1.1724,0.378,4.33680,0.00000
1928.00,4.33676,20.147634,-0.000140,20.108745,1.1723,0.379,4.33676,0.00000
1929.00,4.33595,20.147724,-0.000140,20.108790,1.1722,0.379,4.33595,0.00000
1930.00,4.33576,20.147730,-0.000141,20.108733,1.1720,0.379,4.33576,0.00000
1931.00,4.33547,20.147795,-0.000141,20.108755,1.1719,0.379,4.33547,0.00000
1932.00,4.33553,20.147730,-0.000144,20.108684,1.1717,0.379,4.33553,0.00000
1933.00,4.33603,20.147647,-0.000143,20.108559,1.1715,0.379,4.33603,0.00000
1934.00,4.33571,20.147611,-0.000141,20.108488,1.1713,0.379,4.33571,0.00000
1935.00,4.33596,20.147660,-0.000145,20.108554,1.1711,0.379,4.33596,0.00000
1936.00,4.33658,20.147705,-0.000147,20.108588,1.1709,0.380,4.33658,0.00000
1937.00,4.33753,20.147696,-0.000145,20.108611,1.1707,0.380,4.33753,0.00000
1938.00,4.33782,20.147765,-0.000141,20.108679,1.1705,0.379,4.33782,0.00000
1939.00,4.33827,20.147832,-0.000146,20.108737,1.1703,0.380,4.33827,0.00000
1940.00,4.33793,20.147786,-0.000139,20.108689,1.1701,0.380,4.33793,0.00000
1941.00,4.33736,20.147806,-0.000137,20.108710,1.1699,0.379,4.33736,0.00000
@11,2.5000,5.0, 1940.01 
1942.00,4.33709,20.147869,-0.000136,20.108715,1.1697,0.379,4.33709,0.00000
1943.00,4.33660,20.147940,-0.000143,20.108732,1.1695,0.380,4.33660,0.00000
1944.00,4.33437,20.147929,-0.000138,20.108693,1.1693,0.380,4.33437,0.00000
1945.00,4.32970,20.147978,-0.000140,20.108681,1.1691,0.380,4.32970,0.00000
1946.00,4.32076,20.147940,-0.000142,20.108607,1.1689,0.380,4.32076,0.00000
1947.00,4.30755,20.148016,-0.000143,20.108667,1.1687,0.380,4.30755,0.00000
1948.00,4.29241,20.147988,-0.000140,20.108619,1.1685,0.380,4.29241,0.00000
1949.00,4.27868,20.148003,-0.000142,20.108612,1.1683,0.380,4.27868,0.00000
1950.00,4.26922,20.147986,-0.000143,20.108639,1.1682,0.380,4.26922,0.00000
1951.00,4.26592,20.148015,-0.000140,20.108657,1.1681,0.380,4.26592,0.00000
1952.00,4.26801,20.148008,-0.000140,20.108618,1.1680,0.380,4.26801,0.00000
1953.00,4.27466,20.148025,-0.000140,20.108665,1.1679,0.380,4.27466,0.00000
1954.00,4.28319,20.148042,-0.000143,20.108680,1.1678,0.381,4.28319,0.00000
1955.00,4.29095,20.148132,-0.000140,20.108672,1.1678,0.381,4.29095,0.00000
1956.00,4.29740,20.148160,-0.000141,20.108667,1.1677,0.381,4.29740,0.00000
1957.00,4.30127,20.148081,-0.000136,20.108533,1.1677,0.380,4.30127,0.00000
1958.00,4.30381,20.148110,-0.000133,20.108490,1.1676,0.380,4.30381,0.00000
1959.00,4.30479,20.148099,-0.000131,20.108410,1.1676,0.380,4.30479,0.00000
1960.00,4.30561,20.148018,-0.000133,20.108349,1.1675,0.380,4.30561,0.00000
1961.00,4.30583,20.148043,-0.000136,20.108356,1.1674,0.380,4.30583,0.00000
1962.00,4.30697,20.148175,-0.000140,20.108535,1.1674,0.381,4.30697,0.00000
1963.00,4.30892,20.148150,-0.000140,20.108543,1.1673,0.381,4.30892,0.00000
1964.00,4.31158,20.148187,-0.000139,20.108619,1.1673,0.381,4.31158,0.00000
1965.00,4.31339,20.148253,-0.000137,20.108652,1.1672,0.381,4.31339,0.00000
1966.00,4.31611,20.148288,-0.000135,20.108679,1.1672,0.381,4.31611,0.00000
1967.00,4.31736,20.148285,-0.000133,20.108629,1.1671,0.381,4.31736,0.00000
1968.00,4.31822,20.148367,-0.000132,20.108648,1.1671,0.381,4.31822,0.00000
1969.00,4.31843,20.148417,-0.000134,20.108644,1.1671,0.381,4.31843,0.00000
1970.00,4.31918,20.148404,-0.000136,20.108610,1.1671,0.381,4.31918,0.00000
1971.00,4.31958,20.148413,-0.000138,20.108622,1.1671,0.381,4.31958,0.00000
1972.00,4.32100,20.148400,-0.000143,20.108627,1.1670,0.381,4.32100,0.00000
1973.00,4.32146,20.148354,-0.000145,20.108615,1.1670,0.381,4.32146,0.00000
1974.00,4.32311,20.148349,-0.000144,20.108610,1.1670,0.381,4.32311,0.00000
1975.00,4.32434,20.148437,-0.000143,20.108658,1.1670,0.381,4.32434,0.00000
1976.00,4.32569,20.148504,-0.000141,20.108687,1.1670,0.381,4.32569,0.00000
1977.00,4.32732,20.148605,-0.000141,20.108713,1.1670,0.381,4.32732,0.00000
1978.00,4.32831,20.148710,-0.000139,20.108744,1.1670,0.381,4.32831,0.00000
1979.00,4.32831,20.148747,-0.000138,20.108780,1.1670,0.381,4.32831,0.00000
1980.00,4.32815,20.148719,-0.000136,20.108771,1.1671,0.381,4.32815,0.00000
1981.00,4.32740,20.148735,-0.000135,20.108771,1.1671,0.381,4.32740,0.00000
1982.00,4.32695,20.148729,-0.000131,20.108783,1.1671,0.381,4.32695,0.00000
1983.00,4.32695,20.148740,-0.000135,20.108766,1.1672,0.382,4.32695,0.00000
1984.00,4.32703,20.148694,-0.000136,20.108758,1.1672,0.382,4.32703,0.00000
1985.00,4.32777,20.148812,-0.000136,20.108846,1.1673,0.382,4.32777,0.00000
1986.00,4.32872,20.148833,-0.000135,20.108870,1.1673,0.382,4.32872,0.00000
1987.00,4.32888,20.148780,-0.000137,20.108825,1.1674,0.382,4.32888,0.00000
1988.00,4.32912,20.148811,-0.000134,20.108845,1.1674,0.382,4.32912,0.00000
1989.00,4.32918,20.148945,-0.000134,20.108851,1.1675,0.382,4.32918,0.00000
1990.00,4.33007,20.148917,-0.000136,20.108798,1.1675,0.382,4.33007,0.00000
1991.00,4.32942,20.148809,-0.000136,20.108611,1.1676,0.382,4.32942,0.00000
1992.00,4.32917,20.148882,-0.000137,20.108646,1.1677,0.382,4.32917,0.00000
1993.00,4.32921,20.148887,-0.000138,20.108608,1.1678,0.382,4.32921,0.00000
1994.00,4.32960,20.148777,-0.000139,20.108541,1.1679,0.382,4.32960,0.00000
1995.00,4.32913,20.148776,-0.000137,20.108557,1.1680,0.382,4.32913,0.00000
1996.00,4.33074,20.148862,-0.000137,20.108674,1.1681,0.382,4.33074,0.00000
1997.00,4.33180,20.148793,-0.000136,20.108603,1.1683,0.382,4.33180,0.00000
1998.00,4.33197,20.148788,-0.000138,20.108614,1.1684,0.382,4.33197,0.00000
1999.00,4.33281,20.148879,-0.000134,20.108663,1.1685,0.382,4.33281,0.00000
2000.00,4.33249,20.148952,-0.000132,20.108694,1.1686,0.382,4.33249,0.00000
2001.00,4.33120,20.148986,-0.000131,20.108723,1.1688,0.382,4.33120,0.00000
2002.00,4.33085,20.149157,-0.000130,20.108836,1.1689,0.382,4.33085,0.00000
2003.00,4.33066,20.149102,-0.000128,20.108802,1.1690,0.382,4.33066,0.00000
2004.00,4.33119,20.149052,-0.000130,20.108767,1.1691,0.382,4.33119,0.00000
2005.00,4.33166,20.149027,-0.000134,20.108694,1.1692,0.382,4.33166,0.00000
2006.00,4.33144,20.149102,-0.000138,20.108678,1.1694,0.383,4.33144,0.00000
2007.00,4.33121,20.149099,-0.000141,20.108653,1.1695,0.383,4.33121,0.00000
2008.00,4.33191,20.149190,-0.000140,20.108708,1.1697,0.383,4.33191,0.00000
2009.00,4.33139,20.149269,-0.000139,20.108712,1.1698,0.383,4.33139,0.00000
2010.00,4.33155,20.149309,-0.000139,20.108721,1.1700,0.383,4.33155,0.00000
2011.00,4.33276,20.149307,-0.000139,20.108709,1.1701,0.383,4.33276,0.00000
2012.00,4.33345,20.149332,-0.000141,20.108739,1.1703,0.383,4.33345,0.00000
2013.00,4.33375,20.149290,-0.000143,20.108657,1.1704,0.383,4.33375,0.00000
2014.00,4.33450,20.149309,-0.000146,20.108654,1.1705,0.384,4.33450,0.00000
2015.00,4.33452,20.149325,-0.000144,20.108678,1.1707,0.384,4.33452,0.00000
2016.00,4.33421,20.149279,-0.000143,20.108625,1.1708,0.384,4.33421,0.00000
2017.00,4.33433,20.149221,-0.000141,20.108542,1.1709,0.384,4.33433,0.00000
2018.00,4.33331,20.149320,-0.000137,20.108612,1.1711,0.383,4.33331,0.00000
2019.00,4.33225,20.149368,-0.000135,20.108624,1.1712,0.383,4.33225,0.00000
2020.00,4.33259,20.149377,-0.000136,20.108596,1.1714,0.383,4.33259,0.00000
2021.00,4.33294,20.149503,-0.000134,20.108662,1.1715,0.383,4.33294,0.00000
2022.00,4.33264,20.149566,-0.000134,20.108706,1.1717,0.383,4.33264,0.00000
2023.00,4.33356,20.149589,-0.000137,20.108683,1.1718,0.384,4.33356,0.00000
2024.00,4.33296,20.149630,-0.000138,20.108721,1.1719,0.384,4.33296,0.00000
2025.00,4.33235,20.149700,-0.000139,20.108757,1.1721,0.384,4.33235,0.00000
2026.00,4.33237,20.149690,-0.000142,20.108739,1.1722,0.384,4.33237,0.00000
2027.00,4.33243,20.149685,-0.000143,20.108667,1.1724,0.384,4.33243,0.00000
2028.00,4.33207,20.149669,-0.000142,20.108600,1.1725,0.384,4.33207,0.00000
2029.00,4.33261,20.149602,-0.000147,20.108515,1.1726,0.384,4.33261,0.00000
2030.00,4.33314,20.149602,-0.000146,20.108457,1.1727,0.384,4.33314,0.00000
2031.00,4.33279,20.149606,-0.000142,20.108425,1.1729,0.384,4.33279,0.00000
2032.00,4.33281,20.149700,-0.000140,20.108520,1.1730,0.384,4.33281,0.00000
2033.00,4.33237,20.149705,-0.000141,20.108535,1.1730,0.384,4.33237,0.00000
2034.00,4.33263,20.149744,-0.000137,20.108508,1.1731,0.384,4.33263,0.00000
2035.00,4.33299,20.149722,-0.000141,20.108504,1.1732,0.384,4.33299,0.00000
2036.00,4.33259,20.149707,-0.000144,20.108497,1.1732,0.385,4.33259,0.00000
2037.00,4.33145,20.149662,-0.000147,20.108419,1.1732,0.385,4.33145,0.00000
2038.00,4.33197,20.149709,-0.000148,20.108440,1.1732,0.385,4.33197,0.00000
2039.00,4.33140,20.149811,-0.000148,20.108551,1.1732,0.385,4.33140,0.00000
2040.00,4.33098,20.149855,-0.000146,20.108584,1.1732,0.385,4.33098,0.00000
2041.00,4.33252,20.149882,-0.000143,20.108586,1.1731,0.385,4.33252,0.00000
2042.00,4.33406,20.149952,-0.000138,20.108639,1.1731,0.385,4.33406,0.00000
2043.00,4.33510,20.149983,-0.000137,20.108632,1.1730,0.385,4.33510,0.00000
2044.00,4.33595,20.149915,-0.000140,20.108542,1.1729,0.385,4.33595,0.00000
2045.00,4.33552,20.149939,-0.000138,20.108553,1.1728,0.385,4.33552,0.00000
2046.00,4.33474,20.149984,-0.000140,20.108625,1.1727,0.385,4.33474,0.00000
2047.00,4.33449,20.150045,-0.000142,20.108677,1.1726,0.385,4.33449,0.00000
2048.00,4.33373,20.150082,-0.000144,20.108751,1.1725,0.385,4.33373,0.00000
2049.00,4.33356,20.150171,-0.000141,20.108864,1.1724,0.385,4.33356,0.00000
2050.00,4.33419,20.150235,-0.000143,20.108930,1.1723,0.385,4.33419,0.00000
2051.00,4.33471,20.150238,-0.000143,20.108933,1.1722,0.385,4.33471,0.00000
2052.00,4.33454,20.150167,-0.000144,20.108849,1.1721,0.385,4.33454,0.00000
2053.00,4.33462,20.150173,-0.000145,20.108817,1.1720,0.385,4.33462,0.00000
2054.00,4.33477,20.150172,-0.000146,20.108787,1.1719,0.386,4.33477,0.00000
2055.00,4.33413,20.150082,-0.000148,20.108672,1.1718,0.386,4.33413,0.00000
2056.00,4.33349,20.150162,-0.000151,20.108680,1.1717,0.386,4.33349,0.00000
2057.00,4.33380,20.150174,-0.000152,20.108694,1.1716,0.386,4.33380,0.00000
2058.00,4.33442,20.150270,-0.000150,20.108756,1.1714,0.386,4.33442,0.00000
2059.00,4.33419,20.150268,-0.000149,20.108686,1.1713,0.386,4.33419,0.00000
2060.00,4.33494,20.150350,-0.000149,20.108780,1.1712,0.386,4.33494,0.00000
2061.00,4.33492,20.150349,-0.000147,20.108739,1.1710,0.386,4.33492,0.00000
2062.00,4.33530,20.150403,-0.000145,20.108716,1.1709,0.386,4.33530,0.00000
2063.00,4.33447,20.150334,-0.000141,20.108667,1.1708,0.386,4.33447,0.00000
2064.00,4.33410,20.150362,-0.000139,20.108700,1.1706,0.386,4.33410,0.00000
2065.00,4.33330,20.150399,-0.000136,20.108662,1.1705,0.386,4.33330,0.00000
2066.00,4.33322,20.150349,-0.000138,20.108564,1.1704,0.386,4.33322,0.00000
2067.00,4.33314,20.150283,-0.000137,20.108493,1.1703,0.386,4.33314,0.00000
2068.00,4.33308,20.150379,-0.000140,20.108554,1.1702,0.386,4.33308,0.00000
2069.00,4.33388,20.150451,-0.000140,20.108598,1.1701,0.386,4.33388,0.00000
2070.00,4.33474,20.150414,-0.000141,20.108535,1.1701,0.386,4.33474,0.00000
2071.00,4.33567,20.150466,-0.000141,20.108602,1.1700,0.386,4.33567,0.00000
2072.00,4.33564,20.150573,-0.000141,20.108690,1.1700,0.386,4.33564,0.00000
2073.00,4.33560,20.150547,-0.000142,20.108618,1.1699,0.386,4.33560,0.00000
2074.00,4.33486,20.150516,-0.000141,20.108602,1.1698,0.387,4.33486,0.00000
2075.00,4.33421,20.150535,-0.000145,20.108599,1.1698,0.387,4.33421,0.00000
2076.00,4.33374,20.150604,-0.000145,20.108630,1.1698,0.387,4.33374,0.00000
2077.00,4.33302,20.150569,-0.000146,20.108595,1.1697,0.387,4.33302,0.00000
2078.00,4.33396,20.150556,-0.000147,20.108593,1.1697,0.387,4.33396,0.00000
2079.00,4.33510,20.150565,-0.000149,20.108559,1.1697,0.387,4.33510,0.00000
2080.00,4.33578,20.150639,-0.000144,20.108599,1.1698,0.387,4.33578,0.00000
2081.00,4.33628,20.150602,-0.000144,20.108521,1.1698,0.387,4.33628,0.00000
2082.00,4.33664,20.150643,-0.000143,20.108534,1.1698,0.387,4.33664,0.00000
2083.00,4.33601,20.150618,-0.000142,20.108478,1.1699,0.387,4.33601,0.00000
2084.00,4.33492,20.150632,-0.000141,20.108493,1.1699,0.387,4.33492,0.00000
2085.00,4.33377,20.150621,-0.000142,20.108498,1.1699,0.387,4.33377,0.00000
2086.00,4.33326,20.150636,-0.000142,20.108573,1.1699,0.387,4.33326,0.00000
2087.00,4.33344,20.150627,-0.000145,20.108583,1.1700,0.387,4.33344,0.00000
2088.00,4.33305,20.150753,-0.000144,20.108689,1.1700,0.387,4.33305,0.00000
2089.00,4.33305,20.150737,-0.000145,20.108642,1.1700,0.387,4.33305,0.00000
2090.00,4.33369,20.150738,-0.000149,20.108626,1.1700,0.388,4.33369,0.00000
2091.00,4.33457,20.150750,-0.000149,20.108613,1.1700,0.388,4.33457,0.00000
2092.00,4.33490,20.150764,-0.000144,20.108618,1.1700,0.388,4.33490,0.00000
2093.00,4.33586,20.150692,-0.000144,20.108591,1.1700,0.388,4.33586,0.00000
2094.00,4.33669,20.150777,-0.000141,20.108663,1.1701,0.388,4.33669,0.00000
2095.00,4.33764,20.150806,-0.000139,20.108688,1.1701,0.388,4.33764,0.00000
2096.00,4.33661,20.150855,-0.000136,20.108698,1.1701,0.388,4.33661,0.00000
2097.00,4.33598,20.150964,-0.000138,20.108742,1.1701,0.388,4.33598,0.00000
2098.00,4.33567,20.150999,-0.000139,20.108726,1.1702,0.388,4.33567,0.00000
2099.00,4.33580,20.150980,-0.000139,20.108717,1.1702,0.388,4.33580,0.00000
2100.00,4.33518,20.151046,-0.000138,20.108767,1.1703,0.388,4.33518,0.00000
2101.00,4.33592,20.151093,-0.000143,20.108796,1.1703,0.388,4.33592,0.00000
2102.00,4.33660,20.151036,-0.000144,20.108735,1.1703,0.388,4.33660,0.00000
2103.00,4.33688,20.151017,-0.000145,20.108686,1.1704,0.388,4.33688,0.00000
2104.00,4.33703,20.151022,-0.000147,20.108654,1.1705,0.388,4.33703,0.00000
2105.00,4.33695,20.150950,-0.000146,20.108546,1.1705,0.388,4.33695,0.00000
2106.00,4.33599,20.150906,-0.000144,20.108484,1.1705,0.388,4.33599,0.00000
2107.00,4.33525,20.150915,-0.000145,20.108470,1.1705,0.388,4.33525,0.00000
2108.00,4.33537,20.151054,-0.000147,20.108522,1.1706,0.389,4.33537,0.00000
2109.00,4.33472,20.151122,-0.000147,20.108573,1.1706,0.389,4.33472,0.00000
2110.00,4.33427,20.151252,-0.000150,20.108665,1.1706,0.389,4.33427,0.00000
2111.00,4.33514,20.151296,-0.000152,20.108669,1.1706,0.389,4.33514,0.00000
2112.00,4.33551,20.151345,-0.000150,20.108682,1.1707,0.389,4.33551,0.00000
2113.00,4.33481,20.151292,-0.000150,20.108657,1.1707,0.389,4.33481,0.00000
2114.00,4.33508,20.151275,-0.000152,20.108603,1.1708,0.389,4.33508,0.00000
2115.00,4.33534,20.151248,-0.000151,20.108617,1.1708,0.389,4.33534,0.00000
2116.00,4.33459,20.151221,-0.000147,20.108631,1.1709,0.389,4.33459,0.00000
2117.00,4.33448,20.151274,-0.000145,20.108688,1.1710,0.389,4.33448,0.00000
2118.00,4.33525,20.151350,-0.000140,20.108762,1.1710,0.389,4.33525,0.00000
2119.00,4.33544,20.151389,-0.000137,20.108760,1.1710,0.389,4.33544,0.00000
2120.00,4.33568,20.151420,-0.000133,20.108743,1.1711,0.389,4.33568,0.00000
2121.00,4.33535,20.151462,-0.000135,20.108769,1.1711,0.389,4.33535,0.00000
@12,2.5000,5.0, 2120.065 
2122.00,4.33537,20.151468,-0.000136,20.108735,1.1712,0.389,4.33537,0.00000
2123.00,4.33481,20.151434,-0.000141,20.108648,1.1712,0.389,4.33481,0.00000
2124.00,4.33232,20.151411,-0.000140,20.108653,1.1713,0.389,4.33232,0.00000
2125.00,4.32731,20.151374,-0.000141,20.108571,1.1713,0.389,4.32731,0.00000
2126.00,4.32018,20.151394,-0.000141,20.108563,1.1714,0.390,4.32018,0.00000
2127.00,4.30892,20.151380,-0.000142,20.108545,1.1714,0.390,4.30892,0.00000
2128.00,4.29506,20.151401,-0.000142,20.108584,1.1714,0.390,4.29506,0.00000
2129.00,4.28218,20.151516,-0.000143,20.108669,1.1715,0.390,4.28218,0.00000
2130.00,4.27359,20.151654,-0.000144,20.108809,1.1715,0.390,4.27359,0.00000
2131.00,4.26928,20.151670,-0.000147,20.108765,1.1716,0.390,4.26928,0.00000
2132.00,4.27035,20.151707,-0.000144,20.108746,1.1716,0.390,4.27035,0.00000
2133.00,4.27596,20.151720,-0.000142,20.108764,1.1717,0.390,4.27596,0.00000
2134.00,4.28288,20.151702,-0.000144,20.108731,1.1718,0.390,4.28288,0.00000
2135.00,4.28919,20.151649,-0.000145,20.108653,1.1720,0.390,4.28919,0.00000
2136.00,4.29445,20.151614,-0.000142,20.108643,1.1721,0.390,4.29445,0.00000
2137.00,4.29882,20.151594,-0.000143,20.108661,1.1722,0.390,4.29882,0.00000
2138.00,4.30112,20.151605,-0.000144,20.108645,1.1723,0.390,4.30112,0.00000
2139.00,4.30383,20.151556,-0.000143,20.108606,1.1724,0.390,4.30383,0.00000
2140.00,4.30629,20.151491,-0.000142,20.108545,1.1725,0.390,4.30629,0.00000
2141.00,4.30740,20.151499,-0.000143,20.108543,1.1726,0.391,4.30740,0.00000
2142.00,4.30825,20.151580,-0.000145,20.108559,1.1727,0.391,4.30825,0.00000
2143.00,4.31013,20.151617,-0.000145,20.108601,1.1728,0.391,4.31013,0.00000
2144.00,4.31167,20.151694,-0.000141,20.108626,1.1729,0.391,4.31167,0.00000
2145.00,4.31360,20.151782,-0.000136,20.108689,1.1729,0.390,4.31360,0.00000
2146.00,4.31559,20.151890,-0.000135,20.108748,1.1730,0.390,4.31559,0.00000
2147.00,4.31735,20.151894,-0.000133,20.108758,1.1730,0.390,4.31735,0.00000
2148.00,4.31794,20.151859,-0.000131,20.108631,1.1731,0.390,4.31794,0.00000
2149.00,4.31854,20.151843,-0.000135,20.108585,1.1731,0.391,4.31854,0.00000
2150.00,4.31896,20.151808,-0.000138,20.108546,1.1731,0.391,4.31896,0.00000
2151.00,4.32157,20.151822,-0.000136,20.108598,1.1731,0.391,4.32157,0.00000
2152.00,4.32150,20.151766,-0.000136,20.108568,1.1731,0.391,4.32150,0.00000
2153.00,4.32164,20.151806,-0.000134,20.108676,1.1730,0.391,4.32164,0.00000
2154.00,4.32213,20.151823,-0.000132,20.108690,1.1729,0.391,4.32213,0.00000
2155.00,4.32208,20.151880,-0.000134,20.108709,1.1728,0.391,4.32208,0.00000
2156.00,4.32142,20.151932,-0.000135,20.108690,1.1727,0.391,4.32142,0.00000
2157.00,4.32200,20.151976,-0.000135,20.108710,1.1726,0.391,4.32200,0.00000
2158.00,4.32290,20.151983,-0.000137,20.108664,1.1725,0.391,4.32290,0.00000
2159.00,4.32339,20.151996,-0.000138,20.108682,1.1723,0.391,4.32339,0.00000
2160.00,4.32401,20.152018,-0.000135,20.108646,1.1722,0.391,4.32401,0.00000
2161.00,4.32380,20.152021,-0.000135,20.108613,1.1720,0.391,4.32380,0.00000
2162.00,4.32400,20.152115,-0.000136,20.108672,1.1719,0.391,4.32400,0.00000
2163.00,4.32479,20.152148,-0.000138,20.108661,1.1717,0.391,4.32479,0.00000
2164.00,4.32592,20.152197,-0.000136,20.108630,1.1716,0.391,4.32592,0.00000
2165.00,4.32640,20.152294,-0.000137,20.108735,1.1714,0.391,4.32640,0.00000
2166.00,4.32701,20.152332,-0.000139,20.108764,1.1713,0.392,4.32701,0.00000
2167.00,4.32791,20.152321,-0.000137,20.108697,1.1712,0.392,4.32791,0.00000
2168.00,4.32811,20.152331,-0.000137,20.108690,1.1711,0.392,4.32811,0.00000
2169.00,4.32738,20.152376,-0.000137,20.108735,1.1710,0.392,4.32738,0.00000
2170.00,4.32709,20.152360,-0.000137,20.108662,1.1709,0.392,4.32709,0.00000
2171.00,4.32717,20.152303,-0.000135,20.108545,1.1708,0.392,4.32717,0.00000
2172.00,4.32761,20.152354,-0.000137,20.108556,1.1707,0.392,4.32761,0.00000
2173.00,4.32774,20.152478,-0.000138,20.108625,1.1706,0.392,4.32774,0.00000
2174.00,4.32731,20.152468,-0.000141,20.108558,1.1706,0.392,4.32731,0.00000
2175.00,4.32745,20.152525,-0.000142,20.108607,1.1705,0.392,4.32745,0.00000
2176.00,4.32774,20.152633,-0.000144,20.108706,1.1705,0.392,4.32774,0.00000
2177.00,4.32808,20.152659,-0.000145,20.108722,1.1704,0.393,4.32808,0.00000
2178.00,4.32838,20.152529,-0.000144,20.108574,1.1704,0.393,4.32838,0.00000
2179.00,4.32962,20.152605,-0.000140,20.108689,1.1703,0.393,4.32962,0.00000
2180.00,4.33026,20.152506,-0.000138,20.108576,1.1703,0.392,4.33026,0.00000
2181.00,4.33036,20.152446,-0.000140,20.108542,1.1702,0.393,4.33036,0.00000
2182.00,4.32973,20.152451,-0.000138,20.108576,1.1702,0.392,4.32973,0.00000
2183.00,4.32932,20.152485,-0.000138,20.108636,1.1702,0.392,4.32932,0.00000
2184.00,4.32951,20.152417,-0.000144,20.108565,1.1702,0.393,4.32951,0.00000
2185.00,4.32954,20.152470,-0.000145,20.108628,1.1701,0.393,4.32954,0.00000
2186.00,4.32975,20.152528,-0.000145,20.108638,1.1701,0.393,4.32975,0.00000
2187.00,4.32984,20.152498,-0.000145,20.108590,1.1701,0.393,4.32984,0.00000
2188.00,4.33041,20.152572,-0.000145,20.108630,1.1702,0.393,4.33041,0.00000
2189.00,4.33050,20.152629,-0.000144,20.108589,1.1701,0.393,4.33050,0.00000
2190.00,4.33044,20.152736,-0.000143,20.108600,1.1701,0.393,4.33044,0.00000
2191.00,4.33119,20.152799,-0.000142,20.108656,1.1701,0.393,4.33119,0.00000
2192.00,4.33287,20.152876,-0.000147,20.108660,1.1701,0.393,4.33287,0.00000
2193.00,4.33327,20.152852,-0.000146,20.108633,1.1701,0.393,4.33327,0.00000
2194.00,4.33317,20.152982,-0.000142,20.108753,1.1701,0.393,4.33317,0.00000
2195.00,4.33385,20.152968,-0.000143,20.108731,1.1701,0.393,4.33385,0.00000
2196.00,4.33308,20.153028,-0.000143,20.108673,1.1701,0.394,4.33308,0.00000
2197.00,4.33190,20.153029,-0.000139,20.108683,1.1701,0.393,4.33190,0.00000
2198.00,4.33173,20.153104,-0.000141,20.108710,1.1702,0.394,4.33173,0.00000
2199.00,4.33210,20.153038,-0.000141,20.108632,1.1702,0.394,4.33210,0.00000
2200.00,4.33142,20.153029,-0.000140,20.108647,1.1702,0.394,4.33142,0.00000
2201.00,4.33146,20.153023,-0.000139,20.108674,1.1702,0.394,4.33146,0.00000
2202.00,4.33133,20.153034,-0.000138,20.108622,1.1702,0.394,4.33133,0.00000
2203.00,4.33138,20.153078,-0.000135,20.108649,1.1702,0.394,4.33138,0.00000
2204.00,4.33116,20.153102,-0.000137,20.108635,1.1702,0.394,4.33116,0.00000
2205.00,4.33139,20.153142,-0.000135,20.108655,1.1703,0.394,4.33139,0.00000
2206.00,4.33091,20.153121,-0.000135,20.108653,1.1703,0.394,4.33091,0.00000
2207.00,4.33107,20.153159,-0.000134,20.108668,1.1703,0.394,4.33107,0.00000
2208.00,4.33076,20.153168,-0.000136,20.108615,1.1703,0.394,4.33076,0.00000
2209.00,4.33032,20.153204,-0.000136,20.108630,1.1704,0.394,4.33032,0.00000
2210.00,4.33008,20.153197,-0.000134,20.108600,1.1704,0.394,4.33008,0.00000
2211.00,4.33065,20.153195,-0.000135,20.108565,1.1704,0.394,4.33065,0.00000
2212.00,4.33032,20.153209,-0.000138,20.108569,1.1705,0.394,4.33032,0.00000
2213.00,4.33031,20.153180,-0.000133,20.108601,1.1705,0.394,4.33031,0.00000
2214.00,4.33012,20.153149,-0.000134,20.108603,1.1706,0.394,4.33012,0.00000
2215.00,4.33083,20.153171,-0.000142,20.108601,1.1706,0.394,4.33083,0.00000
2216.00,4.33085,20.153186,-0.000143,20.108636,1.1707,0.394,4.33085,0.00000
2217.00,4.33138,20.153196,-0.000145,20.108630,1.1707,0.395,4.33138,0.00000
2218.00,4.33176,20.153210,-0.000147,20.108586,1.1708,0.395,4.33176,0.00000
2219.00,4.33320,20.153219,-0.000142,20.108553,1.1708,0.395,4.33320,0.00000
2220.00,4.33314,20.153217,-0.000140,20.108598,1.1709,0.394,4.33314,0.00000
2221.00,4.33383,20.153284,-0.000138,20.108636,1.1709,0.394,4.33383,0.00000
2222.00,4.33464,20.153276,-0.000133,20.108625,1.1710,0.394,4.33464,0.00000
2223.00,4.33387,20.153366,-0.000135,20.108727,1.1710,0.394,4.33387,0.00000
2224.00,4.33327,20.153376,-0.000138,20.108755,1.1710,0.394,4.33327,0.00000
2225.00,4.33304,20.153399,-0.000133,20.108720,1.1711,0.394,4.33304,0.00000
2226.00,4.33259,20.153283,-0.000132,20.108609,1.1712,0.394,4.33259,0.00000
2227.00,4.33197,20.153231,-0.000136,20.108537,1.1712,0.395,4.33197,0.00000
2228.00,4.33286,20.153189,-0.000137,20.108454,1.1713,0.395,4.33286,0.00000
2229.00,4.33320,20.153287,-0.000139,20.108492,1.1714,0.395,4.33320,0.00000
2230.00,4.33337,20.153298,-0.000140,20.108438,1.1714,0.395,4.33337,0.00000
2231.00,4.33296,20.153425,-0.000141,20.108514,1.1715,0.395,4.33296,0.00000
2232.00,4.33247,20.153498,-0.000141,20.108594,1.1716,0.395,4.33247,0.00000
2233.00,4.33200,20.153527,-0.000142,20.108605,1.1717,0.395,4.33200,0.00000
2234.00,4.33135,20.153436,-0.000139,20.108546,1.1718,0.395,4.33135,0.00000
2235.00,4.33208,20.153529,-0.000138,20.108670,1.1718,0.395,4.33208,0.00000
2236.00,4.33231,20.153532,-0.000138,20.108647,1.1719,0.395,4.33231,0.00000
2237.00,4.33338,20.153519,-0.000139,20.108629,1.1720,0.395,4.33338,0.00000
2238.00,4.33350,20.153532,-0.000138,20.108611,1.1721,0.395,4.33350,0.00000
2239.00,4.33367,20.153614,-0.000139,20.108609,1.1722,0.395,4.33367,0.00000
2240.00,4.33284,20.153585,-0.000137,20.108515,1.1723,0.395,4.33284,0.00000
2241.00,4.33230,20.153598,-0.000137,20.108538,1.1723,0.395,4.33230,0.00000
2242.00,4.33222,20.153738,-0.000136,20.108579,1.1724,0.395,4.33222,0.00000
2243.00,4.33229,20.153788,-0.000137,20.108632,1.1725,0.396,4.33229,0.00000
2244.00,4.33194,20.153885,-0.000138,20.108731,1.1726,0.396,4.33194,0.00000
2245.00,4.33211,20.153841,-0.000141,20.108718,1.1727,0.396,4.33211,0.00000
2246.00,4.33291,20.153880,-0.000138,20.108691,1.1728,0.396,4.33291,0.00000
2247.00,4.33245,20.153834,-0.000137,20.108733,1.1728,0.396,4.33245,0.00000
2248.00,4.33273,20.153781,-0.000136,20.108680,1.1729,0.396,4.33273,0.00000
2249.00,4.33284,20.153703,-0.000135,20.108620,1.1730,0.396,4.33284,0.00000
2250.00,4.33283,20.153712,-0.000133,20.108576,1.1731,0.396,4.33283,0.00000
2251.00,4.33195,20.153691,-0.000137,20.108582,1.1731,0.396,4.33195,0.00000
2252.00,4.33164,20.153777,-0.000139,20.108547,1.1732,0.396,4.33164,0.00000
2253.00,4.33170,20.153874,-0.000138,20.108567,1.1733,0.396,4.33170,0.00000
2254.00,4.33143,20.153926,-0.000140,20.108527,1.1734,0.396,4.33143,0.00000
2255.00,4.33167,20.154086,-0.000141,20.108658,1.1736,0.396,4.33167,0.00000
2256.00,4.33241,20.154168,-0.000140,20.108686,1.1737,0.396,4.33241,0.00000
2257.00,4.33187,20.154125,-0.000140,20.108662,1.1738,0.396,4.33187,0.00000
2258.00,4.33113,20.154134,-0.000139,20.108671,1.1739,0.396,4.33113,0.00000
2259.00,4.33195,20.154162,-0.000139,20.108751,1.1740,0.396,4.33195,0.00000
2260.00,4.33151,20.154152,-0.000143,20.108731,1.1741,0.397,4.33151,0.00000
2261.00,4.33212,20.154087,-0.000147,20.108654,1.1742,0.397,4.33212,0.00000
2262.00,4.33336,20.154140,-0.000146,20.108683,1.1743,0.397,4.33336,0.00000
2263.00,4.33419,20.154175,-0.000147,20.108724,1.1744,0.397,4.33419,0.00000
2264.00,4.33456,20.154118,-0.000151,20.108607,1.1745,0.397,4.33456,0.00000
2265.00,4.33391,20.154081,-0.000146,20.108541,1.1745,0.397,4.33391,0.00000
2266.00,4.33362,20.154138,-0.000142,20.108573,1.1746,0.397,4.33362,0.00000
2267.00,4.33373,20.154157,-0.000141,20.108580,1.1746,0.397,4.33373,0.00000
2268.00,4.33298,20.154125,-0.000142,20.108551,1.1747,0.397,4.33298,0.00000
2269.00,4.33263,20.154206,-0.000138,20.108608,1.1747,0.397,4.33263,0.00000
2270.00,4.33360,20.154276,-0.000138,20.108641,1.1747,0.397,4.33360,0.00000
2271.00,4.33294,20.154274,-0.000139,20.108633,1.1747,0.397,4.33294,0.00000
2272.00,4.33304,20.154294,-0.000138,20.108597,1.1747,0.397,4.33304,0.00000
2273.00,4.33384,20.154285,-0.000134,20.108526,1.1746,0.397,4.33384,0.00000
2274.00,4.33336,20.154367,-0.000135,20.108618,1.1746,0.397,4.33336,0.00000
2275.00,4.33272,20.154369,-0.000137,20.108646,1.1745,0.397,4.33272,0.00000
2276.00,4.33288,20.154439,-0.000139,20.108665,1.1744,0.397,4.33288,0.00000
2277.00,4.33211,20.154395,-0.000139,20.108620,1.1743,0.397,4.33211,0.00000
2278.00,4.33149,20.154499,-0.000140,20.108707,1.1742,0.397,4.33149,0.00000
2279.00,4.33103,20.154492,-0.000141,20.108667,1.1741,0.397,4.33103,0.00000
2280.00,4.33079,20.154542,-0.000142,20.108671,1.1740,0.398,4.33079,0.00000
2281.00,4.33083,20.154549,-0.000141,20.108645,1.1739,0.398,4.33083,0.00000
2282.00,4.33153,20.154666,-0.000141,20.108738,1.1738,0.398,4.33153,0.00000
2283.00,4.33202,20.154744,-0.000141,20.108776,1.1736,0.398,4.33202,0.00000
2284.00,4.33328,20.154727,-0.000139,20.108723,1.1735,0.398,4.33328,0.00000
2285.00,4.33395,20.154703,-0.000138,20.108690,1.1734,0.398,4.33395,0.00000
2286.00,4.33389,20.154720,-0.000136,20.108765,1.1732,0.398,4.33389,0.00000
2287.00,4.33336,20.154746,-0.000136,20.108817,1.1731,0.398,4.33336,0.00000
2288.00,4.33349,20.154666,-0.000136,20.108767,1.1729,0.398,4.33349,0.00000
2289.00,4.33336,20.154721,-0.000137,20.108782,1.1727,0.398,4.33336,0.00000
2290.00,4.33304,20.154781,-0.000139,20.108816,1.1726,0.398,4.33304,0.00000
2291.00,4.33302,20.154854,-0.000141,20.108804,1.1724,0.398,4.33302,0.00000
2292.00,4.33275,20.154813,-0.000143,20.108770,1.1722,0.398,4.33275,0.00000
2293.00,4.33269,20.154848,-0.000142,20.108771,1.1721,0.398,4.33269,0.00000
2294.00,4.33175,20.154884,-0.000141,20.108828,1.1720,0.398,4.33175,0.00000
2295.00,4.33200,20.154866,-0.000139,20.108750,1.1718,0.398,4.33200,0.00000
2296.00,4.33137,20.154783,-0.000139,20.108650,1.1717,0.398,4.33137,0.00000
2297.00,4.33129,20.154788,-0.000139,20.108567,1.1716,0.398,4.33129,0.00000
2298.00,4.33097,20.154843,-0.000142,20.108583,1.1716,0.398,4.33097,0.00000
2299.00,4.33157,20.154780,-0.000145,20.108485,1.1715,0.399,4.33157,0.00000
2300.00,4.33214,20.154727,-0.000144,20.108476,1.1715,0.399,4.33214,0.00000
2301.00,4.33322,20.154727,-0.000144,20.108469,1.1714,0.399,4.33322,0.00000
@13,2.5000,5.0, 2300.045 
2302.00,4.33363,20.154715,-0.000142,20.108456,1.1714,0.399,4.33363,0.00000
2303.00,4.33327,20.154749,-0.000140,20.108440,1.1714,0.399,4.33327,0.00000
2304.00,4.33268,20.154803,-0.000138,20.108492,1.1714,0.398,4.33268,0.00000
2305.00,4.32884,20.154842,-0.000140,20.108491,1.1714,0.399,4.32884,0.00000
2306.00,4.32136,20.154888,-0.000144,20.108497,1.1714,0.399,4.32136,0.00000
2307.00,4.31058,20.154935,-0.000142,20.108536,1.1714,0.399,4.31058,0.00000
2308.00,4.29789,20.154877,-0.000144,20.108490,1.1714,0.399,4.29789,0.00000
2309.00,4.28432,20.154947,-0.000146,20.108486,1.1714,0.399,4.28432,0.00000
2310.00,4.27470,20.155040,-0.000146,20.108531,1.1714,0.399,4.27470,0.00000
2311.00,4.27080,20.155050,-0.000145,20.108496,1.1714,0.399,4.27080,0.00000
2312.00,4.27213,20.155147,-0.000146,20.108540,1.1715,0.399,4.27213,0.00000
2313.00,4.27682,20.155193,-0.000146,20.108593,1.1715,0.399,4.27682,0.00000
2314.00,4.28394,20.155125,-0.000147,20.108566,1.1716,0.400,4.28394,0.00000
2315.00,4.29091,20.155089,-0.000145,20.108530,1.1717,0.400,4.29091,0.00000
2316.00,4.29664,20.155169,-0.000142,20.108614,1.1718,0.399,4.29664,0.00000
2317.00,4.30029,20.155105,-0.000144,20.108547,1.1718,0.400,4.30029,0.00000
2318.00,4.30357,20.155048,-0.000143,20.108418,1.1719,0.400,4.30357,0.00000
2319.00,4.30597,20.155129,-0.000143,20.108473,1.1719,0.400,4.30597,0.00000
2320.00,4.30766,20.155179,-0.000139,20.108514,1.1719,0.400,4.30766,0.00000
2321.00,4.30866,20.155193,-0.000136,20.108492,1.1720,0.399,4.30866,0.00000
2322.00,4.31026,20.155269,-0.000135,20.108524,1.1720,0.399,4.31026,0.00000
2323.00,4.31071,20.155326,-0.000135,20.108590,1.1720,0.399,4.31071,0.00000
2324.00,4.31105,20.155373,-0.000133,20.108597,1.1721,0.400,4.31105,0.00000
2325.00,4.31271,20.155430,-0.000139,20.108607,1.1721,0.400,4.31271,0.00000
2326.00,4.31426,20.155459,-0.000140,20.108660,1.1721,0.400,4.31426,0.00000
2327.00,4.31577,20.155482,-0.000142,20.108652,1.1720,0.400,4.31577,0.00000
2328.00,4.31772,20.155542,-0.000141,20.108712,1.1720,0.400,4.31772,0.00000
2329.00,4.31926,20.155520,-0.000140,20.108649,1.1720,0.400,4.31926,0.00000
2330.00,4.31918,20.155521,-0.000137,20.108655,1.1720,0.400,4.31918,0.00000
2331.00,4.31937,20.155549,-0.000136,20.108617,1.1720,0.400,4.31937,0.00000
2332.00,4.32028,20.155481,-0.000135,20.108605,1.1720,0.400,4.32028,0.00000
2333.00,4.32058,20.155480,-0.000136,20.108545,1.1719,0.400,4.32058,0.00000
2334.00,4.32160,20.155473,-0.000137,20.108571,1.1719,0.400,4.32160,0.00000
2335.00,4.32232,20.155434,-0.000138,20.108556,1.1719,0.400,4.32232,0.00000
2336.00,4.32376,20.155378,-0.000140,20.108522,1.1718,0.401,4.32376,0.00000
2337.00,4.32398,20.155444,-0.000138,20.108535,1.1718,0.401,4.32398,0.00000
2338.00,4.32470,20.155548,-0.000137,20.108638,1.1718,0.401,4.32470,0.00000
2339.00,4.32445,20.155530,-0.000137,20.108592,1.1718,0.401,4.32445,0.00000
2340.00,4.32466,20.155538,-0.000138,20.108583,1.1718,0.401,4.32466,0.00000
2341.00,4.32462,20.155572,-0.000136,20.108618,1.1718,0.401,4.32462,0.00000
2342.00,4.32434,20.155631,-0.000136,20.108659,1.1718,0.401,4.32434,0.00000
2343.00,4.32474,20.155618,-0.000134,20.108613,1.1718,0.401,4.32474,0.00000
2344.00,4.32576,20.155722,-0.000132,20.108691,1.1719,0.401,4.32576,0.00000
2345.00,4.32622,20.155795,-0.000130,20.108692,1.1719,0.401,4.32622,0.00000
2346.00,4.32618,20.155850,-0.000130,20.108731,1.1720,0.401,4.32618,0.00000
2347.00,4.32646,20.155741,-0.000131,20.108599,1.1720,0.401,4.32646,0.00000
2348.00,4.32587,20.155773,-0.000130,20.108600,1.1721,0.401,4.32587,0.00000
2349.00,4.32554,20.155804,-0.000129,20.108623,1.1722,0.401,4.32554,0.00000
2350.00,4.32561,20.155805,-0.000133,20.108640,1.1723,0.401,4.32561,0.00000
2351.00,4.32684,20.155848,-0.000131,20.108685,1.1724,0.401,4.32684,0.00000
2352.00,4.32718,20.155954,-0.000131,20.108831,1.1724,0.401,4.32718,0.00000
2353.00,4.32783,20.155881,-0.000131,20.108810,1.1725,0.401,4.32783,0.00000
2354.00,4.32806,20.155847,-0.000135,20.108776,1.1727,0.401,4.32806,0.00000
2355.00,4.32825,20.155893,-0.000134,20.108857,1.1728,0.401,4.32825,0.00000
2356.00,4.32691,20.155845,-0.000138,20.108788,1.1729,0.401,4.32691,0.00000
2357.00,4.32667,20.155793,-0.000135,20.108688,1.1730,0.401,4.32667,0.00000
2358.00,4.32641,20.155866,-0.000135,20.108706,1.1730,0.401,4.32641,0.00000
2359.00,4.32671,20.155915,-0.000134,20.108690,1.1731,0.401,4.32671,0.00000
2360.00,4.32688,20.155904,-0.000132,20.108605,1.1732,0.401,4.32688,0.00000
2361.00,4.32714,20.155935,-0.000132,20.108574,1.1732,0.401,4.32714,0.00000
2362.00,4.32757,20.156025,-0.000137,20.108646,1.1732,0.401,4.32757,0.00000
2363.00,4.32775,20.155968,-0.000139,20.108591,1.1733,0.401,4.32775,0.00000
2364.00,4.32742,20.155922,-0.000142,20.108562,1.1733,0.402,4.32742,0.00000
2365.00,4.32820,20.155972,-0.000139,20.108588,1.1733,0.402,4.32820,0.00000
2366.00,4.32877,20.155998,-0.000138,20.108657,1.1732,0.402,4.32877,0.00000
2367.00,4.32871,20.155996,-0.000136,20.108679,1.1732,0.402,4.32871,0.00000
2368.00,4.32884,20.156076,-0.000136,20.108721,1.1731,0.402,4.32884,0.00000
2369.00,4.32842,20.156140,-0.000136,20.108749,1.1730,0.402,4.32842,0.00000
2370.00,4.32694,20.156141,-0.000136,20.108753,1.1729,0.402,4.32694,0.00000
2371.00,4.32605,20.156195,-0.000136,20.108750,1.1728,0.402,4.32605,0.00000
2372.00,4.32607,20.156252,-0.000137,20.108741,1.1727,0.402,4.32607,0.00000
2373.00,4.32564,20.156262,-0.000136,20.108719,1.1725,0.402,4.32564,0.00000
2374.00,4.32604,20.156239,-0.000133,20.108694,1.1723,0.402,4.32604,0.00000
2375.00,4.32710,20.156194,-0.000137,20.108659,1.1722,0.402,4.32710,0.00000
2376.00,4.32818,20.156144,-0.000137,20.108591,1.1720,0.402,4.32818,0.00000
2377.00,4.32824,20.156160,-0.000139,20.108556,1.1718,0.402,4.32824,0.00000
2378.00,4.32927,20.156133,-0.000140,20.108524,1.1716,0.402,4.32927,0.00000
2379.00,4.32939,20.156186,-0.000143,20.108565,1.1714,0.402,4.32939,0.00000
2380.00,4.32999,20.156203,-0.000142,20.108547,1.1712,0.402,4.32999,0.00000
2381.00,4.33016,20.156286,-0.000144,20.108609,1.1710,0.403,4.33016,0.00000
2382.00,4.33056,20.156320,-0.000139,20.108662,1.1708,0.402,4.33056,0.00000
2383.00,4.32963,20.156364,-0.000140,20.108686,1.1705,0.403,4.32963,0.00000
2384.00,4.33116,20.156339,-0.000141,20.108643,1.1703,0.403,4.33116,0.00000
2385.00,4.33050,20.156340,-0.000143,20.108657,1.1701,0.403,4.33050,0.00000
2386.00,4.33010,20.156302,-0.000142,20.108653,1.1699,0.403,4.33010,0.00000
2387.00,4.32987,20.156270,-0.000147,20.108619,1.1697,0.403,4.32987,0.00000
2388.00,4.33060,20.156266,-0.000147,20.108648,1.1695,0.403,4.33060,0.00000
2389.00,4.32958,20.156329,-0.000147,20.108691,1.1693,0.403,4.32958,0.00000
2390.00,4.32970,20.156384,-0.000145,20.108702,1.1690,0.403,4.32970,0.00000
2391.00,4.33073,20.156427,-0.000146,20.108655,1.1688,0.403,4.33073,0.00000
2392.00,4.33121,20.156401,-0.000144,20.108580,1.1687,0.403,4.33121,0.00000
2393.00,4.33136,20.156495,-0.000146,20.108617,1.1685,0.403,4.33136,0.00000
2394.00,4.33145,20.156523,-0.000143,20.108620,1.1684,0.403,4.33145,0.00000
2395.00,4.33161,20.156564,-0.000143,20.108625,1.1682,0.403,4.33161,0.00000
2396.00,4.33064,20.156537,-0.000142,20.108632,1.1681,0.404,4.33064,0.00000
2397.00,4.33044,20.156584,-0.000142,20.108692,1.1680,0.404,4.33044,0.00000
2398.00,4.33017,20.156594,-0.000140,20.108702,1.1679,0.404,4.33017,0.00000
2399.00,4.32966,20.156567,-0.000142,20.108671,1.1678,0.404,4.32966,0.00000
2400.00,4.32969,20.156580,-0.000139,20.108665,1.1677,0.404,4.32969,0.00000
2401.00,4.32957,20.156659,-0.000134,20.108705,1.1676,0.403,4.32957,0.00000
2402.00,4.32973,20.156697,-0.000133,20.108694,1.1676,0.403,4.32973,0.00000
2403.00,4.33017,20.156667,-0.000137,20.108644,1.1675,0.404,4.33017,0.00000
2404.00,4.33072,20.156707,-0.000137,20.108642,1.1675,0.404,4.33072,0.00000
2405.00,4.33067,20.156689,-0.000140,20.108570,1.1675,0.404,4.33067,0.00000
2406.00,4.33072,20.156740,-0.000145,20.108596,1.1675,0.404,4.33072,0.00000
2407.00,4.33072,20.156737,-0.000147,20.108612,1.1676,0.404,4.33072,0.00000
2408.00,4.33162,20.156765,-0.000146,20.108605,1.1676,0.404,4.33162,0.00000
2409.00,4.33130,20.156741,-0.000144,20.108606,1.1676,0.404,4.33130,0.00000
2410.00,4.33092,20.156837,-0.000143,20.108709,1.1676,0.404,4.33092,0.00000
2411.00,4.33090,20.156837,-0.000141,20.108674,1.1676,0.404,4.33090,0.00000
2412.00,4.33085,20.156858,-0.000142,20.108654,1.1676,0.404,4.33085,0.00000
2413.00,4.33002,20.156888,-0.000142,20.108654,1.1677,0.405,4.33002,0.00000
2414.00,4.32957,20.156921,-0.000145,20.108646,1.1677,0.405,4.32957,0.00000
2415.00,4.33004,20.156866,-0.000149,20.108583,1.1678,0.405,4.33004,0.00000
2416.00,4.33012,20.156897,-0.000150,20.108603,1.1679,0.405,4.33012,0.00000
2417.00,4.33103,20.156933,-0.000151,20.108646,1.1680,0.405,4.33103,0.00000
2418.00,4.33128,20.156881,-0.000149,20.108611,1.1681,0.405,4.33128,0.00000
2419.00,4.33214,20.156897,-0.000147,20.108589,1.1681,0.405,4.33214,0.00000
2420.00,4.33242,20.156920,-0.000146,20.108576,1.1683,0.405,4.33242,0.00000
2421.00,4.33248,20.156866,-0.000145,20.108516,1.1684,0.405,4.33248,0.00000
2422.00,4.33143,20.156887,-0.000140,20.108525,1.1685,0.405,4.33143,0.00000
2423.00,4.33133,20.156888,-0.000139,20.108517,1.1686,0.405,4.33133,0.00000
2424.00,4.33088,20.156879,-0.000136,20.108559,1.1687,0.405,4.33088,0.00000
2425.00,4.33022,20.156871,-0.000134,20.108569,1.1689,0.405,4.33022,0.00000
2426.00,4.32992,20.156920,-0.000134,20.108603,1.1690,0.405,4.32992,0.00000
2427.00,4.32967,20.156948,-0.000139,20.108555,1.1691,0.405,4.32967,0.00000
2428.00,4.32947,20.156993,-0.000142,20.108531,1.1692,0.405,4.32947,0.00000
2429.00,4.33033,20.157043,-0.000144,20.108492,1.1694,0.406,4.33033,0.00000
2430.00,4.33136,20.157127,-0.000142,20.108492,1.1695,0.405,4.33136,0.00000
2431.00,4.33260,20.157164,-0.000142,20.108475,1.1696,0.406,4.33260,0.00000
2432.00,4.33325,20.157184,-0.000139,20.108478,1.1697,0.405,4.33325,0.00000
2433.00,4.33315,20.157224,-0.000137,20.108487,1.1698,0.405,4.33315,0.00000
2434.00,4.33289,20.157287,-0.000137,20.108525,1.1699,0.405,4.33289,0.00000
2435.00,4.33194,20.157306,-0.000141,20.108543,1.1700,0.406,4.33194,0.00000
2436.00,4.33123,20.157256,-0.000143,20.108526,1.1701,0.406,4.33123,0.00000
2437.00,4.33131,20.157268,-0.000145,20.108575,1.1703,0.406,4.33131,0.00000
2438.00,4.33143,20.157290,-0.000142,20.108616,1.1704,0.406,4.33143,0.00000
2439.00,4.33142,20.157243,-0.000144,20.108566,1.1704,0.406,4.33142,0.00000
2440.00,4.33188,20.157205,-0.000144,20.108490,1.1705,0.406,4.33188,0.00000
2441.00,4.33226,20.157243,-0.000144,20.108492,1.1706,0.406,4.33226,0.00000
2442.00,4.33204,20.157261,-0.000145,20.108457,1.1706,0.406,4.33204,0.00000
2443.00,4.33157,20.157237,-0.000152,20.108401,1.1707,0.407,4.33157,0.00000
2444.00,4.33099,20.157236,-0.000152,20.108398,1.1707,0.407,4.33099,0.00000
2445.00,4.33034,20.157315,-0.000153,20.108462,1.1708,0.407,4.33034,0.00000
2446.00,4.32961,20.157382,-0.000152,20.108478,1.1708,0.407,4.32961,0.00000
2447.00,4.32957,20.157335,-0.000153,20.108443,1.1708,0.407,4.32957,0.00000
2448.00,4.32981,20.157451,-0.000148,20.108524,1.1708,0.407,4.32981,0.00000
2449.00,4.32964,20.157552,-0.000146,20.108530,1.1707,0.407,4.32964,0.00000
2450.00,4.32995,20.157570,-0.000145,20.108533,1.1707,0.407,4.32995,0.00000
2451.00,4.33032,20.157628,-0.000146,20.108528,1.1706,0.407,4.33032,0.00000
2452.00,4.33091,20.157731,-0.000142,20.108556,1.1705,0.407,4.33091,0.00000
2453.00,4.33029,20.157691,-0.000142,20.108544,1.1705,0.407,4.33029,0.00000
2454.00,4.33080,20.157654,-0.000137,20.108556,1.1704,0.407,4.33080,0.00000
2455.00,4.33073,20.157666,-0.000133,20.108579,1.1703,0.407,4.33073,0.00000
2456.00,4.33053,20.157598,-0.000135,20.108555,1.1702,0.407,4.33053,0.00000
2457.00,4.32859,20.157619,-0.000136,20.108552,1.1701,0.407,4.32859,0.00000
2458.00,4.32914,20.157668,-0.000135,20.108531,1.1700,0.407,4.32914,0.00000
2459.00,4.32872,20.157679,-0.000141,20.108501,1.1699,0.407,4.32872,0.00000
2460.00,4.32812,20.157700,-0.000145,20.108504,1.1698,0.407,4.32812,0.00000
2461.00,4.32766,20.157737,-0.000141,20.108546,1.1696,0.407,4.32766,0.00000
2462.00,4.32897,20.157705,-0.000142,20.108488,1.1695,0.407,4.32897,0.00000
2463.00,4.32904,20.157722,-0.000143,20.108464,1.1693,0.407,4.32904,0.00000
2464.00,4.32929,20.157821,-0.000142,20.108518,1.1691,0.407,4.32929,0.00000
2465.00,4.32990,20.157883,-0.000140,20.108520,1.1689,0.407,4.32990,0.00000
2466.00,4.33027,20.157955,-0.000141,20.108547,1.1687,0.407,4.33027,0.00000
2467.00,4.32998,20.158015,-0.000140,20.108589,1.1685,0.407,4.32998,0.00000
2468.00,4.32972,20.158014,-0.000139,20.108597,1.1684,0.407,4.32972,0.00000
2469.00,4.32987,20.157930,-0.000141,20.108532,1.1682,0.407,4.32987,0.00000
2470.00,4.32981,20.157943,-0.000143,20.108519,1.1680,0.408,4.32981,0.00000
2471.00,4.33069,20.157989,-0.000145,20.108482,1.1678,0.408,4.33069,0.00000
2472.00,4.33091,20.158013,-0.000148,20.108488,1.1676,0.408,4.33091,0.00000
2473.00,4.33114,20.158112,-0.000148,20.108533,1.1675,0.408,4.33114,0.00000
2474.00,4.33092,20.158177,-0.000144,20.108571,1.1673,0.408,4.33092,0.00000
2475.00,4.33131,20.158122,-0.000145,20.108534,1.1671,0.408,4.33131,0.00000
2476.00,4.33053,20.158063,-0.000142,20.108531,1.1670,0.408,4.33053,0.00000
2477.00,4.33006,20.157988,-0.000140,20.108460,1.1668,0.408,4.33006,0.00000
2478.00,4.33005,20.157954,-0.000139,20.108463,1.1666,0.408,4.33005,0.00000
2479.00,4.33007,20.157998,-0.000139,20.108475,1.1665,0.408,4.33007,0.00000
2480.00,4.33000,20.158113,-0.000138,20.108551,1.1664,0.408,4.33000,0.00000
2481.00,4.33003,20.158155,-0.000142,20.108561,1.1662,0.408,4.33003,0.00000
@14,2.5000,5.0, 2480.019 
2482.00,4.33052,20.158257,-0.000141,20.108657,1.1661,0.408,4.33052,0.00000
2483.00,4.33087,20.158241,-0.000142,20.108611,1.1661,0.408,4.33087,0.00000
2484.00,4.32974,20.158257,-0.000142,20.108632,1.1660,0.408,4.32974,0.00000
2485.00,4.32672,20.158191,-0.000140,20.108569,1.1660,0.408,4.32672,0.00000
2486.00,4.32090,20.158159,-0.000137,20.108523,1.1660,0.408,4.32090,0.00000
2487.00,4.31194,20.158242,-0.000141,20.108536,1.1659,0.408,4.31194,0.00000
2488.00,4.29976,20.158285,-0.000141,20.108527,1.1659,0.408,4.29976,0.00000
2489.00,4.28845,20.158339,-0.000141,20.108534,1.1659,0.409,4.28845,0.00000
2490.00,4.27870,20.158361,-0.000143,20.108506,1.1658,0.409,4.27870,0.00000
2491.00,4.27446,20.158375,-0.000144,20.108467,1.1658,0.409,4.27446,0.00000
2492.00,4.27483,20.158349,-0.000143,20.108411,1.1658,0.409,4.27483,0.00000
2493.00,4.27918,20.158359,-0.000144,20.108417,1.1658,0.409,4.27918,0.00000
2494.00,4.28604,20.158301,-0.000147,20.108340,1.1658,0.409,4.28604,0.00000
2495.00,4.29254,20.158405,-0.000144,20.108417,1.1659,0.409,4.29254,0.00000
2496.00,4.29691,20.158477,-0.000142,20.108466,1.1659,0.409,4.29691,0.00000
2497.00,4.30104,20.158414,-0.000141,20.108427,1.1658,0.409,4.30104,0.00000
2498.00,4.30436,20.158483,-0.000136,20.108453,1.1658,0.409,4.30436,0.00000
2499.00,4.30588,20.158536,-0.000134,20.108491,1.1658,0.409,4.30588,0.00000
2500.00,4.30698,20.158491,-0.000136,20.108443,1.1658,0.409,4.30698,0.00000
2501.00,4.30868,20.158462,-0.000135,20.108376,1.1657,0.409,4.30868,0.00000
2502.00,4.30930,20.158520,-0.000132,20.108401,1.1656,0.409,4.30930,0.00000
2503.00,4.31073,20.158456,-0.000135,20.108339,1.1655,0.409,4.31073,0.00000
2504.00,4.31191,20.158469,-0.000137,20.108299,1.1654,0.409,4.31191,0.00000
2505.00,4.31403,20.158492,-0.000140,20.108253,1.1653,0.409,4.31403,0.00000
2506.00,4.31539,20.158549,-0.000141,20.108275,1.1652,0.409,4.31539,0.00000
2507.00,4.31631,20.158616,-0.000143,20.108273,1.1651,0.410,4.31631,0.00000
2508.00,4.31673,20.158737,-0.000146,20.108337,1.1650,0.410,4.31673,0.00000
2509.00,4.31740,20.158752,-0.000145,20.108397,1.1648,0.410,4.31740,0.00000
2510.00,4.31803,20.158776,-0.000141,20.108437,1.1647,0.410,4.31803,0.00000
2511.00,4.31865,20.158827,-0.000142,20.108534,1.1645,0.410,4.31865,0.00000
2512.00,4.31929,20.158836,-0.000140,20.108555,1.1644,0.410,4.31929,0.00000
2513.00,4.31958,20.158826,-0.000138,20.108535,1.1642,0.410,4.31958,0.00000
2514.00,4.31974,20.158905,-0.000136,20.108535,1.1641,0.410,4.31974,0.00000
2515.00,4.32076,20.158912,-0.000136,20.108548,1.1639,0.410,4.32076,0.00000
2516.00,4.32251,20.158893,-0.000135,20.108529,1.1638,0.410,4.32251,0.00000
2517.00,4.32366,20.158907,-0.000139,20.108520,1.1637,0.410,4.32366,0.00000
2518.00,4.32434,20.158930,-0.000141,20.108490,1.1636,0.410,4.32434,0.00000
2519.00,4.32568,20.158976,-0.000143,20.108505,1.1635,0.410,4.32568,0.00000
2520.00,4.32511,20.159029,-0.000143,20.108510,1.1634,0.410,4.32511,0.00000
2521.00,4.32405,20.159083,-0.000142,20.108480,1.1633,0.410,4.32405,0.00000
2522.00,4.32458,20.159119,-0.000142,20.108536,1.1633,0.410,4.32458,0.00000
2523.00,4.32546,20.159116,-0.000141,20.108548,1.1632,0.410,4.32546,0.00000
2524.00,4.32507,20.159082,-0.000142,20.108506,1.1632,0.410,4.32507,0.00000
2525.00,4.32596,20.159070,-0.000144,20.108516,1.1632,0.410,4.32596,0.00000
2526.00,4.32708,20.159014,-0.000147,20.108446,1.1632,0.411,4.32708,0.00000
2527.00,4.32758,20.159057,-0.000147,20.108399,1.1631,0.411,4.32758,0.00000
2528.00,4.32838,20.159070,-0.000146,20.108366,1.1631,0.411,4.32838,0.00000
2529.00,4.32953,20.159172,-0.000143,20.108436,1.1631,0.411,4.32953,0.00000
2530.00,4.33020,20.159259,-0.000142,20.108463,1.1632,0.411,4.33020,0.00000
2531.00,4.32887,20.159384,-0.000137,20.108591,1.1632,0.411,4.32887,0.00000
2532.00,4.32733,20.159343,-0.000135,20.108537,1.1632,0.410,4.32733,0.00000
2533.00,4.32637,20.159427,-0.000134,20.108637,1.1633,0.410,4.32637,0.00000
2534.00,4.32624,20.159378,-0.000135,20.108608,1.1633,0.411,4.32624,0.00000
2535.00,4.32596,20.159360,-0.000136,20.108588,1.1633,0.411,4.32596,0.00000
2536.00,4.32604,20.159301,-0.000140,20.108513,1.1632,0.411,4.32604,0.00000
2537.00,4.32668,20.159347,-0.000141,20.108604,1.1632,0.411,4.32668,0.00000
2538.00,4.32641,20.159342,-0.000143,20.108573,1.1632,0.411,4.32641,0.00000
2539.00,4.32568,20.159344,-0.000144,20.108573,1.1631,0.411,4.32568,0.00000
2540.00,4.32515,20.159326,-0.000143,20.108553,1.1630,0.411,4.32515,0.00000
2541.00,4.32589,20.159267,-0.000140,20.108507,1.1630,0.411,4.32589,0.00000
2542.00,4.32573,20.159338,-0.000138,20.108538,1.1629,0.411,4.32573,0.00000
2543.00,4.32553,20.159342,-0.000138,20.108553,1.1628,0.411,4.32553,0.00000
2544.00,4.32582,20.159378,-0.000138,20.108520,1.1627,0.411,4.32582,0.00000
2545.00,4.32661,20.159423,-0.000140,20.108486,1.1626,0.411,4.32661,0.00000
2546.00,4.32656,20.159537,-0.000142,20.108526,1.1625,0.411,4.32656,0.00000
2547.00,4.32720,20.159457,-0.000142,20.108475,1.1624,0.411,4.32720,0.00000
2548.00,4.32751,20.159479,-0.000142,20.108483,1.1622,0.411,4.32751,0.00000
2549.00,4.32765,20.159486,-0.000142,20.108515,1.1621,0.411,4.32765,0.00000
2550.00,4.32669,20.159430,-0.000137,20.108514,1.1620,0.411,4.32669,0.00000
2551.00,4.32785,20.159424,-0.000135,20.108547,1.1618,0.411,4.32785,0.00000
2552.00,4.32767,20.159463,-0.000138,20.108568,1.1616,0.411,4.32767,0.00000
2553.00,4.32829,20.159415,-0.000140,20.108525,1.1615,0.411,4.32829,0.00000
2554.00,4.32773,20.159415,-0.000140,20.108485,1.1613,0.412,4.32773,0.00000
2555.00,4.32830,20.159546,-0.000143,20.108562,1.1611,0.412,4.32830,0.00000
2556.00,4.32783,20.159575,-0.000144,20.108563,1.1609,0.412,4.32783,0.00000
2557.00,4.32760,20.159601,-0.000146,20.108538,1.1607,0.412,4.32760,0.00000
2558.00,4.32741,20.159678,-0.000143,20.108551,1.1605,0.412,4.32741,0.00000
2559.00,4.32840,20.159697,-0.000142,20.108587,1.1604,0.412,4.32840,0.00000
2560.00,4.32877,20.159653,-0.000142,20.108564,1.1602,0.412,4.32877,0.00000
2561.00,4.32903,20.159679,-0.000142,20.108538,1.1600,0.412,4.32903,0.00000
2562.00,4.32980,20.159713,-0.000139,20.108541,1.1599,0.412,4.32980,0.00000
2563.00,4.33019,20.159699,-0.000140,20.108539,1.1597,0.412,4.33019,0.00000
2564.00,4.33022,20.159735,-0.000139,20.108503,1.1595,0.412,4.33022,0.00000
2565.00,4.32991,20.159763,-0.000140,20.108497,1.1593,0.412,4.32991,0.00000
2566.00,4.32995,20.159764,-0.000139,20.108498,1.1591,0.412,4.32995,0.00000
2567.00,4.33004,20.159803,-0.000141,20.108540,1.1589,0.412,4.33004,0.00000
2568.00,4.33042,20.159845,-0.000140,20.108564,1.1587,0.412,4.33042,0.00000
2569.00,4.32954,20.159856,-0.000142,20.108604,1.1585,0.412,4.32954,0.00000
2570.00,4.32986,20.159884,-0.000143,20.108588,1.1582,0.413,4.32986,0.00000
2571.00,4.32900,20.159929,-0.000143,20.108592,1.1581,0.413,4.32900,0.00000
2572.00,4.32866,20.159924,-0.000139,20.108561,1.1579,0.412,4.32866,0.00000
2573.00,4.32810,20.159990,-0.000138,20.108562,1.1577,0.412,4.32810,0.00000
2574.00,4.32847,20.159997,-0.000136,20.108541,1.1576,0.412,4.32847,0.00000
2575.00,4.32825,20.160051,-0.000134,20.108582,1.1574,0.412,4.32825,0.00000
2576.00,4.32930,20.160059,-0.000135,20.108590,1.1573,0.412,4.32930,0.00000
2577.00,4.32958,20.160129,-0.000141,20.108649,1.1571,0.413,4.32958,0.00000
2578.00,4.32986,20.160202,-0.000139,20.108715,1.1570,0.413,4.32986,0.00000
2579.00,4.33002,20.160250,-0.000141,20.108686,1.1568,0.413,4.33002,0.00000
2580.00,4.33011,20.160253,-0.000140,20.108607,1.1567,0.413,4.33011,0.00000
2581.00,4.32934,20.160285,-0.000143,20.108611,1.1566,0.413,4.32934,0.00000
2582.00,4.32902,20.160317,-0.000140,20.108553,1.1566,0.413,4.32902,0.00000
2583.00,4.32874,20.160257,-0.000143,20.108478,1.1565,0.413,4.32874,0.00000
2584.00,4.32884,20.160263,-0.000144,20.108537,1.1564,0.413,4.32884,0.00000
2585.00,4.32959,20.160267,-0.000144,20.108569,1.1563,0.413,4.32959,0.00000
2586.00,4.33070,20.160325,-0.000138,20.108573,1.1563,0.413,4.33070,0.00000
2587.00,4.33117,20.160298,-0.000137,20.108554,1.1562,0.413,4.33117,0.00000
2588.00,4.33152,20.160395,-0.000135,20.108592,1.1562,0.413,4.33152,0.00000
2589.00,4.33203,20.160448,-0.000135,20.108576,1.1562,0.413,4.33203,0.00000
2590.00,4.33189,20.160517,-0.000134,20.108593,1.1562,0.413,4.33189,0.00000
2591.00,4.33111,20.160580,-0.000134,20.108643,1.1562,0.413,4.33111,0.00000
2592.00,4.33002,20.160625,-0.000135,20.108661,1.1562,0.413,4.33002,0.00000
2593.00,4.32887,20.160597,-0.000139,20.108636,1.1562,0.414,4.32887,0.00000
2594.00,4.32827,20.160661,-0.000137,20.108667,1.1562,0.414,4.32827,0.00000
2595.00,4.32757,20.160679,-0.000140,20.108662,1.1562,0.414,4.32757,0.00000
2596.00,4.32766,20.160708,-0.000142,20.108642,1.1563,0.414,4.32766,0.00000
2597.00,4.32861,20.160745,-0.000142,20.108625,1.1563,0.414,4.32861,0.00000
2598.00,4.32912,20.160735,-0.000138,20.108585,1.1563,0.414,4.32912,0.00000
2599.00,4.32896,20.160722,-0.000141,20.108561,1.1563,0.414,4.32896,0.00000
2600.00,4.32882,20.160702,-0.000141,20.108573,1.1563,0.414,4.32882,0.00000
2601.00,4.32964,20.160654,-0.000144,20.108580,1.1564,0.414,4.32964,0.00000
2602.00,4.32978,20.160610,-0.000145,20.108582,1.1565,0.414,4.32978,0.00000
2603.00,4.33107,20.160673,-0.000144,20.108649,1.1565,0.414,4.33107,0.00000
2604.00,4.33243,20.160655,-0.000144,20.108631,1.1565,0.414,4.33243,0.00000
2605.00,4.33168,20.160677,-0.000140,20.108627,1.1566,0.414,4.33168,0.00000
2606.00,4.33053,20.160695,-0.000138,20.108613,1.1567,0.414,4.33053,0.00000
2607.00,4.33054,20.160764,-0.000137,20.108699,1.1568,0.414,4.33054,0.00000
2608.00,4.32950,20.160708,-0.000140,20.108640,1.1568,0.414,4.32950,0.00000
2609.00,4.32885,20.160677,-0.000137,20.108608,1.1569,0.414,4.32885,0.00000
2610.00,4.33010,20.160694,-0.000142,20.108582,1.1570,0.414,4.33010,0.00000
2611.00,4.32989,20.160735,-0.000143,20.108594,1.1571,0.415,4.32989,0.00000
2612.00,4.32974,20.160682,-0.000142,20.108486,1.1572,0.414,4.32974,0.00000
2613.00,4.33045,20.160720,-0.000141,20.108509,1.1573,0.414,4.33045,0.00000
2614.00,4.33044,20.160803,-0.000141,20.108538,1.1574,0.414,4.33044,0.00000
2615.00,4.33063,20.160793,-0.000141,20.108558,1.1575,0.414,4.33063,0.00000
2616.00,4.33189,20.160777,-0.000142,20.108506,1.1577,0.415,4.33189,0.00000
2617.00,4.33153,20.160808,-0.000141,20.108528,1.1578,0.415,4.33153,0.00000
2618.00,4.33153,20.160920,-0.000141,20.108598,1.1579,0.415,4.33153,0.00000
2619.00,4.33124,20.160881,-0.000141,20.108558,1.1581,0.415,4.33124,0.00000
2620.00,4.33114,20.160929,-0.000141,20.108561,1.1582,0.415,4.33114,0.00000
2621.00,4.33102,20.160893,-0.000144,20.108515,1.1583,0.415,4.33102,0.00000
2622.00,4.33109,20.160929,-0.000144,20.108513,1.1584,0.415,4.33109,0.00000
2623.00,4.33023,20.160837,-0.000145,20.108427,1.1585,0.415,4.33023,0.00000
2624.00,4.32963,20.160887,-0.000147,20.108470,1.1586,0.415,4.32963,0.00000
2625.00,4.32918,20.160929,-0.000145,20.108492,1.1587,0.415,4.32918,0.00000
2626.00,4.32778,20.161060,-0.000141,20.108617,1.1588,0.415,4.32778,0.00000
2627.00,4.32783,20.161048,-0.000144,20.108620,1.1589,0.415,4.32783,0.00000
2628.00,4.32796,20.161154,-0.000144,20.108706,1.1590,0.415,4.32796,0.00000
2629.00,4.32915,20.161225,-0.000146,20.108751,1.1591,0.415,4.32915,0.00000
2630.00,4.32978,20.161281,-0.000146,20.108829,1.1592,0.415,4.32978,0.00000
2631.00,4.32994,20.161358,-0.000147,20.108881,1.1593,0.416,4.32994,0.00000
2632.00,4.33001,20.161414,-0.000147,20.108880,1.1594,0.416,4.33001,0.00000
2633.00,4.33045,20.161431,-0.000145,20.108838,1.1596,0.415,4.33045,0.00000
2634.00,4.33057,20.161336,-0.000145,20.108703,1.1597,0.416,4.33057,0.00000
2635.00,4.33037,20.161275,-0.000145,20.108583,1.1598,0.416,4.33037,0.00000
2636.00,4.33057,20.161151,-0.000145,20.108482,1.1599,0.416,4.33057,0.00000
2637.00,4.33077,20.161150,-0.000144,20.108449,1.1600,0.416,4.33077,0.00000
2638.00,4.33103,20.161111,-0.000144,20.108413,1.1601,0.416,4.33103,0.00000
2639.00,4.32990,20.161271,-0.000143,20.108571,1.1603,0.416,4.32990,0.00000
2640.00,4.32971,20.161338,-0.000145,20.108636,1.1604,0.416,4.32971,0.00000
2641.00,4.32920,20.161512,-0.000146,20.108711,1.1606,0.416,4.32920,0.00000
2642.00,4.32876,20.161552,-0.000144,20.108783,1.1607,0.416,4.32876,0.00000
2643.00,4.32896,20.161623,-0.000146,20.108851,1.1609,0.416,4.32896,0.00000
2644.00,4.32950,20.161619,-0.000146,20.108854,1.1611,0.416,4.32950,0.00000
2645.00,4.32901,20.161516,-0.000143,20.108742,1.1612,0.416,4.32901,0.00000
2646.00,4.32986,20.161417,-0.000144,20.108669,1.1613,0.416,4.32986,0.00000
2647.00,4.33082,20.161434,-0.000145,20.108642,1.1615,0.416,4.33082,0.00000
2648.00,4.33042,20.161386,-0.000141,20.108590,1.1616,0.416,4.33042,0.00000
2649.00,4.32998,20.161370,-0.000138,20.108571,1.1617,0.416,4.32998,0.00000
2650.00,4.33032,20.161512,-0.000138,20.108679,1.1618,0.416,4.33032,0.00000
2651.00,4.33006,20.161454,-0.000136,20.108654,1.1619,0.416,4.33006,0.00000
2652.00,4.32932,20.161489,-0.000136,20.108692,1.1620,0.416,4.32932,0.00000
2653.00,4.32895,20.161620,-0.000142,20.108751,1.1620,0.416,4.32895,0.00000
2654.00,4.32937,20.161602,-0.000144,20.108711,1.1621,0.417,4.32937,0.00000
2655.00,4.32931,20.161618,-0.000145,20.108707,1.1621,0.417,4.32931,0.00000
2656.00,4.32939,20.161736,-0.000146,20.108749,1.1621,0.417,4.32939,0.00000
2657.00,4.32930,20.161723,-0.000144,20.108694,1.1621,0.417,4.32930,0.00000
2658.00,4.32932,20.161689,-0.000142,20.108631,1.1621,0.417,4.32932,0.00000
2659.00,4.32869,20.161727,-0.000142,20.108568,1.1621,0.417,4.32869,0.00000
2660.00,4.32957,20.161784,-0.000144,20.108599,1.1620,0.417,4.32957,0.00000
2661.00,4.33022,20.161803,-0.000148,20.108587,1.1620,0.417,4.33022,0.00000
2662.00,4.33063,20.161860,-0.000151,20.108582,1.1619,0.417,4.33063,0.00000
@15,2.5000,5.0, 2660.095 
2663.00,4.33024,20.161910,-0.000151,20.108628,1.1618,0.417,4.33024,0.00000
2664.00,4.33024,20.162036,-0.000154,20.108763,1.1617,0.418,4.33024,0.00000
2665.00,4.32635,20.161991,-0.000155,20.108689,1.1617,0.418,4.32635,0.00000
2666.00,4.32072,20.162047,-0.000154,20.108734,1.1616,0.418,4.32072,0.00000
2667.00,4.31169,20.162094,-0.000155,20.108788,1.1615,0.418,4.31169,0.00000
2668.00,4.30068,20.162084,-0.000153,20.108754,1.1613,0.418,4.30068,0.00000
2669.00,4.28905,20.162000,-0.000150,20.108642,1.1612,0.418,4.28905,0.00000
2670.00,4.28093,20.162154,-0.000152,20.108734,1.1610,0.418,4.28093,0.00000
2671.00,4.27566,20.162176,-0.000153,20.108710,1.1609,0.418,4.27566,0.00000
2672.00,4.27551,20.162202,-0.000151,20.108689,1.1607,0.418,4.27551,0.00000
2673.00,4.27945,20.162110,-0.000151,20.108604,1.1605,0.418,4.27945,0.00000
2674.00,4.28508,20.162122,-0.000149,20.108639,1.1604,0.418,4.28508,0.00000
2675.00,4.29093,20.161996,-0.000146,20.108562,1.1602,0.418,4.29093,0.00000
2676.00,4.29660,20.162008,-0.000142,20.108589,1.1600,0.418,4.29660,0.00000
2677.00,4.30134,20.161960,-0.000141,20.108592,1.1598,0.418,4.30134,0.00000
2678.00,4.30441,20.162054,-0.000143,20.108635,1.1596,0.418,4.30441,0.00000
2679.00,4.30597,20.162086,-0.000145,20.108652,1.1593,0.418,4.30597,0.00000
2680.00,4.30746,20.162127,-0.000144,20.108640,1.1591,0.418,4.30746,0.00000
2681.00,4.30873,20.162105,-0.000145,20.108583,1.1589,0.418,4.30873,0.00000
2682.00,4.30825,20.162160,-0.000147,20.108605,1.1587,0.419,4.30825,0.00000
2683.00,4.30891,20.162210,-0.000145,20.108633,1.1585,0.419,4.30891,0.00000
2684.00,4.31068,20.162262,-0.000144,20.108634,1.1583,0.419,4.31068,0.00000
2685.00,4.31209,20.162262,-0.000145,20.108613,1.1580,0.419,4.31209,0.00000
2686.00,4.31270,20.162309,-0.000146,20.108636,1.1578,0.419,4.31270,0.00000
2687.00,4.31519,20.162326,-0.000143,20.108646,1.1576,0.419,4.31519,0.00000
2688.00,4.31697,20.162281,-0.000146,20.108623,1.1574,0.419,4.31697,0.00000
2689.00,4.31752,20.162328,-0.000148,20.108615,1.1572,0.419,4.31752,0.00000
2690.00,4.31803,20.162396,-0.000148,20.108655,1.1570,0.419,4.31803,0.00000
2691.00,4.31855,20.162362,-0.000144,20.108603,1.1567,0.419,4.31855,0.00000
2692.00,4.31920,20.162381,-0.000145,20.108565,1.1566,0.419,4.31920,0.00000
2693.00,4.31938,20.162468,-0.000142,20.108643,1.1564,0.419,4.31938,0.00000
2694.00,4.32040,20.162445,-0.000138,20.108701,1.1562,0.419,4.32040,0.00000
2695.00,4.32102,20.162491,-0.000136,20.108752,1.1560,0.419,4.32102,0.00000
2696.00,4.32140,20.162392,-0.000137,20.108693,1.1558,0.419,4.32140,0.00000
2697.00,4.32095,20.162387,-0.000135,20.108696,1.1556,0.419,4.32095,0.00000
2698.00,4.32140,20.162397,-0.000136,20.108690,1.1555,0.419,4.32140,0.00000
2699.00,4.32198,20.162379,-0.000139,20.108625,1.1553,0.419,4.32198,0.00000
2700.00,4.32230,20.162256,-0.000137,20.108518,1.1552,0.419,4.32230,0.00000
2701.00,4.32283,20.162332,-0.000137,20.108596,1.1551,0.419,4.32283,0.00000
2702.00,4.32336,20.162340,-0.000139,20.108561,1.1549,0.419,4.32336,0.00000
2703.00,4.32329,20.162443,-0.000137,20.108611,1.1548,0.419,4.32329,0.00000
2704.00,4.32291,20.162384,-0.000133,20.108524,1.1547,0.419,4.32291,0.00000
2705.00,4.32256,20.162493,-0.000131,20.108563,1.1545,0.419,4.32256,0.00000
2706.00,4.32295,20.162639,-0.000129,20.108613,1.1544,0.419,4.32295,0.00000
2707.00,4.32341,20.162635,-0.000127,20.108619,1.1543,0.419,4.32341,0.00000
2708.00,4.32424,20.162584,-0.000128,20.108587,1.1542,0.419,4.32424,0.00000
2709.00,4.32532,20.162772,-0.000130,20.108771,1.1541,0.419,4.32532,0.00000
2710.00,4.32591,20.162795,-0.000134,20.108803,1.1540,0.419,4.32591,0.00000
2711.00,4.32588,20.162796,-0.000137,20.108803,1.1539,0.419,4.32588,0.00000
2712.00,4.32664,20.162847,-0.000139,20.108825,1.1537,0.420,4.32664,0.00000
2713.00,4.32671,20.162810,-0.000140,20.108698,1.1536,0.420,4.32671,0.00000
2714.00,4.32565,20.162794,-0.000142,20.108559,1.1535,0.420,4.32565,0.00000
2715.00,4.32606,20.162812,-0.000140,20.108507,1.1534,0.420,4.32606,0.00000
2716.00,4.32716,20.162809,-0.000139,20.108492,1.1532,0.420,4.32716,0.00000
2717.00,4.32702,20.162830,-0.000138,20.108471,1.1531,0.420,4.32702,0.00000
2718.00,4.32654,20.162889,-0.000137,20.108575,1.1530,0.420,4.32654,0.00000
2719.00,4.32635,20.162926,-0.000136,20.108686,1.1528,0.420,4.32635,0.00000
2720.00,4.32600,20.162930,-0.000136,20.108734,1.1527,0.420,4.32600,0.00000
2721.00,4.32567,20.162994,-0.000137,20.108782,1.1526,0.420,4.32567,0.00000
2722.00,4.32564,20.162984,-0.000138,20.108772,1.1525,0.420,4.32564,0.00000
2723.00,4.32605,20.162923,-0.000138,20.108705,1.1524,0.420,4.32605,0.00000
2724.00,4.32810,20.162894,-0.000138,20.108619,1.1522,0.420,4.32810,0.00000
2725.00,4.32895,20.163000,-0.000136,20.108638,1.1522,0.420,4.32895,0.00000
2726.00,4.32795,20.162998,-0.000134,20.108611,1.1521,0.420,4.32795,0.00000
2727.00,4.32783,20.163010,-0.000133,20.108634,1.1520,0.420,4.32783,0.00000
2728.00,4.32789,20.163117,-0.000134,20.108706,1.1520,0.420,4.32789,0.00000
2729.00,4.32714,20.163153,-0.000136,20.108770,1.1520,0.420,4.32714,0.00000
2730.00,4.32605,20.163111,-0.000134,20.108768,1.1519,0.420,4.32605,0.00000
2731.00,4.32717,20.163014,-0.000135,20.108642,1.1519,0.420,4.32717,0.00000
2732.00,4.32704,20.163137,-0.000137,20.108677,1.1519,0.420,4.32704,0.00000
2733.00,4.32756,20.163105,-0.000139,20.108608,1.1519,0.421,4.32756,0.00000
2734.00,4.32766,20.163136,-0.000139,20.108604,1.1519,0.421,4.32766,0.00000
2735.00,4.32846,20.163203,-0.000140,20.108640,1.1519,0.421,4.32846,0.00000
2736.00,4.32867,20.163301,-0.000141,20.108686,1.1520,0.421,4.32867,0.00000
2737.00,4.32850,20.163299,-0.000139,20.108692,1.1520,0.421,4.32850,0.00000
2738.00,4.32853,20.163327,-0.000139,20.108700,1.1521,0.421,4.32853,0.00000
2739.00,4.32800,20.163353,-0.000136,20.108664,1.1521,0.421,4.32800,0.00000
2740.00,4.32772,20.163368,-0.000137,20.108682,1.1522,0.421,4.32772,0.00000
2741.00,4.32681,20.163417,-0.000136,20.108747,1.1523,0.421,4.32681,0.00000
2742.00,4.32674,20.163356,-0.000132,20.108640,1.1523,0.421,4.32674,0.00000
2743.00,4.32640,20.163396,-0.000129,20.108646,1.1524,0.421,4.32640,0.00000
2744.00,4.32724,20.163389,-0.000135,20.108650,1.1525,0.421,4.32724,0.00000
2745.00,4.32800,20.163337,-0.000136,20.108539,1.1526,0.421,4.32800,0.00000
2746.00,4.32858,20.163344,-0.000137,20.108524,1.1527,0.421,4.32858,0.00000
2747.00,4.32882,20.163464,-0.000143,20.108668,1.1528,0.421,4.32882,0.00000
2748.00,4.32898,20.163480,-0.000143,20.108687,1.1529,0.422,4.32898,0.00000
2749.00,4.32798,20.163468,-0.000139,20.108645,1.1529,0.421,4.32798,0.00000
2750.00,4.32768,20.163398,-0.000139,20.108600,1.1530,0.421,4.32768,0.00000
2751.00,4.32725,20.163456,-0.000141,20.108644,1.1531,0.422,4.32725,0.00000
2752.00,4.32725,20.163496,-0.000136,20.108633,1.1532,0.421,4.32725,0.00000
2753.00,4.32716,20.163531,-0.000136,20.108611,1.1533,0.421,4.32716,0.00000
2754.00,4.32719,20.163481,-0.000137,20.108585,1.1534,0.421,4.32719,0.00000
2755.00,4.32721,20.163636,-0.000135,20.108729,1.1535,0.421,4.32721,0.00000
2756.00,4.32780,20.163645,-0.000132,20.108722,1.1536,0.421,4.32780,0.00000
2757.00,4.32871,20.163603,-0.000135,20.108667,1.1537,0.421,4.32871,0.00000
2758.00,4.32890,20.163592,-0.000136,20.108684,1.1537,0.422,4.32890,0.00000
2759.00,4.33055,20.163708,-0.000134,20.108741,1.1538,0.421,4.33055,0.00000
2760.00,4.33088,20.163765,-0.000134,20.108721,1.1539,0.421,4.33088,0.00000
2761.00,4.33080,20.163675,-0.000132,20.108644,1.1540,0.421,4.33080,0.00000
2762.00,4.32968,20.163720,-0.000131,20.108714,1.1541,0.421,4.32968,0.00000
2763.00,4.32844,20.163752,-0.000134,20.108708,1.1542,0.422,4.32844,0.00000
2764.00,4.32650,20.163793,-0.000139,20.108738,1.1542,0.422,4.32650,0.00000
2765.00,4.32587,20.163694,-0.000140,20.108631,1.1543,0.422,4.32587,0.00000
2766.00,4.32621,20.163749,-0.000144,20.108653,1.1544,0.422,4.32621,0.00000
2767.00,4.32720,20.163717,-0.000146,20.108586,1.1544,0.422,4.32720,0.00000
2768.00,4.32853,20.163728,-0.000144,20.108594,1.1545,0.422,4.32853,0.00000
2769.00,4.32926,20.163775,-0.000140,20.108625,1.1545,0.422,4.32926,0.00000
2770.00,4.32950,20.163830,-0.000138,20.108657,1.1546,0.422,4.32950,0.00000
2771.00,4.32847,20.163929,-0.000138,20.108661,1.1546,0.422,4.32847,0.00000
2772.00,4.32740,20.163945,-0.000136,20.108645,1.1547,0.422,4.32740,0.00000
2773.00,4.32671,20.164026,-0.000135,20.108694,1.1547,0.422,4.32671,0.00000
2774.00,4.32649,20.164000,-0.000135,20.108674,1.1547,0.422,4.32649,0.00000
2775.00,4.32683,20.164012,-0.000136,20.108693,1.1546,0.422,4.32683,0.00000
2776.00,4.32719,20.163975,-0.000137,20.108705,1.1546,0.422,4.32719,0.00000
2777.00,4.32715,20.164013,-0.000137,20.108760,1.1546,0.422,4.32715,0.00000
2778.00,4.32733,20.164007,-0.000138,20.108746,1.1546,0.422,4.32733,0.00000
2779.00,4.32779,20.164012,-0.000140,20.108679,1.1545,0.423,4.32779,0.00000
2780.00,4.32784,20.164028,-0.000143,20.108665,1.1545,0.423,4.32784,0.00000
2781.00,4.32835,20.164108,-0.000143,20.108718,1.1544,0.423,4.32835,0.00000
2782.00,4.32922,20.164057,-0.000141,20.108644,1.1544,0.423,4.32922,0.00000
2783.00,4.32950,20.163983,-0.000140,20.108554,1.1543,0.423,4.32950,0.00000
2784.00,4.32931,20.163884,-0.000140,20.108481,1.1542,0.423,4.32931,0.00000
2785.00,4.32851,20.163795,-0.000136,20.108382,1.1541,0.422,4.32851,0.00000
2786.00,4.32807,20.163775,-0.000136,20.108327,1.1540,0.422,4.32807,0.00000
2787.00,4.32845,20.163949,-0.000140,20.108444,1.1539,0.423,4.32845,0.00000
2788.00,4.32777,20.163941,-0.000141,20.108417,1.1538,0.423,4.32777,0.00000
2789.00,4.32781,20.164085,-0.000140,20.108573,1.1538,0.423,4.32781,0.00000
2790.00,4.32837,20.164222,-0.000143,20.108716,1.1536,0.423,4.32837,0.00000
2791.00,4.32845,20.164363,-0.000143,20.108811,1.1535,0.423,4.32845,0.00000
2792.00,4.32808,20.164296,-0.000143,20.108723,1.1534,0.423,4.32808,0.00000
2793.00,4.32896,20.164464,-0.000144,20.108869,1.1532,0.423,4.32896,0.00000
2794.00,4.32853,20.164489,-0.000147,20.108859,1.1530,0.424,4.32853,0.00000
2795.00,4.32741,20.164469,-0.000147,20.108818,1.1529,0.424,4.32741,0.00000
2796.00,4.32679,20.164316,-0.000148,20.108664,1.1527,0.424,4.32679,0.00000
2797.00,4.32654,20.164335,-0.000148,20.108668,1.1525,0.424,4.32654,0.00000
2798.00,4.32672,20.164324,-0.000146,20.108634,1.1523,0.424,4.32672,0.00000
2799.00,4.32738,20.164273,-0.000143,20.108528,1.1521,0.424,4.32738,0.00000
2800.00,4.32836,20.164286,-0.000140,20.108498,1.1519,0.424,4.32836,0.00000
2801.00,4.32906,20.164319,-0.000138,20.108516,1.1517,0.424,4.32906,0.00000
2802.00,4.32941,20.164242,-0.000136,20.108419,1.1515,0.424,4.32941,0.00000
2803.00,4.32912,20.164275,-0.000137,20.108423,1.1513,0.424,4.32912,0.00000
2804.00,4.32863,20.164280,-0.000136,20.108408,1.1511,0.424,4.32863,0.00000
2805.00,4.32859,20.164377,-0.000138,20.108471,1.1509,0.424,4.32859,0.00000
2806.00,4.32853,20.164420,-0.000138,20.108495,1.1507,0.424,4.32853,0.00000
2807.00,4.32820,20.164576,-0.000136,20.108608,1.1505,0.424,4.32820,0.00000
2808.00,4.32837,20.164499,-0.000131,20.108548,1.1503,0.424,4.32837,0.00000
2809.00,4.32868,20.164582,-0.000132,20.108610,1.1502,0.424,4.32868,0.00000
2810.00,4.32813,20.164552,-0.000131,20.108583,1.1500,0.424,4.32813,0.00000
2811.00,4.32768,20.164481,-0.000129,20.108544,1.1498,0.424,4.32768,0.00000
2812.00,4.32829,20.164488,-0.000129,20.108600,1.1496,0.424,4.32829,0.00000
2813.00,4.32869,20.164547,-0.000137,20.108638,1.1494,0.424,4.32869,0.00000
2814.00,4.32861,20.164560,-0.000139,20.108665,1.1493,0.424,4.32861,0.00000
2815.00,4.32903,20.164598,-0.000142,20.108655,1.1491,0.424,4.32903,0.00000
2816.00,4.33001,20.164696,-0.000142,20.108729,1.1490,0.424,4.33001,0.00000
2817.00,4.32936,20.164690,-0.000144,20.108665,1.1489,0.425,4.32936,0.00000
2818.00,4.32793,20.164704,-0.000139,20.108640,1.1489,0.425,4.32793,0.00000
2819.00,4.32760,20.164749,-0.000138,20.108644,1.1488,0.424,4.32760,0.00000
2820.00,4.32773,20.164854,-0.000136,20.108747,1.1488,0.424,4.32773,0.00000
2821.00,4.32771,20.164777,-0.000136,20.108653,1.1487,0.424,4.32771,0.00000
2822.00,4.32807,20.164728,-0.000135,20.108641,1.1486,0.424,4.32807,0.00000
2823.00,4.32861,20.164739,-0.000133,20.108629,1.1486,0.424,4.32861,0.00000
2824.00,4.32913,20.164698,-0.000130,20.108609,1.1485,0.424,4.32913,0.00000
2825.00,4.32881,20.164625,-0.000127,20.108521,1.1485,0.424,4.32881,0.00000
2826.00,4.32872,20.164745,-0.000128,20.108544,1.1485,0.424,4.32872,0.00000
2827.00,4.32902,20.164830,-0.000127,20.108569,1.1485,0.424,4.32902,0.00000
2828.00,4.32851,20.164763,-0.000128,20.108528,1.1486,0.424,4.32851,0.00000
2829.00,4.32775,20.164710,-0.000130,20.108449,1.1486,0.424,4.32775,0.00000
2830.00,4.32779,20.164731,-0.000133,20.108459,1.1487,0.424,4.32779,0.00000
2831.00,4.32769,20.164810,-0.000132,20.108553,1.1487,0.425,4.32769,0.00000
2832.00,4.32764,20.164826,-0.000136,20.108538,1.1487,0.425,4.32764,0.00000
2833.00,4.32861,20.164947,-0.000139,20.108609,1.1488,0.425,4.32861,0.00000
2834.00,4.32944,20.165112,-0.000138,20.108721,1.1488,0.425,4.32944,0.00000
2835.00,4.32964,20.165135,-0.000139,20.108752,1.1488,0.425,4.32964,0.00000
2836.00,4.32949,20.165085,-0.000138,20.108728,1.1489,0.425,4.32949,0.00000
2837.00,4.32888,20.165095,-0.000136,20.108730,1.1489,0.425,4.32888,0.00000
2838.00,4.32881,20.165173,-0.000135,20.108802,1.1489,0.425,4.32881,0.00000
2839.00,4.32900,20.165167,-0.000136,20.108774,1.1490,0.425,4.32900,0.00000
2840.00,4.32915,20.165265,-0.000133,20.108787,1.1490,0.425,4.32915,0.00000
2841.00,4.32911,20.165318,-0.000136,20.108833,1.1491,0.425,4.32911,0.00000
2842.00,4.32945,20.165308,-0.000140,20.108821,1.1491,0.425,4.32945,0.00000
@16,2.5000,5.0, 2840.057 
2843.00,4.32847,20.165253,-0.000141,20.108800,1.1493,0.425,4.32847,0.00000
2844.00,4.32776,20.165256,-0.000143,20.108831,1.1493,0.426,4.32776,0.00000
2845.00,4.32554,20.165138,-0.000145,20.108783,1.1494,0.426,4.32554,0.00000
2846.00,4.31998,20.165102,-0.000145,20.108725,1.1495,0.426,4.31998,0.00000
2847.00,4.31140,20.165119,-0.000141,20.108760,1.1497,0.426,4.31140,0.00000
2848.00,4.30161,20.165106,-0.000139,20.108661,1.1497,0.426,4.30161,0.00000
2849.00,4.29060,20.165175,-0.000137,20.108704,1.1499,0.426,4.29060,0.00000
2850.00,4.28147,20.165213,-0.000137,20.108695,1.1499,0.426,4.28147,0.00000
2851.00,4.27766,20.165271,-0.000135,20.108755,1.1501,0.426,4.27766,0.00000
2852.00,4.27867,20.165238,-0.000139,20.108706,1.1501,0.426,4.27867,0.00000
2853.00,4.28304,20.165338,-0.000139,20.108777,1.1502,0.426,4.28304,0.00000
2854.00,4.28943,20.165298,-0.000139,20.108740,1.1503,0.426,4.28943,0.00000
2855.00,4.29578,20.165204,-0.000139,20.108688,1.1504,0.426,4.29578,0.00000
2856.00,4.30101,20.165226,-0.000140,20.108659,1.1505,0.426,4.30101,0.00000
2857.00,4.30440,20.165248,-0.000137,20.108615,1.1506,0.426,4.30440,0.00000
2858.00,4.30709,20.165161,-0.000137,20.108550,1.1507,0.426,4.30709,0.00000
2859.00,4.30848,20.165188,-0.000139,20.108529,1.1508,0.426,4.30848,0.00000
2860.00,4.31006,20.165226,-0.000139,20.108493,1.1509,0.426,4.31006,0.00000
2861.00,4.31067,20.165181,-0.000138,20.108426,1.1510,0.426,4.31067,0.00000
2862.00,4.31179,20.165261,-0.000138,20.108496,1.1511,0.426,4.31179,0.00000
2863.00,4.31184,20.165321,-0.000136,20.108546,1.1513,0.426,4.31184,0.00000
2864.00,4.31260,20.165391,-0.000136,20.108571,1.1514,0.426,4.31260,0.00000
2865.00,4.31349,20.165603,-0.000135,20.108710,1.1515,0.426,4.31349,0.00000
2866.00,4.31421,20.165710,-0.000138,20.108785,1.1516,0.426,4.31421,0.00000
2867.00,4.31506,20.165705,-0.000140,20.108750,1.1517,0.426,4.31506,0.00000
2868.00,4.31660,20.165755,-0.000140,20.108821,1.1517,0.427,4.31660,0.00000
2869.00,4.31752,20.165633,-0.000143,20.108753,1.1518,0.427,4.31752,0.00000
2870.00,4.31804,20.165614,-0.000144,20.108776,1.1519,0.427,4.31804,0.00000
2871.00,4.31952,20.165633,-0.000141,20.108752,1.1520,0.427,4.31952,0.00000
2872.00,4.31991,20.165614,-0.000139,20.108725,1.1522,0.427,4.31991,0.00000
2873.00,4.32058,20.165553,-0.000141,20.108614,1.1522,0.427,4.32058,0.00000
2874.00,4.32071,20.165636,-0.000137,20.108640,1.1524,0.427,4.32071,0.00000
2875.00,4.32087,20.165571,-0.000134,20.108529,1.1524,0.427,4.32087,0.00000
2876.00,4.32079,20.165506,-0.000132,20.108475,1.1525,0.427,4.32079,0.00000
2877.00,4.32158,20.165639,-0.000135,20.108575,1.1526,0.427,4.32158,0.00000
2878.00,4.32148,20.165759,-0.000136,20.108653,1.1527,0.427,4.32148,0.00000
2879.00,4.32167,20.165820,-0.000139,20.108683,1.1528,0.427,4.32167,0.00000
2880.00,4.32242,20.165932,-0.000140,20.108775,1.1528,0.427,4.32242,0.00000
2881.00,4.32250,20.165952,-0.000143,20.108743,1.1529,0.427,4.32250,0.00000
2882.00,4.32225,20.165976,-0.000142,20.108734,1.1530,0.427,4.32225,0.00000
2883.00,4.32227,20.165907,-0.000142,20.108627,1.1530,0.427,4.32227,0.00000
2884.00,4.32290,20.165881,-0.000143,20.108627,1.1531,0.428,4.32290,0.00000
2885.00,4.32371,20.165821,-0.000145,20.108574,1.1530,0.428,4.32371,0.00000
2886.00,4.32436,20.165944,-0.000143,20.108677,1.1530,0.428,4.32436,0.00000
2887.00,4.32485,20.165896,-0.000145,20.108663,1.1530,0.428,4.32485,0.00000
2888.00,4.32534,20.165961,-0.000146,20.108693,1.1530,0.428,4.32534,0.00000
2889.00,4.32526,20.166056,-0.000143,20.108728,1.1529,0.428,4.32526,0.00000
2890.00,4.32410,20.166106,-0.000145,20.108735,1.1529,0.428,4.32410,0.00000
2891.00,4.32417,20.166114,-0.000144,20.108726,1.1529,0.428,4.32417,0.00000
2892.00,4.32335,20.166096,-0.000142,20.108649,1.1528,0.428,4.32335,0.00000
2893.00,4.32215,20.166080,-0.000141,20.108607,1.1527,0.428,4.32215,0.00000
2894.00,4.32151,20.166111,-0.000139,20.108607,1.1526,0.428,4.32151,0.00000
2895.00,4.32225,20.166116,-0.000138,20.108604,1.1525,0.428,4.32225,0.00000
2896.00,4.32215,20.166054,-0.000139,20.108556,1.1524,0.428,4.32215,0.00000
2897.00,4.32233,20.166166,-0.000138,20.108631,1.1522,0.428,4.32233,0.00000
2898.00,4.32346,20.166267,-0.000138,20.108764,1.1521,0.428,4.32346,0.00000
2899.00,4.32380,20.166213,-0.000140,20.108669,1.1520,0.428,4.32380,0.00000
2900.00,4.32301,20.166295,-0.000139,20.108698,1.1518,0.428,4.32301,0.00000
2901.00,4.32283,20.166274,-0.000138,20.108658,1.1517,0.428,4.32283,0.00000
2902.00,4.32295,20.166294,-0.000138,20.108663,1.1516,0.428,4.32295,0.00000
2903.00,4.32304,20.166303,-0.000139,20.108591,1.1515,0.428,4.32304,0.00000
2904.00,4.32428,20.166259,-0.000141,20.108567,1.1513,0.428,4.32428,0.00000
2905.00,4.32468,20.166271,-0.000140,20.108602,1.1511,0.428,4.32468,0.00000
2906.00,4.32561,20.166328,-0.000142,20.108736,1.1510,0.429,4.32561,0.00000
2907.00,4.32654,20.166343,-0.000145,20.108796,1.1508,0.429,4.32654,0.00000
2908.00,4.32723,20.166308,-0.000143,20.108814,1.1507,0.429,4.32723,0.00000
2909.00,4.32698,20.166310,-0.000142,20.108801,1.1505,0.429,4.32698,0.00000
2910.00,4.32726,20.166243,-0.000142,20.108752,1.1503,0.429,4.32726,0.00000
2911.00,4.32582,20.166283,-0.000144,20.108732,1.1502,0.429,4.32582,0.00000
2912.00,4.32508,20.166356,-0.000143,20.108753,1.1501,0.429,4.32508,0.00000
2913.00,4.32419,20.166403,-0.000140,20.108760,1.1500,0.429,4.32419,0.00000
2914.00,4.32382,20.166583,-0.000137,20.108888,1.1499,0.429,4.32382,0.00000
2915.00,4.32376,20.166653,-0.000138,20.108934,1.1498,0.429,4.32376,0.00000
2916.00,4.32323,20.166619,-0.000136,20.108839,1.1497,0.429,4.32323,0.00000
2917.00,4.32267,20.166506,-0.000136,20.108731,1.1495,0.429,4.32267,0.00000
2918.00,4.32285,20.166517,-0.000138,20.108742,1.1494,0.429,4.32285,0.00000
2919.00,4.32262,20.166489,-0.000139,20.108701,1.1492,0.429,4.32262,0.00000
2920.00,4.32259,20.166511,-0.000136,20.108658,1.1491,0.429,4.32259,0.00000
2921.00,4.32330,20.166649,-0.000138,20.108735,1.1490,0.429,4.32330,0.00000
2922.00,4.32426,20.166712,-0.000137,20.108752,1.1488,0.429,4.32426,0.00000
2923.00,4.32384,20.166661,-0.000136,20.108599,1.1487,0.429,4.32384,0.00000
2924.00,4.32337,20.166646,-0.000137,20.108520,1.1486,0.429,4.32337,0.00000
2925.00,4.32333,20.166573,-0.000139,20.108416,1.1484,0.429,4.32333,0.00000
2926.00,4.32391,20.166626,-0.000135,20.108455,1.1483,0.429,4.32391,0.00000
2927.00,4.32329,20.166644,-0.000137,20.108416,1.1482,0.429,4.32329,0.00000
2928.00,4.32387,20.166701,-0.000142,20.108509,1.1480,0.430,4.32387,0.00000
2929.00,4.32447,20.166729,-0.000145,20.108552,1.1479,0.430,4.32447,0.00000
2930.00,4.32444,20.166777,-0.000144,20.108598,1.1478,0.430,4.32444,0.00000
2931.00,4.32455,20.166677,-0.000142,20.108516,1.1477,0.430,4.32455,0.00000
2932.00,4.32571,20.166646,-0.000140,20.108522,1.1476,0.430,4.32571,0.00000
2933.00,4.32612,20.166739,-0.000138,20.108576,1.1475,0.430,4.32612,0.00000
2934.00,4.32646,20.166713,-0.000135,20.108563,1.1475,0.430,4.32646,0.00000
2935.00,4.32699,20.166846,-0.000136,20.108622,1.1474,0.430,4.32699,0.00000
2936.00,4.32709,20.166912,-0.000138,20.108670,1.1474,0.430,4.32709,0.00000
2937.00,4.32613,20.166917,-0.000138,20.108617,1.1474,0.430,4.32613,0.00000
2938.00,4.32628,20.166839,-0.000138,20.108549,1.1473,0.430,4.32628,0.00000
2939.00,4.32664,20.166884,-0.000142,20.108504,1.1473,0.430,4.32664,0.00000
2940.00,4.32630,20.166854,-0.000145,20.108509,1.1472,0.431,4.32630,0.00000
2941.00,4.32577,20.166850,-0.000146,20.108525,1.1472,0.431,4.32577,0.00000
2942.00,4.32616,20.166928,-0.000147,20.108595,1.1472,0.431,4.32616,0.00000
2943.00,4.32595,20.167051,-0.000149,20.108665,1.1472,0.431,4.32595,0.00000
2944.00,4.32585,20.167041,-0.000148,20.108731,1.1471,0.431,4.32585,0.00000
2945.00,4.32649,20.167025,-0.000144,20.108708,1.1472,0.431,4.32649,0.00000
2946.00,4.32718,20.167046,-0.000144,20.108666,1.1472,0.431,4.32718,0.00000
2947.00,4.32823,20.167046,-0.000140,20.108666,1.1472,0.431,4.32823,0.00000
2948.00,4.32816,20.167051,-0.000136,20.108658,1.1472,0.431,4.32816,0.00000
2949.00,4.32794,20.167094,-0.000135,20.108693,1.1473,0.431,4.32794,0.00000
2950.00,4.32737,20.167138,-0.000138,20.108715,1.1473,0.431,4.32737,0.00000
2951.00,4.32698,20.167199,-0.000137,20.108749,1.1473,0.431,4.32698,0.00000
2952.00,4.32632,20.167243,-0.000139,20.108717,1.1474,0.431,4.32632,0.00000
2953.00,4.32613,20.167227,-0.000141,20.108714,1.1474,0.431,4.32613,0.00000
2954.00,4.32587,20.167246,-0.000145,20.108657,1.1475,0.432,4.32587,0.00000
2955.00,4.32574,20.167294,-0.000144,20.108680,1.1475,0.432,4.32574,0.00000
2956.00,4.32585,20.167235,-0.000143,20.108606,1.1476,0.432,4.32585,0.00000
2957.00,4.32562,20.167215,-0.000142,20.108595,1.1477,0.432,4.32562,0.00000
2958.00,4.32573,20.167270,-0.000142,20.108589,1.1477,0.432,4.32573,0.00000
2959.00,4.32618,20.167387,-0.000136,20.108685,1.1478,0.432,4.32618,0.00000
2960.00,4.32687,20.167395,-0.000132,20.108636,1.1479,0.431,4.32687,0.00000
2961.00,4.32749,20.167491,-0.000134,20.108699,1.1479,0.431,4.32749,0.00000
2962.00,4.32713,20.167552,-0.000137,20.108749,1.1480,0.432,4.32713,0.00000
2963.00,4.32742,20.167515,-0.000137,20.108695,1.1481,0.432,4.32742,0.00000
2964.00,4.32673,20.167462,-0.000137,20.108630,1.1481,0.432,4.32673,0.00000
2965.00,4.32637,20.167463,-0.000140,20.108647,1.1482,0.432,4.32637,0.00000
2966.00,4.32571,20.167486,-0.000137,20.108626,1.1483,0.432,4.32571,0.00000
2967.00,4.32589,20.167518,-0.000132,20.108634,1.1484,0.432,4.32589,0.00000
2968.00,4.32539,20.167554,-0.000131,20.108697,1.1486,0.432,4.32539,0.00000
2969.00,4.32513,20.167579,-0.000134,20.108716,1.1487,0.432,4.32513,0.00000
2970.00,4.32555,20.167571,-0.000134,20.108721,1.1488,0.432,4.32555,0.00000
2971.00,4.32604,20.167550,-0.000134,20.108692,1.1489,0.432,4.32604,0.00000
2972.00,4.32624,20.167549,-0.000136,20.108700,1.1490,0.432,4.32624,0.00000
2973.00,4.32677,20.167581,-0.000132,20.108670,1.1491,0.432,4.32677,0.00000
2974.00,4.32761,20.167655,-0.000129,20.108752,1.1492,0.432,4.32761,0.00000
2975.00,4.32681,20.167675,-0.000128,20.108727,1.1494,0.432,4.32681,0.00000
2976.00,4.32583,20.167686,-0.000128,20.108718,1.1495,0.432,4.32583,0.00000
2977.00,4.32541,20.167731,-0.000130,20.108721,1.1496,0.432,4.32541,0.00000
2978.00,4.32521,20.167748,-0.000131,20.108719,1.1498,0.432,4.32521,0.00000
2979.00,4.32520,20.167634,-0.000130,20.108497,1.1499,0.432,4.32520,0.00000
2980.00,4.32494,20.167657,-0.000130,20.108470,1.1500,0.432,4.32494,0.00000
2981.00,4.32520,20.167685,-0.000132,20.108503,1.1501,0.432,4.32520,0.00000
2982.00,4.32522,20.167658,-0.000132,20.108474,1.1502,0.432,4.32522,0.00000
2983.00,4.32465,20.167668,-0.000134,20.108488,1.1503,0.432,4.32465,0.00000
2984.00,4.32466,20.167822,-0.000136,20.108669,1.1505,0.432,4.32466,0.00000
2985.00,4.32546,20.167860,-0.000137,20.108694,1.1506,0.432,4.32546,0.00000
2986.00,4.32517,20.167944,-0.000138,20.108754,1.1508,0.433,4.32517,0.00000
2987.00,4.32589,20.168007,-0.000138,20.108738,1.1509,0.433,4.32589,0.00000
2988.00,4.32579,20.168026,-0.000141,20.108708,1.1510,0.433,4.32579,0.00000
2989.00,4.32528,20.167969,-0.000143,20.108630,1.1511,0.433,4.32528,0.00000
2990.00,4.32480,20.167982,-0.000143,20.108691,1.1512,0.433,4.32480,0.00000
2991.00,4.32514,20.167902,-0.000142,20.108606,1.1513,0.433,4.32514,0.00000
2992.00,4.32472,20.167899,-0.000137,20.108622,1.1514,0.433,4.32472,0.00000
2993.00,4.32557,20.167955,-0.000133,20.108671,1.1516,0.433,4.32557,0.00000
2994.00,4.32601,20.168038,-0.000133,20.108738,1.1517,0.433,4.32601,0.00000
2995.00,4.32575,20.168089,-0.000133,20.108703,1.1518,0.433,4.32575,0.00000
2996.00,4.32533,20.168177,-0.000131,20.108751,1.1519,0.433,4.32533,0.00000
2997.00,4.32499,20.168087,-0.000135,20.108661,1.1520,0.433,4.32499,0.00000
2998.00,4.32448,20.168136,-0.000134,20.108727,1.1521,0.433,4.32448,0.00000
2999.00,4.32443,20.168037,-0.000135,20.108658,1.1522,0.433,4.32443,0.00000
3000.00,4.32511,20.168038,-0.000136,20.108683,1.1523,0.433,4.32511,0.00000
3001.00,4.32519,20.167992,-0.000135,20.108632,1.1524,0.433,4.32519,0.00000
3002.00,4.32550,20.168104,-0.000134,20.108681,1.1525,0.433,4.32550,0.00000
3003.00,4.32507,20.168080,-0.000136,20.108612,1.1525,0.433,4.32507,0.00000
3004.00,4.32527,20.168156,-0.000134,20.108656,1.1526,0.433,4.32527,0.00000
3005.00,4.32472,20.168257,-0.000135,20.108675,1.1527,0.433,4.32472,0.00000
3006.00,4.32520,20.168363,-0.000138,20.108770,1.1527,0.434,4.32520,0.00000
3007.00,4.32522,20.168392,-0.000140,20.108816,1.1527,0.434,4.32522,0.00000
3008.00,4.32534,20.168365,-0.000142,20.108792,1.1527,0.434,4.32534,0.00000
3009.00,4.32539,20.168459,-0.000139,20.108822,1.1527,0.434,4.32539,0.00000
3010.00,4.32595,20.168332,-0.000137,20.108720,1.1527,0.434,4.32595,0.00000
3011.00,4.32599,20.168255,-0.000137,20.108583,1.1527,0.434,4.32599,0.00000
3012.00,4.32583,20.168180,-0.000135,20.108474,1.1527,0.434,4.32583,0.00000
3013.00,4.32615,20.168220,-0.000132,20.108471,1.1528,0.434,4.32615,0.00000
3014.00,4.32560,20.168191,-0.000132,20.108408,1.1528,0.434,4.32560,0.00000
3015.00,4.32466,20.168252,-0.000133,20.108434,1.1529,0.434,4.32466,0.00000
3016.00,4.32414,20.168247,-0.000135,20.108416,1.1529,0.434,4.32414,0.00000
3017.00,4.32344,20.168368,-0.000133,20.108475,1.1530,0.434,4.32344,0.00000
3018.00,4.32340,20.168438,-0.000135,20.108478,1.1531,0.434,4.32340,0.00000
3019.00,4.32300,20.168433,-0.000135,20.108462,1.1531,0.434,4.32300,0.00000
3020.00,4.32343,20.168480,-0.000140,20.108468,1.1531,0.434,4.32343,0.00000
3021.00,4.32387,20.168580,-0.000136,20.108518,1.1532,0.434,4.32387,0.00000
3022.00,4.32469,20.168578,-0.000135,20.108535,1.1532,0.434,4.32469,0.00000
