# Supplementary material for: A nucleotide-sensing oligomerization mechanism that controls NrdR-dependent transcription of ribonucleotide reductases
Source: Nat Commun. 2022 May 16;13:2700. doi: 10.1038/s41467-022-30328-1 (PMC9110341; doi:10.1038/s41467-022-30328-1)
Supplement: Supplementary file 10 — Source Data [file 41467_2022_30328_MOESM10_ESM.zip › Source data NrdR/Suppl Fig 12 source data/ITC at 20 degrees (Suppl Fig 12a,c)/AMP to NrdR/R21AMP315toNrdR20deg20.itc]

$ITC
$ 20 
$NOT
$ 20 
$ 120 
$ 1000 
$ 5 
$ 2 
$ADCGainCode:  0 
$False,True,True
$ 0.7 , 1.4 , 120 , 5 
$ 2 , 4 , 180 , 5 
$ 2 , 4 , 180 , 5 
$ 2 , 4 , 180 , 5 
$ 2 , 4 , 180 , 5 
$ 2 , 4 , 180 , 5 
$ 2 , 4 , 180 , 5 
$ 2 , 4 , 180 , 5 
$ 2 , 4 , 180 , 5 
$ 2 , 4 , 180 , 5 
$ 2 , 4 , 180 , 5 
$ 2 , 4 , 180 , 5 
$ 2 , 4 , 180 , 5 
$ 2 , 4 , 180 , 5 
$ 2 , 4 , 180 , 5 
$ 2 , 4 , 180 , 5 
$ 2 , 4 , 180 , 5 
$ 2 , 4 , 180 , 5 
$ 2 , 4 , 180 , 5 
$ 2 , 4 , 180 , 5 
# 0 
# 0.315 
# 0.02 
# 0.2068 
# 20 
# 3.8602 
# 9.74 
?
% ITC200_05.14.976
% 0.2068 
% 3.8602 
%-0.590864 , 29.66499 
% 0.034375 , 29.28716 
% 0.8333333 
% 168160 , 168170 
% 0.25 , 81 
%-0.002934 ,-0.034078 
%-20 , 8 
% 0 , 0 
% 0 
% 128000       127243 
% 43.1 
% 500 , 750 , 1000 , 750 
% 0.04257 ,-0.00249 , 0.000047734 ,-0.000000435026 , 0.00000000201917 
% ITC200 Ver: 1.26.3
@0
5.00,4.42394,20.087548,-0.000204,20.083205,0.7059,0.242,4.42394,0.00000
6.00,4.42384,20.087544,-0.000208,20.083251,0.7062,0.242,4.42384,0.00000
7.00,4.42300,20.087521,-0.000208,20.083231,0.7065,0.243,4.42300,0.00000
8.00,4.42307,20.087581,-0.000213,20.083223,0.7069,0.243,4.42307,0.00000
9.00,4.42277,20.087561,-0.000216,20.083195,0.7072,0.243,4.42277,0.00000
10.00,4.42221,20.087617,-0.000214,20.083216,0.7075,0.243,4.42221,0.00000
11.00,4.42201,20.087712,-0.000215,20.083244,0.7078,0.243,4.42201,0.00000
12.00,4.42285,20.087763,-0.000217,20.083261,0.7081,0.244,4.42285,0.00000
13.00,4.42286,20.087738,-0.000213,20.083245,0.7085,0.244,4.42286,0.00000
14.00,4.42244,20.087830,-0.000212,20.083297,0.7088,0.244,4.42244,0.00000
15.00,4.42280,20.087816,-0.000212,20.083280,0.7091,0.244,4.42280,0.00000
16.00,4.42278,20.087756,-0.000208,20.083236,0.7094,0.244,4.42278,0.00000
17.00,4.42247,20.087764,-0.000206,20.083211,0.7097,0.244,4.42247,0.00000
18.00,4.42274,20.087801,-0.000207,20.083260,0.7100,0.244,4.42274,0.00000
19.00,4.42290,20.087720,-0.000208,20.083199,0.7103,0.244,4.42290,0.00000
20.00,4.42229,20.087753,-0.000210,20.083170,0.7107,0.244,4.42229,0.00000
21.00,4.42213,20.087878,-0.000210,20.083203,0.7110,0.244,4.42213,0.00000
22.00,4.42163,20.087987,-0.000207,20.083305,0.7113,0.244,4.42163,0.00000
23.00,4.42076,20.088045,-0.000206,20.083340,0.7117,0.244,4.42076,0.00000
24.00,4.42117,20.088158,-0.000206,20.083410,0.7120,0.244,4.42117,0.00000
25.00,4.42111,20.088286,-0.000203,20.083525,0.7123,0.244,4.42111,0.00000
26.00,4.42073,20.088321,-0.000201,20.083563,0.7127,0.244,4.42073,0.00000
27.00,4.42190,20.088353,-0.000203,20.083556,0.7130,0.245,4.42190,0.00000
28.00,4.42277,20.088340,-0.000203,20.083480,0.7133,0.245,4.42277,0.00000
29.00,4.42247,20.088392,-0.000204,20.083489,0.7137,0.245,4.42247,0.00000
30.00,4.42311,20.088289,-0.000206,20.083362,0.7140,0.245,4.42311,0.00000
31.00,4.42317,20.088260,-0.000206,20.083317,0.7144,0.245,4.42317,0.00000
32.00,4.42226,20.088211,-0.000205,20.083236,0.7147,0.245,4.42226,0.00000
33.00,4.42150,20.088230,-0.000205,20.083274,0.7151,0.245,4.42150,0.00000
34.00,4.42158,20.088215,-0.000208,20.083261,0.7154,0.245,4.42158,0.00000
35.00,4.42062,20.088208,-0.000207,20.083253,0.7158,0.245,4.42062,0.00000
36.00,4.42037,20.088239,-0.000206,20.083235,0.7162,0.246,4.42037,0.00000
37.00,4.42079,20.088219,-0.000210,20.083225,0.7166,0.246,4.42079,0.00000
38.00,4.42072,20.088208,-0.000211,20.083182,0.7170,0.246,4.42072,0.00000
39.00,4.42029,20.088214,-0.000207,20.083173,0.7173,0.246,4.42029,0.00000
40.00,4.42106,20.088267,-0.000203,20.083177,0.7177,0.246,4.42106,0.00000
41.00,4.42179,20.088200,-0.000203,20.083117,0.7181,0.246,4.42179,0.00000
42.00,4.42170,20.088262,-0.000202,20.083155,0.7185,0.246,4.42170,0.00000
43.00,4.42209,20.088315,-0.000203,20.083154,0.7189,0.246,4.42209,0.00000
44.00,4.42232,20.088282,-0.000204,20.083076,0.7193,0.246,4.42232,0.00000
45.00,4.42267,20.088244,-0.000209,20.083086,0.7197,0.247,4.42267,0.00000
46.00,4.42221,20.088315,-0.000208,20.083178,0.7201,0.247,4.42221,0.00000
47.00,4.42169,20.088366,-0.000205,20.083223,0.7205,0.247,4.42169,0.00000
48.00,4.42151,20.088392,-0.000205,20.083261,0.7209,0.247,4.42151,0.00000
49.00,4.42199,20.088441,-0.000201,20.083324,0.7213,0.247,4.42199,0.00000
50.00,4.42065,20.088516,-0.000200,20.083359,0.7217,0.247,4.42065,0.00000
51.00,4.41987,20.088502,-0.000199,20.083286,0.7221,0.247,4.41987,0.00000
52.00,4.41990,20.088486,-0.000199,20.083247,0.7225,0.247,4.41990,0.00000
53.00,4.42028,20.088467,-0.000200,20.083235,0.7229,0.247,4.42028,0.00000
54.00,4.42004,20.088456,-0.000201,20.083197,0.7233,0.247,4.42004,0.00000
55.00,4.42043,20.088546,-0.000200,20.083252,0.7237,0.247,4.42043,0.00000
56.00,4.42149,20.088644,-0.000201,20.083342,0.7241,0.248,4.42149,0.00000
57.00,4.42267,20.088668,-0.000200,20.083323,0.7245,0.248,4.42267,0.00000
58.00,4.42202,20.088627,-0.000200,20.083312,0.7249,0.248,4.42202,0.00000
59.00,4.42140,20.088689,-0.000199,20.083347,0.7253,0.248,4.42140,0.00000
60.00,4.42083,20.088657,-0.000200,20.083273,0.7258,0.248,4.42083,0.00000
61.00,4.41936,20.088690,-0.000199,20.083241,0.7262,0.248,4.41936,0.00000
62.00,4.41755,20.088661,-0.000203,20.083176,0.7266,0.248,4.41755,0.00000
63.00,4.41671,20.088748,-0.000202,20.083147,0.7270,0.248,4.41671,0.00000
64.00,4.41626,20.088766,-0.000204,20.083139,0.7274,0.248,4.41626,0.00000
65.00,4.41627,20.088774,-0.000202,20.083138,0.7277,0.248,4.41627,0.00000
66.00,4.41680,20.088706,-0.000200,20.083066,0.7281,0.248,4.41680,0.00000
67.00,4.41699,20.088797,-0.000199,20.083103,0.7285,0.248,4.41699,0.00000
68.00,4.41812,20.088888,-0.000199,20.083164,0.7289,0.248,4.41812,0.00000
69.00,4.41786,20.088876,-0.000198,20.083113,0.7293,0.248,4.41786,0.00000
70.00,4.41879,20.088951,-0.000197,20.083152,0.7297,0.248,4.41879,0.00000
71.00,4.41920,20.089038,-0.000200,20.083214,0.7300,0.249,4.41920,0.00000
72.00,4.42002,20.089056,-0.000202,20.083246,0.7304,0.249,4.42002,0.00000
73.00,4.42009,20.089027,-0.000205,20.083213,0.7307,0.249,4.42009,0.00000
74.00,4.42148,20.089094,-0.000204,20.083263,0.7311,0.249,4.42148,0.00000
75.00,4.42133,20.089029,-0.000207,20.083187,0.7315,0.250,4.42133,0.00000
76.00,4.42172,20.089034,-0.000205,20.083221,0.7318,0.250,4.42172,0.00000
77.00,4.42174,20.089008,-0.000203,20.083222,0.7322,0.250,4.42174,0.00000
78.00,4.42129,20.089042,-0.000200,20.083236,0.7326,0.250,4.42129,0.00000
79.00,4.42038,20.089077,-0.000200,20.083267,0.7329,0.250,4.42038,0.00000
80.00,4.42088,20.089143,-0.000197,20.083329,0.7333,0.250,4.42088,0.00000
81.00,4.42062,20.089129,-0.000200,20.083250,0.7336,0.250,4.42062,0.00000
82.00,4.42002,20.089190,-0.000200,20.083253,0.7340,0.250,4.42002,0.00000
83.00,4.41973,20.089201,-0.000199,20.083239,0.7343,0.250,4.41973,0.00000
84.00,4.41970,20.089187,-0.000199,20.083158,0.7346,0.250,4.41970,0.00000
85.00,4.41825,20.089226,-0.000202,20.083136,0.7350,0.250,4.41825,0.00000
86.00,4.41809,20.089271,-0.000201,20.083153,0.7353,0.250,4.41809,0.00000
87.00,4.41779,20.089279,-0.000199,20.083104,0.7357,0.250,4.41779,0.00000
88.00,4.41848,20.089291,-0.000197,20.083058,0.7360,0.250,4.41848,0.00000
89.00,4.41894,20.089293,-0.000198,20.083068,0.7363,0.250,4.41894,0.00000
90.00,4.41982,20.089321,-0.000196,20.083049,0.7366,0.250,4.41982,0.00000
91.00,4.42009,20.089361,-0.000194,20.083049,0.7370,0.250,4.42009,0.00000
92.00,4.42027,20.089446,-0.000193,20.083097,0.7373,0.250,4.42027,0.00000
93.00,4.41932,20.089510,-0.000194,20.083145,0.7377,0.250,4.41932,0.00000
94.00,4.41845,20.089565,-0.000193,20.083167,0.7380,0.250,4.41845,0.00000
95.00,4.41801,20.089560,-0.000195,20.083170,0.7384,0.251,4.41801,0.00000
96.00,4.41735,20.089617,-0.000196,20.083218,0.7387,0.251,4.41735,0.00000
97.00,4.41792,20.089545,-0.000196,20.083146,0.7391,0.251,4.41792,0.00000
98.00,4.41852,20.089544,-0.000194,20.083103,0.7394,0.251,4.41852,0.00000
99.00,4.41889,20.089559,-0.000195,20.083093,0.7397,0.251,4.41889,0.00000
100.00,4.41927,20.089579,-0.000195,20.083105,0.7401,0.251,4.41927,0.00000
101.00,4.41947,20.089529,-0.000197,20.083052,0.7404,0.251,4.41947,0.00000
102.00,4.41912,20.089571,-0.000202,20.083119,0.7407,0.251,4.41912,0.00000
103.00,4.41916,20.089543,-0.000205,20.083157,0.7410,0.252,4.41916,0.00000
104.00,4.41921,20.089578,-0.000204,20.083191,0.7413,0.252,4.41921,0.00000
105.00,4.41893,20.089613,-0.000203,20.083156,0.7416,0.252,4.41893,0.00000
106.00,4.41919,20.089633,-0.000203,20.083169,0.7419,0.252,4.41919,0.00000
107.00,4.42022,20.089660,-0.000202,20.083167,0.7422,0.252,4.42022,0.00000
108.00,4.42079,20.089767,-0.000203,20.083241,0.7425,0.252,4.42079,0.00000
109.00,4.42186,20.089788,-0.000204,20.083249,0.7428,0.252,4.42186,0.00000
110.00,4.42230,20.089833,-0.000206,20.083310,0.7430,0.252,4.42230,0.00000
111.00,4.42194,20.089860,-0.000205,20.083237,0.7433,0.252,4.42194,0.00000
112.00,4.42151,20.089922,-0.000201,20.083260,0.7436,0.252,4.42151,0.00000
113.00,4.42041,20.089894,-0.000199,20.083184,0.7439,0.252,4.42041,0.00000
114.00,4.41930,20.089950,-0.000199,20.083190,0.7442,0.252,4.41930,0.00000
115.00,4.41836,20.089964,-0.000196,20.083153,0.7445,0.252,4.41836,0.00000
116.00,4.41744,20.089996,-0.000195,20.083213,0.7448,0.252,4.41744,0.00000
117.00,4.41623,20.089963,-0.000198,20.083181,0.7450,0.253,4.41623,0.00000
118.00,4.41611,20.089979,-0.000200,20.083151,0.7453,0.253,4.41611,0.00000
119.00,4.41637,20.089935,-0.000200,20.083135,0.7456,0.253,4.41637,0.00000
120.00,4.41718,20.089940,-0.000203,20.083158,0.7458,0.253,4.41718,0.00000
@1,0.7000,1.4, 120.038999999997 
121.00,4.41828,20.089951,-0.000205,20.083167,0.7461,0.253,4.41828,0.00000
122.00,4.41781,20.089996,-0.000205,20.083146,0.7464,0.253,4.41781,0.00000
123.00,4.41003,20.090099,-0.000208,20.083203,0.7467,0.253,4.41003,0.00000
124.00,4.39586,20.090117,-0.000208,20.083126,0.7469,0.254,4.39586,0.00000
125.00,4.38124,20.090061,-0.000210,20.083043,0.7472,0.254,4.38124,0.00000
126.00,4.36895,20.090140,-0.000210,20.083078,0.7475,0.254,4.36895,0.00000
127.00,4.35888,20.090225,-0.000210,20.083141,0.7478,0.254,4.35888,0.00000
128.00,4.35730,20.090184,-0.000207,20.083120,0.7481,0.254,4.35730,0.00000
129.00,4.36207,20.090272,-0.000205,20.083204,0.7483,0.254,4.36207,0.00000
130.00,4.36833,20.090429,-0.000201,20.083329,0.7486,0.254,4.36833,0.00000
131.00,4.37294,20.090403,-0.000202,20.083309,0.7489,0.254,4.37294,0.00000
132.00,4.37716,20.090443,-0.000201,20.083334,0.7492,0.254,4.37716,0.00000
133.00,4.37965,20.090508,-0.000203,20.083365,0.7495,0.255,4.37965,0.00000
134.00,4.38184,20.090481,-0.000203,20.083283,0.7498,0.255,4.38184,0.00000
135.00,4.38370,20.090453,-0.000200,20.083238,0.7502,0.255,4.38370,0.00000
136.00,4.38493,20.090529,-0.000198,20.083261,0.7505,0.255,4.38493,0.00000
137.00,4.38679,20.090544,-0.000199,20.083243,0.7508,0.255,4.38679,0.00000
138.00,4.38882,20.090560,-0.000198,20.083227,0.7511,0.255,4.38882,0.00000
139.00,4.39037,20.090707,-0.000199,20.083358,0.7514,0.255,4.39037,0.00000
140.00,4.39124,20.090722,-0.000204,20.083285,0.7516,0.255,4.39124,0.00000
141.00,4.39245,20.090719,-0.000205,20.083266,0.7519,0.255,4.39245,0.00000
142.00,4.39240,20.090679,-0.000206,20.083232,0.7522,0.256,4.39240,0.00000
143.00,4.39298,20.090714,-0.000207,20.083275,0.7525,0.256,4.39298,0.00000
144.00,4.39441,20.090671,-0.000202,20.083224,0.7528,0.256,4.39441,0.00000
145.00,4.39501,20.090784,-0.000196,20.083364,0.7531,0.255,4.39501,0.00000
146.00,4.39584,20.090850,-0.000196,20.083416,0.7534,0.256,4.39584,0.00000
147.00,4.39708,20.090872,-0.000193,20.083389,0.7537,0.255,4.39708,0.00000
148.00,4.39741,20.090922,-0.000192,20.083364,0.7540,0.255,4.39741,0.00000
149.00,4.39810,20.090888,-0.000194,20.083340,0.7543,0.256,4.39810,0.00000
150.00,4.39927,20.090817,-0.000199,20.083257,0.7546,0.256,4.39927,0.00000
151.00,4.40050,20.090804,-0.000198,20.083250,0.7549,0.256,4.40050,0.00000
152.00,4.40034,20.090811,-0.000200,20.083255,0.7552,0.256,4.40034,0.00000
153.00,4.40169,20.090782,-0.000196,20.083251,0.7555,0.256,4.40169,0.00000
154.00,4.40195,20.090866,-0.000194,20.083289,0.7558,0.256,4.40195,0.00000
155.00,4.40272,20.090930,-0.000194,20.083322,0.7561,0.256,4.40272,0.00000
156.00,4.40327,20.090913,-0.000194,20.083280,0.7564,0.256,4.40327,0.00000
157.00,4.40522,20.090963,-0.000193,20.083324,0.7567,0.256,4.40522,0.00000
158.00,4.40595,20.090927,-0.000197,20.083236,0.7571,0.256,4.40595,0.00000
159.00,4.40697,20.090913,-0.000201,20.083213,0.7574,0.257,4.40697,0.00000
160.00,4.40772,20.090893,-0.000199,20.083204,0.7577,0.257,4.40772,0.00000
161.00,4.40812,20.090935,-0.000198,20.083202,0.7580,0.257,4.40812,0.00000
162.00,4.40806,20.090932,-0.000196,20.083157,0.7583,0.257,4.40806,0.00000
163.00,4.40835,20.090967,-0.000198,20.083200,0.7586,0.257,4.40835,0.00000
164.00,4.40842,20.090972,-0.000198,20.083180,0.7589,0.257,4.40842,0.00000
165.00,4.40858,20.090995,-0.000200,20.083175,0.7592,0.257,4.40858,0.00000
166.00,4.40864,20.091078,-0.000202,20.083215,0.7596,0.257,4.40864,0.00000
167.00,4.40943,20.091124,-0.000202,20.083219,0.7599,0.257,4.40943,0.00000
168.00,4.40974,20.091169,-0.000197,20.083265,0.7602,0.257,4.40974,0.00000
169.00,4.40966,20.091221,-0.000193,20.083277,0.7605,0.257,4.40966,0.00000
170.00,4.40970,20.091284,-0.000193,20.083282,0.7608,0.257,4.40970,0.00000
171.00,4.40998,20.091228,-0.000191,20.083238,0.7611,0.257,4.40998,0.00000
172.00,4.40982,20.091235,-0.000193,20.083245,0.7614,0.257,4.40982,0.00000
173.00,4.40985,20.091228,-0.000197,20.083181,0.7617,0.258,4.40985,0.00000
174.00,4.41055,20.091211,-0.000199,20.083160,0.7620,0.258,4.41055,0.00000
175.00,4.41133,20.091197,-0.000199,20.083140,0.7623,0.258,4.41133,0.00000
176.00,4.41179,20.091185,-0.000201,20.083082,0.7626,0.258,4.41179,0.00000
177.00,4.41135,20.091208,-0.000200,20.083081,0.7629,0.258,4.41135,0.00000
178.00,4.41224,20.091276,-0.000201,20.083149,0.7632,0.258,4.41224,0.00000
179.00,4.41218,20.091316,-0.000201,20.083165,0.7634,0.258,4.41218,0.00000
180.00,4.41229,20.091362,-0.000200,20.083163,0.7637,0.258,4.41229,0.00000
181.00,4.41296,20.091421,-0.000199,20.083206,0.7639,0.258,4.41296,0.00000
182.00,4.41374,20.091452,-0.000198,20.083223,0.7642,0.258,4.41374,0.00000
183.00,4.41288,20.091429,-0.000200,20.083154,0.7644,0.258,4.41288,0.00000
184.00,4.41320,20.091452,-0.000202,20.083175,0.7647,0.258,4.41320,0.00000
185.00,4.41294,20.091448,-0.000204,20.083178,0.7650,0.259,4.41294,0.00000
186.00,4.41225,20.091521,-0.000203,20.083220,0.7652,0.259,4.41225,0.00000
187.00,4.41221,20.091491,-0.000202,20.083159,0.7655,0.259,4.41221,0.00000
188.00,4.41304,20.091543,-0.000199,20.083156,0.7657,0.259,4.41304,0.00000
189.00,4.41325,20.091544,-0.000197,20.083120,0.7660,0.259,4.41325,0.00000
190.00,4.41310,20.091530,-0.000195,20.083087,0.7662,0.259,4.41310,0.00000
191.00,4.41422,20.091472,-0.000198,20.083029,0.7665,0.259,4.41422,0.00000
192.00,4.41444,20.091538,-0.000201,20.083122,0.7667,0.259,4.41444,0.00000
193.00,4.41423,20.091567,-0.000204,20.083177,0.7669,0.259,4.41423,0.00000
194.00,4.41398,20.091586,-0.000206,20.083152,0.7672,0.260,4.41398,0.00000
195.00,4.41375,20.091639,-0.000205,20.083186,0.7674,0.260,4.41375,0.00000
196.00,4.41199,20.091642,-0.000203,20.083176,0.7676,0.260,4.41199,0.00000
197.00,4.41201,20.091649,-0.000201,20.083118,0.7678,0.260,4.41201,0.00000
198.00,4.41227,20.091618,-0.000201,20.083073,0.7680,0.260,4.41227,0.00000
199.00,4.41253,20.091627,-0.000200,20.083094,0.7682,0.260,4.41253,0.00000
200.00,4.41327,20.091671,-0.000200,20.083110,0.7685,0.260,4.41327,0.00000
201.00,4.41438,20.091734,-0.000198,20.083134,0.7687,0.260,4.41438,0.00000
202.00,4.41404,20.091806,-0.000196,20.083192,0.7689,0.260,4.41404,0.00000
203.00,4.41379,20.091922,-0.000197,20.083273,0.7692,0.260,4.41379,0.00000
204.00,4.41370,20.091998,-0.000199,20.083370,0.7694,0.260,4.41370,0.00000
205.00,4.41333,20.092068,-0.000204,20.083435,0.7697,0.260,4.41333,0.00000
206.00,4.41310,20.092098,-0.000208,20.083422,0.7699,0.261,4.41310,0.00000
207.00,4.41358,20.092087,-0.000212,20.083335,0.7702,0.261,4.41358,0.00000
208.00,4.41407,20.092029,-0.000212,20.083248,0.7704,0.261,4.41407,0.00000
209.00,4.41355,20.092050,-0.000206,20.083205,0.7707,0.261,4.41355,0.00000
210.00,4.41312,20.091934,-0.000202,20.083076,0.7709,0.261,4.41312,0.00000
211.00,4.41285,20.092001,-0.000201,20.083134,0.7711,0.261,4.41285,0.00000
212.00,4.41341,20.092014,-0.000198,20.083142,0.7714,0.261,4.41341,0.00000
213.00,4.41375,20.092038,-0.000196,20.083192,0.7716,0.261,4.41375,0.00000
214.00,4.41411,20.091994,-0.000199,20.083104,0.7718,0.261,4.41411,0.00000
215.00,4.41441,20.092102,-0.000200,20.083158,0.7721,0.261,4.41441,0.00000
216.00,4.41496,20.092026,-0.000197,20.083058,0.7723,0.261,4.41496,0.00000
217.00,4.41387,20.092026,-0.000199,20.083047,0.7725,0.261,4.41387,0.00000
218.00,4.41288,20.092040,-0.000199,20.082978,0.7727,0.261,4.41288,0.00000
219.00,4.41306,20.092134,-0.000198,20.083041,0.7730,0.262,4.41306,0.00000
220.00,4.41329,20.092111,-0.000197,20.082996,0.7732,0.262,4.41329,0.00000
221.00,4.41274,20.092160,-0.000202,20.083031,0.7734,0.262,4.41274,0.00000
222.00,4.41267,20.092216,-0.000204,20.083044,0.7736,0.262,4.41267,0.00000
223.00,4.41326,20.092174,-0.000206,20.083020,0.7738,0.262,4.41326,0.00000
224.00,4.41319,20.092103,-0.000206,20.082970,0.7740,0.262,4.41319,0.00000
225.00,4.41312,20.092116,-0.000207,20.082947,0.7742,0.262,4.41312,0.00000
226.00,4.41345,20.092159,-0.000206,20.082934,0.7744,0.263,4.41345,0.00000
227.00,4.41369,20.092214,-0.000202,20.083002,0.7746,0.263,4.41369,0.00000
228.00,4.41332,20.092327,-0.000202,20.083042,0.7748,0.263,4.41332,0.00000
229.00,4.41331,20.092420,-0.000207,20.083081,0.7750,0.263,4.41331,0.00000
230.00,4.41344,20.092479,-0.000207,20.083142,0.7752,0.263,4.41344,0.00000
231.00,4.41413,20.092497,-0.000206,20.083182,0.7754,0.263,4.41413,0.00000
232.00,4.41470,20.092470,-0.000208,20.083119,0.7755,0.263,4.41470,0.00000
233.00,4.41527,20.092474,-0.000208,20.083119,0.7757,0.264,4.41527,0.00000
234.00,4.41514,20.092449,-0.000203,20.083079,0.7759,0.263,4.41514,0.00000
235.00,4.41602,20.092453,-0.000202,20.083070,0.7760,0.263,4.41602,0.00000
236.00,4.41552,20.092447,-0.000198,20.083040,0.7762,0.263,4.41552,0.00000
237.00,4.41540,20.092453,-0.000194,20.083028,0.7764,0.263,4.41540,0.00000
238.00,4.41412,20.092468,-0.000192,20.083012,0.7766,0.263,4.41412,0.00000
239.00,4.41388,20.092492,-0.000190,20.083053,0.7768,0.263,4.41388,0.00000
240.00,4.41271,20.092498,-0.000192,20.083040,0.7770,0.263,4.41271,0.00000
@2,2.0000,4.0, 240.065000000002 
241.00,4.41284,20.092501,-0.000192,20.083009,0.7772,0.263,4.41284,0.00000
242.00,4.41216,20.092552,-0.000193,20.082993,0.7774,0.263,4.41216,0.00000
243.00,4.40471,20.092603,-0.000194,20.083079,0.7776,0.264,4.40471,0.00000
244.00,4.38609,20.092623,-0.000199,20.083073,0.7778,0.264,4.38609,0.00000
245.00,4.35776,20.092678,-0.000201,20.083131,0.7780,0.264,4.35776,0.00000
246.00,4.32299,20.092727,-0.000204,20.083147,0.7782,0.264,4.32299,0.00000
247.00,4.28978,20.092728,-0.000207,20.083160,0.7785,0.264,4.28978,0.00000
248.00,4.26770,20.092750,-0.000207,20.083087,0.7787,0.265,4.26770,0.00000
249.00,4.26006,20.092778,-0.000205,20.083055,0.7789,0.265,4.26006,0.00000
250.00,4.26452,20.092812,-0.000205,20.083015,0.7791,0.265,4.26452,0.00000
251.00,4.27705,20.092855,-0.000204,20.083009,0.7793,0.265,4.27705,0.00000
252.00,4.28940,20.092933,-0.000207,20.083026,0.7795,0.265,4.28940,0.00000
253.00,4.29784,20.092887,-0.000210,20.082951,0.7797,0.265,4.29784,0.00000
254.00,4.30513,20.092923,-0.000215,20.082969,0.7799,0.266,4.30513,0.00000
255.00,4.30991,20.092940,-0.000215,20.082965,0.7801,0.266,4.30991,0.00000
256.00,4.31219,20.092984,-0.000218,20.083048,0.7803,0.266,4.31219,0.00000
257.00,4.31429,20.092935,-0.000215,20.083005,0.7805,0.266,4.31429,0.00000
258.00,4.31717,20.092968,-0.000213,20.083097,0.7808,0.266,4.31717,0.00000
259.00,4.31844,20.093005,-0.000210,20.083130,0.7810,0.266,4.31844,0.00000
260.00,4.32020,20.093042,-0.000205,20.083138,0.7813,0.266,4.32020,0.00000
261.00,4.32288,20.093037,-0.000201,20.083077,0.7815,0.266,4.32288,0.00000
262.00,4.32520,20.093057,-0.000198,20.083102,0.7818,0.266,4.32520,0.00000
263.00,4.32789,20.093108,-0.000196,20.083092,0.7821,0.266,4.32789,0.00000
264.00,4.33102,20.093176,-0.000196,20.083129,0.7824,0.266,4.33102,0.00000
265.00,4.33420,20.093121,-0.000199,20.083106,0.7826,0.266,4.33420,0.00000
266.00,4.33718,20.093170,-0.000201,20.083158,0.7829,0.266,4.33718,0.00000
267.00,4.34074,20.093154,-0.000201,20.083135,0.7832,0.266,4.34074,0.00000
268.00,4.34361,20.093214,-0.000201,20.083122,0.7835,0.266,4.34361,0.00000
269.00,4.34615,20.093170,-0.000200,20.083028,0.7837,0.266,4.34615,0.00000
270.00,4.34921,20.093237,-0.000197,20.083047,0.7840,0.266,4.34921,0.00000
271.00,4.35217,20.093216,-0.000195,20.083003,0.7843,0.266,4.35217,0.00000
272.00,4.35457,20.093263,-0.000197,20.083038,0.7846,0.266,4.35457,0.00000
273.00,4.35781,20.093234,-0.000196,20.083075,0.7849,0.266,4.35781,0.00000
274.00,4.35996,20.093271,-0.000195,20.083156,0.7851,0.266,4.35996,0.00000
275.00,4.36094,20.093212,-0.000193,20.083151,0.7854,0.266,4.36094,0.00000
276.00,4.36249,20.093328,-0.000192,20.083216,0.7857,0.266,4.36249,0.00000
277.00,4.36428,20.093331,-0.000193,20.083229,0.7860,0.266,4.36428,0.00000
278.00,4.36477,20.093392,-0.000193,20.083215,0.7862,0.267,4.36477,0.00000
279.00,4.36588,20.093382,-0.000194,20.083185,0.7865,0.267,4.36588,0.00000
280.00,4.36761,20.093465,-0.000201,20.083168,0.7867,0.267,4.36761,0.00000
281.00,4.36909,20.093359,-0.000203,20.083054,0.7870,0.267,4.36909,0.00000
282.00,4.37021,20.093402,-0.000205,20.083049,0.7872,0.267,4.37021,0.00000
283.00,4.37252,20.093396,-0.000207,20.083033,0.7875,0.267,4.37252,0.00000
284.00,4.37485,20.093396,-0.000207,20.082995,0.7877,0.268,4.37485,0.00000
285.00,4.37586,20.093395,-0.000206,20.083011,0.7879,0.268,4.37586,0.00000
286.00,4.37745,20.093521,-0.000206,20.083104,0.7882,0.268,4.37745,0.00000
287.00,4.37897,20.093558,-0.000206,20.083089,0.7885,0.268,4.37897,0.00000
288.00,4.38043,20.093586,-0.000206,20.083107,0.7887,0.268,4.38043,0.00000
289.00,4.38208,20.093644,-0.000206,20.083132,0.7890,0.268,4.38208,0.00000
290.00,4.38397,20.093631,-0.000206,20.083083,0.7893,0.268,4.38397,0.00000
291.00,4.38499,20.093570,-0.000206,20.083017,0.7895,0.268,4.38499,0.00000
292.00,4.38612,20.093611,-0.000203,20.083021,0.7897,0.268,4.38612,0.00000
293.00,4.38630,20.093639,-0.000203,20.083048,0.7899,0.268,4.38630,0.00000
294.00,4.38574,20.093613,-0.000204,20.082996,0.7901,0.268,4.38574,0.00000
295.00,4.38565,20.093751,-0.000201,20.083103,0.7904,0.268,4.38565,0.00000
296.00,4.38557,20.093771,-0.000199,20.083132,0.7906,0.268,4.38557,0.00000
297.00,4.38601,20.093788,-0.000202,20.083169,0.7908,0.268,4.38601,0.00000
298.00,4.38747,20.093777,-0.000201,20.083145,0.7911,0.268,4.38747,0.00000
299.00,4.38886,20.093855,-0.000200,20.083237,0.7913,0.268,4.38886,0.00000
300.00,4.39000,20.093854,-0.000202,20.083257,0.7916,0.269,4.39000,0.00000
301.00,4.39128,20.093860,-0.000201,20.083237,0.7918,0.269,4.39128,0.00000
302.00,4.39205,20.093882,-0.000198,20.083229,0.7921,0.269,4.39205,0.00000
303.00,4.39155,20.093881,-0.000199,20.083171,0.7923,0.269,4.39155,0.00000
304.00,4.39158,20.093922,-0.000201,20.083136,0.7925,0.269,4.39158,0.00000
305.00,4.39221,20.093918,-0.000202,20.083073,0.7928,0.269,4.39221,0.00000
306.00,4.39309,20.093959,-0.000204,20.083081,0.7930,0.269,4.39309,0.00000
307.00,4.39332,20.094002,-0.000207,20.083103,0.7932,0.269,4.39332,0.00000
308.00,4.39399,20.094038,-0.000206,20.083163,0.7935,0.269,4.39399,0.00000
309.00,4.39524,20.094019,-0.000204,20.083204,0.7937,0.269,4.39524,0.00000
310.00,4.39619,20.094068,-0.000202,20.083264,0.7939,0.269,4.39619,0.00000
311.00,4.39740,20.094096,-0.000199,20.083308,0.7942,0.269,4.39740,0.00000
312.00,4.39943,20.094028,-0.000199,20.083209,0.7944,0.269,4.39943,0.00000
313.00,4.40027,20.094075,-0.000200,20.083198,0.7946,0.269,4.40027,0.00000
314.00,4.40062,20.094090,-0.000200,20.083199,0.7948,0.269,4.40062,0.00000
315.00,4.39999,20.094052,-0.000198,20.083144,0.7950,0.269,4.39999,0.00000
316.00,4.39906,20.094073,-0.000198,20.083149,0.7953,0.269,4.39906,0.00000
317.00,4.39831,20.094087,-0.000200,20.083189,0.7955,0.270,4.39831,0.00000
318.00,4.39863,20.094079,-0.000200,20.083202,0.7957,0.270,4.39863,0.00000
319.00,4.39939,20.094130,-0.000202,20.083195,0.7959,0.270,4.39939,0.00000
320.00,4.40061,20.094150,-0.000204,20.083158,0.7961,0.270,4.40061,0.00000
321.00,4.40121,20.094153,-0.000207,20.083149,0.7963,0.270,4.40121,0.00000
322.00,4.40103,20.094252,-0.000206,20.083214,0.7966,0.270,4.40103,0.00000
323.00,4.40101,20.094331,-0.000205,20.083279,0.7968,0.271,4.40101,0.00000
324.00,4.40039,20.094282,-0.000203,20.083215,0.7970,0.271,4.40039,0.00000
325.00,4.40067,20.094391,-0.000201,20.083314,0.7973,0.271,4.40067,0.00000
326.00,4.40068,20.094466,-0.000199,20.083333,0.7975,0.271,4.40068,0.00000
327.00,4.40103,20.094506,-0.000195,20.083344,0.7978,0.270,4.40103,0.00000
328.00,4.40152,20.094483,-0.000197,20.083322,0.7980,0.271,4.40152,0.00000
329.00,4.40241,20.094538,-0.000198,20.083356,0.7983,0.271,4.40241,0.00000
330.00,4.40187,20.094504,-0.000196,20.083297,0.7985,0.271,4.40187,0.00000
331.00,4.40167,20.094588,-0.000198,20.083363,0.7988,0.271,4.40167,0.00000
332.00,4.40118,20.094631,-0.000197,20.083418,0.7991,0.271,4.40118,0.00000
333.00,4.40102,20.094642,-0.000193,20.083388,0.7993,0.271,4.40102,0.00000
334.00,4.40047,20.094703,-0.000192,20.083444,0.7996,0.271,4.40047,0.00000
335.00,4.40059,20.094712,-0.000193,20.083434,0.7999,0.271,4.40059,0.00000
336.00,4.40063,20.094647,-0.000191,20.083370,0.8001,0.271,4.40063,0.00000
337.00,4.40110,20.094612,-0.000193,20.083305,0.8004,0.271,4.40110,0.00000
338.00,4.40160,20.094659,-0.000192,20.083333,0.8007,0.271,4.40160,0.00000
339.00,4.40188,20.094645,-0.000191,20.083300,0.8009,0.271,4.40188,0.00000
340.00,4.40215,20.094679,-0.000191,20.083334,0.8012,0.271,4.40215,0.00000
341.00,4.40230,20.094754,-0.000195,20.083398,0.8015,0.271,4.40230,0.00000
342.00,4.40282,20.094736,-0.000197,20.083350,0.8017,0.271,4.40282,0.00000
343.00,4.40287,20.094785,-0.000198,20.083367,0.8020,0.272,4.40287,0.00000
344.00,4.40250,20.094817,-0.000199,20.083347,0.8022,0.272,4.40250,0.00000
345.00,4.40238,20.094768,-0.000203,20.083273,0.8024,0.272,4.40238,0.00000
346.00,4.40272,20.094705,-0.000200,20.083147,0.8027,0.272,4.40272,0.00000
347.00,4.40262,20.094816,-0.000198,20.083212,0.8029,0.272,4.40262,0.00000
348.00,4.40344,20.094852,-0.000199,20.083244,0.8032,0.272,4.40344,0.00000
349.00,4.40489,20.094854,-0.000201,20.083242,0.8034,0.272,4.40489,0.00000
350.00,4.40461,20.094938,-0.000200,20.083314,0.8037,0.272,4.40461,0.00000
351.00,4.40458,20.094979,-0.000201,20.083356,0.8039,0.272,4.40458,0.00000
352.00,4.40478,20.094914,-0.000201,20.083313,0.8042,0.272,4.40478,0.00000
353.00,4.40305,20.094909,-0.000199,20.083276,0.8045,0.272,4.40305,0.00000
354.00,4.40139,20.094909,-0.000199,20.083254,0.8047,0.272,4.40139,0.00000
355.00,4.40185,20.094923,-0.000197,20.083295,0.8050,0.272,4.40185,0.00000
356.00,4.40170,20.094951,-0.000199,20.083332,0.8052,0.273,4.40170,0.00000
357.00,4.40120,20.095007,-0.000200,20.083344,0.8054,0.273,4.40120,0.00000
358.00,4.40314,20.095100,-0.000204,20.083393,0.8057,0.273,4.40314,0.00000
359.00,4.40430,20.095221,-0.000203,20.083474,0.8059,0.273,4.40430,0.00000
360.00,4.40422,20.095359,-0.000203,20.083505,0.8062,0.273,4.40422,0.00000
361.00,4.40424,20.095422,-0.000203,20.083537,0.8064,0.273,4.40424,0.00000
362.00,4.40473,20.095397,-0.000203,20.083516,0.8066,0.273,4.40473,0.00000
363.00,4.40370,20.095365,-0.000202,20.083462,0.8069,0.273,4.40370,0.00000
364.00,4.40325,20.095368,-0.000199,20.083460,0.8071,0.273,4.40325,0.00000
365.00,4.40332,20.095312,-0.000200,20.083413,0.8073,0.273,4.40332,0.00000
366.00,4.40339,20.095299,-0.000199,20.083360,0.8075,0.273,4.40339,0.00000
367.00,4.40264,20.095363,-0.000195,20.083341,0.8077,0.273,4.40264,0.00000
368.00,4.40255,20.095359,-0.000193,20.083300,0.8079,0.273,4.40255,0.00000
369.00,4.40203,20.095405,-0.000197,20.083299,0.8082,0.273,4.40203,0.00000
370.00,4.40191,20.095397,-0.000194,20.083267,0.8084,0.273,4.40191,0.00000
371.00,4.40198,20.095463,-0.000195,20.083292,0.8086,0.273,4.40198,0.00000
372.00,4.40282,20.095511,-0.000197,20.083312,0.8088,0.273,4.40282,0.00000
373.00,4.40299,20.095551,-0.000198,20.083326,0.8090,0.274,4.40299,0.00000
374.00,4.40346,20.095562,-0.000197,20.083312,0.8092,0.274,4.40346,0.00000
375.00,4.40308,20.095662,-0.000199,20.083353,0.8094,0.274,4.40308,0.00000
376.00,4.40316,20.095690,-0.000197,20.083369,0.8097,0.274,4.40316,0.00000
377.00,4.40347,20.095746,-0.000196,20.083414,0.8099,0.274,4.40347,0.00000
378.00,4.40346,20.095716,-0.000195,20.083433,0.8101,0.274,4.40346,0.00000
379.00,4.40349,20.095704,-0.000196,20.083419,0.8103,0.274,4.40349,0.00000
380.00,4.40434,20.095696,-0.000194,20.083396,0.8105,0.274,4.40434,0.00000
381.00,4.40459,20.095733,-0.000193,20.083395,0.8107,0.274,4.40459,0.00000
382.00,4.40428,20.095770,-0.000195,20.083386,0.8110,0.274,4.40428,0.00000
383.00,4.40419,20.095856,-0.000195,20.083384,0.8112,0.274,4.40419,0.00000
384.00,4.40461,20.095976,-0.000194,20.083478,0.8114,0.274,4.40461,0.00000
385.00,4.40523,20.095949,-0.000196,20.083468,0.8116,0.274,4.40523,0.00000
386.00,4.40583,20.095920,-0.000199,20.083446,0.8118,0.275,4.40583,0.00000
387.00,4.40622,20.095850,-0.000198,20.083424,0.8120,0.275,4.40622,0.00000
388.00,4.40570,20.095879,-0.000199,20.083480,0.8122,0.275,4.40570,0.00000
389.00,4.40571,20.095830,-0.000200,20.083411,0.8124,0.275,4.40571,0.00000
390.00,4.40475,20.095875,-0.000199,20.083411,0.8125,0.275,4.40475,0.00000
391.00,4.40408,20.095948,-0.000202,20.083416,0.8127,0.275,4.40408,0.00000
392.00,4.40465,20.096012,-0.000205,20.083444,0.8130,0.275,4.40465,0.00000
393.00,4.40520,20.096007,-0.000207,20.083396,0.8132,0.276,4.40520,0.00000
394.00,4.40541,20.096033,-0.000204,20.083386,0.8134,0.276,4.40541,0.00000
395.00,4.40608,20.096058,-0.000202,20.083379,0.8136,0.276,4.40608,0.00000
396.00,4.40608,20.096078,-0.000196,20.083397,0.8139,0.276,4.40608,0.00000
397.00,4.40422,20.096140,-0.000194,20.083417,0.8141,0.275,4.40422,0.00000
398.00,4.40449,20.096176,-0.000195,20.083447,0.8143,0.276,4.40449,0.00000
399.00,4.40427,20.096175,-0.000197,20.083422,0.8145,0.276,4.40427,0.00000
400.00,4.40454,20.096191,-0.000199,20.083453,0.8147,0.276,4.40454,0.00000
401.00,4.40428,20.096161,-0.000202,20.083423,0.8150,0.276,4.40428,0.00000
402.00,4.40500,20.096160,-0.000200,20.083376,0.8152,0.276,4.40500,0.00000
403.00,4.40509,20.096204,-0.000196,20.083356,0.8154,0.276,4.40509,0.00000
404.00,4.40548,20.096251,-0.000192,20.083391,0.8156,0.276,4.40548,0.00000
405.00,4.40433,20.096248,-0.000193,20.083352,0.8158,0.276,4.40433,0.00000
406.00,4.40428,20.096328,-0.000192,20.083408,0.8161,0.276,4.40428,0.00000
407.00,4.40394,20.096350,-0.000194,20.083453,0.8163,0.276,4.40394,0.00000
408.00,4.40258,20.096346,-0.000193,20.083455,0.8164,0.276,4.40258,0.00000
409.00,4.40194,20.096331,-0.000194,20.083429,0.8166,0.276,4.40194,0.00000
410.00,4.40187,20.096341,-0.000193,20.083424,0.8169,0.276,4.40187,0.00000
411.00,4.40209,20.096339,-0.000197,20.083388,0.8171,0.277,4.40209,0.00000
412.00,4.40282,20.096377,-0.000198,20.083407,0.8173,0.277,4.40282,0.00000
413.00,4.40372,20.096379,-0.000206,20.083430,0.8175,0.277,4.40372,0.00000
414.00,4.40361,20.096348,-0.000210,20.083396,0.8177,0.277,4.40361,0.00000
415.00,4.40413,20.096327,-0.000211,20.083375,0.8179,0.278,4.40413,0.00000
416.00,4.40456,20.096333,-0.000208,20.083375,0.8181,0.278,4.40456,0.00000
417.00,4.40496,20.096310,-0.000205,20.083320,0.8184,0.278,4.40496,0.00000
418.00,4.40477,20.096307,-0.000203,20.083269,0.8186,0.278,4.40477,0.00000
419.00,4.40491,20.096405,-0.000201,20.083308,0.8188,0.278,4.40491,0.00000
420.00,4.40464,20.096491,-0.000197,20.083360,0.8191,0.278,4.40464,0.00000
@3,2.0000,4.0, 420.057999999997 
421.00,4.40385,20.096472,-0.000196,20.083300,0.8193,0.278,4.40385,0.00000
422.00,4.40194,20.096516,-0.000199,20.083333,0.8195,0.278,4.40194,0.00000
423.00,4.39529,20.096585,-0.000196,20.083350,0.8197,0.278,4.39529,0.00000
424.00,4.37715,20.096637,-0.000192,20.083385,0.8200,0.278,4.37715,0.00000
425.00,4.34948,20.096708,-0.000196,20.083396,0.8202,0.278,4.34948,0.00000
426.00,4.31492,20.096775,-0.000198,20.083449,0.8204,0.278,4.31492,0.00000
427.00,4.28004,20.096838,-0.000197,20.083439,0.8207,0.278,4.28004,0.00000
428.00,4.25488,20.096827,-0.000198,20.083412,0.8209,0.278,4.25488,0.00000
429.00,4.24493,20.096800,-0.000203,20.083366,0.8211,0.279,4.24493,0.00000
430.00,4.24802,20.096790,-0.000203,20.083356,0.8213,0.279,4.24802,0.00000
431.00,4.26172,20.096789,-0.000202,20.083322,0.8215,0.279,4.26172,0.00000
432.00,4.27799,20.096709,-0.000202,20.083261,0.8217,0.279,4.27799,0.00000
433.00,4.29006,20.096727,-0.000199,20.083284,0.8219,0.279,4.29006,0.00000
434.00,4.29951,20.096749,-0.000198,20.083291,0.8221,0.279,4.29951,0.00000
435.00,4.30583,20.096759,-0.000195,20.083254,0.8223,0.279,4.30583,0.00000
436.00,4.30884,20.096804,-0.000194,20.083277,0.8225,0.279,4.30884,0.00000
437.00,4.31089,20.096901,-0.000196,20.083330,0.8228,0.279,4.31089,0.00000
438.00,4.31399,20.096923,-0.000197,20.083326,0.8230,0.279,4.31399,0.00000
439.00,4.31574,20.096933,-0.000195,20.083328,0.8232,0.279,4.31574,0.00000
440.00,4.31778,20.097044,-0.000195,20.083430,0.8235,0.279,4.31778,0.00000
441.00,4.32003,20.097008,-0.000196,20.083419,0.8237,0.279,4.32003,0.00000
442.00,4.32288,20.097001,-0.000193,20.083433,0.8240,0.279,4.32288,0.00000
443.00,4.32550,20.097033,-0.000190,20.083441,0.8242,0.279,4.32550,0.00000
444.00,4.32903,20.097083,-0.000191,20.083447,0.8245,0.279,4.32903,0.00000
445.00,4.33254,20.097080,-0.000193,20.083447,0.8248,0.279,4.33254,0.00000
446.00,4.33592,20.097161,-0.000194,20.083481,0.8251,0.279,4.33592,0.00000
447.00,4.33915,20.097203,-0.000196,20.083497,0.8253,0.279,4.33915,0.00000
448.00,4.34201,20.097279,-0.000199,20.083524,0.8256,0.280,4.34201,0.00000
449.00,4.34397,20.097293,-0.000200,20.083503,0.8258,0.280,4.34397,0.00000
450.00,4.34638,20.097214,-0.000200,20.083409,0.8260,0.280,4.34638,0.00000
451.00,4.34886,20.097211,-0.000196,20.083419,0.8262,0.280,4.34886,0.00000
452.00,4.35086,20.097215,-0.000193,20.083418,0.8264,0.280,4.35086,0.00000
453.00,4.35237,20.097203,-0.000193,20.083396,0.8266,0.279,4.35237,0.00000
454.00,4.35353,20.097238,-0.000194,20.083420,0.8268,0.280,4.35353,0.00000
455.00,4.35539,20.097350,-0.000195,20.083526,0.8270,0.280,4.35539,0.00000
456.00,4.35719,20.097411,-0.000196,20.083524,0.8272,0.280,4.35719,0.00000
457.00,4.35924,20.097410,-0.000199,20.083464,0.8274,0.280,4.35924,0.00000
458.00,4.36095,20.097399,-0.000200,20.083466,0.8276,0.280,4.36095,0.00000
459.00,4.36362,20.097429,-0.000199,20.083484,0.8278,0.280,4.36362,0.00000
460.00,4.36544,20.097379,-0.000197,20.083414,0.8280,0.280,4.36544,0.00000
461.00,4.36676,20.097378,-0.000195,20.083421,0.8281,0.280,4.36676,0.00000
462.00,4.36780,20.097372,-0.000193,20.083444,0.8283,0.280,4.36780,0.00000
463.00,4.36934,20.097420,-0.000194,20.083426,0.8285,0.280,4.36934,0.00000
464.00,4.37022,20.097469,-0.000197,20.083450,0.8287,0.280,4.37022,0.00000
465.00,4.37083,20.097531,-0.000201,20.083467,0.8288,0.281,4.37083,0.00000
466.00,4.37186,20.097526,-0.000207,20.083414,0.8290,0.281,4.37186,0.00000
467.00,4.37281,20.097611,-0.000210,20.083449,0.8292,0.281,4.37281,0.00000
468.00,4.37378,20.097671,-0.000210,20.083497,0.8293,0.281,4.37378,0.00000
469.00,4.37501,20.097657,-0.000210,20.083481,0.8295,0.282,4.37501,0.00000
470.00,4.37590,20.097629,-0.000209,20.083419,0.8296,0.282,4.37590,0.00000
471.00,4.37688,20.097680,-0.000203,20.083475,0.8298,0.282,4.37688,0.00000
472.00,4.37729,20.097706,-0.000204,20.083495,0.8300,0.282,4.37729,0.00000
473.00,4.37825,20.097679,-0.000202,20.083464,0.8301,0.282,4.37825,0.00000
474.00,4.37916,20.097735,-0.000201,20.083451,0.8303,0.282,4.37916,0.00000
475.00,4.38026,20.097780,-0.000203,20.083475,0.8305,0.282,4.38026,0.00000
476.00,4.38096,20.097823,-0.000203,20.083480,0.8307,0.282,4.38096,0.00000
477.00,4.38204,20.097841,-0.000201,20.083466,0.8309,0.282,4.38204,0.00000
478.00,4.38246,20.097834,-0.000200,20.083431,0.8311,0.282,4.38246,0.00000
479.00,4.38290,20.097855,-0.000200,20.083465,0.8313,0.282,4.38290,0.00000
480.00,4.38302,20.097850,-0.000200,20.083467,0.8315,0.282,4.38302,0.00000
481.00,4.38347,20.097823,-0.000199,20.083396,0.8317,0.282,4.38347,0.00000
482.00,4.38358,20.097838,-0.000196,20.083365,0.8319,0.282,4.38358,0.00000
483.00,4.38409,20.097824,-0.000198,20.083383,0.8321,0.282,4.38409,0.00000
484.00,4.38377,20.097782,-0.000200,20.083346,0.8323,0.282,4.38377,0.00000
485.00,4.38455,20.097817,-0.000200,20.083358,0.8325,0.282,4.38455,0.00000
486.00,4.38507,20.097788,-0.000200,20.083389,0.8328,0.282,4.38507,0.00000
487.00,4.38602,20.097751,-0.000205,20.083409,0.8330,0.283,4.38602,0.00000
488.00,4.38700,20.097789,-0.000206,20.083362,0.8332,0.283,4.38700,0.00000
489.00,4.38860,20.097849,-0.000204,20.083369,0.8334,0.283,4.38860,0.00000
490.00,4.38912,20.097856,-0.000203,20.083358,0.8336,0.283,4.38912,0.00000
491.00,4.38977,20.097928,-0.000203,20.083371,0.8338,0.283,4.38977,0.00000
492.00,4.39081,20.098017,-0.000202,20.083401,0.8340,0.283,4.39081,0.00000
493.00,4.39058,20.098055,-0.000200,20.083461,0.8342,0.283,4.39058,0.00000
494.00,4.39035,20.098050,-0.000200,20.083460,0.8344,0.283,4.39035,0.00000
495.00,4.39020,20.098122,-0.000198,20.083495,0.8345,0.283,4.39020,0.00000
496.00,4.39050,20.098175,-0.000198,20.083487,0.8347,0.283,4.39050,0.00000
497.00,4.39076,20.098150,-0.000197,20.083446,0.8349,0.283,4.39076,0.00000
498.00,4.39169,20.098179,-0.000197,20.083466,0.8351,0.283,4.39169,0.00000
499.00,4.39186,20.098249,-0.000197,20.083513,0.8352,0.283,4.39186,0.00000
500.00,4.39281,20.098249,-0.000200,20.083508,0.8354,0.283,4.39281,0.00000
501.00,4.39286,20.098239,-0.000200,20.083552,0.8356,0.283,4.39286,0.00000
502.00,4.39213,20.098333,-0.000201,20.083594,0.8357,0.284,4.39213,0.00000
503.00,4.39139,20.098415,-0.000202,20.083613,0.8359,0.284,4.39139,0.00000
504.00,4.39221,20.098410,-0.000201,20.083562,0.8361,0.284,4.39221,0.00000
505.00,4.39256,20.098404,-0.000201,20.083535,0.8362,0.284,4.39256,0.00000
506.00,4.39294,20.098494,-0.000199,20.083524,0.8364,0.284,4.39294,0.00000
507.00,4.39316,20.098480,-0.000197,20.083504,0.8366,0.284,4.39316,0.00000
508.00,4.39382,20.098475,-0.000193,20.083474,0.8368,0.284,4.39382,0.00000
509.00,4.39359,20.098437,-0.000194,20.083486,0.8370,0.284,4.39359,0.00000
510.00,4.39385,20.098457,-0.000192,20.083531,0.8371,0.284,4.39385,0.00000
511.00,4.39398,20.098411,-0.000191,20.083463,0.8373,0.284,4.39398,0.00000
512.00,4.39473,20.098403,-0.000192,20.083427,0.8375,0.284,4.39473,0.00000
513.00,4.39451,20.098394,-0.000197,20.083440,0.8377,0.284,4.39451,0.00000
514.00,4.39391,20.098388,-0.000196,20.083391,0.8379,0.284,4.39391,0.00000
515.00,4.39300,20.098370,-0.000197,20.083314,0.8381,0.284,4.39300,0.00000
516.00,4.39279,20.098384,-0.000198,20.083345,0.8383,0.285,4.39279,0.00000
517.00,4.39325,20.098405,-0.000196,20.083375,0.8384,0.285,4.39325,0.00000
518.00,4.39418,20.098427,-0.000196,20.083341,0.8386,0.285,4.39418,0.00000
519.00,4.39553,20.098472,-0.000197,20.083345,0.8388,0.285,4.39553,0.00000
520.00,4.39609,20.098566,-0.000198,20.083397,0.8390,0.285,4.39609,0.00000
521.00,4.39592,20.098583,-0.000198,20.083389,0.8392,0.285,4.39592,0.00000
522.00,4.39620,20.098653,-0.000200,20.083423,0.8394,0.285,4.39620,0.00000
523.00,4.39596,20.098694,-0.000198,20.083460,0.8396,0.285,4.39596,0.00000
524.00,4.39545,20.098662,-0.000200,20.083439,0.8398,0.285,4.39545,0.00000
525.00,4.39496,20.098698,-0.000198,20.083422,0.8399,0.285,4.39496,0.00000
526.00,4.39453,20.098672,-0.000199,20.083390,0.8401,0.285,4.39453,0.00000
527.00,4.39255,20.098714,-0.000199,20.083385,0.8403,0.285,4.39255,0.00000
528.00,4.39218,20.098724,-0.000199,20.083377,0.8404,0.285,4.39218,0.00000
529.00,4.39336,20.098805,-0.000197,20.083421,0.8406,0.286,4.39336,0.00000
530.00,4.39431,20.098841,-0.000201,20.083533,0.8407,0.286,4.39431,0.00000
531.00,4.39581,20.098899,-0.000201,20.083585,0.8409,0.286,4.39581,0.00000
532.00,4.39712,20.098862,-0.000199,20.083549,0.8411,0.286,4.39712,0.00000
533.00,4.39752,20.098887,-0.000199,20.083572,0.8412,0.286,4.39752,0.00000
534.00,4.39678,20.098945,-0.000198,20.083595,0.8414,0.286,4.39678,0.00000
535.00,4.39701,20.098877,-0.000196,20.083486,0.8415,0.286,4.39701,0.00000
536.00,4.39669,20.098884,-0.000198,20.083458,0.8417,0.286,4.39669,0.00000
537.00,4.39705,20.098916,-0.000200,20.083455,0.8418,0.286,4.39705,0.00000
538.00,4.39691,20.098871,-0.000198,20.083403,0.8420,0.286,4.39691,0.00000
539.00,4.39629,20.098862,-0.000199,20.083406,0.8421,0.286,4.39629,0.00000
540.00,4.39645,20.098897,-0.000199,20.083392,0.8423,0.286,4.39645,0.00000
541.00,4.39675,20.098888,-0.000200,20.083364,0.8425,0.287,4.39675,0.00000
542.00,4.39645,20.098878,-0.000200,20.083347,0.8426,0.287,4.39645,0.00000
543.00,4.39659,20.098885,-0.000204,20.083325,0.8428,0.287,4.39659,0.00000
544.00,4.39725,20.098863,-0.000203,20.083262,0.8430,0.287,4.39725,0.00000
545.00,4.39658,20.098914,-0.000201,20.083249,0.8431,0.287,4.39658,0.00000
546.00,4.39620,20.098966,-0.000195,20.083238,0.8432,0.287,4.39620,0.00000
547.00,4.39636,20.099004,-0.000197,20.083243,0.8433,0.287,4.39636,0.00000
548.00,4.39653,20.099065,-0.000194,20.083238,0.8435,0.287,4.39653,0.00000
549.00,4.39670,20.099118,-0.000193,20.083289,0.8436,0.287,4.39670,0.00000
550.00,4.39727,20.099094,-0.000200,20.083292,0.8437,0.287,4.39727,0.00000
551.00,4.39770,20.099137,-0.000204,20.083341,0.8438,0.287,4.39770,0.00000
552.00,4.39800,20.099149,-0.000203,20.083344,0.8439,0.288,4.39800,0.00000
553.00,4.39825,20.099235,-0.000203,20.083452,0.8441,0.288,4.39825,0.00000
554.00,4.39872,20.099260,-0.000205,20.083452,0.8442,0.288,4.39872,0.00000
555.00,4.39796,20.099345,-0.000202,20.083533,0.8443,0.288,4.39796,0.00000
556.00,4.39774,20.099352,-0.000198,20.083514,0.8444,0.288,4.39774,0.00000
557.00,4.39733,20.099359,-0.000199,20.083480,0.8444,0.288,4.39733,0.00000
558.00,4.39693,20.099325,-0.000201,20.083384,0.8445,0.288,4.39693,0.00000
559.00,4.39656,20.099376,-0.000200,20.083398,0.8446,0.288,4.39656,0.00000
560.00,4.39618,20.099342,-0.000198,20.083335,0.8447,0.288,4.39618,0.00000
561.00,4.39532,20.099429,-0.000200,20.083389,0.8448,0.288,4.39532,0.00000
562.00,4.39531,20.099483,-0.000199,20.083428,0.8449,0.288,4.39531,0.00000
563.00,4.39574,20.099556,-0.000198,20.083488,0.8450,0.288,4.39574,0.00000
564.00,4.39484,20.099518,-0.000197,20.083416,0.8451,0.288,4.39484,0.00000
565.00,4.39525,20.099503,-0.000196,20.083355,0.8452,0.288,4.39525,0.00000
566.00,4.39581,20.099452,-0.000194,20.083315,0.8453,0.288,4.39581,0.00000
567.00,4.39593,20.099413,-0.000193,20.083271,0.8454,0.288,4.39593,0.00000
568.00,4.39550,20.099395,-0.000191,20.083271,0.8455,0.288,4.39550,0.00000
569.00,4.39602,20.099446,-0.000189,20.083330,0.8456,0.288,4.39602,0.00000
570.00,4.39646,20.099521,-0.000191,20.083367,0.8458,0.288,4.39646,0.00000
571.00,4.39639,20.099585,-0.000194,20.083393,0.8459,0.289,4.39639,0.00000
572.00,4.39645,20.099656,-0.000195,20.083428,0.8460,0.289,4.39645,0.00000
573.00,4.39675,20.099699,-0.000196,20.083414,0.8462,0.289,4.39675,0.00000
574.00,4.39687,20.099706,-0.000197,20.083403,0.8463,0.289,4.39687,0.00000
575.00,4.39721,20.099749,-0.000195,20.083439,0.8464,0.289,4.39721,0.00000
576.00,4.39763,20.099706,-0.000191,20.083358,0.8465,0.289,4.39763,0.00000
577.00,4.39753,20.099676,-0.000191,20.083321,0.8466,0.289,4.39753,0.00000
578.00,4.39789,20.099592,-0.000189,20.083214,0.8466,0.289,4.39789,0.00000
579.00,4.39771,20.099631,-0.000188,20.083188,0.8467,0.289,4.39771,0.00000
580.00,4.39789,20.099662,-0.000192,20.083179,0.8468,0.289,4.39789,0.00000
581.00,4.39830,20.099716,-0.000193,20.083212,0.8469,0.289,4.39830,0.00000
582.00,4.39778,20.099767,-0.000192,20.083263,0.8469,0.289,4.39778,0.00000
583.00,4.39711,20.099808,-0.000193,20.083328,0.8470,0.289,4.39711,0.00000
584.00,4.39730,20.099859,-0.000195,20.083376,0.8471,0.290,4.39730,0.00000
585.00,4.39629,20.099846,-0.000193,20.083423,0.8472,0.289,4.39629,0.00000
586.00,4.39543,20.099908,-0.000193,20.083484,0.8473,0.290,4.39543,0.00000
587.00,4.39571,20.099914,-0.000197,20.083459,0.8474,0.290,4.39571,0.00000
588.00,4.39636,20.099938,-0.000198,20.083415,0.8475,0.290,4.39636,0.00000
589.00,4.39703,20.099921,-0.000195,20.083388,0.8476,0.290,4.39703,0.00000
590.00,4.39805,20.099936,-0.000196,20.083342,0.8477,0.290,4.39805,0.00000
591.00,4.39798,20.099964,-0.000197,20.083380,0.8478,0.290,4.39798,0.00000
592.00,4.39744,20.100013,-0.000195,20.083427,0.8479,0.290,4.39744,0.00000
593.00,4.39735,20.100093,-0.000197,20.083504,0.8480,0.290,4.39735,0.00000
594.00,4.39674,20.100107,-0.000199,20.083500,0.8481,0.290,4.39674,0.00000
595.00,4.39593,20.100166,-0.000199,20.083521,0.8482,0.290,4.39593,0.00000
596.00,4.39700,20.100126,-0.000198,20.083472,0.8484,0.290,4.39700,0.00000
597.00,4.39732,20.100133,-0.000199,20.083419,0.8485,0.291,4.39732,0.00000
598.00,4.39715,20.100129,-0.000197,20.083388,0.8486,0.291,4.39715,0.00000
599.00,4.39788,20.100149,-0.000198,20.083357,0.8487,0.291,4.39788,0.00000
600.00,4.39814,20.100109,-0.000197,20.083331,0.8489,0.291,4.39814,0.00000
@4,2.0000,4.0, 600.023000000001 
601.00,4.39689,20.100116,-0.000197,20.083286,0.8490,0.291,4.39689,0.00000
602.00,4.39716,20.100203,-0.000195,20.083337,0.8491,0.291,4.39716,0.00000
603.00,4.39161,20.100260,-0.000192,20.083382,0.8493,0.291,4.39161,0.00000
604.00,4.37616,20.100261,-0.000189,20.083414,0.8494,0.290,4.37616,0.00000
605.00,4.35072,20.100362,-0.000192,20.083465,0.8495,0.291,4.35072,0.00000
606.00,4.31939,20.100433,-0.000196,20.083504,0.8496,0.291,4.31939,0.00000
607.00,4.28666,20.100458,-0.000197,20.083482,0.8498,0.291,4.28666,0.00000
608.00,4.26258,20.100466,-0.000200,20.083399,0.8499,0.291,4.26258,0.00000
609.00,4.25231,20.100491,-0.000204,20.083390,0.8501,0.292,4.25231,0.00000
610.00,4.25553,20.100426,-0.000203,20.083295,0.8503,0.292,4.25553,0.00000
611.00,4.26841,20.100373,-0.000201,20.083211,0.8505,0.292,4.26841,0.00000
612.00,4.28452,20.100356,-0.000199,20.083168,0.8506,0.292,4.28452,0.00000
613.00,4.29801,20.100383,-0.000198,20.083182,0.8508,0.292,4.29801,0.00000
614.00,4.30677,20.100407,-0.000196,20.083104,0.8510,0.292,4.30677,0.00000
615.00,4.31297,20.100442,-0.000195,20.083106,0.8512,0.292,4.31297,0.00000
616.00,4.31609,20.100461,-0.000196,20.083126,0.8513,0.292,4.31609,0.00000
617.00,4.31697,20.100446,-0.000198,20.083129,0.8515,0.292,4.31697,0.00000
618.00,4.31760,20.100419,-0.000201,20.083115,0.8518,0.292,4.31760,0.00000
619.00,4.31995,20.100489,-0.000201,20.083185,0.8519,0.292,4.31995,0.00000
620.00,4.32205,20.100546,-0.000200,20.083223,0.8521,0.292,4.32205,0.00000
621.00,4.32523,20.100659,-0.000199,20.083287,0.8523,0.292,4.32523,0.00000
622.00,4.32873,20.100661,-0.000198,20.083268,0.8525,0.292,4.32873,0.00000
623.00,4.33214,20.100693,-0.000197,20.083322,0.8526,0.292,4.33214,0.00000
624.00,4.33491,20.100707,-0.000200,20.083354,0.8528,0.292,4.33491,0.00000
625.00,4.33777,20.100737,-0.000204,20.083368,0.8530,0.293,4.33777,0.00000
626.00,4.34021,20.100725,-0.000204,20.083336,0.8532,0.293,4.34021,0.00000
627.00,4.34210,20.100794,-0.000206,20.083415,0.8533,0.293,4.34210,0.00000
628.00,4.34473,20.100862,-0.000205,20.083436,0.8535,0.293,4.34473,0.00000
629.00,4.34658,20.100835,-0.000202,20.083417,0.8536,0.293,4.34658,0.00000
630.00,4.34920,20.100820,-0.000198,20.083410,0.8538,0.293,4.34920,0.00000
631.00,4.35113,20.100809,-0.000196,20.083433,0.8540,0.293,4.35113,0.00000
632.00,4.35368,20.100781,-0.000192,20.083422,0.8541,0.293,4.35368,0.00000
633.00,4.35514,20.100716,-0.000191,20.083381,0.8543,0.293,4.35514,0.00000
634.00,4.35739,20.100764,-0.000189,20.083393,0.8545,0.293,4.35739,0.00000
635.00,4.35809,20.100750,-0.000187,20.083344,0.8547,0.293,4.35809,0.00000
636.00,4.35892,20.100805,-0.000188,20.083361,0.8549,0.293,4.35892,0.00000
637.00,4.35956,20.100838,-0.000190,20.083345,0.8550,0.293,4.35956,0.00000
638.00,4.36060,20.100920,-0.000190,20.083389,0.8552,0.293,4.36060,0.00000
639.00,4.36127,20.100973,-0.000193,20.083395,0.8554,0.293,4.36127,0.00000
640.00,4.36275,20.101022,-0.000193,20.083393,0.8555,0.293,4.36275,0.00000
641.00,4.36389,20.101049,-0.000192,20.083346,0.8557,0.293,4.36389,0.00000
642.00,4.36526,20.101123,-0.000192,20.083378,0.8558,0.293,4.36526,0.00000
643.00,4.36522,20.101143,-0.000191,20.083326,0.8560,0.293,4.36522,0.00000
644.00,4.36568,20.101085,-0.000188,20.083265,0.8561,0.293,4.36568,0.00000
645.00,4.36626,20.101125,-0.000192,20.083309,0.8563,0.294,4.36626,0.00000
646.00,4.36697,20.101130,-0.000192,20.083307,0.8564,0.294,4.36697,0.00000
647.00,4.36807,20.101166,-0.000190,20.083307,0.8565,0.294,4.36807,0.00000
648.00,4.36985,20.101197,-0.000190,20.083359,0.8566,0.294,4.36985,0.00000
649.00,4.37049,20.101295,-0.000192,20.083424,0.8568,0.294,4.37049,0.00000
650.00,4.37077,20.101332,-0.000191,20.083487,0.8569,0.294,4.37077,0.00000
651.00,4.37167,20.101352,-0.000190,20.083531,0.8570,0.294,4.37167,0.00000
652.00,4.37216,20.101357,-0.000191,20.083528,0.8571,0.294,4.37216,0.00000
653.00,4.37299,20.101417,-0.000189,20.083536,0.8573,0.294,4.37299,0.00000
654.00,4.37478,20.101368,-0.000192,20.083505,0.8574,0.294,4.37478,0.00000
655.00,4.37626,20.101349,-0.000191,20.083457,0.8575,0.294,4.37626,0.00000
656.00,4.37673,20.101372,-0.000193,20.083427,0.8577,0.294,4.37673,0.00000
657.00,4.37729,20.101342,-0.000194,20.083377,0.8578,0.294,4.37729,0.00000
658.00,4.37785,20.101332,-0.000195,20.083372,0.8580,0.294,4.37785,0.00000
659.00,4.37748,20.101388,-0.000195,20.083359,0.8581,0.294,4.37748,0.00000
660.00,4.37791,20.101441,-0.000194,20.083343,0.8582,0.294,4.37791,0.00000
661.00,4.37882,20.101497,-0.000192,20.083409,0.8583,0.294,4.37882,0.00000
662.00,4.37882,20.101587,-0.000194,20.083479,0.8584,0.295,4.37882,0.00000
663.00,4.37936,20.101578,-0.000196,20.083450,0.8585,0.295,4.37936,0.00000
664.00,4.38098,20.101575,-0.000195,20.083476,0.8586,0.295,4.38098,0.00000
665.00,4.38115,20.101620,-0.000195,20.083539,0.8587,0.295,4.38115,0.00000
666.00,4.38180,20.101607,-0.000193,20.083489,0.8588,0.295,4.38180,0.00000
667.00,4.38192,20.101563,-0.000195,20.083427,0.8589,0.295,4.38192,0.00000
668.00,4.38165,20.101698,-0.000198,20.083528,0.8590,0.295,4.38165,0.00000
669.00,4.38059,20.101806,-0.000195,20.083537,0.8592,0.295,4.38059,0.00000
670.00,4.38049,20.101870,-0.000193,20.083548,0.8593,0.295,4.38049,0.00000
671.00,4.38062,20.101913,-0.000199,20.083553,0.8594,0.296,4.38062,0.00000
672.00,4.38132,20.102002,-0.000193,20.083603,0.8595,0.295,4.38132,0.00000
673.00,4.38211,20.101920,-0.000189,20.083487,0.8596,0.295,4.38211,0.00000
674.00,4.38243,20.101886,-0.000192,20.083447,0.8597,0.295,4.38243,0.00000
675.00,4.38341,20.101902,-0.000192,20.083459,0.8597,0.295,4.38341,0.00000
676.00,4.38345,20.101976,-0.000191,20.083521,0.8598,0.295,4.38345,0.00000
677.00,4.38435,20.101977,-0.000193,20.083444,0.8599,0.296,4.38435,0.00000
678.00,4.38529,20.102025,-0.000195,20.083488,0.8600,0.296,4.38529,0.00000
679.00,4.38644,20.101964,-0.000195,20.083492,0.8601,0.296,4.38644,0.00000
680.00,4.38731,20.101901,-0.000196,20.083438,0.8602,0.296,4.38731,0.00000
681.00,4.38821,20.101855,-0.000196,20.083434,0.8603,0.296,4.38821,0.00000
682.00,4.38783,20.101803,-0.000198,20.083470,0.8603,0.296,4.38783,0.00000
683.00,4.38754,20.101831,-0.000201,20.083488,0.8604,0.296,4.38754,0.00000
684.00,4.38712,20.101939,-0.000202,20.083548,0.8605,0.297,4.38712,0.00000
685.00,4.38614,20.101980,-0.000201,20.083557,0.8606,0.297,4.38614,0.00000
686.00,4.38525,20.102015,-0.000202,20.083522,0.8607,0.297,4.38525,0.00000
687.00,4.38541,20.102060,-0.000200,20.083515,0.8608,0.297,4.38541,0.00000
688.00,4.38489,20.102081,-0.000196,20.083510,0.8609,0.296,4.38489,0.00000
689.00,4.38457,20.102071,-0.000192,20.083471,0.8610,0.296,4.38457,0.00000
690.00,4.38430,20.102120,-0.000190,20.083466,0.8611,0.296,4.38430,0.00000
691.00,4.38450,20.102040,-0.000188,20.083388,0.8612,0.296,4.38450,0.00000
692.00,4.38503,20.102136,-0.000187,20.083439,0.8613,0.296,4.38503,0.00000
693.00,4.38565,20.102122,-0.000187,20.083456,0.8614,0.296,4.38565,0.00000
694.00,4.38578,20.102128,-0.000192,20.083488,0.8615,0.297,4.38578,0.00000
695.00,4.38618,20.102067,-0.000193,20.083460,0.8616,0.297,4.38618,0.00000
696.00,4.38655,20.102169,-0.000196,20.083553,0.8617,0.297,4.38655,0.00000
697.00,4.38714,20.102103,-0.000195,20.083503,0.8617,0.297,4.38714,0.00000
698.00,4.38735,20.102141,-0.000196,20.083475,0.8619,0.297,4.38735,0.00000
699.00,4.38846,20.102168,-0.000195,20.083484,0.8620,0.297,4.38846,0.00000
700.00,4.38927,20.102217,-0.000193,20.083486,0.8621,0.297,4.38927,0.00000
701.00,4.38963,20.102202,-0.000191,20.083434,0.8622,0.297,4.38963,0.00000
702.00,4.38952,20.102204,-0.000196,20.083445,0.8624,0.297,4.38952,0.00000
703.00,4.38988,20.102160,-0.000196,20.083375,0.8625,0.297,4.38988,0.00000
704.00,4.38997,20.102170,-0.000197,20.083329,0.8626,0.297,4.38997,0.00000
705.00,4.39023,20.102159,-0.000200,20.083331,0.8628,0.298,4.39023,0.00000
706.00,4.39094,20.102169,-0.000201,20.083309,0.8629,0.298,4.39094,0.00000
707.00,4.39053,20.102183,-0.000200,20.083327,0.8630,0.298,4.39053,0.00000
708.00,4.39042,20.102259,-0.000202,20.083431,0.8632,0.298,4.39042,0.00000
709.00,4.39046,20.102290,-0.000201,20.083449,0.8633,0.298,4.39046,0.00000
710.00,4.39005,20.102329,-0.000200,20.083426,0.8634,0.298,4.39005,0.00000
711.00,4.38975,20.102328,-0.000198,20.083388,0.8636,0.298,4.38975,0.00000
712.00,4.39056,20.102353,-0.000197,20.083353,0.8637,0.298,4.39056,0.00000
713.00,4.39045,20.102319,-0.000195,20.083259,0.8638,0.298,4.39045,0.00000
714.00,4.39051,20.102307,-0.000197,20.083188,0.8640,0.298,4.39051,0.00000
715.00,4.39070,20.102344,-0.000197,20.083245,0.8641,0.298,4.39070,0.00000
716.00,4.39036,20.102414,-0.000199,20.083320,0.8643,0.298,4.39036,0.00000
717.00,4.38970,20.102502,-0.000202,20.083344,0.8645,0.299,4.38970,0.00000
718.00,4.38968,20.102585,-0.000205,20.083413,0.8646,0.299,4.38968,0.00000
719.00,4.38961,20.102635,-0.000205,20.083494,0.8648,0.299,4.38961,0.00000
720.00,4.38957,20.102634,-0.000204,20.083447,0.8649,0.299,4.38957,0.00000
721.00,4.38983,20.102702,-0.000203,20.083462,0.8650,0.299,4.38983,0.00000
722.00,4.39024,20.102742,-0.000202,20.083513,0.8652,0.299,4.39024,0.00000
723.00,4.39101,20.102731,-0.000200,20.083474,0.8653,0.299,4.39101,0.00000
724.00,4.39107,20.102806,-0.000199,20.083448,0.8655,0.299,4.39107,0.00000
725.00,4.39166,20.102865,-0.000201,20.083442,0.8656,0.299,4.39166,0.00000
726.00,4.39160,20.102869,-0.000201,20.083407,0.8658,0.300,4.39160,0.00000
727.00,4.39087,20.102847,-0.000201,20.083342,0.8660,0.300,4.39087,0.00000
728.00,4.39077,20.102905,-0.000203,20.083358,0.8661,0.300,4.39077,0.00000
729.00,4.39046,20.102997,-0.000203,20.083416,0.8663,0.300,4.39046,0.00000
730.00,4.39017,20.103003,-0.000201,20.083425,0.8665,0.300,4.39017,0.00000
731.00,4.38960,20.103010,-0.000197,20.083449,0.8667,0.300,4.38960,0.00000
732.00,4.38957,20.103056,-0.000196,20.083453,0.8669,0.300,4.38957,0.00000
733.00,4.38891,20.103059,-0.000195,20.083453,0.8671,0.300,4.38891,0.00000
734.00,4.38914,20.102972,-0.000193,20.083391,0.8673,0.300,4.38914,0.00000
735.00,4.38919,20.102969,-0.000190,20.083338,0.8675,0.300,4.38919,0.00000
736.00,4.39009,20.103007,-0.000195,20.083328,0.8676,0.300,4.39009,0.00000
737.00,4.39048,20.103027,-0.000197,20.083354,0.8678,0.300,4.39048,0.00000
738.00,4.39018,20.103071,-0.000196,20.083376,0.8680,0.300,4.39018,0.00000
739.00,4.39022,20.103111,-0.000195,20.083430,0.8682,0.300,4.39022,0.00000
740.00,4.39010,20.103184,-0.000197,20.083488,0.8684,0.300,4.39010,0.00000
741.00,4.39003,20.103184,-0.000195,20.083508,0.8686,0.300,4.39003,0.00000
742.00,4.39010,20.103126,-0.000192,20.083476,0.8688,0.300,4.39010,0.00000
743.00,4.39079,20.103120,-0.000196,20.083424,0.8690,0.300,4.39079,0.00000
744.00,4.39111,20.103158,-0.000200,20.083394,0.8692,0.301,4.39111,0.00000
745.00,4.39076,20.103165,-0.000201,20.083378,0.8695,0.301,4.39076,0.00000
746.00,4.38986,20.103194,-0.000201,20.083355,0.8697,0.301,4.38986,0.00000
747.00,4.38952,20.103244,-0.000201,20.083352,0.8699,0.301,4.38952,0.00000
748.00,4.38891,20.103293,-0.000197,20.083393,0.8702,0.301,4.38891,0.00000
749.00,4.38873,20.103284,-0.000194,20.083343,0.8704,0.301,4.38873,0.00000
750.00,4.38870,20.103287,-0.000192,20.083344,0.8706,0.301,4.38870,0.00000
751.00,4.38932,20.103358,-0.000192,20.083364,0.8708,0.301,4.38932,0.00000
752.00,4.39036,20.103370,-0.000191,20.083337,0.8711,0.301,4.39036,0.00000
753.00,4.39096,20.103373,-0.000193,20.083344,0.8713,0.301,4.39096,0.00000
754.00,4.39113,20.103409,-0.000193,20.083416,0.8715,0.301,4.39113,0.00000
755.00,4.39150,20.103446,-0.000194,20.083456,0.8718,0.301,4.39150,0.00000
756.00,4.39201,20.103319,-0.000195,20.083388,0.8720,0.301,4.39201,0.00000
757.00,4.39171,20.103409,-0.000195,20.083445,0.8722,0.301,4.39171,0.00000
758.00,4.39184,20.103493,-0.000193,20.083464,0.8724,0.301,4.39184,0.00000
759.00,4.39087,20.103600,-0.000198,20.083495,0.8726,0.301,4.39087,0.00000
760.00,4.39049,20.103579,-0.000200,20.083399,0.8728,0.302,4.39049,0.00000
761.00,4.39064,20.103686,-0.000201,20.083421,0.8731,0.302,4.39064,0.00000
762.00,4.39056,20.103671,-0.000205,20.083376,0.8733,0.302,4.39056,0.00000
763.00,4.39067,20.103628,-0.000204,20.083357,0.8735,0.302,4.39067,0.00000
764.00,4.39121,20.103577,-0.000201,20.083314,0.8737,0.302,4.39121,0.00000
765.00,4.39125,20.103637,-0.000200,20.083394,0.8739,0.302,4.39125,0.00000
766.00,4.39066,20.103682,-0.000198,20.083442,0.8742,0.302,4.39066,0.00000
767.00,4.39072,20.103738,-0.000195,20.083463,0.8744,0.302,4.39072,0.00000
768.00,4.38997,20.103713,-0.000197,20.083429,0.8746,0.302,4.38997,0.00000
769.00,4.38967,20.103742,-0.000198,20.083455,0.8748,0.302,4.38967,0.00000
770.00,4.38977,20.103768,-0.000199,20.083500,0.8750,0.303,4.38977,0.00000
771.00,4.38938,20.103777,-0.000200,20.083468,0.8752,0.303,4.38938,0.00000
772.00,4.38908,20.103800,-0.000201,20.083538,0.8754,0.303,4.38908,0.00000
773.00,4.38891,20.103888,-0.000200,20.083562,0.8756,0.303,4.38891,0.00000
774.00,4.38887,20.103898,-0.000201,20.083532,0.8758,0.303,4.38887,0.00000
775.00,4.38889,20.103899,-0.000200,20.083476,0.8760,0.303,4.38889,0.00000
776.00,4.38909,20.103892,-0.000199,20.083447,0.8763,0.303,4.38909,0.00000
777.00,4.38950,20.103827,-0.000198,20.083339,0.8765,0.303,4.38950,0.00000
778.00,4.38999,20.103834,-0.000197,20.083341,0.8767,0.303,4.38999,0.00000
779.00,4.39066,20.103884,-0.000197,20.083349,0.8769,0.303,4.39066,0.00000
780.00,4.39078,20.103931,-0.000197,20.083373,0.8771,0.303,4.39078,0.00000
@5,2.0000,4.0, 780.091 
781.00,4.39082,20.103924,-0.000195,20.083358,0.8773,0.303,4.39082,0.00000
782.00,4.38968,20.103953,-0.000195,20.083373,0.8776,0.303,4.38968,0.00000
783.00,4.38695,20.103906,-0.000192,20.083279,0.8778,0.303,4.38695,0.00000
784.00,4.37583,20.103894,-0.000191,20.083286,0.8780,0.303,4.37583,0.00000
785.00,4.35739,20.103848,-0.000191,20.083220,0.8782,0.303,4.35739,0.00000
786.00,4.33273,20.103926,-0.000192,20.083300,0.8784,0.304,4.33273,0.00000
787.00,4.30593,20.104030,-0.000191,20.083380,0.8786,0.304,4.30593,0.00000
788.00,4.28338,20.104105,-0.000197,20.083451,0.8788,0.304,4.28338,0.00000
789.00,4.27384,20.104100,-0.000196,20.083428,0.8790,0.304,4.27384,0.00000
790.00,4.27516,20.104143,-0.000194,20.083459,0.8792,0.304,4.27516,0.00000
791.00,4.28526,20.104139,-0.000194,20.083462,0.8794,0.304,4.28526,0.00000
792.00,4.29894,20.104082,-0.000192,20.083420,0.8796,0.304,4.29894,0.00000
793.00,4.31182,20.104049,-0.000191,20.083403,0.8798,0.304,4.31182,0.00000
794.00,4.32115,20.104063,-0.000193,20.083418,0.8800,0.304,4.32115,0.00000
795.00,4.32634,20.104061,-0.000194,20.083426,0.8801,0.304,4.32634,0.00000
796.00,4.32859,20.104085,-0.000194,20.083395,0.8803,0.304,4.32859,0.00000
797.00,4.32983,20.104137,-0.000195,20.083392,0.8805,0.304,4.32983,0.00000
798.00,4.33021,20.104271,-0.000195,20.083474,0.8807,0.304,4.33021,0.00000
799.00,4.33003,20.104401,-0.000193,20.083534,0.8808,0.304,4.33003,0.00000
800.00,4.33116,20.104474,-0.000194,20.083566,0.8810,0.304,4.33116,0.00000
801.00,4.33257,20.104496,-0.000195,20.083616,0.8811,0.305,4.33257,0.00000
802.00,4.33523,20.104560,-0.000197,20.083669,0.8813,0.305,4.33523,0.00000
803.00,4.33840,20.104519,-0.000194,20.083637,0.8814,0.305,4.33840,0.00000
804.00,4.34024,20.104450,-0.000194,20.083576,0.8816,0.305,4.34024,0.00000
805.00,4.34249,20.104427,-0.000196,20.083567,0.8817,0.305,4.34249,0.00000
806.00,4.34440,20.104455,-0.000197,20.083547,0.8819,0.305,4.34440,0.00000
807.00,4.34594,20.104465,-0.000196,20.083515,0.8821,0.305,4.34594,0.00000
808.00,4.34634,20.104462,-0.000197,20.083503,0.8822,0.305,4.34634,0.00000
809.00,4.34817,20.104512,-0.000197,20.083521,0.8824,0.305,4.34817,0.00000
810.00,4.34916,20.104611,-0.000193,20.083519,0.8825,0.305,4.34916,0.00000
811.00,4.35064,20.104649,-0.000189,20.083524,0.8826,0.305,4.35064,0.00000
812.00,4.35157,20.104631,-0.000190,20.083461,0.8827,0.305,4.35157,0.00000
813.00,4.35358,20.104682,-0.000195,20.083448,0.8828,0.305,4.35358,0.00000
814.00,4.35427,20.104745,-0.000201,20.083475,0.8830,0.306,4.35427,0.00000
815.00,4.35549,20.104754,-0.000207,20.083493,0.8831,0.306,4.35549,0.00000
816.00,4.35673,20.104758,-0.000208,20.083449,0.8832,0.306,4.35673,0.00000
817.00,4.35845,20.104769,-0.000206,20.083469,0.8834,0.306,4.35845,0.00000
818.00,4.35999,20.104775,-0.000201,20.083463,0.8835,0.306,4.35999,0.00000
819.00,4.36145,20.104703,-0.000196,20.083390,0.8836,0.306,4.36145,0.00000
820.00,4.36228,20.104648,-0.000193,20.083294,0.8837,0.306,4.36228,0.00000
821.00,4.36302,20.104682,-0.000191,20.083335,0.8838,0.306,4.36302,0.00000
822.00,4.36388,20.104719,-0.000193,20.083403,0.8839,0.306,4.36388,0.00000
823.00,4.36412,20.104717,-0.000197,20.083395,0.8839,0.306,4.36412,0.00000
824.00,4.36500,20.104768,-0.000197,20.083427,0.8840,0.306,4.36500,0.00000
825.00,4.36541,20.104852,-0.000197,20.083485,0.8840,0.306,4.36541,0.00000
826.00,4.36623,20.104866,-0.000199,20.083471,0.8841,0.306,4.36623,0.00000
827.00,4.36745,20.104869,-0.000200,20.083417,0.8841,0.306,4.36745,0.00000
828.00,4.36808,20.104945,-0.000199,20.083484,0.8842,0.306,4.36808,0.00000
829.00,4.36860,20.104890,-0.000199,20.083412,0.8842,0.306,4.36860,0.00000
830.00,4.36987,20.104869,-0.000199,20.083400,0.8843,0.307,4.36987,0.00000
831.00,4.37098,20.104938,-0.000201,20.083416,0.8843,0.307,4.37098,0.00000
832.00,4.37086,20.105068,-0.000199,20.083517,0.8844,0.307,4.37086,0.00000
833.00,4.37168,20.105119,-0.000196,20.083493,0.8845,0.307,4.37168,0.00000
834.00,4.37265,20.105251,-0.000197,20.083572,0.8845,0.307,4.37265,0.00000
835.00,4.37363,20.105330,-0.000197,20.083595,0.8846,0.307,4.37363,0.00000
836.00,4.37373,20.105294,-0.000198,20.083574,0.8847,0.307,4.37373,0.00000
837.00,4.37383,20.105216,-0.000201,20.083477,0.8847,0.307,4.37383,0.00000
838.00,4.37419,20.105149,-0.000204,20.083479,0.8848,0.308,4.37419,0.00000
839.00,4.37380,20.105121,-0.000203,20.083430,0.8849,0.308,4.37380,0.00000
840.00,4.37338,20.105155,-0.000203,20.083482,0.8850,0.308,4.37338,0.00000
841.00,4.37425,20.105159,-0.000201,20.083491,0.8851,0.308,4.37425,0.00000
842.00,4.37507,20.105170,-0.000199,20.083476,0.8851,0.308,4.37507,0.00000
843.00,4.37543,20.105197,-0.000195,20.083445,0.8852,0.308,4.37543,0.00000
844.00,4.37534,20.105186,-0.000193,20.083435,0.8853,0.308,4.37534,0.00000
845.00,4.37528,20.105205,-0.000190,20.083426,0.8854,0.308,4.37528,0.00000
846.00,4.37489,20.105230,-0.000189,20.083448,0.8854,0.308,4.37489,0.00000
847.00,4.37521,20.105251,-0.000190,20.083483,0.8855,0.308,4.37521,0.00000
848.00,4.37491,20.105267,-0.000188,20.083492,0.8856,0.308,4.37491,0.00000
849.00,4.37539,20.105395,-0.000190,20.083618,0.8857,0.308,4.37539,0.00000
850.00,4.37601,20.105381,-0.000193,20.083572,0.8858,0.308,4.37601,0.00000
851.00,4.37649,20.105397,-0.000190,20.083533,0.8859,0.308,4.37649,0.00000
852.00,4.37674,20.105462,-0.000190,20.083555,0.8860,0.308,4.37674,0.00000
853.00,4.37831,20.105483,-0.000191,20.083568,0.8861,0.308,4.37831,0.00000
854.00,4.37967,20.105431,-0.000188,20.083495,0.8862,0.308,4.37967,0.00000
855.00,4.38045,20.105433,-0.000187,20.083526,0.8863,0.308,4.38045,0.00000
856.00,4.38001,20.105476,-0.000188,20.083531,0.8864,0.308,4.38001,0.00000
857.00,4.37961,20.105405,-0.000186,20.083440,0.8865,0.308,4.37961,0.00000
858.00,4.37782,20.105460,-0.000185,20.083452,0.8866,0.308,4.37782,0.00000
859.00,4.37710,20.105485,-0.000187,20.083484,0.8867,0.309,4.37710,0.00000
860.00,4.37701,20.105476,-0.000186,20.083456,0.8868,0.309,4.37701,0.00000
861.00,4.37710,20.105473,-0.000186,20.083469,0.8869,0.309,4.37710,0.00000
862.00,4.37793,20.105520,-0.000187,20.083528,0.8870,0.309,4.37793,0.00000
863.00,4.37894,20.105513,-0.000188,20.083499,0.8871,0.309,4.37894,0.00000
864.00,4.38017,20.105526,-0.000187,20.083487,0.8872,0.309,4.38017,0.00000
865.00,4.38084,20.105600,-0.000185,20.083518,0.8873,0.309,4.38084,0.00000
866.00,4.38168,20.105613,-0.000185,20.083496,0.8874,0.309,4.38168,0.00000
867.00,4.38177,20.105648,-0.000184,20.083483,0.8875,0.309,4.38177,0.00000
868.00,4.38185,20.105739,-0.000180,20.083523,0.8877,0.309,4.38185,0.00000
869.00,4.38113,20.105774,-0.000180,20.083535,0.8878,0.309,4.38113,0.00000
870.00,4.38069,20.105757,-0.000184,20.083509,0.8879,0.309,4.38069,0.00000
871.00,4.38103,20.105814,-0.000183,20.083555,0.8880,0.309,4.38103,0.00000
872.00,4.38121,20.105820,-0.000183,20.083556,0.8881,0.309,4.38121,0.00000
873.00,4.38170,20.105785,-0.000184,20.083579,0.8883,0.309,4.38170,0.00000
874.00,4.38233,20.105737,-0.000182,20.083559,0.8884,0.309,4.38233,0.00000
875.00,4.38278,20.105771,-0.000182,20.083592,0.8885,0.309,4.38278,0.00000
876.00,4.38294,20.105680,-0.000182,20.083479,0.8887,0.310,4.38294,0.00000
877.00,4.38269,20.105769,-0.000182,20.083517,0.8888,0.310,4.38269,0.00000
878.00,4.38224,20.105795,-0.000182,20.083460,0.8889,0.310,4.38224,0.00000
879.00,4.38217,20.105876,-0.000183,20.083460,0.8890,0.310,4.38217,0.00000
880.00,4.38217,20.105916,-0.000180,20.083426,0.8892,0.310,4.38217,0.00000
881.00,4.38152,20.106076,-0.000177,20.083521,0.8893,0.310,4.38152,0.00000
882.00,4.38125,20.106081,-0.000175,20.083514,0.8894,0.310,4.38125,0.00000
883.00,4.38188,20.106086,-0.000178,20.083495,0.8895,0.311,4.38188,0.00000
884.00,4.38124,20.106090,-0.000177,20.083470,0.8897,0.311,4.38124,0.00000
885.00,4.38120,20.106117,-0.000176,20.083491,0.8898,0.311,4.38120,0.00000
886.00,4.38144,20.106085,-0.000177,20.083448,0.8900,0.311,4.38144,0.00000
887.00,4.38184,20.106158,-0.000176,20.083500,0.8901,0.311,4.38184,0.00000
888.00,4.38125,20.106206,-0.000174,20.083555,0.8902,0.311,4.38125,0.00000
889.00,4.38168,20.106259,-0.000175,20.083568,0.8904,0.311,4.38168,0.00000
890.00,4.38160,20.106337,-0.000177,20.083589,0.8905,0.311,4.38160,0.00000
891.00,4.38284,20.106323,-0.000176,20.083572,0.8906,0.311,4.38284,0.00000
892.00,4.38286,20.106291,-0.000179,20.083522,0.8908,0.311,4.38286,0.00000
893.00,4.38353,20.106278,-0.000176,20.083461,0.8909,0.311,4.38353,0.00000
894.00,4.38423,20.106282,-0.000171,20.083454,0.8911,0.311,4.38423,0.00000
895.00,4.38433,20.106170,-0.000171,20.083354,0.8912,0.311,4.38433,0.00000
896.00,4.38349,20.106221,-0.000172,20.083440,0.8913,0.311,4.38349,0.00000
897.00,4.38414,20.106202,-0.000171,20.083402,0.8914,0.311,4.38414,0.00000
898.00,4.38357,20.106216,-0.000171,20.083405,0.8916,0.311,4.38357,0.00000
899.00,4.38228,20.106201,-0.000174,20.083430,0.8917,0.312,4.38228,0.00000
900.00,4.38262,20.106298,-0.000173,20.083519,0.8918,0.312,4.38262,0.00000
901.00,4.38304,20.106301,-0.000173,20.083466,0.8919,0.312,4.38304,0.00000
902.00,4.38260,20.106313,-0.000174,20.083480,0.8921,0.312,4.38260,0.00000
903.00,4.38263,20.106420,-0.000174,20.083559,0.8922,0.312,4.38263,0.00000
904.00,4.38308,20.106452,-0.000172,20.083536,0.8923,0.312,4.38308,0.00000
905.00,4.38301,20.106406,-0.000170,20.083461,0.8924,0.312,4.38301,0.00000
906.00,4.38207,20.106497,-0.000168,20.083517,0.8926,0.312,4.38207,0.00000
907.00,4.38181,20.106562,-0.000167,20.083537,0.8927,0.312,4.38181,0.00000
908.00,4.38242,20.106443,-0.000169,20.083445,0.8928,0.312,4.38242,0.00000
909.00,4.38259,20.106430,-0.000168,20.083403,0.8929,0.312,4.38259,0.00000
910.00,4.38167,20.106470,-0.000169,20.083411,0.8931,0.312,4.38167,0.00000
911.00,4.38238,20.106395,-0.000169,20.083316,0.8932,0.312,4.38238,0.00000
912.00,4.38328,20.106343,-0.000171,20.083261,0.8933,0.312,4.38328,0.00000
913.00,4.38209,20.106415,-0.000170,20.083313,0.8935,0.312,4.38209,0.00000
914.00,4.38193,20.106445,-0.000171,20.083314,0.8936,0.312,4.38193,0.00000
915.00,4.38254,20.106500,-0.000172,20.083432,0.8937,0.313,4.38254,0.00000
916.00,4.38273,20.106587,-0.000170,20.083539,0.8939,0.312,4.38273,0.00000
917.00,4.38151,20.106692,-0.000167,20.083633,0.8940,0.312,4.38151,0.00000
918.00,4.38264,20.106754,-0.000167,20.083639,0.8941,0.312,4.38264,0.00000
919.00,4.38210,20.106790,-0.000167,20.083676,0.8942,0.312,4.38210,0.00000
920.00,4.38173,20.106732,-0.000168,20.083557,0.8943,0.312,4.38173,0.00000
921.00,4.38139,20.106683,-0.000171,20.083451,0.8944,0.313,4.38139,0.00000
922.00,4.38184,20.106724,-0.000172,20.083437,0.8945,0.313,4.38184,0.00000
923.00,4.38145,20.106740,-0.000172,20.083421,0.8946,0.313,4.38145,0.00000
924.00,4.38206,20.106727,-0.000174,20.083410,0.8947,0.313,4.38206,0.00000
925.00,4.38288,20.106750,-0.000171,20.083447,0.8947,0.313,4.38288,0.00000
926.00,4.38289,20.106811,-0.000167,20.083512,0.8948,0.313,4.38289,0.00000
927.00,4.38332,20.106795,-0.000167,20.083511,0.8948,0.313,4.38332,0.00000
928.00,4.38369,20.106787,-0.000168,20.083516,0.8948,0.313,4.38369,0.00000
929.00,4.38430,20.106931,-0.000166,20.083609,0.8949,0.313,4.38430,0.00000
930.00,4.38452,20.106994,-0.000168,20.083634,0.8949,0.313,4.38452,0.00000
931.00,4.38513,20.106945,-0.000172,20.083574,0.8950,0.313,4.38513,0.00000
932.00,4.38473,20.106921,-0.000173,20.083502,0.8950,0.313,4.38473,0.00000
933.00,4.38497,20.106961,-0.000175,20.083528,0.8951,0.313,4.38497,0.00000
934.00,4.38504,20.106911,-0.000175,20.083511,0.8951,0.313,4.38504,0.00000
935.00,4.38509,20.106975,-0.000175,20.083548,0.8951,0.313,4.38509,0.00000
936.00,4.38478,20.107073,-0.000175,20.083682,0.8951,0.313,4.38478,0.00000
937.00,4.38489,20.107135,-0.000175,20.083769,0.8952,0.313,4.38489,0.00000
938.00,4.38487,20.107142,-0.000174,20.083763,0.8952,0.313,4.38487,0.00000
939.00,4.38444,20.107187,-0.000176,20.083758,0.8952,0.313,4.38444,0.00000
940.00,4.38376,20.107160,-0.000179,20.083720,0.8952,0.313,4.38376,0.00000
941.00,4.38426,20.107176,-0.000180,20.083673,0.8952,0.314,4.38426,0.00000
942.00,4.38508,20.107190,-0.000180,20.083653,0.8952,0.314,4.38508,0.00000
943.00,4.38501,20.107216,-0.000181,20.083674,0.8952,0.314,4.38501,0.00000
944.00,4.38466,20.107171,-0.000183,20.083610,0.8952,0.314,4.38466,0.00000
945.00,4.38532,20.107184,-0.000183,20.083576,0.8952,0.314,4.38532,0.00000
946.00,4.38559,20.107171,-0.000185,20.083524,0.8953,0.314,4.38559,0.00000
947.00,4.38563,20.107204,-0.000185,20.083500,0.8953,0.314,4.38563,0.00000
948.00,4.38563,20.107211,-0.000184,20.083441,0.8954,0.314,4.38563,0.00000
949.00,4.38596,20.107241,-0.000183,20.083416,0.8954,0.314,4.38596,0.00000
950.00,4.38638,20.107237,-0.000181,20.083399,0.8955,0.314,4.38638,0.00000
951.00,4.38630,20.107271,-0.000180,20.083410,0.8956,0.314,4.38630,0.00000
952.00,4.38577,20.107218,-0.000183,20.083389,0.8956,0.314,4.38577,0.00000
953.00,4.38560,20.107212,-0.000186,20.083372,0.8956,0.314,4.38560,0.00000
954.00,4.38614,20.107246,-0.000186,20.083393,0.8957,0.314,4.38614,0.00000
955.00,4.38635,20.107343,-0.000187,20.083438,0.8957,0.314,4.38635,0.00000
956.00,4.38623,20.107387,-0.000187,20.083468,0.8958,0.315,4.38623,0.00000
957.00,4.38740,20.107444,-0.000186,20.083511,0.8959,0.315,4.38740,0.00000
958.00,4.38781,20.107493,-0.000186,20.083551,0.8959,0.315,4.38781,0.00000
959.00,4.38805,20.107603,-0.000188,20.083615,0.8960,0.315,4.38805,0.00000
960.00,4.38759,20.107646,-0.000191,20.083629,0.8960,0.315,4.38759,0.00000
@6,2.0000,4.0, 960.07 
961.00,4.38795,20.107640,-0.000192,20.083550,0.8961,0.315,4.38795,0.00000
962.00,4.38708,20.107632,-0.000191,20.083480,0.8961,0.315,4.38708,0.00000
963.00,4.38396,20.107665,-0.000189,20.083469,0.8962,0.315,4.38396,0.00000
964.00,4.37349,20.107584,-0.000190,20.083420,0.8962,0.315,4.37349,0.00000
965.00,4.35597,20.107550,-0.000189,20.083399,0.8963,0.315,4.35597,0.00000
966.00,4.33241,20.107617,-0.000190,20.083459,0.8964,0.315,4.33241,0.00000
967.00,4.30835,20.107658,-0.000191,20.083464,0.8964,0.315,4.30835,0.00000
968.00,4.29044,20.107589,-0.000197,20.083390,0.8965,0.316,4.29044,0.00000
969.00,4.28317,20.107602,-0.000197,20.083384,0.8966,0.316,4.28317,0.00000
970.00,4.28689,20.107594,-0.000200,20.083348,0.8966,0.316,4.28689,0.00000
971.00,4.29837,20.107586,-0.000199,20.083354,0.8967,0.316,4.29837,0.00000
972.00,4.31135,20.107553,-0.000199,20.083298,0.8968,0.316,4.31135,0.00000
973.00,4.32223,20.107624,-0.000199,20.083335,0.8968,0.316,4.32223,0.00000
974.00,4.32963,20.107688,-0.000200,20.083370,0.8969,0.316,4.32963,0.00000
975.00,4.33223,20.107682,-0.000196,20.083337,0.8970,0.316,4.33223,0.00000
976.00,4.33318,20.107705,-0.000198,20.083334,0.8971,0.316,4.33318,0.00000
977.00,4.33420,20.107763,-0.000197,20.083405,0.8972,0.316,4.33420,0.00000
978.00,4.33406,20.107772,-0.000198,20.083398,0.8972,0.316,4.33406,0.00000
979.00,4.33466,20.107767,-0.000197,20.083383,0.8973,0.316,4.33466,0.00000
980.00,4.33625,20.107832,-0.000197,20.083428,0.8974,0.317,4.33625,0.00000
981.00,4.33809,20.107845,-0.000197,20.083435,0.8975,0.317,4.33809,0.00000
982.00,4.34071,20.107787,-0.000198,20.083385,0.8976,0.317,4.34071,0.00000
983.00,4.34308,20.107866,-0.000195,20.083458,0.8976,0.317,4.34308,0.00000
984.00,4.34463,20.107872,-0.000196,20.083430,0.8977,0.317,4.34463,0.00000
985.00,4.34640,20.107983,-0.000198,20.083506,0.8978,0.317,4.34640,0.00000
986.00,4.34835,20.107982,-0.000198,20.083444,0.8979,0.317,4.34835,0.00000
987.00,4.34942,20.108085,-0.000195,20.083465,0.8980,0.317,4.34942,0.00000
988.00,4.35152,20.108112,-0.000197,20.083492,0.8981,0.317,4.35152,0.00000
989.00,4.35284,20.108150,-0.000198,20.083525,0.8982,0.317,4.35284,0.00000
990.00,4.35421,20.108071,-0.000195,20.083477,0.8983,0.317,4.35421,0.00000
991.00,4.35478,20.108091,-0.000193,20.083492,0.8984,0.317,4.35478,0.00000
992.00,4.35553,20.108203,-0.000198,20.083553,0.8985,0.318,4.35553,0.00000
993.00,4.35516,20.108213,-0.000197,20.083532,0.8986,0.318,4.35516,0.00000
994.00,4.35594,20.108260,-0.000195,20.083525,0.8987,0.318,4.35594,0.00000
995.00,4.35736,20.108268,-0.000195,20.083457,0.8987,0.318,4.35736,0.00000
996.00,4.35846,20.108291,-0.000195,20.083459,0.8988,0.318,4.35846,0.00000
997.00,4.35905,20.108239,-0.000193,20.083423,0.8989,0.318,4.35905,0.00000
998.00,4.35996,20.108253,-0.000190,20.083426,0.8990,0.318,4.35996,0.00000
999.00,4.36042,20.108220,-0.000190,20.083441,0.8991,0.318,4.36042,0.00000
1000.00,4.36049,20.108256,-0.000195,20.083475,0.8992,0.318,4.36049,0.00000
1001.00,4.36044,20.108311,-0.000197,20.083512,0.8993,0.318,4.36044,0.00000
1002.00,4.36003,20.108352,-0.000197,20.083563,0.8994,0.318,4.36003,0.00000
1003.00,4.36037,20.108393,-0.000197,20.083563,0.8995,0.318,4.36037,0.00000
1004.00,4.36112,20.108495,-0.000194,20.083597,0.8996,0.318,4.36112,0.00000
1005.00,4.36164,20.108554,-0.000191,20.083626,0.8996,0.318,4.36164,0.00000
1006.00,4.36301,20.108573,-0.000190,20.083619,0.8997,0.318,4.36301,0.00000
1007.00,4.36491,20.108638,-0.000186,20.083611,0.8998,0.318,4.36491,0.00000
1008.00,4.36592,20.108677,-0.000186,20.083609,0.8999,0.318,4.36592,0.00000
1009.00,4.36672,20.108640,-0.000185,20.083559,0.9000,0.318,4.36672,0.00000
1010.00,4.36696,20.108574,-0.000184,20.083501,0.9000,0.318,4.36696,0.00000
1011.00,4.36739,20.108598,-0.000183,20.083449,0.9001,0.318,4.36739,0.00000
1012.00,4.36713,20.108580,-0.000187,20.083464,0.9001,0.318,4.36713,0.00000
1013.00,4.36705,20.108554,-0.000189,20.083440,0.9002,0.319,4.36705,0.00000
1014.00,4.36668,20.108606,-0.000187,20.083488,0.9003,0.319,4.36668,0.00000
1015.00,4.36745,20.108709,-0.000187,20.083563,0.9003,0.319,4.36745,0.00000
1016.00,4.36768,20.108774,-0.000185,20.083664,0.9004,0.319,4.36768,0.00000
1017.00,4.36742,20.108861,-0.000188,20.083650,0.9005,0.319,4.36742,0.00000
1018.00,4.36728,20.108889,-0.000185,20.083650,0.9006,0.319,4.36728,0.00000
1019.00,4.36792,20.108884,-0.000185,20.083590,0.9006,0.319,4.36792,0.00000
1020.00,4.36846,20.108890,-0.000188,20.083519,0.9007,0.319,4.36846,0.00000
1021.00,4.36868,20.108853,-0.000186,20.083441,0.9008,0.319,4.36868,0.00000
1022.00,4.36994,20.108797,-0.000183,20.083455,0.9009,0.319,4.36994,0.00000
1023.00,4.37090,20.108835,-0.000186,20.083485,0.9010,0.319,4.37090,0.00000
1024.00,4.37174,20.108844,-0.000185,20.083512,0.9011,0.319,4.37174,0.00000
1025.00,4.37201,20.108860,-0.000181,20.083542,0.9012,0.319,4.37201,0.00000
1026.00,4.37218,20.108950,-0.000185,20.083652,0.9013,0.319,4.37218,0.00000
1027.00,4.37241,20.109005,-0.000185,20.083686,0.9015,0.319,4.37241,0.00000
1028.00,4.37264,20.109050,-0.000180,20.083728,0.9016,0.319,4.37264,0.00000
1029.00,4.37330,20.109117,-0.000179,20.083754,0.9017,0.319,4.37330,0.00000
1030.00,4.37365,20.109147,-0.000181,20.083775,0.9017,0.319,4.37365,0.00000
1031.00,4.37428,20.109091,-0.000181,20.083696,0.9018,0.319,4.37428,0.00000
1032.00,4.37460,20.109111,-0.000180,20.083666,0.9019,0.319,4.37460,0.00000
1033.00,4.37580,20.109111,-0.000183,20.083575,0.9020,0.320,4.37580,0.00000
1034.00,4.37528,20.109065,-0.000186,20.083475,0.9021,0.320,4.37528,0.00000
1035.00,4.37509,20.109123,-0.000183,20.083543,0.9022,0.320,4.37509,0.00000
1036.00,4.37554,20.109129,-0.000180,20.083564,0.9022,0.320,4.37554,0.00000
1037.00,4.37567,20.109069,-0.000181,20.083525,0.9023,0.320,4.37567,0.00000
1038.00,4.37464,20.109065,-0.000182,20.083554,0.9024,0.320,4.37464,0.00000
1039.00,4.37457,20.109116,-0.000181,20.083612,0.9025,0.320,4.37457,0.00000
1040.00,4.37470,20.109057,-0.000187,20.083507,0.9026,0.320,4.37470,0.00000
1041.00,4.37489,20.109121,-0.000188,20.083522,0.9026,0.320,4.37489,0.00000
1042.00,4.37525,20.109188,-0.000187,20.083537,0.9027,0.320,4.37525,0.00000
1043.00,4.37554,20.109151,-0.000186,20.083450,0.9028,0.320,4.37554,0.00000
1044.00,4.37517,20.109089,-0.000189,20.083381,0.9029,0.320,4.37517,0.00000
1045.00,4.37569,20.109158,-0.000187,20.083467,0.9030,0.320,4.37569,0.00000
1046.00,4.37464,20.109158,-0.000189,20.083447,0.9031,0.321,4.37464,0.00000
1047.00,4.37462,20.109249,-0.000190,20.083502,0.9032,0.321,4.37462,0.00000
1048.00,4.37571,20.109284,-0.000190,20.083568,0.9033,0.321,4.37571,0.00000
1049.00,4.37681,20.109302,-0.000189,20.083623,0.9034,0.321,4.37681,0.00000
1050.00,4.37629,20.109299,-0.000187,20.083597,0.9035,0.321,4.37629,0.00000
1051.00,4.37671,20.109245,-0.000186,20.083564,0.9036,0.321,4.37671,0.00000
1052.00,4.37681,20.109128,-0.000183,20.083535,0.9037,0.321,4.37681,0.00000
1053.00,4.37642,20.109158,-0.000181,20.083556,0.9038,0.321,4.37642,0.00000
1054.00,4.37670,20.109253,-0.000180,20.083615,0.9039,0.321,4.37670,0.00000
1055.00,4.37775,20.109300,-0.000180,20.083590,0.9041,0.321,4.37775,0.00000
1056.00,4.37841,20.109389,-0.000183,20.083613,0.9042,0.321,4.37841,0.00000
1057.00,4.37832,20.109461,-0.000186,20.083583,0.9043,0.321,4.37832,0.00000
1058.00,4.37785,20.109497,-0.000188,20.083555,0.9044,0.321,4.37785,0.00000
1059.00,4.37719,20.109485,-0.000184,20.083452,0.9046,0.321,4.37719,0.00000
1060.00,4.37644,20.109479,-0.000187,20.083480,0.9047,0.321,4.37644,0.00000
1061.00,4.37612,20.109540,-0.000186,20.083496,0.9049,0.321,4.37612,0.00000
1062.00,4.37574,20.109586,-0.000187,20.083549,0.9050,0.321,4.37574,0.00000
1063.00,4.37607,20.109616,-0.000190,20.083568,0.9052,0.321,4.37607,0.00000
1064.00,4.37719,20.109692,-0.000193,20.083653,0.9053,0.322,4.37719,0.00000
1065.00,4.37757,20.109702,-0.000192,20.083625,0.9055,0.322,4.37757,0.00000
1066.00,4.37829,20.109668,-0.000191,20.083615,0.9056,0.322,4.37829,0.00000
1067.00,4.37877,20.109682,-0.000191,20.083580,0.9057,0.322,4.37877,0.00000
1068.00,4.37876,20.109700,-0.000188,20.083581,0.9058,0.322,4.37876,0.00000
1069.00,4.37819,20.109761,-0.000190,20.083616,0.9059,0.322,4.37819,0.00000
1070.00,4.37908,20.109825,-0.000189,20.083637,0.9061,0.322,4.37908,0.00000
1071.00,4.37948,20.109807,-0.000191,20.083578,0.9062,0.322,4.37948,0.00000
1072.00,4.37940,20.109811,-0.000191,20.083543,0.9063,0.322,4.37940,0.00000
1073.00,4.37986,20.109760,-0.000191,20.083486,0.9064,0.322,4.37986,0.00000
1074.00,4.38003,20.109741,-0.000189,20.083440,0.9066,0.322,4.38003,0.00000
1075.00,4.37933,20.109742,-0.000190,20.083401,0.9067,0.322,4.37933,0.00000
1076.00,4.37771,20.109845,-0.000188,20.083480,0.9068,0.322,4.37771,0.00000
1077.00,4.37789,20.109901,-0.000186,20.083524,0.9069,0.322,4.37789,0.00000
1078.00,4.37807,20.110011,-0.000186,20.083586,0.9070,0.322,4.37807,0.00000
1079.00,4.37752,20.109973,-0.000187,20.083518,0.9071,0.322,4.37752,0.00000
1080.00,4.37719,20.110018,-0.000187,20.083572,0.9072,0.322,4.37719,0.00000
1081.00,4.37703,20.110049,-0.000189,20.083615,0.9073,0.323,4.37703,0.00000
1082.00,4.37614,20.110031,-0.000187,20.083606,0.9074,0.323,4.37614,0.00000
1083.00,4.37531,20.110057,-0.000188,20.083641,0.9075,0.323,4.37531,0.00000
1084.00,4.37629,20.110082,-0.000190,20.083672,0.9076,0.323,4.37629,0.00000
1085.00,4.37638,20.110087,-0.000191,20.083654,0.9077,0.323,4.37638,0.00000
1086.00,4.37716,20.110031,-0.000188,20.083575,0.9078,0.323,4.37716,0.00000
1087.00,4.37815,20.110031,-0.000190,20.083536,0.9079,0.323,4.37815,0.00000
1088.00,4.37868,20.110018,-0.000190,20.083478,0.9080,0.323,4.37868,0.00000
1089.00,4.37823,20.110076,-0.000186,20.083527,0.9080,0.323,4.37823,0.00000
1090.00,4.37845,20.110099,-0.000184,20.083533,0.9081,0.323,4.37845,0.00000
1091.00,4.37918,20.110168,-0.000188,20.083491,0.9082,0.323,4.37918,0.00000
1092.00,4.37942,20.110257,-0.000186,20.083494,0.9082,0.323,4.37942,0.00000
1093.00,4.37945,20.110336,-0.000186,20.083495,0.9083,0.323,4.37945,0.00000
1094.00,4.37936,20.110353,-0.000189,20.083447,0.9084,0.323,4.37936,0.00000
1095.00,4.37946,20.110325,-0.000190,20.083364,0.9085,0.323,4.37946,0.00000
1096.00,4.37878,20.110299,-0.000192,20.083421,0.9086,0.323,4.37878,0.00000
1097.00,4.37801,20.110243,-0.000194,20.083452,0.9087,0.324,4.37801,0.00000
1098.00,4.37817,20.110201,-0.000196,20.083433,0.9089,0.324,4.37817,0.00000
1099.00,4.37851,20.110225,-0.000195,20.083469,0.9090,0.324,4.37851,0.00000
1100.00,4.37866,20.110263,-0.000195,20.083474,0.9091,0.324,4.37866,0.00000
1101.00,4.37865,20.110284,-0.000193,20.083438,0.9092,0.324,4.37865,0.00000
1102.00,4.37926,20.110356,-0.000190,20.083461,0.9094,0.324,4.37926,0.00000
1103.00,4.37967,20.110365,-0.000186,20.083451,0.9095,0.324,4.37967,0.00000
1104.00,4.38001,20.110350,-0.000183,20.083366,0.9096,0.324,4.38001,0.00000
1105.00,4.37881,20.110389,-0.000181,20.083422,0.9097,0.324,4.37881,0.00000
1106.00,4.37908,20.110453,-0.000181,20.083432,0.9099,0.324,4.37908,0.00000
1107.00,4.37887,20.110398,-0.000183,20.083301,0.9100,0.324,4.37887,0.00000
1108.00,4.37899,20.110420,-0.000186,20.083306,0.9101,0.324,4.37899,0.00000
1109.00,4.37884,20.110390,-0.000189,20.083293,0.9102,0.324,4.37884,0.00000
1110.00,4.37974,20.110365,-0.000188,20.083253,0.9103,0.324,4.37974,0.00000
1111.00,4.38002,20.110399,-0.000187,20.083284,0.9104,0.324,4.38002,0.00000
1112.00,4.38057,20.110476,-0.000189,20.083362,0.9105,0.324,4.38057,0.00000
1113.00,4.38055,20.110479,-0.000189,20.083373,0.9106,0.324,4.38055,0.00000
1114.00,4.37997,20.110572,-0.000190,20.083432,0.9108,0.325,4.37997,0.00000
1115.00,4.37965,20.110570,-0.000189,20.083400,0.9109,0.325,4.37965,0.00000
1116.00,4.37910,20.110483,-0.000188,20.083307,0.9111,0.325,4.37910,0.00000
1117.00,4.37883,20.110485,-0.000188,20.083281,0.9112,0.325,4.37883,0.00000
1118.00,4.37847,20.110561,-0.000189,20.083327,0.9113,0.325,4.37847,0.00000
1119.00,4.37903,20.110535,-0.000190,20.083292,0.9114,0.325,4.37903,0.00000
1120.00,4.37942,20.110619,-0.000192,20.083357,0.9116,0.325,4.37942,0.00000
1121.00,4.38025,20.110746,-0.000195,20.083471,0.9117,0.325,4.38025,0.00000
1122.00,4.38060,20.110809,-0.000196,20.083522,0.9118,0.325,4.38060,0.00000
1123.00,4.38057,20.110793,-0.000195,20.083465,0.9120,0.325,4.38057,0.00000
1124.00,4.37979,20.110879,-0.000193,20.083549,0.9121,0.325,4.37979,0.00000
1125.00,4.37973,20.110922,-0.000192,20.083557,0.9122,0.325,4.37973,0.00000
1126.00,4.37919,20.110903,-0.000189,20.083473,0.9124,0.325,4.37919,0.00000
1127.00,4.37822,20.110911,-0.000188,20.083458,0.9125,0.325,4.37822,0.00000
1128.00,4.37843,20.110923,-0.000188,20.083470,0.9126,0.325,4.37843,0.00000
1129.00,4.37877,20.110920,-0.000187,20.083453,0.9127,0.325,4.37877,0.00000
1130.00,4.37810,20.110923,-0.000192,20.083471,0.9128,0.326,4.37810,0.00000
1131.00,4.37698,20.110953,-0.000192,20.083521,0.9129,0.326,4.37698,0.00000
1132.00,4.37762,20.110957,-0.000191,20.083497,0.9131,0.326,4.37762,0.00000
1133.00,4.37713,20.110983,-0.000190,20.083470,0.9132,0.326,4.37713,0.00000
1134.00,4.37817,20.111001,-0.000191,20.083426,0.9133,0.326,4.37817,0.00000
1135.00,4.37916,20.111007,-0.000189,20.083391,0.9134,0.326,4.37916,0.00000
1136.00,4.38055,20.110961,-0.000189,20.083315,0.9136,0.326,4.38055,0.00000
1137.00,4.37971,20.110938,-0.000190,20.083330,0.9137,0.326,4.37971,0.00000
1138.00,4.37938,20.110976,-0.000190,20.083396,0.9138,0.326,4.37938,0.00000
1139.00,4.37773,20.110987,-0.000190,20.083402,0.9139,0.326,4.37773,0.00000
1140.00,4.37646,20.110987,-0.000189,20.083403,0.9140,0.326,4.37646,0.00000
@7,2.0000,4.0, 1140.02 
1141.00,4.37587,20.110995,-0.000189,20.083438,0.9142,0.326,4.37587,0.00000
1142.00,4.37668,20.111050,-0.000187,20.083442,0.9143,0.326,4.37668,0.00000
1143.00,4.37537,20.111047,-0.000189,20.083365,0.9145,0.326,4.37537,0.00000
1144.00,4.36759,20.111069,-0.000189,20.083340,0.9146,0.326,4.36759,0.00000
1145.00,4.35499,20.111066,-0.000190,20.083293,0.9147,0.326,4.35499,0.00000
1146.00,4.33902,20.111145,-0.000193,20.083313,0.9149,0.326,4.33902,0.00000
1147.00,4.31982,20.111121,-0.000194,20.083243,0.9150,0.327,4.31982,0.00000
1148.00,4.30388,20.111202,-0.000195,20.083316,0.9151,0.327,4.30388,0.00000
1149.00,4.29803,20.111177,-0.000194,20.083269,0.9153,0.327,4.29803,0.00000
1150.00,4.29914,20.111304,-0.000194,20.083329,0.9154,0.327,4.29914,0.00000
1151.00,4.30518,20.111362,-0.000196,20.083309,0.9155,0.327,4.30518,0.00000
1152.00,4.31523,20.111459,-0.000199,20.083369,0.9157,0.327,4.31523,0.00000
1153.00,4.32449,20.111415,-0.000193,20.083285,0.9158,0.327,4.32449,0.00000
1154.00,4.33057,20.111443,-0.000193,20.083345,0.9159,0.327,4.33057,0.00000
1155.00,4.33401,20.111407,-0.000193,20.083336,0.9160,0.327,4.33401,0.00000
1156.00,4.33556,20.111442,-0.000191,20.083363,0.9162,0.327,4.33556,0.00000
1157.00,4.33686,20.111438,-0.000190,20.083387,0.9163,0.327,4.33686,0.00000
1158.00,4.33682,20.111452,-0.000195,20.083433,0.9165,0.327,4.33682,0.00000
1159.00,4.33671,20.111497,-0.000195,20.083443,0.9166,0.328,4.33671,0.00000
1160.00,4.33716,20.111559,-0.000194,20.083521,0.9167,0.328,4.33716,0.00000
1161.00,4.33814,20.111542,-0.000189,20.083552,0.9169,0.327,4.33814,0.00000
1162.00,4.33898,20.111494,-0.000187,20.083458,0.9170,0.327,4.33898,0.00000
1163.00,4.34041,20.111520,-0.000186,20.083457,0.9171,0.327,4.34041,0.00000
1164.00,4.34221,20.111529,-0.000185,20.083452,0.9172,0.327,4.34221,0.00000
1165.00,4.34427,20.111507,-0.000186,20.083392,0.9174,0.327,4.34427,0.00000
1166.00,4.34578,20.111559,-0.000190,20.083408,0.9175,0.328,4.34578,0.00000
1167.00,4.34691,20.111620,-0.000191,20.083469,0.9177,0.328,4.34691,0.00000
1168.00,4.34843,20.111650,-0.000189,20.083455,0.9178,0.328,4.34843,0.00000
1169.00,4.34978,20.111687,-0.000187,20.083465,0.9179,0.328,4.34978,0.00000
1170.00,4.35078,20.111668,-0.000184,20.083445,0.9180,0.328,4.35078,0.00000
1171.00,4.35171,20.111686,-0.000182,20.083385,0.9182,0.327,4.35171,0.00000
1172.00,4.35232,20.111710,-0.000181,20.083342,0.9183,0.327,4.35232,0.00000
1173.00,4.35273,20.111718,-0.000187,20.083335,0.9184,0.328,4.35273,0.00000
1174.00,4.35301,20.111693,-0.000191,20.083311,0.9185,0.328,4.35301,0.00000
1175.00,4.35403,20.111767,-0.000196,20.083315,0.9186,0.328,4.35403,0.00000
1176.00,4.35504,20.111791,-0.000201,20.083305,0.9187,0.329,4.35504,0.00000
1177.00,4.35623,20.111820,-0.000202,20.083381,0.9189,0.329,4.35623,0.00000
1178.00,4.35686,20.111830,-0.000200,20.083384,0.9190,0.329,4.35686,0.00000
1179.00,4.35733,20.111881,-0.000200,20.083389,0.9191,0.329,4.35733,0.00000
1180.00,4.35711,20.111875,-0.000196,20.083417,0.9192,0.329,4.35711,0.00000
1181.00,4.35633,20.111836,-0.000193,20.083432,0.9192,0.329,4.35633,0.00000
1182.00,4.35608,20.111858,-0.000199,20.083408,0.9193,0.329,4.35608,0.00000
1183.00,4.35649,20.111876,-0.000201,20.083419,0.9194,0.329,4.35649,0.00000
1184.00,4.35733,20.111951,-0.000199,20.083464,0.9195,0.329,4.35733,0.00000
1185.00,4.35770,20.111914,-0.000197,20.083352,0.9196,0.329,4.35770,0.00000
1186.00,4.35871,20.111890,-0.000197,20.083329,0.9197,0.329,4.35871,0.00000
1187.00,4.35935,20.111879,-0.000193,20.083311,0.9198,0.329,4.35935,0.00000
1188.00,4.36002,20.111891,-0.000190,20.083314,0.9200,0.329,4.36002,0.00000
1189.00,4.35950,20.111901,-0.000191,20.083319,0.9201,0.329,4.35950,0.00000
1190.00,4.36052,20.111966,-0.000196,20.083404,0.9202,0.329,4.36052,0.00000
1191.00,4.36184,20.111945,-0.000195,20.083339,0.9202,0.329,4.36184,0.00000
1192.00,4.36224,20.111983,-0.000194,20.083385,0.9203,0.329,4.36224,0.00000
1193.00,4.36202,20.111925,-0.000196,20.083326,0.9204,0.330,4.36202,0.00000
1194.00,4.36318,20.111848,-0.000195,20.083276,0.9205,0.330,4.36318,0.00000
1195.00,4.36312,20.111841,-0.000195,20.083262,0.9206,0.330,4.36312,0.00000
1196.00,4.36169,20.111940,-0.000199,20.083352,0.9207,0.330,4.36169,0.00000
1197.00,4.36146,20.111920,-0.000199,20.083325,0.9208,0.330,4.36146,0.00000
1198.00,4.36160,20.111996,-0.000196,20.083362,0.9209,0.330,4.36160,0.00000
1199.00,4.36135,20.112150,-0.000197,20.083435,0.9210,0.330,4.36135,0.00000
1200.00,4.36161,20.112219,-0.000199,20.083462,0.9211,0.330,4.36161,0.00000
1201.00,4.36336,20.112261,-0.000199,20.083424,0.9211,0.330,4.36336,0.00000
1202.00,4.36458,20.112317,-0.000199,20.083389,0.9212,0.331,4.36458,0.00000
1203.00,4.36504,20.112387,-0.000202,20.083395,0.9213,0.331,4.36504,0.00000
1204.00,4.36452,20.112354,-0.000199,20.083370,0.9214,0.331,4.36452,0.00000
1205.00,4.36439,20.112353,-0.000195,20.083344,0.9215,0.331,4.36439,0.00000
1206.00,4.36410,20.112361,-0.000192,20.083337,0.9216,0.331,4.36410,0.00000
1207.00,4.36404,20.112440,-0.000191,20.083421,0.9218,0.331,4.36404,0.00000
1208.00,4.36390,20.112447,-0.000188,20.083452,0.9219,0.331,4.36390,0.00000
1209.00,4.36460,20.112440,-0.000188,20.083389,0.9220,0.331,4.36460,0.00000
1210.00,4.36504,20.112462,-0.000186,20.083408,0.9221,0.331,4.36504,0.00000
1211.00,4.36532,20.112466,-0.000188,20.083416,0.9223,0.331,4.36532,0.00000
1212.00,4.36541,20.112415,-0.000190,20.083316,0.9224,0.331,4.36541,0.00000
1213.00,4.36568,20.112439,-0.000192,20.083265,0.9225,0.331,4.36568,0.00000
1214.00,4.36562,20.112392,-0.000194,20.083217,0.9226,0.331,4.36562,0.00000
1215.00,4.36549,20.112384,-0.000196,20.083165,0.9227,0.331,4.36549,0.00000
1216.00,4.36511,20.112378,-0.000197,20.083175,0.9228,0.331,4.36511,0.00000
1217.00,4.36413,20.112431,-0.000194,20.083278,0.9229,0.331,4.36413,0.00000
1218.00,4.36342,20.112381,-0.000197,20.083269,0.9230,0.331,4.36342,0.00000
1219.00,4.36344,20.112405,-0.000197,20.083282,0.9232,0.332,4.36344,0.00000
1220.00,4.36402,20.112472,-0.000198,20.083314,0.9233,0.332,4.36402,0.00000
1221.00,4.36417,20.112512,-0.000197,20.083308,0.9234,0.332,4.36417,0.00000
1222.00,4.36447,20.112529,-0.000196,20.083293,0.9236,0.332,4.36447,0.00000
1223.00,4.36563,20.112608,-0.000193,20.083340,0.9237,0.332,4.36563,0.00000
1224.00,4.36685,20.112686,-0.000190,20.083419,0.9238,0.332,4.36685,0.00000
1225.00,4.36708,20.112657,-0.000191,20.083400,0.9240,0.332,4.36708,0.00000
1226.00,4.36739,20.112647,-0.000194,20.083401,0.9241,0.332,4.36739,0.00000
1227.00,4.36809,20.112621,-0.000195,20.083357,0.9243,0.332,4.36809,0.00000
1228.00,4.36829,20.112600,-0.000197,20.083333,0.9244,0.332,4.36829,0.00000
1229.00,4.36769,20.112655,-0.000200,20.083350,0.9246,0.333,4.36769,0.00000
1230.00,4.36813,20.112676,-0.000198,20.083374,0.9248,0.333,4.36813,0.00000
1231.00,4.36783,20.112709,-0.000197,20.083372,0.9249,0.333,4.36783,0.00000
1232.00,4.36815,20.112777,-0.000196,20.083390,0.9251,0.333,4.36815,0.00000
1233.00,4.36790,20.112854,-0.000194,20.083380,0.9252,0.333,4.36790,0.00000
1234.00,4.36806,20.112843,-0.000193,20.083333,0.9253,0.333,4.36806,0.00000
1235.00,4.36778,20.112907,-0.000194,20.083338,0.9255,0.333,4.36778,0.00000
1236.00,4.36751,20.112904,-0.000193,20.083318,0.9257,0.333,4.36751,0.00000
1237.00,4.36657,20.112894,-0.000193,20.083286,0.9258,0.333,4.36657,0.00000
1238.00,4.36611,20.112889,-0.000194,20.083324,0.9260,0.333,4.36611,0.00000
1239.00,4.36600,20.112912,-0.000191,20.083348,0.9261,0.333,4.36600,0.00000
1240.00,4.36525,20.112896,-0.000189,20.083312,0.9262,0.333,4.36525,0.00000
1241.00,4.36521,20.113011,-0.000189,20.083395,0.9264,0.333,4.36521,0.00000
1242.00,4.36564,20.113145,-0.000188,20.083455,0.9265,0.333,4.36564,0.00000
1243.00,4.36571,20.113165,-0.000186,20.083413,0.9267,0.333,4.36571,0.00000
1244.00,4.36570,20.113163,-0.000185,20.083383,0.9268,0.333,4.36570,0.00000
1245.00,4.36615,20.113191,-0.000186,20.083409,0.9269,0.333,4.36615,0.00000
1246.00,4.36717,20.113160,-0.000184,20.083355,0.9270,0.333,4.36717,0.00000
1247.00,4.36697,20.113071,-0.000183,20.083269,0.9271,0.333,4.36697,0.00000
1248.00,4.36820,20.113166,-0.000184,20.083347,0.9272,0.333,4.36820,0.00000
1249.00,4.36822,20.113304,-0.000186,20.083467,0.9273,0.333,4.36822,0.00000
1250.00,4.36822,20.113346,-0.000186,20.083489,0.9274,0.333,4.36822,0.00000
1251.00,4.36803,20.113424,-0.000189,20.083532,0.9276,0.334,4.36803,0.00000
1252.00,4.36787,20.113463,-0.000190,20.083574,0.9277,0.334,4.36787,0.00000
1253.00,4.36726,20.113426,-0.000190,20.083484,0.9278,0.334,4.36726,0.00000
1254.00,4.36797,20.113382,-0.000190,20.083380,0.9279,0.334,4.36797,0.00000
1255.00,4.36823,20.113377,-0.000193,20.083328,0.9280,0.334,4.36823,0.00000
1256.00,4.36800,20.113325,-0.000193,20.083240,0.9281,0.334,4.36800,0.00000
1257.00,4.36841,20.113408,-0.000196,20.083273,0.9281,0.334,4.36841,0.00000
1258.00,4.36833,20.113457,-0.000197,20.083368,0.9282,0.334,4.36833,0.00000
1259.00,4.36771,20.113460,-0.000199,20.083370,0.9283,0.335,4.36771,0.00000
1260.00,4.36708,20.113479,-0.000195,20.083378,0.9283,0.334,4.36708,0.00000
1261.00,4.36670,20.113511,-0.000194,20.083381,0.9284,0.334,4.36670,0.00000
1262.00,4.36686,20.113454,-0.000191,20.083330,0.9284,0.334,4.36686,0.00000
1263.00,4.36699,20.113461,-0.000189,20.083280,0.9285,0.334,4.36699,0.00000
1264.00,4.36814,20.113556,-0.000189,20.083293,0.9286,0.334,4.36814,0.00000
1265.00,4.36839,20.113629,-0.000191,20.083300,0.9286,0.335,4.36839,0.00000
1266.00,4.36957,20.113709,-0.000192,20.083350,0.9287,0.335,4.36957,0.00000
1267.00,4.36948,20.113790,-0.000192,20.083370,0.9288,0.335,4.36948,0.00000
1268.00,4.36957,20.113780,-0.000195,20.083297,0.9288,0.335,4.36957,0.00000
1269.00,4.36879,20.113753,-0.000193,20.083291,0.9289,0.335,4.36879,0.00000
1270.00,4.36899,20.113783,-0.000192,20.083341,0.9289,0.335,4.36899,0.00000
1271.00,4.36868,20.113788,-0.000190,20.083332,0.9290,0.335,4.36868,0.00000
1272.00,4.36859,20.113735,-0.000189,20.083303,0.9290,0.335,4.36859,0.00000
1273.00,4.36936,20.113780,-0.000187,20.083356,0.9290,0.335,4.36936,0.00000
1274.00,4.36927,20.113777,-0.000189,20.083366,0.9291,0.335,4.36927,0.00000
1275.00,4.36942,20.113707,-0.000190,20.083324,0.9291,0.335,4.36942,0.00000
1276.00,4.36850,20.113712,-0.000193,20.083325,0.9291,0.335,4.36850,0.00000
1277.00,4.36829,20.113694,-0.000195,20.083263,0.9291,0.336,4.36829,0.00000
1278.00,4.36725,20.113682,-0.000193,20.083213,0.9291,0.336,4.36725,0.00000
1279.00,4.36723,20.113680,-0.000193,20.083197,0.9291,0.336,4.36723,0.00000
1280.00,4.36691,20.113701,-0.000193,20.083178,0.9291,0.336,4.36691,0.00000
1281.00,4.36782,20.113671,-0.000194,20.083147,0.9291,0.336,4.36782,0.00000
1282.00,4.36824,20.113739,-0.000193,20.083252,0.9291,0.336,4.36824,0.00000
1283.00,4.36870,20.113756,-0.000194,20.083324,0.9291,0.336,4.36870,0.00000
1284.00,4.36814,20.113781,-0.000190,20.083318,0.9291,0.336,4.36814,0.00000
1285.00,4.36846,20.113850,-0.000188,20.083368,0.9292,0.336,4.36846,0.00000
1286.00,4.36803,20.113899,-0.000185,20.083416,0.9292,0.336,4.36803,0.00000
1287.00,4.36794,20.113922,-0.000184,20.083423,0.9292,0.336,4.36794,0.00000
1288.00,4.36848,20.113947,-0.000183,20.083424,0.9293,0.336,4.36848,0.00000
1289.00,4.36975,20.113959,-0.000182,20.083404,0.9293,0.336,4.36975,0.00000
1290.00,4.37028,20.113978,-0.000184,20.083425,0.9293,0.336,4.37028,0.00000
1291.00,4.37072,20.114051,-0.000185,20.083473,0.9294,0.336,4.37072,0.00000
1292.00,4.37080,20.114115,-0.000188,20.083482,0.9294,0.336,4.37080,0.00000
1293.00,4.37040,20.114159,-0.000191,20.083472,0.9295,0.336,4.37040,0.00000
1294.00,4.36909,20.114183,-0.000193,20.083515,0.9295,0.337,4.36909,0.00000
1295.00,4.36813,20.114187,-0.000192,20.083499,0.9296,0.337,4.36813,0.00000
1296.00,4.36746,20.114164,-0.000192,20.083457,0.9297,0.337,4.36746,0.00000
1297.00,4.36764,20.114102,-0.000192,20.083437,0.9297,0.337,4.36764,0.00000
1298.00,4.36794,20.114095,-0.000193,20.083473,0.9298,0.337,4.36794,0.00000
1299.00,4.36857,20.114108,-0.000192,20.083509,0.9299,0.337,4.36857,0.00000
1300.00,4.36951,20.114113,-0.000192,20.083484,0.9300,0.337,4.36951,0.00000
1301.00,4.36979,20.114090,-0.000191,20.083486,0.9301,0.337,4.36979,0.00000
1302.00,4.36975,20.114090,-0.000190,20.083450,0.9302,0.337,4.36975,0.00000
1303.00,4.36931,20.114077,-0.000190,20.083422,0.9302,0.337,4.36931,0.00000
1304.00,4.36917,20.114077,-0.000192,20.083397,0.9303,0.337,4.36917,0.00000
1305.00,4.36867,20.114111,-0.000194,20.083439,0.9303,0.337,4.36867,0.00000
1306.00,4.36920,20.114048,-0.000192,20.083378,0.9304,0.337,4.36920,0.00000
1307.00,4.37012,20.114125,-0.000192,20.083427,0.9304,0.337,4.37012,0.00000
1308.00,4.36978,20.114160,-0.000191,20.083402,0.9305,0.337,4.36978,0.00000
1309.00,4.36934,20.114208,-0.000188,20.083383,0.9305,0.337,4.36934,0.00000
1310.00,4.36853,20.114164,-0.000186,20.083316,0.9305,0.337,4.36853,0.00000
1311.00,4.36761,20.114284,-0.000186,20.083375,0.9306,0.337,4.36761,0.00000
1312.00,4.36655,20.114290,-0.000186,20.083331,0.9306,0.337,4.36655,0.00000
1313.00,4.36709,20.114360,-0.000186,20.083391,0.9307,0.337,4.36709,0.00000
1314.00,4.36771,20.114350,-0.000189,20.083377,0.9307,0.338,4.36771,0.00000
1315.00,4.36869,20.114423,-0.000193,20.083410,0.9308,0.338,4.36869,0.00000
1316.00,4.36909,20.114480,-0.000195,20.083460,0.9308,0.338,4.36909,0.00000
1317.00,4.37002,20.114473,-0.000192,20.083439,0.9309,0.338,4.37002,0.00000
1318.00,4.36983,20.114493,-0.000191,20.083429,0.9309,0.338,4.36983,0.00000
1319.00,4.36962,20.114569,-0.000188,20.083473,0.9310,0.338,4.36962,0.00000
1320.00,4.36926,20.114524,-0.000187,20.083446,0.9310,0.338,4.36926,0.00000
1321.00,4.36911,20.114521,-0.000191,20.083384,0.9311,0.338,4.36911,0.00000
@8,2.0000,4.0, 1320.105 
1322.00,4.36842,20.114591,-0.000196,20.083406,0.9312,0.338,4.36842,0.00000
1323.00,4.36699,20.114579,-0.000197,20.083387,0.9312,0.338,4.36699,0.00000
1324.00,4.36078,20.114548,-0.000198,20.083368,0.9313,0.339,4.36078,0.00000
1325.00,4.34831,20.114713,-0.000197,20.083472,0.9314,0.339,4.34831,0.00000
1326.00,4.33195,20.114732,-0.000193,20.083492,0.9314,0.339,4.33195,0.00000
1327.00,4.31277,20.114835,-0.000188,20.083598,0.9315,0.338,4.31277,0.00000
1328.00,4.29676,20.114883,-0.000187,20.083567,0.9316,0.338,4.29676,0.00000
1329.00,4.28971,20.114925,-0.000187,20.083521,0.9316,0.338,4.28971,0.00000
1330.00,4.29196,20.114828,-0.000186,20.083412,0.9317,0.339,4.29196,0.00000
1331.00,4.29979,20.114890,-0.000186,20.083414,0.9317,0.339,4.29979,0.00000
1332.00,4.31102,20.114787,-0.000191,20.083312,0.9318,0.339,4.31102,0.00000
1333.00,4.32173,20.114847,-0.000192,20.083422,0.9318,0.339,4.32173,0.00000
1334.00,4.32888,20.114866,-0.000191,20.083459,0.9319,0.339,4.32888,0.00000
1335.00,4.33237,20.114946,-0.000192,20.083484,0.9320,0.339,4.33237,0.00000
1336.00,4.33422,20.114884,-0.000190,20.083431,0.9320,0.339,4.33422,0.00000
1337.00,4.33524,20.114958,-0.000187,20.083485,0.9321,0.339,4.33524,0.00000
1338.00,4.33478,20.114888,-0.000185,20.083382,0.9322,0.339,4.33478,0.00000
1339.00,4.33570,20.114894,-0.000188,20.083413,0.9323,0.339,4.33570,0.00000
1340.00,4.33724,20.114933,-0.000190,20.083459,0.9323,0.339,4.33724,0.00000
1341.00,4.33895,20.115015,-0.000192,20.083509,0.9324,0.339,4.33895,0.00000
1342.00,4.33975,20.115027,-0.000194,20.083494,0.9325,0.340,4.33975,0.00000
1343.00,4.34093,20.115086,-0.000194,20.083520,0.9325,0.340,4.34093,0.00000
1344.00,4.34255,20.115089,-0.000193,20.083441,0.9326,0.340,4.34255,0.00000
1345.00,4.34344,20.115134,-0.000192,20.083459,0.9327,0.340,4.34344,0.00000
1346.00,4.34430,20.115146,-0.000191,20.083465,0.9327,0.340,4.34430,0.00000
1347.00,4.34579,20.115114,-0.000190,20.083408,0.9328,0.340,4.34579,0.00000
1348.00,4.34710,20.115112,-0.000190,20.083380,0.9329,0.340,4.34710,0.00000
1349.00,4.34618,20.115175,-0.000190,20.083434,0.9330,0.340,4.34618,0.00000
1350.00,4.34632,20.115193,-0.000184,20.083419,0.9331,0.340,4.34632,0.00000
1351.00,4.34624,20.115208,-0.000183,20.083361,0.9332,0.340,4.34624,0.00000
1352.00,4.34658,20.115249,-0.000184,20.083366,0.9333,0.340,4.34658,0.00000
1353.00,4.34846,20.115281,-0.000187,20.083328,0.9334,0.340,4.34846,0.00000
1354.00,4.34992,20.115352,-0.000186,20.083325,0.9335,0.340,4.34992,0.00000
1355.00,4.35112,20.115339,-0.000188,20.083272,0.9336,0.340,4.35112,0.00000
1356.00,4.35193,20.115376,-0.000191,20.083333,0.9337,0.340,4.35193,0.00000
1357.00,4.35338,20.115326,-0.000186,20.083275,0.9338,0.340,4.35338,0.00000
1358.00,4.35285,20.115307,-0.000183,20.083291,0.9339,0.340,4.35285,0.00000
1359.00,4.35250,20.115264,-0.000184,20.083280,0.9340,0.340,4.35250,0.00000
1360.00,4.35227,20.115273,-0.000187,20.083289,0.9341,0.340,4.35227,0.00000
1361.00,4.35248,20.115228,-0.000186,20.083233,0.9343,0.340,4.35248,0.00000
1362.00,4.35228,20.115320,-0.000188,20.083280,0.9344,0.341,4.35228,0.00000
1363.00,4.35257,20.115429,-0.000187,20.083359,0.9345,0.341,4.35257,0.00000
1364.00,4.35324,20.115479,-0.000187,20.083386,0.9347,0.341,4.35324,0.00000
1365.00,4.35414,20.115494,-0.000187,20.083348,0.9348,0.341,4.35414,0.00000
1366.00,4.35459,20.115595,-0.000189,20.083413,0.9349,0.341,4.35459,0.00000
1367.00,4.35566,20.115586,-0.000189,20.083408,0.9350,0.341,4.35566,0.00000
1368.00,4.35607,20.115509,-0.000192,20.083306,0.9351,0.341,4.35607,0.00000
1369.00,4.35663,20.115483,-0.000193,20.083259,0.9352,0.341,4.35663,0.00000
1370.00,4.35708,20.115460,-0.000189,20.083230,0.9354,0.341,4.35708,0.00000
1371.00,4.35782,20.115410,-0.000189,20.083187,0.9354,0.341,4.35782,0.00000
1372.00,4.35753,20.115369,-0.000188,20.083146,0.9355,0.341,4.35753,0.00000
1373.00,4.35713,20.115493,-0.000185,20.083269,0.9356,0.341,4.35713,0.00000
1374.00,4.35616,20.115512,-0.000185,20.083293,0.9356,0.341,4.35616,0.00000
1375.00,4.35569,20.115614,-0.000186,20.083387,0.9357,0.341,4.35569,0.00000
1376.00,4.35544,20.115663,-0.000182,20.083356,0.9358,0.341,4.35544,0.00000
1377.00,4.35572,20.115825,-0.000183,20.083413,0.9359,0.341,4.35572,0.00000
1378.00,4.35593,20.115788,-0.000185,20.083360,0.9360,0.342,4.35593,0.00000
1379.00,4.35732,20.115831,-0.000185,20.083360,0.9361,0.342,4.35732,0.00000
1380.00,4.35851,20.115827,-0.000185,20.083348,0.9362,0.342,4.35851,0.00000
1381.00,4.35886,20.115904,-0.000188,20.083440,0.9363,0.342,4.35886,0.00000
1382.00,4.35818,20.115861,-0.000187,20.083456,0.9364,0.342,4.35818,0.00000
1383.00,4.35865,20.115891,-0.000186,20.083445,0.9365,0.342,4.35865,0.00000
1384.00,4.35840,20.115848,-0.000185,20.083425,0.9366,0.342,4.35840,0.00000
1385.00,4.35769,20.115842,-0.000186,20.083371,0.9367,0.342,4.35769,0.00000
1386.00,4.35823,20.115776,-0.000185,20.083299,0.9368,0.342,4.35823,0.00000
1387.00,4.35978,20.115744,-0.000185,20.083274,0.9369,0.342,4.35978,0.00000
1388.00,4.36069,20.115762,-0.000183,20.083311,0.9370,0.342,4.36069,0.00000
1389.00,4.36151,20.115871,-0.000182,20.083338,0.9370,0.342,4.36151,0.00000
1390.00,4.36206,20.115929,-0.000180,20.083392,0.9371,0.342,4.36206,0.00000
1391.00,4.36138,20.115937,-0.000182,20.083359,0.9372,0.342,4.36138,0.00000
1392.00,4.36021,20.116011,-0.000180,20.083381,0.9373,0.342,4.36021,0.00000
1393.00,4.36041,20.116001,-0.000184,20.083367,0.9374,0.342,4.36041,0.00000
1394.00,4.36052,20.115984,-0.000187,20.083385,0.9374,0.342,4.36052,0.00000
1395.00,4.36113,20.115947,-0.000190,20.083356,0.9375,0.342,4.36113,0.00000
1396.00,4.36218,20.115983,-0.000191,20.083423,0.9376,0.343,4.36218,0.00000
1397.00,4.36289,20.116003,-0.000192,20.083444,0.9377,0.343,4.36289,0.00000
1398.00,4.36270,20.116081,-0.000190,20.083460,0.9377,0.343,4.36270,0.00000
1399.00,4.36177,20.116105,-0.000187,20.083482,0.9378,0.343,4.36177,0.00000
1400.00,4.36148,20.116070,-0.000186,20.083444,0.9378,0.342,4.36148,0.00000
1401.00,4.36146,20.116163,-0.000186,20.083487,0.9379,0.342,4.36146,0.00000
1402.00,4.36185,20.116134,-0.000189,20.083446,0.9379,0.343,4.36185,0.00000
1403.00,4.36174,20.116104,-0.000187,20.083445,0.9380,0.343,4.36174,0.00000
1404.00,4.36223,20.116137,-0.000191,20.083438,0.9381,0.343,4.36223,0.00000
1405.00,4.36219,20.116185,-0.000193,20.083448,0.9382,0.343,4.36219,0.00000
1406.00,4.36237,20.116178,-0.000191,20.083383,0.9383,0.343,4.36237,0.00000
1407.00,4.36192,20.116255,-0.000189,20.083436,0.9384,0.343,4.36192,0.00000
1408.00,4.36270,20.116296,-0.000192,20.083417,0.9385,0.343,4.36270,0.00000
1409.00,4.36348,20.116341,-0.000190,20.083402,0.9386,0.343,4.36348,0.00000
1410.00,4.36364,20.116387,-0.000190,20.083408,0.9386,0.343,4.36364,0.00000
1411.00,4.36314,20.116409,-0.000189,20.083479,0.9387,0.343,4.36314,0.00000
1412.00,4.36322,20.116446,-0.000191,20.083531,0.9388,0.344,4.36322,0.00000
1413.00,4.36357,20.116425,-0.000191,20.083479,0.9389,0.344,4.36357,0.00000
1414.00,4.36398,20.116364,-0.000191,20.083422,0.9390,0.344,4.36398,0.00000
1415.00,4.36347,20.116411,-0.000188,20.083460,0.9391,0.344,4.36347,0.00000
1416.00,4.36370,20.116340,-0.000190,20.083357,0.9392,0.344,4.36370,0.00000
1417.00,4.36401,20.116314,-0.000190,20.083281,0.9392,0.344,4.36401,0.00000
1418.00,4.36337,20.116358,-0.000192,20.083343,0.9393,0.344,4.36337,0.00000
1419.00,4.36304,20.116383,-0.000193,20.083352,0.9394,0.344,4.36304,0.00000
1420.00,4.36436,20.116407,-0.000191,20.083362,0.9395,0.344,4.36436,0.00000
1421.00,4.36501,20.116479,-0.000191,20.083415,0.9396,0.344,4.36501,0.00000
1422.00,4.36505,20.116516,-0.000190,20.083427,0.9397,0.344,4.36505,0.00000
1423.00,4.36494,20.116506,-0.000190,20.083405,0.9398,0.344,4.36494,0.00000
1424.00,4.36458,20.116568,-0.000190,20.083455,0.9398,0.344,4.36458,0.00000
1425.00,4.36358,20.116535,-0.000190,20.083400,0.9399,0.345,4.36358,0.00000
1426.00,4.36327,20.116569,-0.000189,20.083385,0.9400,0.345,4.36327,0.00000
1427.00,4.36357,20.116582,-0.000186,20.083392,0.9401,0.344,4.36357,0.00000
1428.00,4.36360,20.116613,-0.000181,20.083364,0.9401,0.344,4.36360,0.00000
1429.00,4.36373,20.116579,-0.000181,20.083340,0.9402,0.344,4.36373,0.00000
1430.00,4.36392,20.116567,-0.000184,20.083334,0.9402,0.345,4.36392,0.00000
1431.00,4.36313,20.116550,-0.000184,20.083321,0.9403,0.345,4.36313,0.00000
1432.00,4.36299,20.116552,-0.000188,20.083304,0.9404,0.345,4.36299,0.00000
1433.00,4.36261,20.116613,-0.000187,20.083340,0.9404,0.345,4.36261,0.00000
1434.00,4.36252,20.116635,-0.000186,20.083292,0.9405,0.345,4.36252,0.00000
1435.00,4.36271,20.116691,-0.000187,20.083354,0.9405,0.345,4.36271,0.00000
1436.00,4.36360,20.116735,-0.000191,20.083375,0.9406,0.345,4.36360,0.00000
1437.00,4.36387,20.116741,-0.000191,20.083321,0.9406,0.345,4.36387,0.00000
1438.00,4.36477,20.116649,-0.000194,20.083253,0.9406,0.345,4.36477,0.00000
1439.00,4.36472,20.116674,-0.000194,20.083279,0.9406,0.345,4.36472,0.00000
1440.00,4.36435,20.116710,-0.000191,20.083245,0.9407,0.345,4.36435,0.00000
1441.00,4.36367,20.116731,-0.000189,20.083285,0.9407,0.345,4.36367,0.00000
1442.00,4.36276,20.116798,-0.000186,20.083340,0.9408,0.345,4.36276,0.00000
1443.00,4.36160,20.116842,-0.000185,20.083381,0.9408,0.345,4.36160,0.00000
1444.00,4.36150,20.116893,-0.000188,20.083443,0.9409,0.345,4.36150,0.00000
1445.00,4.36122,20.116894,-0.000189,20.083466,0.9409,0.345,4.36122,0.00000
1446.00,4.36131,20.116919,-0.000191,20.083435,0.9410,0.345,4.36131,0.00000
1447.00,4.36197,20.116939,-0.000195,20.083450,0.9410,0.346,4.36197,0.00000
1448.00,4.36298,20.116989,-0.000195,20.083414,0.9411,0.346,4.36298,0.00000
1449.00,4.36367,20.117002,-0.000194,20.083354,0.9411,0.346,4.36367,0.00000
1450.00,4.36419,20.117024,-0.000195,20.083344,0.9412,0.346,4.36419,0.00000
1451.00,4.36532,20.117042,-0.000194,20.083377,0.9413,0.346,4.36532,0.00000
1452.00,4.36558,20.117079,-0.000195,20.083401,0.9414,0.346,4.36558,0.00000
1453.00,4.36509,20.117164,-0.000195,20.083504,0.9414,0.346,4.36509,0.00000
1454.00,4.36474,20.117235,-0.000194,20.083579,0.9415,0.346,4.36474,0.00000
1455.00,4.36518,20.117276,-0.000194,20.083582,0.9416,0.346,4.36518,0.00000
1456.00,4.36433,20.117197,-0.000194,20.083528,0.9416,0.346,4.36433,0.00000
1457.00,4.36373,20.117128,-0.000193,20.083495,0.9417,0.346,4.36373,0.00000
1458.00,4.36440,20.117050,-0.000192,20.083410,0.9418,0.346,4.36440,0.00000
1459.00,4.36510,20.117003,-0.000189,20.083379,0.9419,0.346,4.36510,0.00000
1460.00,4.36424,20.116990,-0.000185,20.083362,0.9420,0.346,4.36424,0.00000
1461.00,4.36428,20.117052,-0.000186,20.083362,0.9420,0.346,4.36428,0.00000
1462.00,4.36430,20.117099,-0.000187,20.083340,0.9421,0.346,4.36430,0.00000
1463.00,4.36314,20.117106,-0.000190,20.083338,0.9422,0.346,4.36314,0.00000
1464.00,4.36244,20.117107,-0.000192,20.083272,0.9422,0.347,4.36244,0.00000
1465.00,4.36277,20.117109,-0.000194,20.083249,0.9423,0.347,4.36277,0.00000
1466.00,4.36250,20.117181,-0.000192,20.083257,0.9423,0.347,4.36250,0.00000
1467.00,4.36250,20.117266,-0.000192,20.083289,0.9424,0.347,4.36250,0.00000
1468.00,4.36276,20.117336,-0.000188,20.083317,0.9424,0.347,4.36276,0.00000
1469.00,4.36339,20.117385,-0.000192,20.083367,0.9425,0.347,4.36339,0.00000
1470.00,4.36387,20.117458,-0.000192,20.083420,0.9426,0.347,4.36387,0.00000
1471.00,4.36530,20.117474,-0.000193,20.083395,0.9426,0.347,4.36530,0.00000
1472.00,4.36560,20.117473,-0.000194,20.083363,0.9427,0.347,4.36560,0.00000
1473.00,4.36632,20.117535,-0.000194,20.083379,0.9427,0.347,4.36632,0.00000
1474.00,4.36610,20.117523,-0.000193,20.083336,0.9428,0.347,4.36610,0.00000
1475.00,4.36625,20.117542,-0.000193,20.083353,0.9428,0.347,4.36625,0.00000
1476.00,4.36557,20.117526,-0.000195,20.083366,0.9428,0.347,4.36557,0.00000
1477.00,4.36526,20.117519,-0.000195,20.083393,0.9429,0.348,4.36526,0.00000
1478.00,4.36515,20.117494,-0.000196,20.083383,0.9429,0.348,4.36515,0.00000
1479.00,4.36459,20.117510,-0.000195,20.083401,0.9430,0.348,4.36459,0.00000
1480.00,4.36439,20.117482,-0.000193,20.083357,0.9430,0.348,4.36439,0.00000
1481.00,4.36466,20.117486,-0.000192,20.083361,0.9431,0.348,4.36466,0.00000
1482.00,4.36454,20.117504,-0.000188,20.083330,0.9431,0.348,4.36454,0.00000
1483.00,4.36416,20.117575,-0.000189,20.083387,0.9432,0.348,4.36416,0.00000
1484.00,4.36445,20.117617,-0.000189,20.083403,0.9432,0.348,4.36445,0.00000
1485.00,4.36399,20.117638,-0.000189,20.083388,0.9433,0.348,4.36399,0.00000
1486.00,4.36371,20.117747,-0.000188,20.083439,0.9434,0.348,4.36371,0.00000
1487.00,4.36423,20.117731,-0.000189,20.083367,0.9434,0.348,4.36423,0.00000
1488.00,4.36436,20.117714,-0.000186,20.083313,0.9435,0.348,4.36436,0.00000
1489.00,4.36406,20.117752,-0.000185,20.083347,0.9436,0.348,4.36406,0.00000
1490.00,4.36387,20.117780,-0.000189,20.083379,0.9437,0.348,4.36387,0.00000
1491.00,4.36423,20.117758,-0.000190,20.083352,0.9438,0.348,4.36423,0.00000
1492.00,4.36475,20.117833,-0.000191,20.083496,0.9439,0.348,4.36475,0.00000
1493.00,4.36473,20.117866,-0.000195,20.083513,0.9440,0.348,4.36473,0.00000
1494.00,4.36491,20.117883,-0.000197,20.083541,0.9441,0.348,4.36491,0.00000
1495.00,4.36463,20.117931,-0.000195,20.083553,0.9441,0.348,4.36463,0.00000
1496.00,4.36435,20.117941,-0.000195,20.083557,0.9442,0.348,4.36435,0.00000
1497.00,4.36289,20.117948,-0.000195,20.083499,0.9443,0.348,4.36289,0.00000
1498.00,4.36255,20.117960,-0.000191,20.083450,0.9444,0.348,4.36255,0.00000
1499.00,4.36263,20.117950,-0.000189,20.083341,0.9446,0.348,4.36263,0.00000
1500.00,4.36287,20.117943,-0.000189,20.083289,0.9447,0.348,4.36287,0.00000
1501.00,4.36224,20.117994,-0.000189,20.083297,0.9448,0.348,4.36224,0.00000
@9,2.0000,4.0, 1500.007 
1502.00,4.36345,20.118028,-0.000187,20.083318,0.9449,0.348,4.36345,0.00000
1503.00,4.36270,20.118017,-0.000188,20.083341,0.9450,0.348,4.36270,0.00000
1504.00,4.35641,20.118046,-0.000190,20.083360,0.9451,0.348,4.35641,0.00000
1505.00,4.34599,20.118131,-0.000190,20.083444,0.9452,0.349,4.34599,0.00000
1506.00,4.33008,20.118122,-0.000189,20.083403,0.9454,0.349,4.33008,0.00000
1507.00,4.31221,20.118162,-0.000189,20.083406,0.9456,0.349,4.31221,0.00000
1508.00,4.29844,20.118210,-0.000192,20.083406,0.9457,0.349,4.29844,0.00000
1509.00,4.29300,20.118190,-0.000193,20.083396,0.9459,0.349,4.29300,0.00000
1510.00,4.29441,20.118201,-0.000198,20.083374,0.9460,0.349,4.29441,0.00000
1511.00,4.30347,20.118249,-0.000199,20.083392,0.9462,0.349,4.30347,0.00000
1512.00,4.31543,20.118218,-0.000205,20.083361,0.9463,0.349,4.31543,0.00000
1513.00,4.32484,20.118275,-0.000206,20.083393,0.9464,0.350,4.32484,0.00000
1514.00,4.33060,20.118403,-0.000204,20.083493,0.9466,0.350,4.33060,0.00000
1515.00,4.33444,20.118421,-0.000201,20.083514,0.9467,0.350,4.33444,0.00000
1516.00,4.33606,20.118427,-0.000201,20.083496,0.9468,0.350,4.33606,0.00000
1517.00,4.33595,20.118422,-0.000196,20.083442,0.9469,0.349,4.33595,0.00000
1518.00,4.33649,20.118393,-0.000197,20.083463,0.9470,0.350,4.33649,0.00000
1519.00,4.33848,20.118432,-0.000200,20.083503,0.9471,0.350,4.33848,0.00000
1520.00,4.33945,20.118453,-0.000197,20.083469,0.9473,0.350,4.33945,0.00000
1521.00,4.34027,20.118456,-0.000197,20.083490,0.9474,0.350,4.34027,0.00000
1522.00,4.34130,20.118510,-0.000198,20.083536,0.9475,0.350,4.34130,0.00000
1523.00,4.34267,20.118547,-0.000195,20.083501,0.9476,0.350,4.34267,0.00000
1524.00,4.34272,20.118433,-0.000190,20.083404,0.9477,0.350,4.34272,0.00000
1525.00,4.34373,20.118441,-0.000192,20.083424,0.9478,0.350,4.34373,0.00000
1526.00,4.34520,20.118474,-0.000191,20.083453,0.9479,0.350,4.34520,0.00000
1527.00,4.34644,20.118582,-0.000193,20.083569,0.9480,0.350,4.34644,0.00000
1528.00,4.34684,20.118614,-0.000193,20.083592,0.9481,0.350,4.34684,0.00000
1529.00,4.34687,20.118661,-0.000197,20.083576,0.9482,0.350,4.34687,0.00000
1530.00,4.34693,20.118665,-0.000196,20.083591,0.9484,0.350,4.34693,0.00000
1531.00,4.34682,20.118738,-0.000196,20.083617,0.9485,0.350,4.34682,0.00000
1532.00,4.34724,20.118639,-0.000193,20.083522,0.9486,0.350,4.34724,0.00000
1533.00,4.34757,20.118693,-0.000193,20.083560,0.9488,0.350,4.34757,0.00000
1534.00,4.34866,20.118808,-0.000193,20.083639,0.9489,0.350,4.34866,0.00000
1535.00,4.34986,20.118839,-0.000197,20.083627,0.9490,0.350,4.34986,0.00000
1536.00,4.35049,20.118784,-0.000201,20.083580,0.9491,0.351,4.35049,0.00000
1537.00,4.35108,20.118862,-0.000199,20.083615,0.9492,0.351,4.35108,0.00000
1538.00,4.35207,20.118833,-0.000198,20.083586,0.9492,0.351,4.35207,0.00000
1539.00,4.35326,20.118724,-0.000200,20.083495,0.9493,0.351,4.35326,0.00000
1540.00,4.35356,20.118768,-0.000198,20.083507,0.9493,0.351,4.35356,0.00000
1541.00,4.35418,20.118771,-0.000195,20.083526,0.9494,0.351,4.35418,0.00000
1542.00,4.35418,20.118748,-0.000196,20.083507,0.9495,0.351,4.35418,0.00000
1543.00,4.35370,20.118751,-0.000198,20.083519,0.9495,0.351,4.35370,0.00000
1544.00,4.35370,20.118795,-0.000196,20.083504,0.9496,0.351,4.35370,0.00000
1545.00,4.35362,20.118779,-0.000196,20.083495,0.9496,0.351,4.35362,0.00000
1546.00,4.35351,20.118843,-0.000196,20.083451,0.9497,0.351,4.35351,0.00000
1547.00,4.35338,20.118860,-0.000198,20.083369,0.9497,0.352,4.35338,0.00000
1548.00,4.35410,20.118906,-0.000196,20.083312,0.9498,0.352,4.35410,0.00000
1549.00,4.35426,20.119015,-0.000195,20.083392,0.9499,0.352,4.35426,0.00000
1550.00,4.35407,20.119044,-0.000197,20.083399,0.9499,0.352,4.35407,0.00000
1551.00,4.35370,20.119043,-0.000199,20.083398,0.9500,0.352,4.35370,0.00000
1552.00,4.35437,20.119055,-0.000198,20.083432,0.9501,0.352,4.35437,0.00000
1553.00,4.35474,20.119052,-0.000199,20.083411,0.9501,0.352,4.35474,0.00000
1554.00,4.35414,20.119050,-0.000199,20.083381,0.9502,0.352,4.35414,0.00000
1555.00,4.35423,20.119100,-0.000198,20.083362,0.9502,0.352,4.35423,0.00000
1556.00,4.35511,20.119134,-0.000195,20.083366,0.9503,0.352,4.35511,0.00000
1557.00,4.35571,20.119124,-0.000194,20.083353,0.9503,0.352,4.35571,0.00000
1558.00,4.35572,20.119141,-0.000195,20.083392,0.9504,0.352,4.35572,0.00000
1559.00,4.35696,20.119100,-0.000196,20.083347,0.9504,0.352,4.35696,0.00000
1560.00,4.35743,20.119101,-0.000195,20.083325,0.9504,0.352,4.35743,0.00000
1561.00,4.35704,20.119097,-0.000196,20.083318,0.9504,0.352,4.35704,0.00000
1562.00,4.35650,20.119171,-0.000196,20.083361,0.9504,0.353,4.35650,0.00000
1563.00,4.35617,20.119258,-0.000195,20.083438,0.9505,0.353,4.35617,0.00000
1564.00,4.35557,20.119306,-0.000194,20.083483,0.9505,0.353,4.35557,0.00000
1565.00,4.35527,20.119291,-0.000195,20.083505,0.9505,0.353,4.35527,0.00000
1566.00,4.35632,20.119382,-0.000196,20.083547,0.9506,0.353,4.35632,0.00000
1567.00,4.35695,20.119412,-0.000199,20.083572,0.9506,0.353,4.35695,0.00000
1568.00,4.35702,20.119363,-0.000199,20.083507,0.9506,0.353,4.35702,0.00000
1569.00,4.35678,20.119386,-0.000200,20.083512,0.9507,0.353,4.35678,0.00000
1570.00,4.35754,20.119421,-0.000198,20.083548,0.9507,0.353,4.35754,0.00000
1571.00,4.35725,20.119419,-0.000195,20.083598,0.9507,0.353,4.35725,0.00000
1572.00,4.35768,20.119446,-0.000192,20.083632,0.9507,0.353,4.35768,0.00000
1573.00,4.35793,20.119403,-0.000190,20.083551,0.9507,0.353,4.35793,0.00000
1574.00,4.35842,20.119443,-0.000191,20.083568,0.9507,0.353,4.35842,0.00000
1575.00,4.35793,20.119466,-0.000192,20.083514,0.9508,0.353,4.35793,0.00000
1576.00,4.35751,20.119450,-0.000195,20.083439,0.9508,0.353,4.35751,0.00000
1577.00,4.35654,20.119455,-0.000195,20.083357,0.9508,0.354,4.35654,0.00000
1578.00,4.35650,20.119582,-0.000198,20.083452,0.9509,0.354,4.35650,0.00000
1579.00,4.35627,20.119540,-0.000196,20.083390,0.9509,0.354,4.35627,0.00000
1580.00,4.35640,20.119544,-0.000196,20.083371,0.9509,0.354,4.35640,0.00000
1581.00,4.35680,20.119557,-0.000194,20.083372,0.9510,0.354,4.35680,0.00000
1582.00,4.35707,20.119560,-0.000193,20.083340,0.9510,0.354,4.35707,0.00000
1583.00,4.35874,20.119581,-0.000191,20.083307,0.9510,0.354,4.35874,0.00000
1584.00,4.35896,20.119613,-0.000190,20.083321,0.9511,0.354,4.35896,0.00000
1585.00,4.35929,20.119615,-0.000189,20.083334,0.9512,0.354,4.35929,0.00000
1586.00,4.35955,20.119579,-0.000189,20.083341,0.9513,0.354,4.35955,0.00000
1587.00,4.36030,20.119601,-0.000188,20.083415,0.9513,0.354,4.36030,0.00000
1588.00,4.35915,20.119525,-0.000187,20.083385,0.9514,0.354,4.35915,0.00000
1589.00,4.35897,20.119505,-0.000188,20.083362,0.9515,0.354,4.35897,0.00000
1590.00,4.35956,20.119588,-0.000189,20.083386,0.9515,0.354,4.35956,0.00000
1591.00,4.35982,20.119683,-0.000186,20.083403,0.9516,0.354,4.35982,0.00000
1592.00,4.35943,20.119757,-0.000187,20.083452,0.9517,0.354,4.35943,0.00000
1593.00,4.35920,20.119851,-0.000187,20.083497,0.9518,0.354,4.35920,0.00000
1594.00,4.35986,20.119992,-0.000186,20.083602,0.9519,0.354,4.35986,0.00000
1595.00,4.35920,20.119918,-0.000183,20.083534,0.9520,0.354,4.35920,0.00000
1596.00,4.35834,20.119910,-0.000184,20.083533,0.9521,0.354,4.35834,0.00000
1597.00,4.35840,20.119918,-0.000182,20.083502,0.9522,0.354,4.35840,0.00000
1598.00,4.35809,20.119914,-0.000182,20.083520,0.9523,0.354,4.35809,0.00000
1599.00,4.35689,20.119914,-0.000182,20.083505,0.9524,0.354,4.35689,0.00000
1600.00,4.35655,20.119968,-0.000183,20.083551,0.9525,0.354,4.35655,0.00000
1601.00,4.35745,20.120057,-0.000181,20.083588,0.9526,0.354,4.35745,0.00000
1602.00,4.35672,20.120058,-0.000185,20.083563,0.9527,0.354,4.35672,0.00000
1603.00,4.35683,20.120061,-0.000187,20.083517,0.9528,0.355,4.35683,0.00000
1604.00,4.35848,20.119988,-0.000187,20.083448,0.9529,0.355,4.35848,0.00000
1605.00,4.35965,20.119969,-0.000188,20.083404,0.9530,0.355,4.35965,0.00000
1606.00,4.35951,20.119971,-0.000192,20.083367,0.9531,0.355,4.35951,0.00000
1607.00,4.36028,20.120020,-0.000190,20.083400,0.9532,0.355,4.36028,0.00000
1608.00,4.36071,20.120096,-0.000187,20.083467,0.9533,0.355,4.36071,0.00000
1609.00,4.35971,20.120121,-0.000185,20.083453,0.9534,0.355,4.35971,0.00000
1610.00,4.35955,20.120227,-0.000183,20.083575,0.9536,0.355,4.35955,0.00000
1611.00,4.35983,20.120187,-0.000180,20.083608,0.9537,0.355,4.35983,0.00000
1612.00,4.35971,20.120140,-0.000185,20.083605,0.9538,0.355,4.35971,0.00000
1613.00,4.35917,20.120058,-0.000186,20.083525,0.9539,0.355,4.35917,0.00000
1614.00,4.35933,20.120161,-0.000188,20.083652,0.9540,0.355,4.35933,0.00000
1615.00,4.35850,20.120124,-0.000189,20.083568,0.9541,0.355,4.35850,0.00000
1616.00,4.35871,20.120157,-0.000191,20.083545,0.9542,0.355,4.35871,0.00000
1617.00,4.35915,20.120175,-0.000185,20.083524,0.9544,0.355,4.35915,0.00000
1618.00,4.35979,20.120286,-0.000185,20.083590,0.9545,0.355,4.35979,0.00000
1619.00,4.36040,20.120265,-0.000184,20.083530,0.9546,0.355,4.36040,0.00000
1620.00,4.36044,20.120310,-0.000187,20.083534,0.9548,0.355,4.36044,0.00000
1621.00,4.35961,20.120317,-0.000187,20.083479,0.9549,0.355,4.35961,0.00000
1622.00,4.35943,20.120348,-0.000190,20.083454,0.9550,0.356,4.35943,0.00000
1623.00,4.35930,20.120354,-0.000190,20.083420,0.9552,0.356,4.35930,0.00000
1624.00,4.35866,20.120313,-0.000193,20.083330,0.9553,0.356,4.35866,0.00000
1625.00,4.35908,20.120293,-0.000192,20.083285,0.9554,0.356,4.35908,0.00000
1626.00,4.35934,20.120323,-0.000190,20.083280,0.9554,0.356,4.35934,0.00000
1627.00,4.35880,20.120340,-0.000186,20.083253,0.9555,0.356,4.35880,0.00000
1628.00,4.35888,20.120281,-0.000190,20.083218,0.9556,0.356,4.35888,0.00000
1629.00,4.35944,20.120434,-0.000187,20.083327,0.9557,0.356,4.35944,0.00000
1630.00,4.35961,20.120472,-0.000188,20.083382,0.9558,0.356,4.35961,0.00000
1631.00,4.35926,20.120481,-0.000189,20.083392,0.9559,0.356,4.35926,0.00000
1632.00,4.35949,20.120537,-0.000193,20.083438,0.9560,0.356,4.35949,0.00000
1633.00,4.35953,20.120598,-0.000192,20.083425,0.9561,0.357,4.35953,0.00000
1634.00,4.35929,20.120576,-0.000194,20.083384,0.9562,0.357,4.35929,0.00000
1635.00,4.35964,20.120603,-0.000191,20.083373,0.9563,0.357,4.35964,0.00000
1636.00,4.36104,20.120592,-0.000190,20.083371,0.9563,0.357,4.36104,0.00000
1637.00,4.36063,20.120581,-0.000191,20.083363,0.9564,0.357,4.36063,0.00000
1638.00,4.36029,20.120619,-0.000188,20.083380,0.9564,0.357,4.36029,0.00000
1639.00,4.35994,20.120563,-0.000186,20.083325,0.9565,0.357,4.35994,0.00000
1640.00,4.36001,20.120588,-0.000189,20.083303,0.9566,0.357,4.36001,0.00000
1641.00,4.35957,20.120639,-0.000191,20.083300,0.9567,0.357,4.35957,0.00000
1642.00,4.35992,20.120688,-0.000190,20.083334,0.9568,0.357,4.35992,0.00000
1643.00,4.35941,20.120694,-0.000193,20.083343,0.9568,0.357,4.35941,0.00000
1644.00,4.35924,20.120702,-0.000194,20.083348,0.9569,0.357,4.35924,0.00000
1645.00,4.35914,20.120677,-0.000196,20.083351,0.9569,0.357,4.35914,0.00000
1646.00,4.35876,20.120660,-0.000194,20.083369,0.9570,0.357,4.35876,0.00000
1647.00,4.35887,20.120621,-0.000195,20.083340,0.9571,0.358,4.35887,0.00000
1648.00,4.35907,20.120660,-0.000191,20.083391,0.9571,0.357,4.35907,0.00000
1649.00,4.35939,20.120755,-0.000190,20.083461,0.9572,0.357,4.35939,0.00000
1650.00,4.35866,20.120786,-0.000185,20.083483,0.9573,0.357,4.35866,0.00000
1651.00,4.35845,20.120767,-0.000185,20.083430,0.9573,0.357,4.35845,0.00000
1652.00,4.35823,20.120759,-0.000180,20.083418,0.9574,0.357,4.35823,0.00000
1653.00,4.35850,20.120759,-0.000182,20.083415,0.9574,0.357,4.35850,0.00000
1654.00,4.35809,20.120755,-0.000181,20.083407,0.9575,0.357,4.35809,0.00000
1655.00,4.35835,20.120785,-0.000183,20.083409,0.9575,0.357,4.35835,0.00000
1656.00,4.35868,20.120867,-0.000184,20.083455,0.9575,0.357,4.35868,0.00000
1657.00,4.35857,20.121027,-0.000186,20.083508,0.9576,0.358,4.35857,0.00000
1658.00,4.35945,20.121032,-0.000182,20.083471,0.9576,0.358,4.35945,0.00000
1659.00,4.36047,20.121040,-0.000186,20.083441,0.9577,0.358,4.36047,0.00000
1660.00,4.36050,20.121086,-0.000190,20.083457,0.9577,0.358,4.36050,0.00000
1661.00,4.36057,20.121102,-0.000192,20.083452,0.9577,0.358,4.36057,0.00000
1662.00,4.36093,20.121017,-0.000192,20.083386,0.9578,0.358,4.36093,0.00000
1663.00,4.36005,20.121126,-0.000197,20.083438,0.9578,0.358,4.36005,0.00000
1664.00,4.35969,20.121148,-0.000194,20.083484,0.9579,0.358,4.35969,0.00000
1665.00,4.35948,20.121164,-0.000192,20.083473,0.9579,0.358,4.35948,0.00000
1666.00,4.35894,20.121174,-0.000191,20.083497,0.9580,0.358,4.35894,0.00000
1667.00,4.35890,20.121211,-0.000190,20.083525,0.9580,0.358,4.35890,0.00000
1668.00,4.35920,20.121138,-0.000189,20.083514,0.9581,0.358,4.35920,0.00000
1669.00,4.35903,20.121190,-0.000185,20.083506,0.9582,0.358,4.35903,0.00000
1670.00,4.35937,20.121200,-0.000185,20.083516,0.9582,0.358,4.35937,0.00000
1671.00,4.35959,20.121201,-0.000186,20.083437,0.9583,0.358,4.35959,0.00000
1672.00,4.35934,20.121175,-0.000187,20.083365,0.9583,0.359,4.35934,0.00000
1673.00,4.35885,20.121224,-0.000185,20.083327,0.9583,0.359,4.35885,0.00000
1674.00,4.35734,20.121197,-0.000189,20.083260,0.9583,0.359,4.35734,0.00000
1675.00,4.35686,20.121272,-0.000187,20.083285,0.9583,0.359,4.35686,0.00000
1676.00,4.35707,20.121328,-0.000186,20.083321,0.9583,0.359,4.35707,0.00000
1677.00,4.35787,20.121395,-0.000186,20.083377,0.9583,0.359,4.35787,0.00000
1678.00,4.35801,20.121396,-0.000186,20.083389,0.9583,0.359,4.35801,0.00000
1679.00,4.36037,20.121485,-0.000183,20.083466,0.9583,0.359,4.36037,0.00000
1680.00,4.36081,20.121471,-0.000184,20.083450,0.9583,0.359,4.36081,0.00000
1681.00,4.36028,20.121535,-0.000184,20.083503,0.9583,0.359,4.36028,0.00000
@10,2.0000,4.0, 1680.047 
1682.00,4.35958,20.121573,-0.000182,20.083528,0.9583,0.359,4.35958,0.00000
1683.00,4.35913,20.121612,-0.000185,20.083535,0.9583,0.359,4.35913,0.00000
1684.00,4.35309,20.121576,-0.000184,20.083470,0.9584,0.359,4.35309,0.00000
1685.00,4.34294,20.121603,-0.000186,20.083496,0.9584,0.359,4.34294,0.00000
1686.00,4.32837,20.121582,-0.000183,20.083495,0.9584,0.359,4.32837,0.00000
1687.00,4.31264,20.121606,-0.000182,20.083535,0.9583,0.359,4.31264,0.00000
1688.00,4.29958,20.121560,-0.000182,20.083508,0.9583,0.359,4.29958,0.00000
1689.00,4.29343,20.121534,-0.000187,20.083486,0.9583,0.359,4.29343,0.00000
1690.00,4.29598,20.121476,-0.000186,20.083400,0.9583,0.359,4.29598,0.00000
1691.00,4.30458,20.121577,-0.000190,20.083457,0.9583,0.360,4.30458,0.00000
1692.00,4.31498,20.121512,-0.000191,20.083376,0.9583,0.360,4.31498,0.00000
1693.00,4.32372,20.121626,-0.000189,20.083383,0.9583,0.360,4.32372,0.00000
1694.00,4.33006,20.121782,-0.000188,20.083471,0.9583,0.360,4.33006,0.00000
1695.00,4.33397,20.121809,-0.000189,20.083492,0.9583,0.360,4.33397,0.00000
1696.00,4.33614,20.121756,-0.000189,20.083439,0.9583,0.360,4.33614,0.00000
1697.00,4.33756,20.121817,-0.000194,20.083446,0.9583,0.360,4.33756,0.00000
1698.00,4.33862,20.121792,-0.000197,20.083428,0.9583,0.360,4.33862,0.00000
1699.00,4.33979,20.121730,-0.000194,20.083378,0.9584,0.360,4.33979,0.00000
1700.00,4.33934,20.121742,-0.000191,20.083351,0.9584,0.360,4.33934,0.00000
1701.00,4.34041,20.121803,-0.000188,20.083369,0.9584,0.360,4.34041,0.00000
1702.00,4.34141,20.121835,-0.000186,20.083354,0.9584,0.360,4.34141,0.00000
1703.00,4.34232,20.121781,-0.000184,20.083291,0.9584,0.360,4.34232,0.00000
1704.00,4.34369,20.121800,-0.000182,20.083276,0.9584,0.360,4.34369,0.00000
1705.00,4.34450,20.121887,-0.000189,20.083354,0.9585,0.360,4.34450,0.00000
1706.00,4.34454,20.121827,-0.000190,20.083314,0.9585,0.360,4.34454,0.00000
1707.00,4.34503,20.121888,-0.000187,20.083416,0.9585,0.360,4.34503,0.00000
1708.00,4.34551,20.122037,-0.000188,20.083554,0.9586,0.360,4.34551,0.00000
1709.00,4.34634,20.122115,-0.000192,20.083619,0.9586,0.361,4.34634,0.00000
1710.00,4.34719,20.122075,-0.000189,20.083540,0.9586,0.361,4.34719,0.00000
1711.00,4.34769,20.122155,-0.000190,20.083551,0.9586,0.361,4.34769,0.00000
1712.00,4.34747,20.122142,-0.000190,20.083467,0.9587,0.361,4.34747,0.00000
1713.00,4.34765,20.122142,-0.000186,20.083416,0.9587,0.361,4.34765,0.00000
1714.00,4.34709,20.122132,-0.000187,20.083399,0.9587,0.361,4.34709,0.00000
1715.00,4.34788,20.122179,-0.000184,20.083440,0.9588,0.361,4.34788,0.00000
1716.00,4.34759,20.122177,-0.000184,20.083397,0.9588,0.361,4.34759,0.00000
1717.00,4.34865,20.122167,-0.000186,20.083405,0.9588,0.361,4.34865,0.00000
1718.00,4.34938,20.122202,-0.000185,20.083446,0.9588,0.361,4.34938,0.00000
1719.00,4.34963,20.122234,-0.000185,20.083448,0.9589,0.361,4.34963,0.00000
1720.00,4.34915,20.122284,-0.000188,20.083493,0.9589,0.361,4.34915,0.00000
1721.00,4.35011,20.122294,-0.000187,20.083529,0.9589,0.361,4.35011,0.00000
1722.00,4.35086,20.122357,-0.000187,20.083540,0.9590,0.361,4.35086,0.00000
1723.00,4.35095,20.122390,-0.000191,20.083567,0.9590,0.361,4.35095,0.00000
1724.00,4.35116,20.122377,-0.000190,20.083521,0.9590,0.361,4.35116,0.00000
1725.00,4.35103,20.122439,-0.000189,20.083471,0.9591,0.361,4.35103,0.00000
1726.00,4.35049,20.122443,-0.000193,20.083412,0.9592,0.361,4.35049,0.00000
1727.00,4.35025,20.122391,-0.000197,20.083402,0.9592,0.362,4.35025,0.00000
1728.00,4.35067,20.122352,-0.000196,20.083336,0.9593,0.362,4.35067,0.00000
1729.00,4.35106,20.122320,-0.000195,20.083300,0.9594,0.362,4.35106,0.00000
1730.00,4.35245,20.122303,-0.000195,20.083339,0.9594,0.362,4.35245,0.00000
1731.00,4.35345,20.122370,-0.000193,20.083436,0.9595,0.362,4.35345,0.00000
1732.00,4.35333,20.122398,-0.000189,20.083391,0.9595,0.362,4.35333,0.00000
1733.00,4.35246,20.122419,-0.000190,20.083388,0.9596,0.362,4.35246,0.00000
1734.00,4.35222,20.122498,-0.000191,20.083442,0.9596,0.362,4.35222,0.00000
1735.00,4.35176,20.122477,-0.000190,20.083383,0.9597,0.362,4.35176,0.00000
1736.00,4.35224,20.122510,-0.000188,20.083353,0.9597,0.362,4.35224,0.00000
1737.00,4.35204,20.122606,-0.000188,20.083425,0.9598,0.362,4.35204,0.00000
1738.00,4.35254,20.122615,-0.000184,20.083358,0.9599,0.362,4.35254,0.00000
1739.00,4.35215,20.122684,-0.000186,20.083379,0.9600,0.362,4.35215,0.00000
1740.00,4.35236,20.122762,-0.000187,20.083406,0.9600,0.362,4.35236,0.00000
1741.00,4.35219,20.122701,-0.000190,20.083355,0.9601,0.362,4.35219,0.00000
1742.00,4.35240,20.122627,-0.000193,20.083277,0.9602,0.363,4.35240,0.00000
1743.00,4.35290,20.122692,-0.000194,20.083366,0.9603,0.363,4.35290,0.00000
1744.00,4.35351,20.122667,-0.000190,20.083340,0.9604,0.363,4.35351,0.00000
1745.00,4.35361,20.122604,-0.000192,20.083319,0.9605,0.363,4.35361,0.00000
1746.00,4.35374,20.122668,-0.000189,20.083367,0.9606,0.363,4.35374,0.00000
1747.00,4.35460,20.122773,-0.000187,20.083453,0.9607,0.363,4.35460,0.00000
1748.00,4.35471,20.122803,-0.000190,20.083482,0.9608,0.363,4.35471,0.00000
1749.00,4.35533,20.122701,-0.000192,20.083443,0.9610,0.363,4.35533,0.00000
1750.00,4.35455,20.122776,-0.000190,20.083485,0.9611,0.363,4.35455,0.00000
1751.00,4.35409,20.122849,-0.000190,20.083501,0.9612,0.363,4.35409,0.00000
1752.00,4.35403,20.122822,-0.000191,20.083467,0.9613,0.363,4.35403,0.00000
1753.00,4.35399,20.122792,-0.000193,20.083424,0.9614,0.363,4.35399,0.00000
1754.00,4.35407,20.122916,-0.000193,20.083495,0.9615,0.363,4.35407,0.00000
1755.00,4.35544,20.122927,-0.000195,20.083461,0.9616,0.363,4.35544,0.00000
1756.00,4.35638,20.122895,-0.000197,20.083442,0.9616,0.364,4.35638,0.00000
1757.00,4.35584,20.122924,-0.000196,20.083441,0.9617,0.364,4.35584,0.00000
1758.00,4.35568,20.122967,-0.000192,20.083443,0.9617,0.363,4.35568,0.00000
1759.00,4.35517,20.123013,-0.000190,20.083430,0.9618,0.363,4.35517,0.00000
1760.00,4.35501,20.122981,-0.000190,20.083380,0.9618,0.363,4.35501,0.00000
1761.00,4.35413,20.122974,-0.000192,20.083366,0.9619,0.363,4.35413,0.00000
1762.00,4.35428,20.122986,-0.000194,20.083346,0.9619,0.364,4.35428,0.00000
1763.00,4.35411,20.122935,-0.000195,20.083279,0.9620,0.364,4.35411,0.00000
1764.00,4.35437,20.122937,-0.000195,20.083257,0.9620,0.364,4.35437,0.00000
1765.00,4.35508,20.122999,-0.000195,20.083349,0.9621,0.364,4.35508,0.00000
1766.00,4.35560,20.123050,-0.000194,20.083394,0.9621,0.364,4.35560,0.00000
1767.00,4.35548,20.123043,-0.000192,20.083400,0.9622,0.364,4.35548,0.00000
1768.00,4.35633,20.123111,-0.000193,20.083463,0.9622,0.364,4.35633,0.00000
1769.00,4.35624,20.123023,-0.000195,20.083455,0.9623,0.364,4.35624,0.00000
1770.00,4.35551,20.123068,-0.000196,20.083461,0.9623,0.364,4.35551,0.00000
1771.00,4.35505,20.123049,-0.000199,20.083454,0.9623,0.365,4.35505,0.00000
1772.00,4.35519,20.123063,-0.000201,20.083446,0.9624,0.365,4.35519,0.00000
1773.00,4.35508,20.123122,-0.000201,20.083514,0.9624,0.365,4.35508,0.00000
1774.00,4.35580,20.123217,-0.000201,20.083580,0.9624,0.365,4.35580,0.00000
1775.00,4.35578,20.123191,-0.000202,20.083519,0.9625,0.365,4.35578,0.00000
1776.00,4.35547,20.123246,-0.000200,20.083485,0.9625,0.365,4.35547,0.00000
1777.00,4.35574,20.123320,-0.000198,20.083491,0.9626,0.365,4.35574,0.00000
1778.00,4.35598,20.123266,-0.000199,20.083420,0.9626,0.365,4.35598,0.00000
1779.00,4.35607,20.123329,-0.000200,20.083399,0.9626,0.365,4.35607,0.00000
1780.00,4.35605,20.123417,-0.000197,20.083457,0.9627,0.365,4.35605,0.00000
1781.00,4.35619,20.123386,-0.000193,20.083411,0.9627,0.365,4.35619,0.00000
1782.00,4.35574,20.123383,-0.000191,20.083384,0.9627,0.365,4.35574,0.00000
1783.00,4.35510,20.123458,-0.000191,20.083385,0.9627,0.365,4.35510,0.00000
1784.00,4.35460,20.123450,-0.000189,20.083352,0.9627,0.365,4.35460,0.00000
1785.00,4.35486,20.123387,-0.000189,20.083310,0.9627,0.365,4.35486,0.00000
1786.00,4.35560,20.123381,-0.000192,20.083324,0.9627,0.365,4.35560,0.00000
1787.00,4.35610,20.123393,-0.000198,20.083410,0.9628,0.365,4.35610,0.00000
1788.00,4.35681,20.123362,-0.000200,20.083365,0.9628,0.366,4.35681,0.00000
1789.00,4.35620,20.123326,-0.000202,20.083298,0.9628,0.366,4.35620,0.00000
1790.00,4.35607,20.123355,-0.000203,20.083265,0.9629,0.366,4.35607,0.00000
1791.00,4.35651,20.123424,-0.000201,20.083281,0.9629,0.366,4.35651,0.00000
1792.00,4.35609,20.123443,-0.000195,20.083214,0.9629,0.366,4.35609,0.00000
1793.00,4.35610,20.123477,-0.000191,20.083201,0.9630,0.366,4.35610,0.00000
1794.00,4.35679,20.123510,-0.000188,20.083231,0.9630,0.366,4.35679,0.00000
1795.00,4.35597,20.123498,-0.000191,20.083244,0.9630,0.366,4.35597,0.00000
1796.00,4.35556,20.123523,-0.000194,20.083246,0.9630,0.366,4.35556,0.00000
1797.00,4.35567,20.123575,-0.000195,20.083268,0.9630,0.366,4.35567,0.00000
1798.00,4.35550,20.123535,-0.000198,20.083227,0.9630,0.366,4.35550,0.00000
1799.00,4.35580,20.123572,-0.000198,20.083221,0.9630,0.366,4.35580,0.00000
1800.00,4.35598,20.123588,-0.000194,20.083190,0.9630,0.366,4.35598,0.00000
1801.00,4.35599,20.123577,-0.000194,20.083139,0.9630,0.366,4.35599,0.00000
1802.00,4.35641,20.123492,-0.000198,20.083079,0.9630,0.367,4.35641,0.00000
1803.00,4.35601,20.123618,-0.000197,20.083192,0.9631,0.367,4.35601,0.00000
1804.00,4.35571,20.123681,-0.000199,20.083215,0.9631,0.367,4.35571,0.00000
1805.00,4.35606,20.123708,-0.000199,20.083242,0.9631,0.367,4.35606,0.00000
1806.00,4.35543,20.123810,-0.000197,20.083327,0.9632,0.367,4.35543,0.00000
1807.00,4.35572,20.123953,-0.000194,20.083407,0.9632,0.367,4.35572,0.00000
1808.00,4.35572,20.123938,-0.000197,20.083356,0.9633,0.367,4.35572,0.00000
1809.00,4.35567,20.123912,-0.000193,20.083312,0.9633,0.367,4.35567,0.00000
1810.00,4.35610,20.123959,-0.000195,20.083275,0.9633,0.367,4.35610,0.00000
1811.00,4.35718,20.123866,-0.000197,20.083155,0.9633,0.367,4.35718,0.00000
1812.00,4.35704,20.123887,-0.000198,20.083129,0.9634,0.367,4.35704,0.00000
1813.00,4.35716,20.123932,-0.000195,20.083149,0.9634,0.367,4.35716,0.00000
1814.00,4.35715,20.123952,-0.000196,20.083172,0.9634,0.367,4.35715,0.00000
1815.00,4.35646,20.124008,-0.000194,20.083209,0.9634,0.367,4.35646,0.00000
1816.00,4.35579,20.124080,-0.000192,20.083258,0.9635,0.367,4.35579,0.00000
1817.00,4.35571,20.124091,-0.000189,20.083245,0.9635,0.367,4.35571,0.00000
1818.00,4.35596,20.124079,-0.000193,20.083246,0.9636,0.367,4.35596,0.00000
1819.00,4.35619,20.124144,-0.000194,20.083293,0.9636,0.368,4.35619,0.00000
1820.00,4.35664,20.124097,-0.000195,20.083232,0.9637,0.368,4.35664,0.00000
1821.00,4.35600,20.124083,-0.000197,20.083202,0.9637,0.368,4.35600,0.00000
1822.00,4.35553,20.124092,-0.000198,20.083205,0.9637,0.368,4.35553,0.00000
1823.00,4.35535,20.124114,-0.000192,20.083186,0.9638,0.368,4.35535,0.00000
1824.00,4.35523,20.124068,-0.000191,20.083125,0.9638,0.368,4.35523,0.00000
1825.00,4.35565,20.124108,-0.000191,20.083148,0.9638,0.368,4.35565,0.00000
1826.00,4.35624,20.124166,-0.000191,20.083167,0.9639,0.368,4.35624,0.00000
1827.00,4.35726,20.124196,-0.000189,20.083193,0.9639,0.368,4.35726,0.00000
1828.00,4.35782,20.124189,-0.000191,20.083159,0.9640,0.368,4.35782,0.00000
1829.00,4.35761,20.124280,-0.000193,20.083243,0.9641,0.368,4.35761,0.00000
1830.00,4.35753,20.124322,-0.000191,20.083323,0.9642,0.368,4.35753,0.00000
1831.00,4.35777,20.124296,-0.000190,20.083352,0.9642,0.368,4.35777,0.00000
1832.00,4.35668,20.124316,-0.000192,20.083357,0.9643,0.368,4.35668,0.00000
1833.00,4.35613,20.124320,-0.000192,20.083378,0.9644,0.368,4.35613,0.00000
1834.00,4.35630,20.124318,-0.000189,20.083356,0.9645,0.368,4.35630,0.00000
1835.00,4.35593,20.124310,-0.000193,20.083308,0.9646,0.368,4.35593,0.00000
1836.00,4.35641,20.124379,-0.000195,20.083346,0.9647,0.368,4.35641,0.00000
1837.00,4.35751,20.124354,-0.000197,20.083301,0.9648,0.368,4.35751,0.00000
1838.00,4.35769,20.124368,-0.000197,20.083306,0.9649,0.368,4.35769,0.00000
1839.00,4.35733,20.124313,-0.000204,20.083224,0.9650,0.368,4.35733,0.00000
1840.00,4.35689,20.124389,-0.000201,20.083269,0.9652,0.368,4.35689,0.00000
1841.00,4.35663,20.124413,-0.000201,20.083237,0.9653,0.368,4.35663,0.00000
1842.00,4.35523,20.124438,-0.000201,20.083197,0.9654,0.369,4.35523,0.00000
1843.00,4.35499,20.124513,-0.000200,20.083210,0.9655,0.369,4.35499,0.00000
1844.00,4.35556,20.124590,-0.000199,20.083291,0.9656,0.369,4.35556,0.00000
1845.00,4.35653,20.124552,-0.000201,20.083300,0.9657,0.369,4.35653,0.00000
1846.00,4.35651,20.124561,-0.000200,20.083288,0.9659,0.369,4.35651,0.00000
1847.00,4.35740,20.124614,-0.000199,20.083352,0.9660,0.369,4.35740,0.00000
1848.00,4.35753,20.124691,-0.000198,20.083396,0.9661,0.369,4.35753,0.00000
1849.00,4.35737,20.124683,-0.000196,20.083355,0.9662,0.369,4.35737,0.00000
1850.00,4.35678,20.124675,-0.000198,20.083262,0.9664,0.369,4.35678,0.00000
1851.00,4.35653,20.124672,-0.000198,20.083277,0.9665,0.369,4.35653,0.00000
1852.00,4.35715,20.124623,-0.000200,20.083251,0.9666,0.369,4.35715,0.00000
1853.00,4.35740,20.124569,-0.000202,20.083212,0.9667,0.369,4.35740,0.00000
1854.00,4.35772,20.124645,-0.000205,20.083269,0.9668,0.369,4.35772,0.00000
1855.00,4.35788,20.124703,-0.000204,20.083312,0.9670,0.369,4.35788,0.00000
1856.00,4.35751,20.124702,-0.000206,20.083337,0.9671,0.370,4.35751,0.00000
1857.00,4.35632,20.124679,-0.000210,20.083267,0.9672,0.370,4.35632,0.00000
1858.00,4.35558,20.124615,-0.000212,20.083202,0.9673,0.370,4.35558,0.00000
1859.00,4.35540,20.124539,-0.000209,20.083102,0.9674,0.370,4.35540,0.00000
1860.00,4.35503,20.124502,-0.000206,20.083061,0.9675,0.370,4.35503,0.00000
1861.00,4.35581,20.124545,-0.000203,20.083033,0.9676,0.370,4.35581,0.00000
@11,2.0000,4.0, 1860.03 
1862.00,4.35599,20.124620,-0.000199,20.083075,0.9677,0.370,4.35599,0.00000
1863.00,4.35572,20.124699,-0.000199,20.083088,0.9679,0.370,4.35572,0.00000
1864.00,4.35025,20.124778,-0.000201,20.083135,0.9680,0.370,4.35025,0.00000
1865.00,4.34190,20.124857,-0.000202,20.083184,0.9681,0.370,4.34190,0.00000
1866.00,4.32857,20.124868,-0.000203,20.083169,0.9682,0.370,4.32857,0.00000
1867.00,4.31410,20.124930,-0.000202,20.083202,0.9683,0.370,4.31410,0.00000
1868.00,4.30191,20.124982,-0.000202,20.083274,0.9684,0.370,4.30191,0.00000
1869.00,4.29664,20.124928,-0.000201,20.083225,0.9685,0.370,4.29664,0.00000
1870.00,4.29734,20.124976,-0.000200,20.083244,0.9687,0.370,4.29734,0.00000
1871.00,4.30459,20.124945,-0.000196,20.083182,0.9688,0.370,4.30459,0.00000
1872.00,4.31402,20.124950,-0.000196,20.083179,0.9689,0.370,4.31402,0.00000
1873.00,4.32228,20.124911,-0.000194,20.083130,0.9690,0.370,4.32228,0.00000
1874.00,4.32871,20.124963,-0.000194,20.083122,0.9692,0.370,4.32871,0.00000
1875.00,4.33274,20.124988,-0.000197,20.083102,0.9693,0.371,4.33274,0.00000
1876.00,4.33430,20.125121,-0.000200,20.083180,0.9694,0.371,4.33430,0.00000
1877.00,4.33561,20.125135,-0.000202,20.083162,0.9695,0.371,4.33561,0.00000
1878.00,4.33614,20.125266,-0.000205,20.083241,0.9696,0.371,4.33614,0.00000
1879.00,4.33731,20.125269,-0.000203,20.083236,0.9697,0.371,4.33731,0.00000
1880.00,4.33767,20.125207,-0.000199,20.083162,0.9698,0.371,4.33767,0.00000
1881.00,4.33873,20.125149,-0.000198,20.083117,0.9698,0.371,4.33873,0.00000
1882.00,4.33901,20.125155,-0.000197,20.083117,0.9699,0.371,4.33901,0.00000
1883.00,4.34046,20.125110,-0.000194,20.083074,0.9700,0.371,4.34046,0.00000
1884.00,4.34084,20.125124,-0.000194,20.083073,0.9701,0.371,4.34084,0.00000
1885.00,4.34142,20.125215,-0.000192,20.083148,0.9702,0.371,4.34142,0.00000
1886.00,4.34255,20.125304,-0.000194,20.083188,0.9704,0.371,4.34255,0.00000
1887.00,4.34309,20.125348,-0.000195,20.083217,0.9705,0.371,4.34309,0.00000
1888.00,4.34300,20.125405,-0.000195,20.083234,0.9706,0.371,4.34300,0.00000
1889.00,4.34360,20.125437,-0.000195,20.083217,0.9707,0.371,4.34360,0.00000
1890.00,4.34397,20.125419,-0.000198,20.083192,0.9707,0.371,4.34397,0.00000
1891.00,4.34308,20.125425,-0.000198,20.083200,0.9708,0.371,4.34308,0.00000
1892.00,4.34452,20.125480,-0.000198,20.083231,0.9709,0.372,4.34452,0.00000
1893.00,4.34520,20.125441,-0.000197,20.083175,0.9710,0.372,4.34520,0.00000
1894.00,4.34552,20.125497,-0.000198,20.083260,0.9711,0.372,4.34552,0.00000
1895.00,4.34574,20.125586,-0.000198,20.083288,0.9712,0.372,4.34574,0.00000
1896.00,4.34603,20.125551,-0.000196,20.083217,0.9712,0.372,4.34603,0.00000
1897.00,4.34590,20.125488,-0.000196,20.083081,0.9713,0.372,4.34590,0.00000
1898.00,4.34588,20.125549,-0.000196,20.083121,0.9713,0.372,4.34588,0.00000
1899.00,4.34517,20.125624,-0.000193,20.083157,0.9714,0.372,4.34517,0.00000
1900.00,4.34539,20.125630,-0.000187,20.083163,0.9715,0.372,4.34539,0.00000
1901.00,4.34625,20.125680,-0.000190,20.083194,0.9715,0.372,4.34625,0.00000
1902.00,4.34669,20.125758,-0.000191,20.083296,0.9716,0.372,4.34669,0.00000
1903.00,4.34645,20.125818,-0.000191,20.083290,0.9717,0.372,4.34645,0.00000
1904.00,4.34665,20.125849,-0.000192,20.083246,0.9717,0.372,4.34665,0.00000
1905.00,4.34673,20.125871,-0.000196,20.083276,0.9718,0.372,4.34673,0.00000
1906.00,4.34680,20.125940,-0.000192,20.083328,0.9718,0.372,4.34680,0.00000
1907.00,4.34667,20.125981,-0.000189,20.083358,0.9718,0.372,4.34667,0.00000
1908.00,4.34704,20.125928,-0.000188,20.083350,0.9719,0.372,4.34704,0.00000
1909.00,4.34736,20.125940,-0.000188,20.083393,0.9719,0.372,4.34736,0.00000
1910.00,4.34850,20.125989,-0.000187,20.083457,0.9719,0.372,4.34850,0.00000
1911.00,4.34896,20.125969,-0.000186,20.083430,0.9719,0.372,4.34896,0.00000
1912.00,4.34970,20.125919,-0.000187,20.083387,0.9719,0.372,4.34970,0.00000
1913.00,4.34952,20.125964,-0.000187,20.083433,0.9719,0.372,4.34952,0.00000
1914.00,4.34988,20.126002,-0.000185,20.083446,0.9719,0.372,4.34988,0.00000
1915.00,4.34933,20.125951,-0.000187,20.083298,0.9719,0.372,4.34933,0.00000
1916.00,4.34925,20.125977,-0.000191,20.083312,0.9719,0.373,4.34925,0.00000
1917.00,4.34885,20.126043,-0.000190,20.083352,0.9720,0.373,4.34885,0.00000
1918.00,4.34964,20.126066,-0.000189,20.083292,0.9720,0.373,4.34964,0.00000
1919.00,4.35002,20.126015,-0.000190,20.083275,0.9720,0.373,4.35002,0.00000
1920.00,4.35097,20.126026,-0.000190,20.083305,0.9720,0.373,4.35097,0.00000
1921.00,4.35061,20.126061,-0.000188,20.083294,0.9720,0.373,4.35061,0.00000
1922.00,4.35038,20.126070,-0.000191,20.083285,0.9720,0.373,4.35038,0.00000
1923.00,4.35045,20.126066,-0.000193,20.083308,0.9720,0.373,4.35045,0.00000
1924.00,4.35030,20.126067,-0.000194,20.083239,0.9721,0.373,4.35030,0.00000
1925.00,4.34978,20.126111,-0.000192,20.083296,0.9721,0.373,4.34978,0.00000
1926.00,4.35058,20.126116,-0.000192,20.083303,0.9721,0.373,4.35058,0.00000
1927.00,4.34994,20.126084,-0.000189,20.083279,0.9721,0.373,4.34994,0.00000
1928.00,4.35056,20.126064,-0.000185,20.083223,0.9721,0.373,4.35056,0.00000
1929.00,4.35119,20.126121,-0.000186,20.083256,0.9721,0.373,4.35119,0.00000
1930.00,4.35146,20.126085,-0.000189,20.083174,0.9721,0.373,4.35146,0.00000
1931.00,4.35094,20.126060,-0.000192,20.083195,0.9722,0.374,4.35094,0.00000
1932.00,4.35193,20.126107,-0.000194,20.083217,0.9722,0.374,4.35193,0.00000
1933.00,4.35153,20.126161,-0.000200,20.083281,0.9722,0.374,4.35153,0.00000
1934.00,4.35126,20.126141,-0.000201,20.083266,0.9723,0.374,4.35126,0.00000
1935.00,4.35102,20.126186,-0.000199,20.083303,0.9724,0.374,4.35102,0.00000
1936.00,4.35144,20.126229,-0.000196,20.083287,0.9724,0.374,4.35144,0.00000
1937.00,4.35181,20.126243,-0.000193,20.083275,0.9725,0.374,4.35181,0.00000
1938.00,4.35133,20.126279,-0.000190,20.083265,0.9725,0.374,4.35133,0.00000
1939.00,4.35071,20.126266,-0.000189,20.083242,0.9726,0.374,4.35071,0.00000
1940.00,4.35052,20.126263,-0.000188,20.083202,0.9727,0.374,4.35052,0.00000
1941.00,4.35066,20.126291,-0.000188,20.083177,0.9727,0.374,4.35066,0.00000
1942.00,4.35003,20.126304,-0.000193,20.083146,0.9728,0.374,4.35003,0.00000
1943.00,4.35102,20.126263,-0.000193,20.083105,0.9729,0.374,4.35102,0.00000
1944.00,4.35122,20.126337,-0.000192,20.083187,0.9730,0.374,4.35122,0.00000
1945.00,4.35175,20.126313,-0.000195,20.083173,0.9730,0.374,4.35175,0.00000
1946.00,4.35212,20.126280,-0.000198,20.083163,0.9731,0.375,4.35212,0.00000
1947.00,4.35163,20.126336,-0.000198,20.083180,0.9732,0.375,4.35163,0.00000
1948.00,4.35158,20.126427,-0.000199,20.083245,0.9732,0.375,4.35158,0.00000
1949.00,4.35217,20.126404,-0.000202,20.083156,0.9733,0.375,4.35217,0.00000
1950.00,4.35184,20.126502,-0.000201,20.083223,0.9733,0.375,4.35184,0.00000
1951.00,4.35169,20.126578,-0.000196,20.083276,0.9734,0.375,4.35169,0.00000
1952.00,4.35209,20.126502,-0.000195,20.083248,0.9734,0.375,4.35209,0.00000
1953.00,4.35198,20.126480,-0.000196,20.083194,0.9735,0.375,4.35198,0.00000
1954.00,4.35248,20.126490,-0.000195,20.083211,0.9736,0.375,4.35248,0.00000
1955.00,4.35198,20.126540,-0.000192,20.083225,0.9736,0.375,4.35198,0.00000
1956.00,4.35046,20.126517,-0.000192,20.083163,0.9737,0.375,4.35046,0.00000
1957.00,4.35097,20.126615,-0.000191,20.083220,0.9738,0.375,4.35097,0.00000
1958.00,4.35163,20.126618,-0.000189,20.083202,0.9738,0.375,4.35163,0.00000
1959.00,4.35156,20.126641,-0.000190,20.083223,0.9739,0.375,4.35156,0.00000
1960.00,4.35172,20.126621,-0.000191,20.083212,0.9739,0.375,4.35172,0.00000
1961.00,4.35222,20.126657,-0.000191,20.083266,0.9740,0.375,4.35222,0.00000
1962.00,4.35252,20.126701,-0.000193,20.083261,0.9740,0.375,4.35252,0.00000
1963.00,4.35165,20.126851,-0.000194,20.083408,0.9741,0.376,4.35165,0.00000
1964.00,4.35047,20.126955,-0.000196,20.083489,0.9742,0.376,4.35047,0.00000
1965.00,4.35160,20.126930,-0.000198,20.083446,0.9742,0.376,4.35160,0.00000
1966.00,4.35170,20.126960,-0.000201,20.083455,0.9743,0.376,4.35170,0.00000
1967.00,4.35118,20.126936,-0.000200,20.083392,0.9743,0.376,4.35118,0.00000
1968.00,4.35090,20.126800,-0.000198,20.083261,0.9744,0.376,4.35090,0.00000
1969.00,4.35090,20.126703,-0.000194,20.083150,0.9744,0.376,4.35090,0.00000
1970.00,4.35078,20.126735,-0.000193,20.083189,0.9745,0.376,4.35078,0.00000
1971.00,4.35150,20.126672,-0.000191,20.083086,0.9746,0.376,4.35150,0.00000
1972.00,4.35179,20.126625,-0.000193,20.083100,0.9746,0.376,4.35179,0.00000
1973.00,4.35206,20.126645,-0.000194,20.083117,0.9747,0.376,4.35206,0.00000
1974.00,4.35278,20.126699,-0.000196,20.083134,0.9748,0.376,4.35278,0.00000
1975.00,4.35236,20.126717,-0.000197,20.083177,0.9748,0.376,4.35236,0.00000
1976.00,4.35230,20.126833,-0.000197,20.083290,0.9749,0.377,4.35230,0.00000
1977.00,4.35147,20.126917,-0.000194,20.083322,0.9749,0.377,4.35147,0.00000
1978.00,4.35112,20.126998,-0.000192,20.083408,0.9750,0.376,4.35112,0.00000
1979.00,4.35143,20.127001,-0.000191,20.083463,0.9750,0.377,4.35143,0.00000
1980.00,4.35126,20.127065,-0.000190,20.083457,0.9751,0.377,4.35126,0.00000
1981.00,4.35077,20.127072,-0.000193,20.083426,0.9752,0.377,4.35077,0.00000
1982.00,4.35095,20.127167,-0.000192,20.083493,0.9752,0.377,4.35095,0.00000
1983.00,4.35132,20.127118,-0.000193,20.083359,0.9753,0.377,4.35132,0.00000
1984.00,4.35119,20.127186,-0.000194,20.083417,0.9754,0.377,4.35119,0.00000
1985.00,4.35148,20.127158,-0.000195,20.083413,0.9754,0.377,4.35148,0.00000
1986.00,4.35180,20.127206,-0.000192,20.083460,0.9755,0.377,4.35180,0.00000
1987.00,4.35214,20.127171,-0.000191,20.083458,0.9756,0.377,4.35214,0.00000
1988.00,4.35215,20.127232,-0.000190,20.083523,0.9757,0.377,4.35215,0.00000
1989.00,4.35186,20.127209,-0.000189,20.083472,0.9757,0.377,4.35186,0.00000
1990.00,4.35213,20.127228,-0.000186,20.083481,0.9757,0.377,4.35213,0.00000
1991.00,4.35194,20.127183,-0.000184,20.083423,0.9758,0.377,4.35194,0.00000
1992.00,4.35179,20.127196,-0.000184,20.083385,0.9758,0.377,4.35179,0.00000
1993.00,4.35052,20.127227,-0.000184,20.083406,0.9759,0.377,4.35052,0.00000
1994.00,4.35027,20.127305,-0.000182,20.083434,0.9759,0.377,4.35027,0.00000
1995.00,4.35036,20.127338,-0.000181,20.083396,0.9760,0.377,4.35036,0.00000
1996.00,4.35027,20.127366,-0.000187,20.083401,0.9760,0.377,4.35027,0.00000
1997.00,4.35035,20.127413,-0.000187,20.083414,0.9761,0.377,4.35035,0.00000
1998.00,4.35087,20.127424,-0.000190,20.083406,0.9761,0.377,4.35087,0.00000
1999.00,4.35144,20.127451,-0.000193,20.083400,0.9762,0.378,4.35144,0.00000
2000.00,4.35059,20.127445,-0.000195,20.083381,0.9763,0.378,4.35059,0.00000
2001.00,4.35023,20.127557,-0.000192,20.083472,0.9763,0.378,4.35023,0.00000
2002.00,4.35031,20.127503,-0.000193,20.083422,0.9763,0.378,4.35031,0.00000
2003.00,4.35103,20.127537,-0.000191,20.083435,0.9763,0.378,4.35103,0.00000
2004.00,4.35020,20.127511,-0.000187,20.083381,0.9763,0.378,4.35020,0.00000
2005.00,4.34998,20.127539,-0.000185,20.083385,0.9763,0.378,4.34998,0.00000
2006.00,4.35082,20.127481,-0.000182,20.083325,0.9763,0.378,4.35082,0.00000
2007.00,4.35104,20.127616,-0.000180,20.083440,0.9763,0.378,4.35104,0.00000
2008.00,4.35112,20.127666,-0.000180,20.083436,0.9764,0.378,4.35112,0.00000
2009.00,4.35187,20.127719,-0.000182,20.083456,0.9764,0.378,4.35187,0.00000
2010.00,4.35248,20.127779,-0.000178,20.083491,0.9764,0.378,4.35248,0.00000
2011.00,4.35240,20.127811,-0.000180,20.083463,0.9764,0.378,4.35240,0.00000
2012.00,4.35213,20.127782,-0.000178,20.083370,0.9764,0.378,4.35213,0.00000
2013.00,4.35184,20.127765,-0.000180,20.083390,0.9764,0.378,4.35184,0.00000
2014.00,4.35171,20.127781,-0.000182,20.083377,0.9764,0.379,4.35171,0.00000
2015.00,4.35191,20.127804,-0.000183,20.083390,0.9765,0.379,4.35191,0.00000
2016.00,4.35164,20.127831,-0.000182,20.083412,0.9765,0.379,4.35164,0.00000
2017.00,4.35142,20.127776,-0.000187,20.083353,0.9765,0.379,4.35142,0.00000
2018.00,4.35171,20.127817,-0.000183,20.083333,0.9765,0.379,4.35171,0.00000
2019.00,4.35153,20.127790,-0.000179,20.083306,0.9765,0.379,4.35153,0.00000
2020.00,4.35101,20.127782,-0.000180,20.083301,0.9766,0.379,4.35101,0.00000
2021.00,4.35119,20.127746,-0.000179,20.083264,0.9766,0.379,4.35119,0.00000
2022.00,4.35182,20.127772,-0.000172,20.083283,0.9766,0.379,4.35182,0.00000
2023.00,4.35137,20.127713,-0.000172,20.083231,0.9766,0.379,4.35137,0.00000
2024.00,4.35075,20.127757,-0.000172,20.083276,0.9766,0.379,4.35075,0.00000
2025.00,4.35074,20.127786,-0.000172,20.083263,0.9766,0.378,4.35074,0.00000
2026.00,4.35003,20.127786,-0.000172,20.083229,0.9766,0.378,4.35003,0.00000
2027.00,4.35011,20.127830,-0.000176,20.083226,0.9766,0.378,4.35011,0.00000
2028.00,4.34970,20.127855,-0.000178,20.083244,0.9766,0.379,4.34970,0.00000
2029.00,4.35019,20.127900,-0.000180,20.083253,0.9767,0.379,4.35019,0.00000
2030.00,4.35102,20.127917,-0.000181,20.083292,0.9767,0.379,4.35102,0.00000
2031.00,4.35194,20.128017,-0.000186,20.083362,0.9767,0.379,4.35194,0.00000
2032.00,4.35159,20.128095,-0.000189,20.083526,0.9767,0.379,4.35159,0.00000
2033.00,4.35220,20.128141,-0.000188,20.083510,0.9767,0.379,4.35220,0.00000
2034.00,4.35210,20.128178,-0.000192,20.083493,0.9767,0.380,4.35210,0.00000
2035.00,4.35128,20.128161,-0.000191,20.083427,0.9767,0.380,4.35128,0.00000
2036.00,4.35132,20.128144,-0.000186,20.083416,0.9768,0.379,4.35132,0.00000
2037.00,4.35188,20.128129,-0.000187,20.083312,0.9767,0.379,4.35188,0.00000
2038.00,4.35206,20.128189,-0.000188,20.083316,0.9768,0.380,4.35206,0.00000
2039.00,4.35189,20.128221,-0.000186,20.083345,0.9768,0.379,4.35189,0.00000
2040.00,4.35149,20.128299,-0.000186,20.083357,0.9768,0.380,4.35149,0.00000
2041.00,4.35084,20.128315,-0.000186,20.083314,0.9768,0.380,4.35084,0.00000
@12,2.0000,4.0, 2040.022 
2042.00,4.35125,20.128275,-0.000186,20.083255,0.9768,0.380,4.35125,0.00000
2043.00,4.35162,20.128209,-0.000189,20.083226,0.9768,0.380,4.35162,0.00000
2044.00,4.34853,20.128165,-0.000193,20.083179,0.9769,0.380,4.34853,0.00000
2045.00,4.34148,20.128129,-0.000193,20.083134,0.9769,0.380,4.34148,0.00000
2046.00,4.32990,20.128180,-0.000197,20.083166,0.9769,0.380,4.32990,0.00000
2047.00,4.31519,20.128251,-0.000200,20.083195,0.9769,0.381,4.31519,0.00000
2048.00,4.30187,20.128298,-0.000199,20.083203,0.9769,0.381,4.30187,0.00000
2049.00,4.29606,20.128331,-0.000196,20.083203,0.9769,0.380,4.29606,0.00000
2050.00,4.29612,20.128334,-0.000198,20.083191,0.9769,0.381,4.29612,0.00000
2051.00,4.30327,20.128310,-0.000200,20.083197,0.9768,0.381,4.30327,0.00000
2052.00,4.31338,20.128310,-0.000199,20.083209,0.9768,0.381,4.31338,0.00000
2053.00,4.32353,20.128366,-0.000201,20.083221,0.9768,0.381,4.32353,0.00000
2054.00,4.32980,20.128386,-0.000200,20.083207,0.9768,0.381,4.32980,0.00000
2055.00,4.33367,20.128430,-0.000199,20.083188,0.9768,0.381,4.33367,0.00000
2056.00,4.33550,20.128463,-0.000197,20.083157,0.9768,0.381,4.33550,0.00000
2057.00,4.33671,20.128506,-0.000196,20.083137,0.9768,0.381,4.33671,0.00000
2058.00,4.33683,20.128473,-0.000198,20.083073,0.9768,0.381,4.33683,0.00000
2059.00,4.33767,20.128491,-0.000199,20.083057,0.9768,0.381,4.33767,0.00000
2060.00,4.33941,20.128488,-0.000200,20.083048,0.9768,0.381,4.33941,0.00000
2061.00,4.33963,20.128537,-0.000199,20.083087,0.9769,0.381,4.33963,0.00000
2062.00,4.33984,20.128530,-0.000197,20.083075,0.9769,0.381,4.33984,0.00000
2063.00,4.34016,20.128551,-0.000194,20.083130,0.9769,0.381,4.34016,0.00000
2064.00,4.34011,20.128544,-0.000194,20.083118,0.9769,0.381,4.34011,0.00000
2065.00,4.34037,20.128649,-0.000194,20.083242,0.9769,0.382,4.34037,0.00000
2066.00,4.34122,20.128695,-0.000193,20.083285,0.9769,0.382,4.34122,0.00000
2067.00,4.34196,20.128727,-0.000193,20.083288,0.9769,0.382,4.34196,0.00000
2068.00,4.34241,20.128850,-0.000193,20.083417,0.9770,0.382,4.34241,0.00000
2069.00,4.34348,20.128970,-0.000190,20.083491,0.9770,0.382,4.34348,0.00000
2070.00,4.34379,20.128962,-0.000190,20.083462,0.9770,0.382,4.34379,0.00000
2071.00,4.34419,20.128966,-0.000190,20.083410,0.9771,0.382,4.34419,0.00000
2072.00,4.34472,20.129026,-0.000191,20.083444,0.9771,0.382,4.34472,0.00000
2073.00,4.34444,20.129031,-0.000192,20.083393,0.9772,0.382,4.34444,0.00000
2074.00,4.34388,20.128957,-0.000194,20.083325,0.9773,0.382,4.34388,0.00000
2075.00,4.34302,20.129023,-0.000191,20.083330,0.9773,0.382,4.34302,0.00000
2076.00,4.34299,20.129087,-0.000193,20.083365,0.9774,0.382,4.34299,0.00000
2077.00,4.34243,20.129064,-0.000193,20.083374,0.9775,0.382,4.34243,0.00000
2078.00,4.34312,20.129027,-0.000193,20.083295,0.9775,0.382,4.34312,0.00000
2079.00,4.34380,20.129072,-0.000189,20.083345,0.9776,0.382,4.34380,0.00000
2080.00,4.34473,20.128965,-0.000187,20.083307,0.9777,0.382,4.34473,0.00000
2081.00,4.34479,20.128916,-0.000188,20.083260,0.9778,0.382,4.34479,0.00000
2082.00,4.34569,20.128965,-0.000190,20.083287,0.9779,0.382,4.34569,0.00000
2083.00,4.34529,20.128997,-0.000193,20.083296,0.9779,0.382,4.34529,0.00000
2084.00,4.34525,20.129078,-0.000197,20.083341,0.9779,0.383,4.34525,0.00000
2085.00,4.34521,20.129164,-0.000198,20.083330,0.9780,0.383,4.34521,0.00000
2086.00,4.34516,20.129141,-0.000196,20.083296,0.9781,0.383,4.34516,0.00000
2087.00,4.34463,20.129118,-0.000196,20.083200,0.9781,0.383,4.34463,0.00000
2088.00,4.34463,20.129195,-0.000194,20.083247,0.9782,0.383,4.34463,0.00000
2089.00,4.34402,20.129193,-0.000192,20.083179,0.9782,0.383,4.34402,0.00000
2090.00,4.34426,20.129184,-0.000195,20.083173,0.9782,0.383,4.34426,0.00000
2091.00,4.34425,20.129221,-0.000194,20.083153,0.9782,0.383,4.34425,0.00000
2092.00,4.34535,20.129265,-0.000191,20.083158,0.9782,0.383,4.34535,0.00000
2093.00,4.34592,20.129261,-0.000193,20.083167,0.9782,0.383,4.34592,0.00000
2094.00,4.34624,20.129252,-0.000195,20.083162,0.9782,0.383,4.34624,0.00000
2095.00,4.34611,20.129238,-0.000195,20.083110,0.9782,0.383,4.34611,0.00000
2096.00,4.34637,20.129245,-0.000195,20.083131,0.9782,0.383,4.34637,0.00000
2097.00,4.34521,20.129254,-0.000196,20.083170,0.9782,0.383,4.34521,0.00000
2098.00,4.34493,20.129328,-0.000195,20.083160,0.9782,0.383,4.34493,0.00000
2099.00,4.34522,20.129330,-0.000195,20.083162,0.9782,0.384,4.34522,0.00000
2100.00,4.34534,20.129391,-0.000196,20.083175,0.9782,0.384,4.34534,0.00000
2101.00,4.34614,20.129377,-0.000195,20.083128,0.9782,0.384,4.34614,0.00000
2102.00,4.34622,20.129403,-0.000196,20.083117,0.9782,0.384,4.34622,0.00000
2103.00,4.34720,20.129363,-0.000195,20.083106,0.9782,0.384,4.34720,0.00000
2104.00,4.34792,20.129420,-0.000197,20.083126,0.9782,0.384,4.34792,0.00000
2105.00,4.34840,20.129460,-0.000192,20.083173,0.9782,0.384,4.34840,0.00000
2106.00,4.34812,20.129570,-0.000190,20.083276,0.9782,0.384,4.34812,0.00000
2107.00,4.34816,20.129605,-0.000188,20.083291,0.9783,0.384,4.34816,0.00000
2108.00,4.34793,20.129575,-0.000189,20.083276,0.9783,0.384,4.34793,0.00000
2109.00,4.34741,20.129455,-0.000190,20.083160,0.9783,0.384,4.34741,0.00000
2110.00,4.34706,20.129499,-0.000193,20.083211,0.9783,0.384,4.34706,0.00000
2111.00,4.34617,20.129486,-0.000195,20.083199,0.9783,0.384,4.34617,0.00000
2112.00,4.34591,20.129495,-0.000197,20.083176,0.9783,0.384,4.34591,0.00000
2113.00,4.34621,20.129525,-0.000195,20.083177,0.9783,0.384,4.34621,0.00000
2114.00,4.34587,20.129585,-0.000194,20.083216,0.9783,0.384,4.34587,0.00000
2115.00,4.34640,20.129563,-0.000194,20.083170,0.9783,0.384,4.34640,0.00000
2116.00,4.34752,20.129633,-0.000195,20.083194,0.9783,0.384,4.34752,0.00000
2117.00,4.34880,20.129630,-0.000195,20.083205,0.9783,0.385,4.34880,0.00000
2118.00,4.34905,20.129603,-0.000197,20.083178,0.9783,0.385,4.34905,0.00000
2119.00,4.34951,20.129645,-0.000198,20.083244,0.9783,0.385,4.34951,0.00000
2120.00,4.34917,20.129696,-0.000197,20.083279,0.9783,0.385,4.34917,0.00000
2121.00,4.34914,20.129632,-0.000198,20.083209,0.9783,0.385,4.34914,0.00000
2122.00,4.34922,20.129675,-0.000196,20.083234,0.9783,0.385,4.34922,0.00000
2123.00,4.34861,20.129731,-0.000191,20.083250,0.9783,0.385,4.34861,0.00000
2124.00,4.34855,20.129791,-0.000193,20.083281,0.9783,0.385,4.34855,0.00000
2125.00,4.34778,20.129777,-0.000191,20.083223,0.9783,0.385,4.34778,0.00000
2126.00,4.34721,20.129813,-0.000191,20.083273,0.9783,0.385,4.34721,0.00000
2127.00,4.34616,20.129868,-0.000189,20.083318,0.9783,0.385,4.34616,0.00000
2128.00,4.34671,20.129934,-0.000194,20.083373,0.9783,0.385,4.34671,0.00000
2129.00,4.34627,20.129884,-0.000196,20.083358,0.9783,0.385,4.34627,0.00000
2130.00,4.34664,20.129926,-0.000198,20.083409,0.9782,0.385,4.34664,0.00000
2131.00,4.34672,20.129928,-0.000199,20.083373,0.9782,0.386,4.34672,0.00000
2132.00,4.34749,20.129873,-0.000203,20.083317,0.9782,0.386,4.34749,0.00000
2133.00,4.34661,20.129840,-0.000202,20.083265,0.9782,0.386,4.34661,0.00000
2134.00,4.34780,20.129890,-0.000199,20.083268,0.9782,0.386,4.34780,0.00000
2135.00,4.34835,20.129842,-0.000201,20.083200,0.9781,0.386,4.34835,0.00000
2136.00,4.34840,20.129948,-0.000198,20.083275,0.9781,0.386,4.34840,0.00000
2137.00,4.34792,20.129974,-0.000197,20.083279,0.9781,0.386,4.34792,0.00000
2138.00,4.34799,20.130042,-0.000193,20.083324,0.9780,0.386,4.34799,0.00000
2139.00,4.34765,20.130104,-0.000190,20.083319,0.9780,0.386,4.34765,0.00000
2140.00,4.34773,20.130199,-0.000186,20.083418,0.9780,0.386,4.34773,0.00000
2141.00,4.34756,20.130152,-0.000187,20.083370,0.9780,0.386,4.34756,0.00000
2142.00,4.34799,20.130193,-0.000186,20.083377,0.9780,0.386,4.34799,0.00000
2143.00,4.34786,20.130211,-0.000187,20.083399,0.9780,0.386,4.34786,0.00000
2144.00,4.34777,20.130250,-0.000186,20.083439,0.9780,0.386,4.34777,0.00000
2145.00,4.34750,20.130240,-0.000189,20.083404,0.9780,0.386,4.34750,0.00000
2146.00,4.34857,20.130255,-0.000187,20.083413,0.9780,0.386,4.34857,0.00000
2147.00,4.34797,20.130240,-0.000186,20.083381,0.9781,0.386,4.34797,0.00000
2148.00,4.34797,20.130271,-0.000185,20.083379,0.9781,0.386,4.34797,0.00000
2149.00,4.34708,20.130256,-0.000187,20.083334,0.9781,0.386,4.34708,0.00000
2150.00,4.34691,20.130319,-0.000183,20.083361,0.9781,0.386,4.34691,0.00000
2151.00,4.34614,20.130363,-0.000181,20.083365,0.9782,0.386,4.34614,0.00000
2152.00,4.34659,20.130443,-0.000179,20.083412,0.9782,0.386,4.34659,0.00000
2153.00,4.34753,20.130457,-0.000184,20.083412,0.9782,0.386,4.34753,0.00000
2154.00,4.34794,20.130473,-0.000185,20.083403,0.9782,0.386,4.34794,0.00000
2155.00,4.34811,20.130408,-0.000187,20.083304,0.9783,0.386,4.34811,0.00000
2156.00,4.34836,20.130401,-0.000190,20.083255,0.9783,0.386,4.34836,0.00000
2157.00,4.34808,20.130386,-0.000192,20.083260,0.9784,0.387,4.34808,0.00000
2158.00,4.34753,20.130349,-0.000190,20.083228,0.9785,0.387,4.34753,0.00000
2159.00,4.34771,20.130357,-0.000191,20.083243,0.9785,0.387,4.34771,0.00000
2160.00,4.34799,20.130412,-0.000190,20.083332,0.9786,0.387,4.34799,0.00000
2161.00,4.34778,20.130496,-0.000190,20.083434,0.9786,0.387,4.34778,0.00000
2162.00,4.34759,20.130524,-0.000190,20.083455,0.9787,0.387,4.34759,0.00000
2163.00,4.34772,20.130550,-0.000186,20.083423,0.9787,0.387,4.34772,0.00000
2164.00,4.34768,20.130651,-0.000183,20.083439,0.9787,0.386,4.34768,0.00000
2165.00,4.34730,20.130620,-0.000182,20.083361,0.9787,0.386,4.34730,0.00000
2166.00,4.34791,20.130594,-0.000184,20.083286,0.9787,0.387,4.34791,0.00000
2167.00,4.34802,20.130531,-0.000181,20.083129,0.9787,0.386,4.34802,0.00000
2168.00,4.34812,20.130531,-0.000182,20.083116,0.9787,0.386,4.34812,0.00000
2169.00,4.34828,20.130536,-0.000184,20.083151,0.9787,0.387,4.34828,0.00000
2170.00,4.34860,20.130712,-0.000186,20.083304,0.9787,0.387,4.34860,0.00000
2171.00,4.34884,20.130736,-0.000185,20.083315,0.9787,0.387,4.34884,0.00000
2172.00,4.34916,20.130791,-0.000188,20.083419,0.9787,0.387,4.34916,0.00000
2173.00,4.34912,20.130783,-0.000190,20.083433,0.9787,0.387,4.34912,0.00000
2174.00,4.34920,20.130722,-0.000190,20.083407,0.9787,0.387,4.34920,0.00000
2175.00,4.34874,20.130582,-0.000191,20.083298,0.9787,0.387,4.34874,0.00000
2176.00,4.34845,20.130629,-0.000190,20.083339,0.9787,0.387,4.34845,0.00000
2177.00,4.34788,20.130644,-0.000192,20.083284,0.9787,0.387,4.34788,0.00000
2178.00,4.34702,20.130711,-0.000193,20.083299,0.9787,0.387,4.34702,0.00000
2179.00,4.34766,20.130749,-0.000192,20.083269,0.9787,0.387,4.34766,0.00000
2180.00,4.34870,20.130848,-0.000192,20.083273,0.9787,0.388,4.34870,0.00000
2181.00,4.34894,20.130853,-0.000194,20.083275,0.9787,0.388,4.34894,0.00000
2182.00,4.34867,20.130883,-0.000195,20.083263,0.9787,0.388,4.34867,0.00000
2183.00,4.35013,20.130898,-0.000194,20.083246,0.9787,0.388,4.35013,0.00000
2184.00,4.34990,20.131013,-0.000195,20.083299,0.9787,0.388,4.34990,0.00000
2185.00,4.34951,20.131027,-0.000191,20.083317,0.9787,0.388,4.34951,0.00000
2186.00,4.34824,20.130998,-0.000190,20.083227,0.9787,0.388,4.34824,0.00000
2187.00,4.34862,20.131019,-0.000185,20.083270,0.9787,0.388,4.34862,0.00000
2188.00,4.34768,20.131045,-0.000184,20.083281,0.9787,0.388,4.34768,0.00000
2189.00,4.34724,20.131015,-0.000185,20.083297,0.9787,0.388,4.34724,0.00000
2190.00,4.34695,20.130989,-0.000188,20.083263,0.9788,0.388,4.34695,0.00000
2191.00,4.34841,20.131097,-0.000189,20.083369,0.9787,0.388,4.34841,0.00000
2192.00,4.34878,20.131199,-0.000192,20.083407,0.9788,0.388,4.34878,0.00000
2193.00,4.34851,20.131265,-0.000195,20.083468,0.9788,0.388,4.34851,0.00000
2194.00,4.34865,20.131324,-0.000198,20.083498,0.9788,0.389,4.34865,0.00000
2195.00,4.34904,20.131384,-0.000200,20.083580,0.9788,0.389,4.34904,0.00000
2196.00,4.34856,20.131329,-0.000200,20.083503,0.9788,0.389,4.34856,0.00000
2197.00,4.34881,20.131313,-0.000199,20.083571,0.9787,0.389,4.34881,0.00000
2198.00,4.34969,20.131260,-0.000199,20.083521,0.9787,0.389,4.34969,0.00000
2199.00,4.34962,20.131177,-0.000197,20.083427,0.9787,0.389,4.34962,0.00000
2200.00,4.34927,20.131220,-0.000195,20.083442,0.9787,0.389,4.34927,0.00000
2201.00,4.34891,20.131264,-0.000195,20.083476,0.9786,0.389,4.34891,0.00000
2202.00,4.34918,20.131197,-0.000195,20.083420,0.9786,0.389,4.34918,0.00000
2203.00,4.34934,20.131214,-0.000195,20.083410,0.9786,0.389,4.34934,0.00000
2204.00,4.34901,20.131267,-0.000194,20.083447,0.9786,0.389,4.34901,0.00000
2205.00,4.34990,20.131284,-0.000194,20.083415,0.9785,0.389,4.34990,0.00000
2206.00,4.34965,20.131312,-0.000193,20.083415,0.9785,0.389,4.34965,0.00000
2207.00,4.34931,20.131369,-0.000191,20.083374,0.9785,0.389,4.34931,0.00000
2208.00,4.34867,20.131391,-0.000189,20.083345,0.9785,0.389,4.34867,0.00000
2209.00,4.34887,20.131465,-0.000189,20.083365,0.9785,0.389,4.34887,0.00000
2210.00,4.34764,20.131479,-0.000191,20.083358,0.9785,0.389,4.34764,0.00000
2211.00,4.34837,20.131480,-0.000191,20.083353,0.9784,0.389,4.34837,0.00000
2212.00,4.34827,20.131526,-0.000188,20.083381,0.9784,0.389,4.34827,0.00000
2213.00,4.34763,20.131587,-0.000186,20.083403,0.9784,0.389,4.34763,0.00000
2214.00,4.34728,20.131527,-0.000186,20.083345,0.9784,0.389,4.34728,0.00000
2215.00,4.34745,20.131547,-0.000183,20.083359,0.9784,0.389,4.34745,0.00000
2216.00,4.34745,20.131597,-0.000184,20.083376,0.9784,0.389,4.34745,0.00000
2217.00,4.34730,20.131592,-0.000188,20.083339,0.9784,0.389,4.34730,0.00000
2218.00,4.34776,20.131620,-0.000190,20.083365,0.9783,0.389,4.34776,0.00000
2219.00,4.34827,20.131679,-0.000189,20.083394,0.9783,0.389,4.34827,0.00000
2220.00,4.34917,20.131660,-0.000189,20.083340,0.9782,0.389,4.34917,0.00000
2221.00,4.34823,20.131634,-0.000190,20.083297,0.9782,0.390,4.34823,0.00000
@13,2.0000,4.0, 2220.08 
2222.00,4.34790,20.131643,-0.000188,20.083292,0.9783,0.390,4.34790,0.00000
2223.00,4.34837,20.131661,-0.000190,20.083329,0.9783,0.390,4.34837,0.00000
2224.00,4.34594,20.131603,-0.000191,20.083333,0.9783,0.390,4.34594,0.00000
2225.00,4.33804,20.131553,-0.000190,20.083301,0.9783,0.390,4.33804,0.00000
2226.00,4.32794,20.131508,-0.000189,20.083263,0.9783,0.390,4.32794,0.00000
2227.00,4.31536,20.131531,-0.000190,20.083314,0.9783,0.390,4.31536,0.00000
2228.00,4.30297,20.131516,-0.000187,20.083268,0.9783,0.390,4.30297,0.00000
2229.00,4.29522,20.131568,-0.000188,20.083215,0.9782,0.390,4.29522,0.00000
2230.00,4.29525,20.131646,-0.000191,20.083276,0.9782,0.390,4.29525,0.00000
2231.00,4.30101,20.131704,-0.000192,20.083314,0.9783,0.390,4.30101,0.00000
2232.00,4.31036,20.131738,-0.000193,20.083302,0.9783,0.390,4.31036,0.00000
2233.00,4.31994,20.131770,-0.000194,20.083323,0.9783,0.391,4.31994,0.00000
2234.00,4.32757,20.131863,-0.000193,20.083376,0.9783,0.391,4.32757,0.00000
2235.00,4.33150,20.131874,-0.000192,20.083400,0.9783,0.391,4.33150,0.00000
2236.00,4.33360,20.131947,-0.000191,20.083414,0.9783,0.391,4.33360,0.00000
2237.00,4.33455,20.132030,-0.000192,20.083405,0.9783,0.391,4.33455,0.00000
2238.00,4.33477,20.132104,-0.000190,20.083380,0.9783,0.391,4.33477,0.00000
2239.00,4.33480,20.132101,-0.000188,20.083326,0.9783,0.391,4.33480,0.00000
2240.00,4.33622,20.132149,-0.000187,20.083293,0.9783,0.391,4.33622,0.00000
2241.00,4.33770,20.132137,-0.000186,20.083284,0.9784,0.391,4.33770,0.00000
2242.00,4.33843,20.132096,-0.000186,20.083291,0.9784,0.391,4.33843,0.00000
2243.00,4.33930,20.132012,-0.000188,20.083221,0.9784,0.391,4.33930,0.00000
2244.00,4.33911,20.132012,-0.000188,20.083273,0.9784,0.391,4.33911,0.00000
2245.00,4.33891,20.132027,-0.000190,20.083220,0.9784,0.391,4.33891,0.00000
2246.00,4.33884,20.132062,-0.000191,20.083208,0.9785,0.391,4.33884,0.00000
2247.00,4.33919,20.132081,-0.000192,20.083202,0.9785,0.391,4.33919,0.00000
2248.00,4.33941,20.132158,-0.000191,20.083270,0.9786,0.392,4.33941,0.00000
2249.00,4.34062,20.132202,-0.000191,20.083262,0.9786,0.392,4.34062,0.00000
2250.00,4.34128,20.132241,-0.000189,20.083340,0.9787,0.392,4.34128,0.00000
2251.00,4.34047,20.132218,-0.000189,20.083285,0.9787,0.392,4.34047,0.00000
2252.00,4.34101,20.132316,-0.000188,20.083344,0.9787,0.392,4.34101,0.00000
2253.00,4.34098,20.132279,-0.000187,20.083300,0.9788,0.392,4.34098,0.00000
2254.00,4.34127,20.132313,-0.000188,20.083302,0.9788,0.392,4.34127,0.00000
2255.00,4.34121,20.132294,-0.000190,20.083225,0.9789,0.392,4.34121,0.00000
2256.00,4.34247,20.132283,-0.000187,20.083212,0.9789,0.392,4.34247,0.00000
2257.00,4.34237,20.132225,-0.000182,20.083152,0.9790,0.392,4.34237,0.00000
2258.00,4.34211,20.132314,-0.000181,20.083243,0.9790,0.392,4.34211,0.00000
2259.00,4.34177,20.132237,-0.000179,20.083183,0.9790,0.392,4.34177,0.00000
2260.00,4.34177,20.132311,-0.000176,20.083265,0.9791,0.392,4.34177,0.00000
2261.00,4.34085,20.132412,-0.000178,20.083401,0.9791,0.392,4.34085,0.00000
2262.00,4.34121,20.132424,-0.000181,20.083399,0.9792,0.392,4.34121,0.00000
2263.00,4.34259,20.132348,-0.000183,20.083330,0.9793,0.392,4.34259,0.00000
2264.00,4.34338,20.132407,-0.000181,20.083397,0.9793,0.392,4.34338,0.00000
2265.00,4.34340,20.132355,-0.000181,20.083332,0.9794,0.392,4.34340,0.00000
2266.00,4.34400,20.132383,-0.000183,20.083339,0.9794,0.392,4.34400,0.00000
2267.00,4.34345,20.132407,-0.000181,20.083397,0.9795,0.392,4.34345,0.00000
2268.00,4.34272,20.132480,-0.000183,20.083411,0.9795,0.392,4.34272,0.00000
2269.00,4.34251,20.132513,-0.000184,20.083382,0.9795,0.392,4.34251,0.00000
2270.00,4.34287,20.132572,-0.000185,20.083437,0.9795,0.392,4.34287,0.00000
2271.00,4.34269,20.132525,-0.000181,20.083380,0.9795,0.392,4.34269,0.00000
2272.00,4.34276,20.132633,-0.000183,20.083405,0.9796,0.392,4.34276,0.00000
2273.00,4.34304,20.132752,-0.000182,20.083507,0.9796,0.392,4.34304,0.00000
2274.00,4.34379,20.132704,-0.000182,20.083509,0.9797,0.392,4.34379,0.00000
2275.00,4.34438,20.132721,-0.000184,20.083497,0.9797,0.393,4.34438,0.00000
2276.00,4.34527,20.132772,-0.000188,20.083520,0.9797,0.393,4.34527,0.00000
2277.00,4.34559,20.132773,-0.000187,20.083536,0.9797,0.393,4.34559,0.00000
2278.00,4.34556,20.132670,-0.000186,20.083384,0.9797,0.393,4.34556,0.00000
2279.00,4.34471,20.132804,-0.000183,20.083437,0.9797,0.393,4.34471,0.00000
2280.00,4.34386,20.132834,-0.000181,20.083442,0.9797,0.393,4.34386,0.00000
2281.00,4.34342,20.132874,-0.000182,20.083440,0.9797,0.393,4.34342,0.00000
2282.00,4.34360,20.132867,-0.000184,20.083350,0.9797,0.393,4.34360,0.00000
2283.00,4.34314,20.132904,-0.000181,20.083377,0.9797,0.393,4.34314,0.00000
2284.00,4.34316,20.132903,-0.000183,20.083342,0.9797,0.393,4.34316,0.00000
2285.00,4.34321,20.132938,-0.000186,20.083348,0.9797,0.393,4.34321,0.00000
2286.00,4.34337,20.133015,-0.000187,20.083387,0.9796,0.393,4.34337,0.00000
2287.00,4.34344,20.133011,-0.000186,20.083380,0.9796,0.393,4.34344,0.00000
2288.00,4.34467,20.133080,-0.000191,20.083468,0.9795,0.393,4.34467,0.00000
2289.00,4.34457,20.133040,-0.000191,20.083466,0.9795,0.393,4.34457,0.00000
2290.00,4.34491,20.133078,-0.000189,20.083479,0.9794,0.393,4.34491,0.00000
2291.00,4.34547,20.133010,-0.000183,20.083464,0.9793,0.393,4.34547,0.00000
2292.00,4.34523,20.132904,-0.000178,20.083388,0.9791,0.393,4.34523,0.00000
2293.00,4.34488,20.132876,-0.000171,20.083332,0.9790,0.393,4.34488,0.00000
2294.00,4.34391,20.132889,-0.000170,20.083299,0.9789,0.393,4.34391,0.00000
2295.00,4.34402,20.132814,-0.000172,20.083226,0.9788,0.393,4.34402,0.00000
2296.00,4.34289,20.132845,-0.000178,20.083176,0.9786,0.393,4.34289,0.00000
2297.00,4.34226,20.132960,-0.000182,20.083231,0.9785,0.393,4.34226,0.00000
2298.00,4.34195,20.133030,-0.000186,20.083258,0.9783,0.394,4.34195,0.00000
2299.00,4.34362,20.133099,-0.000189,20.083284,0.9782,0.394,4.34362,0.00000
2300.00,4.34338,20.133112,-0.000189,20.083243,0.9780,0.394,4.34338,0.00000
2301.00,4.34380,20.133137,-0.000181,20.083238,0.9778,0.394,4.34380,0.00000
2302.00,4.34523,20.133185,-0.000181,20.083239,0.9777,0.394,4.34523,0.00000
2303.00,4.34563,20.133175,-0.000182,20.083239,0.9775,0.394,4.34563,0.00000
2304.00,4.34508,20.133219,-0.000181,20.083292,0.9773,0.394,4.34508,0.00000
2305.00,4.34565,20.133343,-0.000178,20.083440,0.9772,0.394,4.34565,0.00000
2306.00,4.34595,20.133373,-0.000183,20.083463,0.9770,0.394,4.34595,0.00000
2307.00,4.34567,20.133381,-0.000186,20.083467,0.9769,0.394,4.34567,0.00000
2308.00,4.34516,20.133411,-0.000188,20.083435,0.9767,0.394,4.34516,0.00000
2309.00,4.34539,20.133394,-0.000188,20.083362,0.9765,0.394,4.34539,0.00000
2310.00,4.34510,20.133323,-0.000190,20.083193,0.9763,0.394,4.34510,0.00000
2311.00,4.34537,20.133357,-0.000194,20.083195,0.9761,0.395,4.34537,0.00000
2312.00,4.34504,20.133402,-0.000189,20.083215,0.9759,0.395,4.34504,0.00000
2313.00,4.34505,20.133447,-0.000188,20.083215,0.9757,0.395,4.34505,0.00000
2314.00,4.34483,20.133505,-0.000189,20.083259,0.9755,0.395,4.34483,0.00000
2315.00,4.34506,20.133541,-0.000187,20.083326,0.9753,0.395,4.34506,0.00000
2316.00,4.34515,20.133594,-0.000185,20.083370,0.9751,0.395,4.34515,0.00000
2317.00,4.34574,20.133509,-0.000187,20.083269,0.9749,0.395,4.34574,0.00000
2318.00,4.34671,20.133456,-0.000184,20.083252,0.9747,0.395,4.34671,0.00000
2319.00,4.34757,20.133434,-0.000184,20.083228,0.9745,0.395,4.34757,0.00000
2320.00,4.34802,20.133402,-0.000185,20.083185,0.9743,0.395,4.34802,0.00000
2321.00,4.34761,20.133331,-0.000186,20.083068,0.9742,0.395,4.34761,0.00000
2322.00,4.34685,20.133474,-0.000185,20.083171,0.9740,0.395,4.34685,0.00000
2323.00,4.34617,20.133578,-0.000187,20.083201,0.9738,0.395,4.34617,0.00000
2324.00,4.34652,20.133601,-0.000186,20.083185,0.9736,0.395,4.34652,0.00000
2325.00,4.34645,20.133690,-0.000186,20.083252,0.9734,0.395,4.34645,0.00000
2326.00,4.34635,20.133717,-0.000186,20.083281,0.9732,0.395,4.34635,0.00000
2327.00,4.34738,20.133737,-0.000185,20.083275,0.9730,0.395,4.34738,0.00000
2328.00,4.34735,20.133717,-0.000181,20.083236,0.9728,0.395,4.34735,0.00000
2329.00,4.34657,20.133779,-0.000181,20.083259,0.9726,0.395,4.34657,0.00000
2330.00,4.34681,20.133761,-0.000181,20.083170,0.9724,0.395,4.34681,0.00000
2331.00,4.34739,20.133782,-0.000179,20.083166,0.9722,0.395,4.34739,0.00000
2332.00,4.34710,20.133775,-0.000179,20.083186,0.9720,0.395,4.34710,0.00000
2333.00,4.34702,20.133812,-0.000180,20.083245,0.9719,0.395,4.34702,0.00000
2334.00,4.34664,20.133784,-0.000181,20.083189,0.9717,0.395,4.34664,0.00000
2335.00,4.34637,20.133890,-0.000180,20.083319,0.9715,0.395,4.34637,0.00000
2336.00,4.34555,20.133982,-0.000182,20.083364,0.9714,0.395,4.34555,0.00000
2337.00,4.34571,20.133972,-0.000184,20.083295,0.9712,0.396,4.34571,0.00000
2338.00,4.34633,20.134025,-0.000186,20.083247,0.9710,0.396,4.34633,0.00000
2339.00,4.34665,20.134033,-0.000186,20.083251,0.9708,0.396,4.34665,0.00000
2340.00,4.34637,20.134026,-0.000186,20.083225,0.9706,0.396,4.34637,0.00000
2341.00,4.34719,20.133959,-0.000185,20.083188,0.9704,0.396,4.34719,0.00000
2342.00,4.34710,20.134014,-0.000185,20.083197,0.9703,0.396,4.34710,0.00000
2343.00,4.34758,20.133985,-0.000184,20.083216,0.9701,0.396,4.34758,0.00000
2344.00,4.34793,20.133924,-0.000184,20.083179,0.9698,0.396,4.34793,0.00000
2345.00,4.34783,20.133874,-0.000185,20.083147,0.9696,0.396,4.34783,0.00000
2346.00,4.34757,20.133938,-0.000185,20.083177,0.9694,0.396,4.34757,0.00000
2347.00,4.34762,20.133961,-0.000185,20.083263,0.9692,0.396,4.34762,0.00000
2348.00,4.34668,20.133973,-0.000186,20.083269,0.9690,0.397,4.34668,0.00000
2349.00,4.34662,20.134133,-0.000185,20.083420,0.9688,0.397,4.34662,0.00000
2350.00,4.34609,20.134222,-0.000183,20.083469,0.9686,0.397,4.34609,0.00000
2351.00,4.34604,20.134314,-0.000183,20.083539,0.9684,0.397,4.34604,0.00000
2352.00,4.34647,20.134319,-0.000182,20.083479,0.9682,0.397,4.34647,0.00000
2353.00,4.34698,20.134407,-0.000182,20.083535,0.9680,0.397,4.34698,0.00000
2354.00,4.34730,20.134384,-0.000181,20.083450,0.9677,0.397,4.34730,0.00000
2355.00,4.34814,20.134405,-0.000184,20.083456,0.9675,0.397,4.34814,0.00000
2356.00,4.34808,20.134337,-0.000184,20.083362,0.9674,0.397,4.34808,0.00000
2357.00,4.34691,20.134318,-0.000183,20.083364,0.9672,0.397,4.34691,0.00000
2358.00,4.34613,20.134299,-0.000181,20.083345,0.9670,0.397,4.34613,0.00000
2359.00,4.34604,20.134339,-0.000179,20.083437,0.9669,0.397,4.34604,0.00000
2360.00,4.34641,20.134273,-0.000179,20.083361,0.9667,0.397,4.34641,0.00000
2361.00,4.34673,20.134294,-0.000179,20.083415,0.9665,0.397,4.34673,0.00000
2362.00,4.34648,20.134269,-0.000181,20.083406,0.9664,0.397,4.34648,0.00000
2363.00,4.34660,20.134271,-0.000180,20.083383,0.9662,0.397,4.34660,0.00000
2364.00,4.34537,20.134278,-0.000180,20.083328,0.9661,0.397,4.34537,0.00000
2365.00,4.34464,20.134437,-0.000176,20.083433,0.9659,0.397,4.34464,0.00000
2366.00,4.34491,20.134528,-0.000175,20.083492,0.9658,0.397,4.34491,0.00000
2367.00,4.34650,20.134653,-0.000175,20.083536,0.9656,0.397,4.34650,0.00000
2368.00,4.34699,20.134638,-0.000178,20.083544,0.9655,0.397,4.34699,0.00000
2369.00,4.34769,20.134644,-0.000178,20.083540,0.9654,0.397,4.34769,0.00000
2370.00,4.34839,20.134636,-0.000180,20.083492,0.9653,0.397,4.34839,0.00000
2371.00,4.34798,20.134668,-0.000183,20.083467,0.9651,0.397,4.34798,0.00000
2372.00,4.34720,20.134650,-0.000183,20.083382,0.9650,0.397,4.34720,0.00000
2373.00,4.34754,20.134711,-0.000181,20.083345,0.9649,0.397,4.34754,0.00000
2374.00,4.34787,20.134821,-0.000184,20.083386,0.9648,0.397,4.34787,0.00000
2375.00,4.34716,20.134832,-0.000185,20.083320,0.9648,0.397,4.34716,0.00000
2376.00,4.34735,20.134814,-0.000185,20.083263,0.9647,0.397,4.34735,0.00000
2377.00,4.34726,20.134851,-0.000185,20.083325,0.9646,0.397,4.34726,0.00000
2378.00,4.34612,20.134801,-0.000187,20.083276,0.9646,0.398,4.34612,0.00000
2379.00,4.34549,20.134724,-0.000187,20.083209,0.9645,0.398,4.34549,0.00000
2380.00,4.34610,20.134708,-0.000186,20.083286,0.9645,0.398,4.34610,0.00000
2381.00,4.34664,20.134757,-0.000186,20.083334,0.9644,0.398,4.34664,0.00000
2382.00,4.34649,20.134796,-0.000185,20.083355,0.9643,0.398,4.34649,0.00000
2383.00,4.34685,20.134854,-0.000185,20.083416,0.9643,0.398,4.34685,0.00000
2384.00,4.34707,20.134854,-0.000186,20.083398,0.9642,0.398,4.34707,0.00000
2385.00,4.34694,20.134892,-0.000186,20.083386,0.9641,0.398,4.34694,0.00000
2386.00,4.34653,20.134764,-0.000189,20.083230,0.9640,0.398,4.34653,0.00000
2387.00,4.34711,20.134692,-0.000190,20.083158,0.9639,0.398,4.34711,0.00000
2388.00,4.34772,20.134688,-0.000191,20.083077,0.9638,0.398,4.34772,0.00000
2389.00,4.34838,20.134776,-0.000191,20.083119,0.9636,0.398,4.34838,0.00000
2390.00,4.34823,20.134850,-0.000191,20.083185,0.9635,0.399,4.34823,0.00000
2391.00,4.34816,20.134916,-0.000190,20.083278,0.9634,0.399,4.34816,0.00000
2392.00,4.34760,20.135002,-0.000190,20.083339,0.9633,0.399,4.34760,0.00000
2393.00,4.34792,20.135097,-0.000191,20.083437,0.9631,0.399,4.34792,0.00000
2394.00,4.34764,20.135062,-0.000192,20.083416,0.9630,0.399,4.34764,0.00000
2395.00,4.34749,20.135055,-0.000192,20.083372,0.9629,0.399,4.34749,0.00000
2396.00,4.34760,20.135174,-0.000191,20.083421,0.9628,0.399,4.34760,0.00000
2397.00,4.34783,20.135200,-0.000188,20.083401,0.9627,0.399,4.34783,0.00000
2398.00,4.34780,20.135197,-0.000185,20.083411,0.9626,0.399,4.34780,0.00000
2399.00,4.34789,20.135216,-0.000185,20.083410,0.9625,0.399,4.34789,0.00000
2400.00,4.34778,20.135199,-0.000183,20.083351,0.9624,0.399,4.34778,0.00000
2401.00,4.34772,20.135102,-0.000183,20.083282,0.9622,0.399,4.34772,0.00000
@14,2.0000,4.0, 2400.07 
2402.00,4.34729,20.135120,-0.000185,20.083317,0.9621,0.399,4.34729,0.00000
2403.00,4.34751,20.135138,-0.000187,20.083293,0.9620,0.399,4.34751,0.00000
2404.00,4.34601,20.135195,-0.000186,20.083328,0.9619,0.399,4.34601,0.00000
2405.00,4.34071,20.135187,-0.000187,20.083347,0.9618,0.399,4.34071,0.00000
2406.00,4.33082,20.135259,-0.000187,20.083396,0.9617,0.399,4.33082,0.00000
2407.00,4.31877,20.135350,-0.000185,20.083480,0.9616,0.399,4.31877,0.00000
2408.00,4.30549,20.135341,-0.000181,20.083489,0.9615,0.399,4.30549,0.00000
2409.00,4.29680,20.135364,-0.000182,20.083455,0.9613,0.399,4.29680,0.00000
2410.00,4.29503,20.135411,-0.000183,20.083464,0.9612,0.399,4.29503,0.00000
2411.00,4.30031,20.135399,-0.000185,20.083405,0.9610,0.400,4.30031,0.00000
2412.00,4.30987,20.135323,-0.000189,20.083282,0.9609,0.400,4.30987,0.00000
2413.00,4.32008,20.135343,-0.000194,20.083270,0.9607,0.400,4.32008,0.00000
2414.00,4.32854,20.135291,-0.000195,20.083193,0.9605,0.400,4.32854,0.00000
2415.00,4.33420,20.135306,-0.000195,20.083188,0.9604,0.400,4.33420,0.00000
2416.00,4.33648,20.135368,-0.000190,20.083245,0.9602,0.400,4.33648,0.00000
2417.00,4.33744,20.135405,-0.000183,20.083229,0.9600,0.400,4.33744,0.00000
2418.00,4.33801,20.135426,-0.000177,20.083189,0.9598,0.400,4.33801,0.00000
2419.00,4.33792,20.135475,-0.000174,20.083231,0.9596,0.399,4.33792,0.00000
2420.00,4.33793,20.135483,-0.000175,20.083197,0.9594,0.399,4.33793,0.00000
2421.00,4.33819,20.135589,-0.000180,20.083226,0.9592,0.400,4.33819,0.00000
2422.00,4.33839,20.135620,-0.000185,20.083265,0.9590,0.400,4.33839,0.00000
2423.00,4.33877,20.135690,-0.000185,20.083326,0.9588,0.400,4.33877,0.00000
2424.00,4.33901,20.135745,-0.000181,20.083378,0.9586,0.400,4.33901,0.00000
2425.00,4.33959,20.135715,-0.000178,20.083342,0.9584,0.400,4.33959,0.00000
2426.00,4.34043,20.135616,-0.000175,20.083240,0.9582,0.400,4.34043,0.00000
2427.00,4.34039,20.135618,-0.000174,20.083181,0.9581,0.400,4.34039,0.00000
2428.00,4.34018,20.135598,-0.000173,20.083143,0.9579,0.400,4.34018,0.00000
2429.00,4.34059,20.135605,-0.000175,20.083125,0.9577,0.400,4.34059,0.00000
2430.00,4.34022,20.135716,-0.000180,20.083213,0.9576,0.400,4.34022,0.00000
2431.00,4.34024,20.135800,-0.000181,20.083285,0.9574,0.400,4.34024,0.00000
2432.00,4.34089,20.135826,-0.000179,20.083338,0.9572,0.400,4.34089,0.00000
2433.00,4.34136,20.135903,-0.000179,20.083376,0.9570,0.400,4.34136,0.00000
2434.00,4.34122,20.135951,-0.000180,20.083380,0.9569,0.400,4.34122,0.00000
2435.00,4.34276,20.135874,-0.000175,20.083335,0.9567,0.400,4.34276,0.00000
2436.00,4.34353,20.135809,-0.000173,20.083306,0.9565,0.400,4.34353,0.00000
2437.00,4.34355,20.135814,-0.000175,20.083284,0.9564,0.400,4.34355,0.00000
2438.00,4.34364,20.135749,-0.000178,20.083241,0.9562,0.400,4.34364,0.00000
2439.00,4.34416,20.135733,-0.000179,20.083223,0.9561,0.400,4.34416,0.00000
2440.00,4.34339,20.135821,-0.000178,20.083301,0.9559,0.400,4.34339,0.00000
2441.00,4.34322,20.135855,-0.000180,20.083293,0.9558,0.400,4.34322,0.00000
2442.00,4.34362,20.135877,-0.000175,20.083309,0.9556,0.400,4.34362,0.00000
2443.00,4.34414,20.135963,-0.000173,20.083385,0.9555,0.400,4.34414,0.00000
2444.00,4.34393,20.135995,-0.000173,20.083424,0.9553,0.400,4.34393,0.00000
2445.00,4.34387,20.136012,-0.000178,20.083385,0.9551,0.401,4.34387,0.00000
2446.00,4.34434,20.136102,-0.000179,20.083451,0.9549,0.401,4.34434,0.00000
2447.00,4.34507,20.136121,-0.000185,20.083449,0.9547,0.401,4.34507,0.00000
2448.00,4.34559,20.136128,-0.000187,20.083421,0.9545,0.401,4.34559,0.00000
2449.00,4.34663,20.136167,-0.000184,20.083404,0.9542,0.401,4.34663,0.00000
2450.00,4.34692,20.136192,-0.000181,20.083401,0.9540,0.401,4.34692,0.00000
2451.00,4.34671,20.136206,-0.000182,20.083371,0.9537,0.401,4.34671,0.00000
2452.00,4.34686,20.136268,-0.000181,20.083373,0.9535,0.401,4.34686,0.00000
2453.00,4.34661,20.136359,-0.000181,20.083442,0.9533,0.401,4.34661,0.00000
2454.00,4.34554,20.136308,-0.000182,20.083402,0.9530,0.401,4.34554,0.00000
2455.00,4.34529,20.136313,-0.000182,20.083399,0.9528,0.401,4.34529,0.00000
2456.00,4.34521,20.136301,-0.000181,20.083389,0.9526,0.401,4.34521,0.00000
2457.00,4.34479,20.136254,-0.000180,20.083328,0.9523,0.401,4.34479,0.00000
2458.00,4.34542,20.136183,-0.000179,20.083222,0.9521,0.401,4.34542,0.00000
2459.00,4.34600,20.136214,-0.000182,20.083222,0.9519,0.401,4.34600,0.00000
2460.00,4.34604,20.136244,-0.000186,20.083209,0.9516,0.401,4.34604,0.00000
2461.00,4.34586,20.136249,-0.000183,20.083182,0.9514,0.401,4.34586,0.00000
2462.00,4.34592,20.136264,-0.000183,20.083227,0.9512,0.401,4.34592,0.00000
2463.00,4.34549,20.136296,-0.000183,20.083227,0.9510,0.401,4.34549,0.00000
2464.00,4.34644,20.136399,-0.000180,20.083292,0.9507,0.401,4.34644,0.00000
2465.00,4.34738,20.136461,-0.000181,20.083331,0.9505,0.401,4.34738,0.00000
2466.00,4.34804,20.136480,-0.000182,20.083352,0.9503,0.401,4.34804,0.00000
2467.00,4.34847,20.136598,-0.000186,20.083443,0.9501,0.402,4.34847,0.00000
2468.00,4.34852,20.136565,-0.000189,20.083432,0.9498,0.402,4.34852,0.00000
2469.00,4.34716,20.136541,-0.000188,20.083396,0.9496,0.402,4.34716,0.00000
2470.00,4.34683,20.136519,-0.000184,20.083359,0.9494,0.402,4.34683,0.00000
2471.00,4.34677,20.136549,-0.000182,20.083321,0.9491,0.402,4.34677,0.00000
2472.00,4.34610,20.136528,-0.000181,20.083225,0.9489,0.401,4.34610,0.00000
2473.00,4.34588,20.136479,-0.000181,20.083165,0.9487,0.401,4.34588,0.00000
2474.00,4.34657,20.136514,-0.000184,20.083212,0.9486,0.402,4.34657,0.00000
2475.00,4.34633,20.136527,-0.000185,20.083238,0.9484,0.402,4.34633,0.00000
2476.00,4.34695,20.136543,-0.000187,20.083254,0.9482,0.402,4.34695,0.00000
2477.00,4.34681,20.136563,-0.000185,20.083343,0.9480,0.402,4.34681,0.00000
2478.00,4.34685,20.136673,-0.000186,20.083449,0.9478,0.402,4.34685,0.00000
2479.00,4.34712,20.136613,-0.000188,20.083357,0.9476,0.402,4.34712,0.00000
2480.00,4.34779,20.136605,-0.000191,20.083300,0.9474,0.402,4.34779,0.00000
2481.00,4.34699,20.136664,-0.000195,20.083383,0.9473,0.402,4.34699,0.00000
2482.00,4.34745,20.136679,-0.000200,20.083334,0.9471,0.403,4.34745,0.00000
2483.00,4.34757,20.136748,-0.000198,20.083334,0.9470,0.403,4.34757,0.00000
2484.00,4.34783,20.136855,-0.000195,20.083389,0.9468,0.403,4.34783,0.00000
2485.00,4.34780,20.136891,-0.000191,20.083427,0.9466,0.403,4.34780,0.00000
2486.00,4.34876,20.136891,-0.000193,20.083409,0.9465,0.403,4.34876,0.00000
2487.00,4.34920,20.136879,-0.000190,20.083403,0.9463,0.402,4.34920,0.00000
2488.00,4.34926,20.136830,-0.000189,20.083333,0.9461,0.402,4.34926,0.00000
2489.00,4.34925,20.136849,-0.000189,20.083358,0.9459,0.403,4.34925,0.00000
2490.00,4.34942,20.136909,-0.000192,20.083392,0.9458,0.403,4.34942,0.00000
2491.00,4.34884,20.136911,-0.000186,20.083328,0.9455,0.403,4.34884,0.00000
2492.00,4.34833,20.136982,-0.000187,20.083327,0.9453,0.403,4.34833,0.00000
2493.00,4.34886,20.137046,-0.000185,20.083360,0.9451,0.403,4.34886,0.00000
2494.00,4.34872,20.136963,-0.000185,20.083275,0.9449,0.403,4.34872,0.00000
2495.00,4.34858,20.136962,-0.000184,20.083252,0.9447,0.403,4.34858,0.00000
2496.00,4.34906,20.136980,-0.000183,20.083275,0.9445,0.403,4.34906,0.00000
2497.00,4.34988,20.136980,-0.000183,20.083285,0.9443,0.403,4.34988,0.00000
2498.00,4.34949,20.136949,-0.000186,20.083312,0.9442,0.403,4.34949,0.00000
2499.00,4.34886,20.137027,-0.000184,20.083347,0.9440,0.403,4.34886,0.00000
2500.00,4.34873,20.137053,-0.000184,20.083358,0.9438,0.403,4.34873,0.00000
2501.00,4.34843,20.137046,-0.000186,20.083324,0.9437,0.403,4.34843,0.00000
2502.00,4.34811,20.137048,-0.000185,20.083331,0.9435,0.403,4.34811,0.00000
2503.00,4.34885,20.137015,-0.000184,20.083258,0.9433,0.403,4.34885,0.00000
2504.00,4.34952,20.137026,-0.000187,20.083308,0.9432,0.403,4.34952,0.00000
2505.00,4.34972,20.137006,-0.000189,20.083271,0.9430,0.403,4.34972,0.00000
2506.00,4.35009,20.136998,-0.000188,20.083242,0.9429,0.403,4.35009,0.00000
2507.00,4.34980,20.137036,-0.000188,20.083266,0.9427,0.403,4.34980,0.00000
2508.00,4.34839,20.137125,-0.000188,20.083358,0.9426,0.403,4.34839,0.00000
2509.00,4.34833,20.137140,-0.000186,20.083318,0.9425,0.403,4.34833,0.00000
2510.00,4.34857,20.137148,-0.000183,20.083362,0.9423,0.403,4.34857,0.00000
2511.00,4.34799,20.137202,-0.000186,20.083433,0.9422,0.403,4.34799,0.00000
2512.00,4.34866,20.137231,-0.000190,20.083432,0.9420,0.404,4.34866,0.00000
2513.00,4.35010,20.137241,-0.000189,20.083399,0.9418,0.404,4.35010,0.00000
2514.00,4.35059,20.137272,-0.000189,20.083419,0.9417,0.404,4.35059,0.00000
2515.00,4.35047,20.137345,-0.000189,20.083432,0.9415,0.404,4.35047,0.00000
2516.00,4.35036,20.137422,-0.000185,20.083478,0.9414,0.404,4.35036,0.00000
2517.00,4.34966,20.137385,-0.000182,20.083422,0.9412,0.404,4.34966,0.00000
2518.00,4.34865,20.137470,-0.000179,20.083502,0.9411,0.404,4.34865,0.00000
2519.00,4.34803,20.137478,-0.000177,20.083479,0.9409,0.403,4.34803,0.00000
2520.00,4.34784,20.137456,-0.000179,20.083426,0.9407,0.404,4.34784,0.00000
2521.00,4.34823,20.137387,-0.000180,20.083342,0.9405,0.404,4.34823,0.00000
2522.00,4.34883,20.137425,-0.000181,20.083352,0.9403,0.404,4.34883,0.00000
2523.00,4.34966,20.137405,-0.000182,20.083308,0.9401,0.404,4.34966,0.00000
2524.00,4.34939,20.137409,-0.000184,20.083310,0.9399,0.404,4.34939,0.00000
2525.00,4.34929,20.137418,-0.000181,20.083344,0.9397,0.404,4.34929,0.00000
2526.00,4.34900,20.137414,-0.000179,20.083348,0.9395,0.404,4.34900,0.00000
2527.00,4.34893,20.137438,-0.000176,20.083385,0.9392,0.404,4.34893,0.00000
2528.00,4.34849,20.137485,-0.000174,20.083398,0.9390,0.404,4.34849,0.00000
2529.00,4.34873,20.137496,-0.000170,20.083393,0.9389,0.403,4.34873,0.00000
2530.00,4.34865,20.137521,-0.000170,20.083348,0.9387,0.403,4.34865,0.00000
2531.00,4.34849,20.137595,-0.000171,20.083384,0.9385,0.403,4.34849,0.00000
2532.00,4.34835,20.137560,-0.000174,20.083316,0.9383,0.404,4.34835,0.00000
2533.00,4.34895,20.137514,-0.000177,20.083261,0.9381,0.404,4.34895,0.00000
2534.00,4.34890,20.137546,-0.000181,20.083256,0.9379,0.404,4.34890,0.00000
2535.00,4.34915,20.137563,-0.000182,20.083300,0.9377,0.404,4.34915,0.00000
2536.00,4.35009,20.137629,-0.000178,20.083363,0.9375,0.404,4.35009,0.00000
2537.00,4.34966,20.137712,-0.000174,20.083396,0.9373,0.404,4.34966,0.00000
2538.00,4.34964,20.137732,-0.000172,20.083383,0.9371,0.404,4.34964,0.00000
2539.00,4.34953,20.137729,-0.000172,20.083366,0.9370,0.404,4.34953,0.00000
2540.00,4.34928,20.137761,-0.000173,20.083363,0.9368,0.404,4.34928,0.00000
2541.00,4.34931,20.137742,-0.000176,20.083290,0.9366,0.404,4.34931,0.00000
2542.00,4.34925,20.137764,-0.000176,20.083339,0.9365,0.404,4.34925,0.00000
2543.00,4.34866,20.137860,-0.000180,20.083420,0.9364,0.404,4.34866,0.00000
2544.00,4.34891,20.137947,-0.000183,20.083483,0.9362,0.404,4.34891,0.00000
2545.00,4.35056,20.137972,-0.000184,20.083461,0.9361,0.404,4.35056,0.00000
2546.00,4.35103,20.137982,-0.000184,20.083479,0.9359,0.404,4.35103,0.00000
2547.00,4.35182,20.137980,-0.000184,20.083430,0.9358,0.404,4.35182,0.00000
2548.00,4.35179,20.137966,-0.000183,20.083384,0.9356,0.404,4.35179,0.00000
2549.00,4.35168,20.137955,-0.000179,20.083373,0.9355,0.404,4.35168,0.00000
2550.00,4.35069,20.137945,-0.000183,20.083349,0.9353,0.404,4.35069,0.00000
2551.00,4.35044,20.137976,-0.000185,20.083281,0.9351,0.404,4.35044,0.00000
2552.00,4.35044,20.138009,-0.000184,20.083212,0.9350,0.404,4.35044,0.00000
2553.00,4.35045,20.138024,-0.000184,20.083250,0.9349,0.404,4.35045,0.00000
2554.00,4.34999,20.138007,-0.000188,20.083243,0.9347,0.405,4.34999,0.00000
2555.00,4.34938,20.138068,-0.000188,20.083275,0.9346,0.405,4.34938,0.00000
2556.00,4.34850,20.138099,-0.000190,20.083338,0.9345,0.405,4.34850,0.00000
2557.00,4.34884,20.138054,-0.000194,20.083373,0.9344,0.405,4.34884,0.00000
2558.00,4.34923,20.138071,-0.000197,20.083353,0.9343,0.405,4.34923,0.00000
2559.00,4.35020,20.138042,-0.000198,20.083267,0.9342,0.405,4.35020,0.00000
2560.00,4.35107,20.138086,-0.000194,20.083303,0.9341,0.405,4.35107,0.00000
2561.00,4.35225,20.138084,-0.000193,20.083280,0.9340,0.405,4.35225,0.00000
2562.00,4.35212,20.138224,-0.000194,20.083327,0.9339,0.405,4.35212,0.00000
2563.00,4.35226,20.138219,-0.000192,20.083290,0.9338,0.405,4.35226,0.00000
2564.00,4.35166,20.138339,-0.000190,20.083344,0.9337,0.405,4.35166,0.00000
2565.00,4.35069,20.138302,-0.000192,20.083271,0.9336,0.406,4.35069,0.00000
2566.00,4.34944,20.138298,-0.000191,20.083267,0.9335,0.406,4.34944,0.00000
2567.00,4.34891,20.138273,-0.000189,20.083282,0.9335,0.405,4.34891,0.00000
2568.00,4.34871,20.138332,-0.000187,20.083301,0.9334,0.405,4.34871,0.00000
2569.00,4.34892,20.138354,-0.000187,20.083342,0.9333,0.406,4.34892,0.00000
2570.00,4.34957,20.138422,-0.000186,20.083412,0.9332,0.406,4.34957,0.00000
2571.00,4.35024,20.138481,-0.000186,20.083442,0.9332,0.406,4.35024,0.00000
2572.00,4.35042,20.138509,-0.000189,20.083439,0.9331,0.406,4.35042,0.00000
2573.00,4.34998,20.138518,-0.000190,20.083474,0.9331,0.406,4.34998,0.00000
2574.00,4.35081,20.138473,-0.000189,20.083410,0.9330,0.406,4.35081,0.00000
2575.00,4.35108,20.138416,-0.000191,20.083324,0.9329,0.406,4.35108,0.00000
2576.00,4.35061,20.138448,-0.000192,20.083343,0.9329,0.406,4.35061,0.00000
2577.00,4.35028,20.138478,-0.000190,20.083377,0.9328,0.406,4.35028,0.00000
2578.00,4.35065,20.138514,-0.000188,20.083357,0.9328,0.406,4.35065,0.00000
2579.00,4.35063,20.138591,-0.000188,20.083457,0.9328,0.406,4.35063,0.00000
2580.00,4.35099,20.138618,-0.000185,20.083458,0.9327,0.406,4.35099,0.00000
2581.00,4.35115,20.138701,-0.000184,20.083475,0.9327,0.406,4.35115,0.00000
2582.00,4.35178,20.138749,-0.000187,20.083481,0.9327,0.406,4.35178,0.00000
@15,2.0000,4.0, 2580.016 
2583.00,4.35211,20.138745,-0.000188,20.083395,0.9327,0.406,4.35211,0.00000
2584.00,4.34994,20.138744,-0.000185,20.083314,0.9327,0.406,4.34994,0.00000
2585.00,4.34298,20.138781,-0.000182,20.083363,0.9326,0.406,4.34298,0.00000
2586.00,4.33354,20.138718,-0.000178,20.083283,0.9326,0.406,4.33354,0.00000
2587.00,4.32156,20.138657,-0.000176,20.083207,0.9326,0.406,4.32156,0.00000
2588.00,4.31030,20.138681,-0.000177,20.083249,0.9326,0.406,4.31030,0.00000
2589.00,4.30270,20.138684,-0.000183,20.083245,0.9326,0.406,4.30270,0.00000
2590.00,4.30192,20.138688,-0.000189,20.083224,0.9326,0.406,4.30192,0.00000
2591.00,4.30682,20.138650,-0.000195,20.083176,0.9325,0.407,4.30682,0.00000
2592.00,4.31602,20.138628,-0.000195,20.083124,0.9325,0.407,4.31602,0.00000
2593.00,4.32496,20.138589,-0.000196,20.083087,0.9325,0.407,4.32496,0.00000
2594.00,4.33245,20.138651,-0.000194,20.083150,0.9324,0.407,4.33245,0.00000
2595.00,4.33751,20.138751,-0.000196,20.083217,0.9324,0.407,4.33751,0.00000
2596.00,4.33861,20.138801,-0.000194,20.083258,0.9324,0.407,4.33861,0.00000
2597.00,4.33848,20.138880,-0.000192,20.083295,0.9323,0.407,4.33848,0.00000
2598.00,4.33787,20.138954,-0.000188,20.083352,0.9323,0.407,4.33787,0.00000
2599.00,4.33779,20.138992,-0.000186,20.083358,0.9323,0.407,4.33779,0.00000
2600.00,4.33793,20.138941,-0.000185,20.083314,0.9323,0.407,4.33793,0.00000
2601.00,4.33961,20.138916,-0.000185,20.083302,0.9322,0.407,4.33961,0.00000
2602.00,4.34105,20.138872,-0.000187,20.083233,0.9322,0.407,4.34105,0.00000
2603.00,4.34186,20.138877,-0.000188,20.083191,0.9322,0.407,4.34186,0.00000
2604.00,4.34227,20.138863,-0.000188,20.083113,0.9322,0.407,4.34227,0.00000
2605.00,4.34315,20.138803,-0.000187,20.083000,0.9322,0.407,4.34315,0.00000
2606.00,4.34395,20.138951,-0.000185,20.083095,0.9322,0.407,4.34395,0.00000
2607.00,4.34333,20.139119,-0.000183,20.083264,0.9322,0.407,4.34333,0.00000
2608.00,4.34314,20.139158,-0.000186,20.083308,0.9322,0.407,4.34314,0.00000
2609.00,4.34390,20.139187,-0.000186,20.083344,0.9322,0.408,4.34390,0.00000
2610.00,4.34350,20.139320,-0.000185,20.083455,0.9322,0.408,4.34350,0.00000
2611.00,4.34371,20.139250,-0.000187,20.083374,0.9322,0.408,4.34371,0.00000
2612.00,4.34476,20.139145,-0.000190,20.083304,0.9322,0.408,4.34476,0.00000
2613.00,4.34571,20.139147,-0.000188,20.083274,0.9322,0.408,4.34571,0.00000
2614.00,4.34511,20.139140,-0.000187,20.083237,0.9322,0.408,4.34511,0.00000
2615.00,4.34559,20.139099,-0.000187,20.083189,0.9322,0.408,4.34559,0.00000
2616.00,4.34495,20.139141,-0.000185,20.083214,0.9322,0.408,4.34495,0.00000
2617.00,4.34465,20.139088,-0.000185,20.083145,0.9322,0.408,4.34465,0.00000
2618.00,4.34525,20.139073,-0.000184,20.083137,0.9322,0.408,4.34525,0.00000
2619.00,4.34517,20.139054,-0.000184,20.083119,0.9321,0.408,4.34517,0.00000
2620.00,4.34487,20.139159,-0.000184,20.083241,0.9321,0.408,4.34487,0.00000
2621.00,4.34561,20.139140,-0.000184,20.083233,0.9320,0.408,4.34561,0.00000
2622.00,4.34652,20.139154,-0.000184,20.083242,0.9320,0.408,4.34652,0.00000
2623.00,4.34574,20.139229,-0.000185,20.083270,0.9319,0.408,4.34574,0.00000
2624.00,4.34568,20.139247,-0.000184,20.083265,0.9319,0.408,4.34568,0.00000
2625.00,4.34511,20.139259,-0.000183,20.083220,0.9319,0.408,4.34511,0.00000
2626.00,4.34403,20.139327,-0.000183,20.083240,0.9318,0.408,4.34403,0.00000
2627.00,4.34282,20.139472,-0.000178,20.083332,0.9318,0.408,4.34282,0.00000
2628.00,4.34338,20.139504,-0.000179,20.083364,0.9318,0.408,4.34338,0.00000
2629.00,4.34375,20.139563,-0.000181,20.083407,0.9317,0.408,4.34375,0.00000
2630.00,4.34458,20.139586,-0.000180,20.083429,0.9317,0.408,4.34458,0.00000
2631.00,4.34498,20.139609,-0.000179,20.083408,0.9316,0.408,4.34498,0.00000
2632.00,4.34561,20.139637,-0.000180,20.083387,0.9315,0.408,4.34561,0.00000
2633.00,4.34525,20.139560,-0.000177,20.083278,0.9315,0.408,4.34525,0.00000
2634.00,4.34551,20.139643,-0.000174,20.083311,0.9314,0.408,4.34551,0.00000
2635.00,4.34512,20.139626,-0.000176,20.083277,0.9313,0.408,4.34512,0.00000
2636.00,4.34578,20.139605,-0.000177,20.083297,0.9313,0.408,4.34578,0.00000
2637.00,4.34590,20.139611,-0.000178,20.083268,0.9312,0.408,4.34590,0.00000
2638.00,4.34630,20.139680,-0.000182,20.083367,0.9312,0.409,4.34630,0.00000
2639.00,4.34586,20.139600,-0.000184,20.083311,0.9311,0.409,4.34586,0.00000
2640.00,4.34618,20.139603,-0.000183,20.083312,0.9311,0.409,4.34618,0.00000
2641.00,4.34585,20.139611,-0.000184,20.083308,0.9311,0.409,4.34585,0.00000
2642.00,4.34583,20.139622,-0.000184,20.083318,0.9310,0.409,4.34583,0.00000
2643.00,4.34516,20.139588,-0.000183,20.083245,0.9310,0.409,4.34516,0.00000
2644.00,4.34582,20.139546,-0.000182,20.083201,0.9310,0.409,4.34582,0.00000
2645.00,4.34528,20.139521,-0.000182,20.083194,0.9309,0.409,4.34528,0.00000
2646.00,4.34513,20.139577,-0.000181,20.083180,0.9309,0.409,4.34513,0.00000
2647.00,4.34525,20.139575,-0.000184,20.083195,0.9308,0.409,4.34525,0.00000
2648.00,4.34669,20.139614,-0.000182,20.083229,0.9308,0.409,4.34669,0.00000
2649.00,4.34591,20.139737,-0.000184,20.083332,0.9307,0.409,4.34591,0.00000
2650.00,4.34632,20.139850,-0.000182,20.083365,0.9307,0.409,4.34632,0.00000
2651.00,4.34686,20.139861,-0.000181,20.083332,0.9306,0.409,4.34686,0.00000
2652.00,4.34643,20.139884,-0.000179,20.083344,0.9306,0.409,4.34643,0.00000
2653.00,4.34534,20.139953,-0.000177,20.083371,0.9306,0.409,4.34534,0.00000
2654.00,4.34556,20.139975,-0.000174,20.083314,0.9306,0.409,4.34556,0.00000
2655.00,4.34601,20.139953,-0.000173,20.083236,0.9306,0.409,4.34601,0.00000
2656.00,4.34661,20.139997,-0.000175,20.083301,0.9305,0.409,4.34661,0.00000
2657.00,4.34678,20.140077,-0.000174,20.083275,0.9305,0.409,4.34678,0.00000
2658.00,4.34709,20.140058,-0.000177,20.083208,0.9305,0.409,4.34709,0.00000
2659.00,4.34755,20.140073,-0.000179,20.083214,0.9305,0.409,4.34755,0.00000
2660.00,4.34711,20.140152,-0.000182,20.083323,0.9305,0.409,4.34711,0.00000
2661.00,4.34617,20.140205,-0.000181,20.083300,0.9305,0.409,4.34617,0.00000
2662.00,4.34606,20.140181,-0.000183,20.083307,0.9305,0.409,4.34606,0.00000
2663.00,4.34604,20.140224,-0.000185,20.083345,0.9305,0.409,4.34604,0.00000
2664.00,4.34604,20.140184,-0.000186,20.083312,0.9305,0.410,4.34604,0.00000
2665.00,4.34582,20.140236,-0.000186,20.083280,0.9305,0.410,4.34582,0.00000
2666.00,4.34644,20.140245,-0.000185,20.083317,0.9305,0.410,4.34644,0.00000
2667.00,4.34658,20.140264,-0.000187,20.083307,0.9305,0.410,4.34658,0.00000
2668.00,4.34692,20.140310,-0.000184,20.083305,0.9305,0.410,4.34692,0.00000
2669.00,4.34639,20.140337,-0.000185,20.083341,0.9305,0.410,4.34639,0.00000
2670.00,4.34768,20.140285,-0.000187,20.083356,0.9305,0.410,4.34768,0.00000
2671.00,4.34782,20.140271,-0.000187,20.083332,0.9305,0.410,4.34782,0.00000
2672.00,4.34834,20.140319,-0.000184,20.083350,0.9304,0.410,4.34834,0.00000
2673.00,4.34863,20.140384,-0.000186,20.083399,0.9305,0.410,4.34863,0.00000
2674.00,4.34956,20.140478,-0.000185,20.083478,0.9305,0.410,4.34956,0.00000
2675.00,4.34910,20.140499,-0.000183,20.083428,0.9305,0.410,4.34910,0.00000
2676.00,4.34851,20.140528,-0.000187,20.083420,0.9305,0.410,4.34851,0.00000
2677.00,4.34814,20.140519,-0.000187,20.083393,0.9306,0.410,4.34814,0.00000
2678.00,4.34788,20.140529,-0.000187,20.083400,0.9306,0.410,4.34788,0.00000
2679.00,4.34765,20.140546,-0.000185,20.083335,0.9306,0.410,4.34765,0.00000
2680.00,4.34713,20.140582,-0.000184,20.083317,0.9306,0.410,4.34713,0.00000
2681.00,4.34746,20.140605,-0.000182,20.083351,0.9307,0.410,4.34746,0.00000
2682.00,4.34709,20.140615,-0.000183,20.083358,0.9307,0.410,4.34709,0.00000
2683.00,4.34697,20.140586,-0.000183,20.083335,0.9307,0.410,4.34697,0.00000
2684.00,4.34712,20.140607,-0.000183,20.083334,0.9307,0.410,4.34712,0.00000
2685.00,4.34773,20.140613,-0.000184,20.083360,0.9308,0.411,4.34773,0.00000
2686.00,4.34770,20.140656,-0.000184,20.083352,0.9308,0.411,4.34770,0.00000
2687.00,4.34832,20.140660,-0.000184,20.083362,0.9308,0.411,4.34832,0.00000
2688.00,4.34774,20.140655,-0.000183,20.083321,0.9308,0.411,4.34774,0.00000
2689.00,4.34767,20.140634,-0.000185,20.083353,0.9309,0.411,4.34767,0.00000
2690.00,4.34787,20.140652,-0.000185,20.083350,0.9309,0.411,4.34787,0.00000
2691.00,4.34769,20.140634,-0.000185,20.083325,0.9310,0.411,4.34769,0.00000
2692.00,4.34819,20.140632,-0.000183,20.083329,0.9310,0.411,4.34819,0.00000
2693.00,4.34949,20.140668,-0.000185,20.083403,0.9311,0.411,4.34949,0.00000
2694.00,4.34886,20.140719,-0.000180,20.083421,0.9311,0.411,4.34886,0.00000
2695.00,4.34791,20.140740,-0.000181,20.083450,0.9312,0.411,4.34791,0.00000
2696.00,4.34796,20.140783,-0.000182,20.083472,0.9312,0.411,4.34796,0.00000
2697.00,4.34713,20.140814,-0.000184,20.083422,0.9313,0.411,4.34713,0.00000
2698.00,4.34588,20.140850,-0.000184,20.083398,0.9314,0.411,4.34588,0.00000
2699.00,4.34701,20.140853,-0.000186,20.083385,0.9314,0.411,4.34701,0.00000
2700.00,4.34774,20.140848,-0.000185,20.083336,0.9315,0.411,4.34774,0.00000
2701.00,4.34746,20.140817,-0.000187,20.083257,0.9316,0.411,4.34746,0.00000
2702.00,4.34745,20.140851,-0.000183,20.083326,0.9316,0.411,4.34745,0.00000
2703.00,4.34863,20.140898,-0.000185,20.083361,0.9317,0.412,4.34863,0.00000
2704.00,4.34818,20.140889,-0.000187,20.083319,0.9317,0.412,4.34818,0.00000
2705.00,4.34693,20.140952,-0.000190,20.083329,0.9318,0.412,4.34693,0.00000
2706.00,4.34683,20.140977,-0.000191,20.083332,0.9319,0.412,4.34683,0.00000
2707.00,4.34735,20.141046,-0.000196,20.083338,0.9319,0.412,4.34735,0.00000
2708.00,4.34661,20.140956,-0.000195,20.083233,0.9320,0.412,4.34661,0.00000
2709.00,4.34611,20.140961,-0.000191,20.083231,0.9321,0.412,4.34611,0.00000
2710.00,4.34683,20.140941,-0.000188,20.083265,0.9321,0.412,4.34683,0.00000
2711.00,4.34639,20.140915,-0.000188,20.083270,0.9322,0.412,4.34639,0.00000
2712.00,4.34592,20.140891,-0.000183,20.083277,0.9322,0.412,4.34592,0.00000
2713.00,4.34607,20.140955,-0.000181,20.083351,0.9323,0.412,4.34607,0.00000
2714.00,4.34654,20.141056,-0.000180,20.083458,0.9323,0.412,4.34654,0.00000
2715.00,4.34653,20.141085,-0.000181,20.083442,0.9324,0.412,4.34653,0.00000
2716.00,4.34667,20.141147,-0.000179,20.083521,0.9324,0.412,4.34667,0.00000
2717.00,4.34646,20.141149,-0.000182,20.083488,0.9325,0.412,4.34646,0.00000
2718.00,4.34634,20.141196,-0.000183,20.083529,0.9325,0.412,4.34634,0.00000
2719.00,4.34555,20.141168,-0.000188,20.083490,0.9325,0.413,4.34555,0.00000
2720.00,4.34542,20.141144,-0.000192,20.083448,0.9326,0.413,4.34542,0.00000
2721.00,4.34574,20.141124,-0.000193,20.083407,0.9326,0.413,4.34574,0.00000
2722.00,4.34582,20.141114,-0.000192,20.083383,0.9326,0.413,4.34582,0.00000
2723.00,4.34625,20.141123,-0.000191,20.083334,0.9327,0.413,4.34625,0.00000
2724.00,4.34725,20.141168,-0.000187,20.083327,0.9327,0.413,4.34725,0.00000
2725.00,4.34750,20.141233,-0.000185,20.083356,0.9328,0.413,4.34750,0.00000
2726.00,4.34792,20.141331,-0.000183,20.083396,0.9328,0.413,4.34792,0.00000
2727.00,4.34786,20.141356,-0.000183,20.083362,0.9329,0.413,4.34786,0.00000
2728.00,4.34732,20.141378,-0.000182,20.083354,0.9329,0.413,4.34732,0.00000
2729.00,4.34712,20.141306,-0.000184,20.083264,0.9329,0.413,4.34712,0.00000
2730.00,4.34628,20.141244,-0.000181,20.083202,0.9328,0.413,4.34628,0.00000
2731.00,4.34520,20.141270,-0.000182,20.083201,0.9328,0.413,4.34520,0.00000
2732.00,4.34467,20.141343,-0.000181,20.083280,0.9328,0.413,4.34467,0.00000
2733.00,4.34453,20.141356,-0.000179,20.083229,0.9328,0.413,4.34453,0.00000
2734.00,4.34428,20.141457,-0.000177,20.083259,0.9328,0.413,4.34428,0.00000
2735.00,4.34506,20.141553,-0.000180,20.083334,0.9327,0.413,4.34506,0.00000
2736.00,4.34591,20.141528,-0.000180,20.083321,0.9327,0.413,4.34591,0.00000
2737.00,4.34551,20.141527,-0.000182,20.083312,0.9327,0.413,4.34551,0.00000
2738.00,4.34561,20.141556,-0.000183,20.083388,0.9327,0.413,4.34561,0.00000
2739.00,4.34615,20.141573,-0.000184,20.083405,0.9326,0.413,4.34615,0.00000
2740.00,4.34647,20.141565,-0.000181,20.083358,0.9326,0.413,4.34647,0.00000
2741.00,4.34608,20.141600,-0.000182,20.083307,0.9326,0.413,4.34608,0.00000
2742.00,4.34550,20.141643,-0.000182,20.083313,0.9326,0.413,4.34550,0.00000
2743.00,4.34493,20.141637,-0.000184,20.083286,0.9325,0.413,4.34493,0.00000
2744.00,4.34460,20.141531,-0.000186,20.083196,0.9325,0.414,4.34460,0.00000
2745.00,4.34455,20.141572,-0.000188,20.083236,0.9325,0.414,4.34455,0.00000
2746.00,4.34520,20.141511,-0.000187,20.083193,0.9325,0.414,4.34520,0.00000
2747.00,4.34721,20.141438,-0.000188,20.083119,0.9325,0.414,4.34721,0.00000
2748.00,4.34778,20.141401,-0.000187,20.083032,0.9325,0.414,4.34778,0.00000
2749.00,4.34728,20.141540,-0.000183,20.083110,0.9325,0.414,4.34728,0.00000
2750.00,4.34669,20.141518,-0.000180,20.083087,0.9325,0.414,4.34669,0.00000
2751.00,4.34658,20.141615,-0.000183,20.083196,0.9325,0.414,4.34658,0.00000
2752.00,4.34588,20.141682,-0.000182,20.083197,0.9324,0.414,4.34588,0.00000
2753.00,4.34574,20.141740,-0.000182,20.083304,0.9324,0.414,4.34574,0.00000
2754.00,4.34641,20.141744,-0.000186,20.083277,0.9324,0.414,4.34641,0.00000
2755.00,4.34715,20.141746,-0.000187,20.083272,0.9324,0.414,4.34715,0.00000
2756.00,4.34701,20.141809,-0.000183,20.083286,0.9324,0.414,4.34701,0.00000
2757.00,4.34688,20.141833,-0.000179,20.083303,0.9324,0.414,4.34688,0.00000
2758.00,4.34727,20.141891,-0.000174,20.083291,0.9324,0.414,4.34727,0.00000
2759.00,4.34680,20.141946,-0.000174,20.083374,0.9324,0.414,4.34680,0.00000
2760.00,4.34566,20.142030,-0.000177,20.083402,0.9324,0.414,4.34566,0.00000
2761.00,4.34592,20.142046,-0.000180,20.083380,0.9324,0.414,4.34592,0.00000
2762.00,4.34620,20.142145,-0.000187,20.083428,0.9324,0.414,4.34620,0.00000
@16,2.0000,4.0, 2760.108 
2763.00,4.34588,20.142094,-0.000195,20.083371,0.9324,0.415,4.34588,0.00000
2764.00,4.34555,20.142087,-0.000198,20.083360,0.9324,0.415,4.34555,0.00000
2765.00,4.34235,20.142175,-0.000196,20.083402,0.9324,0.415,4.34235,0.00000
2766.00,4.33457,20.142201,-0.000196,20.083443,0.9323,0.415,4.33457,0.00000
2767.00,4.32403,20.142180,-0.000194,20.083429,0.9323,0.415,4.32403,0.00000
2768.00,4.31279,20.142256,-0.000193,20.083450,0.9323,0.415,4.31279,0.00000
2769.00,4.30403,20.142257,-0.000192,20.083383,0.9324,0.415,4.30403,0.00000
2770.00,4.30242,20.142173,-0.000194,20.083286,0.9324,0.415,4.30242,0.00000
2771.00,4.30563,20.142122,-0.000194,20.083183,0.9324,0.415,4.30563,0.00000
2772.00,4.31358,20.142152,-0.000196,20.083167,0.9324,0.415,4.31358,0.00000
2773.00,4.32217,20.142160,-0.000196,20.083138,0.9324,0.415,4.32217,0.00000
2774.00,4.32926,20.142174,-0.000198,20.083131,0.9324,0.416,4.32926,0.00000
2775.00,4.33333,20.142213,-0.000199,20.083214,0.9324,0.416,4.33333,0.00000
2776.00,4.33607,20.142261,-0.000196,20.083239,0.9325,0.416,4.33607,0.00000
2777.00,4.33743,20.142224,-0.000194,20.083151,0.9325,0.416,4.33743,0.00000
2778.00,4.33838,20.142304,-0.000192,20.083244,0.9325,0.416,4.33838,0.00000
2779.00,4.33893,20.142388,-0.000187,20.083319,0.9325,0.415,4.33893,0.00000
2780.00,4.33903,20.142348,-0.000183,20.083228,0.9326,0.415,4.33903,0.00000
2781.00,4.33965,20.142409,-0.000184,20.083245,0.9326,0.415,4.33965,0.00000
2782.00,4.34036,20.142422,-0.000188,20.083299,0.9326,0.416,4.34036,0.00000
2783.00,4.34092,20.142409,-0.000187,20.083255,0.9327,0.416,4.34092,0.00000
2784.00,4.34048,20.142423,-0.000186,20.083242,0.9328,0.416,4.34048,0.00000
2785.00,4.34006,20.142522,-0.000188,20.083283,0.9329,0.416,4.34006,0.00000
2786.00,4.33963,20.142492,-0.000188,20.083272,0.9329,0.416,4.33963,0.00000
2787.00,4.33913,20.142550,-0.000184,20.083305,0.9330,0.416,4.33913,0.00000
2788.00,4.33897,20.142554,-0.000187,20.083301,0.9331,0.416,4.33897,0.00000
2789.00,4.34044,20.142541,-0.000187,20.083259,0.9331,0.416,4.34044,0.00000
2790.00,4.34155,20.142516,-0.000186,20.083246,0.9332,0.416,4.34155,0.00000
2791.00,4.34118,20.142568,-0.000185,20.083241,0.9333,0.416,4.34118,0.00000
2792.00,4.34151,20.142643,-0.000185,20.083314,0.9334,0.416,4.34151,0.00000
2793.00,4.34235,20.142710,-0.000183,20.083309,0.9334,0.416,4.34235,0.00000
2794.00,4.34157,20.142766,-0.000188,20.083321,0.9335,0.416,4.34157,0.00000
2795.00,4.34114,20.142826,-0.000186,20.083312,0.9336,0.416,4.34114,0.00000
2796.00,4.34243,20.142844,-0.000190,20.083333,0.9337,0.416,4.34243,0.00000
2797.00,4.34239,20.142829,-0.000188,20.083281,0.9338,0.416,4.34239,0.00000
2798.00,4.34124,20.142842,-0.000185,20.083299,0.9339,0.416,4.34124,0.00000
2799.00,4.34081,20.142775,-0.000185,20.083263,0.9340,0.416,4.34081,0.00000
2800.00,4.34103,20.142801,-0.000186,20.083325,0.9341,0.416,4.34103,0.00000
2801.00,4.34150,20.142815,-0.000186,20.083343,0.9342,0.416,4.34150,0.00000
2802.00,4.34226,20.142815,-0.000189,20.083279,0.9342,0.417,4.34226,0.00000
2803.00,4.34378,20.142784,-0.000195,20.083233,0.9343,0.417,4.34378,0.00000
2804.00,4.34423,20.142933,-0.000194,20.083360,0.9344,0.417,4.34423,0.00000
2805.00,4.34430,20.142953,-0.000195,20.083311,0.9345,0.417,4.34430,0.00000
2806.00,4.34393,20.142942,-0.000192,20.083248,0.9346,0.417,4.34393,0.00000
2807.00,4.34344,20.142944,-0.000190,20.083289,0.9347,0.417,4.34344,0.00000
2808.00,4.34297,20.143050,-0.000187,20.083352,0.9348,0.417,4.34297,0.00000
2809.00,4.34288,20.142976,-0.000187,20.083202,0.9348,0.417,4.34288,0.00000
2810.00,4.34313,20.143052,-0.000190,20.083269,0.9349,0.417,4.34313,0.00000
2811.00,4.34284,20.143093,-0.000189,20.083305,0.9350,0.417,4.34284,0.00000
2812.00,4.34323,20.143139,-0.000190,20.083327,0.9350,0.417,4.34323,0.00000
2813.00,4.34314,20.143147,-0.000194,20.083317,0.9351,0.417,4.34314,0.00000
2814.00,4.34386,20.143209,-0.000199,20.083364,0.9351,0.418,4.34386,0.00000
2815.00,4.34433,20.143121,-0.000198,20.083306,0.9352,0.418,4.34433,0.00000
2816.00,4.34389,20.143124,-0.000200,20.083276,0.9352,0.418,4.34389,0.00000
2817.00,4.34353,20.143156,-0.000201,20.083325,0.9353,0.418,4.34353,0.00000
2818.00,4.34397,20.143168,-0.000193,20.083382,0.9354,0.418,4.34397,0.00000
2819.00,4.34454,20.143151,-0.000189,20.083401,0.9355,0.418,4.34454,0.00000
2820.00,4.34432,20.143188,-0.000188,20.083422,0.9356,0.418,4.34432,0.00000
2821.00,4.34405,20.143180,-0.000186,20.083390,0.9357,0.418,4.34405,0.00000
2822.00,4.34353,20.143232,-0.000188,20.083366,0.9357,0.418,4.34353,0.00000
2823.00,4.34231,20.143245,-0.000193,20.083342,0.9358,0.418,4.34231,0.00000
2824.00,4.34130,20.143244,-0.000194,20.083326,0.9359,0.418,4.34130,0.00000
2825.00,4.34112,20.143261,-0.000194,20.083321,0.9359,0.418,4.34112,0.00000
2826.00,4.34202,20.143352,-0.000191,20.083411,0.9360,0.418,4.34202,0.00000
2827.00,4.34259,20.143394,-0.000190,20.083418,0.9361,0.418,4.34259,0.00000
2828.00,4.34260,20.143408,-0.000188,20.083382,0.9361,0.419,4.34260,0.00000
2829.00,4.34284,20.143522,-0.000185,20.083450,0.9362,0.418,4.34284,0.00000
2830.00,4.34354,20.143541,-0.000182,20.083412,0.9363,0.418,4.34354,0.00000
2831.00,4.34299,20.143582,-0.000186,20.083403,0.9363,0.419,4.34299,0.00000
2832.00,4.34256,20.143530,-0.000189,20.083338,0.9364,0.419,4.34256,0.00000
2833.00,4.34341,20.143527,-0.000190,20.083311,0.9364,0.419,4.34341,0.00000
2834.00,4.34294,20.143527,-0.000190,20.083271,0.9365,0.419,4.34294,0.00000
2835.00,4.34231,20.143566,-0.000192,20.083270,0.9366,0.419,4.34231,0.00000
2836.00,4.34303,20.143552,-0.000189,20.083230,0.9366,0.419,4.34303,0.00000
2837.00,4.34294,20.143585,-0.000187,20.083285,0.9367,0.419,4.34294,0.00000
2838.00,4.34223,20.143642,-0.000186,20.083332,0.9368,0.419,4.34223,0.00000
2839.00,4.34225,20.143621,-0.000186,20.083348,0.9368,0.419,4.34225,0.00000
2840.00,4.34228,20.143527,-0.000188,20.083287,0.9369,0.419,4.34228,0.00000
2841.00,4.34247,20.143505,-0.000190,20.083300,0.9369,0.419,4.34247,0.00000
2842.00,4.34280,20.143428,-0.000190,20.083207,0.9370,0.419,4.34280,0.00000
2843.00,4.34384,20.143424,-0.000190,20.083221,0.9370,0.419,4.34384,0.00000
2844.00,4.34442,20.143451,-0.000189,20.083177,0.9371,0.419,4.34442,0.00000
2845.00,4.34407,20.143609,-0.000188,20.083242,0.9371,0.419,4.34407,0.00000
2846.00,4.34381,20.143649,-0.000188,20.083218,0.9372,0.419,4.34381,0.00000
2847.00,4.34299,20.143789,-0.000186,20.083308,0.9373,0.419,4.34299,0.00000
2848.00,4.34194,20.143755,-0.000185,20.083210,0.9374,0.419,4.34194,0.00000
2849.00,4.34137,20.143832,-0.000184,20.083292,0.9375,0.419,4.34137,0.00000
2850.00,4.34117,20.143903,-0.000185,20.083380,0.9375,0.419,4.34117,0.00000
2851.00,4.34076,20.143947,-0.000184,20.083448,0.9376,0.419,4.34076,0.00000
2852.00,4.34181,20.143913,-0.000183,20.083415,0.9377,0.419,4.34181,0.00000
2853.00,4.34317,20.143981,-0.000183,20.083491,0.9377,0.419,4.34317,0.00000
2854.00,4.34362,20.143930,-0.000188,20.083406,0.9378,0.420,4.34362,0.00000
2855.00,4.34428,20.143931,-0.000187,20.083414,0.9378,0.420,4.34428,0.00000
2856.00,4.34425,20.143938,-0.000186,20.083406,0.9379,0.420,4.34425,0.00000
2857.00,4.34347,20.144058,-0.000186,20.083466,0.9379,0.420,4.34347,0.00000
2858.00,4.34172,20.144089,-0.000187,20.083465,0.9380,0.420,4.34172,0.00000
2859.00,4.34115,20.144122,-0.000187,20.083488,0.9380,0.420,4.34115,0.00000
2860.00,4.34101,20.144137,-0.000187,20.083405,0.9381,0.420,4.34101,0.00000
2861.00,4.34039,20.144156,-0.000187,20.083367,0.9382,0.420,4.34039,0.00000
2862.00,4.34130,20.144129,-0.000188,20.083328,0.9383,0.420,4.34130,0.00000
2863.00,4.34160,20.144079,-0.000188,20.083273,0.9383,0.420,4.34160,0.00000
2864.00,4.34187,20.144096,-0.000186,20.083277,0.9384,0.420,4.34187,0.00000
2865.00,4.34192,20.144039,-0.000187,20.083271,0.9385,0.420,4.34192,0.00000
2866.00,4.34278,20.144048,-0.000188,20.083272,0.9386,0.420,4.34278,0.00000
2867.00,4.34228,20.144053,-0.000188,20.083297,0.9387,0.420,4.34228,0.00000
2868.00,4.34321,20.144132,-0.000189,20.083342,0.9388,0.421,4.34321,0.00000
2869.00,4.34319,20.144201,-0.000190,20.083373,0.9389,0.421,4.34319,0.00000
2870.00,4.34299,20.144289,-0.000188,20.083437,0.9389,0.421,4.34299,0.00000
2871.00,4.34237,20.144304,-0.000186,20.083458,0.9390,0.421,4.34237,0.00000
2872.00,4.34141,20.144296,-0.000185,20.083385,0.9391,0.421,4.34141,0.00000
2873.00,4.34061,20.144334,-0.000184,20.083391,0.9391,0.421,4.34061,0.00000
2874.00,4.34015,20.144302,-0.000182,20.083358,0.9392,0.420,4.34015,0.00000
2875.00,4.33965,20.144327,-0.000183,20.083411,0.9392,0.420,4.33965,0.00000
2876.00,4.33941,20.144394,-0.000185,20.083431,0.9392,0.421,4.33941,0.00000
2877.00,4.33947,20.144423,-0.000188,20.083489,0.9392,0.421,4.33947,0.00000
2878.00,4.34027,20.144337,-0.000183,20.083415,0.9393,0.421,4.34027,0.00000
2879.00,4.34076,20.144410,-0.000182,20.083465,0.9393,0.421,4.34076,0.00000
2880.00,4.34085,20.144469,-0.000178,20.083451,0.9393,0.421,4.34085,0.00000
2881.00,4.34142,20.144417,-0.000174,20.083417,0.9394,0.420,4.34142,0.00000
2882.00,4.34174,20.144436,-0.000172,20.083387,0.9394,0.420,4.34174,0.00000
2883.00,4.34045,20.144596,-0.000176,20.083504,0.9394,0.421,4.34045,0.00000
2884.00,4.34015,20.144615,-0.000179,20.083483,0.9395,0.421,4.34015,0.00000
2885.00,4.34001,20.144624,-0.000184,20.083454,0.9395,0.421,4.34001,0.00000
2886.00,4.33936,20.144806,-0.000186,20.083535,0.9395,0.421,4.33936,0.00000
2887.00,4.33941,20.144890,-0.000187,20.083577,0.9396,0.421,4.33941,0.00000
2888.00,4.34062,20.144893,-0.000186,20.083533,0.9396,0.421,4.34062,0.00000
2889.00,4.34086,20.144881,-0.000183,20.083503,0.9396,0.421,4.34086,0.00000
2890.00,4.34154,20.144810,-0.000180,20.083427,0.9396,0.421,4.34154,0.00000
2891.00,4.34209,20.144709,-0.000180,20.083341,0.9396,0.421,4.34209,0.00000
2892.00,4.34295,20.144682,-0.000185,20.083284,0.9396,0.421,4.34295,0.00000
2893.00,4.34288,20.144693,-0.000187,20.083270,0.9396,0.421,4.34288,0.00000
2894.00,4.34306,20.144684,-0.000192,20.083224,0.9396,0.422,4.34306,0.00000
2895.00,4.34220,20.144672,-0.000197,20.083195,0.9396,0.422,4.34220,0.00000
2896.00,4.34164,20.144723,-0.000201,20.083204,0.9396,0.422,4.34164,0.00000
2897.00,4.34099,20.144654,-0.000197,20.083170,0.9396,0.422,4.34099,0.00000
2898.00,4.34064,20.144582,-0.000196,20.083146,0.9395,0.422,4.34064,0.00000
2899.00,4.34066,20.144620,-0.000195,20.083151,0.9395,0.422,4.34066,0.00000
2900.00,4.34129,20.144646,-0.000191,20.083134,0.9395,0.422,4.34129,0.00000
2901.00,4.34166,20.144715,-0.000187,20.083196,0.9394,0.422,4.34166,0.00000
2902.00,4.34211,20.144819,-0.000186,20.083247,0.9394,0.422,4.34211,0.00000
2903.00,4.34272,20.144885,-0.000183,20.083245,0.9393,0.422,4.34272,0.00000
2904.00,4.34277,20.144892,-0.000179,20.083296,0.9393,0.422,4.34277,0.00000
2905.00,4.34216,20.145047,-0.000181,20.083484,0.9392,0.422,4.34216,0.00000
2906.00,4.34186,20.145030,-0.000182,20.083450,0.9392,0.422,4.34186,0.00000
2907.00,4.34142,20.145023,-0.000181,20.083436,0.9391,0.422,4.34142,0.00000
2908.00,4.34131,20.145102,-0.000182,20.083517,0.9391,0.422,4.34131,0.00000
2909.00,4.34109,20.145113,-0.000184,20.083520,0.9390,0.422,4.34109,0.00000
2910.00,4.34203,20.145006,-0.000182,20.083387,0.9390,0.422,4.34203,0.00000
2911.00,4.34232,20.145038,-0.000182,20.083413,0.9389,0.422,4.34232,0.00000
2912.00,4.34262,20.145038,-0.000183,20.083395,0.9389,0.422,4.34262,0.00000
2913.00,4.34209,20.144999,-0.000184,20.083369,0.9389,0.422,4.34209,0.00000
2914.00,4.34206,20.145040,-0.000184,20.083346,0.9388,0.422,4.34206,0.00000
2915.00,4.34127,20.145105,-0.000186,20.083391,0.9388,0.423,4.34127,0.00000
2916.00,4.34133,20.145054,-0.000187,20.083311,0.9387,0.423,4.34133,0.00000
2917.00,4.34142,20.145129,-0.000187,20.083339,0.9387,0.423,4.34142,0.00000
2918.00,4.34201,20.145140,-0.000186,20.083342,0.9386,0.423,4.34201,0.00000
2919.00,4.34223,20.145094,-0.000188,20.083338,0.9386,0.423,4.34223,0.00000
2920.00,4.34199,20.145074,-0.000187,20.083267,0.9385,0.423,4.34199,0.00000
2921.00,4.34192,20.145144,-0.000187,20.083332,0.9385,0.423,4.34192,0.00000
2922.00,4.34088,20.145111,-0.000186,20.083323,0.9385,0.423,4.34088,0.00000
2923.00,4.34026,20.145215,-0.000185,20.083365,0.9385,0.423,4.34026,0.00000
2924.00,4.34068,20.145346,-0.000182,20.083394,0.9385,0.423,4.34068,0.00000
2925.00,4.34178,20.145354,-0.000184,20.083427,0.9385,0.423,4.34178,0.00000
2926.00,4.34221,20.145326,-0.000185,20.083363,0.9385,0.423,4.34221,0.00000
2927.00,4.34363,20.145386,-0.000188,20.083428,0.9386,0.423,4.34363,0.00000
2928.00,4.34394,20.145315,-0.000187,20.083341,0.9386,0.423,4.34394,0.00000
2929.00,4.34335,20.145315,-0.000190,20.083332,0.9386,0.423,4.34335,0.00000
2930.00,4.34322,20.145409,-0.000192,20.083359,0.9387,0.424,4.34322,0.00000
2931.00,4.34316,20.145442,-0.000192,20.083366,0.9387,0.424,4.34316,0.00000
2932.00,4.34244,20.145463,-0.000189,20.083304,0.9387,0.424,4.34244,0.00000
2933.00,4.34253,20.145541,-0.000192,20.083355,0.9387,0.424,4.34253,0.00000
2934.00,4.34263,20.145498,-0.000192,20.083329,0.9388,0.424,4.34263,0.00000
2935.00,4.34236,20.145511,-0.000187,20.083361,0.9388,0.424,4.34236,0.00000
2936.00,4.34143,20.145534,-0.000187,20.083405,0.9388,0.424,4.34143,0.00000
2937.00,4.34216,20.145550,-0.000189,20.083386,0.9389,0.424,4.34216,0.00000
2938.00,4.34189,20.145501,-0.000189,20.083306,0.9389,0.424,4.34189,0.00000
2939.00,4.34129,20.145506,-0.000190,20.083289,0.9390,0.424,4.34129,0.00000
2940.00,4.34137,20.145483,-0.000190,20.083275,0.9390,0.424,4.34137,0.00000
2941.00,4.34221,20.145439,-0.000192,20.083215,0.9391,0.424,4.34221,0.00000
2942.00,4.34206,20.145390,-0.000191,20.083184,0.9391,0.424,4.34206,0.00000
@17,2.0000,4.0, 2940.081 
2943.00,4.34202,20.145421,-0.000190,20.083235,0.9392,0.424,4.34202,0.00000
2944.00,4.34255,20.145477,-0.000192,20.083295,0.9393,0.424,4.34255,0.00000
2945.00,4.33973,20.145525,-0.000194,20.083313,0.9393,0.425,4.33973,0.00000
2946.00,4.33296,20.145562,-0.000192,20.083309,0.9394,0.425,4.33296,0.00000
2947.00,4.32240,20.145601,-0.000193,20.083387,0.9395,0.425,4.32240,0.00000
2948.00,4.31087,20.145590,-0.000195,20.083384,0.9396,0.425,4.31087,0.00000
2949.00,4.30142,20.145609,-0.000193,20.083360,0.9397,0.425,4.30142,0.00000
2950.00,4.29740,20.145597,-0.000197,20.083275,0.9398,0.425,4.29740,0.00000
2951.00,4.29955,20.145639,-0.000198,20.083329,0.9399,0.425,4.29955,0.00000
2952.00,4.30736,20.145697,-0.000198,20.083316,0.9400,0.425,4.30736,0.00000
2953.00,4.31770,20.145699,-0.000197,20.083275,0.9402,0.425,4.31770,0.00000
2954.00,4.32594,20.145691,-0.000195,20.083269,0.9403,0.425,4.32594,0.00000
2955.00,4.33183,20.145740,-0.000191,20.083313,0.9404,0.425,4.33183,0.00000
2956.00,4.33481,20.145714,-0.000187,20.083255,0.9405,0.425,4.33481,0.00000
2957.00,4.33549,20.145670,-0.000189,20.083194,0.9407,0.425,4.33549,0.00000
2958.00,4.33496,20.145707,-0.000189,20.083201,0.9408,0.425,4.33496,0.00000
2959.00,4.33490,20.145759,-0.000193,20.083237,0.9409,0.426,4.33490,0.00000
2960.00,4.33444,20.145741,-0.000193,20.083224,0.9410,0.426,4.33444,0.00000
2961.00,4.33488,20.145838,-0.000194,20.083313,0.9411,0.426,4.33488,0.00000
2962.00,4.33517,20.145841,-0.000192,20.083346,0.9412,0.426,4.33517,0.00000
2963.00,4.33528,20.145926,-0.000189,20.083418,0.9413,0.426,4.33528,0.00000
2964.00,4.33554,20.145891,-0.000186,20.083370,0.9413,0.426,4.33554,0.00000
2965.00,4.33555,20.145952,-0.000187,20.083390,0.9414,0.426,4.33555,0.00000
2966.00,4.33563,20.145903,-0.000188,20.083336,0.9415,0.426,4.33563,0.00000
2967.00,4.33616,20.145997,-0.000190,20.083368,0.9416,0.426,4.33616,0.00000
2968.00,4.33695,20.145988,-0.000191,20.083329,0.9416,0.426,4.33695,0.00000
2969.00,4.33693,20.146048,-0.000193,20.083344,0.9417,0.426,4.33693,0.00000
2970.00,4.33668,20.146024,-0.000192,20.083316,0.9417,0.426,4.33668,0.00000
2971.00,4.33658,20.146063,-0.000192,20.083330,0.9418,0.426,4.33658,0.00000
2972.00,4.33608,20.146110,-0.000192,20.083369,0.9418,0.426,4.33608,0.00000
2973.00,4.33630,20.146157,-0.000195,20.083426,0.9419,0.427,4.33630,0.00000
2974.00,4.33593,20.146150,-0.000194,20.083414,0.9420,0.427,4.33593,0.00000
2975.00,4.33626,20.146211,-0.000192,20.083482,0.9420,0.427,4.33626,0.00000
2976.00,4.33686,20.146257,-0.000191,20.083485,0.9421,0.427,4.33686,0.00000
2977.00,4.33745,20.146200,-0.000189,20.083416,0.9421,0.427,4.33745,0.00000
2978.00,4.33738,20.146182,-0.000183,20.083380,0.9422,0.426,4.33738,0.00000
2979.00,4.33820,20.146171,-0.000183,20.083376,0.9422,0.426,4.33820,0.00000
2980.00,4.33833,20.146157,-0.000184,20.083302,0.9423,0.426,4.33833,0.00000
2981.00,4.33807,20.146224,-0.000183,20.083398,0.9423,0.426,4.33807,0.00000
2982.00,4.33815,20.146267,-0.000184,20.083370,0.9424,0.427,4.33815,0.00000
2983.00,4.33778,20.146319,-0.000186,20.083371,0.9424,0.427,4.33778,0.00000
2984.00,4.33725,20.146420,-0.000183,20.083442,0.9424,0.427,4.33725,0.00000
2985.00,4.33801,20.146389,-0.000184,20.083432,0.9424,0.427,4.33801,0.00000
2986.00,4.33804,20.146295,-0.000186,20.083301,0.9425,0.427,4.33804,0.00000
2987.00,4.33751,20.146295,-0.000185,20.083362,0.9425,0.427,4.33751,0.00000
2988.00,4.33767,20.146288,-0.000184,20.083393,0.9425,0.427,4.33767,0.00000
2989.00,4.33785,20.146273,-0.000187,20.083354,0.9425,0.427,4.33785,0.00000
2990.00,4.33695,20.146397,-0.000186,20.083441,0.9425,0.427,4.33695,0.00000
2991.00,4.33707,20.146474,-0.000184,20.083525,0.9425,0.427,4.33707,0.00000
2992.00,4.33847,20.146506,-0.000187,20.083546,0.9425,0.427,4.33847,0.00000
2993.00,4.33846,20.146440,-0.000190,20.083446,0.9425,0.427,4.33846,0.00000
2994.00,4.33896,20.146453,-0.000192,20.083452,0.9425,0.427,4.33896,0.00000
2995.00,4.33937,20.146446,-0.000192,20.083451,0.9425,0.427,4.33937,0.00000
2996.00,4.33937,20.146472,-0.000192,20.083415,0.9425,0.428,4.33937,0.00000
2997.00,4.33809,20.146443,-0.000186,20.083335,0.9425,0.427,4.33809,0.00000
2998.00,4.33747,20.146573,-0.000187,20.083424,0.9426,0.427,4.33747,0.00000
2999.00,4.33682,20.146641,-0.000183,20.083436,0.9426,0.427,4.33682,0.00000
3000.00,4.33688,20.146718,-0.000181,20.083431,0.9426,0.427,4.33688,0.00000
3001.00,4.33750,20.146804,-0.000183,20.083495,0.9426,0.427,4.33750,0.00000
3002.00,4.33752,20.146943,-0.000184,20.083624,0.9425,0.428,4.33752,0.00000
3003.00,4.33812,20.146919,-0.000179,20.083558,0.9425,0.427,4.33812,0.00000
3004.00,4.33797,20.146885,-0.000179,20.083497,0.9425,0.427,4.33797,0.00000
3005.00,4.33756,20.146811,-0.000181,20.083419,0.9424,0.427,4.33756,0.00000
3006.00,4.33664,20.146810,-0.000184,20.083390,0.9424,0.428,4.33664,0.00000
3007.00,4.33721,20.146735,-0.000188,20.083275,0.9423,0.428,4.33721,0.00000
3008.00,4.33757,20.146828,-0.000192,20.083340,0.9423,0.428,4.33757,0.00000
3009.00,4.33857,20.146875,-0.000191,20.083365,0.9422,0.428,4.33857,0.00000
3010.00,4.33858,20.146963,-0.000193,20.083468,0.9422,0.428,4.33858,0.00000
3011.00,4.33854,20.146899,-0.000191,20.083381,0.9422,0.428,4.33854,0.00000
3012.00,4.33928,20.147025,-0.000189,20.083473,0.9421,0.428,4.33928,0.00000
3013.00,4.33962,20.147010,-0.000190,20.083427,0.9421,0.428,4.33962,0.00000
3014.00,4.33970,20.147040,-0.000193,20.083452,0.9421,0.428,4.33970,0.00000
3015.00,4.34042,20.147019,-0.000192,20.083389,0.9420,0.428,4.34042,0.00000
3016.00,4.34033,20.147070,-0.000191,20.083406,0.9420,0.429,4.34033,0.00000
3017.00,4.33941,20.147029,-0.000189,20.083362,0.9420,0.428,4.33941,0.00000
3018.00,4.33914,20.147058,-0.000187,20.083391,0.9420,0.428,4.33914,0.00000
3019.00,4.33852,20.147121,-0.000186,20.083410,0.9420,0.428,4.33852,0.00000
3020.00,4.33842,20.147117,-0.000185,20.083366,0.9419,0.428,4.33842,0.00000
3021.00,4.33914,20.147141,-0.000188,20.083382,0.9419,0.429,4.33914,0.00000
3022.00,4.33940,20.147181,-0.000189,20.083388,0.9419,0.429,4.33940,0.00000
3023.00,4.33988,20.147224,-0.000187,20.083396,0.9418,0.429,4.33988,0.00000
3024.00,4.34078,20.147234,-0.000189,20.083354,0.9418,0.429,4.34078,0.00000
3025.00,4.34109,20.147261,-0.000189,20.083411,0.9418,0.429,4.34109,0.00000
3026.00,4.34159,20.147264,-0.000186,20.083380,0.9417,0.429,4.34159,0.00000
3027.00,4.34196,20.147271,-0.000187,20.083356,0.9417,0.429,4.34196,0.00000
3028.00,4.34202,20.147213,-0.000188,20.083282,0.9416,0.429,4.34202,0.00000
3029.00,4.34151,20.147175,-0.000186,20.083228,0.9416,0.429,4.34151,0.00000
3030.00,4.34072,20.147267,-0.000187,20.083217,0.9415,0.429,4.34072,0.00000
3031.00,4.33964,20.147298,-0.000187,20.083247,0.9415,0.429,4.33964,0.00000
3032.00,4.33899,20.147340,-0.000187,20.083250,0.9414,0.429,4.33899,0.00000
3033.00,4.33877,20.147390,-0.000189,20.083295,0.9414,0.430,4.33877,0.00000
3034.00,4.33890,20.147460,-0.000190,20.083398,0.9414,0.430,4.33890,0.00000
3035.00,4.33926,20.147413,-0.000189,20.083376,0.9414,0.430,4.33926,0.00000
3036.00,4.33945,20.147448,-0.000194,20.083412,0.9414,0.430,4.33945,0.00000
3037.00,4.33948,20.147469,-0.000194,20.083440,0.9414,0.430,4.33948,0.00000
3038.00,4.33843,20.147459,-0.000193,20.083453,0.9414,0.430,4.33843,0.00000
3039.00,4.33852,20.147408,-0.000190,20.083364,0.9413,0.430,4.33852,0.00000
3040.00,4.33815,20.147470,-0.000192,20.083425,0.9413,0.430,4.33815,0.00000
3041.00,4.33795,20.147555,-0.000186,20.083474,0.9413,0.430,4.33795,0.00000
3042.00,4.33773,20.147607,-0.000188,20.083519,0.9413,0.430,4.33773,0.00000
3043.00,4.33872,20.147656,-0.000188,20.083511,0.9413,0.430,4.33872,0.00000
3044.00,4.33788,20.147638,-0.000190,20.083489,0.9413,0.430,4.33788,0.00000
3045.00,4.33745,20.147664,-0.000184,20.083480,0.9413,0.430,4.33745,0.00000
3046.00,4.33767,20.147631,-0.000183,20.083433,0.9413,0.430,4.33767,0.00000
3047.00,4.33815,20.147642,-0.000183,20.083423,0.9413,0.430,4.33815,0.00000
3048.00,4.33832,20.147666,-0.000182,20.083368,0.9413,0.430,4.33832,0.00000
3049.00,4.33953,20.147780,-0.000181,20.083466,0.9413,0.430,4.33953,0.00000
3050.00,4.34121,20.147804,-0.000182,20.083496,0.9413,0.430,4.34121,0.00000
3051.00,4.34198,20.147790,-0.000182,20.083481,0.9413,0.430,4.34198,0.00000
3052.00,4.34205,20.147791,-0.000185,20.083488,0.9413,0.430,4.34205,0.00000
3053.00,4.34114,20.147726,-0.000185,20.083458,0.9414,0.431,4.34114,0.00000
3054.00,4.34068,20.147733,-0.000184,20.083467,0.9414,0.431,4.34068,0.00000
3055.00,4.33971,20.147717,-0.000186,20.083435,0.9414,0.431,4.33971,0.00000
3056.00,4.33883,20.147834,-0.000189,20.083476,0.9414,0.431,4.33883,0.00000
3057.00,4.33900,20.147772,-0.000187,20.083364,0.9414,0.431,4.33900,0.00000
3058.00,4.34008,20.147827,-0.000188,20.083388,0.9414,0.431,4.34008,0.00000
3059.00,4.33964,20.147826,-0.000189,20.083378,0.9415,0.431,4.33964,0.00000
3060.00,4.34031,20.147876,-0.000187,20.083404,0.9415,0.431,4.34031,0.00000
3061.00,4.34048,20.147843,-0.000183,20.083377,0.9415,0.431,4.34048,0.00000
3062.00,4.33923,20.147952,-0.000178,20.083540,0.9416,0.431,4.33923,0.00000
3063.00,4.33838,20.148035,-0.000178,20.083650,0.9416,0.431,4.33838,0.00000
3064.00,4.33851,20.148050,-0.000177,20.083683,0.9417,0.431,4.33851,0.00000
3065.00,4.33733,20.148051,-0.000179,20.083681,0.9417,0.431,4.33733,0.00000
3066.00,4.33678,20.148005,-0.000180,20.083666,0.9417,0.431,4.33678,0.00000
3067.00,4.33774,20.147969,-0.000181,20.083556,0.9417,0.431,4.33774,0.00000
3068.00,4.33746,20.147989,-0.000178,20.083546,0.9417,0.431,4.33746,0.00000
3069.00,4.33724,20.148033,-0.000178,20.083492,0.9417,0.431,4.33724,0.00000
3070.00,4.33710,20.148071,-0.000177,20.083467,0.9418,0.431,4.33710,0.00000
3071.00,4.33829,20.148166,-0.000175,20.083519,0.9418,0.431,4.33829,0.00000
3072.00,4.33822,20.148227,-0.000177,20.083553,0.9418,0.431,4.33822,0.00000
3073.00,4.33924,20.148252,-0.000179,20.083530,0.9419,0.431,4.33924,0.00000
3074.00,4.33917,20.148368,-0.000179,20.083592,0.9419,0.431,4.33917,0.00000
3075.00,4.33945,20.148349,-0.000182,20.083567,0.9419,0.431,4.33945,0.00000
3076.00,4.33862,20.148378,-0.000184,20.083568,0.9420,0.432,4.33862,0.00000
3077.00,4.33798,20.148348,-0.000183,20.083521,0.9420,0.432,4.33798,0.00000
3078.00,4.33687,20.148293,-0.000181,20.083486,0.9420,0.432,4.33687,0.00000
3079.00,4.33674,20.148246,-0.000179,20.083502,0.9421,0.432,4.33674,0.00000
3080.00,4.33714,20.148291,-0.000177,20.083536,0.9421,0.431,4.33714,0.00000
3081.00,4.33731,20.148303,-0.000178,20.083544,0.9422,0.432,4.33731,0.00000
3082.00,4.33786,20.148331,-0.000175,20.083546,0.9423,0.432,4.33786,0.00000
3083.00,4.33857,20.148417,-0.000178,20.083581,0.9423,0.432,4.33857,0.00000
3084.00,4.33859,20.148439,-0.000179,20.083550,0.9424,0.432,4.33859,0.00000
3085.00,4.33819,20.148450,-0.000180,20.083563,0.9424,0.432,4.33819,0.00000
3086.00,4.33832,20.148461,-0.000180,20.083519,0.9424,0.432,4.33832,0.00000
3087.00,4.33802,20.148489,-0.000184,20.083542,0.9425,0.432,4.33802,0.00000
3088.00,4.33794,20.148472,-0.000184,20.083499,0.9425,0.432,4.33794,0.00000
3089.00,4.33824,20.148498,-0.000181,20.083485,0.9425,0.432,4.33824,0.00000
3090.00,4.33829,20.148484,-0.000180,20.083437,0.9426,0.432,4.33829,0.00000
3091.00,4.33750,20.148527,-0.000179,20.083449,0.9426,0.432,4.33750,0.00000
3092.00,4.33812,20.148616,-0.000176,20.083508,0.9427,0.432,4.33812,0.00000
3093.00,4.33783,20.148636,-0.000175,20.083532,0.9427,0.432,4.33783,0.00000
3094.00,4.33802,20.148619,-0.000179,20.083531,0.9427,0.432,4.33802,0.00000
3095.00,4.33812,20.148662,-0.000176,20.083536,0.9427,0.432,4.33812,0.00000
3096.00,4.33880,20.148650,-0.000175,20.083510,0.9428,0.432,4.33880,0.00000
3097.00,4.33832,20.148625,-0.000179,20.083445,0.9428,0.432,4.33832,0.00000
3098.00,4.33884,20.148653,-0.000180,20.083427,0.9428,0.432,4.33884,0.00000
3099.00,4.33847,20.148661,-0.000179,20.083388,0.9429,0.432,4.33847,0.00000
3100.00,4.33871,20.148677,-0.000183,20.083394,0.9429,0.433,4.33871,0.00000
3101.00,4.33808,20.148688,-0.000182,20.083405,0.9429,0.433,4.33808,0.00000
3102.00,4.33772,20.148694,-0.000178,20.083422,0.9429,0.432,4.33772,0.00000
3103.00,4.33755,20.148671,-0.000180,20.083391,0.9429,0.432,4.33755,0.00000
3104.00,4.33778,20.148691,-0.000183,20.083397,0.9429,0.433,4.33778,0.00000
3105.00,4.33791,20.148661,-0.000184,20.083358,0.9429,0.433,4.33791,0.00000
3106.00,4.33803,20.148707,-0.000186,20.083380,0.9428,0.433,4.33803,0.00000
3107.00,4.33910,20.148796,-0.000188,20.083411,0.9428,0.433,4.33910,0.00000
3108.00,4.33934,20.148912,-0.000183,20.083492,0.9428,0.433,4.33934,0.00000
3109.00,4.33920,20.148957,-0.000182,20.083492,0.9428,0.433,4.33920,0.00000
3110.00,4.33904,20.149047,-0.000183,20.083537,0.9428,0.433,4.33904,0.00000
3111.00,4.33874,20.148988,-0.000187,20.083471,0.9428,0.433,4.33874,0.00000
3112.00,4.33775,20.148908,-0.000190,20.083443,0.9428,0.433,4.33775,0.00000
3113.00,4.33766,20.148809,-0.000194,20.083354,0.9428,0.433,4.33766,0.00000
3114.00,4.33774,20.148760,-0.000196,20.083302,0.9428,0.434,4.33774,0.00000
3115.00,4.33740,20.148727,-0.000197,20.083279,0.9427,0.434,4.33740,0.00000
3116.00,4.33840,20.148814,-0.000193,20.083325,0.9427,0.434,4.33840,0.00000
3117.00,4.33968,20.148827,-0.000191,20.083311,0.9427,0.434,4.33968,0.00000
3118.00,4.33954,20.148877,-0.000189,20.083365,0.9426,0.434,4.33954,0.00000
3119.00,4.34020,20.148952,-0.000190,20.083517,0.9426,0.434,4.34020,0.00000
3120.00,4.34062,20.149056,-0.000189,20.083617,0.9426,0.434,4.34062,0.00000
3121.00,4.34096,20.148996,-0.000189,20.083578,0.9425,0.434,4.34096,0.00000
3122.00,4.34043,20.149062,-0.000186,20.083609,0.9425,0.434,4.34043,0.00000
@18,2.0000,4.0, 3120.048 
3123.00,4.34050,20.149174,-0.000189,20.083674,0.9424,0.434,4.34050,0.00000
3124.00,4.33967,20.149179,-0.000187,20.083613,0.9424,0.434,4.33967,0.00000
3125.00,4.33647,20.149054,-0.000184,20.083487,0.9423,0.434,4.33647,0.00000
3126.00,4.32903,20.149047,-0.000184,20.083456,0.9423,0.434,4.32903,0.00000
3127.00,4.31909,20.149030,-0.000186,20.083413,0.9422,0.434,4.31909,0.00000
3128.00,4.30741,20.148982,-0.000186,20.083363,0.9422,0.434,4.30741,0.00000
3129.00,4.29779,20.149014,-0.000186,20.083323,0.9421,0.434,4.29779,0.00000
3130.00,4.29450,20.148982,-0.000188,20.083265,0.9421,0.434,4.29450,0.00000
3131.00,4.29789,20.149096,-0.000187,20.083395,0.9420,0.434,4.29789,0.00000
3132.00,4.30448,20.149080,-0.000190,20.083436,0.9420,0.434,4.30448,0.00000
3133.00,4.31493,20.149085,-0.000191,20.083417,0.9420,0.434,4.31493,0.00000
3134.00,4.32333,20.149064,-0.000187,20.083424,0.9419,0.434,4.32333,0.00000
3135.00,4.32904,20.149105,-0.000188,20.083428,0.9419,0.434,4.32904,0.00000
3136.00,4.33225,20.149109,-0.000191,20.083386,0.9419,0.434,4.33225,0.00000
3137.00,4.33407,20.149110,-0.000190,20.083289,0.9418,0.435,4.33407,0.00000
3138.00,4.33371,20.149165,-0.000189,20.083309,0.9418,0.435,4.33371,0.00000
3139.00,4.33371,20.149196,-0.000192,20.083317,0.9418,0.435,4.33371,0.00000
3140.00,4.33296,20.149340,-0.000193,20.083441,0.9418,0.435,4.33296,0.00000
3141.00,4.33192,20.149243,-0.000192,20.083336,0.9418,0.435,4.33192,0.00000
3142.00,4.33173,20.149338,-0.000190,20.083442,0.9417,0.435,4.33173,0.00000
3143.00,4.33176,20.149321,-0.000193,20.083411,0.9417,0.435,4.33176,0.00000
3144.00,4.33278,20.149311,-0.000194,20.083403,0.9417,0.435,4.33278,0.00000
3145.00,4.33365,20.149247,-0.000192,20.083328,0.9416,0.435,4.33365,0.00000
3146.00,4.33401,20.149307,-0.000190,20.083361,0.9416,0.435,4.33401,0.00000
3147.00,4.33496,20.149260,-0.000188,20.083232,0.9416,0.435,4.33496,0.00000
3148.00,4.33587,20.149191,-0.000185,20.083180,0.9416,0.435,4.33587,0.00000
3149.00,4.33572,20.149268,-0.000180,20.083204,0.9416,0.435,4.33572,0.00000
3150.00,4.33611,20.149378,-0.000180,20.083274,0.9416,0.435,4.33611,0.00000
3151.00,4.33612,20.149452,-0.000180,20.083321,0.9416,0.435,4.33612,0.00000
3152.00,4.33642,20.149588,-0.000180,20.083476,0.9416,0.435,4.33642,0.00000
3153.00,4.33671,20.149716,-0.000180,20.083551,0.9416,0.435,4.33671,0.00000
3154.00,4.33629,20.149691,-0.000182,20.083525,0.9416,0.435,4.33629,0.00000
3155.00,4.33564,20.149635,-0.000182,20.083472,0.9415,0.435,4.33564,0.00000
3156.00,4.33566,20.149626,-0.000182,20.083442,0.9415,0.435,4.33566,0.00000
3157.00,4.33464,20.149591,-0.000184,20.083364,0.9415,0.435,4.33464,0.00000
3158.00,4.33381,20.149604,-0.000189,20.083303,0.9415,0.435,4.33381,0.00000
3159.00,4.33350,20.149643,-0.000190,20.083303,0.9415,0.436,4.33350,0.00000
3160.00,4.33411,20.149774,-0.000187,20.083366,0.9415,0.436,4.33411,0.00000
3161.00,4.33433,20.149791,-0.000190,20.083312,0.9415,0.436,4.33433,0.00000
3162.00,4.33546,20.149781,-0.000194,20.083257,0.9415,0.436,4.33546,0.00000
3163.00,4.33685,20.149851,-0.000190,20.083306,0.9415,0.436,4.33685,0.00000
3164.00,4.33840,20.149818,-0.000190,20.083258,0.9415,0.436,4.33840,0.00000
3165.00,4.33847,20.149774,-0.000192,20.083208,0.9415,0.436,4.33847,0.00000
3166.00,4.33846,20.149817,-0.000192,20.083310,0.9415,0.436,4.33846,0.00000
3167.00,4.33748,20.149817,-0.000188,20.083291,0.9415,0.436,4.33748,0.00000
3168.00,4.33658,20.149785,-0.000190,20.083249,0.9416,0.436,4.33658,0.00000
3169.00,4.33544,20.149851,-0.000188,20.083287,0.9416,0.436,4.33544,0.00000
3170.00,4.33502,20.149827,-0.000186,20.083263,0.9416,0.436,4.33502,0.00000
3171.00,4.33458,20.149795,-0.000185,20.083183,0.9416,0.436,4.33458,0.00000
3172.00,4.33522,20.149837,-0.000187,20.083226,0.9416,0.436,4.33522,0.00000
3173.00,4.33563,20.149884,-0.000183,20.083268,0.9416,0.436,4.33563,0.00000
3174.00,4.33625,20.149921,-0.000185,20.083229,0.9416,0.436,4.33625,0.00000
3175.00,4.33587,20.149970,-0.000189,20.083242,0.9416,0.436,4.33587,0.00000
3176.00,4.33614,20.150081,-0.000189,20.083288,0.9416,0.436,4.33614,0.00000
3177.00,4.33648,20.150119,-0.000192,20.083290,0.9417,0.437,4.33648,0.00000
3178.00,4.33649,20.150176,-0.000193,20.083341,0.9417,0.437,4.33649,0.00000
3179.00,4.33672,20.150174,-0.000191,20.083360,0.9417,0.437,4.33672,0.00000
3180.00,4.33715,20.150163,-0.000192,20.083310,0.9418,0.437,4.33715,0.00000
3181.00,4.33722,20.150181,-0.000191,20.083309,0.9418,0.437,4.33722,0.00000
3182.00,4.33682,20.150184,-0.000189,20.083334,0.9418,0.437,4.33682,0.00000
3183.00,4.33650,20.150090,-0.000191,20.083182,0.9418,0.437,4.33650,0.00000
3184.00,4.33606,20.150151,-0.000192,20.083180,0.9419,0.437,4.33606,0.00000
3185.00,4.33596,20.150173,-0.000194,20.083232,0.9419,0.437,4.33596,0.00000
3186.00,4.33658,20.150213,-0.000195,20.083223,0.9419,0.438,4.33658,0.00000
3187.00,4.33667,20.150217,-0.000195,20.083188,0.9420,0.438,4.33667,0.00000
3188.00,4.33633,20.150299,-0.000195,20.083297,0.9420,0.438,4.33633,0.00000
3189.00,4.33503,20.150270,-0.000196,20.083279,0.9420,0.438,4.33503,0.00000
3190.00,4.33506,20.150328,-0.000192,20.083332,0.9420,0.438,4.33506,0.00000
3191.00,4.33524,20.150373,-0.000190,20.083419,0.9421,0.438,4.33524,0.00000
3192.00,4.33576,20.150526,-0.000186,20.083569,0.9421,0.438,4.33576,0.00000
3193.00,4.33572,20.150571,-0.000182,20.083644,0.9421,0.438,4.33572,0.00000
3194.00,4.33698,20.150611,-0.000182,20.083681,0.9422,0.438,4.33698,0.00000
3195.00,4.33767,20.150642,-0.000181,20.083621,0.9422,0.437,4.33767,0.00000
3196.00,4.33737,20.150563,-0.000179,20.083538,0.9422,0.437,4.33737,0.00000
3197.00,4.33714,20.150469,-0.000183,20.083383,0.9422,0.438,4.33714,0.00000
3198.00,4.33756,20.150508,-0.000187,20.083325,0.9422,0.438,4.33756,0.00000
3199.00,4.33744,20.150566,-0.000186,20.083376,0.9422,0.438,4.33744,0.00000
3200.00,4.33674,20.150557,-0.000190,20.083357,0.9423,0.438,4.33674,0.00000
3201.00,4.33665,20.150600,-0.000193,20.083307,0.9423,0.438,4.33665,0.00000
3202.00,4.33671,20.150736,-0.000192,20.083400,0.9423,0.438,4.33671,0.00000
3203.00,4.33729,20.150657,-0.000186,20.083306,0.9423,0.438,4.33729,0.00000
3204.00,4.33759,20.150681,-0.000185,20.083256,0.9423,0.438,4.33759,0.00000
3205.00,4.33857,20.150716,-0.000183,20.083287,0.9424,0.438,4.33857,0.00000
3206.00,4.33932,20.150763,-0.000181,20.083373,0.9424,0.438,4.33932,0.00000
3207.00,4.33842,20.150652,-0.000179,20.083289,0.9424,0.438,4.33842,0.00000
3208.00,4.33669,20.150686,-0.000184,20.083315,0.9425,0.438,4.33669,0.00000
3209.00,4.33623,20.150700,-0.000185,20.083348,0.9425,0.438,4.33623,0.00000
3210.00,4.33486,20.150778,-0.000187,20.083397,0.9425,0.439,4.33486,0.00000
3211.00,4.33445,20.150828,-0.000186,20.083375,0.9425,0.439,4.33445,0.00000
3212.00,4.33442,20.150895,-0.000187,20.083436,0.9426,0.439,4.33442,0.00000
3213.00,4.33587,20.150938,-0.000184,20.083499,0.9426,0.439,4.33587,0.00000
3214.00,4.33644,20.150932,-0.000182,20.083476,0.9426,0.439,4.33644,0.00000
3215.00,4.33614,20.150901,-0.000178,20.083445,0.9427,0.438,4.33614,0.00000
3216.00,4.33511,20.150876,-0.000181,20.083427,0.9427,0.438,4.33511,0.00000
3217.00,4.33556,20.150838,-0.000181,20.083351,0.9428,0.438,4.33556,0.00000
3218.00,4.33520,20.150904,-0.000181,20.083359,0.9428,0.438,4.33520,0.00000
3219.00,4.33357,20.150915,-0.000182,20.083358,0.9428,0.439,4.33357,0.00000
3220.00,4.33495,20.150882,-0.000183,20.083325,0.9429,0.439,4.33495,0.00000
3221.00,4.33496,20.150830,-0.000180,20.083273,0.9429,0.439,4.33496,0.00000
3222.00,4.33507,20.150844,-0.000182,20.083323,0.9429,0.439,4.33507,0.00000
3223.00,4.33456,20.150834,-0.000182,20.083303,0.9429,0.439,4.33456,0.00000
3224.00,4.33610,20.150884,-0.000181,20.083301,0.9430,0.439,4.33610,0.00000
3225.00,4.33499,20.150967,-0.000180,20.083339,0.9430,0.439,4.33499,0.00000
3226.00,4.33489,20.151087,-0.000183,20.083433,0.9431,0.439,4.33489,0.00000
3227.00,4.33462,20.151172,-0.000185,20.083469,0.9431,0.439,4.33462,0.00000
3228.00,4.33551,20.151193,-0.000186,20.083461,0.9431,0.439,4.33551,0.00000
3229.00,4.33549,20.151107,-0.000184,20.083411,0.9431,0.439,4.33549,0.00000
3230.00,4.33611,20.151135,-0.000187,20.083406,0.9431,0.439,4.33611,0.00000
3231.00,4.33676,20.151078,-0.000186,20.083326,0.9431,0.439,4.33676,0.00000
3232.00,4.33697,20.151120,-0.000185,20.083305,0.9432,0.439,4.33697,0.00000
3233.00,4.33673,20.151164,-0.000186,20.083340,0.9432,0.439,4.33673,0.00000
3234.00,4.33689,20.151262,-0.000190,20.083372,0.9433,0.440,4.33689,0.00000
3235.00,4.33720,20.151339,-0.000190,20.083444,0.9434,0.440,4.33720,0.00000
3236.00,4.33753,20.151353,-0.000189,20.083458,0.9434,0.440,4.33753,0.00000
3237.00,4.33789,20.151345,-0.000189,20.083471,0.9434,0.440,4.33789,0.00000
3238.00,4.33777,20.151327,-0.000189,20.083434,0.9435,0.440,4.33777,0.00000
3239.00,4.33775,20.151322,-0.000188,20.083460,0.9435,0.440,4.33775,0.00000
3240.00,4.33733,20.151278,-0.000189,20.083421,0.9435,0.440,4.33733,0.00000
3241.00,4.33635,20.151330,-0.000194,20.083484,0.9435,0.440,4.33635,0.00000
3242.00,4.33604,20.151345,-0.000195,20.083487,0.9436,0.440,4.33604,0.00000
3243.00,4.33660,20.151335,-0.000193,20.083438,0.9436,0.440,4.33660,0.00000
3244.00,4.33628,20.151413,-0.000193,20.083482,0.9436,0.440,4.33628,0.00000
3245.00,4.33660,20.151418,-0.000190,20.083428,0.9437,0.440,4.33660,0.00000
3246.00,4.33767,20.151443,-0.000187,20.083405,0.9438,0.440,4.33767,0.00000
3247.00,4.33738,20.151459,-0.000186,20.083376,0.9438,0.440,4.33738,0.00000
3248.00,4.33666,20.151481,-0.000187,20.083460,0.9438,0.440,4.33666,0.00000
3249.00,4.33707,20.151423,-0.000188,20.083369,0.9439,0.441,4.33707,0.00000
3250.00,4.33688,20.151446,-0.000187,20.083372,0.9439,0.441,4.33688,0.00000
3251.00,4.33671,20.151514,-0.000189,20.083384,0.9440,0.441,4.33671,0.00000
3252.00,4.33683,20.151533,-0.000188,20.083402,0.9440,0.441,4.33683,0.00000
3253.00,4.33686,20.151593,-0.000190,20.083393,0.9440,0.441,4.33686,0.00000
3254.00,4.33644,20.151705,-0.000190,20.083488,0.9440,0.441,4.33644,0.00000
3255.00,4.33656,20.151777,-0.000188,20.083559,0.9441,0.441,4.33656,0.00000
3256.00,4.33637,20.151784,-0.000186,20.083610,0.9441,0.441,4.33637,0.00000
3257.00,4.33614,20.151768,-0.000185,20.083627,0.9441,0.441,4.33614,0.00000
3258.00,4.33585,20.151758,-0.000184,20.083580,0.9441,0.441,4.33585,0.00000
3259.00,4.33605,20.151649,-0.000182,20.083451,0.9441,0.441,4.33605,0.00000
3260.00,4.33607,20.151641,-0.000184,20.083404,0.9441,0.441,4.33607,0.00000
3261.00,4.33600,20.151555,-0.000184,20.083285,0.9441,0.441,4.33600,0.00000
3262.00,4.33639,20.151591,-0.000185,20.083279,0.9441,0.441,4.33639,0.00000
3263.00,4.33632,20.151632,-0.000185,20.083288,0.9441,0.441,4.33632,0.00000
3264.00,4.33612,20.151722,-0.000185,20.083361,0.9441,0.441,4.33612,0.00000
3265.00,4.33610,20.151739,-0.000185,20.083381,0.9442,0.441,4.33610,0.00000
3266.00,4.33561,20.151843,-0.000185,20.083436,0.9442,0.441,4.33561,0.00000
3267.00,4.33510,20.151848,-0.000185,20.083430,0.9442,0.441,4.33510,0.00000
3268.00,4.33571,20.151825,-0.000186,20.083416,0.9442,0.441,4.33571,0.00000
3269.00,4.33595,20.151891,-0.000184,20.083503,0.9442,0.441,4.33595,0.00000
3270.00,4.33613,20.151841,-0.000181,20.083448,0.9442,0.441,4.33613,0.00000
3271.00,4.33665,20.151880,-0.000180,20.083530,0.9442,0.441,4.33665,0.00000
3272.00,4.33681,20.151890,-0.000181,20.083511,0.9442,0.441,4.33681,0.00000
3273.00,4.33571,20.151912,-0.000183,20.083544,0.9442,0.442,4.33571,0.00000
3274.00,4.33533,20.151811,-0.000186,20.083421,0.9442,0.442,4.33533,0.00000
3275.00,4.33457,20.151915,-0.000185,20.083477,0.9442,0.442,4.33457,0.00000
3276.00,4.33437,20.151936,-0.000186,20.083426,0.9442,0.442,4.33437,0.00000
3277.00,4.33419,20.152004,-0.000182,20.083450,0.9442,0.442,4.33419,0.00000
3278.00,4.33497,20.152008,-0.000180,20.083452,0.9442,0.442,4.33497,0.00000
3279.00,4.33533,20.152093,-0.000180,20.083475,0.9442,0.442,4.33533,0.00000
3280.00,4.33594,20.152090,-0.000182,20.083495,0.9443,0.442,4.33594,0.00000
3281.00,4.33520,20.152051,-0.000181,20.083453,0.9443,0.442,4.33520,0.00000
3282.00,4.33529,20.152082,-0.000179,20.083454,0.9443,0.442,4.33529,0.00000
3283.00,4.33471,20.152117,-0.000176,20.083467,0.9443,0.442,4.33471,0.00000
3284.00,4.33462,20.152163,-0.000176,20.083546,0.9443,0.442,4.33462,0.00000
3285.00,4.33357,20.152128,-0.000172,20.083481,0.9442,0.442,4.33357,0.00000
3286.00,4.33314,20.152157,-0.000173,20.083495,0.9442,0.442,4.33314,0.00000
3287.00,4.33315,20.152143,-0.000180,20.083508,0.9442,0.442,4.33315,0.00000
3288.00,4.33416,20.152127,-0.000181,20.083500,0.9442,0.442,4.33416,0.00000
3289.00,4.33418,20.152118,-0.000181,20.083478,0.9442,0.442,4.33418,0.00000
3290.00,4.33458,20.152132,-0.000186,20.083484,0.9442,0.442,4.33458,0.00000
3291.00,4.33591,20.152141,-0.000186,20.083442,0.9442,0.443,4.33591,0.00000
3292.00,4.33572,20.152094,-0.000183,20.083325,0.9442,0.442,4.33572,0.00000
3293.00,4.33643,20.152177,-0.000180,20.083342,0.9442,0.442,4.33643,0.00000
3294.00,4.33691,20.152269,-0.000179,20.083375,0.9442,0.442,4.33691,0.00000
3295.00,4.33683,20.152317,-0.000178,20.083377,0.9442,0.442,4.33683,0.00000
3296.00,4.33679,20.152372,-0.000179,20.083419,0.9442,0.442,4.33679,0.00000
3297.00,4.33774,20.152567,-0.000182,20.083607,0.9442,0.443,4.33774,0.00000
3298.00,4.33704,20.152592,-0.000184,20.083582,0.9443,0.443,4.33704,0.00000
3299.00,4.33636,20.152553,-0.000186,20.083525,0.9443,0.443,4.33636,0.00000
3300.00,4.33702,20.152598,-0.000185,20.083573,0.9443,0.443,4.33702,0.00000
3301.00,4.33757,20.152637,-0.000184,20.083617,0.9443,0.444,4.33757,0.00000
3302.00,4.33720,20.152579,-0.000181,20.083532,0.9443,0.444,4.33720,0.00000
@19,2.0000,4.0, 3300.024 
3303.00,4.33613,20.152584,-0.000180,20.083534,0.9443,0.444,4.33613,0.00000
3304.00,4.33503,20.152617,-0.000181,20.083583,0.9444,0.444,4.33503,0.00000
3305.00,4.33212,20.152618,-0.000181,20.083570,0.9444,0.444,4.33212,0.00000
3306.00,4.32627,20.152575,-0.000178,20.083490,0.9445,0.444,4.32627,0.00000
3307.00,4.31799,20.152568,-0.000178,20.083483,0.9446,0.444,4.31799,0.00000
3308.00,4.30816,20.152633,-0.000179,20.083507,0.9446,0.444,4.30816,0.00000
3309.00,4.29976,20.152610,-0.000178,20.083413,0.9447,0.444,4.29976,0.00000
3310.00,4.29507,20.152546,-0.000178,20.083323,0.9447,0.444,4.29507,0.00000
3311.00,4.29588,20.152592,-0.000181,20.083363,0.9448,0.444,4.29588,0.00000
3312.00,4.30068,20.152649,-0.000180,20.083364,0.9449,0.444,4.30068,0.00000
3313.00,4.30931,20.152621,-0.000180,20.083349,0.9449,0.444,4.30931,0.00000
3314.00,4.31709,20.152674,-0.000180,20.083375,0.9450,0.445,4.31709,0.00000
3315.00,4.32225,20.152770,-0.000179,20.083471,0.9451,0.445,4.32225,0.00000
3316.00,4.32521,20.152789,-0.000181,20.083491,0.9452,0.445,4.32521,0.00000
3317.00,4.32775,20.152762,-0.000180,20.083459,0.9453,0.445,4.32775,0.00000
3318.00,4.32850,20.152751,-0.000178,20.083433,0.9454,0.445,4.32850,0.00000
3319.00,4.32868,20.152675,-0.000175,20.083416,0.9454,0.445,4.32868,0.00000
3320.00,4.32878,20.152647,-0.000173,20.083379,0.9455,0.445,4.32878,0.00000
3321.00,4.32851,20.152631,-0.000170,20.083314,0.9455,0.445,4.32851,0.00000
3322.00,4.32804,20.152621,-0.000168,20.083319,0.9456,0.445,4.32804,0.00000
3323.00,4.32770,20.152628,-0.000168,20.083355,0.9456,0.445,4.32770,0.00000
3324.00,4.32806,20.152679,-0.000168,20.083355,0.9456,0.445,4.32806,0.00000
3325.00,4.32936,20.152674,-0.000166,20.083323,0.9457,0.445,4.32936,0.00000
3326.00,4.33028,20.152676,-0.000165,20.083324,0.9457,0.445,4.33028,0.00000
3327.00,4.33054,20.152640,-0.000166,20.083281,0.9458,0.445,4.33054,0.00000
3328.00,4.33130,20.152655,-0.000168,20.083196,0.9458,0.445,4.33130,0.00000
3329.00,4.33070,20.152718,-0.000166,20.083230,0.9458,0.445,4.33070,0.00000
3330.00,4.32922,20.152776,-0.000163,20.083251,0.9459,0.445,4.32922,0.00000
3331.00,4.32908,20.152833,-0.000166,20.083294,0.9459,0.445,4.32908,0.00000
3332.00,4.32953,20.152928,-0.000164,20.083362,0.9460,0.445,4.32953,0.00000
3333.00,4.32953,20.152999,-0.000159,20.083400,0.9460,0.445,4.32953,0.00000
3334.00,4.33008,20.153026,-0.000162,20.083425,0.9460,0.445,4.33008,0.00000
3335.00,4.33128,20.152996,-0.000166,20.083395,0.9461,0.445,4.33128,0.00000
3336.00,4.33132,20.152996,-0.000161,20.083343,0.9461,0.445,4.33132,0.00000
3337.00,4.33075,20.152972,-0.000161,20.083294,0.9462,0.445,4.33075,0.00000
3338.00,4.33071,20.152939,-0.000163,20.083287,0.9463,0.445,4.33071,0.00000
3339.00,4.33163,20.152962,-0.000162,20.083296,0.9463,0.445,4.33163,0.00000
3340.00,4.33254,20.153046,-0.000163,20.083351,0.9464,0.445,4.33254,0.00000
3341.00,4.33228,20.153135,-0.000167,20.083424,0.9464,0.445,4.33228,0.00000
3342.00,4.33281,20.153185,-0.000168,20.083459,0.9464,0.445,4.33281,0.00000
3343.00,4.33309,20.153224,-0.000170,20.083466,0.9465,0.445,4.33309,0.00000
3344.00,4.33244,20.153237,-0.000172,20.083450,0.9465,0.445,4.33244,0.00000
3345.00,4.33212,20.153269,-0.000170,20.083481,0.9465,0.445,4.33212,0.00000
3346.00,4.33324,20.153210,-0.000171,20.083416,0.9465,0.445,4.33324,0.00000
3347.00,4.33338,20.153298,-0.000171,20.083453,0.9466,0.445,4.33338,0.00000
3348.00,4.33378,20.153363,-0.000172,20.083461,0.9466,0.446,4.33378,0.00000
3349.00,4.33417,20.153382,-0.000174,20.083395,0.9466,0.446,4.33417,0.00000
3350.00,4.33427,20.153411,-0.000174,20.083306,0.9466,0.446,4.33427,0.00000
3351.00,4.33382,20.153501,-0.000175,20.083417,0.9466,0.446,4.33382,0.00000
3352.00,4.33319,20.153458,-0.000174,20.083367,0.9466,0.446,4.33319,0.00000
3353.00,4.33272,20.153404,-0.000172,20.083390,0.9466,0.446,4.33272,0.00000
3354.00,4.33170,20.153352,-0.000169,20.083407,0.9466,0.446,4.33170,0.00000
3355.00,4.33117,20.153330,-0.000168,20.083448,0.9466,0.446,4.33117,0.00000
3356.00,4.33126,20.153255,-0.000169,20.083367,0.9466,0.446,4.33126,0.00000
3357.00,4.33137,20.153287,-0.000172,20.083380,0.9467,0.446,4.33137,0.00000
3358.00,4.33131,20.153374,-0.000173,20.083367,0.9467,0.446,4.33131,0.00000
3359.00,4.33272,20.153431,-0.000176,20.083416,0.9467,0.446,4.33272,0.00000
3360.00,4.33335,20.153468,-0.000178,20.083433,0.9467,0.446,4.33335,0.00000
3361.00,4.33310,20.153506,-0.000177,20.083416,0.9467,0.446,4.33310,0.00000
3362.00,4.33362,20.153490,-0.000176,20.083401,0.9467,0.446,4.33362,0.00000
3363.00,4.33394,20.153460,-0.000173,20.083383,0.9467,0.446,4.33394,0.00000
3364.00,4.33333,20.153457,-0.000173,20.083365,0.9467,0.446,4.33333,0.00000
3365.00,4.33275,20.153433,-0.000173,20.083317,0.9468,0.446,4.33275,0.00000
3366.00,4.33300,20.153469,-0.000173,20.083324,0.9468,0.446,4.33300,0.00000
3367.00,4.33317,20.153474,-0.000174,20.083341,0.9468,0.446,4.33317,0.00000
3368.00,4.33301,20.153503,-0.000178,20.083334,0.9468,0.447,4.33301,0.00000
3369.00,4.33347,20.153517,-0.000180,20.083256,0.9468,0.447,4.33347,0.00000
3370.00,4.33449,20.153574,-0.000185,20.083297,0.9469,0.447,4.33449,0.00000
3371.00,4.33483,20.153647,-0.000186,20.083315,0.9469,0.447,4.33483,0.00000
3372.00,4.33539,20.153733,-0.000183,20.083311,0.9469,0.447,4.33539,0.00000
3373.00,4.33525,20.153718,-0.000181,20.083331,0.9469,0.447,4.33525,0.00000
3374.00,4.33483,20.153764,-0.000181,20.083395,0.9470,0.447,4.33483,0.00000
3375.00,4.33403,20.153741,-0.000178,20.083378,0.9470,0.447,4.33403,0.00000
3376.00,4.33388,20.153800,-0.000176,20.083444,0.9470,0.447,4.33388,0.00000
3377.00,4.33342,20.153791,-0.000177,20.083478,0.9470,0.447,4.33342,0.00000
3378.00,4.33312,20.153801,-0.000177,20.083449,0.9470,0.447,4.33312,0.00000
3379.00,4.33310,20.153797,-0.000174,20.083403,0.9470,0.447,4.33310,0.00000
3380.00,4.33329,20.153871,-0.000175,20.083410,0.9470,0.447,4.33329,0.00000
3381.00,4.33291,20.153776,-0.000176,20.083318,0.9470,0.447,4.33291,0.00000
3382.00,4.33281,20.153801,-0.000177,20.083299,0.9470,0.448,4.33281,0.00000
3383.00,4.33301,20.153909,-0.000178,20.083370,0.9470,0.448,4.33301,0.00000
3384.00,4.33337,20.153987,-0.000178,20.083434,0.9470,0.448,4.33337,0.00000
3385.00,4.33307,20.153955,-0.000175,20.083420,0.9470,0.448,4.33307,0.00000
3386.00,4.33218,20.153969,-0.000175,20.083421,0.9470,0.448,4.33218,0.00000
3387.00,4.33217,20.153970,-0.000175,20.083401,0.9470,0.448,4.33217,0.00000
3388.00,4.33259,20.153907,-0.000174,20.083324,0.9470,0.448,4.33259,0.00000
3389.00,4.33269,20.153929,-0.000177,20.083327,0.9470,0.448,4.33269,0.00000
3390.00,4.33334,20.153936,-0.000180,20.083266,0.9470,0.448,4.33334,0.00000
3391.00,4.33511,20.154011,-0.000178,20.083280,0.9470,0.448,4.33511,0.00000
3392.00,4.33603,20.154085,-0.000177,20.083309,0.9469,0.448,4.33603,0.00000
3393.00,4.33617,20.154175,-0.000177,20.083358,0.9469,0.448,4.33617,0.00000
3394.00,4.33623,20.154099,-0.000175,20.083271,0.9469,0.448,4.33623,0.00000
3395.00,4.33550,20.154151,-0.000173,20.083363,0.9468,0.448,4.33550,0.00000
3396.00,4.33441,20.154141,-0.000181,20.083397,0.9468,0.449,4.33441,0.00000
3397.00,4.33283,20.154035,-0.000180,20.083317,0.9467,0.449,4.33283,0.00000
3398.00,4.33260,20.154058,-0.000180,20.083312,0.9467,0.449,4.33260,0.00000
3399.00,4.33187,20.154037,-0.000179,20.083290,0.9466,0.449,4.33187,0.00000
3400.00,4.33245,20.154029,-0.000180,20.083251,0.9466,0.449,4.33245,0.00000
3401.00,4.33250,20.154049,-0.000175,20.083253,0.9465,0.449,4.33250,0.00000
3402.00,4.33347,20.154155,-0.000177,20.083322,0.9464,0.449,4.33347,0.00000
3403.00,4.33309,20.154154,-0.000175,20.083317,0.9463,0.449,4.33309,0.00000
3404.00,4.33344,20.154301,-0.000176,20.083447,0.9462,0.449,4.33344,0.00000
3405.00,4.33275,20.154384,-0.000175,20.083527,0.9461,0.449,4.33275,0.00000
3406.00,4.33238,20.154439,-0.000171,20.083502,0.9460,0.449,4.33238,0.00000
3407.00,4.33225,20.154410,-0.000170,20.083490,0.9458,0.449,4.33225,0.00000
3408.00,4.33305,20.154422,-0.000169,20.083523,0.9457,0.449,4.33305,0.00000
3409.00,4.33288,20.154421,-0.000172,20.083499,0.9455,0.449,4.33288,0.00000
3410.00,4.33262,20.154389,-0.000175,20.083417,0.9454,0.449,4.33262,0.00000
3411.00,4.33293,20.154356,-0.000178,20.083370,0.9452,0.449,4.33293,0.00000
3412.00,4.33249,20.154426,-0.000178,20.083375,0.9450,0.449,4.33249,0.00000
3413.00,4.33194,20.154428,-0.000179,20.083330,0.9449,0.449,4.33194,0.00000
3414.00,4.33200,20.154479,-0.000177,20.083339,0.9447,0.449,4.33200,0.00000
3415.00,4.33241,20.154543,-0.000176,20.083369,0.9445,0.449,4.33241,0.00000
3416.00,4.33233,20.154545,-0.000177,20.083368,0.9443,0.449,4.33233,0.00000
3417.00,4.33255,20.154548,-0.000177,20.083383,0.9441,0.450,4.33255,0.00000
3418.00,4.33280,20.154630,-0.000179,20.083448,0.9440,0.450,4.33280,0.00000
3419.00,4.33267,20.154650,-0.000180,20.083442,0.9438,0.450,4.33267,0.00000
3420.00,4.33245,20.154664,-0.000180,20.083437,0.9436,0.450,4.33245,0.00000
3421.00,4.33321,20.154731,-0.000182,20.083495,0.9434,0.450,4.33321,0.00000
3422.00,4.33297,20.154715,-0.000180,20.083439,0.9431,0.450,4.33297,0.00000
3423.00,4.33189,20.154614,-0.000179,20.083332,0.9429,0.450,4.33189,0.00000
3424.00,4.33298,20.154627,-0.000176,20.083347,0.9427,0.450,4.33298,0.00000
3425.00,4.33474,20.154760,-0.000173,20.083464,0.9424,0.450,4.33474,0.00000
3426.00,4.33468,20.154716,-0.000168,20.083399,0.9422,0.450,4.33468,0.00000
3427.00,4.33430,20.154791,-0.000172,20.083468,0.9420,0.450,4.33430,0.00000
3428.00,4.33496,20.154918,-0.000174,20.083539,0.9418,0.450,4.33496,0.00000
3429.00,4.33413,20.154887,-0.000175,20.083485,0.9416,0.450,4.33413,0.00000
3430.00,4.33281,20.154787,-0.000176,20.083408,0.9414,0.450,4.33281,0.00000
3431.00,4.33251,20.154804,-0.000178,20.083411,0.9412,0.450,4.33251,0.00000
3432.00,4.33246,20.154792,-0.000178,20.083333,0.9410,0.451,4.33246,0.00000
3433.00,4.33245,20.154805,-0.000175,20.083311,0.9408,0.451,4.33245,0.00000
3434.00,4.33276,20.154868,-0.000176,20.083365,0.9406,0.451,4.33276,0.00000
3435.00,4.33284,20.154842,-0.000175,20.083322,0.9405,0.451,4.33284,0.00000
3436.00,4.33285,20.154867,-0.000174,20.083324,0.9403,0.451,4.33285,0.00000
3437.00,4.33422,20.154957,-0.000173,20.083422,0.9402,0.451,4.33422,0.00000
3438.00,4.33448,20.154953,-0.000174,20.083415,0.9400,0.451,4.33448,0.00000
3439.00,4.33553,20.154922,-0.000174,20.083343,0.9399,0.451,4.33553,0.00000
3440.00,4.33562,20.154969,-0.000176,20.083363,0.9398,0.451,4.33562,0.00000
3441.00,4.33517,20.155007,-0.000176,20.083375,0.9397,0.451,4.33517,0.00000
3442.00,4.33435,20.155000,-0.000179,20.083351,0.9395,0.451,4.33435,0.00000
3443.00,4.33488,20.155014,-0.000179,20.083346,0.9394,0.451,4.33488,0.00000
3444.00,4.33359,20.155047,-0.000178,20.083401,0.9392,0.451,4.33359,0.00000
3445.00,4.33253,20.155057,-0.000175,20.083369,0.9391,0.451,4.33253,0.00000
3446.00,4.33324,20.155131,-0.000173,20.083423,0.9389,0.451,4.33324,0.00000
3447.00,4.33279,20.155130,-0.000171,20.083384,0.9388,0.451,4.33279,0.00000
3448.00,4.33193,20.155148,-0.000170,20.083380,0.9387,0.451,4.33193,0.00000
3449.00,4.33188,20.155168,-0.000170,20.083323,0.9386,0.451,4.33188,0.00000
3450.00,4.33287,20.155164,-0.000172,20.083279,0.9384,0.451,4.33287,0.00000
3451.00,4.33218,20.155192,-0.000176,20.083286,0.9383,0.452,4.33218,0.00000
3452.00,4.33216,20.155173,-0.000175,20.083291,0.9381,0.452,4.33216,0.00000
3453.00,4.33155,20.155206,-0.000177,20.083305,0.9380,0.452,4.33155,0.00000
3454.00,4.33120,20.155266,-0.000174,20.083328,0.9378,0.452,4.33120,0.00000
3455.00,4.33080,20.155338,-0.000175,20.083377,0.9377,0.452,4.33080,0.00000
3456.00,4.33129,20.155371,-0.000171,20.083386,0.9376,0.452,4.33129,0.00000
3457.00,4.33188,20.155467,-0.000169,20.083379,0.9375,0.452,4.33188,0.00000
3458.00,4.33278,20.155499,-0.000167,20.083400,0.9373,0.452,4.33278,0.00000
3459.00,4.33290,20.155524,-0.000168,20.083426,0.9372,0.452,4.33290,0.00000
3460.00,4.33314,20.155493,-0.000167,20.083373,0.9371,0.452,4.33314,0.00000
3461.00,4.33368,20.155511,-0.000167,20.083348,0.9369,0.452,4.33368,0.00000
3462.00,4.33378,20.155434,-0.000169,20.083314,0.9368,0.452,4.33378,0.00000
3463.00,4.33368,20.155427,-0.000171,20.083312,0.9366,0.452,4.33368,0.00000
3464.00,4.33513,20.155393,-0.000175,20.083287,0.9365,0.452,4.33513,0.00000
3465.00,4.33576,20.155458,-0.000175,20.083342,0.9363,0.452,4.33576,0.00000
3466.00,4.33464,20.155439,-0.000176,20.083361,0.9362,0.452,4.33464,0.00000
3467.00,4.33413,20.155569,-0.000175,20.083522,0.9360,0.452,4.33413,0.00000
3468.00,4.33410,20.155547,-0.000171,20.083514,0.9359,0.452,4.33410,0.00000
3469.00,4.33279,20.155619,-0.000168,20.083603,0.9357,0.452,4.33279,0.00000
3470.00,4.33250,20.155674,-0.000169,20.083647,0.9355,0.452,4.33250,0.00000
3471.00,4.33269,20.155705,-0.000171,20.083623,0.9353,0.452,4.33269,0.00000
3472.00,4.33340,20.155644,-0.000173,20.083484,0.9351,0.452,4.33340,0.00000
3473.00,4.33375,20.155727,-0.000174,20.083522,0.9349,0.453,4.33375,0.00000
3474.00,4.33414,20.155752,-0.000174,20.083486,0.9347,0.453,4.33414,0.00000
3475.00,4.33437,20.155721,-0.000172,20.083452,0.9345,0.453,4.33437,0.00000
3476.00,4.33487,20.155732,-0.000169,20.083427,0.9344,0.453,4.33487,0.00000
3477.00,4.33365,20.155761,-0.000169,20.083454,0.9341,0.453,4.33365,0.00000
3478.00,4.33320,20.155761,-0.000166,20.083409,0.9339,0.453,4.33320,0.00000
3479.00,4.33362,20.155749,-0.000165,20.083361,0.9337,0.453,4.33362,0.00000
3480.00,4.33355,20.155812,-0.000168,20.083360,0.9335,0.453,4.33355,0.00000
3481.00,4.33322,20.155827,-0.000166,20.083359,0.9333,0.453,4.33322,0.00000
3482.00,4.33381,20.155886,-0.000163,20.083381,0.9331,0.453,4.33381,0.00000
