# Supplementary material for: A nucleotide-sensing oligomerization mechanism that controls NrdR-dependent transcription of ribonucleotide reductases
Source: Nat Commun. 2022 May 16;13:2700. doi: 10.1038/s41467-022-30328-1 (PMC9110341; doi:10.1038/s41467-022-30328-1)
Supplement: Supplementary file 10 — Source Data [file 41467_2022_30328_MOESM10_ESM.zip › Source data NrdR/Suppl Fig 12 source data/ITC at 20 degrees (Suppl Fig 12a,c)/AMP to NrdR/R24AMP200toNrdR20deg20.itc]

$ITC
$ 16 
$NOT
$ 20 
$ 60 
$ 1000 
$ 5 
$ 2 
$ADCGainCode:  0 
$False,True,True
$ 0.8 , 1.6 , 120 , 5 
$ 2.5001 , 5 , 180 , 5 
$ 2.5001 , 5 , 180 , 5 
$ 2.5001 , 5 , 180 , 5 
$ 2.5001 , 5 , 180 , 5 
$ 2.5001 , 5 , 180 , 5 
$ 2.5001 , 5 , 180 , 5 
$ 2.5001 , 5 , 180 , 5 
$ 2.5001 , 5 , 180 , 5 
$ 2.5001 , 5 , 180 , 5 
$ 2.5001 , 5 , 180 , 5 
$ 2.5001 , 5 , 180 , 5 
$ 2.5001 , 5 , 180 , 5 
$ 2.5001 , 5 , 180 , 5 
$ 2.5001 , 5 , 180 , 5 
$ 2.5001 , 5 , 180 , 5 
# 0 
# 0.2 
# 0.02 
# 0.2033 
# 20 
# 3.6292 
# 8.01 
?
% ITC200_08.08.122
% 0.2033 
% 3.6292 
%-0.351986 , 29.72825 
% 0.190315 , 29.48399 
% 0.8333333 
% 169000 , 169000 
% 1 , 81 
% 0.006118 ,-0.033927 
%-19.7 , 8 
% 0 , 0 
% 0 
% 128000       127772 
% 43.1 
% 750 , 900 , 900 , 1005 
% 0.05597703358 ,-0.003747514397 , 8.83301131701E-05 ,-1.033372731782E-06 , 6.059520699142E-09 
% ITC200 Ver: 1.0.21
@0
5.00,4.03672,20.007188
10.00,4.03789,20.007736
15.00,4.03916,20.007383
20.00,4.04093,20.007037
25.00,4.04187,20.007568
30.00,4.04322,20.007017
35.00,4.04401,20.007601
40.00,4.04777,20.008041
45.00,4.04015,20.007617
50.00,4.04074,20.008659
55.00,4.04262,20.008669
60.00,4.04534,20.007793
65.00,4.04612,20.008454
@1,0.8000,1.6
70.00,4.04270,20.008471
75.00,4.01877,20.008740
80.00,4.02653,20.009007
85.00,4.02987,20.008811
90.00,4.03332,20.008868
95.00,4.03918,20.009745
100.00,4.04094,20.009883
105.00,4.04348,20.009621
110.00,4.04256,20.009495
115.00,4.04514,20.010648
120.00,4.04672,20.010401
125.00,4.04836,20.010587
130.00,4.04899,20.010797
135.00,4.05125,20.010916
140.00,4.05145,20.010916
145.00,4.05043,20.011712
150.00,4.04935,20.010892
155.00,4.05325,20.011217
160.00,4.05198,20.011714
165.00,4.05368,20.012488
170.00,4.05385,20.011765
175.00,4.05389,20.011436
180.00,4.05463,20.012370
185.00,4.05728,20.012924
@2,2.5001,5.0
190.00,4.04968,20.012628
195.00,3.98413,20.012635
200.00,3.97630,20.013691
205.00,3.99524,20.013649
210.00,4.00196,20.013237
215.00,4.01229,20.013324
220.00,4.02079,20.013861
225.00,4.02722,20.012568
230.00,4.03370,20.013627
235.00,4.03861,20.013648
240.00,4.04019,20.013647
245.00,4.04458,20.014124
250.00,4.04532,20.014126
255.00,4.05027,20.015176
260.00,4.05170,20.014583
265.00,4.05449,20.014953
270.00,4.05344,20.015152
275.00,4.05691,20.014995
280.00,4.05657,20.015503
285.00,4.05671,20.015410
290.00,4.05561,20.016001
295.00,4.05865,20.015591
300.00,4.06010,20.016412
305.00,4.06010,20.016571
310.00,4.06115,20.016317
315.00,4.06199,20.017172
320.00,4.06322,20.017728
325.00,4.06312,20.017175
330.00,4.06242,20.016899
335.00,4.06306,20.017061
340.00,4.06403,20.017410
345.00,4.06379,20.017574
350.00,4.06698,20.017791
355.00,4.06509,20.017244
360.00,4.06572,20.017685
365.00,4.06498,20.017967
@3,2.5001,5.0
370.00,4.06327,20.018380
375.00,4.01190,20.018774
380.00,3.99081,20.018598
385.00,4.01055,20.019325
390.00,4.01829,20.018546
395.00,4.02657,20.019449
400.00,4.03508,20.018960
405.00,4.03881,20.019097
410.00,4.04390,20.019970
415.00,4.04887,20.019677
420.00,4.05043,20.019738
425.00,4.05400,20.019843
430.00,4.05646,20.020095
435.00,4.06019,20.020190
440.00,4.06011,20.020157
445.00,4.06299,20.020923
450.00,4.06371,20.020646
455.00,4.06451,20.020649
460.00,4.06464,20.020771
465.00,4.06752,20.021480
470.00,4.06764,20.021429
475.00,4.06948,20.021738
480.00,4.06897,20.020805
485.00,4.07090,20.021391
490.00,4.06959,20.021756
495.00,4.07081,20.022537
500.00,4.07164,20.022346
505.00,4.07330,20.022289
510.00,4.07458,20.022380
515.00,4.07130,20.023344
520.00,4.07337,20.023016
525.00,4.07404,20.023227
530.00,4.07384,20.023230
535.00,4.07571,20.023579
540.00,4.07456,20.023539
545.00,4.07459,20.023254
@4,2.5001,5.0
550.00,4.07149,20.023915
555.00,4.02574,20.024142
560.00,4.01653,20.023780
565.00,4.02926,20.024893
570.00,4.03657,20.024607
575.00,4.04331,20.024601
580.00,4.04729,20.024081
585.00,4.05142,20.025080
590.00,4.05643,20.025461
595.00,4.05814,20.026098
600.00,4.06191,20.024997
605.00,4.06454,20.025020
610.00,4.06742,20.026093
615.00,4.06845,20.025178
620.00,4.07213,20.026137
625.00,4.07323,20.025490
630.00,4.07272,20.026338
635.00,4.07539,20.027180
640.00,4.07528,20.026992
645.00,4.07577,20.026895
650.00,4.07681,20.027191
655.00,4.07578,20.026956
660.00,4.07863,20.026738
665.00,4.08001,20.027431
670.00,4.07910,20.027429
675.00,4.08034,20.028021
680.00,4.08217,20.027648
685.00,4.08192,20.027566
690.00,4.08074,20.028184
695.00,4.08202,20.028014
700.00,4.08346,20.029012
705.00,4.08208,20.028089
710.00,4.08247,20.028778
715.00,4.08162,20.028938
720.00,4.08310,20.029300
725.00,4.08389,20.029423
@5,2.5001,5.0
730.00,4.08165,20.029288
735.00,4.04435,20.029371
740.00,4.03598,20.030055
745.00,4.04554,20.030645
750.00,4.05313,20.029790
755.00,4.05572,20.029333
760.00,4.06061,20.030387
765.00,4.06474,20.030348
770.00,4.06642,20.030306
775.00,4.06901,20.030592
780.00,4.07209,20.030617
785.00,4.07334,20.030699
790.00,4.07604,20.030898
795.00,4.07715,20.031572
800.00,4.07865,20.032060
805.00,4.08148,20.031731
810.00,4.08149,20.031753
815.00,4.08267,20.032443
820.00,4.08460,20.032537
825.00,4.08535,20.032170
830.00,4.08606,20.032200
835.00,4.08504,20.032521
840.00,4.08671,20.032467
845.00,4.08769,20.032696
850.00,4.08891,20.033017
855.00,4.08848,20.033141
860.00,4.08785,20.033337
865.00,4.08876,20.033700
870.00,4.08796,20.033658
875.00,4.08849,20.033487
880.00,4.08883,20.033615
885.00,4.09112,20.034430
890.00,4.09106,20.034640
895.00,4.09153,20.034809
900.00,4.09215,20.035044
905.00,4.09118,20.034688
@6,2.5001,5.0
910.00,4.08958,20.034292
915.00,4.06222,20.034441
920.00,4.05271,20.035735
925.00,4.06276,20.035409
930.00,4.06776,20.035797
935.00,4.07007,20.035700
940.00,4.07067,20.035452
945.00,4.07580,20.035718
950.00,4.07771,20.036382
955.00,4.08097,20.036170
960.00,4.08281,20.036260
965.00,4.08312,20.036171
970.00,4.08505,20.036870
975.00,4.08545,20.036987
980.00,4.08734,20.036026
985.00,4.08880,20.037199
990.00,4.08845,20.037553
995.00,4.09022,20.037002
1000.00,4.09120,20.037311
1005.00,4.09135,20.038160
1010.00,4.09464,20.038061
1015.00,4.09446,20.038100
1020.00,4.09353,20.038029
1025.00,4.09535,20.038371
1030.00,4.09385,20.038616
1035.00,4.09602,20.038653
1040.00,4.09634,20.039022
1045.00,4.09699,20.039159
1050.00,4.09709,20.039439
1055.00,4.09666,20.040252
1060.00,4.09794,20.039124
1065.00,4.09845,20.039711
1070.00,4.09941,20.039703
1075.00,4.09710,20.039727
1080.00,4.09779,20.039868
1085.00,4.09741,20.040441
@7,2.5001,5.0
1090.00,4.09819,20.040584
1095.00,4.07670,20.040484
1100.00,4.07008,20.040611
1105.00,4.07824,20.041469
1110.00,4.08031,20.041384
1115.00,4.08360,20.041524
1120.00,4.08525,20.041262
1125.00,4.08698,20.042046
1130.00,4.08661,20.042228
1135.00,4.08863,20.041593
1140.00,4.09157,20.041737
1145.00,4.09044,20.041748
1150.00,4.09264,20.042156
1155.00,4.09547,20.042252
1160.00,4.09407,20.042577
1165.00,4.09621,20.043819
1170.00,4.09641,20.043051
1175.00,4.09780,20.043352
1180.00,4.09928,20.043272
1185.00,4.09963,20.043008
1190.00,4.10088,20.043671
1195.00,4.10107,20.043845
1200.00,4.10155,20.044377
1205.00,4.10154,20.043834
1210.00,4.10389,20.043823
1215.00,4.10404,20.044643
1220.00,4.10390,20.045150
1225.00,4.10411,20.044211
1230.00,4.10509,20.044848
1235.00,4.10475,20.044563
1240.00,4.10425,20.045253
1245.00,4.10458,20.045159
1250.00,4.10300,20.045406
1255.00,4.10376,20.045721
1260.00,4.10401,20.046020
1265.00,4.10497,20.045858
@8,2.5001,5.0
1270.00,4.10431,20.046288
1275.00,4.08874,20.046015
1280.00,4.08210,20.046238
1285.00,4.08762,20.046160
1290.00,4.08897,20.046402
1295.00,4.09157,20.045850
1300.00,4.09398,20.046388
1305.00,4.09453,20.047202
1310.00,4.09473,20.046953
1315.00,4.09600,20.046863
1320.00,4.09714,20.047596
1325.00,4.09793,20.046970
1330.00,4.10191,20.046911
1335.00,4.10169,20.048017
1340.00,4.10304,20.047690
1345.00,4.10438,20.047796
1350.00,4.10365,20.047472
1355.00,4.10433,20.048102
1360.00,4.10533,20.048793
1365.00,4.10696,20.049314
1370.00,4.10587,20.048885
1375.00,4.10649,20.048484
1380.00,4.10634,20.049073
1385.00,4.10801,20.049115
1390.00,4.10770,20.049316
1395.00,4.10790,20.049889
1400.00,4.10795,20.049132
1405.00,4.10995,20.049924
1410.00,4.10777,20.049721
1415.00,4.10843,20.050686
1420.00,4.10936,20.050364
1425.00,4.10908,20.050320
1430.00,4.10966,20.050574
1435.00,4.11178,20.050972
1440.00,4.11216,20.050901
1445.00,4.11074,20.051052
@9,2.5001,5.0
1450.00,4.10849,20.051356
1455.00,4.09931,20.051578
1460.00,4.09524,20.051633
1465.00,4.09953,20.051696
1470.00,4.10005,20.052173
1475.00,4.10021,20.051537
1480.00,4.10055,20.051602
1485.00,4.10151,20.052132
1490.00,4.10433,20.052709
1495.00,4.10299,20.053076
1500.00,4.10424,20.052509
1505.00,4.10592,20.052738
1510.00,4.10715,20.053317
1515.00,4.10908,20.053137
1520.00,4.10849,20.054327
1525.00,4.10799,20.054030
1530.00,4.10832,20.053477
1535.00,4.10951,20.053455
1540.00,4.11169,20.054012
1545.00,4.11118,20.053157
1550.00,4.11194,20.054282
1555.00,4.11372,20.054265
1560.00,4.11447,20.054204
1565.00,4.11388,20.054655
1570.00,4.11342,20.054145
1575.00,4.11023,20.055253
1580.00,4.11396,20.055446
1585.00,4.11524,20.055204
1590.00,4.11420,20.055633
1595.00,4.11386,20.055608
1600.00,4.11467,20.056481
1605.00,4.11704,20.056194
1610.00,4.11538,20.056056
1615.00,4.11682,20.055725
1620.00,4.11711,20.056599
1625.00,4.11712,20.056729
@10,2.5001,5.0
1630.00,4.11511,20.056951
1635.00,4.10814,20.057084
1640.00,4.10545,20.057374
1645.00,4.10941,20.057826
1650.00,4.10856,20.058175
1655.00,4.11000,20.057802
1660.00,4.10851,20.058427
1665.00,4.10908,20.058393
1670.00,4.11082,20.058230
1675.00,4.11034,20.058224
1680.00,4.10983,20.058241
1685.00,4.11223,20.058948
1690.00,4.11255,20.059027
1695.00,4.11172,20.058257
1700.00,4.11470,20.058963
1705.00,4.11586,20.059075
1710.00,4.11394,20.059104
1715.00,4.11574,20.059735
1720.00,4.11509,20.059779
1725.00,4.11633,20.059464
1730.00,4.11922,20.059448
1735.00,4.11673,20.060139
1740.00,4.11717,20.059765
1745.00,4.11716,20.060782
1750.00,4.11863,20.060536
1755.00,4.11954,20.061047
1760.00,4.11883,20.061060
1765.00,4.11848,20.061095
1770.00,4.11827,20.061529
1775.00,4.12043,20.060810
1780.00,4.11936,20.060968
1785.00,4.12113,20.061323
1790.00,4.11994,20.061887
1795.00,4.11920,20.061925
1800.00,4.12126,20.061638
1805.00,4.11956,20.062205
1810.00,4.12048,20.062741
1815.00,4.12328,20.062992
1820.00,4.12159,20.062607
1825.00,4.12214,20.062360
@11,2.5001,5.0
1830.00,4.12168,20.062718
1835.00,4.11717,20.062724
1840.00,4.11574,20.062726
1845.00,4.11683,20.062700
1850.00,4.11582,20.063756
1855.00,4.11910,20.063870
1860.00,4.11745,20.064144
1865.00,4.11704,20.064448
1870.00,4.11736,20.064606
1875.00,4.11532,20.063928
1880.00,4.11695,20.064685
1885.00,4.11849,20.065581
1890.00,4.11925,20.065027
1895.00,4.11970,20.065310
1900.00,4.11969,20.065501
1905.00,4.12084,20.065019
1910.00,4.12098,20.065308
1915.00,4.12025,20.065635
1920.00,4.12124,20.065515
1925.00,4.12233,20.065458
1930.00,4.12222,20.066340
1935.00,4.12147,20.066135
1940.00,4.12371,20.066363
1945.00,4.12399,20.066650
1950.00,4.12335,20.067144
1955.00,4.12479,20.066684
1960.00,4.12327,20.066680
1965.00,4.12545,20.067121
1970.00,4.12494,20.066479
1975.00,4.12445,20.067305
1980.00,4.12503,20.067082
1985.00,4.12688,20.067412
1990.00,4.12646,20.067812
1995.00,4.12592,20.068007
2000.00,4.12835,20.068013
2005.00,4.12701,20.068396
2010.00,4.12846,20.068338
2015.00,4.12646,20.068802
2020.00,4.12635,20.068715
2025.00,4.12759,20.068933
@12,2.5001,5.0
2030.00,4.12570,20.068362
2035.00,4.12564,20.069086
2040.00,4.12316,20.068706
2045.00,4.12732,20.069450
2050.00,4.12525,20.069549
2055.00,4.12412,20.069714
2060.00,4.12283,20.070230
2065.00,4.12492,20.069259
2070.00,4.12180,20.070025
2075.00,4.12237,20.070203
2080.00,4.12450,20.070633
2085.00,4.12549,20.069953
2090.00,4.12407,20.070740
2095.00,4.12544,20.070978
2100.00,4.12695,20.071577
2105.00,4.12618,20.070660
2110.00,4.12652,20.070844
2115.00,4.12563,20.071163
2120.00,4.12739,20.071854
2125.00,4.12726,20.071678
2130.00,4.12772,20.071812
2135.00,4.12878,20.071666
2140.00,4.12861,20.071901
2145.00,4.12941,20.072223
2150.00,4.13230,20.072692
2155.00,4.13092,20.073027
2160.00,4.13052,20.072937
2165.00,4.13025,20.073021
2170.00,4.13203,20.073478
2175.00,4.13028,20.074106
2180.00,4.13143,20.073712
2185.00,4.13063,20.073436
2190.00,4.13137,20.073482
2195.00,4.13231,20.073752
2200.00,4.13239,20.074430
2205.00,4.12987,20.073906
2210.00,4.13238,20.074808
2215.00,4.13263,20.074278
2220.00,4.13195,20.075098
2225.00,4.13257,20.074218
@13,2.5001,5.0
2230.00,4.13233,20.074291
2235.00,4.13419,20.074751
2240.00,4.13448,20.075545
2245.00,4.13529,20.075761
2250.00,4.13383,20.075376
2255.00,4.13006,20.075990
2260.00,4.13227,20.075976
2265.00,4.13109,20.076099
2270.00,4.12899,20.076013
2275.00,4.12880,20.076296
2280.00,4.12847,20.076205
2285.00,4.12966,20.076282
2290.00,4.13238,20.076468
2295.00,4.13156,20.076894
2300.00,4.13156,20.077521
2305.00,4.13233,20.077432
2310.00,4.13197,20.077874
2315.00,4.13244,20.077137
2320.00,4.13327,20.078233
2325.00,4.13351,20.078412
2330.00,4.13285,20.077910
2335.00,4.13289,20.077569
2340.00,4.13498,20.078003
2345.00,4.13600,20.079060
2350.00,4.13683,20.078554
2355.00,4.13623,20.079043
2360.00,4.13640,20.079138
2365.00,4.13670,20.078772
2370.00,4.13663,20.079554
2375.00,4.13625,20.079764
2380.00,4.13582,20.079562
2385.00,4.13792,20.080131
2390.00,4.13512,20.079605
2395.00,4.13525,20.079988
2400.00,4.13707,20.079965
2405.00,4.13808,20.079913
2410.00,4.13758,20.080789
2415.00,4.13826,20.080635
2420.00,4.13731,20.081233
2425.00,4.13772,20.080608
@14,2.5001,5.0
2430.00,4.13812,20.080920
2435.00,4.13966,20.082149
2440.00,4.14304,20.081521
2445.00,4.14133,20.081912
2450.00,4.13866,20.081655
2455.00,4.13701,20.082639
2460.00,4.13600,20.082028
2465.00,4.13517,20.082008
2470.00,4.13539,20.082070
2475.00,4.13470,20.081103
2480.00,4.13396,20.082342
2485.00,4.13571,20.082564
2490.00,4.13522,20.082651
2495.00,4.13643,20.082209
2500.00,4.13828,20.082902
2505.00,4.13702,20.083209
2510.00,4.13961,20.082990
2515.00,4.13956,20.083430
2520.00,4.13900,20.084080
2525.00,4.13898,20.084515
2530.00,4.13940,20.084023
2535.00,4.13925,20.084063
2540.00,4.14078,20.083645
2545.00,4.14168,20.084557
2550.00,4.14052,20.084342
2555.00,4.14007,20.084398
2560.00,4.13968,20.083719
2565.00,4.14044,20.084253
2570.00,4.14114,20.084971
2575.00,4.14239,20.084839
2580.00,4.14181,20.084940
2585.00,4.14217,20.085689
2590.00,4.14056,20.085248
2595.00,4.14301,20.085291
2600.00,4.14265,20.086079
2605.00,4.14322,20.086483
@15,2.5001,5.0
2610.00,4.14162,20.086322
2615.00,4.14419,20.086756
2620.00,4.14821,20.087043
2625.00,4.14768,20.087014
2630.00,4.14432,20.086671
2635.00,4.14141,20.087344
2640.00,4.14069,20.087493
2645.00,4.14127,20.086892
2650.00,4.13920,20.087892
2655.00,4.13920,20.087400
2660.00,4.14048,20.088224
2665.00,4.14106,20.087602
2670.00,4.14288,20.088439
2675.00,4.14255,20.088731
2680.00,4.14137,20.088690
2685.00,4.14162,20.088813
2690.00,4.14256,20.088549
2695.00,4.14363,20.088309
2700.00,4.14347,20.088883
2705.00,4.14419,20.089062
2710.00,4.14384,20.089498
2715.00,4.14328,20.089427
2720.00,4.14437,20.089550
2725.00,4.14501,20.089352
2730.00,4.14528,20.089739
2735.00,4.14317,20.090188
2740.00,4.14606,20.090693
2745.00,4.14495,20.090037
2750.00,4.14407,20.090254
2755.00,4.14616,20.089941
2760.00,4.14806,20.090612
2765.00,4.14653,20.090329
2770.00,4.14518,20.090521
2775.00,4.14522,20.090950
2780.00,4.14689,20.091730
2785.00,4.14558,20.091789
@16,2.5001,5.0
2790.00,4.14772,20.091838
2795.00,4.15116,20.091640
2800.00,4.15757,20.091531
2805.00,4.15471,20.091944
2810.00,4.15107,20.092442
2815.00,4.14862,20.091976
2820.00,4.14596,20.091896
2825.00,4.14652,20.092725
2830.00,4.14635,20.091738
2835.00,4.14559,20.092322
2840.00,4.14678,20.092745
2845.00,4.14725,20.093035
2850.00,4.14643,20.093532
2855.00,4.14746,20.093827
2860.00,4.14724,20.093871
2865.00,4.14715,20.093943
2870.00,4.14682,20.093881
2875.00,4.14713,20.094543
2880.00,4.14820,20.095138
2885.00,4.14639,20.094385
2890.00,4.14855,20.094410
2895.00,4.14988,20.094708
2900.00,4.14909,20.095232
2905.00,4.14865,20.095138
2910.00,4.15109,20.094685
2915.00,4.15045,20.095435
2920.00,4.14925,20.095538
2925.00,4.15055,20.095605
2930.00,4.15155,20.095353
2935.00,4.15019,20.096383
2940.00,4.15073,20.096576
2945.00,4.15120,20.096969
2950.00,4.14924,20.096975
2955.00,4.15163,20.095861
2960.00,4.15078,20.096753
2965.00,4.15127,20.096963
