# Supplementary material for: A nucleotide-sensing oligomerization mechanism that controls NrdR-dependent transcription of ribonucleotide reductases
Source: Nat Commun. 2022 May 16;13:2700. doi: 10.1038/s41467-022-30328-1 (PMC9110341; doi:10.1038/s41467-022-30328-1)
Supplement: Supplementary file 10 — Source Data [file 41467_2022_30328_MOESM10_ESM.zip › Source data NrdR/Suppl Fig 12 source data/ITC at 20 degrees (Suppl Fig 12a,c)/dATP to NrdR/R22dATP150toNrdR20deg20.itc]

$ITC
$ 20 
$NOT
$ 20 
$ 60 
$ 1000 
$ 5 
$ 2 
$ADCGainCode:  0 
$False,True,True
$ 0.6 , 1.2 , 120 , 5 
$ 2 , 4 , 180 , 5 
$ 2 , 4 , 180 , 5 
$ 2 , 4 , 180 , 5 
$ 2 , 4 , 180 , 5 
$ 2 , 4 , 180 , 5 
$ 2 , 4 , 180 , 5 
$ 2 , 4 , 180 , 5 
$ 2 , 4 , 180 , 5 
$ 2 , 4 , 180 , 5 
$ 2 , 4 , 180 , 5 
$ 2 , 4 , 180 , 5 
$ 2 , 4 , 180 , 5 
$ 2 , 4 , 180 , 5 
$ 2 , 4 , 180 , 5 
$ 2 , 4 , 180 , 5 
$ 2 , 4 , 180 , 5 
$ 2 , 4 , 180 , 5 
$ 2 , 4 , 180 , 5 
$ 2 , 4 , 180 , 5 
# 0 
# 0.15 
# 0.02 
# 0.2033 
# 20 
# 3.6292 
# 8.01 
?
% ITC200_08.08.122
% 0.2033 
% 3.6292 
%-0.351986 , 29.72825 
% 0.190315 , 29.48399 
% 0.8333333 
% 169000 , 169000 
% 1 , 81 
% 0.006118 ,-0.033927 
%-19.7 , 8 
% 0 , 0 
% 0 
% 128000       127772 
% 43.1 
% 750 , 900 , 900 , 1005 
% 0.05597703358 ,-0.003747514397 , 8.83301131701E-05 ,-1.033372731782E-06 , 6.059520699142E-09 
% ITC200 Ver: 1.0.21
@0
5.00,3.42289,20.000037
10.00,3.42256,20.000353
15.00,3.42758,20.000716
20.00,3.42352,20.001217
25.00,3.42365,20.001433
30.00,3.42593,20.001407
35.00,3.42509,20.001235
40.00,3.42685,20.001360
45.00,3.42594,20.001970
50.00,3.42635,20.002385
55.00,3.42635,20.002201
60.00,3.42657,20.002156
@1,0.6000,1.2
65.00,3.41363,20.002645
70.00,3.33858,20.002526
75.00,3.38802,20.002744
80.00,3.40867,20.002552
85.00,3.41768,20.002710
90.00,3.42675,20.002671
95.00,3.42981,20.003836
100.00,3.43472,20.003356
105.00,3.44282,20.003321
110.00,3.44278,20.003769
115.00,3.44365,20.003804
120.00,3.44436,20.003842
125.00,3.44512,20.004013
130.00,3.44415,20.004347
135.00,3.45059,20.004167
140.00,3.45267,20.004399
145.00,3.45215,20.005072
150.00,3.45340,20.005098
155.00,3.45203,20.005285
160.00,3.45267,20.004994
165.00,3.45243,20.005174
170.00,3.45267,20.005523
175.00,3.45215,20.005617
180.00,3.45796,20.005872
@2,2.0000,4.0
185.00,3.42085,20.006399
190.00,3.12935,20.006303
195.00,3.18839,20.006184
200.00,3.29606,20.006834
205.00,3.33651,20.006647
210.00,3.36750,20.006777
215.00,3.38985,20.006805
220.00,3.40709,20.007135
225.00,3.41739,20.007207
230.00,3.42553,20.007347
235.00,3.43315,20.007510
240.00,3.43944,20.007719
245.00,3.44488,20.007919
250.00,3.44722,20.007669
255.00,3.44852,20.008138
260.00,3.45009,20.008330
265.00,3.45402,20.008319
270.00,3.45618,20.008671
275.00,3.45524,20.008781
280.00,3.45697,20.008695
285.00,3.45938,20.008757
290.00,3.45947,20.009165
295.00,3.45922,20.009513
300.00,3.45906,20.009714
305.00,3.46096,20.010079
310.00,3.46360,20.009827
315.00,3.46238,20.010231
320.00,3.46248,20.010228
325.00,3.46385,20.010211
330.00,3.46388,20.010791
335.00,3.46616,20.010824
340.00,3.46545,20.010798
@3,2.0000,4.0
345.00,3.43839,20.011200
350.00,3.16158,20.011065
355.00,3.21316,20.011002
360.00,3.31995,20.011319
365.00,3.35733,20.011865
370.00,3.38640,20.011615
375.00,3.40701,20.011806
380.00,3.42110,20.012049
385.00,3.43156,20.012154
390.00,3.43991,20.012357
395.00,3.44530,20.012445
400.00,3.45019,20.012585
405.00,3.45164,20.012905
410.00,3.45543,20.012995
415.00,3.45901,20.012771
420.00,3.46106,20.012546
425.00,3.46497,20.012543
430.00,3.46866,20.013349
435.00,3.46822,20.013488
440.00,3.46820,20.013252
445.00,3.46840,20.013816
450.00,3.46965,20.014307
455.00,3.47115,20.014483
460.00,3.47212,20.014488
465.00,3.47325,20.014157
470.00,3.47543,20.014421
475.00,3.47521,20.014719
480.00,3.47297,20.014795
485.00,3.47454,20.015098
490.00,3.47545,20.015392
495.00,3.47586,20.015242
500.00,3.47372,20.015009
@4,2.0000,4.0
505.00,3.45495,20.015011
510.00,3.21122,20.015995
515.00,3.23996,20.016594
520.00,3.34222,20.016335
525.00,3.38136,20.016115
530.00,3.40698,20.016299
535.00,3.42733,20.016713
540.00,3.43976,20.017034
545.00,3.44799,20.016902
550.00,3.45510,20.016857
555.00,3.46169,20.017200
560.00,3.46591,20.017743
565.00,3.46538,20.017366
570.00,3.46552,20.017513
575.00,3.46821,20.018014
580.00,3.47276,20.018124
585.00,3.47546,20.018039
590.00,3.47832,20.018018
595.00,3.48111,20.018732
600.00,3.48088,20.018146
605.00,3.48073,20.018774
610.00,3.48261,20.018464
615.00,3.48305,20.018457
620.00,3.48482,20.019186
625.00,3.48655,20.019002
630.00,3.48795,20.019108
635.00,3.48650,20.019657
640.00,3.48852,20.019664
645.00,3.48960,20.019390
650.00,3.48983,20.020271
655.00,3.48877,20.020032
660.00,3.49029,20.020681
@5,2.0000,4.0
665.00,3.47405,20.019969
670.00,3.26141,20.020651
675.00,3.27839,20.020937
680.00,3.36683,20.021349
685.00,3.40505,20.021710
690.00,3.43145,20.020712
695.00,3.44837,20.020998
700.00,3.45896,20.021913
705.00,3.46506,20.021389
710.00,3.47217,20.021711
715.00,3.47484,20.022138
720.00,3.47594,20.021985
725.00,3.47757,20.022773
730.00,3.48215,20.021661
735.00,3.48323,20.022550
740.00,3.48392,20.022544
745.00,3.48500,20.022511
750.00,3.48877,20.023584
755.00,3.49087,20.022424
760.00,3.49276,20.023231
765.00,3.49364,20.023411
770.00,3.49353,20.023676
775.00,3.49241,20.024013
780.00,3.49397,20.023738
785.00,3.49813,20.024113
790.00,3.49737,20.024495
795.00,3.49653,20.024340
800.00,3.50156,20.024978
805.00,3.50031,20.024949
810.00,3.50146,20.024870
815.00,3.50307,20.024957
820.00,3.50169,20.025188
@6,2.0000,4.0
825.00,3.49092,20.025285
830.00,3.31353,20.025330
835.00,3.32260,20.025734
840.00,3.39643,20.025823
845.00,3.43068,20.026235
850.00,3.45466,20.026506
855.00,3.46783,20.026051
860.00,3.47799,20.026889
865.00,3.48324,20.026578
870.00,3.48580,20.026763
875.00,3.48980,20.027015
880.00,3.49406,20.026570
885.00,3.49839,20.027563
890.00,3.49770,20.027210
895.00,3.49898,20.027469
900.00,3.50068,20.026863
905.00,3.50362,20.027821
910.00,3.50575,20.027688
915.00,3.50431,20.027766
920.00,3.50822,20.028529
925.00,3.50865,20.028293
930.00,3.51046,20.028689
935.00,3.51089,20.028265
940.00,3.51129,20.028893
945.00,3.50979,20.028863
950.00,3.51073,20.028782
955.00,3.51232,20.029898
960.00,3.51420,20.029402
965.00,3.51507,20.029739
970.00,3.51284,20.030065
975.00,3.51426,20.030203
980.00,3.51132,20.029839
@7,2.0000,4.0
985.00,3.50217,20.029901
990.00,3.36477,20.030648
995.00,3.36571,20.030852
1000.00,3.42766,20.030489
1005.00,3.45439,20.031036
1010.00,3.47255,20.031200
1015.00,3.48746,20.030817
1020.00,3.49537,20.031145
1025.00,3.50045,20.031310
1030.00,3.50277,20.031105
1035.00,3.50447,20.031351
1040.00,3.50021,20.031242
1045.00,3.49937,20.031595
1050.00,3.49970,20.032085
1055.00,3.50482,20.032340
1060.00,3.50369,20.032597
1065.00,3.50621,20.032819
1070.00,3.50882,20.032735
1075.00,3.51014,20.032581
1080.00,3.51060,20.033028
1085.00,3.51051,20.033299
1090.00,3.51222,20.033188
1095.00,3.51522,20.033645
1100.00,3.51483,20.033866
1105.00,3.51607,20.033443
1110.00,3.51762,20.033623
1115.00,3.51793,20.033738
1120.00,3.51747,20.034159
1125.00,3.51616,20.034310
1130.00,3.51650,20.034519
1135.00,3.51786,20.034591
1140.00,3.52068,20.034165
@8,2.0000,4.0
1145.00,3.51458,20.034267
1150.00,3.41108,20.034842
1155.00,3.41580,20.034128
1160.00,3.46092,20.035081
1165.00,3.47882,20.035275
1170.00,3.49055,20.035470
1175.00,3.50104,20.034962
1180.00,3.50685,20.035546
1185.00,3.50978,20.035282
1190.00,3.51279,20.036190
1195.00,3.51463,20.035729
1200.00,3.51736,20.036151
1205.00,3.51901,20.036539
1210.00,3.51844,20.035808
1215.00,3.52103,20.036465
1220.00,3.52093,20.036877
1225.00,3.52058,20.037003
1230.00,3.52204,20.036314
1235.00,3.52494,20.037187
1240.00,3.52617,20.037539
1245.00,3.52454,20.037419
1250.00,3.52702,20.037676
1255.00,3.52622,20.037235
1260.00,3.52558,20.038284
1265.00,3.52768,20.037755
1270.00,3.52908,20.038283
1275.00,3.53072,20.038109
1280.00,3.53082,20.038697
@9,2.0000,4.0
1285.00,3.52748,20.038698
1290.00,3.45677,20.038951
1295.00,3.46175,20.038744
1300.00,3.49300,20.039231
1305.00,3.50623,20.039217
1310.00,3.51179,20.039497
1315.00,3.51813,20.039268
1320.00,3.52210,20.040058
1325.00,3.52509,20.039719
1330.00,3.52801,20.040531
1335.00,3.52958,20.040594
1340.00,3.53107,20.040566
1345.00,3.53305,20.041051
1350.00,3.53112,20.041320
1355.00,3.53208,20.041365
1360.00,3.53001,20.041709
1365.00,3.53016,20.041114
1370.00,3.53440,20.041306
1375.00,3.53607,20.041939
1380.00,3.53569,20.042130
1385.00,3.53555,20.041610
1390.00,3.53645,20.041765
1395.00,3.53627,20.042682
1400.00,3.53672,20.042427
1405.00,3.53884,20.041967
1410.00,3.53788,20.042675
1415.00,3.53768,20.043627
1420.00,3.54010,20.043040
@10,2.0000,4.0
1425.00,3.53721,20.042753
1430.00,3.48927,20.043578
1435.00,3.50221,20.043077
1440.00,3.52249,20.043068
1445.00,3.52407,20.044054
1450.00,3.52828,20.043502
1455.00,3.53212,20.043769
1460.00,3.53555,20.044494
1465.00,3.53814,20.043968
1470.00,3.53976,20.044337
1475.00,3.54116,20.044797
1480.00,3.54192,20.044519
1485.00,3.54322,20.044700
1490.00,3.54236,20.045273
1495.00,3.54335,20.045173
1500.00,3.54527,20.044758
1505.00,3.54485,20.045135
1510.00,3.54451,20.045693
1515.00,3.54613,20.045622
1520.00,3.54547,20.045639
1525.00,3.54609,20.046445
1530.00,3.54841,20.045924
1535.00,3.55107,20.046745
1540.00,3.54946,20.046554
1545.00,3.54874,20.046243
1550.00,3.54885,20.047090
1555.00,3.54935,20.046403
1560.00,3.54878,20.047076
@11,2.0000,4.0
1565.00,3.54716,20.047171
1570.00,3.51715,20.046749
1575.00,3.53229,20.047773
1580.00,3.54526,20.047664
1585.00,3.54213,20.047737
1590.00,3.54468,20.048073
1595.00,3.54632,20.048385
1600.00,3.54997,20.047704
1605.00,3.55076,20.048196
1610.00,3.54919,20.048355
1615.00,3.55093,20.048103
1620.00,3.55479,20.048643
1625.00,3.55530,20.048922
1630.00,3.55520,20.048974
1635.00,3.55330,20.048998
1640.00,3.55088,20.049047
1645.00,3.55351,20.049666
1650.00,3.55598,20.049182
1655.00,3.55565,20.049693
1660.00,3.55628,20.049841
1665.00,3.55563,20.049962
1670.00,3.55808,20.050083
1675.00,3.55698,20.050313
1680.00,3.55710,20.050279
1685.00,3.55798,20.050346
1690.00,3.55785,20.049938
1695.00,3.55818,20.050616
1700.00,3.56133,20.050374
@12,2.0000,4.0
1705.00,3.55723,20.050829
1710.00,3.53462,20.051219
1715.00,3.55532,20.051286
1720.00,3.56149,20.051672
1725.00,3.55876,20.051049
1730.00,3.55845,20.051350
1735.00,3.55646,20.051290
1740.00,3.55796,20.051903
1745.00,3.55763,20.051991
1750.00,3.56150,20.052338
1755.00,3.56045,20.052417
1760.00,3.56161,20.052578
1765.00,3.56262,20.052434
1770.00,3.56384,20.053364
1775.00,3.56348,20.053281
1780.00,3.56452,20.053075
1785.00,3.56203,20.053784
1790.00,3.56237,20.053671
1795.00,3.56424,20.054207
1800.00,3.56600,20.053320
1805.00,3.56782,20.054238
1810.00,3.56760,20.054206
1815.00,3.56696,20.054110
1820.00,3.56741,20.054578
1825.00,3.56717,20.053997
1830.00,3.56661,20.054912
1835.00,3.56877,20.054797
1840.00,3.56895,20.055092
@13,2.0000,4.0
1845.00,3.56719,20.055817
1850.00,3.55052,20.055156
1855.00,3.57059,20.055365
1860.00,3.57288,20.055275
1865.00,3.56778,20.055905
1870.00,3.56713,20.055763
1875.00,3.56740,20.056313
1880.00,3.56708,20.056119
1885.00,3.56872,20.056155
1890.00,3.57041,20.055845
1895.00,3.57125,20.056874
1900.00,3.56965,20.056690
1905.00,3.56806,20.056752
1910.00,3.56784,20.057120
1915.00,3.56976,20.057331
1920.00,3.57546,20.057668
1925.00,3.57420,20.057444
1930.00,3.57627,20.057372
1935.00,3.57349,20.057637
1940.00,3.57381,20.057668
1945.00,3.57320,20.058122
1950.00,3.57253,20.058648
1955.00,3.56821,20.059110
1960.00,3.56479,20.058655
@14,2.0000,4.0
1965.00,3.56119,20.058307
1970.00,3.55022,20.058880
1975.00,3.57416,20.058945
1980.00,3.57553,20.059441
1985.00,3.56693,20.059434
1990.00,3.56783,20.059418
1995.00,3.56898,20.059411
2000.00,3.57080,20.060242
2005.00,3.56834,20.060166
2010.00,3.56552,20.059863
2015.00,3.56870,20.059964
2020.00,3.56771,20.060153
2025.00,3.57141,20.060547
2030.00,3.56940,20.060329
2035.00,3.57097,20.060359
2040.00,3.57307,20.060540
2045.00,3.57125,20.061309
2050.00,3.57372,20.061508
2055.00,3.57185,20.061221
2060.00,3.57229,20.061447
2065.00,3.57465,20.061612
2070.00,3.57473,20.061304
2075.00,3.57317,20.062298
2080.00,3.57407,20.061536
@15,2.0000,4.0
2085.00,3.57329,20.062183
2090.00,3.56422,20.062342
2095.00,3.58562,20.062064
2100.00,3.58589,20.063123
2105.00,3.57645,20.062818
2110.00,3.57474,20.062697
2115.00,3.57320,20.062844
2120.00,3.57318,20.063237
2125.00,3.57438,20.063468
2130.00,3.57590,20.063408
2135.00,3.57631,20.063614
2140.00,3.57814,20.064102
2145.00,3.57652,20.064238
2150.00,3.57670,20.064266
2155.00,3.57633,20.064337
2160.00,3.57575,20.064199
2165.00,3.57726,20.064635
2170.00,3.57769,20.064833
@16,2.0000,4.0
2175.00,3.57579,20.065021
2180.00,3.57000,20.064290
2185.00,3.59267,20.064217
2190.00,3.59039,20.065548
2195.00,3.58119,20.064997
2200.00,3.57778,20.065243
2205.00,3.57622,20.065451
2210.00,3.57917,20.066123
2215.00,3.57736,20.066035
2220.00,3.57750,20.065315
2225.00,3.57784,20.065960
2230.00,3.57971,20.066306
2235.00,3.57955,20.066022
2240.00,3.57786,20.066748
2245.00,3.58130,20.066461
2250.00,3.57949,20.066716
2255.00,3.57849,20.066376
2260.00,3.57847,20.067370
@17,2.0000,4.0
2265.00,3.57993,20.067696
2270.00,3.57320,20.067107
2275.00,3.59814,20.067527
2280.00,3.59734,20.067649
2285.00,3.58557,20.067543
2290.00,3.58135,20.067850
2295.00,3.58240,20.068490
2300.00,3.58158,20.068625
2305.00,3.58157,20.068307
2310.00,3.58120,20.068621
2315.00,3.58163,20.069100
2320.00,3.58112,20.068884
2325.00,3.58282,20.069304
2330.00,3.58144,20.069107
2335.00,3.58070,20.069172
2340.00,3.58404,20.069340
2345.00,3.58461,20.069522
2350.00,3.58442,20.070011
@18,2.0000,4.0
2355.00,3.58196,20.069771
2360.00,3.57769,20.070122
2365.00,3.60280,20.069607
2370.00,3.59933,20.070322
2375.00,3.58924,20.070465
2380.00,3.58801,20.070239
2385.00,3.58842,20.070840
2390.00,3.58391,20.070961
2395.00,3.58276,20.071392
2400.00,3.58228,20.070962
2405.00,3.58389,20.070986
2410.00,3.58552,20.071374
2415.00,3.58629,20.071413
2420.00,3.58600,20.072043
2425.00,3.58618,20.071963
2430.00,3.58841,20.071906
2435.00,3.58429,20.071709
2440.00,3.58430,20.072719
@19,2.0000,4.0
2445.00,3.58456,20.072428
2450.00,3.58262,20.072363
2455.00,3.60623,20.072655
2460.00,3.60335,20.072628
2465.00,3.59154,20.072868
2470.00,3.58898,20.072719
2475.00,3.58842,20.073355
2480.00,3.58868,20.072938
2485.00,3.58722,20.073913
2490.00,3.58660,20.073358
2495.00,3.58658,20.073879
2500.00,3.58747,20.074186
2505.00,3.58605,20.073366
2510.00,3.59089,20.072874
2515.00,3.59026,20.074004
2520.00,3.58930,20.074725
2525.00,3.58837,20.074514
2530.00,3.59039,20.074757
@20,2.0000,4.0
2535.00,3.58932,20.075047
2540.00,3.58224,20.074813
2545.00,3.60851,20.075249
2550.00,3.60767,20.075219
2555.00,3.59785,20.075811
2560.00,3.59244,20.075297
2565.00,3.59075,20.075911
2570.00,3.59262,20.075386
2575.00,3.59066,20.076367
2580.00,3.58897,20.076158
2585.00,3.59254,20.075964
2590.00,3.59217,20.076569
2595.00,3.58965,20.076211
2600.00,3.59051,20.077110
2605.00,3.59116,20.077241
2610.00,3.59218,20.076951
2615.00,3.59360,20.077124
2620.00,3.59299,20.077695
