# Supplementary material for: A nucleotide-sensing oligomerization mechanism that controls NrdR-dependent transcription of ribonucleotide reductases
Source: Nat Commun. 2022 May 16;13:2700. doi: 10.1038/s41467-022-30328-1 (PMC9110341; doi:10.1038/s41467-022-30328-1)
Supplement: Supplementary file 10 — Source Data [file 41467_2022_30328_MOESM10_ESM.zip › Source data NrdR/Suppl Fig 12 source data/ITC at 20 degrees (Suppl Fig 12a,c)/dATP to NrdR/R46dATP120toNrdR20.itc]

$ITC
$ 16 
$NOT
$ 20 
$ 60 
$ 1000 
$ 5 
$ 2 
$ADCGainCode:  0 
$False,True,True
$ 0.6 , 1.2 , 120 , 5 
$ 2.5001 , 5 , 180 , 5 
$ 2.5001 , 5 , 180 , 5 
$ 2.5001 , 5 , 180 , 5 
$ 2.5001 , 5 , 180 , 5 
$ 2.5001 , 5 , 180 , 5 
$ 2.5001 , 5 , 180 , 5 
$ 2.5001 , 5 , 180 , 5 
$ 2.5001 , 5 , 180 , 5 
$ 2.5001 , 5 , 180 , 5 
$ 2.5001 , 5 , 180 , 5 
$ 2.5001 , 5 , 180 , 5 
$ 2.5001 , 5 , 180 , 5 
$ 2.5001 , 5 , 180 , 5 
$ 2.5001 , 5 , 180 , 5 
$ 2.5001 , 5 , 180 , 5 
# 0 
# 0.12 
# 0.02 
# 0.2068 
# 20 
# 3.8602 
# 9.74 
?
% ITC200_05.14.976
% 0.2068 
% 3.8602 
%-0.590864 , 29.66499 
% 0.034375 , 29.28716 
% 0.8333333 
% 168160 , 168170 
% 0.25 , 81 
%-0.002934 ,-0.034078 
%-20 , 8 
% 0 , 0 
% 0 
% 128000       127243 
% 43.1 
% 500 , 750 , 1000 , 750 
% 0.04257 ,-0.00249 , 0.000047734 ,-0.000000435026 , 0.00000000201917 
% ITC200 Ver: 1.26.3
@0
5.00,4.46388,20.045071,-0.000239,20.056640,0.4119,0.168,4.46388,0.00000
6.00,4.46353,20.045098,-0.000241,20.056629,0.4131,0.168,4.46353,0.00000
7.00,4.46370,20.045094,-0.000245,20.056607,0.4142,0.168,4.46370,0.00000
8.00,4.46315,20.045070,-0.000250,20.056558,0.4154,0.168,4.46315,0.00000
9.00,4.46238,20.045120,-0.000248,20.056592,0.4165,0.169,4.46238,0.00000
10.00,4.46099,20.045212,-0.000245,20.056702,0.4177,0.169,4.46099,0.00000
11.00,4.46044,20.045204,-0.000244,20.056669,0.4188,0.169,4.46044,0.00000
12.00,4.46157,20.045254,-0.000241,20.056669,0.4199,0.169,4.46157,0.00000
13.00,4.46193,20.045206,-0.000239,20.056616,0.4210,0.169,4.46193,0.00000
14.00,4.46258,20.045153,-0.000240,20.056534,0.4221,0.169,4.46258,0.00000
15.00,4.46257,20.045118,-0.000240,20.056474,0.4231,0.169,4.46257,0.00000
16.00,4.46271,20.045117,-0.000240,20.056480,0.4242,0.169,4.46271,0.00000
17.00,4.46162,20.045081,-0.000242,20.056399,0.4253,0.170,4.46162,0.00000
18.00,4.46140,20.045142,-0.000240,20.056380,0.4264,0.170,4.46140,0.00000
19.00,4.46149,20.045185,-0.000236,20.056352,0.4274,0.170,4.46149,0.00000
20.00,4.46272,20.045222,-0.000235,20.056295,0.4285,0.170,4.46272,0.00000
21.00,4.46267,20.045249,-0.000236,20.056240,0.4296,0.170,4.46267,0.00000
22.00,4.46219,20.045328,-0.000237,20.056253,0.4307,0.170,4.46219,0.00000
23.00,4.46137,20.045360,-0.000239,20.056297,0.4317,0.171,4.46137,0.00000
24.00,4.46114,20.045411,-0.000240,20.056397,0.4328,0.171,4.46114,0.00000
25.00,4.46033,20.045444,-0.000241,20.056452,0.4339,0.171,4.46033,0.00000
26.00,4.45934,20.045529,-0.000242,20.056547,0.4350,0.171,4.45934,0.00000
27.00,4.45922,20.045561,-0.000242,20.056616,0.4361,0.171,4.45922,0.00000
28.00,4.45982,20.045640,-0.000241,20.056668,0.4371,0.171,4.45982,0.00000
29.00,4.45956,20.045671,-0.000242,20.056626,0.4382,0.172,4.45956,0.00000
30.00,4.45940,20.045714,-0.000240,20.056625,0.4393,0.172,4.45940,0.00000
31.00,4.45961,20.045678,-0.000238,20.056574,0.4403,0.172,4.45961,0.00000
32.00,4.45965,20.045662,-0.000237,20.056569,0.4413,0.172,4.45965,0.00000
33.00,4.45950,20.045683,-0.000237,20.056559,0.4424,0.172,4.45950,0.00000
34.00,4.45940,20.045718,-0.000236,20.056609,0.4434,0.172,4.45940,0.00000
35.00,4.45999,20.045768,-0.000237,20.056657,0.4445,0.173,4.45999,0.00000
36.00,4.46173,20.045802,-0.000236,20.056632,0.4455,0.173,4.46173,0.00000
37.00,4.46222,20.045842,-0.000239,20.056622,0.4465,0.173,4.46222,0.00000
38.00,4.46224,20.045842,-0.000237,20.056621,0.4475,0.173,4.46224,0.00000
39.00,4.46191,20.045817,-0.000234,20.056577,0.4486,0.173,4.46191,0.00000
40.00,4.46031,20.045806,-0.000233,20.056541,0.4496,0.173,4.46031,0.00000
41.00,4.45953,20.045802,-0.000231,20.056547,0.4506,0.173,4.45953,0.00000
42.00,4.45955,20.045830,-0.000231,20.056533,0.4516,0.173,4.45955,0.00000
43.00,4.45980,20.045860,-0.000234,20.056505,0.4526,0.174,4.45980,0.00000
44.00,4.46035,20.045911,-0.000236,20.056500,0.4536,0.174,4.46035,0.00000
45.00,4.46135,20.045906,-0.000240,20.056437,0.4546,0.174,4.46135,0.00000
46.00,4.46048,20.045957,-0.000240,20.056451,0.4556,0.174,4.46048,0.00000
47.00,4.46006,20.045993,-0.000234,20.056450,0.4566,0.174,4.46006,0.00000
48.00,4.45974,20.045967,-0.000234,20.056410,0.4576,0.174,4.45974,0.00000
49.00,4.45885,20.046046,-0.000234,20.056467,0.4585,0.175,4.45885,0.00000
50.00,4.45883,20.046113,-0.000233,20.056544,0.4594,0.175,4.45883,0.00000
51.00,4.45965,20.046149,-0.000238,20.056567,0.4604,0.175,4.45965,0.00000
52.00,4.45949,20.046186,-0.000242,20.056601,0.4613,0.175,4.45949,0.00000
53.00,4.45940,20.046333,-0.000245,20.056708,0.4622,0.176,4.45940,0.00000
54.00,4.45932,20.046321,-0.000248,20.056667,0.4632,0.176,4.45932,0.00000
55.00,4.45904,20.046295,-0.000245,20.056580,0.4642,0.176,4.45904,0.00000
56.00,4.45919,20.046336,-0.000242,20.056541,0.4651,0.176,4.45919,0.00000
57.00,4.45917,20.046369,-0.000243,20.056512,0.4661,0.176,4.45917,0.00000
58.00,4.45911,20.046357,-0.000239,20.056468,0.4671,0.176,4.45911,0.00000
59.00,4.46010,20.046354,-0.000236,20.056419,0.4680,0.176,4.46010,0.00000
60.00,4.45977,20.046389,-0.000239,20.056467,0.4690,0.177,4.45977,0.00000
@1,0.6000,1.2, 60.101999999999 
61.00,4.45877,20.046391,-0.000240,20.056490,0.4700,0.177,4.45877,0.00000
62.00,4.45528,20.046406,-0.000240,20.056479,0.4710,0.177,4.45528,0.00000
63.00,4.43270,20.046412,-0.000241,20.056484,0.4720,0.177,4.43270,0.00000
64.00,4.40004,20.046489,-0.000243,20.056528,0.4730,0.178,4.40004,0.00000
65.00,4.37064,20.046537,-0.000243,20.056590,0.4739,0.178,4.37064,0.00000
66.00,4.34654,20.046537,-0.000242,20.056617,0.4749,0.178,4.34654,0.00000
67.00,4.33025,20.046553,-0.000240,20.056626,0.4759,0.178,4.33025,0.00000
68.00,4.33673,20.046608,-0.000237,20.056645,0.4769,0.178,4.33673,0.00000
69.00,4.35642,20.046637,-0.000232,20.056673,0.4779,0.178,4.35642,0.00000
70.00,4.37512,20.046613,-0.000228,20.056642,0.4788,0.178,4.37512,0.00000
71.00,4.38946,20.046661,-0.000229,20.056634,0.4797,0.178,4.38946,0.00000
72.00,4.39989,20.046638,-0.000228,20.056597,0.4807,0.179,4.39989,0.00000
73.00,4.40705,20.046598,-0.000227,20.056589,0.4816,0.179,4.40705,0.00000
74.00,4.41170,20.046577,-0.000233,20.056583,0.4825,0.179,4.41170,0.00000
75.00,4.41476,20.046611,-0.000236,20.056572,0.4835,0.179,4.41476,0.00000
76.00,4.41764,20.046673,-0.000238,20.056622,0.4844,0.180,4.41764,0.00000
77.00,4.42009,20.046662,-0.000242,20.056624,0.4854,0.180,4.42009,0.00000
78.00,4.42188,20.046704,-0.000246,20.056645,0.4864,0.180,4.42188,0.00000
79.00,4.42278,20.046780,-0.000246,20.056696,0.4874,0.181,4.42278,0.00000
80.00,4.42381,20.046851,-0.000246,20.056708,0.4883,0.181,4.42381,0.00000
81.00,4.42473,20.046854,-0.000241,20.056698,0.4892,0.181,4.42473,0.00000
82.00,4.42538,20.046957,-0.000238,20.056739,0.4902,0.181,4.42538,0.00000
83.00,4.42641,20.047004,-0.000235,20.056735,0.4911,0.181,4.42641,0.00000
84.00,4.42765,20.046980,-0.000230,20.056688,0.4920,0.181,4.42765,0.00000
85.00,4.42969,20.046951,-0.000232,20.056677,0.4929,0.181,4.42969,0.00000
86.00,4.43146,20.046964,-0.000236,20.056642,0.4938,0.181,4.43146,0.00000
87.00,4.43269,20.046898,-0.000236,20.056599,0.4947,0.181,4.43269,0.00000
88.00,4.43442,20.046899,-0.000238,20.056640,0.4956,0.182,4.43442,0.00000
89.00,4.43585,20.046936,-0.000241,20.056672,0.4965,0.182,4.43585,0.00000
90.00,4.43679,20.047004,-0.000239,20.056704,0.4974,0.182,4.43679,0.00000
91.00,4.43777,20.046997,-0.000239,20.056660,0.4983,0.182,4.43777,0.00000
92.00,4.43853,20.047055,-0.000240,20.056683,0.4992,0.183,4.43853,0.00000
93.00,4.43961,20.047091,-0.000239,20.056640,0.5001,0.183,4.43961,0.00000
94.00,4.44055,20.047085,-0.000236,20.056604,0.5010,0.183,4.44055,0.00000
95.00,4.44058,20.047022,-0.000234,20.056556,0.5019,0.183,4.44058,0.00000
96.00,4.44042,20.047107,-0.000234,20.056623,0.5028,0.183,4.44042,0.00000
97.00,4.44088,20.047136,-0.000233,20.056597,0.5036,0.183,4.44088,0.00000
98.00,4.44064,20.047132,-0.000232,20.056534,0.5045,0.183,4.44064,0.00000
99.00,4.44133,20.047185,-0.000233,20.056515,0.5054,0.183,4.44133,0.00000
100.00,4.44250,20.047258,-0.000236,20.056537,0.5063,0.184,4.44250,0.00000
101.00,4.44382,20.047245,-0.000235,20.056507,0.5072,0.184,4.44382,0.00000
102.00,4.44451,20.047295,-0.000235,20.056557,0.5081,0.184,4.44451,0.00000
103.00,4.44551,20.047386,-0.000234,20.056625,0.5089,0.184,4.44551,0.00000
104.00,4.44576,20.047435,-0.000235,20.056677,0.5098,0.184,4.44576,0.00000
105.00,4.44519,20.047486,-0.000230,20.056691,0.5107,0.184,4.44519,0.00000
106.00,4.44394,20.047526,-0.000231,20.056714,0.5115,0.185,4.44394,0.00000
107.00,4.44374,20.047616,-0.000229,20.056753,0.5124,0.185,4.44374,0.00000
108.00,4.44407,20.047663,-0.000226,20.056774,0.5133,0.185,4.44407,0.00000
109.00,4.44492,20.047720,-0.000225,20.056808,0.5141,0.185,4.44492,0.00000
110.00,4.44625,20.047757,-0.000229,20.056790,0.5150,0.185,4.44625,0.00000
111.00,4.44782,20.047795,-0.000232,20.056752,0.5158,0.185,4.44782,0.00000
112.00,4.44814,20.047827,-0.000230,20.056764,0.5166,0.185,4.44814,0.00000
113.00,4.44754,20.047796,-0.000230,20.056776,0.5175,0.185,4.44754,0.00000
114.00,4.44669,20.047783,-0.000230,20.056759,0.5183,0.186,4.44669,0.00000
115.00,4.44720,20.047816,-0.000228,20.056803,0.5192,0.186,4.44720,0.00000
116.00,4.44755,20.047788,-0.000226,20.056798,0.5200,0.186,4.44755,0.00000
117.00,4.44886,20.047773,-0.000231,20.056776,0.5208,0.186,4.44886,0.00000
118.00,4.44982,20.047808,-0.000233,20.056791,0.5216,0.186,4.44982,0.00000
119.00,4.45027,20.047848,-0.000233,20.056802,0.5224,0.187,4.45027,0.00000
120.00,4.45014,20.047918,-0.000233,20.056845,0.5231,0.187,4.45014,0.00000
121.00,4.44981,20.047999,-0.000230,20.056912,0.5239,0.187,4.44981,0.00000
122.00,4.44978,20.048028,-0.000229,20.056906,0.5247,0.187,4.44978,0.00000
123.00,4.44993,20.047992,-0.000228,20.056858,0.5255,0.187,4.44993,0.00000
124.00,4.45037,20.047976,-0.000225,20.056834,0.5263,0.187,4.45037,0.00000
125.00,4.45031,20.047922,-0.000228,20.056744,0.5271,0.187,4.45031,0.00000
126.00,4.45068,20.047905,-0.000229,20.056715,0.5279,0.187,4.45068,0.00000
127.00,4.45096,20.047896,-0.000229,20.056699,0.5288,0.188,4.45096,0.00000
128.00,4.45077,20.047928,-0.000228,20.056672,0.5296,0.188,4.45077,0.00000
129.00,4.45015,20.047985,-0.000229,20.056691,0.5304,0.188,4.45015,0.00000
130.00,4.45058,20.048048,-0.000229,20.056733,0.5312,0.188,4.45058,0.00000
131.00,4.45113,20.048063,-0.000229,20.056721,0.5320,0.188,4.45113,0.00000
132.00,4.45118,20.048053,-0.000224,20.056722,0.5328,0.188,4.45118,0.00000
133.00,4.45186,20.048094,-0.000225,20.056726,0.5336,0.188,4.45186,0.00000
134.00,4.45187,20.048070,-0.000225,20.056670,0.5345,0.188,4.45187,0.00000
135.00,4.45140,20.048036,-0.000225,20.056659,0.5353,0.188,4.45140,0.00000
136.00,4.45068,20.048069,-0.000224,20.056698,0.5361,0.189,4.45068,0.00000
137.00,4.45037,20.048106,-0.000227,20.056681,0.5369,0.189,4.45037,0.00000
138.00,4.44983,20.048100,-0.000229,20.056657,0.5377,0.189,4.44983,0.00000
139.00,4.44960,20.048141,-0.000230,20.056682,0.5385,0.189,4.44960,0.00000
140.00,4.44923,20.048136,-0.000228,20.056582,0.5394,0.189,4.44923,0.00000
141.00,4.44920,20.048125,-0.000225,20.056502,0.5402,0.189,4.44920,0.00000
142.00,4.44967,20.048095,-0.000224,20.056455,0.5410,0.190,4.44967,0.00000
143.00,4.44922,20.048094,-0.000223,20.056498,0.5418,0.190,4.44922,0.00000
144.00,4.45058,20.048100,-0.000227,20.056499,0.5426,0.190,4.45058,0.00000
145.00,4.45184,20.048153,-0.000228,20.056546,0.5434,0.190,4.45184,0.00000
146.00,4.45275,20.048218,-0.000232,20.056610,0.5442,0.191,4.45275,0.00000
147.00,4.45192,20.048312,-0.000235,20.056652,0.5450,0.191,4.45192,0.00000
148.00,4.45211,20.048413,-0.000234,20.056652,0.5458,0.191,4.45211,0.00000
149.00,4.45120,20.048428,-0.000230,20.056621,0.5465,0.191,4.45120,0.00000
150.00,4.45026,20.048429,-0.000231,20.056656,0.5473,0.191,4.45026,0.00000
151.00,4.44971,20.048481,-0.000230,20.056685,0.5480,0.191,4.44971,0.00000
152.00,4.45011,20.048509,-0.000229,20.056726,0.5488,0.192,4.45011,0.00000
153.00,4.45014,20.048529,-0.000230,20.056752,0.5495,0.192,4.45014,0.00000
154.00,4.44995,20.048596,-0.000230,20.056845,0.5502,0.192,4.44995,0.00000
155.00,4.44948,20.048686,-0.000229,20.056863,0.5509,0.192,4.44948,0.00000
156.00,4.44939,20.048656,-0.000227,20.056805,0.5516,0.192,4.44939,0.00000
157.00,4.44902,20.048722,-0.000225,20.056801,0.5523,0.192,4.44902,0.00000
158.00,4.44835,20.048747,-0.000225,20.056789,0.5530,0.192,4.44835,0.00000
159.00,4.44796,20.048802,-0.000221,20.056745,0.5537,0.192,4.44796,0.00000
160.00,4.44779,20.048774,-0.000218,20.056703,0.5544,0.192,4.44779,0.00000
161.00,4.44695,20.048763,-0.000214,20.056679,0.5551,0.192,4.44695,0.00000
162.00,4.44646,20.048743,-0.000211,20.056706,0.5558,0.192,4.44646,0.00000
163.00,4.44683,20.048785,-0.000212,20.056741,0.5564,0.192,4.44683,0.00000
164.00,4.44753,20.048759,-0.000215,20.056710,0.5571,0.192,4.44753,0.00000
165.00,4.44792,20.048826,-0.000217,20.056774,0.5577,0.193,4.44792,0.00000
166.00,4.44847,20.048900,-0.000219,20.056858,0.5583,0.193,4.44847,0.00000
167.00,4.44882,20.048946,-0.000222,20.056828,0.5588,0.193,4.44882,0.00000
168.00,4.44877,20.048976,-0.000218,20.056830,0.5594,0.193,4.44877,0.00000
169.00,4.44865,20.049030,-0.000218,20.056874,0.5600,0.193,4.44865,0.00000
170.00,4.44856,20.049043,-0.000222,20.056904,0.5605,0.193,4.44856,0.00000
171.00,4.44828,20.049123,-0.000223,20.056947,0.5611,0.194,4.44828,0.00000
172.00,4.44868,20.049178,-0.000219,20.056993,0.5616,0.194,4.44868,0.00000
173.00,4.44931,20.049204,-0.000220,20.056991,0.5621,0.194,4.44931,0.00000
174.00,4.44929,20.049251,-0.000220,20.057032,0.5626,0.194,4.44929,0.00000
175.00,4.44937,20.049278,-0.000217,20.056977,0.5631,0.194,4.44937,0.00000
176.00,4.44953,20.049349,-0.000217,20.056959,0.5636,0.194,4.44953,0.00000
177.00,4.44740,20.049360,-0.000221,20.056958,0.5640,0.195,4.44740,0.00000
178.00,4.44640,20.049337,-0.000223,20.056937,0.5645,0.195,4.44640,0.00000
179.00,4.44582,20.049296,-0.000220,20.056889,0.5649,0.195,4.44582,0.00000
180.00,4.44561,20.049360,-0.000220,20.056951,0.5654,0.195,4.44561,0.00000
@2,2.5001,5.0, 180.099000000002 
181.00,4.44545,20.049304,-0.000219,20.056969,0.5658,0.195,4.44545,0.00000
182.00,4.44398,20.049324,-0.000214,20.056937,0.5663,0.195,4.44398,0.00000
183.00,4.42370,20.049392,-0.000209,20.056932,0.5667,0.195,4.42370,0.00000
184.00,4.37895,20.049418,-0.000210,20.056939,0.5672,0.195,4.37895,0.00000
185.00,4.31197,20.049451,-0.000209,20.056947,0.5677,0.195,4.31197,0.00000
186.00,4.22746,20.049513,-0.000210,20.056955,0.5682,0.195,4.22746,0.00000
187.00,4.13680,20.049507,-0.000216,20.056974,0.5687,0.196,4.13680,0.00000
188.00,4.06855,20.049505,-0.000221,20.056989,0.5692,0.196,4.06855,0.00000
189.00,4.03799,20.049614,-0.000221,20.057050,0.5697,0.196,4.03799,0.00000
190.00,4.04116,20.049602,-0.000222,20.056993,0.5702,0.196,4.04116,0.00000
191.00,4.07061,20.049635,-0.000222,20.056942,0.5707,0.196,4.07061,0.00000
192.00,4.11656,20.049727,-0.000221,20.056940,0.5712,0.197,4.11656,0.00000
193.00,4.16245,20.049781,-0.000220,20.056922,0.5717,0.197,4.16245,0.00000
194.00,4.19774,20.049777,-0.000222,20.056845,0.5722,0.197,4.19774,0.00000
195.00,4.22447,20.049813,-0.000224,20.056874,0.5727,0.197,4.22447,0.00000
196.00,4.24453,20.049794,-0.000225,20.056890,0.5732,0.197,4.24453,0.00000
197.00,4.25826,20.049744,-0.000224,20.056919,0.5737,0.197,4.25826,0.00000
198.00,4.26995,20.049745,-0.000222,20.056952,0.5743,0.197,4.26995,0.00000
199.00,4.28097,20.049716,-0.000226,20.056955,0.5747,0.198,4.28097,0.00000
200.00,4.29085,20.049766,-0.000221,20.056985,0.5753,0.198,4.29085,0.00000
201.00,4.29984,20.049757,-0.000217,20.056938,0.5758,0.198,4.29984,0.00000
202.00,4.30843,20.049851,-0.000215,20.056949,0.5764,0.198,4.30843,0.00000
203.00,4.31604,20.049889,-0.000216,20.056974,0.5770,0.198,4.31604,0.00000
204.00,4.32230,20.049957,-0.000211,20.056994,0.5776,0.198,4.32230,0.00000
205.00,4.32817,20.049932,-0.000210,20.056996,0.5782,0.198,4.32817,0.00000
206.00,4.33445,20.050012,-0.000211,20.057103,0.5788,0.198,4.33445,0.00000
207.00,4.34083,20.049915,-0.000211,20.057044,0.5794,0.198,4.34083,0.00000
208.00,4.34675,20.049902,-0.000213,20.057021,0.5799,0.198,4.34675,0.00000
209.00,4.35231,20.049924,-0.000213,20.057084,0.5805,0.198,4.35231,0.00000
210.00,4.35628,20.049925,-0.000213,20.057034,0.5811,0.199,4.35628,0.00000
211.00,4.35899,20.049905,-0.000216,20.056939,0.5817,0.199,4.35899,0.00000
212.00,4.36232,20.049979,-0.000218,20.056968,0.5823,0.199,4.36232,0.00000
213.00,4.36526,20.049993,-0.000218,20.056972,0.5830,0.199,4.36526,0.00000
214.00,4.36884,20.049955,-0.000217,20.056909,0.5836,0.199,4.36884,0.00000
215.00,4.37293,20.050004,-0.000220,20.056949,0.5843,0.199,4.37293,0.00000
216.00,4.37660,20.050027,-0.000219,20.056970,0.5849,0.200,4.37660,0.00000
217.00,4.37947,20.049955,-0.000218,20.056901,0.5856,0.200,4.37947,0.00000
218.00,4.38216,20.049962,-0.000220,20.056859,0.5862,0.200,4.38216,0.00000
219.00,4.38444,20.050017,-0.000223,20.056861,0.5868,0.200,4.38444,0.00000
220.00,4.38649,20.049937,-0.000223,20.056733,0.5875,0.200,4.38649,0.00000
221.00,4.38884,20.049948,-0.000222,20.056671,0.5881,0.201,4.38884,0.00000
222.00,4.39159,20.050069,-0.000221,20.056720,0.5887,0.201,4.39159,0.00000
223.00,4.39406,20.050104,-0.000219,20.056706,0.5893,0.201,4.39406,0.00000
224.00,4.39621,20.050071,-0.000219,20.056675,0.5899,0.201,4.39621,0.00000
225.00,4.39915,20.050180,-0.000218,20.056780,0.5905,0.201,4.39915,0.00000
226.00,4.40191,20.050196,-0.000217,20.056820,0.5911,0.201,4.40191,0.00000
227.00,4.40385,20.050257,-0.000219,20.056830,0.5917,0.201,4.40385,0.00000
228.00,4.40531,20.050270,-0.000217,20.056820,0.5923,0.201,4.40531,0.00000
229.00,4.40666,20.050371,-0.000216,20.056900,0.5929,0.201,4.40666,0.00000
230.00,4.40808,20.050415,-0.000218,20.056912,0.5935,0.202,4.40808,0.00000
231.00,4.40985,20.050385,-0.000217,20.056832,0.5941,0.202,4.40985,0.00000
232.00,4.41091,20.050371,-0.000218,20.056839,0.5947,0.202,4.41091,0.00000
233.00,4.41275,20.050431,-0.000219,20.056912,0.5953,0.202,4.41275,0.00000
234.00,4.41497,20.050443,-0.000217,20.056890,0.5959,0.202,4.41497,0.00000
235.00,4.41538,20.050398,-0.000215,20.056820,0.5964,0.202,4.41538,0.00000
236.00,4.41457,20.050497,-0.000214,20.056897,0.5970,0.202,4.41457,0.00000
237.00,4.41575,20.050502,-0.000212,20.056889,0.5976,0.202,4.41575,0.00000
238.00,4.41608,20.050486,-0.000212,20.056835,0.5981,0.202,4.41608,0.00000
239.00,4.41597,20.050500,-0.000215,20.056812,0.5987,0.203,4.41597,0.00000
240.00,4.41646,20.050604,-0.000215,20.056871,0.5993,0.203,4.41646,0.00000
241.00,4.41824,20.050647,-0.000214,20.056944,0.5998,0.203,4.41824,0.00000
242.00,4.41944,20.050699,-0.000216,20.057016,0.6004,0.203,4.41944,0.00000
243.00,4.42074,20.050744,-0.000214,20.057065,0.6009,0.203,4.42074,0.00000
244.00,4.42184,20.050711,-0.000213,20.057033,0.6015,0.203,4.42184,0.00000
245.00,4.42354,20.050645,-0.000215,20.056986,0.6020,0.203,4.42354,0.00000
246.00,4.42452,20.050656,-0.000216,20.056966,0.6025,0.203,4.42452,0.00000
247.00,4.42450,20.050634,-0.000214,20.056849,0.6031,0.204,4.42450,0.00000
248.00,4.42531,20.050681,-0.000211,20.056817,0.6036,0.204,4.42531,0.00000
249.00,4.42585,20.050736,-0.000211,20.056827,0.6041,0.204,4.42585,0.00000
250.00,4.42698,20.050863,-0.000210,20.056849,0.6047,0.204,4.42698,0.00000
251.00,4.42847,20.050900,-0.000210,20.056817,0.6052,0.204,4.42847,0.00000
252.00,4.42944,20.050895,-0.000211,20.056855,0.6057,0.204,4.42944,0.00000
253.00,4.42951,20.050838,-0.000213,20.056842,0.6062,0.204,4.42951,0.00000
254.00,4.43002,20.050922,-0.000212,20.056923,0.6068,0.204,4.43002,0.00000
255.00,4.42926,20.050879,-0.000212,20.056914,0.6073,0.205,4.42926,0.00000
256.00,4.42893,20.050935,-0.000211,20.056945,0.6078,0.205,4.42893,0.00000
257.00,4.42910,20.050996,-0.000212,20.056900,0.6084,0.205,4.42910,0.00000
258.00,4.42978,20.051054,-0.000214,20.056904,0.6090,0.205,4.42978,0.00000
259.00,4.43077,20.051026,-0.000213,20.056827,0.6095,0.205,4.43077,0.00000
260.00,4.43221,20.051041,-0.000212,20.056822,0.6100,0.205,4.43221,0.00000
261.00,4.43265,20.050980,-0.000212,20.056779,0.6105,0.205,4.43265,0.00000
262.00,4.43317,20.050981,-0.000209,20.056792,0.6110,0.205,4.43317,0.00000
263.00,4.43371,20.051034,-0.000207,20.056846,0.6116,0.205,4.43371,0.00000
264.00,4.43317,20.051082,-0.000206,20.056893,0.6121,0.205,4.43317,0.00000
265.00,4.43246,20.051135,-0.000206,20.056938,0.6126,0.205,4.43246,0.00000
266.00,4.43255,20.051102,-0.000205,20.056884,0.6132,0.205,4.43255,0.00000
267.00,4.43308,20.051170,-0.000206,20.056930,0.6138,0.205,4.43308,0.00000
268.00,4.43336,20.051148,-0.000207,20.056869,0.6143,0.205,4.43336,0.00000
269.00,4.43331,20.051143,-0.000209,20.056866,0.6149,0.206,4.43331,0.00000
270.00,4.43363,20.051156,-0.000211,20.056819,0.6154,0.206,4.43363,0.00000
271.00,4.43374,20.051200,-0.000213,20.056822,0.6160,0.206,4.43374,0.00000
272.00,4.43404,20.051206,-0.000212,20.056785,0.6165,0.206,4.43404,0.00000
273.00,4.43367,20.051225,-0.000213,20.056811,0.6170,0.206,4.43367,0.00000
274.00,4.43477,20.051238,-0.000214,20.056832,0.6175,0.206,4.43477,0.00000
275.00,4.43583,20.051240,-0.000211,20.056849,0.6180,0.206,4.43583,0.00000
276.00,4.43625,20.051309,-0.000209,20.056899,0.6185,0.206,4.43625,0.00000
277.00,4.43630,20.051367,-0.000210,20.056933,0.6189,0.206,4.43630,0.00000
278.00,4.43721,20.051449,-0.000210,20.056962,0.6194,0.207,4.43721,0.00000
279.00,4.43826,20.051481,-0.000209,20.056920,0.6198,0.207,4.43826,0.00000
280.00,4.43829,20.051467,-0.000213,20.056863,0.6202,0.207,4.43829,0.00000
281.00,4.43838,20.051503,-0.000215,20.056866,0.6206,0.207,4.43838,0.00000
282.00,4.43760,20.051486,-0.000217,20.056832,0.6210,0.207,4.43760,0.00000
283.00,4.43723,20.051484,-0.000218,20.056805,0.6214,0.208,4.43723,0.00000
284.00,4.43578,20.051539,-0.000219,20.056774,0.6218,0.208,4.43578,0.00000
285.00,4.43529,20.051624,-0.000220,20.056878,0.6222,0.208,4.43529,0.00000
286.00,4.43566,20.051604,-0.000218,20.056851,0.6226,0.208,4.43566,0.00000
287.00,4.43679,20.051609,-0.000216,20.056845,0.6230,0.208,4.43679,0.00000
288.00,4.43768,20.051584,-0.000215,20.056803,0.6235,0.208,4.43768,0.00000
289.00,4.43883,20.051572,-0.000215,20.056838,0.6239,0.208,4.43883,0.00000
290.00,4.43964,20.051568,-0.000215,20.056746,0.6243,0.208,4.43964,0.00000
291.00,4.44045,20.051593,-0.000216,20.056742,0.6248,0.208,4.44045,0.00000
292.00,4.44045,20.051637,-0.000217,20.056742,0.6253,0.209,4.44045,0.00000
293.00,4.43993,20.051661,-0.000218,20.056706,0.6258,0.209,4.43993,0.00000
294.00,4.43890,20.051705,-0.000219,20.056673,0.6263,0.209,4.43890,0.00000
295.00,4.43825,20.051742,-0.000218,20.056682,0.6268,0.209,4.43825,0.00000
296.00,4.43693,20.051780,-0.000223,20.056673,0.6273,0.209,4.43693,0.00000
297.00,4.43625,20.051740,-0.000225,20.056625,0.6277,0.209,4.43625,0.00000
298.00,4.43565,20.051730,-0.000225,20.056598,0.6282,0.210,4.43565,0.00000
299.00,4.43679,20.051751,-0.000223,20.056577,0.6287,0.210,4.43679,0.00000
300.00,4.43715,20.051755,-0.000222,20.056538,0.6293,0.210,4.43715,0.00000
301.00,4.43745,20.051777,-0.000219,20.056533,0.6298,0.210,4.43745,0.00000
302.00,4.43762,20.051871,-0.000219,20.056562,0.6303,0.210,4.43762,0.00000
303.00,4.43775,20.052002,-0.000222,20.056622,0.6308,0.210,4.43775,0.00000
304.00,4.43719,20.052041,-0.000225,20.056628,0.6314,0.210,4.43719,0.00000
305.00,4.43647,20.052066,-0.000225,20.056685,0.6319,0.210,4.43647,0.00000
306.00,4.43701,20.052074,-0.000222,20.056671,0.6325,0.210,4.43701,0.00000
307.00,4.43715,20.052083,-0.000221,20.056669,0.6330,0.211,4.43715,0.00000
308.00,4.43786,20.052098,-0.000218,20.056663,0.6336,0.210,4.43786,0.00000
309.00,4.43798,20.052047,-0.000213,20.056636,0.6341,0.210,4.43798,0.00000
310.00,4.43801,20.052130,-0.000212,20.056641,0.6347,0.210,4.43801,0.00000
311.00,4.43676,20.052182,-0.000218,20.056681,0.6352,0.211,4.43676,0.00000
312.00,4.43689,20.052214,-0.000218,20.056710,0.6358,0.211,4.43689,0.00000
313.00,4.43642,20.052246,-0.000220,20.056735,0.6363,0.211,4.43642,0.00000
314.00,4.43594,20.052345,-0.000219,20.056790,0.6369,0.211,4.43594,0.00000
315.00,4.43633,20.052261,-0.000221,20.056736,0.6375,0.211,4.43633,0.00000
316.00,4.43715,20.052268,-0.000217,20.056727,0.6381,0.211,4.43715,0.00000
317.00,4.43599,20.052215,-0.000216,20.056683,0.6387,0.211,4.43599,0.00000
318.00,4.43579,20.052156,-0.000216,20.056625,0.6393,0.211,4.43579,0.00000
319.00,4.43610,20.052167,-0.000220,20.056586,0.6399,0.212,4.43610,0.00000
320.00,4.43668,20.052254,-0.000220,20.056653,0.6405,0.212,4.43668,0.00000
321.00,4.43714,20.052220,-0.000218,20.056607,0.6410,0.212,4.43714,0.00000
322.00,4.43808,20.052297,-0.000217,20.056650,0.6416,0.212,4.43808,0.00000
323.00,4.43816,20.052269,-0.000216,20.056638,0.6422,0.212,4.43816,0.00000
324.00,4.43731,20.052232,-0.000212,20.056610,0.6427,0.212,4.43731,0.00000
325.00,4.43716,20.052269,-0.000214,20.056623,0.6433,0.212,4.43716,0.00000
326.00,4.43774,20.052344,-0.000220,20.056634,0.6439,0.213,4.43774,0.00000
327.00,4.43866,20.052341,-0.000221,20.056573,0.6444,0.213,4.43866,0.00000
328.00,4.43897,20.052411,-0.000219,20.056610,0.6449,0.213,4.43897,0.00000
329.00,4.43941,20.052404,-0.000222,20.056607,0.6455,0.213,4.43941,0.00000
330.00,4.43950,20.052412,-0.000223,20.056568,0.6460,0.213,4.43950,0.00000
331.00,4.43844,20.052489,-0.000219,20.056582,0.6466,0.213,4.43844,0.00000
332.00,4.43743,20.052580,-0.000221,20.056644,0.6471,0.213,4.43743,0.00000
333.00,4.43678,20.052662,-0.000223,20.056671,0.6477,0.214,4.43678,0.00000
334.00,4.43678,20.052756,-0.000223,20.056674,0.6482,0.214,4.43678,0.00000
335.00,4.43623,20.052748,-0.000222,20.056609,0.6488,0.214,4.43623,0.00000
336.00,4.43609,20.052692,-0.000224,20.056585,0.6494,0.214,4.43609,0.00000
337.00,4.43643,20.052677,-0.000222,20.056558,0.6499,0.214,4.43643,0.00000
338.00,4.43787,20.052711,-0.000220,20.056530,0.6505,0.214,4.43787,0.00000
339.00,4.43886,20.052749,-0.000222,20.056550,0.6510,0.214,4.43886,0.00000
340.00,4.43873,20.052814,-0.000222,20.056633,0.6516,0.214,4.43873,0.00000
341.00,4.43823,20.052840,-0.000222,20.056650,0.6521,0.214,4.43823,0.00000
342.00,4.43765,20.052837,-0.000225,20.056606,0.6526,0.214,4.43765,0.00000
343.00,4.43646,20.052875,-0.000229,20.056601,0.6531,0.215,4.43646,0.00000
344.00,4.43533,20.052889,-0.000226,20.056594,0.6536,0.215,4.43533,0.00000
345.00,4.43471,20.052873,-0.000225,20.056548,0.6541,0.215,4.43471,0.00000
346.00,4.43533,20.052908,-0.000223,20.056541,0.6546,0.215,4.43533,0.00000
347.00,4.43585,20.052946,-0.000221,20.056529,0.6551,0.215,4.43585,0.00000
348.00,4.43626,20.052945,-0.000219,20.056595,0.6556,0.215,4.43626,0.00000
349.00,4.43657,20.052994,-0.000220,20.056626,0.6561,0.215,4.43657,0.00000
350.00,4.43713,20.053045,-0.000219,20.056649,0.6566,0.215,4.43713,0.00000
351.00,4.43674,20.053044,-0.000218,20.056663,0.6571,0.215,4.43674,0.00000
352.00,4.43668,20.053091,-0.000216,20.056726,0.6576,0.215,4.43668,0.00000
353.00,4.43677,20.053078,-0.000218,20.056670,0.6582,0.215,4.43677,0.00000
354.00,4.43626,20.053054,-0.000219,20.056643,0.6587,0.215,4.43626,0.00000
355.00,4.43626,20.053090,-0.000222,20.056628,0.6592,0.216,4.43626,0.00000
356.00,4.43643,20.053186,-0.000226,20.056663,0.6598,0.216,4.43643,0.00000
357.00,4.43628,20.053223,-0.000228,20.056670,0.6603,0.216,4.43628,0.00000
358.00,4.43602,20.053318,-0.000226,20.056682,0.6609,0.217,4.43602,0.00000
359.00,4.43696,20.053311,-0.000226,20.056657,0.6614,0.217,4.43696,0.00000
360.00,4.43756,20.053342,-0.000224,20.056674,0.6619,0.217,4.43756,0.00000
@3,2.5001,5.0, 360.057000000001 
361.00,4.43792,20.053367,-0.000222,20.056674,0.6625,0.217,4.43792,0.00000
362.00,4.43465,20.053418,-0.000221,20.056676,0.6631,0.217,4.43465,0.00000
363.00,4.41638,20.053435,-0.000223,20.056699,0.6636,0.217,4.41638,0.00000
364.00,4.37518,20.053542,-0.000221,20.056724,0.6642,0.217,4.37518,0.00000
365.00,4.31299,20.053559,-0.000221,20.056746,0.6648,0.217,4.31299,0.00000
366.00,4.23383,20.053580,-0.000228,20.056776,0.6654,0.218,4.23383,0.00000
367.00,4.14854,20.053531,-0.000230,20.056734,0.6660,0.218,4.14854,0.00000
368.00,4.08316,20.053524,-0.000230,20.056697,0.6666,0.218,4.08316,0.00000
369.00,4.05272,20.053528,-0.000229,20.056714,0.6672,0.218,4.05272,0.00000
370.00,4.05413,20.053511,-0.000227,20.056651,0.6678,0.218,4.05413,0.00000
371.00,4.08034,20.053520,-0.000219,20.056589,0.6684,0.218,4.08034,0.00000
372.00,4.12300,20.053563,-0.000218,20.056616,0.6690,0.218,4.12300,0.00000
373.00,4.16456,20.053518,-0.000216,20.056592,0.6696,0.218,4.16456,0.00000
374.00,4.19820,20.053490,-0.000216,20.056583,0.6702,0.218,4.19820,0.00000
375.00,4.22306,20.053544,-0.000216,20.056654,0.6707,0.218,4.22306,0.00000
376.00,4.24179,20.053573,-0.000216,20.056674,0.6713,0.218,4.24179,0.00000
377.00,4.25599,20.053567,-0.000213,20.056673,0.6718,0.218,4.25599,0.00000
378.00,4.26816,20.053597,-0.000214,20.056685,0.6723,0.218,4.26816,0.00000
379.00,4.27825,20.053582,-0.000216,20.056633,0.6729,0.219,4.27825,0.00000
380.00,4.28868,20.053538,-0.000214,20.056559,0.6734,0.219,4.28868,0.00000
381.00,4.29894,20.053469,-0.000214,20.056463,0.6739,0.219,4.29894,0.00000
382.00,4.30812,20.053462,-0.000216,20.056425,0.6744,0.219,4.30812,0.00000
383.00,4.31580,20.053483,-0.000216,20.056421,0.6750,0.219,4.31580,0.00000
384.00,4.32264,20.053569,-0.000215,20.056501,0.6755,0.219,4.32264,0.00000
385.00,4.32808,20.053608,-0.000218,20.056487,0.6760,0.219,4.32808,0.00000
386.00,4.33233,20.053666,-0.000218,20.056534,0.6766,0.220,4.33233,0.00000
387.00,4.33728,20.053730,-0.000213,20.056545,0.6771,0.219,4.33728,0.00000
388.00,4.34284,20.053720,-0.000210,20.056513,0.6777,0.219,4.34284,0.00000
389.00,4.34790,20.053744,-0.000208,20.056536,0.6783,0.219,4.34790,0.00000
390.00,4.35258,20.053864,-0.000206,20.056624,0.6789,0.219,4.35258,0.00000
391.00,4.35748,20.053927,-0.000205,20.056689,0.6794,0.220,4.35748,0.00000
392.00,4.36116,20.053961,-0.000205,20.056719,0.6800,0.220,4.36116,0.00000
393.00,4.36421,20.053999,-0.000207,20.056765,0.6805,0.220,4.36421,0.00000
394.00,4.36661,20.054016,-0.000205,20.056752,0.6810,0.220,4.36661,0.00000
395.00,4.36892,20.053981,-0.000206,20.056737,0.6815,0.220,4.36892,0.00000
396.00,4.37194,20.054010,-0.000203,20.056756,0.6820,0.220,4.37194,0.00000
397.00,4.37494,20.054033,-0.000203,20.056743,0.6825,0.220,4.37494,0.00000
398.00,4.37807,20.054082,-0.000201,20.056784,0.6830,0.220,4.37807,0.00000
399.00,4.38091,20.054062,-0.000202,20.056746,0.6834,0.220,4.38091,0.00000
400.00,4.38437,20.054122,-0.000199,20.056765,0.6839,0.220,4.38437,0.00000
401.00,4.38597,20.054145,-0.000204,20.056765,0.6844,0.221,4.38597,0.00000
402.00,4.38716,20.054169,-0.000208,20.056795,0.6849,0.221,4.38716,0.00000
403.00,4.38751,20.054210,-0.000207,20.056764,0.6854,0.221,4.38751,0.00000
404.00,4.38832,20.054288,-0.000210,20.056817,0.6859,0.221,4.38832,0.00000
405.00,4.38880,20.054253,-0.000212,20.056811,0.6863,0.221,4.38880,0.00000
406.00,4.39031,20.054229,-0.000209,20.056716,0.6868,0.221,4.39031,0.00000
407.00,4.39270,20.054264,-0.000209,20.056716,0.6872,0.221,4.39270,0.00000
408.00,4.39496,20.054243,-0.000209,20.056735,0.6877,0.221,4.39496,0.00000
409.00,4.39657,20.054233,-0.000210,20.056752,0.6881,0.222,4.39657,0.00000
410.00,4.39804,20.054309,-0.000210,20.056813,0.6886,0.222,4.39804,0.00000
411.00,4.39963,20.054369,-0.000212,20.056919,0.6891,0.222,4.39963,0.00000
412.00,4.40080,20.054379,-0.000209,20.056904,0.6895,0.222,4.40080,0.00000
413.00,4.40212,20.054424,-0.000208,20.056865,0.6900,0.222,4.40212,0.00000
414.00,4.40374,20.054425,-0.000209,20.056814,0.6904,0.222,4.40374,0.00000
415.00,4.40450,20.054403,-0.000213,20.056735,0.6908,0.222,4.40450,0.00000
416.00,4.40470,20.054423,-0.000211,20.056710,0.6912,0.222,4.40470,0.00000
417.00,4.40442,20.054475,-0.000211,20.056734,0.6916,0.222,4.40442,0.00000
418.00,4.40508,20.054516,-0.000214,20.056775,0.6920,0.223,4.40508,0.00000
419.00,4.40623,20.054629,-0.000209,20.056851,0.6924,0.223,4.40623,0.00000
420.00,4.40793,20.054630,-0.000208,20.056822,0.6928,0.223,4.40793,0.00000
421.00,4.40908,20.054652,-0.000209,20.056758,0.6932,0.223,4.40908,0.00000
422.00,4.40998,20.054691,-0.000211,20.056771,0.6936,0.223,4.40998,0.00000
423.00,4.41077,20.054727,-0.000210,20.056749,0.6939,0.223,4.41077,0.00000
424.00,4.41068,20.054682,-0.000212,20.056636,0.6943,0.223,4.41068,0.00000
425.00,4.41090,20.054732,-0.000212,20.056686,0.6946,0.223,4.41090,0.00000
426.00,4.41167,20.054744,-0.000212,20.056724,0.6950,0.223,4.41167,0.00000
427.00,4.41222,20.054775,-0.000214,20.056733,0.6953,0.223,4.41222,0.00000
428.00,4.41195,20.054810,-0.000215,20.056731,0.6956,0.224,4.41195,0.00000
429.00,4.41228,20.054827,-0.000216,20.056777,0.6959,0.224,4.41228,0.00000
430.00,4.41275,20.054860,-0.000217,20.056769,0.6963,0.224,4.41275,0.00000
431.00,4.41342,20.054869,-0.000220,20.056730,0.6966,0.224,4.41342,0.00000
432.00,4.41368,20.054844,-0.000217,20.056721,0.6969,0.224,4.41368,0.00000
433.00,4.41445,20.054783,-0.000218,20.056688,0.6973,0.224,4.41445,0.00000
434.00,4.41503,20.054871,-0.000218,20.056725,0.6976,0.225,4.41503,0.00000
435.00,4.41477,20.054934,-0.000216,20.056741,0.6979,0.225,4.41477,0.00000
436.00,4.41508,20.055008,-0.000213,20.056822,0.6982,0.224,4.41508,0.00000
437.00,4.41675,20.054968,-0.000210,20.056794,0.6986,0.224,4.41675,0.00000
438.00,4.41777,20.055035,-0.000204,20.056830,0.6989,0.224,4.41777,0.00000
439.00,4.41840,20.055061,-0.000201,20.056844,0.6992,0.224,4.41840,0.00000
440.00,4.41891,20.054998,-0.000200,20.056790,0.6995,0.224,4.41891,0.00000
441.00,4.41921,20.055008,-0.000199,20.056776,0.6998,0.224,4.41921,0.00000
442.00,4.41903,20.055078,-0.000200,20.056760,0.7001,0.224,4.41903,0.00000
443.00,4.41902,20.055054,-0.000204,20.056760,0.7005,0.225,4.41902,0.00000
444.00,4.41948,20.055017,-0.000206,20.056695,0.7008,0.225,4.41948,0.00000
445.00,4.41994,20.055093,-0.000207,20.056736,0.7011,0.225,4.41994,0.00000
446.00,4.41933,20.055072,-0.000211,20.056698,0.7015,0.225,4.41933,0.00000
447.00,4.41892,20.055084,-0.000214,20.056691,0.7018,0.226,4.41892,0.00000
448.00,4.41869,20.055186,-0.000214,20.056764,0.7021,0.226,4.41869,0.00000
449.00,4.41888,20.055184,-0.000215,20.056770,0.7024,0.226,4.41888,0.00000
450.00,4.41952,20.055172,-0.000216,20.056747,0.7027,0.226,4.41952,0.00000
451.00,4.42069,20.055232,-0.000213,20.056781,0.7030,0.226,4.42069,0.00000
452.00,4.42171,20.055314,-0.000210,20.056820,0.7033,0.226,4.42171,0.00000
453.00,4.42246,20.055284,-0.000213,20.056686,0.7035,0.226,4.42246,0.00000
454.00,4.42206,20.055387,-0.000213,20.056756,0.7038,0.226,4.42206,0.00000
455.00,4.42245,20.055434,-0.000215,20.056789,0.7041,0.226,4.42245,0.00000
456.00,4.42254,20.055411,-0.000217,20.056723,0.7043,0.227,4.42254,0.00000
457.00,4.42266,20.055412,-0.000216,20.056739,0.7046,0.227,4.42266,0.00000
458.00,4.42247,20.055452,-0.000215,20.056787,0.7048,0.227,4.42247,0.00000
459.00,4.42212,20.055456,-0.000213,20.056708,0.7051,0.227,4.42212,0.00000
460.00,4.42114,20.055459,-0.000213,20.056667,0.7053,0.227,4.42114,0.00000
461.00,4.42143,20.055515,-0.000210,20.056705,0.7056,0.227,4.42143,0.00000
462.00,4.42066,20.055563,-0.000211,20.056736,0.7059,0.227,4.42066,0.00000
463.00,4.42075,20.055531,-0.000211,20.056712,0.7062,0.227,4.42075,0.00000
464.00,4.42186,20.055512,-0.000212,20.056706,0.7065,0.227,4.42186,0.00000
465.00,4.42242,20.055572,-0.000210,20.056771,0.7067,0.227,4.42242,0.00000
466.00,4.42293,20.055586,-0.000214,20.056774,0.7070,0.227,4.42293,0.00000
467.00,4.42294,20.055575,-0.000214,20.056694,0.7072,0.228,4.42294,0.00000
468.00,4.42327,20.055696,-0.000213,20.056746,0.7074,0.228,4.42327,0.00000
469.00,4.42340,20.055686,-0.000212,20.056735,0.7077,0.228,4.42340,0.00000
470.00,4.42361,20.055668,-0.000213,20.056660,0.7079,0.228,4.42361,0.00000
471.00,4.42348,20.055733,-0.000210,20.056686,0.7082,0.228,4.42348,0.00000
472.00,4.42474,20.055743,-0.000210,20.056654,0.7085,0.228,4.42474,0.00000
473.00,4.42455,20.055734,-0.000210,20.056671,0.7087,0.228,4.42455,0.00000
474.00,4.42442,20.055792,-0.000213,20.056693,0.7091,0.228,4.42442,0.00000
475.00,4.42379,20.055803,-0.000212,20.056758,0.7094,0.228,4.42379,0.00000
476.00,4.42382,20.055734,-0.000210,20.056725,0.7097,0.228,4.42382,0.00000
477.00,4.42361,20.055731,-0.000210,20.056751,0.7100,0.228,4.42361,0.00000
478.00,4.42378,20.055712,-0.000210,20.056720,0.7103,0.228,4.42378,0.00000
479.00,4.42412,20.055686,-0.000211,20.056710,0.7106,0.228,4.42412,0.00000
480.00,4.42500,20.055773,-0.000214,20.056730,0.7110,0.229,4.42500,0.00000
481.00,4.42449,20.055834,-0.000217,20.056723,0.7113,0.229,4.42449,0.00000
482.00,4.42342,20.055901,-0.000216,20.056762,0.7116,0.229,4.42342,0.00000
483.00,4.42275,20.055968,-0.000214,20.056796,0.7119,0.229,4.42275,0.00000
484.00,4.42215,20.056005,-0.000212,20.056785,0.7122,0.229,4.42215,0.00000
485.00,4.42184,20.056009,-0.000212,20.056743,0.7125,0.229,4.42184,0.00000
486.00,4.42164,20.056017,-0.000211,20.056774,0.7128,0.229,4.42164,0.00000
487.00,4.42249,20.056000,-0.000212,20.056761,0.7130,0.229,4.42249,0.00000
488.00,4.42493,20.055981,-0.000212,20.056714,0.7134,0.229,4.42493,0.00000
489.00,4.42481,20.055988,-0.000214,20.056688,0.7137,0.229,4.42481,0.00000
490.00,4.42567,20.055990,-0.000210,20.056656,0.7140,0.229,4.42567,0.00000
491.00,4.42616,20.056004,-0.000211,20.056639,0.7143,0.229,4.42616,0.00000
492.00,4.42638,20.056047,-0.000213,20.056677,0.7146,0.230,4.42638,0.00000
493.00,4.42549,20.056088,-0.000215,20.056727,0.7149,0.230,4.42549,0.00000
494.00,4.42584,20.056096,-0.000215,20.056727,0.7152,0.230,4.42584,0.00000
495.00,4.42499,20.056142,-0.000214,20.056785,0.7155,0.230,4.42499,0.00000
496.00,4.42493,20.056227,-0.000212,20.056855,0.7158,0.230,4.42493,0.00000
497.00,4.42435,20.056255,-0.000208,20.056857,0.7161,0.230,4.42435,0.00000
498.00,4.42288,20.056269,-0.000207,20.056781,0.7164,0.230,4.42288,0.00000
499.00,4.42306,20.056355,-0.000204,20.056812,0.7167,0.230,4.42306,0.00000
500.00,4.42318,20.056342,-0.000203,20.056736,0.7171,0.230,4.42318,0.00000
501.00,4.42316,20.056362,-0.000205,20.056667,0.7174,0.230,4.42316,0.00000
502.00,4.42339,20.056349,-0.000206,20.056604,0.7177,0.230,4.42339,0.00000
503.00,4.42413,20.056424,-0.000204,20.056631,0.7180,0.230,4.42413,0.00000
504.00,4.42367,20.056463,-0.000206,20.056589,0.7183,0.231,4.42367,0.00000
505.00,4.42410,20.056547,-0.000207,20.056634,0.7187,0.231,4.42410,0.00000
506.00,4.42475,20.056511,-0.000209,20.056600,0.7190,0.231,4.42475,0.00000
507.00,4.42528,20.056587,-0.000212,20.056658,0.7193,0.231,4.42528,0.00000
508.00,4.42536,20.056607,-0.000213,20.056669,0.7196,0.231,4.42536,0.00000
509.00,4.42577,20.056648,-0.000213,20.056762,0.7199,0.231,4.42577,0.00000
510.00,4.42556,20.056682,-0.000213,20.056790,0.7202,0.232,4.42556,0.00000
511.00,4.42463,20.056721,-0.000209,20.056844,0.7205,0.232,4.42463,0.00000
512.00,4.42389,20.056749,-0.000208,20.056821,0.7208,0.232,4.42389,0.00000
513.00,4.42389,20.056735,-0.000211,20.056805,0.7211,0.232,4.42389,0.00000
514.00,4.42430,20.056717,-0.000212,20.056742,0.7214,0.232,4.42430,0.00000
515.00,4.42456,20.056709,-0.000210,20.056727,0.7217,0.232,4.42456,0.00000
516.00,4.42532,20.056734,-0.000213,20.056726,0.7220,0.232,4.42532,0.00000
517.00,4.42648,20.056732,-0.000213,20.056729,0.7223,0.232,4.42648,0.00000
518.00,4.42721,20.056799,-0.000211,20.056803,0.7226,0.232,4.42721,0.00000
519.00,4.42693,20.056867,-0.000210,20.056851,0.7229,0.232,4.42693,0.00000
520.00,4.42601,20.056831,-0.000211,20.056817,0.7232,0.233,4.42601,0.00000
521.00,4.42504,20.056871,-0.000210,20.056792,0.7235,0.233,4.42504,0.00000
522.00,4.42369,20.056934,-0.000205,20.056829,0.7237,0.233,4.42369,0.00000
523.00,4.42299,20.056922,-0.000202,20.056776,0.7240,0.232,4.42299,0.00000
524.00,4.42252,20.056853,-0.000203,20.056739,0.7243,0.232,4.42252,0.00000
525.00,4.42298,20.056883,-0.000202,20.056763,0.7246,0.232,4.42298,0.00000
526.00,4.42324,20.056873,-0.000202,20.056698,0.7248,0.232,4.42324,0.00000
527.00,4.42366,20.056866,-0.000204,20.056672,0.7251,0.233,4.42366,0.00000
528.00,4.42339,20.056900,-0.000200,20.056694,0.7254,0.233,4.42339,0.00000
529.00,4.42346,20.057028,-0.000200,20.056726,0.7257,0.233,4.42346,0.00000
530.00,4.42393,20.057070,-0.000202,20.056734,0.7260,0.233,4.42393,0.00000
531.00,4.42451,20.057039,-0.000199,20.056763,0.7262,0.233,4.42451,0.00000
532.00,4.42412,20.057033,-0.000199,20.056717,0.7265,0.233,4.42412,0.00000
533.00,4.42453,20.057022,-0.000205,20.056661,0.7268,0.233,4.42453,0.00000
534.00,4.42408,20.056978,-0.000207,20.056619,0.7271,0.233,4.42408,0.00000
535.00,4.42356,20.056932,-0.000209,20.056530,0.7274,0.233,4.42356,0.00000
536.00,4.42258,20.057022,-0.000213,20.056612,0.7277,0.234,4.42258,0.00000
537.00,4.42295,20.056994,-0.000213,20.056544,0.7280,0.234,4.42295,0.00000
538.00,4.42292,20.056997,-0.000213,20.056566,0.7283,0.234,4.42292,0.00000
539.00,4.42361,20.057048,-0.000213,20.056618,0.7286,0.234,4.42361,0.00000
540.00,4.42337,20.057078,-0.000210,20.056666,0.7289,0.234,4.42337,0.00000
@4,2.5001,5.0, 540.040000000001 
541.00,4.42337,20.057077,-0.000210,20.056609,0.7292,0.234,4.42337,0.00000
542.00,4.42276,20.057152,-0.000209,20.056703,0.7295,0.234,4.42276,0.00000
543.00,4.41101,20.057180,-0.000204,20.056671,0.7298,0.234,4.41101,0.00000
544.00,4.37869,20.057212,-0.000201,20.056693,0.7301,0.234,4.37869,0.00000
545.00,4.32728,20.057298,-0.000202,20.056716,0.7304,0.234,4.32728,0.00000
546.00,4.25904,20.057328,-0.000202,20.056777,0.7307,0.234,4.25904,0.00000
547.00,4.17995,20.057348,-0.000203,20.056805,0.7310,0.234,4.17995,0.00000
548.00,4.11221,20.057399,-0.000208,20.056852,0.7313,0.234,4.11221,0.00000
549.00,4.07571,20.057424,-0.000209,20.056799,0.7315,0.234,4.07571,0.00000
550.00,4.06962,20.057501,-0.000212,20.056800,0.7318,0.235,4.06962,0.00000
551.00,4.08826,20.057603,-0.000214,20.056769,0.7321,0.235,4.08826,0.00000
552.00,4.12501,20.057681,-0.000215,20.056712,0.7324,0.235,4.12501,0.00000
553.00,4.16627,20.057760,-0.000215,20.056730,0.7326,0.235,4.16627,0.00000
554.00,4.19956,20.057826,-0.000215,20.056795,0.7329,0.235,4.19956,0.00000
555.00,4.22387,20.057874,-0.000211,20.056858,0.7332,0.235,4.22387,0.00000
556.00,4.24214,20.057887,-0.000209,20.056892,0.7335,0.235,4.24214,0.00000
557.00,4.25629,20.057861,-0.000208,20.056884,0.7338,0.236,4.25629,0.00000
558.00,4.26742,20.057840,-0.000209,20.056856,0.7340,0.236,4.26742,0.00000
559.00,4.27777,20.057848,-0.000208,20.056802,0.7343,0.236,4.27777,0.00000
560.00,4.28723,20.057782,-0.000209,20.056721,0.7345,0.236,4.28723,0.00000
561.00,4.29617,20.057728,-0.000206,20.056629,0.7348,0.236,4.29617,0.00000
562.00,4.30294,20.057809,-0.000206,20.056680,0.7350,0.236,4.30294,0.00000
563.00,4.30986,20.057786,-0.000204,20.056640,0.7353,0.236,4.30986,0.00000
564.00,4.31639,20.057806,-0.000204,20.056665,0.7355,0.236,4.31639,0.00000
565.00,4.32355,20.057836,-0.000204,20.056691,0.7358,0.236,4.32355,0.00000
566.00,4.32998,20.057920,-0.000203,20.056794,0.7360,0.236,4.32998,0.00000
567.00,4.33715,20.057920,-0.000205,20.056798,0.7362,0.236,4.33715,0.00000
568.00,4.34253,20.057952,-0.000204,20.056833,0.7364,0.236,4.34253,0.00000
569.00,4.34753,20.057924,-0.000204,20.056787,0.7366,0.236,4.34753,0.00000
570.00,4.35070,20.057967,-0.000205,20.056851,0.7368,0.237,4.35070,0.00000
571.00,4.35468,20.057990,-0.000205,20.056851,0.7370,0.237,4.35468,0.00000
572.00,4.35806,20.058072,-0.000200,20.056912,0.7372,0.237,4.35806,0.00000
573.00,4.36206,20.058119,-0.000199,20.056940,0.7375,0.237,4.36206,0.00000
574.00,4.36523,20.058164,-0.000199,20.056958,0.7377,0.237,4.36523,0.00000
575.00,4.36806,20.058211,-0.000198,20.056937,0.7380,0.237,4.36806,0.00000
576.00,4.37019,20.058228,-0.000199,20.056906,0.7382,0.237,4.37019,0.00000
577.00,4.37152,20.058171,-0.000203,20.056840,0.7384,0.237,4.37152,0.00000
578.00,4.37277,20.058240,-0.000205,20.056828,0.7386,0.237,4.37277,0.00000
579.00,4.37466,20.058266,-0.000202,20.056850,0.7388,0.237,4.37466,0.00000
580.00,4.37672,20.058241,-0.000199,20.056793,0.7391,0.237,4.37672,0.00000
581.00,4.37907,20.058277,-0.000198,20.056798,0.7393,0.237,4.37907,0.00000
582.00,4.38133,20.058295,-0.000199,20.056793,0.7395,0.237,4.38133,0.00000
583.00,4.38292,20.058248,-0.000199,20.056776,0.7397,0.238,4.38292,0.00000
584.00,4.38422,20.058236,-0.000201,20.056746,0.7399,0.238,4.38422,0.00000
585.00,4.38523,20.058271,-0.000200,20.056730,0.7401,0.238,4.38523,0.00000
586.00,4.38582,20.058311,-0.000200,20.056758,0.7403,0.238,4.38582,0.00000
587.00,4.38700,20.058381,-0.000199,20.056787,0.7405,0.238,4.38700,0.00000
588.00,4.38793,20.058478,-0.000198,20.056833,0.7407,0.238,4.38793,0.00000
589.00,4.38877,20.058518,-0.000197,20.056874,0.7409,0.238,4.38877,0.00000
590.00,4.39068,20.058477,-0.000202,20.056830,0.7411,0.238,4.39068,0.00000
591.00,4.39214,20.058485,-0.000205,20.056811,0.7413,0.238,4.39214,0.00000
592.00,4.39297,20.058480,-0.000207,20.056772,0.7415,0.239,4.39297,0.00000
593.00,4.39390,20.058489,-0.000209,20.056774,0.7417,0.239,4.39390,0.00000
594.00,4.39471,20.058530,-0.000212,20.056744,0.7419,0.239,4.39471,0.00000
595.00,4.39500,20.058621,-0.000206,20.056864,0.7421,0.239,4.39500,0.00000
596.00,4.39652,20.058593,-0.000204,20.056820,0.7423,0.239,4.39652,0.00000
597.00,4.39804,20.058625,-0.000203,20.056838,0.7425,0.239,4.39804,0.00000
598.00,4.39970,20.058622,-0.000198,20.056826,0.7427,0.239,4.39970,0.00000
599.00,4.40067,20.058624,-0.000193,20.056830,0.7430,0.238,4.40067,0.00000
600.00,4.40105,20.058571,-0.000194,20.056713,0.7432,0.239,4.40105,0.00000
601.00,4.40055,20.058601,-0.000196,20.056737,0.7435,0.239,4.40055,0.00000
602.00,4.40058,20.058602,-0.000196,20.056697,0.7437,0.239,4.40058,0.00000
603.00,4.39999,20.058679,-0.000200,20.056698,0.7440,0.239,4.39999,0.00000
604.00,4.40074,20.058675,-0.000202,20.056691,0.7442,0.239,4.40074,0.00000
605.00,4.40209,20.058767,-0.000203,20.056788,0.7445,0.239,4.40209,0.00000
606.00,4.40361,20.058803,-0.000198,20.056782,0.7448,0.239,4.40361,0.00000
607.00,4.40406,20.058817,-0.000197,20.056824,0.7451,0.239,4.40406,0.00000
608.00,4.40524,20.058778,-0.000198,20.056788,0.7454,0.239,4.40524,0.00000
609.00,4.40495,20.058794,-0.000200,20.056728,0.7457,0.240,4.40495,0.00000
610.00,4.40422,20.058825,-0.000198,20.056712,0.7460,0.240,4.40422,0.00000
611.00,4.40386,20.058878,-0.000201,20.056717,0.7463,0.240,4.40386,0.00000
612.00,4.40374,20.058911,-0.000202,20.056727,0.7466,0.240,4.40374,0.00000
613.00,4.40452,20.058907,-0.000202,20.056746,0.7469,0.240,4.40452,0.00000
614.00,4.40602,20.058921,-0.000200,20.056782,0.7472,0.240,4.40602,0.00000
615.00,4.40752,20.058894,-0.000202,20.056732,0.7475,0.240,4.40752,0.00000
616.00,4.40770,20.058840,-0.000201,20.056669,0.7478,0.240,4.40770,0.00000
617.00,4.40837,20.058849,-0.000200,20.056622,0.7481,0.240,4.40837,0.00000
618.00,4.40788,20.058926,-0.000199,20.056635,0.7484,0.240,4.40788,0.00000
619.00,4.40695,20.058977,-0.000201,20.056609,0.7487,0.240,4.40695,0.00000
620.00,4.40624,20.059013,-0.000203,20.056662,0.7490,0.241,4.40624,0.00000
621.00,4.40579,20.059062,-0.000205,20.056701,0.7493,0.241,4.40579,0.00000
622.00,4.40608,20.059084,-0.000204,20.056698,0.7496,0.241,4.40608,0.00000
623.00,4.40649,20.059086,-0.000204,20.056691,0.7499,0.241,4.40649,0.00000
624.00,4.40774,20.059091,-0.000204,20.056739,0.7501,0.241,4.40774,0.00000
625.00,4.40844,20.059083,-0.000204,20.056719,0.7504,0.241,4.40844,0.00000
626.00,4.40972,20.059103,-0.000207,20.056705,0.7506,0.241,4.40972,0.00000
627.00,4.41035,20.059163,-0.000209,20.056751,0.7509,0.241,4.41035,0.00000
628.00,4.41003,20.059254,-0.000208,20.056822,0.7512,0.242,4.41003,0.00000
629.00,4.40919,20.059311,-0.000209,20.056838,0.7514,0.242,4.40919,0.00000
630.00,4.40932,20.059344,-0.000208,20.056825,0.7517,0.242,4.40932,0.00000
631.00,4.40912,20.059456,-0.000207,20.056893,0.7519,0.242,4.40912,0.00000
632.00,4.40897,20.059489,-0.000209,20.056928,0.7522,0.242,4.40897,0.00000
633.00,4.40977,20.059496,-0.000208,20.056893,0.7524,0.242,4.40977,0.00000
634.00,4.41108,20.059500,-0.000206,20.056877,0.7527,0.242,4.41108,0.00000
635.00,4.41270,20.059558,-0.000207,20.056913,0.7530,0.242,4.41270,0.00000
636.00,4.41314,20.059537,-0.000206,20.056869,0.7532,0.242,4.41314,0.00000
637.00,4.41384,20.059593,-0.000202,20.056887,0.7534,0.242,4.41384,0.00000
638.00,4.41388,20.059666,-0.000202,20.056882,0.7537,0.242,4.41388,0.00000
639.00,4.41285,20.059687,-0.000204,20.056841,0.7539,0.243,4.41285,0.00000
640.00,4.41232,20.059742,-0.000200,20.056815,0.7541,0.243,4.41232,0.00000
641.00,4.41219,20.059758,-0.000198,20.056838,0.7543,0.243,4.41219,0.00000
642.00,4.41111,20.059754,-0.000203,20.056808,0.7545,0.243,4.41111,0.00000
643.00,4.41134,20.059692,-0.000200,20.056752,0.7548,0.243,4.41134,0.00000
644.00,4.41263,20.059713,-0.000199,20.056838,0.7550,0.243,4.41263,0.00000
645.00,4.41195,20.059720,-0.000205,20.056885,0.7553,0.243,4.41195,0.00000
646.00,4.41223,20.059725,-0.000205,20.056911,0.7555,0.243,4.41223,0.00000
647.00,4.41282,20.059691,-0.000201,20.056877,0.7557,0.243,4.41282,0.00000
648.00,4.41209,20.059674,-0.000199,20.056881,0.7559,0.243,4.41209,0.00000
649.00,4.41163,20.059705,-0.000198,20.056828,0.7562,0.243,4.41163,0.00000
650.00,4.41235,20.059715,-0.000194,20.056765,0.7564,0.243,4.41235,0.00000
651.00,4.41208,20.059707,-0.000194,20.056701,0.7565,0.243,4.41208,0.00000
652.00,4.41179,20.059757,-0.000195,20.056682,0.7567,0.243,4.41179,0.00000
653.00,4.41223,20.059835,-0.000199,20.056710,0.7569,0.243,4.41223,0.00000
654.00,4.41189,20.059871,-0.000198,20.056699,0.7571,0.243,4.41189,0.00000
655.00,4.41166,20.059878,-0.000199,20.056687,0.7573,0.243,4.41166,0.00000
656.00,4.41288,20.059890,-0.000197,20.056701,0.7575,0.243,4.41288,0.00000
657.00,4.41466,20.059890,-0.000193,20.056755,0.7577,0.243,4.41466,0.00000
658.00,4.41615,20.059844,-0.000195,20.056759,0.7579,0.243,4.41615,0.00000
659.00,4.41634,20.059863,-0.000199,20.056819,0.7581,0.244,4.41634,0.00000
660.00,4.41566,20.059858,-0.000201,20.056839,0.7583,0.244,4.41566,0.00000
661.00,4.41488,20.059919,-0.000202,20.056867,0.7585,0.244,4.41488,0.00000
662.00,4.41477,20.059942,-0.000208,20.056831,0.7588,0.244,4.41477,0.00000
663.00,4.41378,20.059979,-0.000205,20.056789,0.7590,0.244,4.41378,0.00000
664.00,4.41437,20.060021,-0.000203,20.056806,0.7592,0.244,4.41437,0.00000
665.00,4.41555,20.060086,-0.000203,20.056827,0.7594,0.244,4.41555,0.00000
666.00,4.41627,20.060095,-0.000204,20.056846,0.7595,0.244,4.41627,0.00000
667.00,4.41476,20.060096,-0.000201,20.056816,0.7597,0.244,4.41476,0.00000
668.00,4.41392,20.060159,-0.000204,20.056879,0.7598,0.245,4.41392,0.00000
669.00,4.41424,20.060112,-0.000207,20.056825,0.7599,0.245,4.41424,0.00000
670.00,4.41386,20.060134,-0.000205,20.056847,0.7600,0.245,4.41386,0.00000
671.00,4.41341,20.060196,-0.000204,20.056897,0.7601,0.245,4.41341,0.00000
672.00,4.41454,20.060246,-0.000207,20.056946,0.7602,0.245,4.41454,0.00000
673.00,4.41579,20.060202,-0.000205,20.056892,0.7603,0.245,4.41579,0.00000
674.00,4.41513,20.060300,-0.000201,20.056920,0.7604,0.245,4.41513,0.00000
675.00,4.41528,20.060308,-0.000201,20.056862,0.7605,0.245,4.41528,0.00000
676.00,4.41487,20.060317,-0.000202,20.056807,0.7607,0.245,4.41487,0.00000
677.00,4.41452,20.060333,-0.000200,20.056801,0.7608,0.245,4.41452,0.00000
678.00,4.41478,20.060397,-0.000199,20.056856,0.7610,0.246,4.41478,0.00000
679.00,4.41423,20.060423,-0.000205,20.056867,0.7611,0.246,4.41423,0.00000
680.00,4.41358,20.060430,-0.000206,20.056898,0.7613,0.246,4.41358,0.00000
681.00,4.41418,20.060408,-0.000205,20.056836,0.7615,0.246,4.41418,0.00000
682.00,4.41386,20.060418,-0.000206,20.056765,0.7616,0.246,4.41386,0.00000
683.00,4.41268,20.060448,-0.000208,20.056691,0.7618,0.246,4.41268,0.00000
684.00,4.41336,20.060437,-0.000205,20.056678,0.7620,0.246,4.41336,0.00000
685.00,4.41407,20.060487,-0.000204,20.056701,0.7622,0.246,4.41407,0.00000
686.00,4.41434,20.060537,-0.000202,20.056753,0.7623,0.246,4.41434,0.00000
687.00,4.41406,20.060544,-0.000201,20.056775,0.7625,0.247,4.41406,0.00000
688.00,4.41449,20.060548,-0.000201,20.056809,0.7627,0.247,4.41449,0.00000
689.00,4.41448,20.060593,-0.000198,20.056804,0.7629,0.247,4.41448,0.00000
690.00,4.41371,20.060610,-0.000197,20.056769,0.7630,0.247,4.41371,0.00000
691.00,4.41273,20.060617,-0.000199,20.056717,0.7632,0.247,4.41273,0.00000
692.00,4.41285,20.060646,-0.000200,20.056720,0.7634,0.247,4.41285,0.00000
693.00,4.41335,20.060645,-0.000199,20.056725,0.7636,0.247,4.41335,0.00000
694.00,4.41364,20.060599,-0.000202,20.056676,0.7638,0.247,4.41364,0.00000
695.00,4.41452,20.060570,-0.000202,20.056669,0.7640,0.247,4.41452,0.00000
696.00,4.41464,20.060604,-0.000202,20.056676,0.7642,0.247,4.41464,0.00000
697.00,4.41468,20.060670,-0.000201,20.056722,0.7644,0.247,4.41468,0.00000
698.00,4.41354,20.060664,-0.000202,20.056683,0.7646,0.248,4.41354,0.00000
699.00,4.41278,20.060695,-0.000201,20.056719,0.7648,0.248,4.41278,0.00000
700.00,4.41231,20.060741,-0.000202,20.056669,0.7650,0.248,4.41231,0.00000
701.00,4.41214,20.060790,-0.000200,20.056689,0.7652,0.248,4.41214,0.00000
702.00,4.41164,20.060778,-0.000199,20.056649,0.7654,0.248,4.41164,0.00000
703.00,4.41128,20.060842,-0.000196,20.056723,0.7656,0.248,4.41128,0.00000
704.00,4.41089,20.060804,-0.000192,20.056649,0.7658,0.248,4.41089,0.00000
705.00,4.41071,20.060818,-0.000192,20.056652,0.7660,0.248,4.41071,0.00000
706.00,4.41172,20.060765,-0.000194,20.056592,0.7662,0.248,4.41172,0.00000
707.00,4.41257,20.060786,-0.000195,20.056601,0.7664,0.248,4.41257,0.00000
708.00,4.41410,20.060846,-0.000199,20.056583,0.7666,0.248,4.41410,0.00000
709.00,4.41566,20.060890,-0.000202,20.056582,0.7667,0.248,4.41566,0.00000
710.00,4.41574,20.060906,-0.000206,20.056583,0.7669,0.249,4.41574,0.00000
711.00,4.41483,20.060950,-0.000209,20.056644,0.7670,0.249,4.41483,0.00000
712.00,4.41429,20.060907,-0.000207,20.056550,0.7672,0.249,4.41429,0.00000
713.00,4.41414,20.060877,-0.000201,20.056521,0.7673,0.249,4.41414,0.00000
714.00,4.41328,20.060949,-0.000197,20.056571,0.7675,0.249,4.41328,0.00000
715.00,4.41331,20.061000,-0.000195,20.056616,0.7676,0.249,4.41331,0.00000
716.00,4.41354,20.061038,-0.000191,20.056605,0.7677,0.248,4.41354,0.00000
717.00,4.41423,20.061127,-0.000191,20.056686,0.7679,0.249,4.41423,0.00000
718.00,4.41454,20.061226,-0.000195,20.056735,0.7680,0.249,4.41454,0.00000
719.00,4.41455,20.061237,-0.000194,20.056747,0.7682,0.249,4.41455,0.00000
720.00,4.41458,20.061226,-0.000191,20.056738,0.7684,0.249,4.41458,0.00000
@5,2.5001,5.0, 720.016000000003 
721.00,4.41526,20.061193,-0.000191,20.056719,0.7685,0.249,4.41526,0.00000
722.00,4.41422,20.061208,-0.000193,20.056727,0.7687,0.249,4.41422,0.00000
723.00,4.40238,20.061187,-0.000194,20.056696,0.7689,0.249,4.40238,0.00000
724.00,4.37264,20.061247,-0.000193,20.056711,0.7691,0.249,4.37264,0.00000
725.00,4.32471,20.061276,-0.000196,20.056701,0.7693,0.249,4.32471,0.00000
726.00,4.26185,20.061282,-0.000198,20.056656,0.7694,0.250,4.26185,0.00000
727.00,4.19281,20.061353,-0.000198,20.056674,0.7696,0.250,4.19281,0.00000
728.00,4.13680,20.061398,-0.000199,20.056665,0.7698,0.250,4.13680,0.00000
729.00,4.10848,20.061417,-0.000203,20.056647,0.7700,0.250,4.10848,0.00000
730.00,4.10577,20.061449,-0.000201,20.056621,0.7702,0.250,4.10577,0.00000
731.00,4.12260,20.061534,-0.000201,20.056634,0.7704,0.250,4.12260,0.00000
732.00,4.15165,20.061551,-0.000199,20.056621,0.7706,0.250,4.15165,0.00000
733.00,4.18139,20.061530,-0.000199,20.056554,0.7708,0.250,4.18139,0.00000
734.00,4.20541,20.061522,-0.000199,20.056568,0.7710,0.250,4.20541,0.00000
735.00,4.22484,20.061484,-0.000202,20.056561,0.7712,0.250,4.22484,0.00000
736.00,4.24129,20.061490,-0.000202,20.056614,0.7714,0.250,4.24129,0.00000
737.00,4.25575,20.061478,-0.000204,20.056623,0.7716,0.251,4.25575,0.00000
738.00,4.26875,20.061513,-0.000207,20.056641,0.7717,0.251,4.26875,0.00000
739.00,4.27953,20.061509,-0.000205,20.056581,0.7719,0.251,4.27953,0.00000
740.00,4.28950,20.061661,-0.000202,20.056674,0.7721,0.251,4.28950,0.00000
741.00,4.29889,20.061675,-0.000203,20.056647,0.7722,0.251,4.29889,0.00000
742.00,4.30660,20.061666,-0.000203,20.056552,0.7724,0.251,4.30660,0.00000
743.00,4.31448,20.061652,-0.000199,20.056559,0.7726,0.251,4.31448,0.00000
744.00,4.32135,20.061688,-0.000201,20.056617,0.7728,0.251,4.32135,0.00000
745.00,4.32687,20.061663,-0.000205,20.056573,0.7730,0.251,4.32687,0.00000
746.00,4.33163,20.061677,-0.000206,20.056588,0.7731,0.252,4.33163,0.00000
747.00,4.33627,20.061776,-0.000206,20.056705,0.7733,0.252,4.33627,0.00000
748.00,4.33919,20.061839,-0.000207,20.056730,0.7735,0.252,4.33919,0.00000
749.00,4.34315,20.061915,-0.000205,20.056769,0.7736,0.252,4.34315,0.00000
750.00,4.34668,20.061919,-0.000203,20.056722,0.7738,0.252,4.34668,0.00000
751.00,4.34946,20.061938,-0.000200,20.056669,0.7739,0.252,4.34946,0.00000
752.00,4.35231,20.061928,-0.000199,20.056637,0.7741,0.252,4.35231,0.00000
753.00,4.35549,20.061974,-0.000197,20.056639,0.7742,0.252,4.35549,0.00000
754.00,4.35803,20.061902,-0.000197,20.056518,0.7743,0.252,4.35803,0.00000
755.00,4.35974,20.061949,-0.000195,20.056581,0.7744,0.252,4.35974,0.00000
756.00,4.36282,20.061971,-0.000191,20.056612,0.7746,0.252,4.36282,0.00000
757.00,4.36444,20.061969,-0.000189,20.056574,0.7748,0.252,4.36444,0.00000
758.00,4.36563,20.062035,-0.000187,20.056626,0.7749,0.252,4.36563,0.00000
759.00,4.36721,20.062100,-0.000190,20.056664,0.7751,0.252,4.36721,0.00000
760.00,4.36962,20.062140,-0.000191,20.056637,0.7753,0.252,4.36962,0.00000
761.00,4.37134,20.062250,-0.000191,20.056697,0.7754,0.252,4.37134,0.00000
762.00,4.37369,20.062294,-0.000191,20.056747,0.7756,0.252,4.37369,0.00000
763.00,4.37546,20.062258,-0.000193,20.056693,0.7758,0.252,4.37546,0.00000
764.00,4.37622,20.062310,-0.000193,20.056668,0.7759,0.252,4.37622,0.00000
765.00,4.37688,20.062302,-0.000194,20.056673,0.7760,0.252,4.37688,0.00000
766.00,4.37718,20.062254,-0.000195,20.056582,0.7762,0.252,4.37718,0.00000
767.00,4.37741,20.062245,-0.000197,20.056547,0.7763,0.252,4.37741,0.00000
768.00,4.37908,20.062298,-0.000197,20.056556,0.7764,0.252,4.37908,0.00000
769.00,4.38102,20.062262,-0.000196,20.056532,0.7765,0.252,4.38102,0.00000
770.00,4.38210,20.062225,-0.000198,20.056491,0.7766,0.253,4.38210,0.00000
771.00,4.38338,20.062240,-0.000201,20.056530,0.7767,0.253,4.38338,0.00000
772.00,4.38385,20.062247,-0.000200,20.056499,0.7768,0.253,4.38385,0.00000
773.00,4.38359,20.062225,-0.000200,20.056490,0.7769,0.253,4.38359,0.00000
774.00,4.38327,20.062315,-0.000201,20.056611,0.7770,0.253,4.38327,0.00000
775.00,4.38412,20.062306,-0.000202,20.056603,0.7772,0.253,4.38412,0.00000
776.00,4.38445,20.062320,-0.000202,20.056523,0.7773,0.253,4.38445,0.00000
777.00,4.38552,20.062364,-0.000202,20.056489,0.7775,0.253,4.38552,0.00000
778.00,4.38689,20.062345,-0.000201,20.056413,0.7776,0.253,4.38689,0.00000
779.00,4.38812,20.062373,-0.000201,20.056372,0.7778,0.253,4.38812,0.00000
780.00,4.38874,20.062432,-0.000200,20.056410,0.7780,0.253,4.38874,0.00000
781.00,4.38947,20.062450,-0.000199,20.056505,0.7781,0.253,4.38947,0.00000
782.00,4.39039,20.062477,-0.000202,20.056579,0.7782,0.253,4.39039,0.00000
783.00,4.39013,20.062529,-0.000205,20.056608,0.7784,0.253,4.39013,0.00000
784.00,4.39025,20.062518,-0.000204,20.056617,0.7785,0.254,4.39025,0.00000
785.00,4.39111,20.062613,-0.000202,20.056649,0.7787,0.254,4.39111,0.00000
786.00,4.39194,20.062647,-0.000203,20.056629,0.7789,0.254,4.39194,0.00000
787.00,4.39255,20.062670,-0.000200,20.056624,0.7791,0.254,4.39255,0.00000
788.00,4.39372,20.062659,-0.000202,20.056639,0.7792,0.254,4.39372,0.00000
789.00,4.39383,20.062683,-0.000202,20.056641,0.7794,0.254,4.39383,0.00000
790.00,4.39233,20.062676,-0.000204,20.056574,0.7796,0.254,4.39233,0.00000
791.00,4.39145,20.062761,-0.000206,20.056617,0.7798,0.254,4.39145,0.00000
792.00,4.39104,20.062812,-0.000210,20.056665,0.7800,0.254,4.39104,0.00000
793.00,4.39159,20.062888,-0.000209,20.056726,0.7802,0.254,4.39159,0.00000
794.00,4.39307,20.062899,-0.000209,20.056702,0.7804,0.254,4.39307,0.00000
795.00,4.39471,20.062898,-0.000209,20.056745,0.7806,0.254,4.39471,0.00000
796.00,4.39610,20.062916,-0.000209,20.056758,0.7808,0.254,4.39610,0.00000
797.00,4.39702,20.062905,-0.000208,20.056729,0.7810,0.254,4.39702,0.00000
798.00,4.39687,20.062885,-0.000207,20.056686,0.7811,0.254,4.39687,0.00000
799.00,4.39648,20.062899,-0.000207,20.056694,0.7813,0.254,4.39648,0.00000
800.00,4.39632,20.062939,-0.000207,20.056708,0.7814,0.255,4.39632,0.00000
801.00,4.39649,20.062946,-0.000207,20.056733,0.7816,0.255,4.39649,0.00000
802.00,4.39693,20.062944,-0.000208,20.056686,0.7818,0.255,4.39693,0.00000
803.00,4.39764,20.063022,-0.000210,20.056736,0.7820,0.255,4.39764,0.00000
804.00,4.39818,20.063045,-0.000213,20.056774,0.7822,0.255,4.39818,0.00000
805.00,4.39990,20.063067,-0.000212,20.056758,0.7823,0.255,4.39990,0.00000
806.00,4.39951,20.063035,-0.000215,20.056690,0.7825,0.255,4.39951,0.00000
807.00,4.40001,20.063054,-0.000215,20.056720,0.7827,0.255,4.40001,0.00000
808.00,4.39934,20.062991,-0.000213,20.056639,0.7828,0.255,4.39934,0.00000
809.00,4.39873,20.063013,-0.000213,20.056599,0.7830,0.256,4.39873,0.00000
810.00,4.39797,20.063094,-0.000216,20.056668,0.7832,0.256,4.39797,0.00000
811.00,4.39773,20.063134,-0.000219,20.056651,0.7834,0.256,4.39773,0.00000
812.00,4.39638,20.063155,-0.000221,20.056612,0.7836,0.256,4.39638,0.00000
813.00,4.39632,20.063218,-0.000220,20.056672,0.7837,0.256,4.39632,0.00000
814.00,4.39704,20.063244,-0.000220,20.056681,0.7839,0.256,4.39704,0.00000
815.00,4.39775,20.063203,-0.000217,20.056602,0.7840,0.256,4.39775,0.00000
816.00,4.39872,20.063246,-0.000210,20.056638,0.7842,0.256,4.39872,0.00000
817.00,4.39884,20.063337,-0.000206,20.056767,0.7844,0.256,4.39884,0.00000
818.00,4.40006,20.063354,-0.000208,20.056742,0.7846,0.256,4.40006,0.00000
819.00,4.40021,20.063392,-0.000207,20.056738,0.7847,0.256,4.40021,0.00000
820.00,4.40071,20.063461,-0.000207,20.056821,0.7849,0.256,4.40071,0.00000
821.00,4.40091,20.063429,-0.000210,20.056769,0.7851,0.256,4.40091,0.00000
822.00,4.40049,20.063433,-0.000211,20.056704,0.7852,0.257,4.40049,0.00000
823.00,4.40010,20.063471,-0.000211,20.056736,0.7854,0.257,4.40010,0.00000
824.00,4.40000,20.063483,-0.000208,20.056732,0.7855,0.257,4.40000,0.00000
825.00,4.39893,20.063438,-0.000206,20.056633,0.7857,0.257,4.39893,0.00000
826.00,4.39834,20.063497,-0.000207,20.056619,0.7858,0.257,4.39834,0.00000
827.00,4.39922,20.063519,-0.000205,20.056623,0.7859,0.257,4.39922,0.00000
828.00,4.39900,20.063588,-0.000202,20.056664,0.7860,0.256,4.39900,0.00000
829.00,4.39879,20.063608,-0.000206,20.056710,0.7861,0.257,4.39879,0.00000
830.00,4.39842,20.063595,-0.000209,20.056710,0.7862,0.257,4.39842,0.00000
831.00,4.39886,20.063581,-0.000209,20.056743,0.7864,0.257,4.39886,0.00000
832.00,4.39948,20.063513,-0.000209,20.056696,0.7865,0.257,4.39948,0.00000
833.00,4.39966,20.063480,-0.000211,20.056655,0.7866,0.257,4.39966,0.00000
834.00,4.40013,20.063497,-0.000213,20.056618,0.7867,0.258,4.40013,0.00000
835.00,4.40081,20.063580,-0.000210,20.056686,0.7868,0.258,4.40081,0.00000
836.00,4.40079,20.063624,-0.000209,20.056778,0.7869,0.258,4.40079,0.00000
837.00,4.40014,20.063689,-0.000209,20.056826,0.7870,0.258,4.40014,0.00000
838.00,4.39952,20.063686,-0.000210,20.056827,0.7871,0.258,4.39952,0.00000
839.00,4.39905,20.063781,-0.000208,20.056916,0.7873,0.258,4.39905,0.00000
840.00,4.39864,20.063819,-0.000206,20.056910,0.7874,0.258,4.39864,0.00000
841.00,4.39823,20.063862,-0.000209,20.056873,0.7875,0.258,4.39823,0.00000
842.00,4.39878,20.063862,-0.000210,20.056861,0.7877,0.258,4.39878,0.00000
843.00,4.40001,20.063862,-0.000209,20.056788,0.7878,0.258,4.40001,0.00000
844.00,4.40043,20.063748,-0.000208,20.056588,0.7880,0.258,4.40043,0.00000
845.00,4.40018,20.063742,-0.000210,20.056551,0.7881,0.258,4.40018,0.00000
846.00,4.40026,20.063769,-0.000210,20.056531,0.7882,0.258,4.40026,0.00000
847.00,4.40068,20.063867,-0.000209,20.056552,0.7884,0.258,4.40068,0.00000
848.00,4.39986,20.063941,-0.000210,20.056568,0.7886,0.259,4.39986,0.00000
849.00,4.39979,20.064074,-0.000211,20.056699,0.7887,0.259,4.39979,0.00000
850.00,4.40115,20.064086,-0.000210,20.056699,0.7889,0.259,4.40115,0.00000
851.00,4.40190,20.064061,-0.000209,20.056688,0.7891,0.259,4.40190,0.00000
852.00,4.40141,20.064081,-0.000208,20.056671,0.7892,0.259,4.40141,0.00000
853.00,4.40117,20.064031,-0.000205,20.056617,0.7894,0.259,4.40117,0.00000
854.00,4.40137,20.064015,-0.000202,20.056629,0.7895,0.259,4.40137,0.00000
855.00,4.40163,20.064036,-0.000202,20.056648,0.7897,0.259,4.40163,0.00000
856.00,4.40169,20.064067,-0.000204,20.056652,0.7899,0.259,4.40169,0.00000
857.00,4.40154,20.064106,-0.000207,20.056725,0.7900,0.259,4.40154,0.00000
858.00,4.40298,20.064183,-0.000211,20.056817,0.7902,0.260,4.40298,0.00000
859.00,4.40288,20.064230,-0.000214,20.056844,0.7904,0.260,4.40288,0.00000
860.00,4.40182,20.064228,-0.000215,20.056801,0.7906,0.260,4.40182,0.00000
861.00,4.40211,20.064230,-0.000213,20.056797,0.7907,0.260,4.40211,0.00000
862.00,4.40272,20.064164,-0.000211,20.056730,0.7909,0.260,4.40272,0.00000
863.00,4.40153,20.064207,-0.000205,20.056770,0.7910,0.260,4.40153,0.00000
864.00,4.40181,20.064218,-0.000205,20.056724,0.7912,0.260,4.40181,0.00000
865.00,4.40272,20.064354,-0.000206,20.056795,0.7913,0.260,4.40272,0.00000
866.00,4.40361,20.064440,-0.000204,20.056808,0.7915,0.260,4.40361,0.00000
867.00,4.40395,20.064524,-0.000205,20.056820,0.7917,0.260,4.40395,0.00000
868.00,4.40519,20.064555,-0.000206,20.056801,0.7918,0.260,4.40519,0.00000
869.00,4.40544,20.064634,-0.000202,20.056835,0.7920,0.260,4.40544,0.00000
870.00,4.40492,20.064574,-0.000202,20.056797,0.7922,0.260,4.40492,0.00000
871.00,4.40387,20.064609,-0.000204,20.056807,0.7923,0.260,4.40387,0.00000
872.00,4.40350,20.064603,-0.000200,20.056751,0.7925,0.260,4.40350,0.00000
873.00,4.40287,20.064616,-0.000200,20.056761,0.7926,0.260,4.40287,0.00000
874.00,4.40212,20.064560,-0.000201,20.056720,0.7928,0.260,4.40212,0.00000
875.00,4.40205,20.064562,-0.000201,20.056743,0.7930,0.261,4.40205,0.00000
876.00,4.40122,20.064546,-0.000203,20.056741,0.7931,0.261,4.40122,0.00000
877.00,4.40073,20.064596,-0.000204,20.056783,0.7933,0.261,4.40073,0.00000
878.00,4.40042,20.064630,-0.000205,20.056769,0.7934,0.261,4.40042,0.00000
879.00,4.40066,20.064672,-0.000206,20.056764,0.7936,0.261,4.40066,0.00000
880.00,4.40059,20.064723,-0.000206,20.056748,0.7937,0.261,4.40059,0.00000
881.00,4.40100,20.064788,-0.000201,20.056743,0.7939,0.261,4.40100,0.00000
882.00,4.40191,20.064802,-0.000202,20.056718,0.7940,0.261,4.40191,0.00000
883.00,4.40238,20.064887,-0.000201,20.056744,0.7942,0.261,4.40238,0.00000
884.00,4.40225,20.064884,-0.000202,20.056735,0.7943,0.261,4.40225,0.00000
885.00,4.40256,20.064963,-0.000205,20.056742,0.7945,0.261,4.40256,0.00000
886.00,4.40240,20.064912,-0.000209,20.056696,0.7947,0.262,4.40240,0.00000
887.00,4.40108,20.064990,-0.000211,20.056728,0.7948,0.262,4.40108,0.00000
888.00,4.40088,20.064984,-0.000209,20.056720,0.7950,0.262,4.40088,0.00000
889.00,4.40163,20.065051,-0.000207,20.056728,0.7951,0.262,4.40163,0.00000
890.00,4.40097,20.065005,-0.000204,20.056748,0.7953,0.262,4.40097,0.00000
891.00,4.40042,20.065114,-0.000202,20.056850,0.7954,0.262,4.40042,0.00000
892.00,4.40021,20.065071,-0.000198,20.056863,0.7955,0.261,4.40021,0.00000
893.00,4.40004,20.065086,-0.000201,20.056886,0.7956,0.261,4.40004,0.00000
894.00,4.40051,20.065070,-0.000202,20.056930,0.7957,0.261,4.40051,0.00000
895.00,4.40130,20.065101,-0.000201,20.056899,0.7958,0.261,4.40130,0.00000
896.00,4.40191,20.065089,-0.000202,20.056861,0.7959,0.261,4.40191,0.00000
897.00,4.40291,20.065137,-0.000203,20.056852,0.7960,0.261,4.40291,0.00000
898.00,4.40363,20.065121,-0.000204,20.056797,0.7961,0.261,4.40363,0.00000
899.00,4.40351,20.065127,-0.000206,20.056728,0.7962,0.261,4.40351,0.00000
900.00,4.40306,20.065176,-0.000211,20.056745,0.7963,0.262,4.40306,0.00000
@6,2.5001,5.0, 900.088000000003 
901.00,4.40316,20.065226,-0.000214,20.056736,0.7964,0.262,4.40316,0.00000
902.00,4.40251,20.065227,-0.000214,20.056742,0.7964,0.262,4.40251,0.00000
903.00,4.39382,20.065260,-0.000212,20.056789,0.7965,0.262,4.39382,0.00000
904.00,4.36809,20.065339,-0.000214,20.056831,0.7965,0.262,4.36809,0.00000
905.00,4.32844,20.065365,-0.000214,20.056872,0.7965,0.262,4.32844,0.00000
906.00,4.27760,20.065367,-0.000213,20.056841,0.7966,0.262,4.27760,0.00000
907.00,4.21956,20.065369,-0.000219,20.056834,0.7966,0.262,4.21956,0.00000
908.00,4.16890,20.065405,-0.000221,20.056825,0.7967,0.263,4.16890,0.00000
909.00,4.14141,20.065363,-0.000223,20.056807,0.7967,0.263,4.14141,0.00000
910.00,4.13571,20.065354,-0.000224,20.056745,0.7967,0.263,4.13571,0.00000
911.00,4.14598,20.065337,-0.000227,20.056752,0.7968,0.263,4.14598,0.00000
912.00,4.16789,20.065378,-0.000223,20.056740,0.7968,0.263,4.16789,0.00000
913.00,4.19324,20.065360,-0.000223,20.056675,0.7969,0.263,4.19324,0.00000
914.00,4.21468,20.065435,-0.000223,20.056772,0.7970,0.263,4.21468,0.00000
915.00,4.23202,20.065467,-0.000223,20.056821,0.7970,0.263,4.23202,0.00000
916.00,4.24703,20.065530,-0.000220,20.056876,0.7971,0.263,4.24703,0.00000
917.00,4.25926,20.065575,-0.000220,20.056944,0.7972,0.263,4.25926,0.00000
918.00,4.26994,20.065603,-0.000219,20.056985,0.7972,0.263,4.26994,0.00000
919.00,4.27960,20.065681,-0.000215,20.056991,0.7973,0.263,4.27960,0.00000
920.00,4.28755,20.065671,-0.000212,20.056950,0.7974,0.263,4.28755,0.00000
921.00,4.29533,20.065690,-0.000212,20.056951,0.7975,0.263,4.29533,0.00000
922.00,4.30392,20.065702,-0.000216,20.056922,0.7975,0.263,4.30392,0.00000
923.00,4.31134,20.065732,-0.000218,20.056943,0.7976,0.264,4.31134,0.00000
924.00,4.31809,20.065645,-0.000218,20.056845,0.7976,0.264,4.31809,0.00000
925.00,4.32476,20.065688,-0.000218,20.056844,0.7977,0.264,4.32476,0.00000
926.00,4.32970,20.065685,-0.000219,20.056799,0.7978,0.264,4.32970,0.00000
927.00,4.33348,20.065665,-0.000219,20.056733,0.7978,0.264,4.33348,0.00000
928.00,4.33820,20.065688,-0.000215,20.056755,0.7978,0.264,4.33820,0.00000
929.00,4.34272,20.065726,-0.000214,20.056769,0.7979,0.264,4.34272,0.00000
930.00,4.34606,20.065777,-0.000215,20.056810,0.7979,0.264,4.34606,0.00000
931.00,4.34902,20.065803,-0.000214,20.056819,0.7980,0.264,4.34902,0.00000
932.00,4.35193,20.065887,-0.000211,20.056912,0.7981,0.264,4.35193,0.00000
933.00,4.35377,20.065878,-0.000213,20.056867,0.7981,0.264,4.35377,0.00000
934.00,4.35533,20.065935,-0.000215,20.056895,0.7982,0.264,4.35533,0.00000
935.00,4.35768,20.065957,-0.000217,20.056911,0.7983,0.265,4.35768,0.00000
936.00,4.35920,20.065976,-0.000213,20.056915,0.7984,0.265,4.35920,0.00000
937.00,4.36100,20.066015,-0.000213,20.056895,0.7985,0.265,4.36100,0.00000
938.00,4.36194,20.066032,-0.000215,20.056891,0.7986,0.265,4.36194,0.00000
939.00,4.36313,20.066045,-0.000216,20.056895,0.7987,0.265,4.36313,0.00000
940.00,4.36475,20.066031,-0.000217,20.056878,0.7988,0.265,4.36475,0.00000
941.00,4.36701,20.066086,-0.000219,20.056886,0.7989,0.265,4.36701,0.00000
942.00,4.36810,20.066043,-0.000219,20.056840,0.7990,0.265,4.36810,0.00000
943.00,4.37000,20.066118,-0.000217,20.056814,0.7991,0.265,4.37000,0.00000
944.00,4.37142,20.066147,-0.000215,20.056775,0.7992,0.265,4.37142,0.00000
945.00,4.37095,20.066197,-0.000216,20.056732,0.7993,0.265,4.37095,0.00000
946.00,4.37197,20.066198,-0.000215,20.056741,0.7994,0.265,4.37197,0.00000
947.00,4.37341,20.066196,-0.000214,20.056712,0.7995,0.265,4.37341,0.00000
948.00,4.37391,20.066132,-0.000217,20.056741,0.7996,0.265,4.37391,0.00000
949.00,4.37484,20.066132,-0.000216,20.056823,0.7997,0.266,4.37484,0.00000
950.00,4.37650,20.066155,-0.000214,20.056831,0.7999,0.266,4.37650,0.00000
951.00,4.37705,20.066133,-0.000212,20.056783,0.8000,0.266,4.37705,0.00000
952.00,4.37793,20.066151,-0.000211,20.056806,0.8001,0.266,4.37793,0.00000
953.00,4.37949,20.066266,-0.000210,20.056857,0.8002,0.266,4.37949,0.00000
954.00,4.38030,20.066324,-0.000215,20.056807,0.8004,0.266,4.38030,0.00000
955.00,4.38135,20.066320,-0.000218,20.056784,0.8005,0.266,4.38135,0.00000
956.00,4.38177,20.066361,-0.000220,20.056812,0.8005,0.266,4.38177,0.00000
957.00,4.38222,20.066434,-0.000223,20.056848,0.8006,0.266,4.38222,0.00000
958.00,4.38201,20.066379,-0.000224,20.056740,0.8007,0.266,4.38201,0.00000
959.00,4.38265,20.066309,-0.000220,20.056659,0.8008,0.266,4.38265,0.00000
960.00,4.38239,20.066328,-0.000219,20.056673,0.8009,0.266,4.38239,0.00000
961.00,4.38317,20.066378,-0.000220,20.056665,0.8010,0.266,4.38317,0.00000
962.00,4.38369,20.066401,-0.000221,20.056702,0.8011,0.267,4.38369,0.00000
963.00,4.38410,20.066439,-0.000219,20.056787,0.8012,0.267,4.38410,0.00000
964.00,4.38425,20.066465,-0.000215,20.056832,0.8013,0.266,4.38425,0.00000
965.00,4.38529,20.066537,-0.000216,20.056916,0.8014,0.267,4.38529,0.00000
966.00,4.38595,20.066551,-0.000213,20.056946,0.8015,0.266,4.38595,0.00000
967.00,4.38568,20.066496,-0.000213,20.056864,0.8015,0.266,4.38568,0.00000
968.00,4.38650,20.066487,-0.000213,20.056819,0.8016,0.267,4.38650,0.00000
969.00,4.38670,20.066587,-0.000214,20.056895,0.8018,0.267,4.38670,0.00000
970.00,4.38681,20.066537,-0.000214,20.056851,0.8019,0.267,4.38681,0.00000
971.00,4.38671,20.066492,-0.000217,20.056825,0.8020,0.267,4.38671,0.00000
972.00,4.38620,20.066584,-0.000218,20.056849,0.8021,0.267,4.38620,0.00000
973.00,4.38551,20.066625,-0.000220,20.056926,0.8022,0.267,4.38551,0.00000
974.00,4.38631,20.066542,-0.000221,20.056814,0.8023,0.267,4.38631,0.00000
975.00,4.38616,20.066577,-0.000221,20.056746,0.8024,0.268,4.38616,0.00000
976.00,4.38616,20.066621,-0.000220,20.056704,0.8026,0.268,4.38616,0.00000
977.00,4.38670,20.066596,-0.000219,20.056681,0.8027,0.268,4.38670,0.00000
978.00,4.38768,20.066602,-0.000215,20.056629,0.8029,0.268,4.38768,0.00000
979.00,4.38711,20.066663,-0.000214,20.056622,0.8030,0.268,4.38711,0.00000
980.00,4.38728,20.066729,-0.000216,20.056678,0.8031,0.268,4.38728,0.00000
981.00,4.38789,20.066762,-0.000212,20.056698,0.8032,0.268,4.38789,0.00000
982.00,4.38961,20.066813,-0.000213,20.056733,0.8034,0.268,4.38961,0.00000
983.00,4.38982,20.066850,-0.000217,20.056735,0.8035,0.268,4.38982,0.00000
984.00,4.38949,20.066862,-0.000219,20.056800,0.8037,0.268,4.38949,0.00000
985.00,4.38996,20.066851,-0.000218,20.056782,0.8038,0.268,4.38996,0.00000
986.00,4.38970,20.066844,-0.000220,20.056766,0.8039,0.268,4.38970,0.00000
987.00,4.38860,20.066836,-0.000220,20.056780,0.8040,0.268,4.38860,0.00000
988.00,4.38798,20.066814,-0.000221,20.056738,0.8042,0.268,4.38798,0.00000
989.00,4.38903,20.066832,-0.000222,20.056692,0.8043,0.268,4.38903,0.00000
990.00,4.38950,20.066845,-0.000221,20.056728,0.8044,0.268,4.38950,0.00000
991.00,4.38939,20.066916,-0.000221,20.056825,0.8046,0.268,4.38939,0.00000
992.00,4.39013,20.066917,-0.000217,20.056776,0.8047,0.268,4.39013,0.00000
993.00,4.39105,20.067003,-0.000215,20.056791,0.8048,0.268,4.39105,0.00000
994.00,4.39086,20.067038,-0.000214,20.056863,0.8050,0.268,4.39086,0.00000
995.00,4.38973,20.067009,-0.000213,20.056788,0.8051,0.268,4.38973,0.00000
996.00,4.38965,20.067021,-0.000212,20.056740,0.8052,0.269,4.38965,0.00000
997.00,4.38910,20.067114,-0.000212,20.056796,0.8053,0.269,4.38910,0.00000
998.00,4.39012,20.067097,-0.000209,20.056792,0.8054,0.269,4.39012,0.00000
999.00,4.39030,20.067108,-0.000210,20.056756,0.8055,0.269,4.39030,0.00000
1000.00,4.39193,20.067143,-0.000211,20.056828,0.8056,0.269,4.39193,0.00000
1001.00,4.39246,20.067129,-0.000210,20.056834,0.8057,0.269,4.39246,0.00000
1002.00,4.39256,20.067150,-0.000213,20.056836,0.8058,0.269,4.39256,0.00000
1003.00,4.39101,20.067251,-0.000214,20.056906,0.8059,0.269,4.39101,0.00000
1004.00,4.39099,20.067283,-0.000213,20.056911,0.8059,0.269,4.39099,0.00000
1005.00,4.39053,20.067316,-0.000213,20.056906,0.8060,0.269,4.39053,0.00000
1006.00,4.39022,20.067333,-0.000213,20.056876,0.8060,0.269,4.39022,0.00000
1007.00,4.39078,20.067364,-0.000214,20.056913,0.8061,0.269,4.39078,0.00000
1008.00,4.39107,20.067409,-0.000214,20.056970,0.8061,0.269,4.39107,0.00000
1009.00,4.39108,20.067451,-0.000216,20.056965,0.8062,0.269,4.39108,0.00000
1010.00,4.39149,20.067409,-0.000217,20.056930,0.8063,0.270,4.39149,0.00000
1011.00,4.39209,20.067454,-0.000217,20.056996,0.8064,0.270,4.39209,0.00000
1012.00,4.39148,20.067445,-0.000213,20.056968,0.8065,0.270,4.39148,0.00000
1013.00,4.39157,20.067377,-0.000214,20.056874,0.8066,0.270,4.39157,0.00000
1014.00,4.39183,20.067399,-0.000214,20.056888,0.8066,0.270,4.39183,0.00000
1015.00,4.39161,20.067565,-0.000214,20.056973,0.8067,0.270,4.39161,0.00000
1016.00,4.39258,20.067560,-0.000217,20.056875,0.8068,0.270,4.39258,0.00000
1017.00,4.39349,20.067490,-0.000222,20.056817,0.8068,0.270,4.39349,0.00000
1018.00,4.39435,20.067512,-0.000221,20.056790,0.8069,0.270,4.39435,0.00000
1019.00,4.39415,20.067512,-0.000221,20.056783,0.8070,0.270,4.39415,0.00000
1020.00,4.39371,20.067478,-0.000221,20.056725,0.8071,0.270,4.39371,0.00000
1021.00,4.39298,20.067530,-0.000220,20.056811,0.8072,0.270,4.39298,0.00000
1022.00,4.39288,20.067604,-0.000218,20.056829,0.8073,0.270,4.39288,0.00000
1023.00,4.39227,20.067690,-0.000218,20.056890,0.8074,0.270,4.39227,0.00000
1024.00,4.39276,20.067740,-0.000214,20.056972,0.8075,0.270,4.39276,0.00000
1025.00,4.39336,20.067753,-0.000214,20.057031,0.8076,0.270,4.39336,0.00000
1026.00,4.39403,20.067791,-0.000210,20.057037,0.8077,0.270,4.39403,0.00000
1027.00,4.39429,20.067830,-0.000209,20.057045,0.8078,0.270,4.39429,0.00000
1028.00,4.39449,20.067811,-0.000210,20.057019,0.8078,0.270,4.39449,0.00000
1029.00,4.39425,20.067796,-0.000212,20.056976,0.8079,0.271,4.39425,0.00000
1030.00,4.39386,20.067827,-0.000212,20.056936,0.8080,0.271,4.39386,0.00000
1031.00,4.39321,20.067785,-0.000214,20.056881,0.8081,0.271,4.39321,0.00000
1032.00,4.39287,20.067813,-0.000218,20.056913,0.8082,0.271,4.39287,0.00000
1033.00,4.39392,20.067844,-0.000217,20.056953,0.8083,0.271,4.39392,0.00000
1034.00,4.39439,20.067884,-0.000217,20.056955,0.8084,0.271,4.39439,0.00000
1035.00,4.39552,20.067923,-0.000219,20.056996,0.8084,0.271,4.39552,0.00000
1036.00,4.39521,20.068003,-0.000222,20.057038,0.8085,0.272,4.39521,0.00000
1037.00,4.39470,20.067942,-0.000222,20.056998,0.8086,0.272,4.39470,0.00000
1038.00,4.39393,20.067921,-0.000223,20.056915,0.8086,0.272,4.39393,0.00000
1039.00,4.39451,20.067929,-0.000222,20.056899,0.8087,0.272,4.39451,0.00000
1040.00,4.39368,20.067902,-0.000219,20.056865,0.8087,0.272,4.39368,0.00000
1041.00,4.39413,20.067829,-0.000221,20.056779,0.8088,0.272,4.39413,0.00000
1042.00,4.39531,20.067882,-0.000221,20.056720,0.8088,0.272,4.39531,0.00000
1043.00,4.39548,20.067891,-0.000225,20.056723,0.8088,0.272,4.39548,0.00000
1044.00,4.39470,20.067911,-0.000225,20.056707,0.8088,0.272,4.39470,0.00000
1045.00,4.39489,20.067902,-0.000227,20.056645,0.8088,0.273,4.39489,0.00000
1046.00,4.39465,20.067923,-0.000224,20.056705,0.8087,0.273,4.39465,0.00000
1047.00,4.39373,20.067983,-0.000223,20.056805,0.8087,0.273,4.39373,0.00000
1048.00,4.39405,20.068051,-0.000219,20.056845,0.8087,0.273,4.39405,0.00000
1049.00,4.39366,20.068064,-0.000225,20.056847,0.8087,0.273,4.39366,0.00000
1050.00,4.39328,20.068114,-0.000224,20.056867,0.8087,0.273,4.39328,0.00000
1051.00,4.39321,20.068173,-0.000220,20.056842,0.8087,0.273,4.39321,0.00000
1052.00,4.39291,20.068141,-0.000218,20.056769,0.8087,0.273,4.39291,0.00000
1053.00,4.39285,20.068150,-0.000218,20.056773,0.8087,0.273,4.39285,0.00000
1054.00,4.39351,20.068182,-0.000212,20.056764,0.8087,0.273,4.39351,0.00000
1055.00,4.39431,20.068226,-0.000211,20.056828,0.8087,0.273,4.39431,0.00000
1056.00,4.39506,20.068278,-0.000216,20.056893,0.8088,0.273,4.39506,0.00000
1057.00,4.39650,20.068350,-0.000215,20.056895,0.8088,0.273,4.39650,0.00000
1058.00,4.39612,20.068340,-0.000215,20.056889,0.8089,0.273,4.39612,0.00000
1059.00,4.39502,20.068360,-0.000218,20.056931,0.8089,0.273,4.39502,0.00000
1060.00,4.39414,20.068337,-0.000219,20.056873,0.8090,0.274,4.39414,0.00000
1061.00,4.39381,20.068371,-0.000215,20.056873,0.8090,0.274,4.39381,0.00000
1062.00,4.39236,20.068354,-0.000217,20.056890,0.8091,0.274,4.39236,0.00000
1063.00,4.39106,20.068374,-0.000216,20.056875,0.8092,0.274,4.39106,0.00000
1064.00,4.39273,20.068390,-0.000216,20.056820,0.8092,0.274,4.39273,0.00000
1065.00,4.39401,20.068452,-0.000216,20.056847,0.8093,0.274,4.39401,0.00000
1066.00,4.39374,20.068490,-0.000217,20.056882,0.8094,0.274,4.39374,0.00000
1067.00,4.39413,20.068567,-0.000217,20.056943,0.8094,0.274,4.39413,0.00000
1068.00,4.39581,20.068624,-0.000218,20.056964,0.8095,0.274,4.39581,0.00000
1069.00,4.39523,20.068672,-0.000217,20.057000,0.8095,0.274,4.39523,0.00000
1070.00,4.39519,20.068739,-0.000215,20.057011,0.8096,0.274,4.39519,0.00000
1071.00,4.39614,20.068726,-0.000211,20.056938,0.8097,0.274,4.39614,0.00000
1072.00,4.39528,20.068733,-0.000207,20.056878,0.8097,0.274,4.39528,0.00000
1073.00,4.39395,20.068747,-0.000204,20.056859,0.8098,0.274,4.39395,0.00000
1074.00,4.39296,20.068770,-0.000204,20.056838,0.8099,0.274,4.39296,0.00000
1075.00,4.39178,20.068784,-0.000206,20.056828,0.8099,0.274,4.39178,0.00000
1076.00,4.39032,20.068877,-0.000209,20.056868,0.8099,0.274,4.39032,0.00000
1077.00,4.39121,20.068890,-0.000212,20.056863,0.8100,0.274,4.39121,0.00000
1078.00,4.39214,20.068919,-0.000213,20.056876,0.8100,0.275,4.39214,0.00000
1079.00,4.39357,20.069037,-0.000211,20.056996,0.8101,0.275,4.39357,0.00000
1080.00,4.39440,20.069000,-0.000210,20.056950,0.8101,0.275,4.39440,0.00000
@7,2.5001,5.0, 1080.086 
1081.00,4.39555,20.068982,-0.000212,20.056968,0.8102,0.275,4.39555,0.00000
1082.00,4.39604,20.069073,-0.000212,20.057033,0.8102,0.275,4.39604,0.00000
1083.00,4.39143,20.069137,-0.000211,20.057056,0.8102,0.275,4.39143,0.00000
1084.00,4.37339,20.069116,-0.000213,20.056987,0.8102,0.275,4.37339,0.00000
1085.00,4.34210,20.069121,-0.000211,20.056987,0.8102,0.275,4.34210,0.00000
1086.00,4.30066,20.069153,-0.000209,20.056936,0.8102,0.275,4.30066,0.00000
1087.00,4.25181,20.069116,-0.000208,20.056927,0.8101,0.275,4.25181,0.00000
1088.00,4.20604,20.069104,-0.000211,20.056910,0.8101,0.275,4.20604,0.00000
1089.00,4.17866,20.069139,-0.000211,20.056915,0.8100,0.275,4.17866,0.00000
1090.00,4.16974,20.069261,-0.000213,20.057000,0.8099,0.275,4.16974,0.00000
1091.00,4.17444,20.069337,-0.000217,20.057051,0.8098,0.275,4.17444,0.00000
1092.00,4.19076,20.069400,-0.000217,20.057032,0.8097,0.276,4.19076,0.00000
1093.00,4.21198,20.069441,-0.000216,20.057005,0.8096,0.276,4.21198,0.00000
1094.00,4.22906,20.069379,-0.000216,20.056914,0.8095,0.276,4.22906,0.00000
1095.00,4.24392,20.069315,-0.000212,20.056850,0.8094,0.276,4.24392,0.00000
1096.00,4.25799,20.069281,-0.000208,20.056813,0.8093,0.275,4.25799,0.00000
1097.00,4.26940,20.069278,-0.000207,20.056802,0.8092,0.275,4.26940,0.00000
1098.00,4.27860,20.069315,-0.000210,20.056873,0.8090,0.275,4.27860,0.00000
1099.00,4.28881,20.069369,-0.000212,20.056926,0.8089,0.276,4.28881,0.00000
1100.00,4.29668,20.069443,-0.000212,20.056942,0.8087,0.276,4.29668,0.00000
1101.00,4.30303,20.069439,-0.000212,20.056912,0.8086,0.276,4.30303,0.00000
1102.00,4.30962,20.069440,-0.000211,20.056953,0.8085,0.276,4.30962,0.00000
1103.00,4.31598,20.069459,-0.000211,20.056918,0.8084,0.276,4.31598,0.00000
1104.00,4.32133,20.069474,-0.000210,20.056941,0.8084,0.276,4.32133,0.00000
1105.00,4.32729,20.069499,-0.000211,20.056914,0.8083,0.276,4.32729,0.00000
1106.00,4.33274,20.069511,-0.000209,20.056868,0.8083,0.276,4.33274,0.00000
1107.00,4.33655,20.069515,-0.000209,20.056819,0.8083,0.276,4.33655,0.00000
1108.00,4.34032,20.069531,-0.000208,20.056848,0.8082,0.276,4.34032,0.00000
1109.00,4.34363,20.069565,-0.000205,20.056827,0.8082,0.276,4.34363,0.00000
1110.00,4.34688,20.069547,-0.000208,20.056868,0.8082,0.276,4.34688,0.00000
1111.00,4.34853,20.069609,-0.000211,20.056950,0.8082,0.276,4.34853,0.00000
1112.00,4.35202,20.069642,-0.000215,20.056958,0.8083,0.276,4.35202,0.00000
1113.00,4.35501,20.069629,-0.000217,20.056917,0.8083,0.277,4.35501,0.00000
1114.00,4.35687,20.069672,-0.000219,20.056939,0.8084,0.277,4.35687,0.00000
1115.00,4.35855,20.069728,-0.000216,20.056969,0.8084,0.277,4.35855,0.00000
1116.00,4.36117,20.069722,-0.000217,20.056932,0.8085,0.277,4.36117,0.00000
1117.00,4.36227,20.069783,-0.000215,20.056976,0.8086,0.277,4.36227,0.00000
1118.00,4.36372,20.069770,-0.000214,20.056919,0.8087,0.277,4.36372,0.00000
1119.00,4.36589,20.069756,-0.000213,20.056879,0.8088,0.277,4.36589,0.00000
1120.00,4.36758,20.069698,-0.000217,20.056764,0.8089,0.277,4.36758,0.00000
1121.00,4.36931,20.069706,-0.000216,20.056774,0.8090,0.277,4.36931,0.00000
1122.00,4.37021,20.069694,-0.000218,20.056701,0.8090,0.277,4.37021,0.00000
1123.00,4.36988,20.069756,-0.000218,20.056747,0.8091,0.277,4.36988,0.00000
1124.00,4.36991,20.069780,-0.000218,20.056787,0.8092,0.277,4.36991,0.00000
1125.00,4.36980,20.069878,-0.000216,20.056848,0.8092,0.277,4.36980,0.00000
1126.00,4.37024,20.069905,-0.000215,20.056845,0.8093,0.277,4.37024,0.00000
1127.00,4.37136,20.069892,-0.000216,20.056801,0.8093,0.277,4.37136,0.00000
1128.00,4.37319,20.069890,-0.000215,20.056771,0.8094,0.278,4.37319,0.00000
1129.00,4.37450,20.069922,-0.000219,20.056805,0.8094,0.278,4.37450,0.00000
1130.00,4.37624,20.069935,-0.000219,20.056857,0.8095,0.278,4.37624,0.00000
1131.00,4.37690,20.069952,-0.000221,20.056870,0.8095,0.278,4.37690,0.00000
1132.00,4.37679,20.070037,-0.000218,20.056925,0.8096,0.278,4.37679,0.00000
1133.00,4.37659,20.070056,-0.000219,20.056902,0.8096,0.278,4.37659,0.00000
1134.00,4.37706,20.070038,-0.000215,20.056808,0.8097,0.278,4.37706,0.00000
1135.00,4.37707,20.070036,-0.000215,20.056713,0.8098,0.278,4.37707,0.00000
1136.00,4.37749,20.070100,-0.000212,20.056725,0.8098,0.278,4.37749,0.00000
1137.00,4.37815,20.070095,-0.000212,20.056740,0.8099,0.278,4.37815,0.00000
1138.00,4.37838,20.070116,-0.000211,20.056784,0.8099,0.278,4.37838,0.00000
1139.00,4.37839,20.070114,-0.000213,20.056790,0.8099,0.278,4.37839,0.00000
1140.00,4.37835,20.070220,-0.000214,20.056894,0.8100,0.278,4.37835,0.00000
1141.00,4.37840,20.070192,-0.000214,20.056842,0.8100,0.278,4.37840,0.00000
1142.00,4.37941,20.070228,-0.000216,20.056828,0.8101,0.278,4.37941,0.00000
1143.00,4.38122,20.070279,-0.000214,20.056854,0.8101,0.278,4.38122,0.00000
1144.00,4.38112,20.070316,-0.000213,20.056859,0.8102,0.278,4.38112,0.00000
1145.00,4.38121,20.070315,-0.000214,20.056839,0.8103,0.279,4.38121,0.00000
1146.00,4.38155,20.070371,-0.000217,20.056877,0.8103,0.279,4.38155,0.00000
1147.00,4.38138,20.070376,-0.000214,20.056859,0.8104,0.279,4.38138,0.00000
1148.00,4.38118,20.070371,-0.000214,20.056867,0.8104,0.279,4.38118,0.00000
1149.00,4.38248,20.070406,-0.000216,20.056914,0.8105,0.279,4.38248,0.00000
1150.00,4.38281,20.070381,-0.000215,20.056880,0.8105,0.279,4.38281,0.00000
1151.00,4.38253,20.070369,-0.000211,20.056842,0.8106,0.279,4.38253,0.00000
1152.00,4.38284,20.070381,-0.000214,20.056839,0.8107,0.279,4.38284,0.00000
1153.00,4.38215,20.070449,-0.000215,20.056800,0.8107,0.279,4.38215,0.00000
1154.00,4.38170,20.070415,-0.000214,20.056726,0.8108,0.279,4.38170,0.00000
1155.00,4.38257,20.070435,-0.000214,20.056716,0.8109,0.279,4.38257,0.00000
1156.00,4.38300,20.070480,-0.000216,20.056727,0.8110,0.279,4.38300,0.00000
1157.00,4.38308,20.070493,-0.000212,20.056729,0.8111,0.279,4.38308,0.00000
1158.00,4.38471,20.070514,-0.000213,20.056821,0.8112,0.279,4.38471,0.00000
1159.00,4.38489,20.070615,-0.000211,20.056886,0.8113,0.279,4.38489,0.00000
1160.00,4.38415,20.070694,-0.000211,20.056930,0.8114,0.279,4.38415,0.00000
1161.00,4.38425,20.070752,-0.000212,20.057009,0.8115,0.279,4.38425,0.00000
1162.00,4.38446,20.070810,-0.000218,20.057027,0.8116,0.280,4.38446,0.00000
1163.00,4.38383,20.070771,-0.000222,20.056905,0.8117,0.280,4.38383,0.00000
1164.00,4.38311,20.070796,-0.000225,20.056903,0.8118,0.280,4.38311,0.00000
1165.00,4.38354,20.070781,-0.000224,20.056847,0.8119,0.280,4.38354,0.00000
1166.00,4.38313,20.070751,-0.000223,20.056756,0.8120,0.280,4.38313,0.00000
1167.00,4.38298,20.070788,-0.000218,20.056776,0.8121,0.280,4.38298,0.00000
1168.00,4.38249,20.070902,-0.000215,20.056857,0.8122,0.280,4.38249,0.00000
1169.00,4.38381,20.070941,-0.000216,20.056888,0.8124,0.280,4.38381,0.00000
1170.00,4.38400,20.070932,-0.000220,20.056899,0.8125,0.280,4.38400,0.00000
1171.00,4.38516,20.070941,-0.000220,20.056937,0.8126,0.281,4.38516,0.00000
1172.00,4.38537,20.070928,-0.000221,20.056862,0.8127,0.281,4.38537,0.00000
1173.00,4.38589,20.070943,-0.000219,20.056826,0.8128,0.281,4.38589,0.00000
1174.00,4.38505,20.070912,-0.000215,20.056769,0.8129,0.280,4.38505,0.00000
1175.00,4.38506,20.071011,-0.000212,20.056856,0.8130,0.280,4.38506,0.00000
1176.00,4.38388,20.071063,-0.000212,20.056838,0.8130,0.280,4.38388,0.00000
1177.00,4.38411,20.071144,-0.000212,20.056923,0.8131,0.281,4.38411,0.00000
1178.00,4.38330,20.071063,-0.000214,20.056892,0.8132,0.281,4.38330,0.00000
1179.00,4.38384,20.071086,-0.000214,20.056914,0.8133,0.281,4.38384,0.00000
1180.00,4.38434,20.071074,-0.000215,20.056873,0.8134,0.281,4.38434,0.00000
1181.00,4.38545,20.071070,-0.000213,20.056898,0.8134,0.281,4.38545,0.00000
1182.00,4.38510,20.070976,-0.000214,20.056843,0.8135,0.281,4.38510,0.00000
1183.00,4.38600,20.071060,-0.000217,20.056900,0.8136,0.281,4.38600,0.00000
1184.00,4.38593,20.071062,-0.000217,20.056882,0.8136,0.281,4.38593,0.00000
1185.00,4.38584,20.071016,-0.000215,20.056820,0.8137,0.281,4.38584,0.00000
1186.00,4.38580,20.070993,-0.000218,20.056771,0.8137,0.282,4.38580,0.00000
1187.00,4.38538,20.071096,-0.000214,20.056792,0.8138,0.281,4.38538,0.00000
1188.00,4.38557,20.071140,-0.000210,20.056782,0.8138,0.281,4.38557,0.00000
1189.00,4.38609,20.071170,-0.000212,20.056741,0.8139,0.281,4.38609,0.00000
1190.00,4.38604,20.071191,-0.000213,20.056755,0.8139,0.281,4.38604,0.00000
1191.00,4.38633,20.071272,-0.000213,20.056790,0.8140,0.282,4.38633,0.00000
1192.00,4.38691,20.071233,-0.000216,20.056751,0.8141,0.282,4.38691,0.00000
1193.00,4.38715,20.071165,-0.000214,20.056721,0.8141,0.282,4.38715,0.00000
1194.00,4.38754,20.071213,-0.000211,20.056806,0.8142,0.282,4.38754,0.00000
1195.00,4.38786,20.071259,-0.000208,20.056806,0.8142,0.282,4.38786,0.00000
1196.00,4.38761,20.071290,-0.000206,20.056776,0.8142,0.281,4.38761,0.00000
1197.00,4.38785,20.071351,-0.000208,20.056801,0.8143,0.282,4.38785,0.00000
1198.00,4.38780,20.071433,-0.000212,20.056826,0.8143,0.282,4.38780,0.00000
1199.00,4.38709,20.071464,-0.000214,20.056783,0.8144,0.282,4.38709,0.00000
1200.00,4.38625,20.071577,-0.000218,20.056844,0.8145,0.282,4.38625,0.00000
1201.00,4.38611,20.071587,-0.000219,20.056868,0.8146,0.282,4.38611,0.00000
1202.00,4.38710,20.071639,-0.000220,20.056907,0.8147,0.283,4.38710,0.00000
1203.00,4.38746,20.071653,-0.000222,20.056815,0.8148,0.283,4.38746,0.00000
1204.00,4.38848,20.071615,-0.000221,20.056772,0.8148,0.283,4.38848,0.00000
1205.00,4.38995,20.071580,-0.000222,20.056668,0.8149,0.283,4.38995,0.00000
1206.00,4.39014,20.071643,-0.000223,20.056663,0.8150,0.283,4.39014,0.00000
1207.00,4.38887,20.071662,-0.000218,20.056678,0.8151,0.283,4.38887,0.00000
1208.00,4.38896,20.071740,-0.000213,20.056822,0.8152,0.283,4.38896,0.00000
1209.00,4.38842,20.071884,-0.000217,20.056904,0.8153,0.283,4.38842,0.00000
1210.00,4.38789,20.071908,-0.000217,20.056951,0.8154,0.283,4.38789,0.00000
1211.00,4.38769,20.071934,-0.000213,20.056985,0.8156,0.283,4.38769,0.00000
1212.00,4.38835,20.071967,-0.000214,20.056976,0.8157,0.283,4.38835,0.00000
1213.00,4.38801,20.071966,-0.000214,20.056932,0.8158,0.283,4.38801,0.00000
1214.00,4.38702,20.071984,-0.000208,20.056973,0.8159,0.283,4.38702,0.00000
1215.00,4.38691,20.072038,-0.000206,20.057040,0.8160,0.283,4.38691,0.00000
1216.00,4.38727,20.072110,-0.000205,20.057125,0.8161,0.283,4.38727,0.00000
1217.00,4.38676,20.072079,-0.000206,20.057071,0.8163,0.283,4.38676,0.00000
1218.00,4.38661,20.072073,-0.000205,20.057063,0.8164,0.283,4.38661,0.00000
1219.00,4.38782,20.072027,-0.000205,20.056981,0.8165,0.283,4.38782,0.00000
1220.00,4.38793,20.071980,-0.000206,20.056872,0.8166,0.283,4.38793,0.00000
1221.00,4.38787,20.071956,-0.000206,20.056760,0.8167,0.283,4.38787,0.00000
1222.00,4.38838,20.072004,-0.000205,20.056794,0.8168,0.283,4.38838,0.00000
1223.00,4.38809,20.072043,-0.000208,20.056822,0.8169,0.283,4.38809,0.00000
1224.00,4.38655,20.072073,-0.000210,20.056805,0.8170,0.284,4.38655,0.00000
1225.00,4.38606,20.072187,-0.000210,20.056962,0.8171,0.284,4.38606,0.00000
1226.00,4.38626,20.072207,-0.000212,20.056990,0.8172,0.284,4.38626,0.00000
1227.00,4.38651,20.072249,-0.000212,20.056988,0.8173,0.284,4.38651,0.00000
1228.00,4.38642,20.072252,-0.000211,20.056943,0.8175,0.284,4.38642,0.00000
1229.00,4.38763,20.072294,-0.000212,20.056997,0.8175,0.284,4.38763,0.00000
1230.00,4.38796,20.072323,-0.000212,20.056918,0.8176,0.284,4.38796,0.00000
1231.00,4.38851,20.072407,-0.000213,20.056951,0.8177,0.284,4.38851,0.00000
1232.00,4.38865,20.072385,-0.000215,20.056952,0.8178,0.284,4.38865,0.00000
1233.00,4.38949,20.072444,-0.000211,20.056959,0.8179,0.284,4.38949,0.00000
1234.00,4.38960,20.072413,-0.000209,20.056905,0.8181,0.284,4.38960,0.00000
1235.00,4.38917,20.072371,-0.000211,20.056919,0.8182,0.284,4.38917,0.00000
1236.00,4.38749,20.072303,-0.000210,20.056952,0.8183,0.284,4.38749,0.00000
1237.00,4.38635,20.072356,-0.000207,20.056968,0.8184,0.284,4.38635,0.00000
1238.00,4.38517,20.072361,-0.000208,20.057000,0.8185,0.284,4.38517,0.00000
1239.00,4.38565,20.072456,-0.000206,20.057041,0.8186,0.284,4.38565,0.00000
1240.00,4.38657,20.072448,-0.000207,20.056989,0.8187,0.284,4.38657,0.00000
1241.00,4.38764,20.072531,-0.000208,20.056946,0.8188,0.284,4.38764,0.00000
1242.00,4.38782,20.072526,-0.000207,20.056943,0.8189,0.284,4.38782,0.00000
1243.00,4.38892,20.072526,-0.000210,20.056938,0.8190,0.284,4.38892,0.00000
1244.00,4.38826,20.072490,-0.000213,20.056908,0.8190,0.285,4.38826,0.00000
1245.00,4.38840,20.072548,-0.000207,20.056915,0.8191,0.284,4.38840,0.00000
1246.00,4.38853,20.072479,-0.000206,20.056845,0.8192,0.284,4.38853,0.00000
1247.00,4.38896,20.072494,-0.000212,20.056770,0.8193,0.285,4.38896,0.00000
1248.00,4.38826,20.072543,-0.000215,20.056758,0.8193,0.285,4.38826,0.00000
1249.00,4.38827,20.072598,-0.000218,20.056791,0.8194,0.285,4.38827,0.00000
1250.00,4.38794,20.072582,-0.000219,20.056837,0.8195,0.285,4.38794,0.00000
1251.00,4.38695,20.072627,-0.000219,20.056865,0.8196,0.285,4.38695,0.00000
1252.00,4.38721,20.072646,-0.000214,20.056958,0.8197,0.285,4.38721,0.00000
1253.00,4.38806,20.072643,-0.000209,20.056987,0.8198,0.285,4.38806,0.00000
1254.00,4.38754,20.072685,-0.000207,20.057036,0.8199,0.285,4.38754,0.00000
1255.00,4.38699,20.072681,-0.000214,20.056974,0.8199,0.285,4.38699,0.00000
1256.00,4.38716,20.072680,-0.000217,20.056983,0.8200,0.286,4.38716,0.00000
1257.00,4.38671,20.072724,-0.000220,20.056946,0.8200,0.286,4.38671,0.00000
1258.00,4.38640,20.072690,-0.000218,20.056903,0.8201,0.286,4.38640,0.00000
1259.00,4.38778,20.072708,-0.000212,20.056895,0.8201,0.286,4.38778,0.00000
1260.00,4.38813,20.072765,-0.000206,20.056957,0.8202,0.286,4.38813,0.00000
1261.00,4.38885,20.072800,-0.000205,20.056949,0.8203,0.286,4.38885,0.00000
@8,2.5001,5.0, 1260.059 
1262.00,4.38865,20.072793,-0.000204,20.056950,0.8204,0.286,4.38865,0.00000
1263.00,4.38409,20.072868,-0.000205,20.056969,0.8204,0.286,4.38409,0.00000
1264.00,4.36870,20.072833,-0.000207,20.056929,0.8205,0.286,4.36870,0.00000
1265.00,4.34261,20.072872,-0.000207,20.056903,0.8206,0.286,4.34261,0.00000
1266.00,4.30800,20.072939,-0.000205,20.056952,0.8207,0.286,4.30800,0.00000
1267.00,4.26654,20.072957,-0.000205,20.056973,0.8208,0.286,4.26654,0.00000
1268.00,4.22865,20.073045,-0.000207,20.057023,0.8209,0.286,4.22865,0.00000
1269.00,4.20685,20.073135,-0.000207,20.057023,0.8210,0.286,4.20685,0.00000
1270.00,4.20106,20.073207,-0.000208,20.057017,0.8211,0.286,4.20106,0.00000
1271.00,4.20711,20.073237,-0.000208,20.057006,0.8213,0.286,4.20711,0.00000
1272.00,4.22326,20.073346,-0.000209,20.057015,0.8214,0.286,4.22326,0.00000
1273.00,4.24182,20.073389,-0.000210,20.057013,0.8215,0.286,4.24182,0.00000
1274.00,4.25656,20.073374,-0.000212,20.057017,0.8217,0.286,4.25656,0.00000
1275.00,4.26839,20.073375,-0.000211,20.057020,0.8218,0.286,4.26839,0.00000
1276.00,4.27859,20.073363,-0.000214,20.056962,0.8219,0.287,4.27859,0.00000
1277.00,4.28767,20.073376,-0.000213,20.056915,0.8219,0.287,4.28767,0.00000
1278.00,4.29553,20.073341,-0.000213,20.056834,0.8220,0.287,4.29553,0.00000
1279.00,4.30274,20.073349,-0.000214,20.056768,0.8221,0.287,4.30274,0.00000
1280.00,4.30929,20.073345,-0.000216,20.056708,0.8222,0.287,4.30929,0.00000
1281.00,4.31527,20.073410,-0.000212,20.056745,0.8223,0.287,4.31527,0.00000
1282.00,4.32012,20.073447,-0.000210,20.056820,0.8224,0.287,4.32012,0.00000
1283.00,4.32465,20.073463,-0.000207,20.056865,0.8225,0.287,4.32465,0.00000
1284.00,4.32914,20.073487,-0.000207,20.056884,0.8226,0.287,4.32914,0.00000
1285.00,4.33303,20.073462,-0.000207,20.056910,0.8227,0.287,4.33303,0.00000
1286.00,4.33652,20.073445,-0.000211,20.056859,0.8228,0.287,4.33652,0.00000
1287.00,4.34059,20.073413,-0.000218,20.056834,0.8228,0.287,4.34059,0.00000
1288.00,4.34469,20.073440,-0.000221,20.056803,0.8229,0.288,4.34469,0.00000
1289.00,4.34715,20.073436,-0.000222,20.056778,0.8230,0.288,4.34715,0.00000
1290.00,4.34943,20.073482,-0.000224,20.056788,0.8231,0.288,4.34943,0.00000
1291.00,4.35188,20.073431,-0.000223,20.056776,0.8231,0.288,4.35188,0.00000
1292.00,4.35321,20.073432,-0.000216,20.056671,0.8232,0.288,4.35321,0.00000
1293.00,4.35450,20.073412,-0.000214,20.056634,0.8233,0.288,4.35450,0.00000
1294.00,4.35602,20.073436,-0.000215,20.056678,0.8234,0.288,4.35602,0.00000
1295.00,4.35729,20.073467,-0.000213,20.056673,0.8235,0.288,4.35729,0.00000
1296.00,4.35850,20.073526,-0.000217,20.056682,0.8236,0.288,4.35850,0.00000
1297.00,4.36051,20.073547,-0.000222,20.056759,0.8236,0.288,4.36051,0.00000
1298.00,4.36190,20.073578,-0.000224,20.056779,0.8238,0.288,4.36190,0.00000
1299.00,4.36404,20.073679,-0.000224,20.056816,0.8238,0.289,4.36404,0.00000
1300.00,4.36591,20.073704,-0.000229,20.056796,0.8239,0.289,4.36591,0.00000
1301.00,4.36827,20.073739,-0.000229,20.056817,0.8241,0.289,4.36827,0.00000
1302.00,4.36919,20.073808,-0.000228,20.056796,0.8242,0.289,4.36919,0.00000
1303.00,4.37021,20.073779,-0.000227,20.056739,0.8242,0.289,4.37021,0.00000
1304.00,4.37059,20.073730,-0.000224,20.056664,0.8243,0.289,4.37059,0.00000
1305.00,4.37190,20.073764,-0.000219,20.056701,0.8244,0.289,4.37190,0.00000
1306.00,4.37135,20.073853,-0.000213,20.056756,0.8244,0.289,4.37135,0.00000
1307.00,4.37077,20.073885,-0.000213,20.056778,0.8245,0.289,4.37077,0.00000
1308.00,4.37052,20.073934,-0.000214,20.056862,0.8246,0.289,4.37052,0.00000
1309.00,4.37088,20.074008,-0.000213,20.056911,0.8247,0.289,4.37088,0.00000
1310.00,4.37089,20.074023,-0.000212,20.056912,0.8248,0.289,4.37089,0.00000
1311.00,4.37160,20.073997,-0.000213,20.056866,0.8249,0.289,4.37160,0.00000
1312.00,4.37338,20.073980,-0.000212,20.056830,0.8249,0.289,4.37338,0.00000
1313.00,4.37493,20.074038,-0.000209,20.056801,0.8250,0.289,4.37493,0.00000
1314.00,4.37588,20.074032,-0.000210,20.056762,0.8251,0.289,4.37588,0.00000
1315.00,4.37594,20.074125,-0.000210,20.056838,0.8252,0.289,4.37594,0.00000
1316.00,4.37549,20.074086,-0.000213,20.056816,0.8254,0.289,4.37549,0.00000
1317.00,4.37523,20.074087,-0.000215,20.056857,0.8255,0.290,4.37523,0.00000
1318.00,4.37415,20.074111,-0.000217,20.056894,0.8256,0.290,4.37415,0.00000
1319.00,4.37343,20.074093,-0.000218,20.056898,0.8258,0.290,4.37343,0.00000
1320.00,4.37279,20.074027,-0.000219,20.056807,0.8259,0.290,4.37279,0.00000
1321.00,4.37253,20.074086,-0.000216,20.056835,0.8260,0.290,4.37253,0.00000
1322.00,4.37199,20.074148,-0.000211,20.056832,0.8262,0.290,4.37199,0.00000
1323.00,4.37272,20.074183,-0.000212,20.056813,0.8263,0.290,4.37272,0.00000
1324.00,4.37334,20.074248,-0.000213,20.056874,0.8264,0.290,4.37334,0.00000
1325.00,4.37470,20.074292,-0.000214,20.056906,0.8265,0.290,4.37470,0.00000
1326.00,4.37502,20.074352,-0.000217,20.056920,0.8267,0.290,4.37502,0.00000
1327.00,4.37573,20.074346,-0.000220,20.056906,0.8268,0.291,4.37573,0.00000
1328.00,4.37589,20.074325,-0.000218,20.056843,0.8269,0.291,4.37589,0.00000
1329.00,4.37620,20.074326,-0.000216,20.056752,0.8271,0.291,4.37620,0.00000
1330.00,4.37557,20.074306,-0.000216,20.056679,0.8272,0.291,4.37557,0.00000
1331.00,4.37621,20.074316,-0.000212,20.056654,0.8273,0.291,4.37621,0.00000
1332.00,4.37602,20.074357,-0.000208,20.056675,0.8274,0.291,4.37602,0.00000
1333.00,4.37592,20.074366,-0.000209,20.056655,0.8275,0.291,4.37592,0.00000
1334.00,4.37513,20.074421,-0.000208,20.056735,0.8276,0.291,4.37513,0.00000
1335.00,4.37521,20.074481,-0.000206,20.056797,0.8278,0.291,4.37521,0.00000
1336.00,4.37569,20.074467,-0.000206,20.056775,0.8279,0.291,4.37569,0.00000
1337.00,4.37634,20.074459,-0.000205,20.056769,0.8280,0.291,4.37634,0.00000
1338.00,4.37658,20.074527,-0.000206,20.056876,0.8281,0.291,4.37658,0.00000
1339.00,4.37752,20.074463,-0.000208,20.056780,0.8282,0.291,4.37752,0.00000
1340.00,4.37913,20.074458,-0.000213,20.056751,0.8283,0.291,4.37913,0.00000
1341.00,4.37890,20.074507,-0.000217,20.056787,0.8284,0.291,4.37890,0.00000
1342.00,4.37935,20.074548,-0.000218,20.056744,0.8285,0.292,4.37935,0.00000
1343.00,4.37992,20.074642,-0.000218,20.056743,0.8286,0.292,4.37992,0.00000
1344.00,4.38000,20.074753,-0.000216,20.056796,0.8286,0.292,4.38000,0.00000
1345.00,4.37860,20.074820,-0.000214,20.056809,0.8287,0.292,4.37860,0.00000
1346.00,4.37918,20.074866,-0.000211,20.056825,0.8288,0.292,4.37918,0.00000
1347.00,4.37890,20.074922,-0.000211,20.056902,0.8288,0.292,4.37890,0.00000
1348.00,4.37924,20.074877,-0.000211,20.056896,0.8289,0.292,4.37924,0.00000
1349.00,4.37870,20.074867,-0.000213,20.056929,0.8290,0.292,4.37870,0.00000
1350.00,4.37882,20.074801,-0.000210,20.056886,0.8291,0.292,4.37882,0.00000
1351.00,4.37876,20.074803,-0.000213,20.056869,0.8291,0.292,4.37876,0.00000
1352.00,4.37824,20.074748,-0.000215,20.056778,0.8292,0.292,4.37824,0.00000
1353.00,4.37754,20.074692,-0.000214,20.056678,0.8293,0.292,4.37754,0.00000
1354.00,4.37812,20.074699,-0.000213,20.056608,0.8294,0.292,4.37812,0.00000
1355.00,4.37892,20.074797,-0.000212,20.056642,0.8295,0.292,4.37892,0.00000
1356.00,4.37863,20.074803,-0.000211,20.056639,0.8295,0.292,4.37863,0.00000
1357.00,4.37936,20.074890,-0.000209,20.056675,0.8296,0.292,4.37936,0.00000
1358.00,4.37980,20.074963,-0.000209,20.056731,0.8297,0.292,4.37980,0.00000
1359.00,4.37986,20.075017,-0.000209,20.056822,0.8298,0.292,4.37986,0.00000
1360.00,4.37936,20.074970,-0.000212,20.056780,0.8298,0.292,4.37936,0.00000
1361.00,4.37945,20.074948,-0.000213,20.056756,0.8299,0.292,4.37945,0.00000
1362.00,4.37813,20.074876,-0.000211,20.056707,0.8300,0.292,4.37813,0.00000
1363.00,4.37779,20.074882,-0.000211,20.056721,0.8300,0.292,4.37779,0.00000
1364.00,4.37760,20.074808,-0.000212,20.056642,0.8301,0.292,4.37760,0.00000
1365.00,4.37745,20.074828,-0.000212,20.056672,0.8301,0.292,4.37745,0.00000
1366.00,4.37795,20.074871,-0.000214,20.056703,0.8302,0.293,4.37795,0.00000
1367.00,4.37949,20.075016,-0.000218,20.056809,0.8303,0.293,4.37949,0.00000
1368.00,4.38057,20.074968,-0.000220,20.056753,0.8304,0.293,4.38057,0.00000
1369.00,4.38050,20.075038,-0.000221,20.056752,0.8305,0.293,4.38050,0.00000
1370.00,4.38063,20.075076,-0.000222,20.056727,0.8305,0.293,4.38063,0.00000
1371.00,4.38029,20.075132,-0.000220,20.056742,0.8306,0.293,4.38029,0.00000
1372.00,4.38070,20.075039,-0.000217,20.056692,0.8306,0.293,4.38070,0.00000
1373.00,4.37957,20.075117,-0.000218,20.056763,0.8307,0.293,4.37957,0.00000
1374.00,4.38000,20.075144,-0.000219,20.056734,0.8308,0.293,4.38000,0.00000
1375.00,4.37983,20.075168,-0.000215,20.056719,0.8308,0.293,4.37983,0.00000
1376.00,4.37979,20.075179,-0.000217,20.056669,0.8309,0.293,4.37979,0.00000
1377.00,4.37942,20.075253,-0.000221,20.056654,0.8309,0.294,4.37942,0.00000
1378.00,4.37976,20.075298,-0.000221,20.056649,0.8310,0.294,4.37976,0.00000
1379.00,4.38020,20.075334,-0.000222,20.056722,0.8310,0.294,4.38020,0.00000
1380.00,4.38104,20.075348,-0.000227,20.056793,0.8310,0.294,4.38104,0.00000
1381.00,4.38176,20.075335,-0.000226,20.056819,0.8311,0.294,4.38176,0.00000
1382.00,4.38211,20.075349,-0.000222,20.056843,0.8312,0.294,4.38211,0.00000
1383.00,4.38214,20.075343,-0.000220,20.056840,0.8312,0.294,4.38214,0.00000
1384.00,4.38130,20.075376,-0.000214,20.056861,0.8313,0.294,4.38130,0.00000
1385.00,4.38091,20.075448,-0.000212,20.056871,0.8313,0.294,4.38091,0.00000
1386.00,4.38058,20.075492,-0.000211,20.056891,0.8314,0.294,4.38058,0.00000
1387.00,4.38034,20.075537,-0.000213,20.056973,0.8314,0.294,4.38034,0.00000
1388.00,4.38093,20.075545,-0.000214,20.056943,0.8315,0.294,4.38093,0.00000
1389.00,4.38144,20.075618,-0.000217,20.056998,0.8315,0.294,4.38144,0.00000
1390.00,4.38155,20.075611,-0.000217,20.056974,0.8316,0.294,4.38155,0.00000
1391.00,4.38129,20.075668,-0.000216,20.056991,0.8316,0.294,4.38129,0.00000
1392.00,4.38059,20.075753,-0.000214,20.056952,0.8317,0.294,4.38059,0.00000
1393.00,4.37998,20.075818,-0.000214,20.056971,0.8317,0.294,4.37998,0.00000
1394.00,4.37940,20.075869,-0.000213,20.056910,0.8318,0.295,4.37940,0.00000
1395.00,4.37866,20.075935,-0.000211,20.056926,0.8319,0.295,4.37866,0.00000
1396.00,4.37821,20.075951,-0.000211,20.056885,0.8319,0.295,4.37821,0.00000
1397.00,4.37892,20.075949,-0.000214,20.056892,0.8319,0.295,4.37892,0.00000
1398.00,4.37897,20.076008,-0.000211,20.056918,0.8320,0.295,4.37897,0.00000
1399.00,4.37905,20.075986,-0.000209,20.056904,0.8320,0.295,4.37905,0.00000
1400.00,4.37929,20.076019,-0.000214,20.056899,0.8321,0.295,4.37929,0.00000
1401.00,4.37983,20.076075,-0.000213,20.056898,0.8321,0.295,4.37983,0.00000
1402.00,4.37988,20.076101,-0.000211,20.056863,0.8322,0.295,4.37988,0.00000
1403.00,4.37976,20.076095,-0.000214,20.056890,0.8322,0.295,4.37976,0.00000
1404.00,4.38026,20.076080,-0.000216,20.056878,0.8323,0.295,4.38026,0.00000
1405.00,4.38107,20.076125,-0.000213,20.056896,0.8324,0.295,4.38107,0.00000
1406.00,4.38139,20.076077,-0.000212,20.056919,0.8325,0.295,4.38139,0.00000
1407.00,4.38082,20.076092,-0.000211,20.056954,0.8325,0.295,4.38082,0.00000
1408.00,4.38146,20.076138,-0.000209,20.056943,0.8326,0.295,4.38146,0.00000
1409.00,4.38100,20.076154,-0.000206,20.056958,0.8326,0.295,4.38100,0.00000
1410.00,4.38041,20.076064,-0.000207,20.056931,0.8327,0.295,4.38041,0.00000
1411.00,4.37984,20.076136,-0.000213,20.056924,0.8328,0.296,4.37984,0.00000
1412.00,4.38060,20.076105,-0.000217,20.056899,0.8328,0.296,4.38060,0.00000
1413.00,4.38085,20.076055,-0.000221,20.056841,0.8329,0.296,4.38085,0.00000
1414.00,4.38130,20.076107,-0.000222,20.056898,0.8329,0.297,4.38130,0.00000
1415.00,4.38181,20.076183,-0.000223,20.056897,0.8330,0.297,4.38181,0.00000
1416.00,4.38264,20.076144,-0.000220,20.056844,0.8331,0.297,4.38264,0.00000
1417.00,4.38250,20.076134,-0.000220,20.056803,0.8332,0.297,4.38250,0.00000
1418.00,4.38261,20.076252,-0.000216,20.056833,0.8333,0.297,4.38261,0.00000
1419.00,4.38308,20.076244,-0.000215,20.056761,0.8334,0.297,4.38308,0.00000
1420.00,4.38265,20.076248,-0.000215,20.056739,0.8335,0.297,4.38265,0.00000
1421.00,4.38262,20.076279,-0.000213,20.056781,0.8336,0.297,4.38262,0.00000
1422.00,4.38227,20.076368,-0.000210,20.056827,0.8337,0.297,4.38227,0.00000
1423.00,4.38137,20.076378,-0.000209,20.056907,0.8338,0.297,4.38137,0.00000
1424.00,4.38128,20.076400,-0.000210,20.056923,0.8339,0.297,4.38128,0.00000
1425.00,4.38185,20.076389,-0.000208,20.056930,0.8340,0.297,4.38185,0.00000
1426.00,4.38154,20.076432,-0.000209,20.056929,0.8341,0.297,4.38154,0.00000
1427.00,4.38209,20.076398,-0.000210,20.056885,0.8342,0.297,4.38209,0.00000
1428.00,4.38224,20.076341,-0.000208,20.056762,0.8344,0.297,4.38224,0.00000
1429.00,4.38138,20.076399,-0.000208,20.056772,0.8345,0.297,4.38138,0.00000
1430.00,4.38067,20.076500,-0.000211,20.056841,0.8346,0.297,4.38067,0.00000
1431.00,4.38037,20.076456,-0.000209,20.056819,0.8347,0.297,4.38037,0.00000
1432.00,4.37937,20.076429,-0.000209,20.056758,0.8349,0.297,4.37937,0.00000
1433.00,4.37864,20.076406,-0.000211,20.056716,0.8350,0.298,4.37864,0.00000
1434.00,4.37929,20.076369,-0.000212,20.056685,0.8351,0.298,4.37929,0.00000
1435.00,4.37909,20.076320,-0.000212,20.056657,0.8353,0.298,4.37909,0.00000
1436.00,4.37929,20.076425,-0.000213,20.056733,0.8354,0.298,4.37929,0.00000
1437.00,4.37934,20.076490,-0.000213,20.056758,0.8355,0.298,4.37934,0.00000
1438.00,4.37966,20.076604,-0.000211,20.056873,0.8357,0.298,4.37966,0.00000
1439.00,4.38030,20.076630,-0.000210,20.056903,0.8358,0.298,4.38030,0.00000
1440.00,4.38141,20.076598,-0.000209,20.056812,0.8360,0.298,4.38141,0.00000
1441.00,4.38100,20.076615,-0.000209,20.056785,0.8361,0.298,4.38100,0.00000
@9,2.5001,5.0, 1440.021 
1442.00,4.38133,20.076627,-0.000210,20.056815,0.8363,0.298,4.38133,0.00000
1443.00,4.37911,20.076597,-0.000210,20.056735,0.8364,0.298,4.37911,0.00000
1444.00,4.36753,20.076575,-0.000208,20.056637,0.8365,0.298,4.36753,0.00000
1445.00,4.34700,20.076708,-0.000208,20.056720,0.8367,0.298,4.34700,0.00000
1446.00,4.31952,20.076712,-0.000207,20.056718,0.8368,0.298,4.31952,0.00000
1447.00,4.28714,20.076766,-0.000206,20.056761,0.8369,0.298,4.28714,0.00000
1448.00,4.25619,20.076872,-0.000209,20.056884,0.8371,0.298,4.25619,0.00000
1449.00,4.23783,20.076898,-0.000209,20.056932,0.8372,0.298,4.23783,0.00000
1450.00,4.23208,20.076886,-0.000207,20.056896,0.8373,0.298,4.23208,0.00000
1451.00,4.23828,20.076962,-0.000206,20.056913,0.8374,0.298,4.23828,0.00000
1452.00,4.25134,20.076987,-0.000208,20.056906,0.8376,0.299,4.25134,0.00000
1453.00,4.26758,20.076979,-0.000205,20.056869,0.8377,0.298,4.26758,0.00000
1454.00,4.28074,20.077036,-0.000206,20.056855,0.8378,0.298,4.28074,0.00000
1455.00,4.29110,20.077104,-0.000206,20.056898,0.8379,0.298,4.29110,0.00000
1456.00,4.29894,20.077012,-0.000208,20.056857,0.8380,0.299,4.29894,0.00000
1457.00,4.30589,20.077076,-0.000204,20.056855,0.8381,0.298,4.30589,0.00000
1458.00,4.31132,20.077107,-0.000207,20.056819,0.8383,0.299,4.31132,0.00000
1459.00,4.31645,20.077113,-0.000207,20.056827,0.8384,0.299,4.31645,0.00000
1460.00,4.32183,20.077081,-0.000210,20.056792,0.8385,0.299,4.32183,0.00000
1461.00,4.32655,20.077200,-0.000211,20.056839,0.8386,0.299,4.32655,0.00000
1462.00,4.33036,20.077166,-0.000216,20.056797,0.8387,0.299,4.33036,0.00000
1463.00,4.33336,20.077217,-0.000212,20.056846,0.8389,0.299,4.33336,0.00000
1464.00,4.33590,20.077277,-0.000211,20.056925,0.8390,0.299,4.33590,0.00000
1465.00,4.33891,20.077311,-0.000211,20.056959,0.8392,0.299,4.33891,0.00000
1466.00,4.34122,20.077293,-0.000211,20.056923,0.8393,0.299,4.34122,0.00000
1467.00,4.34343,20.077309,-0.000207,20.056973,0.8395,0.299,4.34343,0.00000
1468.00,4.34653,20.077262,-0.000210,20.056916,0.8396,0.299,4.34653,0.00000
1469.00,4.34953,20.077277,-0.000212,20.056891,0.8397,0.299,4.34953,0.00000
1470.00,4.35176,20.077350,-0.000213,20.056930,0.8399,0.300,4.35176,0.00000
1471.00,4.35341,20.077413,-0.000213,20.056987,0.8400,0.300,4.35341,0.00000
1472.00,4.35526,20.077512,-0.000215,20.057054,0.8402,0.300,4.35526,0.00000
1473.00,4.35738,20.077552,-0.000213,20.057064,0.8403,0.300,4.35738,0.00000
1474.00,4.35804,20.077615,-0.000213,20.057096,0.8404,0.300,4.35804,0.00000
1475.00,4.35892,20.077581,-0.000211,20.057052,0.8406,0.300,4.35892,0.00000
1476.00,4.35941,20.077576,-0.000208,20.057016,0.8407,0.300,4.35941,0.00000
1477.00,4.36094,20.077538,-0.000208,20.056932,0.8408,0.300,4.36094,0.00000
1478.00,4.36068,20.077590,-0.000212,20.056955,0.8410,0.300,4.36068,0.00000
1479.00,4.36163,20.077518,-0.000212,20.056901,0.8411,0.300,4.36163,0.00000
1480.00,4.36213,20.077511,-0.000211,20.056855,0.8412,0.300,4.36213,0.00000
1481.00,4.36415,20.077488,-0.000211,20.056833,0.8413,0.300,4.36415,0.00000
1482.00,4.36444,20.077504,-0.000209,20.056857,0.8414,0.300,4.36444,0.00000
1483.00,4.36554,20.077574,-0.000206,20.056956,0.8416,0.300,4.36554,0.00000
1484.00,4.36605,20.077658,-0.000207,20.057003,0.8417,0.300,4.36605,0.00000
1485.00,4.36645,20.077721,-0.000208,20.057069,0.8419,0.300,4.36645,0.00000
1486.00,4.36630,20.077772,-0.000207,20.057069,0.8420,0.300,4.36630,0.00000
1487.00,4.36673,20.077783,-0.000205,20.057013,0.8422,0.300,4.36673,0.00000
1488.00,4.36728,20.077809,-0.000204,20.056929,0.8423,0.300,4.36728,0.00000
1489.00,4.36783,20.077896,-0.000200,20.056978,0.8425,0.300,4.36783,0.00000
1490.00,4.36855,20.077912,-0.000201,20.056947,0.8426,0.300,4.36855,0.00000
1491.00,4.36891,20.077970,-0.000201,20.056972,0.8427,0.300,4.36891,0.00000
1492.00,4.36863,20.077999,-0.000205,20.057019,0.8429,0.301,4.36863,0.00000
1493.00,4.36838,20.077979,-0.000210,20.057014,0.8431,0.301,4.36838,0.00000
1494.00,4.36892,20.077949,-0.000212,20.056975,0.8432,0.301,4.36892,0.00000
1495.00,4.36890,20.077996,-0.000212,20.057014,0.8434,0.301,4.36890,0.00000
1496.00,4.36922,20.077962,-0.000212,20.057008,0.8436,0.301,4.36922,0.00000
1497.00,4.36984,20.078071,-0.000210,20.057116,0.8438,0.301,4.36984,0.00000
1498.00,4.37017,20.078039,-0.000207,20.057162,0.8440,0.301,4.37017,0.00000
1499.00,4.37032,20.078030,-0.000206,20.057147,0.8441,0.301,4.37032,0.00000
1500.00,4.36977,20.078008,-0.000204,20.057107,0.8443,0.301,4.36977,0.00000
1501.00,4.36971,20.078004,-0.000206,20.057045,0.8445,0.301,4.36971,0.00000
1502.00,4.36942,20.077914,-0.000206,20.056910,0.8447,0.301,4.36942,0.00000
1503.00,4.37027,20.077954,-0.000208,20.056868,0.8449,0.301,4.37027,0.00000
1504.00,4.37086,20.077889,-0.000210,20.056808,0.8451,0.301,4.37086,0.00000
1505.00,4.37161,20.077907,-0.000210,20.056836,0.8452,0.302,4.37161,0.00000
1506.00,4.37146,20.077978,-0.000208,20.056915,0.8455,0.302,4.37146,0.00000
1507.00,4.37191,20.078062,-0.000208,20.057023,0.8457,0.302,4.37191,0.00000
1508.00,4.37226,20.078048,-0.000206,20.057026,0.8459,0.302,4.37226,0.00000
1509.00,4.37244,20.078141,-0.000201,20.057083,0.8461,0.301,4.37244,0.00000
1510.00,4.37213,20.078159,-0.000201,20.057097,0.8464,0.301,4.37213,0.00000
1511.00,4.37279,20.078158,-0.000201,20.057114,0.8466,0.301,4.37279,0.00000
1512.00,4.37386,20.078113,-0.000201,20.057061,0.8469,0.301,4.37386,0.00000
1513.00,4.37328,20.078140,-0.000202,20.057079,0.8471,0.302,4.37328,0.00000
1514.00,4.37288,20.078139,-0.000206,20.057060,0.8473,0.302,4.37288,0.00000
1515.00,4.37414,20.078149,-0.000207,20.057014,0.8475,0.302,4.37414,0.00000
1516.00,4.37408,20.078167,-0.000206,20.057021,0.8477,0.302,4.37408,0.00000
1517.00,4.37251,20.078254,-0.000205,20.057065,0.8480,0.302,4.37251,0.00000
1518.00,4.37257,20.078257,-0.000204,20.057013,0.8483,0.302,4.37257,0.00000
1519.00,4.37207,20.078355,-0.000205,20.057082,0.8486,0.302,4.37207,0.00000
1520.00,4.37112,20.078397,-0.000207,20.057125,0.8488,0.302,4.37112,0.00000
1521.00,4.37098,20.078426,-0.000212,20.057103,0.8491,0.302,4.37098,0.00000
1522.00,4.37155,20.078404,-0.000212,20.057039,0.8493,0.302,4.37155,0.00000
1523.00,4.37148,20.078468,-0.000212,20.057067,0.8496,0.303,4.37148,0.00000
1524.00,4.37181,20.078461,-0.000213,20.057031,0.8498,0.303,4.37181,0.00000
1525.00,4.37249,20.078520,-0.000214,20.057071,0.8500,0.303,4.37249,0.00000
1526.00,4.37340,20.078550,-0.000210,20.057071,0.8503,0.303,4.37340,0.00000
1527.00,4.37338,20.078563,-0.000210,20.057078,0.8505,0.303,4.37338,0.00000
1528.00,4.37297,20.078560,-0.000209,20.057041,0.8507,0.303,4.37297,0.00000
1529.00,4.37243,20.078631,-0.000206,20.057110,0.8510,0.303,4.37243,0.00000
1530.00,4.37196,20.078593,-0.000202,20.057050,0.8512,0.303,4.37196,0.00000
1531.00,4.37120,20.078625,-0.000204,20.057073,0.8515,0.303,4.37120,0.00000
1532.00,4.37099,20.078678,-0.000206,20.057087,0.8517,0.303,4.37099,0.00000
1533.00,4.37185,20.078729,-0.000210,20.057137,0.8520,0.303,4.37185,0.00000
1534.00,4.37252,20.078667,-0.000212,20.057023,0.8522,0.303,4.37252,0.00000
1535.00,4.37252,20.078672,-0.000216,20.056974,0.8525,0.304,4.37252,0.00000
1536.00,4.37267,20.078685,-0.000216,20.056917,0.8527,0.304,4.37267,0.00000
1537.00,4.37278,20.078721,-0.000216,20.056931,0.8530,0.304,4.37278,0.00000
1538.00,4.37195,20.078796,-0.000211,20.057009,0.8532,0.304,4.37195,0.00000
1539.00,4.37244,20.078826,-0.000209,20.057031,0.8535,0.303,4.37244,0.00000
1540.00,4.37307,20.078903,-0.000208,20.057083,0.8537,0.303,4.37307,0.00000
1541.00,4.37293,20.078918,-0.000204,20.057080,0.8540,0.303,4.37293,0.00000
1542.00,4.37341,20.078955,-0.000203,20.057100,0.8543,0.303,4.37341,0.00000
1543.00,4.37389,20.078880,-0.000203,20.056968,0.8545,0.303,4.37389,0.00000
1544.00,4.37310,20.078940,-0.000203,20.056970,0.8548,0.303,4.37310,0.00000
1545.00,4.37289,20.078950,-0.000201,20.056947,0.8550,0.303,4.37289,0.00000
1546.00,4.37287,20.078966,-0.000203,20.056897,0.8553,0.303,4.37287,0.00000
1547.00,4.37268,20.078951,-0.000204,20.056825,0.8556,0.304,4.37268,0.00000
1548.00,4.37254,20.078989,-0.000206,20.056825,0.8558,0.304,4.37254,0.00000
1549.00,4.37252,20.079019,-0.000206,20.056820,0.8561,0.304,4.37252,0.00000
1550.00,4.37202,20.079083,-0.000208,20.056871,0.8564,0.304,4.37202,0.00000
1551.00,4.37157,20.079073,-0.000209,20.056885,0.8566,0.304,4.37157,0.00000
1552.00,4.37188,20.079077,-0.000209,20.056841,0.8569,0.304,4.37188,0.00000
1553.00,4.37155,20.079080,-0.000210,20.056831,0.8572,0.304,4.37155,0.00000
1554.00,4.37209,20.079063,-0.000212,20.056812,0.8574,0.304,4.37209,0.00000
1555.00,4.37212,20.079016,-0.000215,20.056770,0.8577,0.305,4.37212,0.00000
1556.00,4.37272,20.079114,-0.000218,20.056852,0.8579,0.305,4.37272,0.00000
1557.00,4.37252,20.079099,-0.000218,20.056870,0.8581,0.305,4.37252,0.00000
1558.00,4.37285,20.079127,-0.000215,20.056876,0.8583,0.305,4.37285,0.00000
1559.00,4.37291,20.079180,-0.000214,20.056929,0.8585,0.305,4.37291,0.00000
1560.00,4.37352,20.079271,-0.000210,20.056960,0.8587,0.305,4.37352,0.00000
1561.00,4.37361,20.079202,-0.000209,20.056911,0.8589,0.305,4.37361,0.00000
1562.00,4.37350,20.079285,-0.000212,20.056985,0.8591,0.305,4.37350,0.00000
1563.00,4.37381,20.079295,-0.000212,20.057010,0.8593,0.305,4.37381,0.00000
1564.00,4.37402,20.079286,-0.000214,20.056963,0.8595,0.305,4.37402,0.00000
1565.00,4.37398,20.079249,-0.000215,20.056917,0.8597,0.305,4.37398,0.00000
1566.00,4.37348,20.079250,-0.000213,20.056870,0.8599,0.305,4.37348,0.00000
1567.00,4.37350,20.079283,-0.000209,20.056871,0.8601,0.305,4.37350,0.00000
1568.00,4.37340,20.079339,-0.000211,20.056855,0.8603,0.305,4.37340,0.00000
1569.00,4.37323,20.079374,-0.000210,20.056921,0.8605,0.305,4.37323,0.00000
1570.00,4.37353,20.079370,-0.000210,20.056955,0.8607,0.305,4.37353,0.00000
1571.00,4.37419,20.079449,-0.000208,20.057076,0.8609,0.305,4.37419,0.00000
1572.00,4.37408,20.079449,-0.000207,20.057094,0.8611,0.305,4.37408,0.00000
1573.00,4.37406,20.079388,-0.000204,20.057081,0.8614,0.305,4.37406,0.00000
1574.00,4.37377,20.079364,-0.000203,20.057037,0.8616,0.305,4.37377,0.00000
1575.00,4.37257,20.079435,-0.000204,20.057094,0.8618,0.305,4.37257,0.00000
1576.00,4.37236,20.079453,-0.000207,20.057035,0.8620,0.305,4.37236,0.00000
1577.00,4.37235,20.079432,-0.000210,20.056963,0.8622,0.306,4.37235,0.00000
1578.00,4.37213,20.079511,-0.000213,20.056994,0.8624,0.306,4.37213,0.00000
1579.00,4.37182,20.079570,-0.000212,20.057031,0.8626,0.306,4.37182,0.00000
1580.00,4.37095,20.079548,-0.000212,20.056964,0.8629,0.306,4.37095,0.00000
1581.00,4.37046,20.079587,-0.000209,20.056942,0.8631,0.306,4.37046,0.00000
1582.00,4.37124,20.079621,-0.000211,20.056955,0.8633,0.306,4.37124,0.00000
1583.00,4.37104,20.079654,-0.000209,20.056943,0.8635,0.306,4.37104,0.00000
1584.00,4.37047,20.079655,-0.000210,20.056881,0.8637,0.306,4.37047,0.00000
1585.00,4.37149,20.079728,-0.000210,20.056879,0.8639,0.306,4.37149,0.00000
1586.00,4.37206,20.079754,-0.000209,20.056879,0.8642,0.306,4.37206,0.00000
1587.00,4.37102,20.079777,-0.000208,20.056863,0.8644,0.306,4.37102,0.00000
1588.00,4.37177,20.079759,-0.000212,20.056871,0.8646,0.306,4.37177,0.00000
1589.00,4.37242,20.079671,-0.000215,20.056776,0.8649,0.306,4.37242,0.00000
1590.00,4.37268,20.079593,-0.000215,20.056734,0.8651,0.306,4.37268,0.00000
1591.00,4.37258,20.079598,-0.000220,20.056765,0.8653,0.307,4.37258,0.00000
1592.00,4.37293,20.079585,-0.000221,20.056749,0.8655,0.307,4.37293,0.00000
1593.00,4.37272,20.079552,-0.000219,20.056693,0.8657,0.307,4.37272,0.00000
1594.00,4.37301,20.079634,-0.000218,20.056760,0.8659,0.307,4.37301,0.00000
1595.00,4.37347,20.079699,-0.000219,20.056822,0.8661,0.307,4.37347,0.00000
1596.00,4.37367,20.079644,-0.000217,20.056784,0.8663,0.307,4.37367,0.00000
1597.00,4.37370,20.079730,-0.000218,20.056871,0.8665,0.307,4.37370,0.00000
1598.00,4.37331,20.079838,-0.000217,20.056924,0.8666,0.307,4.37331,0.00000
1599.00,4.37322,20.079862,-0.000218,20.056990,0.8668,0.307,4.37322,0.00000
1600.00,4.37283,20.079888,-0.000216,20.056969,0.8670,0.307,4.37283,0.00000
1601.00,4.37198,20.079969,-0.000217,20.057007,0.8672,0.307,4.37198,0.00000
1602.00,4.37202,20.079928,-0.000217,20.056950,0.8674,0.308,4.37202,0.00000
1603.00,4.37223,20.079896,-0.000219,20.056924,0.8676,0.308,4.37223,0.00000
1604.00,4.37193,20.079963,-0.000217,20.056898,0.8678,0.308,4.37193,0.00000
1605.00,4.37204,20.079998,-0.000220,20.056919,0.8680,0.308,4.37204,0.00000
1606.00,4.37290,20.079987,-0.000221,20.056879,0.8682,0.308,4.37290,0.00000
1607.00,4.37312,20.080027,-0.000221,20.056860,0.8684,0.308,4.37312,0.00000
1608.00,4.37343,20.080053,-0.000218,20.056865,0.8685,0.308,4.37343,0.00000
1609.00,4.37415,20.080073,-0.000220,20.056864,0.8687,0.308,4.37415,0.00000
1610.00,4.37477,20.080091,-0.000220,20.056882,0.8689,0.308,4.37477,0.00000
1611.00,4.37526,20.080094,-0.000218,20.056891,0.8691,0.308,4.37526,0.00000
1612.00,4.37511,20.080065,-0.000217,20.056911,0.8693,0.308,4.37511,0.00000
1613.00,4.37433,20.080136,-0.000218,20.056992,0.8695,0.309,4.37433,0.00000
1614.00,4.37336,20.080135,-0.000220,20.056994,0.8696,0.309,4.37336,0.00000
1615.00,4.37277,20.080168,-0.000219,20.056973,0.8698,0.309,4.37277,0.00000
1616.00,4.37222,20.080211,-0.000218,20.056985,0.8700,0.309,4.37222,0.00000
1617.00,4.37229,20.080311,-0.000215,20.056973,0.8702,0.309,4.37229,0.00000
1618.00,4.37241,20.080292,-0.000215,20.056875,0.8703,0.309,4.37241,0.00000
1619.00,4.37228,20.080324,-0.000215,20.056889,0.8705,0.309,4.37228,0.00000
1620.00,4.37220,20.080355,-0.000216,20.056905,0.8706,0.309,4.37220,0.00000
1621.00,4.37170,20.080402,-0.000219,20.056899,0.8707,0.309,4.37170,0.00000
@10,2.5001,5.0, 1620.111 
1622.00,4.37084,20.080417,-0.000220,20.056943,0.8709,0.309,4.37084,0.00000
1623.00,4.36977,20.080488,-0.000220,20.056994,0.8710,0.309,4.36977,0.00000
1624.00,4.36355,20.080501,-0.000215,20.056982,0.8711,0.309,4.36355,0.00000
1625.00,4.34886,20.080488,-0.000214,20.056928,0.8713,0.309,4.34886,0.00000
1626.00,4.32823,20.080500,-0.000211,20.056922,0.8714,0.309,4.32823,0.00000
1627.00,4.30391,20.080552,-0.000215,20.056941,0.8716,0.309,4.30391,0.00000
1628.00,4.27785,20.080528,-0.000214,20.056917,0.8717,0.309,4.27785,0.00000
1629.00,4.26079,20.080561,-0.000217,20.056928,0.8719,0.310,4.26079,0.00000
1630.00,4.25581,20.080582,-0.000218,20.056943,0.8720,0.310,4.25581,0.00000
1631.00,4.25959,20.080619,-0.000220,20.056960,0.8721,0.310,4.25959,0.00000
1632.00,4.26942,20.080616,-0.000219,20.056933,0.8723,0.310,4.26942,0.00000
1633.00,4.28397,20.080681,-0.000219,20.056946,0.8724,0.310,4.28397,0.00000
1634.00,4.29658,20.080665,-0.000219,20.056878,0.8726,0.310,4.29658,0.00000
1635.00,4.30644,20.080657,-0.000220,20.056846,0.8727,0.310,4.30644,0.00000
1636.00,4.31392,20.080624,-0.000221,20.056787,0.8729,0.310,4.31392,0.00000
1637.00,4.32042,20.080638,-0.000218,20.056775,0.8730,0.310,4.32042,0.00000
1638.00,4.32571,20.080624,-0.000218,20.056757,0.8732,0.310,4.32571,0.00000
1639.00,4.32972,20.080675,-0.000218,20.056768,0.8733,0.311,4.32972,0.00000
1640.00,4.33218,20.080739,-0.000218,20.056802,0.8734,0.311,4.33218,0.00000
1641.00,4.33459,20.080815,-0.000216,20.056855,0.8735,0.310,4.33459,0.00000
1642.00,4.33713,20.080807,-0.000218,20.056848,0.8737,0.311,4.33713,0.00000
1643.00,4.33818,20.080845,-0.000223,20.056905,0.8738,0.311,4.33818,0.00000
1644.00,4.33977,20.080839,-0.000226,20.056921,0.8739,0.311,4.33977,0.00000
1645.00,4.34210,20.080861,-0.000225,20.056956,0.8740,0.311,4.34210,0.00000
1646.00,4.34467,20.080863,-0.000224,20.056971,0.8741,0.311,4.34467,0.00000
1647.00,4.34713,20.080872,-0.000224,20.056980,0.8742,0.311,4.34713,0.00000
1648.00,4.34934,20.080863,-0.000223,20.056929,0.8743,0.311,4.34934,0.00000
1649.00,4.35111,20.080857,-0.000219,20.056902,0.8745,0.311,4.35111,0.00000
1650.00,4.35205,20.080874,-0.000220,20.056899,0.8746,0.311,4.35205,0.00000
1651.00,4.35262,20.080872,-0.000221,20.056830,0.8747,0.312,4.35262,0.00000
1652.00,4.35236,20.080911,-0.000218,20.056798,0.8748,0.312,4.35236,0.00000
1653.00,4.35341,20.080934,-0.000215,20.056823,0.8749,0.312,4.35341,0.00000
1654.00,4.35508,20.081027,-0.000214,20.056906,0.8750,0.312,4.35508,0.00000
1655.00,4.35601,20.081023,-0.000214,20.056857,0.8751,0.312,4.35601,0.00000
1656.00,4.35778,20.081055,-0.000214,20.056908,0.8753,0.312,4.35778,0.00000
1657.00,4.35948,20.081055,-0.000213,20.056932,0.8754,0.312,4.35948,0.00000
1658.00,4.36066,20.081074,-0.000212,20.056946,0.8754,0.312,4.36066,0.00000
1659.00,4.36018,20.081059,-0.000210,20.056929,0.8756,0.312,4.36018,0.00000
1660.00,4.36085,20.081035,-0.000209,20.056937,0.8756,0.312,4.36085,0.00000
1661.00,4.36105,20.081093,-0.000211,20.056964,0.8757,0.312,4.36105,0.00000
1662.00,4.36101,20.081083,-0.000216,20.056929,0.8759,0.312,4.36101,0.00000
1663.00,4.36112,20.081114,-0.000218,20.056907,0.8760,0.313,4.36112,0.00000
1664.00,4.36201,20.081145,-0.000218,20.056925,0.8761,0.313,4.36201,0.00000
1665.00,4.36290,20.081137,-0.000220,20.056910,0.8762,0.313,4.36290,0.00000
1666.00,4.36349,20.081129,-0.000215,20.056884,0.8763,0.313,4.36349,0.00000
1667.00,4.36383,20.081183,-0.000212,20.056953,0.8764,0.313,4.36383,0.00000
1668.00,4.36382,20.081235,-0.000212,20.056975,0.8766,0.313,4.36382,0.00000
1669.00,4.36397,20.081219,-0.000214,20.056935,0.8767,0.313,4.36397,0.00000
1670.00,4.36322,20.081312,-0.000207,20.056985,0.8769,0.313,4.36322,0.00000
1671.00,4.36248,20.081363,-0.000207,20.057016,0.8771,0.313,4.36248,0.00000
1672.00,4.36223,20.081366,-0.000209,20.056967,0.8772,0.313,4.36223,0.00000
1673.00,4.36321,20.081370,-0.000208,20.056945,0.8773,0.314,4.36321,0.00000
1674.00,4.36416,20.081441,-0.000207,20.056969,0.8774,0.314,4.36416,0.00000
1675.00,4.36475,20.081511,-0.000210,20.056998,0.8775,0.314,4.36475,0.00000
1676.00,4.36495,20.081464,-0.000211,20.056948,0.8776,0.314,4.36495,0.00000
1677.00,4.36494,20.081517,-0.000206,20.056987,0.8778,0.314,4.36494,0.00000
1678.00,4.36432,20.081530,-0.000200,20.056977,0.8779,0.314,4.36432,0.00000
1679.00,4.36336,20.081547,-0.000198,20.056991,0.8780,0.314,4.36336,0.00000
1680.00,4.36335,20.081562,-0.000193,20.056952,0.8781,0.314,4.36335,0.00000
1681.00,4.36337,20.081580,-0.000190,20.056943,0.8782,0.314,4.36337,0.00000
1682.00,4.36428,20.081601,-0.000189,20.056927,0.8783,0.314,4.36428,0.00000
1683.00,4.36500,20.081607,-0.000193,20.056954,0.8783,0.314,4.36500,0.00000
1684.00,4.36478,20.081690,-0.000195,20.056987,0.8784,0.314,4.36478,0.00000
1685.00,4.36508,20.081667,-0.000196,20.056956,0.8784,0.314,4.36508,0.00000
1686.00,4.36528,20.081754,-0.000196,20.057034,0.8785,0.314,4.36528,0.00000
1687.00,4.36490,20.081799,-0.000198,20.057078,0.8785,0.314,4.36490,0.00000
1688.00,4.36364,20.081811,-0.000196,20.057066,0.8786,0.315,4.36364,0.00000
1689.00,4.36415,20.081762,-0.000194,20.057008,0.8786,0.315,4.36415,0.00000
1690.00,4.36478,20.081765,-0.000196,20.057001,0.8787,0.315,4.36478,0.00000
1691.00,4.36507,20.081778,-0.000197,20.056937,0.8787,0.315,4.36507,0.00000
1692.00,4.36587,20.081802,-0.000194,20.056952,0.8788,0.315,4.36587,0.00000
1693.00,4.36719,20.081903,-0.000190,20.056976,0.8788,0.315,4.36719,0.00000
1694.00,4.36750,20.081920,-0.000189,20.057036,0.8789,0.315,4.36750,0.00000
1695.00,4.36744,20.081975,-0.000188,20.057096,0.8789,0.315,4.36744,0.00000
1696.00,4.36732,20.081973,-0.000185,20.057104,0.8790,0.315,4.36732,0.00000
1697.00,4.36690,20.082002,-0.000185,20.057093,0.8791,0.315,4.36690,0.00000
1698.00,4.36554,20.081980,-0.000190,20.057095,0.8792,0.315,4.36554,0.00000
1699.00,4.36401,20.081979,-0.000193,20.057015,0.8793,0.315,4.36401,0.00000
1700.00,4.36293,20.082064,-0.000193,20.057094,0.8794,0.315,4.36293,0.00000
1701.00,4.36233,20.082133,-0.000195,20.057114,0.8794,0.315,4.36233,0.00000
1702.00,4.36256,20.082131,-0.000200,20.057110,0.8795,0.315,4.36256,0.00000
1703.00,4.36314,20.082146,-0.000201,20.057106,0.8796,0.316,4.36314,0.00000
1704.00,4.36393,20.082206,-0.000195,20.057169,0.8796,0.315,4.36393,0.00000
1705.00,4.36464,20.082223,-0.000194,20.057135,0.8797,0.315,4.36464,0.00000
1706.00,4.36532,20.082168,-0.000195,20.057111,0.8797,0.316,4.36532,0.00000
1707.00,4.36512,20.082183,-0.000190,20.057109,0.8798,0.315,4.36512,0.00000
1708.00,4.36506,20.082201,-0.000187,20.057099,0.8798,0.315,4.36506,0.00000
1709.00,4.36467,20.082273,-0.000189,20.057152,0.8799,0.315,4.36467,0.00000
1710.00,4.36472,20.082273,-0.000190,20.057112,0.8800,0.315,4.36472,0.00000
1711.00,4.36474,20.082328,-0.000187,20.057124,0.8801,0.315,4.36474,0.00000
1712.00,4.36443,20.082336,-0.000187,20.057058,0.8802,0.315,4.36443,0.00000
1713.00,4.36479,20.082400,-0.000191,20.057068,0.8804,0.316,4.36479,0.00000
1714.00,4.36585,20.082327,-0.000193,20.056936,0.8805,0.316,4.36585,0.00000
1715.00,4.36561,20.082323,-0.000191,20.056992,0.8806,0.316,4.36561,0.00000
1716.00,4.36536,20.082325,-0.000192,20.056981,0.8808,0.316,4.36536,0.00000
1717.00,4.36553,20.082340,-0.000196,20.057015,0.8809,0.316,4.36553,0.00000
1718.00,4.36576,20.082332,-0.000192,20.056976,0.8810,0.316,4.36576,0.00000
1719.00,4.36658,20.082349,-0.000191,20.057019,0.8811,0.316,4.36658,0.00000
1720.00,4.36666,20.082342,-0.000193,20.056968,0.8812,0.315,4.36666,0.00000
1721.00,4.36756,20.082469,-0.000194,20.057084,0.8813,0.315,4.36756,0.00000
1722.00,4.36734,20.082482,-0.000195,20.057059,0.8815,0.315,4.36734,0.00000
1723.00,4.36728,20.082463,-0.000201,20.057040,0.8817,0.316,4.36728,0.00000
1724.00,4.36610,20.082496,-0.000203,20.057011,0.8818,0.316,4.36610,0.00000
1725.00,4.36627,20.082541,-0.000205,20.056982,0.8820,0.316,4.36627,0.00000
1726.00,4.36617,20.082476,-0.000208,20.056910,0.8821,0.316,4.36617,0.00000
1727.00,4.36650,20.082534,-0.000210,20.056964,0.8823,0.316,4.36650,0.00000
1728.00,4.36662,20.082570,-0.000209,20.057010,0.8824,0.316,4.36662,0.00000
1729.00,4.36767,20.082614,-0.000210,20.057033,0.8826,0.316,4.36767,0.00000
1730.00,4.36660,20.082584,-0.000208,20.057000,0.8828,0.316,4.36660,0.00000
1731.00,4.36623,20.082643,-0.000207,20.057022,0.8829,0.316,4.36623,0.00000
1732.00,4.36664,20.082618,-0.000205,20.056907,0.8831,0.316,4.36664,0.00000
1733.00,4.36680,20.082660,-0.000206,20.056890,0.8832,0.316,4.36680,0.00000
1734.00,4.36718,20.082659,-0.000208,20.056956,0.8834,0.316,4.36718,0.00000
1735.00,4.36945,20.082663,-0.000214,20.056974,0.8835,0.316,4.36945,0.00000
1736.00,4.36988,20.082679,-0.000219,20.056974,0.8837,0.317,4.36988,0.00000
1737.00,4.36931,20.082703,-0.000224,20.057052,0.8838,0.317,4.36931,0.00000
1738.00,4.36916,20.082735,-0.000223,20.057086,0.8840,0.317,4.36916,0.00000
1739.00,4.36849,20.082768,-0.000221,20.057032,0.8842,0.317,4.36849,0.00000
1740.00,4.36812,20.082812,-0.000217,20.057043,0.8843,0.317,4.36812,0.00000
1741.00,4.36792,20.082756,-0.000213,20.056973,0.8844,0.317,4.36792,0.00000
1742.00,4.36855,20.082802,-0.000210,20.056991,0.8846,0.317,4.36855,0.00000
1743.00,4.36798,20.082789,-0.000213,20.056971,0.8847,0.317,4.36798,0.00000
1744.00,4.36738,20.082788,-0.000213,20.056953,0.8849,0.317,4.36738,0.00000
1745.00,4.36731,20.082791,-0.000214,20.056909,0.8850,0.317,4.36731,0.00000
1746.00,4.36804,20.082866,-0.000214,20.056893,0.8852,0.318,4.36804,0.00000
1747.00,4.36721,20.082800,-0.000212,20.056785,0.8853,0.318,4.36721,0.00000
1748.00,4.36751,20.082813,-0.000209,20.056763,0.8855,0.317,4.36751,0.00000
1749.00,4.36755,20.082860,-0.000210,20.056738,0.8856,0.318,4.36755,0.00000
1750.00,4.36711,20.082891,-0.000214,20.056771,0.8858,0.318,4.36711,0.00000
1751.00,4.36603,20.082881,-0.000219,20.056854,0.8859,0.318,4.36603,0.00000
1752.00,4.36655,20.082920,-0.000223,20.056942,0.8861,0.318,4.36655,0.00000
1753.00,4.36742,20.082953,-0.000225,20.056936,0.8862,0.319,4.36742,0.00000
1754.00,4.36773,20.082929,-0.000227,20.056900,0.8863,0.319,4.36773,0.00000
1755.00,4.36750,20.082948,-0.000222,20.056887,0.8865,0.319,4.36750,0.00000
1756.00,4.36844,20.082925,-0.000215,20.056796,0.8867,0.318,4.36844,0.00000
1757.00,4.36859,20.082965,-0.000214,20.056765,0.8868,0.318,4.36859,0.00000
1758.00,4.36748,20.083019,-0.000214,20.056802,0.8870,0.318,4.36748,0.00000
1759.00,4.36769,20.083002,-0.000214,20.056786,0.8871,0.319,4.36769,0.00000
1760.00,4.36781,20.083007,-0.000220,20.056761,0.8873,0.319,4.36781,0.00000
1761.00,4.36729,20.083068,-0.000222,20.056780,0.8874,0.319,4.36729,0.00000
1762.00,4.36794,20.083128,-0.000224,20.056846,0.8875,0.319,4.36794,0.00000
1763.00,4.36780,20.083136,-0.000220,20.056860,0.8877,0.319,4.36780,0.00000
1764.00,4.36672,20.083293,-0.000220,20.057008,0.8878,0.320,4.36672,0.00000
1765.00,4.36625,20.083308,-0.000217,20.057054,0.8880,0.320,4.36625,0.00000
1766.00,4.36598,20.083360,-0.000218,20.057091,0.8881,0.320,4.36598,0.00000
1767.00,4.36463,20.083322,-0.000214,20.057028,0.8883,0.320,4.36463,0.00000
1768.00,4.36502,20.083295,-0.000216,20.056968,0.8884,0.320,4.36502,0.00000
1769.00,4.36561,20.083237,-0.000214,20.056891,0.8885,0.320,4.36561,0.00000
1770.00,4.36579,20.083232,-0.000213,20.056831,0.8887,0.320,4.36579,0.00000
1771.00,4.36638,20.083267,-0.000210,20.056856,0.8888,0.320,4.36638,0.00000
1772.00,4.36662,20.083338,-0.000209,20.056882,0.8890,0.320,4.36662,0.00000
1773.00,4.36680,20.083263,-0.000208,20.056803,0.8891,0.320,4.36680,0.00000
1774.00,4.36678,20.083281,-0.000207,20.056833,0.8893,0.320,4.36678,0.00000
1775.00,4.36645,20.083378,-0.000206,20.056938,0.8894,0.320,4.36645,0.00000
1776.00,4.36537,20.083315,-0.000205,20.056852,0.8896,0.320,4.36537,0.00000
1777.00,4.36510,20.083336,-0.000204,20.056851,0.8897,0.320,4.36510,0.00000
1778.00,4.36527,20.083447,-0.000204,20.056953,0.8899,0.320,4.36527,0.00000
1779.00,4.36609,20.083465,-0.000204,20.056909,0.8901,0.320,4.36609,0.00000
1780.00,4.36648,20.083459,-0.000206,20.056858,0.8902,0.320,4.36648,0.00000
1781.00,4.36692,20.083494,-0.000207,20.056871,0.8904,0.320,4.36692,0.00000
1782.00,4.36734,20.083469,-0.000209,20.056839,0.8905,0.321,4.36734,0.00000
1783.00,4.36685,20.083519,-0.000208,20.056847,0.8906,0.321,4.36685,0.00000
1784.00,4.36617,20.083516,-0.000209,20.056846,0.8907,0.321,4.36617,0.00000
1785.00,4.36671,20.083477,-0.000208,20.056810,0.8909,0.321,4.36671,0.00000
1786.00,4.36675,20.083510,-0.000210,20.056859,0.8910,0.321,4.36675,0.00000
1787.00,4.36665,20.083529,-0.000209,20.056851,0.8911,0.321,4.36665,0.00000
1788.00,4.36638,20.083480,-0.000212,20.056847,0.8912,0.321,4.36638,0.00000
1789.00,4.36582,20.083479,-0.000211,20.056874,0.8913,0.321,4.36582,0.00000
1790.00,4.36449,20.083539,-0.000211,20.056915,0.8915,0.321,4.36449,0.00000
1791.00,4.36469,20.083558,-0.000211,20.056878,0.8916,0.321,4.36469,0.00000
1792.00,4.36509,20.083593,-0.000210,20.056891,0.8917,0.321,4.36509,0.00000
1793.00,4.36536,20.083618,-0.000210,20.056846,0.8919,0.321,4.36536,0.00000
1794.00,4.36526,20.083639,-0.000210,20.056826,0.8920,0.321,4.36526,0.00000
1795.00,4.36528,20.083675,-0.000210,20.056792,0.8921,0.321,4.36528,0.00000
1796.00,4.36410,20.083676,-0.000211,20.056827,0.8922,0.322,4.36410,0.00000
1797.00,4.36326,20.083657,-0.000211,20.056783,0.8923,0.322,4.36326,0.00000
1798.00,4.36295,20.083694,-0.000213,20.056808,0.8924,0.322,4.36295,0.00000
1799.00,4.36359,20.083709,-0.000213,20.056781,0.8925,0.322,4.36359,0.00000
1800.00,4.36405,20.083695,-0.000209,20.056779,0.8927,0.322,4.36405,0.00000
1801.00,4.36511,20.083737,-0.000208,20.056736,0.8928,0.322,4.36511,0.00000
@11,2.5001,5.0, 1800.059 
1802.00,4.36546,20.083815,-0.000209,20.056840,0.8929,0.322,4.36546,0.00000
1803.00,4.36457,20.083772,-0.000206,20.056775,0.8931,0.322,4.36457,0.00000
1804.00,4.35874,20.083782,-0.000207,20.056794,0.8932,0.322,4.35874,0.00000
1805.00,4.34704,20.083748,-0.000209,20.056781,0.8933,0.322,4.34704,0.00000
1806.00,4.33034,20.083704,-0.000209,20.056834,0.8935,0.322,4.33034,0.00000
1807.00,4.31057,20.083713,-0.000208,20.056806,0.8937,0.322,4.31057,0.00000
1808.00,4.28988,20.083846,-0.000211,20.056936,0.8939,0.322,4.28988,0.00000
1809.00,4.27768,20.083865,-0.000210,20.056918,0.8941,0.322,4.27768,0.00000
1810.00,4.27452,20.083982,-0.000211,20.056997,0.8943,0.322,4.27452,0.00000
1811.00,4.27892,20.084068,-0.000211,20.056966,0.8945,0.322,4.27892,0.00000
1812.00,4.28894,20.084136,-0.000211,20.056998,0.8946,0.322,4.28894,0.00000
1813.00,4.30184,20.084184,-0.000211,20.057004,0.8948,0.322,4.30184,0.00000
1814.00,4.31214,20.084196,-0.000213,20.057018,0.8950,0.323,4.31214,0.00000
1815.00,4.32009,20.084147,-0.000211,20.056951,0.8952,0.323,4.32009,0.00000
1816.00,4.32546,20.084089,-0.000211,20.056904,0.8954,0.323,4.32546,0.00000
1817.00,4.32914,20.084026,-0.000212,20.056850,0.8956,0.323,4.32914,0.00000
1818.00,4.33280,20.083973,-0.000213,20.056787,0.8958,0.323,4.33280,0.00000
1819.00,4.33447,20.083997,-0.000211,20.056782,0.8960,0.323,4.33447,0.00000
1820.00,4.33618,20.084073,-0.000213,20.056793,0.8962,0.323,4.33618,0.00000
1821.00,4.33831,20.084203,-0.000213,20.056878,0.8963,0.323,4.33831,0.00000
1822.00,4.34045,20.084274,-0.000210,20.056891,0.8965,0.323,4.34045,0.00000
1823.00,4.34109,20.084290,-0.000205,20.056897,0.8967,0.323,4.34109,0.00000
1824.00,4.34300,20.084351,-0.000209,20.056935,0.8968,0.323,4.34300,0.00000
1825.00,4.34476,20.084296,-0.000208,20.056916,0.8970,0.323,4.34476,0.00000
1826.00,4.34587,20.084267,-0.000209,20.056860,0.8972,0.323,4.34587,0.00000
1827.00,4.34782,20.084287,-0.000210,20.056875,0.8974,0.323,4.34782,0.00000
1828.00,4.34948,20.084311,-0.000209,20.056894,0.8975,0.323,4.34948,0.00000
1829.00,4.35080,20.084290,-0.000210,20.056854,0.8977,0.324,4.35080,0.00000
1830.00,4.35185,20.084348,-0.000206,20.056879,0.8978,0.323,4.35185,0.00000
1831.00,4.35260,20.084337,-0.000203,20.056871,0.8979,0.323,4.35260,0.00000
1832.00,4.35163,20.084297,-0.000201,20.056828,0.8980,0.323,4.35163,0.00000
1833.00,4.35247,20.084312,-0.000206,20.056819,0.8981,0.324,4.35247,0.00000
1834.00,4.35341,20.084362,-0.000206,20.056858,0.8982,0.324,4.35341,0.00000
1835.00,4.35419,20.084396,-0.000204,20.056866,0.8982,0.324,4.35419,0.00000
1836.00,4.35444,20.084399,-0.000206,20.056893,0.8983,0.324,4.35444,0.00000
1837.00,4.35523,20.084428,-0.000208,20.056912,0.8983,0.324,4.35523,0.00000
1838.00,4.35540,20.084459,-0.000203,20.056923,0.8984,0.324,4.35540,0.00000
1839.00,4.35480,20.084526,-0.000203,20.056919,0.8984,0.324,4.35480,0.00000
1840.00,4.35494,20.084493,-0.000209,20.056881,0.8984,0.324,4.35494,0.00000
1841.00,4.35573,20.084600,-0.000212,20.056903,0.8984,0.324,4.35573,0.00000
1842.00,4.35632,20.084582,-0.000213,20.056831,0.8984,0.324,4.35632,0.00000
1843.00,4.35654,20.084582,-0.000215,20.056815,0.8984,0.325,4.35654,0.00000
1844.00,4.35744,20.084526,-0.000214,20.056831,0.8984,0.325,4.35744,0.00000
1845.00,4.35808,20.084599,-0.000211,20.056893,0.8984,0.325,4.35808,0.00000
1846.00,4.35754,20.084559,-0.000210,20.056898,0.8984,0.325,4.35754,0.00000
1847.00,4.35795,20.084608,-0.000210,20.056985,0.8984,0.325,4.35795,0.00000
1848.00,4.35849,20.084636,-0.000211,20.056971,0.8984,0.325,4.35849,0.00000
1849.00,4.35824,20.084719,-0.000212,20.056984,0.8983,0.325,4.35824,0.00000
1850.00,4.35778,20.084727,-0.000211,20.056975,0.8983,0.325,4.35778,0.00000
1851.00,4.35796,20.084745,-0.000210,20.056943,0.8983,0.325,4.35796,0.00000
1852.00,4.35758,20.084786,-0.000210,20.056939,0.8983,0.325,4.35758,0.00000
1853.00,4.35685,20.084796,-0.000207,20.056953,0.8983,0.325,4.35685,0.00000
1854.00,4.35751,20.084756,-0.000208,20.056910,0.8983,0.325,4.35751,0.00000
1855.00,4.35770,20.084754,-0.000212,20.056865,0.8983,0.325,4.35770,0.00000
1856.00,4.35834,20.084824,-0.000211,20.056914,0.8983,0.325,4.35834,0.00000
1857.00,4.35858,20.084827,-0.000213,20.056899,0.8982,0.325,4.35858,0.00000
1858.00,4.35936,20.084876,-0.000215,20.056873,0.8982,0.325,4.35936,0.00000
1859.00,4.35949,20.084966,-0.000213,20.056908,0.8982,0.325,4.35949,0.00000
1860.00,4.35935,20.084965,-0.000216,20.056855,0.8982,0.326,4.35935,0.00000
1861.00,4.36044,20.084977,-0.000220,20.056843,0.8982,0.326,4.36044,0.00000
1862.00,4.36120,20.085018,-0.000216,20.056824,0.8982,0.326,4.36120,0.00000
1863.00,4.36127,20.085049,-0.000213,20.056851,0.8982,0.326,4.36127,0.00000
1864.00,4.36063,20.085053,-0.000212,20.056786,0.8982,0.326,4.36063,0.00000
1865.00,4.36104,20.085127,-0.000210,20.056839,0.8982,0.326,4.36104,0.00000
1866.00,4.36032,20.085137,-0.000208,20.056804,0.8982,0.326,4.36032,0.00000
1867.00,4.36058,20.085182,-0.000211,20.056813,0.8982,0.326,4.36058,0.00000
1868.00,4.36122,20.085182,-0.000215,20.056767,0.8982,0.326,4.36122,0.00000
1869.00,4.36201,20.085148,-0.000217,20.056758,0.8982,0.326,4.36201,0.00000
1870.00,4.36155,20.085154,-0.000216,20.056772,0.8982,0.326,4.36155,0.00000
1871.00,4.36204,20.085113,-0.000216,20.056710,0.8982,0.326,4.36204,0.00000
1872.00,4.36172,20.085083,-0.000217,20.056678,0.8983,0.326,4.36172,0.00000
1873.00,4.36075,20.085048,-0.000217,20.056679,0.8983,0.327,4.36075,0.00000
1874.00,4.36045,20.085171,-0.000215,20.056772,0.8983,0.327,4.36045,0.00000
1875.00,4.36081,20.085167,-0.000215,20.056745,0.8983,0.327,4.36081,0.00000
1876.00,4.36135,20.085218,-0.000216,20.056744,0.8984,0.327,4.36135,0.00000
1877.00,4.36093,20.085228,-0.000214,20.056739,0.8984,0.327,4.36093,0.00000
1878.00,4.36198,20.085268,-0.000215,20.056769,0.8984,0.327,4.36198,0.00000
1879.00,4.36289,20.085183,-0.000219,20.056694,0.8983,0.327,4.36289,0.00000
1880.00,4.36280,20.085232,-0.000218,20.056737,0.8984,0.327,4.36280,0.00000
1881.00,4.36191,20.085236,-0.000216,20.056792,0.8984,0.327,4.36191,0.00000
1882.00,4.36284,20.085248,-0.000214,20.056800,0.8984,0.327,4.36284,0.00000
1883.00,4.36224,20.085229,-0.000212,20.056744,0.8984,0.327,4.36224,0.00000
1884.00,4.36109,20.085246,-0.000208,20.056781,0.8984,0.327,4.36109,0.00000
1885.00,4.36093,20.085216,-0.000208,20.056764,0.8984,0.327,4.36093,0.00000
1886.00,4.36070,20.085233,-0.000210,20.056807,0.8985,0.327,4.36070,0.00000
1887.00,4.36020,20.085267,-0.000213,20.056859,0.8985,0.327,4.36020,0.00000
1888.00,4.36040,20.085336,-0.000215,20.056919,0.8985,0.327,4.36040,0.00000
1889.00,4.36081,20.085377,-0.000214,20.056902,0.8985,0.327,4.36081,0.00000
1890.00,4.36089,20.085437,-0.000213,20.056903,0.8985,0.327,4.36089,0.00000
1891.00,4.36099,20.085524,-0.000211,20.056904,0.8985,0.327,4.36099,0.00000
1892.00,4.36047,20.085582,-0.000210,20.056924,0.8985,0.327,4.36047,0.00000
1893.00,4.36104,20.085599,-0.000212,20.056892,0.8985,0.327,4.36104,0.00000
1894.00,4.36083,20.085573,-0.000213,20.056853,0.8985,0.328,4.36083,0.00000
1895.00,4.36134,20.085577,-0.000212,20.056848,0.8985,0.328,4.36134,0.00000
1896.00,4.36132,20.085573,-0.000212,20.056777,0.8985,0.328,4.36132,0.00000
1897.00,4.36156,20.085590,-0.000211,20.056747,0.8985,0.328,4.36156,0.00000
1898.00,4.36117,20.085649,-0.000206,20.056793,0.8984,0.328,4.36117,0.00000
1899.00,4.36253,20.085738,-0.000206,20.056827,0.8985,0.328,4.36253,0.00000
1900.00,4.36293,20.085732,-0.000208,20.056804,0.8985,0.328,4.36293,0.00000
1901.00,4.36336,20.085747,-0.000210,20.056850,0.8985,0.328,4.36336,0.00000
1902.00,4.36366,20.085762,-0.000212,20.056874,0.8985,0.328,4.36366,0.00000
1903.00,4.36331,20.085734,-0.000213,20.056838,0.8985,0.328,4.36331,0.00000
1904.00,4.36259,20.085730,-0.000215,20.056838,0.8985,0.328,4.36259,0.00000
1905.00,4.36205,20.085813,-0.000215,20.056874,0.8985,0.329,4.36205,0.00000
1906.00,4.36203,20.085819,-0.000211,20.056862,0.8985,0.328,4.36203,0.00000
1907.00,4.36238,20.085788,-0.000209,20.056792,0.8985,0.328,4.36238,0.00000
1908.00,4.36246,20.085788,-0.000210,20.056799,0.8985,0.328,4.36246,0.00000
1909.00,4.36166,20.085776,-0.000207,20.056789,0.8985,0.328,4.36166,0.00000
1910.00,4.36198,20.085850,-0.000204,20.056823,0.8985,0.328,4.36198,0.00000
1911.00,4.36191,20.085913,-0.000206,20.056898,0.8985,0.328,4.36191,0.00000
1912.00,4.36100,20.085929,-0.000207,20.056944,0.8985,0.328,4.36100,0.00000
1913.00,4.36094,20.085966,-0.000208,20.056967,0.8985,0.329,4.36094,0.00000
1914.00,4.36107,20.086000,-0.000210,20.056966,0.8985,0.329,4.36107,0.00000
1915.00,4.36111,20.086017,-0.000213,20.056971,0.8985,0.329,4.36111,0.00000
1916.00,4.36128,20.086018,-0.000214,20.056912,0.8985,0.329,4.36128,0.00000
1917.00,4.36264,20.086059,-0.000216,20.056865,0.8985,0.329,4.36264,0.00000
1918.00,4.36198,20.086097,-0.000216,20.056863,0.8985,0.329,4.36198,0.00000
1919.00,4.36105,20.086139,-0.000216,20.056883,0.8985,0.329,4.36105,0.00000
1920.00,4.36016,20.086093,-0.000215,20.056822,0.8985,0.329,4.36016,0.00000
1921.00,4.36010,20.086055,-0.000215,20.056784,0.8985,0.329,4.36010,0.00000
1922.00,4.36000,20.086091,-0.000215,20.056856,0.8985,0.329,4.36000,0.00000
1923.00,4.36051,20.086085,-0.000215,20.056853,0.8985,0.329,4.36051,0.00000
1924.00,4.36123,20.086084,-0.000212,20.056827,0.8985,0.329,4.36123,0.00000
1925.00,4.36187,20.086104,-0.000211,20.056846,0.8985,0.329,4.36187,0.00000
1926.00,4.36237,20.086177,-0.000212,20.056869,0.8985,0.330,4.36237,0.00000
1927.00,4.36202,20.086214,-0.000212,20.056837,0.8985,0.330,4.36202,0.00000
1928.00,4.36192,20.086261,-0.000211,20.056807,0.8985,0.330,4.36192,0.00000
1929.00,4.36206,20.086297,-0.000214,20.056807,0.8985,0.330,4.36206,0.00000
1930.00,4.36243,20.086363,-0.000213,20.056852,0.8986,0.330,4.36243,0.00000
1931.00,4.36208,20.086361,-0.000213,20.056821,0.8986,0.330,4.36208,0.00000
1932.00,4.36157,20.086381,-0.000212,20.056780,0.8986,0.330,4.36157,0.00000
1933.00,4.36195,20.086396,-0.000214,20.056749,0.8987,0.330,4.36195,0.00000
1934.00,4.36198,20.086412,-0.000212,20.056723,0.8987,0.330,4.36198,0.00000
1935.00,4.36110,20.086300,-0.000214,20.056594,0.8987,0.330,4.36110,0.00000
1936.00,4.36078,20.086262,-0.000215,20.056524,0.8987,0.330,4.36078,0.00000
1937.00,4.35976,20.086223,-0.000214,20.056576,0.8987,0.330,4.35976,0.00000
1938.00,4.35961,20.086246,-0.000216,20.056629,0.8987,0.331,4.35961,0.00000
1939.00,4.35960,20.086253,-0.000216,20.056637,0.8987,0.331,4.35960,0.00000
1940.00,4.36010,20.086355,-0.000213,20.056741,0.8988,0.331,4.36010,0.00000
1941.00,4.36080,20.086453,-0.000211,20.056856,0.8989,0.330,4.36080,0.00000
1942.00,4.36209,20.086523,-0.000211,20.056856,0.8989,0.331,4.36209,0.00000
1943.00,4.36231,20.086524,-0.000209,20.056831,0.8990,0.330,4.36231,0.00000
1944.00,4.36263,20.086586,-0.000208,20.056832,0.8990,0.330,4.36263,0.00000
1945.00,4.36194,20.086560,-0.000209,20.056783,0.8991,0.331,4.36194,0.00000
1946.00,4.36053,20.086533,-0.000212,20.056704,0.8992,0.331,4.36053,0.00000
1947.00,4.36007,20.086556,-0.000212,20.056661,0.8992,0.331,4.36007,0.00000
1948.00,4.36007,20.086581,-0.000210,20.056658,0.8993,0.331,4.36007,0.00000
1949.00,4.36005,20.086579,-0.000209,20.056699,0.8994,0.331,4.36005,0.00000
1950.00,4.36126,20.086611,-0.000207,20.056703,0.8994,0.331,4.36126,0.00000
1951.00,4.36183,20.086663,-0.000203,20.056731,0.8995,0.331,4.36183,0.00000
1952.00,4.36261,20.086659,-0.000206,20.056715,0.8995,0.331,4.36261,0.00000
1953.00,4.36273,20.086682,-0.000211,20.056732,0.8996,0.331,4.36273,0.00000
1954.00,4.36300,20.086670,-0.000215,20.056673,0.8997,0.331,4.36300,0.00000
1955.00,4.36200,20.086709,-0.000221,20.056667,0.8997,0.332,4.36200,0.00000
1956.00,4.36172,20.086662,-0.000223,20.056678,0.8998,0.332,4.36172,0.00000
1957.00,4.35995,20.086698,-0.000221,20.056744,0.8999,0.332,4.35995,0.00000
1958.00,4.35889,20.086711,-0.000218,20.056755,0.9000,0.332,4.35889,0.00000
1959.00,4.35919,20.086825,-0.000215,20.056864,0.9000,0.332,4.35919,0.00000
1960.00,4.36015,20.086877,-0.000213,20.056924,0.9001,0.332,4.36015,0.00000
1961.00,4.36059,20.086932,-0.000215,20.056918,0.9002,0.332,4.36059,0.00000
1962.00,4.36168,20.086963,-0.000217,20.056888,0.9002,0.332,4.36168,0.00000
1963.00,4.36260,20.087019,-0.000217,20.056868,0.9003,0.332,4.36260,0.00000
1964.00,4.36146,20.086955,-0.000215,20.056742,0.9003,0.332,4.36146,0.00000
1965.00,4.36083,20.086947,-0.000216,20.056644,0.9004,0.332,4.36083,0.00000
1966.00,4.36042,20.086969,-0.000214,20.056626,0.9004,0.332,4.36042,0.00000
1967.00,4.36065,20.086960,-0.000213,20.056594,0.9005,0.332,4.36065,0.00000
1968.00,4.36049,20.086869,-0.000210,20.056576,0.9005,0.332,4.36049,0.00000
1969.00,4.36084,20.086917,-0.000211,20.056637,0.9005,0.332,4.36084,0.00000
1970.00,4.36041,20.086913,-0.000210,20.056659,0.9006,0.332,4.36041,0.00000
1971.00,4.36082,20.086929,-0.000208,20.056686,0.9006,0.332,4.36082,0.00000
1972.00,4.36025,20.086942,-0.000207,20.056696,0.9006,0.332,4.36025,0.00000
1973.00,4.36054,20.087022,-0.000208,20.056687,0.9006,0.332,4.36054,0.00000
1974.00,4.36112,20.087012,-0.000207,20.056688,0.9007,0.332,4.36112,0.00000
1975.00,4.36151,20.087030,-0.000204,20.056674,0.9007,0.332,4.36151,0.00000
1976.00,4.36072,20.087018,-0.000205,20.056588,0.9007,0.332,4.36072,0.00000
1977.00,4.36061,20.087092,-0.000207,20.056605,0.9007,0.332,4.36061,0.00000
1978.00,4.36024,20.087144,-0.000210,20.056641,0.9007,0.332,4.36024,0.00000
1979.00,4.35995,20.087208,-0.000214,20.056652,0.9007,0.333,4.35995,0.00000
1980.00,4.35985,20.087263,-0.000215,20.056713,0.9007,0.333,4.35985,0.00000
1981.00,4.36025,20.087334,-0.000212,20.056787,0.9007,0.333,4.36025,0.00000
@12,2.5001,5.0, 1980.053 
1982.00,4.36132,20.087319,-0.000212,20.056830,0.9007,0.333,4.36132,0.00000
1983.00,4.36121,20.087338,-0.000209,20.056859,0.9007,0.333,4.36121,0.00000
1984.00,4.35746,20.087362,-0.000204,20.056843,0.9008,0.332,4.35746,0.00000
1985.00,4.34835,20.087344,-0.000207,20.056791,0.9008,0.333,4.34835,0.00000
1986.00,4.33502,20.087319,-0.000214,20.056795,0.9008,0.333,4.33502,0.00000
1987.00,4.31767,20.087342,-0.000215,20.056802,0.9009,0.333,4.31767,0.00000
1988.00,4.29895,20.087366,-0.000216,20.056796,0.9009,0.333,4.29895,0.00000
1989.00,4.28692,20.087408,-0.000219,20.056863,0.9009,0.334,4.28692,0.00000
1990.00,4.28395,20.087446,-0.000219,20.056891,0.9009,0.334,4.28395,0.00000
1991.00,4.28781,20.087466,-0.000217,20.056855,0.9009,0.334,4.28781,0.00000
1992.00,4.29646,20.087470,-0.000217,20.056779,0.9009,0.334,4.29646,0.00000
1993.00,4.30873,20.087468,-0.000218,20.056748,0.9009,0.334,4.30873,0.00000
1994.00,4.31933,20.087414,-0.000220,20.056674,0.9009,0.334,4.31933,0.00000
1995.00,4.32740,20.087440,-0.000217,20.056678,0.9009,0.334,4.32740,0.00000
1996.00,4.33288,20.087503,-0.000215,20.056727,0.9009,0.334,4.33288,0.00000
1997.00,4.33691,20.087572,-0.000213,20.056787,0.9010,0.334,4.33691,0.00000
1998.00,4.34006,20.087596,-0.000211,20.056819,0.9010,0.334,4.34006,0.00000
1999.00,4.34158,20.087605,-0.000209,20.056820,0.9009,0.334,4.34158,0.00000
2000.00,4.34234,20.087601,-0.000212,20.056830,0.9009,0.334,4.34234,0.00000
2001.00,4.34401,20.087624,-0.000214,20.056860,0.9009,0.334,4.34401,0.00000
2002.00,4.34610,20.087576,-0.000212,20.056829,0.9008,0.334,4.34610,0.00000
2003.00,4.34734,20.087622,-0.000211,20.056818,0.9008,0.334,4.34734,0.00000
2004.00,4.34870,20.087729,-0.000210,20.056874,0.9007,0.334,4.34870,0.00000
2005.00,4.34968,20.087793,-0.000208,20.056873,0.9007,0.334,4.34968,0.00000
2006.00,4.35044,20.087826,-0.000207,20.056848,0.9006,0.334,4.35044,0.00000
2007.00,4.35031,20.087909,-0.000207,20.056874,0.9006,0.334,4.35031,0.00000
2008.00,4.35076,20.087964,-0.000207,20.056907,0.9005,0.334,4.35076,0.00000
2009.00,4.35163,20.087955,-0.000207,20.056889,0.9005,0.334,4.35163,0.00000
2010.00,4.35269,20.087985,-0.000210,20.056960,0.9005,0.334,4.35269,0.00000
2011.00,4.35276,20.087952,-0.000213,20.056953,0.9004,0.335,4.35276,0.00000
2012.00,4.35328,20.087912,-0.000214,20.056894,0.9003,0.335,4.35328,0.00000
2013.00,4.35359,20.087886,-0.000215,20.056873,0.9003,0.335,4.35359,0.00000
2014.00,4.35366,20.087855,-0.000217,20.056827,0.9002,0.335,4.35366,0.00000
2015.00,4.35419,20.087801,-0.000216,20.056732,0.9002,0.335,4.35419,0.00000
2016.00,4.35499,20.087859,-0.000213,20.056763,0.9001,0.335,4.35499,0.00000
2017.00,4.35523,20.087896,-0.000213,20.056829,0.9001,0.335,4.35523,0.00000
2018.00,4.35601,20.087908,-0.000213,20.056812,0.9000,0.335,4.35601,0.00000
2019.00,4.35592,20.088002,-0.000210,20.056888,0.9000,0.335,4.35592,0.00000
2020.00,4.35474,20.088108,-0.000209,20.056990,0.9000,0.335,4.35474,0.00000
2021.00,4.35437,20.088079,-0.000208,20.056969,0.9000,0.335,4.35437,0.00000
2022.00,4.35415,20.088034,-0.000210,20.056885,0.9000,0.335,4.35415,0.00000
2023.00,4.35313,20.088097,-0.000210,20.056916,0.9000,0.335,4.35313,0.00000
2024.00,4.35261,20.088104,-0.000208,20.056914,0.8999,0.335,4.35261,0.00000
2025.00,4.35372,20.088065,-0.000207,20.056828,0.8999,0.335,4.35372,0.00000
2026.00,4.35395,20.088095,-0.000208,20.056764,0.8999,0.335,4.35395,0.00000
2027.00,4.35438,20.088181,-0.000204,20.056866,0.8999,0.335,4.35438,0.00000
2028.00,4.35552,20.088186,-0.000201,20.056874,0.8998,0.335,4.35552,0.00000
2029.00,4.35662,20.088153,-0.000203,20.056858,0.8998,0.335,4.35662,0.00000
2030.00,4.35621,20.088172,-0.000204,20.056866,0.8998,0.335,4.35621,0.00000
2031.00,4.35612,20.088217,-0.000201,20.056913,0.8998,0.335,4.35612,0.00000
2032.00,4.35608,20.088256,-0.000204,20.056910,0.8998,0.335,4.35608,0.00000
2033.00,4.35569,20.088234,-0.000206,20.056907,0.8997,0.336,4.35569,0.00000
2034.00,4.35552,20.088226,-0.000207,20.056856,0.8997,0.336,4.35552,0.00000
2035.00,4.35589,20.088289,-0.000206,20.056875,0.8997,0.336,4.35589,0.00000
2036.00,4.35566,20.088314,-0.000209,20.056910,0.8996,0.336,4.35566,0.00000
2037.00,4.35596,20.088362,-0.000207,20.056936,0.8996,0.336,4.35596,0.00000
2038.00,4.35644,20.088377,-0.000208,20.056909,0.8996,0.336,4.35644,0.00000
2039.00,4.35699,20.088395,-0.000211,20.056894,0.8996,0.336,4.35699,0.00000
2040.00,4.35736,20.088388,-0.000215,20.056886,0.8996,0.336,4.35736,0.00000
2041.00,4.35821,20.088464,-0.000216,20.056947,0.8996,0.336,4.35821,0.00000
2042.00,4.35785,20.088401,-0.000218,20.056884,0.8996,0.336,4.35785,0.00000
2043.00,4.35759,20.088460,-0.000219,20.056908,0.8997,0.337,4.35759,0.00000
2044.00,4.35681,20.088542,-0.000216,20.056946,0.8997,0.337,4.35681,0.00000
2045.00,4.35668,20.088597,-0.000215,20.056983,0.8997,0.337,4.35668,0.00000
2046.00,4.35659,20.088550,-0.000214,20.056871,0.8997,0.337,4.35659,0.00000
2047.00,4.35703,20.088578,-0.000215,20.056877,0.8998,0.337,4.35703,0.00000
2048.00,4.35677,20.088609,-0.000215,20.056875,0.8998,0.337,4.35677,0.00000
2049.00,4.35737,20.088605,-0.000214,20.056879,0.8998,0.337,4.35737,0.00000
2050.00,4.35741,20.088579,-0.000212,20.056801,0.8998,0.337,4.35741,0.00000
2051.00,4.35796,20.088569,-0.000210,20.056799,0.8998,0.337,4.35796,0.00000
2052.00,4.35900,20.088650,-0.000208,20.056817,0.8998,0.337,4.35900,0.00000
2053.00,4.35944,20.088686,-0.000205,20.056825,0.8998,0.337,4.35944,0.00000
2054.00,4.35850,20.088687,-0.000208,20.056791,0.8999,0.337,4.35850,0.00000
2055.00,4.35768,20.088717,-0.000212,20.056819,0.8999,0.337,4.35768,0.00000
2056.00,4.35740,20.088759,-0.000214,20.056823,0.8999,0.337,4.35740,0.00000
2057.00,4.35708,20.088810,-0.000214,20.056901,0.8999,0.337,4.35708,0.00000
2058.00,4.35690,20.088783,-0.000218,20.056910,0.8999,0.338,4.35690,0.00000
2059.00,4.35791,20.088822,-0.000216,20.056947,0.8999,0.338,4.35791,0.00000
2060.00,4.35901,20.088909,-0.000215,20.057028,0.8999,0.338,4.35901,0.00000
2061.00,4.35838,20.088957,-0.000216,20.057131,0.8999,0.338,4.35838,0.00000
2062.00,4.35726,20.088869,-0.000214,20.057026,0.8999,0.338,4.35726,0.00000
2063.00,4.35750,20.088892,-0.000212,20.056985,0.8999,0.338,4.35750,0.00000
2064.00,4.35710,20.088919,-0.000213,20.057001,0.9000,0.338,4.35710,0.00000
2065.00,4.35636,20.088880,-0.000209,20.056914,0.9000,0.338,4.35636,0.00000
2066.00,4.35664,20.088943,-0.000206,20.056856,0.9001,0.338,4.35664,0.00000
2067.00,4.35696,20.089015,-0.000209,20.056880,0.9001,0.338,4.35696,0.00000
2068.00,4.35660,20.089054,-0.000208,20.056923,0.9002,0.338,4.35660,0.00000
2069.00,4.35740,20.089026,-0.000206,20.056882,0.9002,0.338,4.35740,0.00000
2070.00,4.35786,20.089000,-0.000206,20.056857,0.9003,0.338,4.35786,0.00000
2071.00,4.35716,20.089001,-0.000209,20.056868,0.9004,0.338,4.35716,0.00000
2072.00,4.35700,20.089003,-0.000209,20.056831,0.9004,0.338,4.35700,0.00000
2073.00,4.35714,20.088989,-0.000209,20.056760,0.9005,0.338,4.35714,0.00000
2074.00,4.35704,20.089064,-0.000210,20.056797,0.9006,0.338,4.35704,0.00000
2075.00,4.35772,20.089148,-0.000212,20.056819,0.9007,0.338,4.35772,0.00000
2076.00,4.35874,20.089125,-0.000213,20.056787,0.9007,0.338,4.35874,0.00000
2077.00,4.35953,20.089172,-0.000214,20.056826,0.9008,0.339,4.35953,0.00000
2078.00,4.36026,20.089194,-0.000214,20.056852,0.9009,0.339,4.36026,0.00000
2079.00,4.35940,20.089208,-0.000214,20.056877,0.9009,0.339,4.35940,0.00000
2080.00,4.35927,20.089201,-0.000213,20.056910,0.9010,0.339,4.35927,0.00000
2081.00,4.35881,20.089193,-0.000214,20.056902,0.9011,0.339,4.35881,0.00000
2082.00,4.35818,20.089189,-0.000213,20.056880,0.9011,0.339,4.35818,0.00000
2083.00,4.35826,20.089240,-0.000214,20.056908,0.9012,0.339,4.35826,0.00000
2084.00,4.35905,20.089333,-0.000214,20.056927,0.9012,0.339,4.35905,0.00000
2085.00,4.35861,20.089368,-0.000214,20.056900,0.9013,0.339,4.35861,0.00000
2086.00,4.35840,20.089433,-0.000211,20.056880,0.9013,0.339,4.35840,0.00000
2087.00,4.35867,20.089542,-0.000206,20.056900,0.9013,0.339,4.35867,0.00000
2088.00,4.35791,20.089565,-0.000206,20.056896,0.9014,0.339,4.35791,0.00000
2089.00,4.35762,20.089512,-0.000206,20.056846,0.9014,0.339,4.35762,0.00000
2090.00,4.35727,20.089535,-0.000206,20.056893,0.9014,0.339,4.35727,0.00000
2091.00,4.35743,20.089552,-0.000207,20.056936,0.9013,0.339,4.35743,0.00000
2092.00,4.35727,20.089522,-0.000210,20.056958,0.9013,0.339,4.35727,0.00000
2093.00,4.35713,20.089472,-0.000214,20.056917,0.9013,0.340,4.35713,0.00000
2094.00,4.35661,20.089528,-0.000217,20.056958,0.9013,0.340,4.35661,0.00000
2095.00,4.35697,20.089526,-0.000215,20.056931,0.9013,0.340,4.35697,0.00000
2096.00,4.35912,20.089550,-0.000214,20.056913,0.9013,0.340,4.35912,0.00000
2097.00,4.36060,20.089542,-0.000213,20.056848,0.9013,0.340,4.36060,0.00000
2098.00,4.36303,20.089614,-0.000209,20.056875,0.9013,0.340,4.36303,0.00000
2099.00,4.36514,20.089592,-0.000209,20.056816,0.9013,0.340,4.36514,0.00000
2100.00,4.36675,20.089606,-0.000208,20.056746,0.9014,0.340,4.36675,0.00000
2101.00,4.36555,20.089666,-0.000210,20.056809,0.9014,0.340,4.36555,0.00000
2102.00,4.36549,20.089756,-0.000209,20.056911,0.9015,0.340,4.36549,0.00000
2103.00,4.36454,20.089768,-0.000208,20.056882,0.9015,0.340,4.36454,0.00000
2104.00,4.36195,20.089821,-0.000206,20.056939,0.9016,0.340,4.36195,0.00000
2105.00,4.35932,20.089854,-0.000209,20.057006,0.9016,0.340,4.35932,0.00000
2106.00,4.35753,20.089820,-0.000210,20.056956,0.9017,0.340,4.35753,0.00000
2107.00,4.35542,20.089790,-0.000212,20.056884,0.9018,0.340,4.35542,0.00000
2108.00,4.35517,20.089861,-0.000212,20.056961,0.9018,0.340,4.35517,0.00000
2109.00,4.35982,20.089843,-0.000214,20.056893,0.9019,0.341,4.35982,0.00000
2110.00,4.36232,20.089969,-0.000210,20.056975,0.9020,0.341,4.36232,0.00000
2111.00,4.36232,20.089941,-0.000207,20.056932,0.9021,0.341,4.36232,0.00000
2112.00,4.36045,20.089938,-0.000204,20.056982,0.9022,0.340,4.36045,0.00000
2113.00,4.35583,20.089918,-0.000202,20.056951,0.9022,0.340,4.35583,0.00000
2114.00,4.34862,20.089943,-0.000201,20.056964,0.9023,0.340,4.34862,0.00000
2115.00,4.34419,20.089846,-0.000200,20.056890,0.9023,0.340,4.34419,0.00000
2116.00,4.34321,20.089908,-0.000203,20.056971,0.9023,0.340,4.34321,0.00000
2117.00,4.34518,20.089968,-0.000205,20.057000,0.9023,0.341,4.34518,0.00000
2118.00,4.34824,20.089954,-0.000207,20.056957,0.9023,0.341,4.34824,0.00000
2119.00,4.35124,20.089976,-0.000203,20.056959,0.9023,0.341,4.35124,0.00000
2120.00,4.35350,20.090030,-0.000205,20.056985,0.9022,0.341,4.35350,0.00000
2121.00,4.35610,20.090038,-0.000205,20.056940,0.9022,0.341,4.35610,0.00000
2122.00,4.35718,20.090047,-0.000205,20.056871,0.9022,0.341,4.35718,0.00000
2123.00,4.35813,20.090156,-0.000205,20.056910,0.9022,0.341,4.35813,0.00000
2124.00,4.35934,20.090186,-0.000208,20.056928,0.9022,0.341,4.35934,0.00000
2125.00,4.36004,20.090192,-0.000210,20.056896,0.9022,0.341,4.36004,0.00000
2126.00,4.35957,20.090227,-0.000211,20.056886,0.9022,0.341,4.35957,0.00000
2127.00,4.35804,20.090195,-0.000211,20.056869,0.9022,0.341,4.35804,0.00000
2128.00,4.35710,20.090116,-0.000209,20.056843,0.9022,0.341,4.35710,0.00000
2129.00,4.35608,20.090132,-0.000210,20.056822,0.9022,0.341,4.35608,0.00000
2130.00,4.35519,20.090190,-0.000208,20.056853,0.9021,0.341,4.35519,0.00000
2131.00,4.35523,20.090261,-0.000210,20.056906,0.9021,0.341,4.35523,0.00000
2132.00,4.35531,20.090254,-0.000209,20.056900,0.9020,0.342,4.35531,0.00000
2133.00,4.35515,20.090263,-0.000213,20.056882,0.9020,0.342,4.35515,0.00000
2134.00,4.35514,20.090270,-0.000212,20.056867,0.9019,0.342,4.35514,0.00000
2135.00,4.35546,20.090257,-0.000212,20.056792,0.9019,0.342,4.35546,0.00000
2136.00,4.35535,20.090298,-0.000209,20.056775,0.9018,0.342,4.35535,0.00000
2137.00,4.35599,20.090380,-0.000208,20.056757,0.9018,0.342,4.35599,0.00000
2138.00,4.35681,20.090436,-0.000208,20.056771,0.9017,0.342,4.35681,0.00000
2139.00,4.35734,20.090467,-0.000208,20.056801,0.9017,0.342,4.35734,0.00000
2140.00,4.35764,20.090435,-0.000206,20.056801,0.9016,0.342,4.35764,0.00000
2141.00,4.35791,20.090395,-0.000205,20.056764,0.9016,0.342,4.35791,0.00000
2142.00,4.35946,20.090387,-0.000205,20.056761,0.9015,0.342,4.35946,0.00000
2143.00,4.36157,20.090421,-0.000203,20.056775,0.9015,0.342,4.36157,0.00000
2144.00,4.36373,20.090466,-0.000203,20.056810,0.9014,0.342,4.36373,0.00000
2145.00,4.36650,20.090494,-0.000205,20.056789,0.9014,0.342,4.36650,0.00000
2146.00,4.36921,20.090567,-0.000206,20.056855,0.9013,0.342,4.36921,0.00000
2147.00,4.37098,20.090517,-0.000206,20.056829,0.9013,0.342,4.37098,0.00000
2148.00,4.37093,20.090506,-0.000206,20.056831,0.9013,0.342,4.37093,0.00000
2149.00,4.37055,20.090507,-0.000205,20.056809,0.9012,0.342,4.37055,0.00000
2150.00,4.36967,20.090582,-0.000205,20.056844,0.9012,0.342,4.36967,0.00000
2151.00,4.36861,20.090507,-0.000209,20.056718,0.9012,0.343,4.36861,0.00000
2152.00,4.36671,20.090578,-0.000209,20.056747,0.9011,0.343,4.36671,0.00000
2153.00,4.36543,20.090701,-0.000208,20.056765,0.9011,0.343,4.36543,0.00000
2154.00,4.36479,20.090714,-0.000207,20.056718,0.9011,0.343,4.36479,0.00000
2155.00,4.36405,20.090750,-0.000205,20.056742,0.9011,0.343,4.36405,0.00000
2156.00,4.36252,20.090804,-0.000202,20.056823,0.9010,0.343,4.36252,0.00000
2157.00,4.36283,20.090859,-0.000204,20.056855,0.9010,0.343,4.36283,0.00000
2158.00,4.36309,20.090867,-0.000208,20.056841,0.9010,0.343,4.36309,0.00000
2159.00,4.36192,20.090871,-0.000208,20.056879,0.9009,0.343,4.36192,0.00000
2160.00,4.36141,20.090890,-0.000212,20.056907,0.9009,0.343,4.36141,0.00000
2161.00,4.36159,20.090896,-0.000214,20.056896,0.9008,0.344,4.36159,0.00000
@13,2.5001,5.0, 2160.013 
2162.00,4.36103,20.090925,-0.000213,20.056917,0.9008,0.344,4.36103,0.00000
2163.00,4.36050,20.090866,-0.000210,20.056910,0.9008,0.343,4.36050,0.00000
2164.00,4.35777,20.090846,-0.000209,20.056865,0.9008,0.344,4.35777,0.00000
2165.00,4.35038,20.090809,-0.000208,20.056816,0.9008,0.344,4.35038,0.00000
2166.00,4.33804,20.090820,-0.000204,20.056779,0.9008,0.343,4.33804,0.00000
2167.00,4.32376,20.090831,-0.000205,20.056749,0.9007,0.343,4.32376,0.00000
2168.00,4.30674,20.090861,-0.000206,20.056752,0.9007,0.343,4.30674,0.00000
2169.00,4.29533,20.090924,-0.000208,20.056784,0.9007,0.344,4.29533,0.00000
2170.00,4.29123,20.090949,-0.000209,20.056785,0.9006,0.344,4.29123,0.00000
2171.00,4.29458,20.090996,-0.000211,20.056783,0.9006,0.344,4.29458,0.00000
2172.00,4.30216,20.091080,-0.000211,20.056830,0.9005,0.344,4.30216,0.00000
2173.00,4.31353,20.091090,-0.000212,20.056800,0.9005,0.344,4.31353,0.00000
2174.00,4.32361,20.091103,-0.000212,20.056765,0.9005,0.344,4.32361,0.00000
2175.00,4.33106,20.091146,-0.000212,20.056788,0.9004,0.344,4.33106,0.00000
2176.00,4.33656,20.091115,-0.000211,20.056766,0.9004,0.344,4.33656,0.00000
2177.00,4.34009,20.091013,-0.000215,20.056678,0.9004,0.345,4.34009,0.00000
2178.00,4.34240,20.091088,-0.000213,20.056729,0.9003,0.345,4.34240,0.00000
2179.00,4.34427,20.091135,-0.000214,20.056760,0.9003,0.345,4.34427,0.00000
2180.00,4.34604,20.091138,-0.000216,20.056740,0.9003,0.345,4.34604,0.00000
2181.00,4.34707,20.091246,-0.000217,20.056850,0.9003,0.345,4.34707,0.00000
2182.00,4.34764,20.091282,-0.000214,20.056836,0.9003,0.345,4.34764,0.00000
2183.00,4.34825,20.091213,-0.000213,20.056788,0.9003,0.345,4.34825,0.00000
2184.00,4.34798,20.091166,-0.000209,20.056726,0.9003,0.345,4.34798,0.00000
2185.00,4.34744,20.091208,-0.000207,20.056748,0.9004,0.345,4.34744,0.00000
2186.00,4.34753,20.091183,-0.000208,20.056741,0.9004,0.345,4.34753,0.00000
2187.00,4.34781,20.091190,-0.000209,20.056789,0.9004,0.345,4.34781,0.00000
2188.00,4.34869,20.091262,-0.000211,20.056800,0.9004,0.345,4.34869,0.00000
2189.00,4.34907,20.091331,-0.000211,20.056905,0.9004,0.345,4.34907,0.00000
2190.00,4.35014,20.091308,-0.000214,20.056850,0.9004,0.345,4.35014,0.00000
2191.00,4.35091,20.091332,-0.000214,20.056816,0.9004,0.345,4.35091,0.00000
2192.00,4.35143,20.091408,-0.000213,20.056796,0.9004,0.345,4.35143,0.00000
2193.00,4.35219,20.091394,-0.000214,20.056799,0.9004,0.345,4.35219,0.00000
2194.00,4.35321,20.091410,-0.000212,20.056746,0.9005,0.345,4.35321,0.00000
2195.00,4.35371,20.091441,-0.000208,20.056782,0.9005,0.345,4.35371,0.00000
2196.00,4.35418,20.091456,-0.000210,20.056709,0.9005,0.345,4.35418,0.00000
2197.00,4.35433,20.091474,-0.000204,20.056691,0.9005,0.345,4.35433,0.00000
2198.00,4.35361,20.091449,-0.000205,20.056652,0.9005,0.345,4.35361,0.00000
2199.00,4.35415,20.091459,-0.000206,20.056706,0.9005,0.345,4.35415,0.00000
2200.00,4.35383,20.091454,-0.000207,20.056695,0.9005,0.345,4.35383,0.00000
2201.00,4.35312,20.091403,-0.000206,20.056736,0.9006,0.345,4.35312,0.00000
2202.00,4.35248,20.091448,-0.000209,20.056808,0.9006,0.345,4.35248,0.00000
2203.00,4.35278,20.091586,-0.000207,20.056893,0.9006,0.345,4.35278,0.00000
2204.00,4.35253,20.091584,-0.000206,20.056796,0.9007,0.345,4.35253,0.00000
2205.00,4.35349,20.091580,-0.000208,20.056733,0.9007,0.346,4.35349,0.00000
2206.00,4.35450,20.091640,-0.000207,20.056691,0.9007,0.346,4.35450,0.00000
2207.00,4.35510,20.091619,-0.000206,20.056649,0.9008,0.346,4.35510,0.00000
2208.00,4.35539,20.091642,-0.000207,20.056617,0.9008,0.346,4.35539,0.00000
2209.00,4.35520,20.091750,-0.000207,20.056705,0.9008,0.346,4.35520,0.00000
2210.00,4.35473,20.091848,-0.000204,20.056763,0.9008,0.346,4.35473,0.00000
2211.00,4.35415,20.091905,-0.000204,20.056775,0.9008,0.346,4.35415,0.00000
2212.00,4.35378,20.091978,-0.000206,20.056797,0.9008,0.346,4.35378,0.00000
2213.00,4.35317,20.091948,-0.000208,20.056755,0.9009,0.346,4.35317,0.00000
2214.00,4.35299,20.091888,-0.000208,20.056648,0.9009,0.346,4.35299,0.00000
2215.00,4.35282,20.091890,-0.000208,20.056619,0.9009,0.346,4.35282,0.00000
2216.00,4.35415,20.091924,-0.000210,20.056709,0.9009,0.346,4.35415,0.00000
2217.00,4.35567,20.091896,-0.000211,20.056688,0.9009,0.346,4.35567,0.00000
2218.00,4.35685,20.091867,-0.000212,20.056654,0.9008,0.346,4.35685,0.00000
2219.00,4.35764,20.091909,-0.000215,20.056699,0.9008,0.346,4.35764,0.00000
2220.00,4.35808,20.091940,-0.000214,20.056715,0.9008,0.346,4.35808,0.00000
2221.00,4.35717,20.091900,-0.000212,20.056610,0.9008,0.346,4.35717,0.00000
2222.00,4.35682,20.091959,-0.000210,20.056646,0.9008,0.346,4.35682,0.00000
2223.00,4.35693,20.092011,-0.000212,20.056706,0.9008,0.346,4.35693,0.00000
2224.00,4.35736,20.092059,-0.000211,20.056752,0.9008,0.346,4.35736,0.00000
2225.00,4.35772,20.092089,-0.000211,20.056757,0.9007,0.347,4.35772,0.00000
2226.00,4.35796,20.092187,-0.000209,20.056806,0.9007,0.347,4.35796,0.00000
2227.00,4.35730,20.092233,-0.000208,20.056841,0.9007,0.347,4.35730,0.00000
2228.00,4.35672,20.092302,-0.000204,20.056892,0.9007,0.346,4.35672,0.00000
2229.00,4.35557,20.092337,-0.000203,20.056914,0.9006,0.346,4.35557,0.00000
2230.00,4.35448,20.092323,-0.000206,20.056963,0.9006,0.346,4.35448,0.00000
2231.00,4.35436,20.092336,-0.000210,20.057041,0.9005,0.347,4.35436,0.00000
2232.00,4.35491,20.092312,-0.000212,20.056998,0.9005,0.347,4.35491,0.00000
2233.00,4.35487,20.092251,-0.000216,20.056915,0.9004,0.347,4.35487,0.00000
2234.00,4.35536,20.092217,-0.000217,20.056863,0.9004,0.347,4.35536,0.00000
2235.00,4.35577,20.092241,-0.000215,20.056828,0.9003,0.347,4.35577,0.00000
2236.00,4.35582,20.092272,-0.000215,20.056830,0.9003,0.347,4.35582,0.00000
2237.00,4.35526,20.092278,-0.000213,20.056824,0.9002,0.347,4.35526,0.00000
2238.00,4.35526,20.092315,-0.000210,20.056869,0.9002,0.347,4.35526,0.00000
2239.00,4.35506,20.092300,-0.000209,20.056876,0.9002,0.347,4.35506,0.00000
2240.00,4.35522,20.092367,-0.000210,20.056886,0.9001,0.347,4.35522,0.00000
2241.00,4.35546,20.092391,-0.000208,20.056854,0.9001,0.347,4.35546,0.00000
2242.00,4.35638,20.092427,-0.000208,20.056900,0.9000,0.347,4.35638,0.00000
2243.00,4.35663,20.092477,-0.000206,20.056934,0.9000,0.347,4.35663,0.00000
2244.00,4.35737,20.092568,-0.000206,20.056997,0.8999,0.347,4.35737,0.00000
2245.00,4.35732,20.092594,-0.000204,20.057063,0.8998,0.347,4.35732,0.00000
2246.00,4.35716,20.092616,-0.000203,20.057073,0.8998,0.347,4.35716,0.00000
2247.00,4.35682,20.092633,-0.000205,20.057001,0.8998,0.347,4.35682,0.00000
2248.00,4.35648,20.092664,-0.000211,20.056965,0.8997,0.348,4.35648,0.00000
2249.00,4.35560,20.092612,-0.000212,20.056891,0.8997,0.348,4.35560,0.00000
2250.00,4.35606,20.092589,-0.000212,20.056876,0.8997,0.348,4.35606,0.00000
2251.00,4.35639,20.092579,-0.000213,20.056899,0.8997,0.348,4.35639,0.00000
2252.00,4.35727,20.092598,-0.000213,20.056979,0.8997,0.348,4.35727,0.00000
2253.00,4.35784,20.092585,-0.000213,20.056983,0.8997,0.348,4.35784,0.00000
2254.00,4.35752,20.092671,-0.000212,20.057011,0.8997,0.348,4.35752,0.00000
2255.00,4.35718,20.092721,-0.000211,20.057008,0.8996,0.348,4.35718,0.00000
2256.00,4.35656,20.092741,-0.000212,20.056957,0.8996,0.348,4.35656,0.00000
2257.00,4.35576,20.092758,-0.000209,20.056897,0.8996,0.348,4.35576,0.00000
2258.00,4.35560,20.092813,-0.000206,20.056901,0.8995,0.348,4.35560,0.00000
2259.00,4.35700,20.092821,-0.000208,20.056898,0.8995,0.348,4.35700,0.00000
2260.00,4.35713,20.092776,-0.000211,20.056829,0.8995,0.348,4.35713,0.00000
2261.00,4.35793,20.092738,-0.000209,20.056807,0.8994,0.348,4.35793,0.00000
2262.00,4.35773,20.092739,-0.000210,20.056779,0.8994,0.348,4.35773,0.00000
2263.00,4.35742,20.092793,-0.000210,20.056843,0.8994,0.349,4.35742,0.00000
2264.00,4.35643,20.092817,-0.000210,20.056855,0.8994,0.349,4.35643,0.00000
2265.00,4.35556,20.092850,-0.000208,20.056853,0.8994,0.349,4.35556,0.00000
2266.00,4.35453,20.092940,-0.000208,20.056871,0.8994,0.349,4.35453,0.00000
2267.00,4.35431,20.092983,-0.000206,20.056927,0.8994,0.349,4.35431,0.00000
2268.00,4.35433,20.092944,-0.000211,20.056800,0.8994,0.349,4.35433,0.00000
2269.00,4.35344,20.092954,-0.000211,20.056773,0.8994,0.349,4.35344,0.00000
2270.00,4.35408,20.092983,-0.000212,20.056767,0.8994,0.349,4.35408,0.00000
2271.00,4.35474,20.092995,-0.000211,20.056776,0.8994,0.349,4.35474,0.00000
2272.00,4.35532,20.092966,-0.000214,20.056721,0.8994,0.349,4.35532,0.00000
2273.00,4.35598,20.093017,-0.000207,20.056795,0.8994,0.349,4.35598,0.00000
2274.00,4.35722,20.093029,-0.000205,20.056795,0.8994,0.349,4.35722,0.00000
2275.00,4.35709,20.093065,-0.000204,20.056833,0.8994,0.349,4.35709,0.00000
2276.00,4.35700,20.093080,-0.000210,20.056807,0.8995,0.349,4.35700,0.00000
2277.00,4.35661,20.093231,-0.000211,20.056887,0.8995,0.349,4.35661,0.00000
2278.00,4.35642,20.093207,-0.000215,20.056867,0.8995,0.350,4.35642,0.00000
2279.00,4.35626,20.093263,-0.000220,20.056884,0.8995,0.350,4.35626,0.00000
2280.00,4.35671,20.093279,-0.000220,20.056873,0.8995,0.350,4.35671,0.00000
2281.00,4.35588,20.093261,-0.000217,20.056874,0.8995,0.350,4.35588,0.00000
2282.00,4.35564,20.093168,-0.000213,20.056778,0.8995,0.350,4.35564,0.00000
2283.00,4.35545,20.093161,-0.000212,20.056731,0.8994,0.350,4.35545,0.00000
2284.00,4.35530,20.093197,-0.000209,20.056763,0.8994,0.350,4.35530,0.00000
2285.00,4.35485,20.093218,-0.000208,20.056796,0.8994,0.350,4.35485,0.00000
2286.00,4.35470,20.093264,-0.000206,20.056793,0.8994,0.350,4.35470,0.00000
2287.00,4.35508,20.093287,-0.000210,20.056795,0.8993,0.350,4.35508,0.00000
2288.00,4.35513,20.093329,-0.000213,20.056793,0.8993,0.350,4.35513,0.00000
2289.00,4.35526,20.093289,-0.000215,20.056741,0.8993,0.350,4.35526,0.00000
2290.00,4.35556,20.093361,-0.000216,20.056745,0.8993,0.351,4.35556,0.00000
2291.00,4.35612,20.093365,-0.000216,20.056765,0.8992,0.351,4.35612,0.00000
2292.00,4.35591,20.093392,-0.000213,20.056818,0.8992,0.351,4.35591,0.00000
2293.00,4.35521,20.093471,-0.000210,20.056883,0.8992,0.351,4.35521,0.00000
2294.00,4.35510,20.093494,-0.000207,20.056876,0.8991,0.351,4.35510,0.00000
2295.00,4.35465,20.093494,-0.000207,20.056855,0.8991,0.351,4.35465,0.00000
2296.00,4.35485,20.093549,-0.000209,20.056844,0.8991,0.351,4.35485,0.00000
2297.00,4.35511,20.093587,-0.000208,20.056844,0.8990,0.351,4.35511,0.00000
2298.00,4.35567,20.093629,-0.000208,20.056869,0.8990,0.351,4.35567,0.00000
2299.00,4.35532,20.093686,-0.000209,20.056929,0.8990,0.351,4.35532,0.00000
2300.00,4.35514,20.093638,-0.000206,20.056897,0.8989,0.351,4.35514,0.00000
2301.00,4.35423,20.093641,-0.000203,20.056933,0.8989,0.351,4.35423,0.00000
2302.00,4.35428,20.093665,-0.000202,20.056929,0.8988,0.351,4.35428,0.00000
2303.00,4.35420,20.093610,-0.000202,20.056861,0.8988,0.351,4.35420,0.00000
2304.00,4.35451,20.093598,-0.000199,20.056840,0.8988,0.351,4.35451,0.00000
2305.00,4.35495,20.093639,-0.000198,20.056883,0.8987,0.351,4.35495,0.00000
2306.00,4.35550,20.093660,-0.000201,20.056851,0.8987,0.351,4.35550,0.00000
2307.00,4.35434,20.093679,-0.000201,20.056838,0.8987,0.351,4.35434,0.00000
2308.00,4.35340,20.093775,-0.000199,20.056898,0.8986,0.351,4.35340,0.00000
2309.00,4.35337,20.093809,-0.000201,20.056867,0.8986,0.351,4.35337,0.00000
2310.00,4.35349,20.093838,-0.000201,20.056866,0.8985,0.351,4.35349,0.00000
2311.00,4.35350,20.093853,-0.000201,20.056891,0.8985,0.351,4.35350,0.00000
2312.00,4.35437,20.093846,-0.000200,20.056894,0.8984,0.351,4.35437,0.00000
2313.00,4.35548,20.093771,-0.000202,20.056831,0.8984,0.351,4.35548,0.00000
2314.00,4.35484,20.093803,-0.000200,20.056856,0.8983,0.351,4.35484,0.00000
2315.00,4.35408,20.093826,-0.000201,20.056855,0.8983,0.351,4.35408,0.00000
2316.00,4.35486,20.093780,-0.000200,20.056797,0.8982,0.351,4.35486,0.00000
2317.00,4.35490,20.093807,-0.000202,20.056813,0.8982,0.351,4.35490,0.00000
2318.00,4.35463,20.093851,-0.000204,20.056823,0.8982,0.351,4.35463,0.00000
2319.00,4.35539,20.093827,-0.000206,20.056743,0.8981,0.351,4.35539,0.00000
2320.00,4.35605,20.093851,-0.000205,20.056748,0.8981,0.351,4.35605,0.00000
2321.00,4.35507,20.093915,-0.000207,20.056757,0.8981,0.351,4.35507,0.00000
2322.00,4.35465,20.093967,-0.000208,20.056754,0.8981,0.352,4.35465,0.00000
2323.00,4.35418,20.094024,-0.000206,20.056769,0.8981,0.352,4.35418,0.00000
2324.00,4.35367,20.094010,-0.000208,20.056759,0.8980,0.352,4.35367,0.00000
2325.00,4.35298,20.094053,-0.000210,20.056757,0.8980,0.352,4.35298,0.00000
2326.00,4.35305,20.094106,-0.000210,20.056803,0.8980,0.352,4.35305,0.00000
2327.00,4.35373,20.094120,-0.000209,20.056873,0.8979,0.352,4.35373,0.00000
2328.00,4.35387,20.094151,-0.000210,20.056911,0.8979,0.352,4.35387,0.00000
2329.00,4.35471,20.094189,-0.000210,20.056974,0.8978,0.352,4.35471,0.00000
2330.00,4.35591,20.094197,-0.000209,20.056948,0.8978,0.352,4.35591,0.00000
2331.00,4.35615,20.094192,-0.000208,20.056917,0.8977,0.352,4.35615,0.00000
2332.00,4.35608,20.094213,-0.000208,20.056854,0.8977,0.352,4.35608,0.00000
2333.00,4.35729,20.094160,-0.000208,20.056745,0.8976,0.352,4.35729,0.00000
2334.00,4.35714,20.094196,-0.000206,20.056716,0.8976,0.352,4.35714,0.00000
2335.00,4.35631,20.094222,-0.000204,20.056719,0.8975,0.352,4.35631,0.00000
2336.00,4.35649,20.094285,-0.000207,20.056723,0.8975,0.352,4.35649,0.00000
2337.00,4.35602,20.094306,-0.000207,20.056708,0.8974,0.353,4.35602,0.00000
2338.00,4.35497,20.094363,-0.000207,20.056770,0.8973,0.353,4.35497,0.00000
2339.00,4.35492,20.094444,-0.000208,20.056817,0.8972,0.353,4.35492,0.00000
2340.00,4.35547,20.094478,-0.000208,20.056873,0.8971,0.353,4.35547,0.00000
2341.00,4.35507,20.094445,-0.000210,20.056869,0.8970,0.353,4.35507,0.00000
@14,2.5001,5.0, 2340.086 
2342.00,4.35458,20.094423,-0.000208,20.056831,0.8969,0.353,4.35458,0.00000
2343.00,4.35573,20.094434,-0.000207,20.056796,0.8969,0.353,4.35573,0.00000
2344.00,4.35459,20.094433,-0.000208,20.056813,0.8968,0.353,4.35459,0.00000
2345.00,4.34917,20.094446,-0.000211,20.056721,0.8968,0.353,4.34917,0.00000
2346.00,4.33987,20.094524,-0.000209,20.056736,0.8967,0.353,4.33987,0.00000
2347.00,4.32797,20.094611,-0.000209,20.056759,0.8967,0.353,4.32797,0.00000
2348.00,4.31206,20.094671,-0.000211,20.056812,0.8966,0.353,4.31206,0.00000
2349.00,4.29952,20.094714,-0.000214,20.056813,0.8965,0.354,4.29952,0.00000
2350.00,4.29489,20.094721,-0.000211,20.056839,0.8965,0.354,4.29489,0.00000
2351.00,4.29801,20.094730,-0.000212,20.056812,0.8964,0.354,4.29801,0.00000
2352.00,4.30576,20.094731,-0.000216,20.056843,0.8964,0.354,4.30576,0.00000
2353.00,4.31679,20.094739,-0.000216,20.056808,0.8964,0.354,4.31679,0.00000
2354.00,4.32722,20.094735,-0.000213,20.056770,0.8964,0.354,4.32722,0.00000
2355.00,4.33520,20.094774,-0.000213,20.056801,0.8964,0.354,4.33520,0.00000
2356.00,4.33936,20.094769,-0.000214,20.056811,0.8964,0.354,4.33936,0.00000
2357.00,4.34240,20.094770,-0.000212,20.056770,0.8964,0.354,4.34240,0.00000
2358.00,4.34494,20.094761,-0.000211,20.056828,0.8963,0.354,4.34494,0.00000
2359.00,4.34660,20.094794,-0.000213,20.056860,0.8963,0.354,4.34660,0.00000
2360.00,4.34654,20.094814,-0.000215,20.056857,0.8963,0.354,4.34654,0.00000
2361.00,4.34707,20.094855,-0.000215,20.056818,0.8963,0.354,4.34707,0.00000
2362.00,4.34715,20.094901,-0.000214,20.056833,0.8963,0.354,4.34715,0.00000
2363.00,4.34675,20.094922,-0.000213,20.056764,0.8964,0.354,4.34675,0.00000
2364.00,4.34690,20.094904,-0.000212,20.056696,0.8964,0.355,4.34690,0.00000
2365.00,4.34754,20.094919,-0.000213,20.056698,0.8964,0.355,4.34754,0.00000
2366.00,4.34859,20.094943,-0.000213,20.056765,0.8964,0.355,4.34859,0.00000
2367.00,4.34906,20.094996,-0.000211,20.056821,0.8964,0.355,4.34906,0.00000
2368.00,4.34903,20.095015,-0.000210,20.056813,0.8965,0.355,4.34903,0.00000
2369.00,4.34903,20.095070,-0.000205,20.056918,0.8965,0.355,4.34903,0.00000
2370.00,4.34993,20.095062,-0.000203,20.056880,0.8965,0.354,4.34993,0.00000
2371.00,4.34978,20.095057,-0.000201,20.056844,0.8965,0.354,4.34978,0.00000
2372.00,4.35011,20.095014,-0.000202,20.056802,0.8965,0.354,4.35011,0.00000
2373.00,4.35033,20.095079,-0.000206,20.056864,0.8964,0.355,4.35033,0.00000
2374.00,4.35040,20.095012,-0.000208,20.056744,0.8964,0.355,4.35040,0.00000
2375.00,4.35008,20.095037,-0.000207,20.056718,0.8964,0.355,4.35008,0.00000
2376.00,4.35036,20.095067,-0.000206,20.056698,0.8964,0.355,4.35036,0.00000
2377.00,4.34983,20.095071,-0.000204,20.056703,0.8964,0.355,4.34983,0.00000
2378.00,4.35057,20.095051,-0.000201,20.056655,0.8964,0.355,4.35057,0.00000
2379.00,4.35004,20.095155,-0.000203,20.056748,0.8964,0.355,4.35004,0.00000
2380.00,4.34912,20.095171,-0.000204,20.056807,0.8964,0.355,4.34912,0.00000
2381.00,4.34844,20.095130,-0.000206,20.056799,0.8964,0.355,4.34844,0.00000
2382.00,4.34984,20.095158,-0.000206,20.056800,0.8963,0.355,4.34984,0.00000
2383.00,4.35049,20.095167,-0.000204,20.056814,0.8963,0.355,4.35049,0.00000
2384.00,4.35149,20.095090,-0.000204,20.056717,0.8963,0.355,4.35149,0.00000
2385.00,4.35234,20.095119,-0.000202,20.056719,0.8963,0.355,4.35234,0.00000
2386.00,4.35271,20.095218,-0.000203,20.056793,0.8963,0.355,4.35271,0.00000
2387.00,4.35144,20.095261,-0.000206,20.056776,0.8963,0.355,4.35144,0.00000
2388.00,4.35023,20.095257,-0.000204,20.056743,0.8963,0.355,4.35023,0.00000
2389.00,4.34985,20.095411,-0.000199,20.056826,0.8963,0.355,4.34985,0.00000
2390.00,4.35005,20.095389,-0.000203,20.056742,0.8963,0.355,4.35005,0.00000
2391.00,4.35059,20.095392,-0.000203,20.056713,0.8963,0.355,4.35059,0.00000
2392.00,4.35106,20.095404,-0.000200,20.056750,0.8963,0.355,4.35106,0.00000
2393.00,4.35221,20.095433,-0.000202,20.056791,0.8963,0.355,4.35221,0.00000
2394.00,4.35250,20.095355,-0.000208,20.056743,0.8962,0.356,4.35250,0.00000
2395.00,4.35194,20.095419,-0.000206,20.056786,0.8962,0.356,4.35194,0.00000
2396.00,4.35115,20.095459,-0.000208,20.056767,0.8962,0.356,4.35115,0.00000
2397.00,4.35149,20.095470,-0.000209,20.056721,0.8962,0.356,4.35149,0.00000
2398.00,4.35206,20.095559,-0.000210,20.056724,0.8962,0.356,4.35206,0.00000
2399.00,4.35247,20.095593,-0.000207,20.056723,0.8962,0.356,4.35247,0.00000
2400.00,4.35360,20.095590,-0.000207,20.056681,0.8961,0.356,4.35360,0.00000
2401.00,4.35426,20.095611,-0.000206,20.056698,0.8960,0.356,4.35426,0.00000
2402.00,4.35409,20.095684,-0.000209,20.056726,0.8959,0.356,4.35409,0.00000
2403.00,4.35281,20.095712,-0.000209,20.056726,0.8958,0.356,4.35281,0.00000
2404.00,4.35259,20.095791,-0.000215,20.056760,0.8957,0.356,4.35259,0.00000
2405.00,4.35173,20.095880,-0.000215,20.056827,0.8956,0.357,4.35173,0.00000
2406.00,4.35192,20.095930,-0.000216,20.056852,0.8955,0.357,4.35192,0.00000
2407.00,4.35207,20.095905,-0.000214,20.056799,0.8953,0.357,4.35207,0.00000
2408.00,4.35242,20.095938,-0.000212,20.056843,0.8952,0.357,4.35242,0.00000
2409.00,4.35244,20.095977,-0.000209,20.056853,0.8950,0.357,4.35244,0.00000
2410.00,4.35306,20.095933,-0.000210,20.056800,0.8949,0.357,4.35306,0.00000
2411.00,4.35184,20.095962,-0.000206,20.056775,0.8947,0.356,4.35184,0.00000
2412.00,4.35193,20.096062,-0.000207,20.056863,0.8946,0.356,4.35193,0.00000
2413.00,4.35256,20.096077,-0.000208,20.056873,0.8944,0.357,4.35256,0.00000
2414.00,4.35300,20.096074,-0.000207,20.056863,0.8943,0.357,4.35300,0.00000
2415.00,4.35250,20.096137,-0.000207,20.056941,0.8942,0.357,4.35250,0.00000
2416.00,4.35355,20.096127,-0.000213,20.056976,0.8941,0.357,4.35355,0.00000
2417.00,4.35395,20.096119,-0.000213,20.056931,0.8940,0.357,4.35395,0.00000
2418.00,4.35398,20.096079,-0.000215,20.056833,0.8939,0.357,4.35398,0.00000
2419.00,4.35410,20.096075,-0.000218,20.056853,0.8938,0.358,4.35410,0.00000
2420.00,4.35487,20.096047,-0.000218,20.056855,0.8937,0.358,4.35487,0.00000
2421.00,4.35501,20.096007,-0.000214,20.056788,0.8936,0.358,4.35501,0.00000
2422.00,4.35530,20.095993,-0.000212,20.056801,0.8935,0.358,4.35530,0.00000
2423.00,4.35498,20.096015,-0.000210,20.056831,0.8934,0.358,4.35498,0.00000
2424.00,4.35480,20.096005,-0.000206,20.056808,0.8933,0.357,4.35480,0.00000
2425.00,4.35483,20.096050,-0.000204,20.056792,0.8933,0.357,4.35483,0.00000
2426.00,4.35496,20.096078,-0.000204,20.056779,0.8932,0.357,4.35496,0.00000
2427.00,4.35438,20.096092,-0.000207,20.056767,0.8931,0.358,4.35438,0.00000
2428.00,4.35364,20.096176,-0.000208,20.056802,0.8931,0.358,4.35364,0.00000
2429.00,4.35324,20.096239,-0.000211,20.056829,0.8931,0.358,4.35324,0.00000
2430.00,4.35225,20.096279,-0.000210,20.056819,0.8931,0.358,4.35225,0.00000
2431.00,4.35181,20.096328,-0.000209,20.056864,0.8931,0.358,4.35181,0.00000
2432.00,4.35104,20.096293,-0.000208,20.056794,0.8931,0.358,4.35104,0.00000
2433.00,4.35094,20.096250,-0.000207,20.056731,0.8931,0.358,4.35094,0.00000
2434.00,4.35066,20.096223,-0.000203,20.056681,0.8931,0.358,4.35066,0.00000
2435.00,4.35137,20.096205,-0.000204,20.056674,0.8931,0.358,4.35137,0.00000
2436.00,4.35068,20.096276,-0.000202,20.056716,0.8931,0.358,4.35068,0.00000
2437.00,4.35032,20.096289,-0.000200,20.056772,0.8931,0.358,4.35032,0.00000
2438.00,4.35000,20.096306,-0.000198,20.056806,0.8931,0.358,4.35000,0.00000
2439.00,4.34951,20.096326,-0.000199,20.056777,0.8931,0.358,4.34951,0.00000
2440.00,4.34914,20.096335,-0.000200,20.056719,0.8932,0.358,4.34914,0.00000
2441.00,4.35010,20.096314,-0.000204,20.056714,0.8932,0.358,4.35010,0.00000
2442.00,4.35041,20.096386,-0.000205,20.056730,0.8933,0.358,4.35041,0.00000
2443.00,4.35135,20.096380,-0.000206,20.056692,0.8933,0.359,4.35135,0.00000
2444.00,4.35215,20.096502,-0.000206,20.056848,0.8934,0.359,4.35215,0.00000
2445.00,4.35248,20.096480,-0.000204,20.056874,0.8934,0.359,4.35248,0.00000
2446.00,4.35190,20.096464,-0.000202,20.056805,0.8935,0.358,4.35190,0.00000
2447.00,4.35218,20.096454,-0.000199,20.056776,0.8936,0.358,4.35218,0.00000
2448.00,4.35187,20.096498,-0.000201,20.056836,0.8936,0.359,4.35187,0.00000
2449.00,4.35168,20.096359,-0.000202,20.056627,0.8937,0.359,4.35168,0.00000
2450.00,4.35135,20.096412,-0.000202,20.056632,0.8938,0.359,4.35135,0.00000
2451.00,4.35160,20.096444,-0.000203,20.056680,0.8938,0.359,4.35160,0.00000
2452.00,4.35182,20.096479,-0.000204,20.056697,0.8939,0.359,4.35182,0.00000
2453.00,4.35206,20.096513,-0.000204,20.056705,0.8940,0.359,4.35206,0.00000
2454.00,4.35204,20.096624,-0.000206,20.056854,0.8941,0.359,4.35204,0.00000
2455.00,4.35246,20.096702,-0.000209,20.056912,0.8942,0.359,4.35246,0.00000
2456.00,4.35324,20.096728,-0.000207,20.056881,0.8943,0.359,4.35324,0.00000
2457.00,4.35266,20.096754,-0.000208,20.056908,0.8944,0.359,4.35266,0.00000
2458.00,4.35205,20.096750,-0.000206,20.056897,0.8945,0.359,4.35205,0.00000
2459.00,4.35206,20.096773,-0.000205,20.056845,0.8946,0.359,4.35206,0.00000
2460.00,4.35192,20.096696,-0.000205,20.056758,0.8946,0.359,4.35192,0.00000
2461.00,4.35080,20.096703,-0.000208,20.056796,0.8947,0.359,4.35080,0.00000
2462.00,4.35179,20.096690,-0.000208,20.056767,0.8947,0.359,4.35179,0.00000
2463.00,4.35192,20.096717,-0.000208,20.056753,0.8947,0.359,4.35192,0.00000
2464.00,4.35139,20.096748,-0.000207,20.056766,0.8948,0.359,4.35139,0.00000
2465.00,4.35081,20.096815,-0.000204,20.056859,0.8948,0.359,4.35081,0.00000
2466.00,4.35160,20.096815,-0.000206,20.056813,0.8948,0.360,4.35160,0.00000
2467.00,4.35127,20.096871,-0.000207,20.056846,0.8949,0.360,4.35127,0.00000
2468.00,4.35133,20.096953,-0.000208,20.056893,0.8949,0.360,4.35133,0.00000
2469.00,4.35196,20.096966,-0.000211,20.056879,0.8949,0.360,4.35196,0.00000
2470.00,4.35180,20.097006,-0.000210,20.056869,0.8949,0.360,4.35180,0.00000
2471.00,4.35118,20.097061,-0.000207,20.056934,0.8950,0.360,4.35118,0.00000
2472.00,4.35136,20.097059,-0.000209,20.056900,0.8950,0.360,4.35136,0.00000
2473.00,4.35212,20.097013,-0.000209,20.056849,0.8950,0.360,4.35212,0.00000
2474.00,4.35310,20.096953,-0.000207,20.056814,0.8950,0.360,4.35310,0.00000
2475.00,4.35311,20.096975,-0.000208,20.056776,0.8950,0.360,4.35311,0.00000
2476.00,4.35363,20.096961,-0.000210,20.056749,0.8950,0.360,4.35363,0.00000
2477.00,4.35318,20.097012,-0.000210,20.056808,0.8950,0.360,4.35318,0.00000
2478.00,4.35228,20.097008,-0.000212,20.056753,0.8950,0.360,4.35228,0.00000
2479.00,4.35178,20.097095,-0.000212,20.056827,0.8950,0.360,4.35178,0.00000
2480.00,4.35156,20.097110,-0.000212,20.056870,0.8950,0.360,4.35156,0.00000
2481.00,4.35146,20.097182,-0.000213,20.056893,0.8950,0.360,4.35146,0.00000
2482.00,4.35040,20.097186,-0.000210,20.056834,0.8950,0.360,4.35040,0.00000
2483.00,4.35036,20.097235,-0.000210,20.056877,0.8950,0.360,4.35036,0.00000
2484.00,4.34966,20.097208,-0.000210,20.056799,0.8949,0.361,4.34966,0.00000
2485.00,4.34976,20.097305,-0.000212,20.056834,0.8949,0.361,4.34976,0.00000
2486.00,4.34832,20.097272,-0.000211,20.056777,0.8949,0.361,4.34832,0.00000
2487.00,4.34899,20.097322,-0.000213,20.056789,0.8948,0.361,4.34899,0.00000
2488.00,4.34938,20.097384,-0.000212,20.056811,0.8948,0.361,4.34938,0.00000
2489.00,4.34882,20.097482,-0.000213,20.056917,0.8948,0.361,4.34882,0.00000
2490.00,4.34937,20.097430,-0.000211,20.056855,0.8947,0.361,4.34937,0.00000
2491.00,4.35034,20.097490,-0.000211,20.056890,0.8947,0.361,4.35034,0.00000
2492.00,4.35097,20.097461,-0.000211,20.056902,0.8946,0.361,4.35097,0.00000
2493.00,4.35047,20.097483,-0.000212,20.056912,0.8946,0.361,4.35047,0.00000
2494.00,4.35033,20.097489,-0.000211,20.056886,0.8945,0.361,4.35033,0.00000
2495.00,4.35156,20.097524,-0.000208,20.056909,0.8945,0.361,4.35156,0.00000
2496.00,4.35247,20.097546,-0.000208,20.056895,0.8944,0.361,4.35247,0.00000
2497.00,4.35275,20.097584,-0.000207,20.056906,0.8944,0.361,4.35275,0.00000
2498.00,4.35346,20.097554,-0.000206,20.056903,0.8943,0.361,4.35346,0.00000
2499.00,4.35435,20.097572,-0.000207,20.056943,0.8942,0.361,4.35435,0.00000
2500.00,4.35261,20.097599,-0.000209,20.056968,0.8941,0.362,4.35261,0.00000
2501.00,4.35157,20.097618,-0.000207,20.056958,0.8940,0.362,4.35157,0.00000
2502.00,4.35139,20.097643,-0.000204,20.056946,0.8939,0.361,4.35139,0.00000
2503.00,4.35117,20.097710,-0.000203,20.056948,0.8938,0.361,4.35117,0.00000
2504.00,4.35172,20.097727,-0.000202,20.056925,0.8937,0.361,4.35172,0.00000
2505.00,4.35148,20.097701,-0.000201,20.056864,0.8935,0.361,4.35148,0.00000
2506.00,4.35187,20.097760,-0.000204,20.056919,0.8933,0.362,4.35187,0.00000
2507.00,4.35173,20.097771,-0.000205,20.056855,0.8931,0.362,4.35173,0.00000
2508.00,4.35235,20.097796,-0.000202,20.056839,0.8929,0.362,4.35235,0.00000
2509.00,4.35202,20.097774,-0.000198,20.056749,0.8927,0.362,4.35202,0.00000
2510.00,4.35193,20.097911,-0.000197,20.056818,0.8925,0.362,4.35193,0.00000
2511.00,4.35058,20.097902,-0.000196,20.056753,0.8923,0.362,4.35058,0.00000
2512.00,4.34959,20.097936,-0.000196,20.056780,0.8921,0.362,4.34959,0.00000
2513.00,4.34818,20.097904,-0.000196,20.056769,0.8920,0.362,4.34818,0.00000
2514.00,4.34811,20.097941,-0.000198,20.056824,0.8918,0.363,4.34811,0.00000
2515.00,4.34850,20.097875,-0.000200,20.056761,0.8916,0.363,4.34850,0.00000
2516.00,4.34975,20.097879,-0.000198,20.056768,0.8913,0.363,4.34975,0.00000
2517.00,4.35003,20.097875,-0.000192,20.056795,0.8912,0.363,4.35003,0.00000
2518.00,4.35053,20.097965,-0.000192,20.056831,0.8910,0.363,4.35053,0.00000
2519.00,4.34981,20.098036,-0.000193,20.056833,0.8908,0.363,4.34981,0.00000
2520.00,4.34943,20.098056,-0.000192,20.056831,0.8906,0.363,4.34943,0.00000
2521.00,4.34933,20.098051,-0.000192,20.056809,0.8903,0.363,4.34933,0.00000
2522.00,4.34981,20.098118,-0.000195,20.056786,0.8901,0.363,4.34981,0.00000
@15,2.5001,5.0, 2520.081 
2523.00,4.34980,20.098167,-0.000196,20.056842,0.8899,0.363,4.34980,0.00000
2524.00,4.34839,20.098119,-0.000193,20.056765,0.8897,0.363,4.34839,0.00000
2525.00,4.34338,20.098137,-0.000193,20.056707,0.8895,0.363,4.34338,0.00000
2526.00,4.33421,20.098190,-0.000192,20.056690,0.8893,0.363,4.33421,0.00000
2527.00,4.32175,20.098226,-0.000190,20.056706,0.8891,0.363,4.32175,0.00000
2528.00,4.30876,20.098221,-0.000190,20.056608,0.8889,0.363,4.30876,0.00000
2529.00,4.29816,20.098315,-0.000193,20.056647,0.8887,0.363,4.29816,0.00000
2530.00,4.29485,20.098399,-0.000194,20.056744,0.8885,0.363,4.29485,0.00000
2531.00,4.29772,20.098414,-0.000194,20.056763,0.8882,0.363,4.29772,0.00000
2532.00,4.30542,20.098405,-0.000196,20.056746,0.8880,0.364,4.30542,0.00000
2533.00,4.31489,20.098376,-0.000193,20.056742,0.8879,0.363,4.31489,0.00000
2534.00,4.32538,20.098430,-0.000189,20.056790,0.8877,0.363,4.32538,0.00000
2535.00,4.33265,20.098408,-0.000187,20.056784,0.8875,0.363,4.33265,0.00000
2536.00,4.33729,20.098465,-0.000189,20.056839,0.8873,0.363,4.33729,0.00000
2537.00,4.33971,20.098445,-0.000190,20.056796,0.8871,0.363,4.33971,0.00000
2538.00,4.34136,20.098447,-0.000195,20.056773,0.8869,0.363,4.34136,0.00000
2539.00,4.34156,20.098399,-0.000200,20.056751,0.8866,0.363,4.34156,0.00000
2540.00,4.34211,20.098343,-0.000202,20.056671,0.8864,0.363,4.34211,0.00000
2541.00,4.34281,20.098300,-0.000204,20.056606,0.8862,0.363,4.34281,0.00000
2542.00,4.34492,20.098347,-0.000204,20.056643,0.8860,0.363,4.34492,0.00000
2543.00,4.34635,20.098412,-0.000203,20.056700,0.8858,0.363,4.34635,0.00000
2544.00,4.34828,20.098463,-0.000200,20.056720,0.8856,0.363,4.34828,0.00000
2545.00,4.34913,20.098526,-0.000203,20.056775,0.8854,0.363,4.34913,0.00000
2546.00,4.34985,20.098598,-0.000205,20.056812,0.8852,0.363,4.34985,0.00000
2547.00,4.34901,20.098644,-0.000205,20.056865,0.8850,0.363,4.34901,0.00000
2548.00,4.34880,20.098644,-0.000208,20.056823,0.8848,0.364,4.34880,0.00000
2549.00,4.34838,20.098608,-0.000209,20.056786,0.8846,0.364,4.34838,0.00000
2550.00,4.34794,20.098632,-0.000207,20.056796,0.8845,0.364,4.34794,0.00000
2551.00,4.34734,20.098670,-0.000203,20.056816,0.8843,0.364,4.34734,0.00000
2552.00,4.34785,20.098676,-0.000204,20.056770,0.8841,0.364,4.34785,0.00000
2553.00,4.34874,20.098681,-0.000202,20.056741,0.8839,0.364,4.34874,0.00000
2554.00,4.34908,20.098740,-0.000202,20.056749,0.8837,0.364,4.34908,0.00000
2555.00,4.34913,20.098788,-0.000202,20.056732,0.8835,0.364,4.34913,0.00000
2556.00,4.34888,20.098795,-0.000204,20.056731,0.8833,0.364,4.34888,0.00000
2557.00,4.34836,20.098843,-0.000203,20.056752,0.8831,0.364,4.34836,0.00000
2558.00,4.34837,20.098867,-0.000204,20.056785,0.8829,0.364,4.34837,0.00000
2559.00,4.34813,20.098872,-0.000202,20.056780,0.8827,0.364,4.34813,0.00000
2560.00,4.34880,20.098886,-0.000202,20.056783,0.8825,0.364,4.34880,0.00000
2561.00,4.34977,20.098906,-0.000203,20.056780,0.8824,0.364,4.34977,0.00000
2562.00,4.35146,20.098883,-0.000203,20.056782,0.8822,0.364,4.35146,0.00000
2563.00,4.35174,20.098912,-0.000202,20.056826,0.8820,0.364,4.35174,0.00000
2564.00,4.35230,20.098934,-0.000205,20.056832,0.8819,0.364,4.35230,0.00000
2565.00,4.35219,20.098951,-0.000207,20.056897,0.8817,0.364,4.35219,0.00000
2566.00,4.35241,20.098997,-0.000206,20.056990,0.8816,0.364,4.35241,0.00000
2567.00,4.35197,20.099012,-0.000204,20.056976,0.8814,0.364,4.35197,0.00000
2568.00,4.35127,20.099081,-0.000207,20.057040,0.8812,0.364,4.35127,0.00000
2569.00,4.35080,20.099091,-0.000203,20.057052,0.8810,0.364,4.35080,0.00000
2570.00,4.35169,20.099124,-0.000202,20.057027,0.8808,0.364,4.35169,0.00000
2571.00,4.35226,20.099051,-0.000204,20.056931,0.8807,0.364,4.35226,0.00000
2572.00,4.35221,20.099019,-0.000206,20.056896,0.8805,0.365,4.35221,0.00000
2573.00,4.35267,20.099001,-0.000205,20.056854,0.8803,0.365,4.35267,0.00000
2574.00,4.35295,20.098972,-0.000208,20.056815,0.8802,0.365,4.35295,0.00000
2575.00,4.35245,20.098913,-0.000207,20.056755,0.8800,0.365,4.35245,0.00000
2576.00,4.35209,20.099016,-0.000208,20.056760,0.8798,0.365,4.35209,0.00000
2577.00,4.35206,20.099133,-0.000212,20.056830,0.8797,0.365,4.35206,0.00000
2578.00,4.35213,20.099112,-0.000213,20.056795,0.8795,0.365,4.35213,0.00000
2579.00,4.35184,20.099177,-0.000213,20.056855,0.8794,0.365,4.35184,0.00000
2580.00,4.35117,20.099200,-0.000214,20.056869,0.8792,0.365,4.35117,0.00000
2581.00,4.35030,20.099187,-0.000210,20.056892,0.8790,0.365,4.35030,0.00000
2582.00,4.34952,20.099173,-0.000204,20.056892,0.8788,0.365,4.34952,0.00000
2583.00,4.34910,20.099171,-0.000205,20.056853,0.8787,0.365,4.34910,0.00000
2584.00,4.34992,20.099166,-0.000205,20.056793,0.8785,0.365,4.34992,0.00000
2585.00,4.35002,20.099231,-0.000205,20.056852,0.8784,0.365,4.35002,0.00000
2586.00,4.35100,20.099212,-0.000206,20.056817,0.8782,0.365,4.35100,0.00000
2587.00,4.35221,20.099199,-0.000211,20.056776,0.8781,0.365,4.35221,0.00000
2588.00,4.35220,20.099169,-0.000206,20.056719,0.8780,0.365,4.35220,0.00000
2589.00,4.35148,20.099154,-0.000207,20.056726,0.8779,0.365,4.35148,0.00000
2590.00,4.35188,20.099181,-0.000206,20.056715,0.8778,0.365,4.35188,0.00000
2591.00,4.35086,20.099212,-0.000208,20.056706,0.8777,0.365,4.35086,0.00000
2592.00,4.34980,20.099304,-0.000206,20.056770,0.8776,0.365,4.34980,0.00000
2593.00,4.34948,20.099410,-0.000208,20.056837,0.8775,0.366,4.34948,0.00000
2594.00,4.34955,20.099494,-0.000210,20.056860,0.8774,0.366,4.34955,0.00000
2595.00,4.34964,20.099574,-0.000211,20.056855,0.8774,0.366,4.34964,0.00000
2596.00,4.35035,20.099649,-0.000208,20.056898,0.8773,0.366,4.35035,0.00000
2597.00,4.35044,20.099624,-0.000210,20.056836,0.8772,0.366,4.35044,0.00000
2598.00,4.35134,20.099625,-0.000211,20.056834,0.8772,0.366,4.35134,0.00000
2599.00,4.35136,20.099599,-0.000209,20.056809,0.8771,0.366,4.35136,0.00000
2600.00,4.35118,20.099591,-0.000208,20.056829,0.8770,0.366,4.35118,0.00000
2601.00,4.35054,20.099592,-0.000214,20.056819,0.8770,0.366,4.35054,0.00000
2602.00,4.35087,20.099645,-0.000212,20.056829,0.8769,0.366,4.35087,0.00000
2603.00,4.35139,20.099721,-0.000211,20.056839,0.8768,0.366,4.35139,0.00000
2604.00,4.35185,20.099798,-0.000211,20.056880,0.8768,0.366,4.35185,0.00000
2605.00,4.35152,20.099755,-0.000213,20.056796,0.8767,0.367,4.35152,0.00000
2606.00,4.35216,20.099701,-0.000212,20.056718,0.8766,0.367,4.35216,0.00000
2607.00,4.35273,20.099702,-0.000212,20.056717,0.8766,0.367,4.35273,0.00000
2608.00,4.35199,20.099702,-0.000211,20.056732,0.8765,0.367,4.35199,0.00000
2609.00,4.35190,20.099725,-0.000210,20.056730,0.8764,0.367,4.35190,0.00000
2610.00,4.35134,20.099803,-0.000209,20.056758,0.8764,0.367,4.35134,0.00000
2611.00,4.35029,20.099913,-0.000208,20.056819,0.8763,0.367,4.35029,0.00000
2612.00,4.34918,20.099918,-0.000207,20.056804,0.8763,0.367,4.34918,0.00000
2613.00,4.34874,20.099977,-0.000207,20.056804,0.8763,0.367,4.34874,0.00000
2614.00,4.34845,20.099961,-0.000209,20.056794,0.8762,0.367,4.34845,0.00000
2615.00,4.34957,20.099938,-0.000207,20.056788,0.8762,0.367,4.34957,0.00000
2616.00,4.35017,20.099909,-0.000206,20.056785,0.8762,0.367,4.35017,0.00000
2617.00,4.35096,20.099939,-0.000207,20.056779,0.8762,0.367,4.35096,0.00000
2618.00,4.35153,20.099943,-0.000208,20.056802,0.8761,0.367,4.35153,0.00000
2619.00,4.35181,20.100006,-0.000208,20.056802,0.8761,0.367,4.35181,0.00000
2620.00,4.35183,20.100071,-0.000211,20.056815,0.8760,0.367,4.35183,0.00000
2621.00,4.35174,20.100122,-0.000212,20.056813,0.8760,0.367,4.35174,0.00000
2622.00,4.35141,20.100220,-0.000211,20.056867,0.8759,0.368,4.35141,0.00000
2623.00,4.35087,20.100297,-0.000213,20.056882,0.8759,0.368,4.35087,0.00000
2624.00,4.34944,20.100329,-0.000212,20.056883,0.8758,0.368,4.34944,0.00000
2625.00,4.34897,20.100382,-0.000207,20.056911,0.8757,0.367,4.34897,0.00000
2626.00,4.34979,20.100352,-0.000207,20.056876,0.8757,0.367,4.34979,0.00000
2627.00,4.34960,20.100304,-0.000208,20.056834,0.8756,0.368,4.34960,0.00000
2628.00,4.34925,20.100252,-0.000205,20.056802,0.8756,0.367,4.34925,0.00000
2629.00,4.34933,20.100298,-0.000205,20.056837,0.8756,0.368,4.34933,0.00000
2630.00,4.34897,20.100223,-0.000205,20.056812,0.8756,0.368,4.34897,0.00000
2631.00,4.34763,20.100295,-0.000206,20.056867,0.8755,0.368,4.34763,0.00000
2632.00,4.34693,20.100345,-0.000205,20.056912,0.8754,0.368,4.34693,0.00000
2633.00,4.34737,20.100389,-0.000205,20.056916,0.8754,0.368,4.34737,0.00000
2634.00,4.34839,20.100367,-0.000205,20.056876,0.8753,0.368,4.34839,0.00000
2635.00,4.34894,20.100451,-0.000207,20.056893,0.8753,0.368,4.34894,0.00000
2636.00,4.35026,20.100526,-0.000207,20.056906,0.8752,0.368,4.35026,0.00000
2637.00,4.35072,20.100514,-0.000204,20.056902,0.8752,0.368,4.35072,0.00000
2638.00,4.35062,20.100522,-0.000207,20.056894,0.8752,0.368,4.35062,0.00000
2639.00,4.35035,20.100527,-0.000207,20.056861,0.8751,0.368,4.35035,0.00000
2640.00,4.35015,20.100550,-0.000205,20.056887,0.8751,0.368,4.35015,0.00000
2641.00,4.34996,20.100522,-0.000206,20.056833,0.8750,0.368,4.34996,0.00000
2642.00,4.34998,20.100595,-0.000209,20.056830,0.8750,0.368,4.34998,0.00000
2643.00,4.34992,20.100551,-0.000205,20.056795,0.8749,0.368,4.34992,0.00000
2644.00,4.35019,20.100597,-0.000206,20.056825,0.8749,0.368,4.35019,0.00000
2645.00,4.34923,20.100571,-0.000207,20.056763,0.8749,0.368,4.34923,0.00000
2646.00,4.34903,20.100597,-0.000208,20.056782,0.8748,0.368,4.34903,0.00000
2647.00,4.34950,20.100566,-0.000208,20.056749,0.8748,0.368,4.34950,0.00000
2648.00,4.35070,20.100633,-0.000212,20.056778,0.8747,0.369,4.35070,0.00000
2649.00,4.35149,20.100613,-0.000213,20.056795,0.8747,0.369,4.35149,0.00000
2650.00,4.35227,20.100685,-0.000213,20.056883,0.8747,0.369,4.35227,0.00000
2651.00,4.35179,20.100678,-0.000212,20.056886,0.8746,0.369,4.35179,0.00000
2652.00,4.35221,20.100637,-0.000212,20.056850,0.8746,0.369,4.35221,0.00000
2653.00,4.35136,20.100652,-0.000211,20.056867,0.8745,0.369,4.35136,0.00000
2654.00,4.35006,20.100636,-0.000210,20.056840,0.8745,0.369,4.35006,0.00000
2655.00,4.35011,20.100580,-0.000212,20.056720,0.8744,0.369,4.35011,0.00000
2656.00,4.35044,20.100596,-0.000214,20.056661,0.8744,0.369,4.35044,0.00000
2657.00,4.34988,20.100648,-0.000214,20.056680,0.8744,0.369,4.34988,0.00000
2658.00,4.35027,20.100618,-0.000214,20.056582,0.8744,0.369,4.35027,0.00000
2659.00,4.35066,20.100701,-0.000214,20.056642,0.8744,0.369,4.35066,0.00000
2660.00,4.34984,20.100739,-0.000214,20.056694,0.8744,0.370,4.34984,0.00000
2661.00,4.34943,20.100747,-0.000213,20.056722,0.8744,0.370,4.34943,0.00000
2662.00,4.34991,20.100778,-0.000211,20.056757,0.8744,0.369,4.34991,0.00000
2663.00,4.34998,20.100879,-0.000206,20.056935,0.8744,0.369,4.34998,0.00000
2664.00,4.35021,20.100898,-0.000202,20.056942,0.8744,0.369,4.35021,0.00000
2665.00,4.35066,20.101002,-0.000201,20.057025,0.8744,0.369,4.35066,0.00000
2666.00,4.35068,20.101014,-0.000197,20.057056,0.8744,0.369,4.35068,0.00000
2667.00,4.35032,20.101028,-0.000197,20.057040,0.8744,0.369,4.35032,0.00000
2668.00,4.34911,20.100981,-0.000199,20.056938,0.8744,0.369,4.34911,0.00000
2669.00,4.34830,20.100985,-0.000203,20.056928,0.8744,0.369,4.34830,0.00000
2670.00,4.34858,20.100979,-0.000201,20.056848,0.8744,0.369,4.34858,0.00000
2671.00,4.34894,20.100993,-0.000202,20.056821,0.8745,0.370,4.34894,0.00000
2672.00,4.34825,20.101041,-0.000206,20.056861,0.8745,0.370,4.34825,0.00000
2673.00,4.34874,20.101092,-0.000204,20.056842,0.8745,0.370,4.34874,0.00000
2674.00,4.34887,20.101130,-0.000201,20.056817,0.8746,0.370,4.34887,0.00000
2675.00,4.34941,20.101067,-0.000204,20.056768,0.8747,0.370,4.34941,0.00000
2676.00,4.35017,20.101102,-0.000204,20.056829,0.8747,0.370,4.35017,0.00000
2677.00,4.35071,20.101168,-0.000202,20.056864,0.8747,0.370,4.35071,0.00000
2678.00,4.35099,20.101193,-0.000204,20.056876,0.8748,0.370,4.35099,0.00000
2679.00,4.35094,20.101157,-0.000207,20.056870,0.8748,0.370,4.35094,0.00000
2680.00,4.35018,20.101228,-0.000207,20.056891,0.8749,0.370,4.35018,0.00000
2681.00,4.34940,20.101286,-0.000209,20.056867,0.8749,0.370,4.34940,0.00000
2682.00,4.34971,20.101256,-0.000211,20.056795,0.8749,0.370,4.34971,0.00000
2683.00,4.34938,20.101269,-0.000213,20.056792,0.8749,0.370,4.34938,0.00000
2684.00,4.34962,20.101334,-0.000213,20.056810,0.8750,0.371,4.34962,0.00000
2685.00,4.35005,20.101339,-0.000216,20.056841,0.8750,0.371,4.35005,0.00000
2686.00,4.35048,20.101287,-0.000216,20.056825,0.8750,0.371,4.35048,0.00000
2687.00,4.35087,20.101278,-0.000216,20.056828,0.8750,0.371,4.35087,0.00000
2688.00,4.35152,20.101276,-0.000213,20.056850,0.8750,0.371,4.35152,0.00000
2689.00,4.35161,20.101332,-0.000211,20.056874,0.8751,0.371,4.35161,0.00000
2690.00,4.35137,20.101334,-0.000209,20.056853,0.8751,0.371,4.35137,0.00000
2691.00,4.35066,20.101334,-0.000208,20.056791,0.8751,0.371,4.35066,0.00000
2692.00,4.34982,20.101320,-0.000206,20.056714,0.8751,0.371,4.34982,0.00000
2693.00,4.34899,20.101399,-0.000209,20.056756,0.8751,0.371,4.34899,0.00000
2694.00,4.34872,20.101378,-0.000211,20.056737,0.8751,0.371,4.34872,0.00000
2695.00,4.34908,20.101395,-0.000210,20.056703,0.8751,0.371,4.34908,0.00000
2696.00,4.34963,20.101502,-0.000211,20.056751,0.8752,0.371,4.34963,0.00000
2697.00,4.34991,20.101594,-0.000214,20.056814,0.8752,0.372,4.34991,0.00000
2698.00,4.34944,20.101577,-0.000213,20.056772,0.8752,0.372,4.34944,0.00000
2699.00,4.34989,20.101585,-0.000212,20.056755,0.8752,0.371,4.34989,0.00000
2700.00,4.34893,20.101582,-0.000211,20.056762,0.8752,0.371,4.34893,0.00000
2701.00,4.34844,20.101568,-0.000209,20.056800,0.8752,0.371,4.34844,0.00000
2702.00,4.34724,20.101597,-0.000209,20.056841,0.8752,0.371,4.34724,0.00000
@16,2.5001,5.0, 2700.057 
2703.00,4.34748,20.101656,-0.000207,20.056834,0.8752,0.371,4.34748,0.00000
2704.00,4.34581,20.101707,-0.000208,20.056830,0.8752,0.371,4.34581,0.00000
2705.00,4.34160,20.101811,-0.000209,20.056916,0.8753,0.371,4.34160,0.00000
2706.00,4.33387,20.101781,-0.000210,20.056827,0.8753,0.371,4.33387,0.00000
2707.00,4.32395,20.101725,-0.000207,20.056745,0.8753,0.371,4.32395,0.00000
2708.00,4.31173,20.101754,-0.000209,20.056770,0.8754,0.371,4.31173,0.00000
2709.00,4.30106,20.101760,-0.000208,20.056786,0.8754,0.371,4.30106,0.00000
2710.00,4.29763,20.101735,-0.000209,20.056693,0.8754,0.372,4.29763,0.00000
2711.00,4.29873,20.101820,-0.000207,20.056697,0.8755,0.371,4.29873,0.00000
2712.00,4.30535,20.101893,-0.000208,20.056747,0.8755,0.372,4.30535,0.00000
2713.00,4.31501,20.101857,-0.000209,20.056678,0.8755,0.372,4.31501,0.00000
2714.00,4.32534,20.101827,-0.000213,20.056560,0.8756,0.372,4.32534,0.00000
2715.00,4.33208,20.101855,-0.000216,20.056612,0.8756,0.372,4.33208,0.00000
2716.00,4.33822,20.101863,-0.000216,20.056681,0.8756,0.372,4.33822,0.00000
2717.00,4.34200,20.101887,-0.000215,20.056685,0.8756,0.372,4.34200,0.00000
2718.00,4.34450,20.101975,-0.000212,20.056822,0.8757,0.372,4.34450,0.00000
2719.00,4.34494,20.102054,-0.000210,20.056931,0.8758,0.372,4.34494,0.00000
2720.00,4.34542,20.102065,-0.000206,20.056934,0.8758,0.372,4.34542,0.00000
2721.00,4.34537,20.102154,-0.000207,20.056972,0.8759,0.372,4.34537,0.00000
2722.00,4.34591,20.102169,-0.000209,20.056973,0.8759,0.372,4.34591,0.00000
2723.00,4.34633,20.102162,-0.000210,20.056901,0.8760,0.372,4.34633,0.00000
2724.00,4.34697,20.102186,-0.000209,20.056908,0.8760,0.373,4.34697,0.00000
2725.00,4.34743,20.102243,-0.000208,20.056929,0.8760,0.373,4.34743,0.00000
2726.00,4.34661,20.102240,-0.000211,20.056930,0.8760,0.373,4.34661,0.00000
2727.00,4.34585,20.102266,-0.000211,20.056929,0.8760,0.373,4.34585,0.00000
2728.00,4.34573,20.102263,-0.000213,20.056894,0.8760,0.373,4.34573,0.00000
2729.00,4.34547,20.102316,-0.000212,20.056926,0.8760,0.373,4.34547,0.00000
2730.00,4.34490,20.102307,-0.000210,20.056877,0.8760,0.373,4.34490,0.00000
2731.00,4.34540,20.102224,-0.000207,20.056806,0.8760,0.373,4.34540,0.00000
2732.00,4.34514,20.102246,-0.000206,20.056807,0.8760,0.373,4.34514,0.00000
2733.00,4.34385,20.102268,-0.000206,20.056854,0.8761,0.373,4.34385,0.00000
2734.00,4.34345,20.102238,-0.000207,20.056830,0.8761,0.373,4.34345,0.00000
2735.00,4.34385,20.102238,-0.000210,20.056845,0.8761,0.373,4.34385,0.00000
2736.00,4.34436,20.102356,-0.000208,20.056931,0.8761,0.373,4.34436,0.00000
2737.00,4.34491,20.102292,-0.000205,20.056869,0.8761,0.373,4.34491,0.00000
2738.00,4.34488,20.102280,-0.000206,20.056877,0.8761,0.373,4.34488,0.00000
2739.00,4.34557,20.102294,-0.000208,20.056869,0.8761,0.373,4.34557,0.00000
2740.00,4.34554,20.102343,-0.000207,20.056873,0.8760,0.373,4.34554,0.00000
2741.00,4.34568,20.102334,-0.000207,20.056832,0.8760,0.373,4.34568,0.00000
2742.00,4.34566,20.102475,-0.000208,20.056933,0.8760,0.374,4.34566,0.00000
2743.00,4.34626,20.102530,-0.000204,20.056904,0.8760,0.373,4.34626,0.00000
2744.00,4.34570,20.102582,-0.000201,20.056920,0.8759,0.373,4.34570,0.00000
2745.00,4.34570,20.102686,-0.000204,20.056999,0.8759,0.374,4.34570,0.00000
2746.00,4.34532,20.102706,-0.000204,20.056969,0.8759,0.374,4.34532,0.00000
2747.00,4.34507,20.102640,-0.000208,20.056887,0.8759,0.374,4.34507,0.00000
2748.00,4.34481,20.102663,-0.000211,20.056911,0.8758,0.374,4.34481,0.00000
2749.00,4.34499,20.102641,-0.000211,20.056869,0.8758,0.374,4.34499,0.00000
2750.00,4.34466,20.102622,-0.000208,20.056816,0.8757,0.374,4.34466,0.00000
2751.00,4.34460,20.102625,-0.000211,20.056813,0.8757,0.374,4.34460,0.00000
2752.00,4.34440,20.102697,-0.000208,20.056824,0.8757,0.374,4.34440,0.00000
2753.00,4.34546,20.102690,-0.000208,20.056804,0.8756,0.374,4.34546,0.00000
2754.00,4.34644,20.102754,-0.000206,20.056825,0.8755,0.374,4.34644,0.00000
2755.00,4.34752,20.102720,-0.000208,20.056816,0.8755,0.374,4.34752,0.00000
2756.00,4.34800,20.102730,-0.000207,20.056844,0.8754,0.374,4.34800,0.00000
2757.00,4.34846,20.102744,-0.000209,20.056894,0.8754,0.374,4.34846,0.00000
2758.00,4.34824,20.102779,-0.000210,20.056885,0.8754,0.374,4.34824,0.00000
2759.00,4.34787,20.102772,-0.000212,20.056904,0.8754,0.374,4.34787,0.00000
2760.00,4.34768,20.102779,-0.000209,20.056879,0.8753,0.374,4.34768,0.00000
2761.00,4.34782,20.102826,-0.000207,20.056901,0.8753,0.374,4.34782,0.00000
2762.00,4.34733,20.102863,-0.000208,20.056936,0.8752,0.374,4.34733,0.00000
2763.00,4.34727,20.102899,-0.000207,20.056953,0.8752,0.374,4.34727,0.00000
2764.00,4.34621,20.102865,-0.000209,20.056875,0.8751,0.374,4.34621,0.00000
2765.00,4.34539,20.102927,-0.000208,20.056943,0.8750,0.374,4.34539,0.00000
2766.00,4.34455,20.102943,-0.000209,20.056944,0.8749,0.374,4.34455,0.00000
2767.00,4.34493,20.102942,-0.000208,20.056962,0.8749,0.374,4.34493,0.00000
2768.00,4.34499,20.102899,-0.000207,20.056954,0.8748,0.375,4.34499,0.00000
2769.00,4.34574,20.103022,-0.000208,20.057063,0.8747,0.375,4.34574,0.00000
2770.00,4.34669,20.103002,-0.000214,20.057015,0.8747,0.375,4.34669,0.00000
2771.00,4.34708,20.103023,-0.000216,20.057014,0.8746,0.375,4.34708,0.00000
2772.00,4.34698,20.102988,-0.000217,20.056942,0.8745,0.375,4.34698,0.00000
2773.00,4.34735,20.103105,-0.000216,20.056992,0.8745,0.375,4.34735,0.00000
2774.00,4.34801,20.103131,-0.000210,20.057006,0.8744,0.375,4.34801,0.00000
2775.00,4.34783,20.103171,-0.000207,20.056999,0.8744,0.375,4.34783,0.00000
2776.00,4.34791,20.103206,-0.000208,20.056999,0.8743,0.375,4.34791,0.00000
2777.00,4.34788,20.103253,-0.000209,20.056972,0.8743,0.375,4.34788,0.00000
2778.00,4.34732,20.103249,-0.000212,20.056934,0.8742,0.375,4.34732,0.00000
2779.00,4.34743,20.103212,-0.000215,20.056868,0.8742,0.375,4.34743,0.00000
2780.00,4.34671,20.103165,-0.000216,20.056826,0.8741,0.376,4.34671,0.00000
2781.00,4.34637,20.103149,-0.000215,20.056800,0.8740,0.376,4.34637,0.00000
2782.00,4.34593,20.103146,-0.000218,20.056813,0.8739,0.376,4.34593,0.00000
2783.00,4.34561,20.103208,-0.000218,20.056847,0.8739,0.376,4.34561,0.00000
2784.00,4.34596,20.103191,-0.000220,20.056813,0.8738,0.376,4.34596,0.00000
2785.00,4.34651,20.103281,-0.000217,20.056847,0.8738,0.376,4.34651,0.00000
2786.00,4.34759,20.103302,-0.000220,20.056816,0.8738,0.376,4.34759,0.00000
2787.00,4.34831,20.103358,-0.000216,20.056819,0.8737,0.376,4.34831,0.00000
2788.00,4.34873,20.103330,-0.000214,20.056818,0.8737,0.376,4.34873,0.00000
2789.00,4.34748,20.103392,-0.000212,20.056824,0.8736,0.376,4.34748,0.00000
2790.00,4.34780,20.103346,-0.000211,20.056796,0.8736,0.376,4.34780,0.00000
2791.00,4.34767,20.103378,-0.000207,20.056857,0.8736,0.376,4.34767,0.00000
2792.00,4.34755,20.103400,-0.000211,20.056913,0.8736,0.376,4.34755,0.00000
2793.00,4.34735,20.103452,-0.000215,20.056934,0.8735,0.376,4.34735,0.00000
2794.00,4.34764,20.103451,-0.000215,20.056961,0.8735,0.376,4.34764,0.00000
2795.00,4.34722,20.103618,-0.000218,20.057084,0.8735,0.377,4.34722,0.00000
2796.00,4.34662,20.103633,-0.000220,20.057028,0.8734,0.377,4.34662,0.00000
2797.00,4.34720,20.103660,-0.000217,20.057012,0.8734,0.377,4.34720,0.00000
2798.00,4.34774,20.103649,-0.000215,20.056970,0.8734,0.377,4.34774,0.00000
2799.00,4.34758,20.103705,-0.000215,20.056956,0.8733,0.377,4.34758,0.00000
2800.00,4.34763,20.103636,-0.000214,20.056870,0.8733,0.377,4.34763,0.00000
2801.00,4.34745,20.103661,-0.000212,20.056868,0.8733,0.377,4.34745,0.00000
2802.00,4.34701,20.103709,-0.000210,20.056883,0.8733,0.377,4.34701,0.00000
2803.00,4.34606,20.103728,-0.000208,20.056872,0.8733,0.377,4.34606,0.00000
2804.00,4.34645,20.103748,-0.000209,20.056949,0.8733,0.377,4.34645,0.00000
2805.00,4.34551,20.103738,-0.000210,20.056940,0.8732,0.377,4.34551,0.00000
2806.00,4.34511,20.103741,-0.000210,20.056957,0.8732,0.377,4.34511,0.00000
2807.00,4.34500,20.103742,-0.000211,20.056928,0.8732,0.377,4.34500,0.00000
2808.00,4.34550,20.103697,-0.000212,20.056858,0.8731,0.377,4.34550,0.00000
2809.00,4.34485,20.103717,-0.000211,20.056813,0.8731,0.377,4.34485,0.00000
2810.00,4.34527,20.103781,-0.000211,20.056829,0.8731,0.377,4.34527,0.00000
2811.00,4.34563,20.103862,-0.000213,20.056854,0.8731,0.377,4.34563,0.00000
2812.00,4.34556,20.103817,-0.000213,20.056829,0.8730,0.377,4.34556,0.00000
2813.00,4.34548,20.103922,-0.000216,20.056914,0.8730,0.377,4.34548,0.00000
2814.00,4.34593,20.103896,-0.000215,20.056841,0.8729,0.378,4.34593,0.00000
2815.00,4.34615,20.103891,-0.000205,20.056823,0.8729,0.377,4.34615,0.00000
2816.00,4.34627,20.103818,-0.000197,20.056709,0.8729,0.377,4.34627,0.00000
2817.00,4.34593,20.103885,-0.000199,20.056747,0.8728,0.377,4.34593,0.00000
2818.00,4.34580,20.103861,-0.000198,20.056724,0.8728,0.377,4.34580,0.00000
2819.00,4.34621,20.103873,-0.000202,20.056777,0.8727,0.377,4.34621,0.00000
2820.00,4.34699,20.103944,-0.000214,20.056839,0.8727,0.377,4.34699,0.00000
2821.00,4.34680,20.103988,-0.000223,20.056929,0.8726,0.378,4.34680,0.00000
2822.00,4.34771,20.103993,-0.000224,20.056865,0.8726,0.378,4.34771,0.00000
2823.00,4.34779,20.103975,-0.000223,20.056854,0.8726,0.378,4.34779,0.00000
2824.00,4.34738,20.104035,-0.000220,20.056866,0.8725,0.378,4.34738,0.00000
2825.00,4.34725,20.104019,-0.000221,20.056828,0.8725,0.378,4.34725,0.00000
2826.00,4.34724,20.104067,-0.000222,20.056804,0.8725,0.378,4.34724,0.00000
2827.00,4.34697,20.104086,-0.000219,20.056875,0.8725,0.378,4.34697,0.00000
2828.00,4.34691,20.104140,-0.000219,20.056867,0.8724,0.378,4.34691,0.00000
2829.00,4.34654,20.104142,-0.000220,20.056877,0.8724,0.379,4.34654,0.00000
2830.00,4.34637,20.104145,-0.000217,20.056887,0.8723,0.378,4.34637,0.00000
2831.00,4.34694,20.104124,-0.000213,20.056906,0.8722,0.378,4.34694,0.00000
2832.00,4.34664,20.104193,-0.000214,20.056877,0.8721,0.378,4.34664,0.00000
2833.00,4.34670,20.104230,-0.000215,20.056913,0.8721,0.379,4.34670,0.00000
2834.00,4.34725,20.104279,-0.000216,20.056903,0.8720,0.379,4.34725,0.00000
2835.00,4.34759,20.104363,-0.000218,20.056973,0.8719,0.379,4.34759,0.00000
2836.00,4.34748,20.104453,-0.000218,20.057090,0.8718,0.379,4.34748,0.00000
2837.00,4.34715,20.104400,-0.000219,20.057042,0.8717,0.379,4.34715,0.00000
2838.00,4.34732,20.104451,-0.000217,20.057105,0.8716,0.379,4.34732,0.00000
2839.00,4.34687,20.104492,-0.000214,20.057131,0.8716,0.379,4.34687,0.00000
2840.00,4.34673,20.104467,-0.000213,20.057052,0.8715,0.379,4.34673,0.00000
2841.00,4.34677,20.104410,-0.000214,20.056903,0.8714,0.379,4.34677,0.00000
2842.00,4.34689,20.104506,-0.000215,20.057001,0.8713,0.379,4.34689,0.00000
2843.00,4.34639,20.104446,-0.000215,20.056889,0.8713,0.379,4.34639,0.00000
2844.00,4.34597,20.104464,-0.000217,20.056854,0.8711,0.379,4.34597,0.00000
2845.00,4.34450,20.104508,-0.000216,20.056867,0.8710,0.379,4.34450,0.00000
2846.00,4.34366,20.104545,-0.000214,20.056894,0.8710,0.379,4.34366,0.00000
2847.00,4.34328,20.104546,-0.000210,20.056862,0.8709,0.379,4.34328,0.00000
2848.00,4.34336,20.104604,-0.000209,20.056930,0.8708,0.379,4.34336,0.00000
2849.00,4.34480,20.104557,-0.000208,20.056939,0.8707,0.379,4.34480,0.00000
2850.00,4.34518,20.104513,-0.000207,20.056901,0.8706,0.379,4.34518,0.00000
2851.00,4.34537,20.104554,-0.000208,20.056927,0.8705,0.379,4.34537,0.00000
2852.00,4.34605,20.104566,-0.000209,20.056909,0.8704,0.379,4.34605,0.00000
2853.00,4.34659,20.104585,-0.000210,20.056902,0.8703,0.379,4.34659,0.00000
2854.00,4.34571,20.104615,-0.000211,20.056883,0.8701,0.379,4.34571,0.00000
2855.00,4.34576,20.104676,-0.000213,20.056889,0.8700,0.379,4.34576,0.00000
2856.00,4.34597,20.104668,-0.000214,20.056883,0.8699,0.379,4.34597,0.00000
2857.00,4.34637,20.104703,-0.000212,20.056919,0.8698,0.379,4.34637,0.00000
2858.00,4.34656,20.104706,-0.000214,20.056945,0.8697,0.379,4.34656,0.00000
2859.00,4.34663,20.104705,-0.000216,20.056913,0.8695,0.379,4.34663,0.00000
2860.00,4.34664,20.104722,-0.000214,20.056889,0.8694,0.379,4.34664,0.00000
2861.00,4.34601,20.104821,-0.000215,20.056961,0.8693,0.380,4.34601,0.00000
2862.00,4.34533,20.104870,-0.000217,20.056966,0.8691,0.380,4.34533,0.00000
2863.00,4.34565,20.104936,-0.000219,20.056916,0.8690,0.380,4.34565,0.00000
2864.00,4.34623,20.105016,-0.000218,20.056943,0.8689,0.380,4.34623,0.00000
2865.00,4.34719,20.105034,-0.000218,20.056992,0.8687,0.380,4.34719,0.00000
2866.00,4.34781,20.105009,-0.000218,20.056915,0.8685,0.380,4.34781,0.00000
2867.00,4.34754,20.104961,-0.000219,20.056870,0.8684,0.380,4.34754,0.00000
2868.00,4.34644,20.104955,-0.000219,20.056877,0.8682,0.380,4.34644,0.00000
2869.00,4.34620,20.104924,-0.000218,20.056878,0.8680,0.380,4.34620,0.00000
2870.00,4.34595,20.104918,-0.000218,20.056842,0.8678,0.380,4.34595,0.00000
2871.00,4.34639,20.104957,-0.000217,20.056892,0.8676,0.381,4.34639,0.00000
2872.00,4.34675,20.104975,-0.000214,20.056909,0.8674,0.380,4.34675,0.00000
2873.00,4.34706,20.104966,-0.000210,20.056900,0.8672,0.380,4.34706,0.00000
2874.00,4.34722,20.105032,-0.000211,20.056935,0.8670,0.380,4.34722,0.00000
2875.00,4.34753,20.105130,-0.000213,20.056973,0.8667,0.381,4.34753,0.00000
2876.00,4.34768,20.105136,-0.000211,20.056911,0.8665,0.381,4.34768,0.00000
2877.00,4.34707,20.105228,-0.000213,20.056920,0.8663,0.381,4.34707,0.00000
2878.00,4.34659,20.105293,-0.000216,20.056941,0.8661,0.381,4.34659,0.00000
2879.00,4.34613,20.105299,-0.000215,20.056932,0.8660,0.381,4.34613,0.00000
2880.00,4.34528,20.105316,-0.000214,20.056940,0.8658,0.381,4.34528,0.00000
2881.00,4.34401,20.105387,-0.000217,20.056995,0.8656,0.381,4.34401,0.00000
2882.00,4.34510,20.105378,-0.000214,20.057010,0.8655,0.381,4.34510,0.00000
