# Supplementary material for: A nucleotide-sensing oligomerization mechanism that controls NrdR-dependent transcription of ribonucleotide reductases
Source: Nat Commun. 2022 May 16;13:2700. doi: 10.1038/s41467-022-30328-1 (PMC9110341; doi:10.1038/s41467-022-30328-1)
Supplement: Supplementary file 10 — Source Data [file 41467_2022_30328_MOESM10_ESM.zip › Source data NrdR/Suppl Fig 12 source data/ITC at 20 degrees (Suppl Fig 12a,c)/dATP to NrdR/R17dATP180toNrdR20deg20.itc]

$ITC
$ 20 
$NOT
$ 20 
$ 120 
$ 1000 
$ 4 
$ 2 
$ADCGainCode:  0 
$False,True,True
$ 1.0001 , 2 , 120 , 5 
$ 2 , 4 , 170 , 5 
$ 2 , 4 , 170 , 5 
$ 2 , 4 , 170 , 5 
$ 2 , 4 , 170 , 5 
$ 2 , 4 , 170 , 5 
$ 2 , 4 , 170 , 5 
$ 2 , 4 , 170 , 5 
$ 2 , 4 , 170 , 5 
$ 2 , 4 , 170 , 5 
$ 2 , 4 , 170 , 5 
$ 2 , 4 , 170 , 5 
$ 2 , 4 , 170 , 5 
$ 2 , 4 , 170 , 5 
$ 2 , 4 , 170 , 5 
$ 2 , 4 , 170 , 5 
$ 2 , 4 , 170 , 5 
$ 2 , 4 , 170 , 5 
$ 2 , 4 , 170 , 5 
$ 2 , 4 , 170 , 5 
# 0 
# 0.227 
# 0.02 
# 0.2068 
# 20 
# 3.8602 
# 9.74 
?
% ITC200_05.14.976
% 0.2068 
% 3.8602 
%-0.590864 , 29.66499 
% 0.034375 , 29.28716 
% 0.8333333 
% 168160 , 168170 
% 0.25 , 81 
%-0.002934 ,-0.034078 
%-20 , 8 
% 0 , 0 
% 0 
% 128000       127243 
% 43.1 
% 500 , 750 , 1000 , 750 
% 0.04257 ,-0.00249 , 0.000047734 ,-0.000000435026 , 0.00000000201917 
% ITC200 Ver: 1.26.3
@0
5.00,3.02186,20.024332,-0.000172,20.030443,0.5647,0.202,3.02186,0.00000
6.00,3.02305,20.024361,-0.000171,20.030395,0.5652,0.202,3.02305,0.00000
7.00,3.02354,20.024434,-0.000172,20.030458,0.5658,0.202,3.02354,0.00000
8.00,3.02441,20.024436,-0.000171,20.030399,0.5663,0.202,3.02441,0.00000
9.00,3.02413,20.024357,-0.000170,20.030297,0.5669,0.202,3.02413,0.00000
10.00,3.02391,20.024412,-0.000170,20.030295,0.5674,0.202,3.02391,0.00000
11.00,3.02320,20.024449,-0.000171,20.030368,0.5680,0.202,3.02320,0.00000
12.00,3.02288,20.024439,-0.000174,20.030332,0.5686,0.203,3.02288,0.00000
13.00,3.02168,20.024478,-0.000177,20.030323,0.5691,0.203,3.02168,0.00000
14.00,3.02216,20.024587,-0.000178,20.030363,0.5697,0.203,3.02216,0.00000
15.00,3.02193,20.024529,-0.000178,20.030268,0.5703,0.203,3.02193,0.00000
16.00,3.02193,20.024590,-0.000177,20.030204,0.5709,0.203,3.02193,0.00000
17.00,3.02205,20.024605,-0.000174,20.030204,0.5714,0.203,3.02205,0.00000
18.00,3.02294,20.024670,-0.000177,20.030255,0.5720,0.203,3.02294,0.00000
19.00,3.02277,20.024716,-0.000177,20.030335,0.5726,0.203,3.02277,0.00000
20.00,3.02416,20.024789,-0.000177,20.030411,0.5731,0.203,3.02416,0.00000
21.00,3.02485,20.024781,-0.000180,20.030470,0.5737,0.204,3.02485,0.00000
22.00,3.02494,20.024849,-0.000187,20.030513,0.5742,0.204,3.02494,0.00000
23.00,3.02462,20.024812,-0.000187,20.030488,0.5748,0.204,3.02462,0.00000
24.00,3.02408,20.024816,-0.000186,20.030384,0.5753,0.204,3.02408,0.00000
25.00,3.02313,20.024850,-0.000182,20.030388,0.5759,0.204,3.02313,0.00000
26.00,3.02358,20.024831,-0.000181,20.030363,0.5764,0.204,3.02358,0.00000
27.00,3.02299,20.024800,-0.000176,20.030307,0.5769,0.204,3.02299,0.00000
28.00,3.02213,20.024867,-0.000176,20.030296,0.5775,0.204,3.02213,0.00000
29.00,3.02176,20.024790,-0.000178,20.030243,0.5780,0.204,3.02176,0.00000
30.00,3.02174,20.024797,-0.000181,20.030192,0.5785,0.204,3.02174,0.00000
31.00,3.02086,20.024860,-0.000181,20.030187,0.5791,0.205,3.02086,0.00000
32.00,3.02098,20.024878,-0.000181,20.030203,0.5796,0.205,3.02098,0.00000
33.00,3.02107,20.024847,-0.000177,20.030224,0.5801,0.205,3.02107,0.00000
34.00,3.02147,20.024941,-0.000176,20.030329,0.5807,0.205,3.02147,0.00000
35.00,3.02204,20.024916,-0.000177,20.030350,0.5812,0.205,3.02204,0.00000
36.00,3.02264,20.024848,-0.000177,20.030326,0.5817,0.205,3.02264,0.00000
37.00,3.02343,20.024849,-0.000178,20.030312,0.5822,0.205,3.02343,0.00000
38.00,3.02464,20.024851,-0.000179,20.030263,0.5827,0.205,3.02464,0.00000
39.00,3.02529,20.024901,-0.000181,20.030235,0.5833,0.206,3.02529,0.00000
40.00,3.02405,20.024969,-0.000177,20.030257,0.5838,0.206,3.02405,0.00000
41.00,3.02365,20.024959,-0.000174,20.030233,0.5843,0.206,3.02365,0.00000
42.00,3.02283,20.025026,-0.000168,20.030297,0.5849,0.205,3.02283,0.00000
43.00,3.02266,20.025073,-0.000167,20.030318,0.5854,0.205,3.02266,0.00000
44.00,3.02207,20.025067,-0.000163,20.030350,0.5859,0.205,3.02207,0.00000
45.00,3.02274,20.024972,-0.000167,20.030280,0.5865,0.205,3.02274,0.00000
46.00,3.02285,20.025004,-0.000172,20.030283,0.5870,0.206,3.02285,0.00000
47.00,3.02351,20.025000,-0.000180,20.030238,0.5875,0.206,3.02351,0.00000
48.00,3.02296,20.025035,-0.000181,20.030308,0.5881,0.206,3.02296,0.00000
49.00,3.02219,20.025021,-0.000183,20.030280,0.5886,0.207,3.02219,0.00000
50.00,3.02216,20.025119,-0.000179,20.030293,0.5891,0.206,3.02216,0.00000
51.00,3.02260,20.025235,-0.000179,20.030392,0.5897,0.207,3.02260,0.00000
52.00,3.02357,20.025249,-0.000177,20.030370,0.5902,0.207,3.02357,0.00000
53.00,3.02480,20.025229,-0.000177,20.030329,0.5907,0.207,3.02480,0.00000
54.00,3.02576,20.025308,-0.000176,20.030360,0.5913,0.207,3.02576,0.00000
55.00,3.02544,20.025311,-0.000180,20.030380,0.5918,0.207,3.02544,0.00000
56.00,3.02530,20.025317,-0.000176,20.030346,0.5924,0.207,3.02530,0.00000
57.00,3.02461,20.025343,-0.000175,20.030399,0.5929,0.207,3.02461,0.00000
58.00,3.02304,20.025320,-0.000176,20.030351,0.5934,0.207,3.02304,0.00000
59.00,3.02266,20.025318,-0.000179,20.030325,0.5939,0.207,3.02266,0.00000
60.00,3.02287,20.025301,-0.000179,20.030297,0.5944,0.207,3.02287,0.00000
61.00,3.02253,20.025307,-0.000182,20.030262,0.5949,0.208,3.02253,0.00000
62.00,3.02187,20.025347,-0.000183,20.030259,0.5954,0.208,3.02187,0.00000
63.00,3.02279,20.025467,-0.000181,20.030330,0.5959,0.208,3.02279,0.00000
64.00,3.02264,20.025482,-0.000177,20.030342,0.5963,0.208,3.02264,0.00000
65.00,3.02294,20.025521,-0.000178,20.030347,0.5968,0.208,3.02294,0.00000
66.00,3.02324,20.025532,-0.000174,20.030346,0.5973,0.208,3.02324,0.00000
67.00,3.02357,20.025584,-0.000173,20.030333,0.5977,0.208,3.02357,0.00000
68.00,3.02237,20.025639,-0.000171,20.030323,0.5982,0.208,3.02237,0.00000
69.00,3.02238,20.025687,-0.000170,20.030301,0.5986,0.208,3.02238,0.00000
70.00,3.02142,20.025788,-0.000171,20.030359,0.5991,0.208,3.02142,0.00000
71.00,3.02045,20.025761,-0.000172,20.030307,0.5996,0.208,3.02045,0.00000
72.00,3.02034,20.025717,-0.000174,20.030232,0.6000,0.208,3.02034,0.00000
73.00,3.02167,20.025561,-0.000177,20.030120,0.6005,0.209,3.02167,0.00000
74.00,3.02343,20.025509,-0.000179,20.030050,0.6009,0.209,3.02343,0.00000
75.00,3.02498,20.025428,-0.000179,20.029959,0.6014,0.209,3.02498,0.00000
76.00,3.02628,20.025447,-0.000177,20.029957,0.6019,0.209,3.02628,0.00000
77.00,3.02708,20.025499,-0.000175,20.029964,0.6023,0.209,3.02708,0.00000
78.00,3.02673,20.025628,-0.000176,20.029985,0.6028,0.209,3.02673,0.00000
79.00,3.02500,20.025758,-0.000176,20.030083,0.6032,0.209,3.02500,0.00000
80.00,3.02474,20.025864,-0.000176,20.030134,0.6037,0.209,3.02474,0.00000
81.00,3.02298,20.025931,-0.000179,20.030151,0.6042,0.210,3.02298,0.00000
82.00,3.02242,20.025934,-0.000184,20.030170,0.6047,0.210,3.02242,0.00000
83.00,3.02311,20.025986,-0.000180,20.030247,0.6052,0.210,3.02311,0.00000
84.00,3.02307,20.025927,-0.000179,20.030172,0.6057,0.210,3.02307,0.00000
85.00,3.02196,20.025910,-0.000178,20.030113,0.6062,0.210,3.02196,0.00000
86.00,3.02325,20.025929,-0.000177,20.030099,0.6067,0.210,3.02325,0.00000
87.00,3.02304,20.025914,-0.000174,20.030113,0.6072,0.210,3.02304,0.00000
88.00,3.02260,20.025816,-0.000172,20.029973,0.6078,0.210,3.02260,0.00000
89.00,3.02273,20.025860,-0.000174,20.030012,0.6083,0.210,3.02273,0.00000
90.00,3.02359,20.025848,-0.000177,20.030022,0.6088,0.210,3.02359,0.00000
91.00,3.02324,20.025886,-0.000179,20.030096,0.6093,0.211,3.02324,0.00000
92.00,3.02209,20.025900,-0.000180,20.030034,0.6097,0.211,3.02209,0.00000
93.00,3.02240,20.026011,-0.000180,20.030120,0.6102,0.211,3.02240,0.00000
94.00,3.02331,20.025974,-0.000179,20.030077,0.6107,0.211,3.02331,0.00000
95.00,3.02385,20.026099,-0.000175,20.030121,0.6112,0.211,3.02385,0.00000
96.00,3.02392,20.026129,-0.000174,20.030060,0.6117,0.211,3.02392,0.00000
97.00,3.02460,20.026232,-0.000173,20.030137,0.6122,0.211,3.02460,0.00000
98.00,3.02404,20.026203,-0.000176,20.030151,0.6127,0.211,3.02404,0.00000
99.00,3.02293,20.026229,-0.000175,20.030158,0.6132,0.211,3.02293,0.00000
100.00,3.02190,20.026184,-0.000175,20.030138,0.6137,0.211,3.02190,0.00000
101.00,3.02210,20.026236,-0.000174,20.030163,0.6142,0.212,3.02210,0.00000
102.00,3.02207,20.026290,-0.000173,20.030211,0.6147,0.212,3.02207,0.00000
103.00,3.02213,20.026322,-0.000174,20.030222,0.6152,0.212,3.02213,0.00000
104.00,3.02276,20.026415,-0.000174,20.030250,0.6157,0.212,3.02276,0.00000
105.00,3.02334,20.026399,-0.000173,20.030264,0.6162,0.212,3.02334,0.00000
106.00,3.02275,20.026405,-0.000173,20.030253,0.6166,0.212,3.02275,0.00000
107.00,3.02290,20.026274,-0.000171,20.030147,0.6171,0.212,3.02290,0.00000
108.00,3.02280,20.026357,-0.000165,20.030179,0.6175,0.212,3.02280,0.00000
109.00,3.02242,20.026348,-0.000165,20.030159,0.6180,0.212,3.02242,0.00000
110.00,3.02152,20.026426,-0.000167,20.030178,0.6185,0.212,3.02152,0.00000
111.00,3.02143,20.026402,-0.000166,20.030177,0.6189,0.212,3.02143,0.00000
112.00,3.02174,20.026453,-0.000167,20.030191,0.6194,0.212,3.02174,0.00000
113.00,3.02187,20.026441,-0.000168,20.030166,0.6198,0.212,3.02187,0.00000
114.00,3.02281,20.026407,-0.000168,20.030193,0.6202,0.212,3.02281,0.00000
115.00,3.02311,20.026446,-0.000165,20.030234,0.6207,0.212,3.02311,0.00000
116.00,3.02366,20.026516,-0.000167,20.030280,0.6212,0.213,3.02366,0.00000
117.00,3.02266,20.026586,-0.000169,20.030302,0.6216,0.213,3.02266,0.00000
118.00,3.02198,20.026616,-0.000169,20.030328,0.6221,0.213,3.02198,0.00000
119.00,3.02060,20.026620,-0.000169,20.030273,0.6225,0.213,3.02060,0.00000
120.00,3.02076,20.026605,-0.000173,20.030200,0.6230,0.213,3.02076,0.00000
@1,1.0001,2.0, 120.017 
121.00,3.02137,20.026588,-0.000171,20.030151,0.6234,0.213,3.02137,0.00000
122.00,3.02054,20.026659,-0.000171,20.030172,0.6238,0.213,3.02054,0.00000
123.00,3.00202,20.026696,-0.000175,20.030114,0.6243,0.214,3.00202,0.00000
124.00,2.95797,20.026747,-0.000173,20.030142,0.6247,0.214,2.95797,0.00000
125.00,2.90441,20.026677,-0.000169,20.030116,0.6251,0.213,2.90441,0.00000
126.00,2.85112,20.026653,-0.000167,20.030087,0.6256,0.213,2.85112,0.00000
127.00,2.80150,20.026562,-0.000168,20.030016,0.6260,0.213,2.80150,0.00000
128.00,2.77155,20.026465,-0.000166,20.029943,0.6265,0.213,2.77155,0.00000
129.00,2.77122,20.026488,-0.000168,20.029900,0.6270,0.214,2.77122,0.00000
130.00,2.78528,20.026590,-0.000175,20.029936,0.6275,0.214,2.78528,0.00000
131.00,2.80261,20.026572,-0.000175,20.029903,0.6280,0.214,2.80261,0.00000
132.00,2.82194,20.026634,-0.000173,20.029912,0.6285,0.214,2.82194,0.00000
133.00,2.84282,20.026733,-0.000176,20.029952,0.6290,0.214,2.84282,0.00000
134.00,2.86166,20.026725,-0.000175,20.029938,0.6294,0.214,2.86166,0.00000
135.00,2.87654,20.026757,-0.000171,20.029937,0.6299,0.214,2.87654,0.00000
136.00,2.88812,20.026846,-0.000170,20.029996,0.6304,0.214,2.88812,0.00000
137.00,2.89764,20.026829,-0.000171,20.029994,0.6309,0.214,2.89764,0.00000
138.00,2.90516,20.026880,-0.000170,20.030109,0.6314,0.214,2.90516,0.00000
139.00,2.91166,20.027018,-0.000169,20.030224,0.6319,0.214,2.91166,0.00000
140.00,2.91691,20.027043,-0.000170,20.030238,0.6324,0.215,2.91691,0.00000
141.00,2.92246,20.027033,-0.000173,20.030165,0.6329,0.215,2.92246,0.00000
142.00,2.92806,20.027128,-0.000173,20.030193,0.6334,0.215,2.92806,0.00000
143.00,2.93280,20.027138,-0.000171,20.030101,0.6339,0.215,2.93280,0.00000
144.00,2.93805,20.027150,-0.000169,20.030074,0.6344,0.215,2.93805,0.00000
145.00,2.94308,20.027164,-0.000171,20.030064,0.6349,0.215,2.94308,0.00000
146.00,2.94722,20.027170,-0.000172,20.030078,0.6354,0.215,2.94722,0.00000
147.00,2.95117,20.027227,-0.000170,20.030127,0.6359,0.215,2.95117,0.00000
148.00,2.95455,20.027182,-0.000171,20.030101,0.6364,0.215,2.95455,0.00000
149.00,2.95740,20.027162,-0.000172,20.030106,0.6368,0.215,2.95740,0.00000
150.00,2.96073,20.027224,-0.000170,20.030162,0.6373,0.216,2.96073,0.00000
151.00,2.96427,20.027276,-0.000171,20.030223,0.6378,0.216,2.96427,0.00000
152.00,2.96710,20.027267,-0.000173,20.030231,0.6382,0.216,2.96710,0.00000
153.00,2.97103,20.027295,-0.000173,20.030286,0.6387,0.216,2.97103,0.00000
154.00,2.97388,20.027281,-0.000176,20.030275,0.6392,0.216,2.97388,0.00000
155.00,2.97637,20.027192,-0.000175,20.030261,0.6396,0.216,2.97637,0.00000
156.00,2.97847,20.027250,-0.000173,20.030311,0.6401,0.216,2.97847,0.00000
157.00,2.98080,20.027278,-0.000171,20.030321,0.6405,0.217,2.98080,0.00000
158.00,2.98125,20.027329,-0.000170,20.030333,0.6409,0.217,2.98125,0.00000
159.00,2.98331,20.027397,-0.000168,20.030412,0.6414,0.217,2.98331,0.00000
160.00,2.98477,20.027438,-0.000166,20.030391,0.6418,0.217,2.98477,0.00000
161.00,2.98750,20.027412,-0.000169,20.030407,0.6422,0.217,2.98750,0.00000
162.00,2.98958,20.027369,-0.000168,20.030371,0.6426,0.217,2.98958,0.00000
163.00,2.99244,20.027476,-0.000169,20.030446,0.6430,0.217,2.99244,0.00000
164.00,2.99405,20.027541,-0.000171,20.030459,0.6434,0.217,2.99405,0.00000
165.00,2.99551,20.027645,-0.000175,20.030486,0.6438,0.217,2.99551,0.00000
166.00,2.99643,20.027767,-0.000173,20.030531,0.6442,0.217,2.99643,0.00000
167.00,2.99758,20.027823,-0.000175,20.030534,0.6447,0.218,2.99758,0.00000
168.00,2.99827,20.027791,-0.000171,20.030494,0.6451,0.218,2.99827,0.00000
169.00,2.99893,20.027752,-0.000169,20.030381,0.6455,0.218,2.99893,0.00000
170.00,3.00089,20.027761,-0.000164,20.030349,0.6459,0.217,3.00089,0.00000
171.00,3.00187,20.027669,-0.000163,20.030244,0.6463,0.217,3.00187,0.00000
172.00,3.00297,20.027773,-0.000165,20.030294,0.6468,0.218,3.00297,0.00000
173.00,3.00423,20.027787,-0.000169,20.030287,0.6472,0.218,3.00423,0.00000
174.00,3.00459,20.027728,-0.000172,20.030215,0.6475,0.218,3.00459,0.00000
175.00,3.00473,20.027843,-0.000174,20.030306,0.6479,0.218,3.00473,0.00000
176.00,3.00520,20.027962,-0.000175,20.030356,0.6484,0.218,3.00520,0.00000
177.00,3.00611,20.027834,-0.000172,20.030240,0.6487,0.218,3.00611,0.00000
178.00,3.00709,20.027917,-0.000169,20.030282,0.6491,0.218,3.00709,0.00000
179.00,3.00915,20.027961,-0.000166,20.030313,0.6495,0.218,3.00915,0.00000
180.00,3.00993,20.027833,-0.000169,20.030181,0.6499,0.218,3.00993,0.00000
181.00,3.01166,20.027712,-0.000170,20.030073,0.6503,0.219,3.01166,0.00000
182.00,3.01241,20.027760,-0.000172,20.030128,0.6507,0.219,3.01241,0.00000
183.00,3.01318,20.027666,-0.000172,20.030014,0.6510,0.219,3.01318,0.00000
184.00,3.01300,20.027707,-0.000175,20.030016,0.6515,0.219,3.01300,0.00000
185.00,3.01417,20.027764,-0.000176,20.030045,0.6518,0.219,3.01417,0.00000
186.00,3.01410,20.027891,-0.000176,20.030105,0.6522,0.219,3.01410,0.00000
187.00,3.01489,20.027954,-0.000178,20.030099,0.6525,0.220,3.01489,0.00000
188.00,3.01512,20.027967,-0.000180,20.030082,0.6529,0.220,3.01512,0.00000
189.00,3.01578,20.027984,-0.000180,20.030098,0.6533,0.220,3.01578,0.00000
190.00,3.01551,20.027986,-0.000180,20.030073,0.6537,0.220,3.01551,0.00000
191.00,3.01523,20.027916,-0.000179,20.030003,0.6541,0.220,3.01523,0.00000
192.00,3.01479,20.027909,-0.000178,20.029964,0.6544,0.220,3.01479,0.00000
193.00,3.01570,20.027985,-0.000178,20.030033,0.6548,0.220,3.01570,0.00000
194.00,3.01598,20.028070,-0.000176,20.030083,0.6551,0.220,3.01598,0.00000
195.00,3.01646,20.028052,-0.000176,20.030102,0.6555,0.220,3.01646,0.00000
196.00,3.01761,20.028165,-0.000177,20.030185,0.6559,0.221,3.01761,0.00000
197.00,3.01799,20.028188,-0.000175,20.030210,0.6562,0.221,3.01799,0.00000
198.00,3.01792,20.028225,-0.000173,20.030236,0.6566,0.221,3.01792,0.00000
199.00,3.01830,20.028206,-0.000173,20.030198,0.6570,0.221,3.01830,0.00000
200.00,3.01909,20.028272,-0.000171,20.030195,0.6573,0.221,3.01909,0.00000
201.00,3.01833,20.028305,-0.000171,20.030223,0.6577,0.221,3.01833,0.00000
202.00,3.01827,20.028387,-0.000172,20.030286,0.6581,0.221,3.01827,0.00000
203.00,3.01822,20.028455,-0.000170,20.030290,0.6584,0.221,3.01822,0.00000
204.00,3.01876,20.028423,-0.000167,20.030224,0.6588,0.221,3.01876,0.00000
205.00,3.01798,20.028421,-0.000164,20.030197,0.6591,0.221,3.01798,0.00000
206.00,3.01887,20.028420,-0.000161,20.030198,0.6595,0.221,3.01887,0.00000
207.00,3.02003,20.028382,-0.000162,20.030116,0.6598,0.221,3.02003,0.00000
208.00,3.02003,20.028374,-0.000164,20.030121,0.6601,0.221,3.02003,0.00000
209.00,3.01898,20.028447,-0.000167,20.030220,0.6605,0.221,3.01898,0.00000
210.00,3.01942,20.028465,-0.000172,20.030241,0.6609,0.222,3.01942,0.00000
211.00,3.01886,20.028434,-0.000174,20.030178,0.6612,0.222,3.01886,0.00000
212.00,3.01793,20.028448,-0.000172,20.030210,0.6616,0.222,3.01793,0.00000
213.00,3.01857,20.028361,-0.000170,20.030140,0.6619,0.222,3.01857,0.00000
214.00,3.01963,20.028354,-0.000169,20.030114,0.6623,0.222,3.01963,0.00000
215.00,3.02059,20.028378,-0.000168,20.030150,0.6626,0.222,3.02059,0.00000
216.00,3.02134,20.028458,-0.000168,20.030227,0.6629,0.222,3.02134,0.00000
217.00,3.02149,20.028524,-0.000170,20.030288,0.6633,0.222,3.02149,0.00000
218.00,3.02095,20.028587,-0.000170,20.030320,0.6636,0.222,3.02095,0.00000
219.00,3.02082,20.028655,-0.000167,20.030386,0.6639,0.222,3.02082,0.00000
220.00,3.02084,20.028699,-0.000166,20.030392,0.6642,0.222,3.02084,0.00000
221.00,3.02132,20.028629,-0.000168,20.030294,0.6645,0.222,3.02132,0.00000
222.00,3.02224,20.028668,-0.000168,20.030275,0.6649,0.222,3.02224,0.00000
223.00,3.02315,20.028668,-0.000171,20.030274,0.6652,0.223,3.02315,0.00000
224.00,3.02352,20.028605,-0.000174,20.030200,0.6655,0.223,3.02352,0.00000
225.00,3.02320,20.028615,-0.000175,20.030206,0.6659,0.223,3.02320,0.00000
226.00,3.02284,20.028723,-0.000175,20.030295,0.6662,0.223,3.02284,0.00000
227.00,3.02207,20.028698,-0.000172,20.030237,0.6666,0.223,3.02207,0.00000
228.00,3.02069,20.028808,-0.000173,20.030313,0.6669,0.223,3.02069,0.00000
229.00,3.02091,20.028890,-0.000173,20.030360,0.6672,0.223,3.02091,0.00000
230.00,3.02117,20.028924,-0.000176,20.030303,0.6675,0.224,3.02117,0.00000
231.00,3.02147,20.028964,-0.000175,20.030266,0.6679,0.224,3.02147,0.00000
232.00,3.02173,20.029071,-0.000172,20.030335,0.6682,0.224,3.02173,0.00000
233.00,3.02291,20.029032,-0.000170,20.030232,0.6685,0.224,3.02291,0.00000
234.00,3.02325,20.029030,-0.000169,20.030220,0.6688,0.224,3.02325,0.00000
235.00,3.02372,20.029097,-0.000165,20.030330,0.6692,0.224,3.02372,0.00000
236.00,3.02431,20.029119,-0.000165,20.030383,0.6695,0.224,3.02431,0.00000
237.00,3.02543,20.029065,-0.000168,20.030340,0.6699,0.224,3.02543,0.00000
238.00,3.02498,20.029060,-0.000170,20.030313,0.6702,0.224,3.02498,0.00000
239.00,3.02440,20.029097,-0.000173,20.030305,0.6705,0.224,3.02440,0.00000
240.00,3.02400,20.029084,-0.000174,20.030209,0.6709,0.224,3.02400,0.00000
@2,2.0000,4.0, 240.027999999998 
241.00,3.02415,20.029100,-0.000171,20.030175,0.6712,0.224,3.02415,0.00000
242.00,3.02030,20.029140,-0.000171,20.030160,0.6715,0.225,3.02030,0.00000
243.00,2.99637,20.029212,-0.000168,20.030218,0.6719,0.224,2.99637,0.00000
244.00,2.94476,20.029264,-0.000164,20.030229,0.6722,0.224,2.94476,0.00000
245.00,2.86803,20.029304,-0.000169,20.030267,0.6725,0.225,2.86803,0.00000
246.00,2.77102,20.029261,-0.000175,20.030202,0.6728,0.225,2.77102,0.00000
247.00,2.67645,20.029247,-0.000176,20.030237,0.6731,0.225,2.67645,0.00000
248.00,2.60737,20.029243,-0.000180,20.030247,0.6734,0.225,2.60737,0.00000
249.00,2.57159,20.029247,-0.000185,20.030213,0.6738,0.226,2.57159,0.00000
250.00,2.56849,20.029207,-0.000182,20.030174,0.6741,0.226,2.56849,0.00000
251.00,2.59213,20.029201,-0.000180,20.030146,0.6744,0.226,2.59213,0.00000
252.00,2.62427,20.029223,-0.000178,20.030099,0.6747,0.226,2.62427,0.00000
253.00,2.65748,20.029349,-0.000175,20.030154,0.6751,0.226,2.65748,0.00000
254.00,2.68810,20.029375,-0.000170,20.030180,0.6754,0.226,2.68810,0.00000
255.00,2.71286,20.029353,-0.000170,20.030122,0.6758,0.226,2.71286,0.00000
256.00,2.73259,20.029348,-0.000171,20.030150,0.6761,0.226,2.73259,0.00000
257.00,2.74779,20.029406,-0.000174,20.030187,0.6765,0.226,2.74779,0.00000
258.00,2.75956,20.029260,-0.000176,20.030053,0.6768,0.226,2.75956,0.00000
259.00,2.77087,20.029273,-0.000176,20.030041,0.6771,0.226,2.77087,0.00000
260.00,2.78412,20.029344,-0.000173,20.030101,0.6775,0.226,2.78412,0.00000
261.00,2.79798,20.029413,-0.000175,20.030156,0.6778,0.226,2.79798,0.00000
262.00,2.81121,20.029439,-0.000173,20.030203,0.6782,0.226,2.81121,0.00000
263.00,2.82515,20.029565,-0.000170,20.030285,0.6785,0.226,2.82515,0.00000
264.00,2.83932,20.029601,-0.000170,20.030345,0.6789,0.227,2.83932,0.00000
265.00,2.85151,20.029643,-0.000170,20.030396,0.6793,0.227,2.85151,0.00000
266.00,2.86329,20.029670,-0.000165,20.030411,0.6797,0.227,2.86329,0.00000
267.00,2.87454,20.029595,-0.000163,20.030316,0.6801,0.227,2.87454,0.00000
268.00,2.88406,20.029540,-0.000165,20.030268,0.6805,0.227,2.88406,0.00000
269.00,2.89209,20.029550,-0.000167,20.030242,0.6809,0.227,2.89209,0.00000
270.00,2.89971,20.029505,-0.000169,20.030196,0.6813,0.227,2.89971,0.00000
271.00,2.90658,20.029555,-0.000169,20.030150,0.6817,0.227,2.90658,0.00000
272.00,2.91278,20.029651,-0.000169,20.030203,0.6821,0.227,2.91278,0.00000
273.00,2.91940,20.029653,-0.000170,20.030181,0.6826,0.227,2.91940,0.00000
274.00,2.92517,20.029621,-0.000167,20.030129,0.6830,0.227,2.92517,0.00000
275.00,2.92994,20.029692,-0.000165,20.030138,0.6834,0.227,2.92994,0.00000
276.00,2.93431,20.029689,-0.000165,20.030082,0.6838,0.227,2.93431,0.00000
277.00,2.93899,20.029688,-0.000167,20.030073,0.6842,0.228,2.93899,0.00000
278.00,2.94261,20.029726,-0.000168,20.030095,0.6846,0.228,2.94261,0.00000
279.00,2.94629,20.029771,-0.000171,20.030097,0.6850,0.228,2.94629,0.00000
280.00,2.95084,20.029806,-0.000170,20.030157,0.6854,0.228,2.95084,0.00000
281.00,2.95462,20.029810,-0.000169,20.030226,0.6859,0.228,2.95462,0.00000
282.00,2.95803,20.029887,-0.000166,20.030288,0.6863,0.228,2.95803,0.00000
283.00,2.96058,20.029905,-0.000165,20.030276,0.6867,0.228,2.96058,0.00000
284.00,2.96343,20.029965,-0.000163,20.030283,0.6871,0.228,2.96343,0.00000
285.00,2.96543,20.029966,-0.000166,20.030168,0.6876,0.228,2.96543,0.00000
286.00,2.96709,20.030005,-0.000168,20.030127,0.6880,0.228,2.96709,0.00000
287.00,2.96879,20.029990,-0.000171,20.030088,0.6883,0.228,2.96879,0.00000
288.00,2.97115,20.030029,-0.000171,20.030118,0.6887,0.229,2.97115,0.00000
289.00,2.97287,20.030070,-0.000170,20.030184,0.6891,0.229,2.97287,0.00000
290.00,2.97471,20.030065,-0.000169,20.030243,0.6895,0.229,2.97471,0.00000
291.00,2.97688,20.030069,-0.000167,20.030258,0.6898,0.229,2.97688,0.00000
292.00,2.97903,20.030034,-0.000163,20.030205,0.6902,0.229,2.97903,0.00000
293.00,2.98145,20.029995,-0.000164,20.030176,0.6906,0.229,2.98145,0.00000
294.00,2.98358,20.029988,-0.000164,20.030174,0.6909,0.229,2.98358,0.00000
295.00,2.98485,20.030081,-0.000163,20.030195,0.6913,0.229,2.98485,0.00000
296.00,2.98660,20.030102,-0.000166,20.030204,0.6917,0.229,2.98660,0.00000
297.00,2.98789,20.030162,-0.000168,20.030211,0.6921,0.229,2.98789,0.00000
298.00,2.98878,20.030305,-0.000168,20.030283,0.6925,0.229,2.98878,0.00000
299.00,2.99006,20.030338,-0.000172,20.030230,0.6929,0.229,2.99006,0.00000
300.00,2.99162,20.030348,-0.000175,20.030229,0.6933,0.230,2.99162,0.00000
301.00,2.99236,20.030417,-0.000174,20.030261,0.6937,0.230,2.99236,0.00000
302.00,2.99351,20.030422,-0.000175,20.030275,0.6941,0.230,2.99351,0.00000
303.00,2.99521,20.030379,-0.000174,20.030222,0.6944,0.230,2.99521,0.00000
304.00,2.99683,20.030319,-0.000174,20.030232,0.6948,0.230,2.99683,0.00000
305.00,2.99834,20.030222,-0.000171,20.030138,0.6951,0.230,2.99834,0.00000
306.00,3.00007,20.030201,-0.000171,20.030139,0.6955,0.230,3.00007,0.00000
307.00,3.00134,20.030232,-0.000169,20.030188,0.6959,0.230,3.00134,0.00000
308.00,3.00233,20.030249,-0.000169,20.030240,0.6963,0.230,3.00233,0.00000
309.00,3.00232,20.030271,-0.000168,20.030211,0.6966,0.230,3.00232,0.00000
310.00,3.00342,20.030361,-0.000166,20.030258,0.6970,0.230,3.00342,0.00000
311.00,3.00488,20.030452,-0.000164,20.030298,0.6974,0.230,3.00488,0.00000
312.00,3.00617,20.030494,-0.000163,20.030312,0.6978,0.230,3.00617,0.00000
313.00,3.00668,20.030499,-0.000166,20.030307,0.6982,0.230,3.00668,0.00000
314.00,3.00803,20.030539,-0.000169,20.030345,0.6986,0.231,3.00803,0.00000
315.00,3.00815,20.030589,-0.000174,20.030417,0.6989,0.231,3.00815,0.00000
316.00,3.00831,20.030545,-0.000178,20.030373,0.6992,0.231,3.00831,0.00000
317.00,3.00854,20.030593,-0.000179,20.030400,0.6996,0.231,3.00854,0.00000
318.00,3.00905,20.030647,-0.000176,20.030398,0.6999,0.231,3.00905,0.00000
319.00,3.00936,20.030701,-0.000176,20.030416,0.7002,0.231,3.00936,0.00000
320.00,3.01112,20.030719,-0.000175,20.030390,0.7006,0.231,3.01112,0.00000
321.00,3.01155,20.030665,-0.000177,20.030320,0.7009,0.232,3.01155,0.00000
322.00,3.01228,20.030642,-0.000178,20.030249,0.7012,0.232,3.01228,0.00000
323.00,3.01229,20.030663,-0.000179,20.030272,0.7016,0.232,3.01229,0.00000
324.00,3.01167,20.030700,-0.000178,20.030281,0.7019,0.232,3.01167,0.00000
325.00,3.01063,20.030703,-0.000181,20.030270,0.7022,0.232,3.01063,0.00000
326.00,3.01077,20.030747,-0.000178,20.030315,0.7025,0.232,3.01077,0.00000
327.00,3.01023,20.030722,-0.000176,20.030311,0.7028,0.232,3.01023,0.00000
328.00,3.01136,20.030724,-0.000174,20.030305,0.7031,0.232,3.01136,0.00000
329.00,3.01255,20.030711,-0.000172,20.030314,0.7034,0.232,3.01255,0.00000
330.00,3.01335,20.030750,-0.000168,20.030381,0.7037,0.232,3.01335,0.00000
331.00,3.01378,20.030860,-0.000168,20.030473,0.7039,0.232,3.01378,0.00000
332.00,3.01486,20.030897,-0.000172,20.030474,0.7042,0.233,3.01486,0.00000
333.00,3.01433,20.030878,-0.000172,20.030418,0.7044,0.233,3.01433,0.00000
334.00,3.01451,20.030895,-0.000174,20.030390,0.7047,0.233,3.01451,0.00000
335.00,3.01472,20.030877,-0.000176,20.030308,0.7050,0.233,3.01472,0.00000
336.00,3.01484,20.030884,-0.000170,20.030270,0.7053,0.233,3.01484,0.00000
337.00,3.01476,20.030907,-0.000166,20.030282,0.7056,0.233,3.01476,0.00000
338.00,3.01517,20.030980,-0.000166,20.030282,0.7059,0.233,3.01517,0.00000
339.00,3.01580,20.031034,-0.000163,20.030298,0.7062,0.233,3.01580,0.00000
340.00,3.01621,20.031081,-0.000158,20.030369,0.7065,0.232,3.01621,0.00000
341.00,3.01601,20.031156,-0.000161,20.030387,0.7068,0.233,3.01601,0.00000
342.00,3.01674,20.031125,-0.000161,20.030359,0.7071,0.233,3.01674,0.00000
343.00,3.01773,20.031138,-0.000164,20.030395,0.7074,0.233,3.01773,0.00000
344.00,3.01820,20.031144,-0.000164,20.030352,0.7077,0.233,3.01820,0.00000
345.00,3.01902,20.031150,-0.000168,20.030288,0.7080,0.233,3.01902,0.00000
346.00,3.02017,20.031115,-0.000171,20.030222,0.7082,0.233,3.02017,0.00000
347.00,3.01985,20.031228,-0.000172,20.030241,0.7085,0.234,3.01985,0.00000
348.00,3.01967,20.031308,-0.000167,20.030274,0.7088,0.233,3.01967,0.00000
349.00,3.01991,20.031366,-0.000166,20.030310,0.7091,0.233,3.01991,0.00000
350.00,3.01904,20.031392,-0.000165,20.030310,0.7094,0.233,3.01904,0.00000
351.00,3.01906,20.031370,-0.000166,20.030334,0.7097,0.234,3.01906,0.00000
352.00,3.01920,20.031348,-0.000168,20.030332,0.7099,0.234,3.01920,0.00000
353.00,3.01938,20.031311,-0.000173,20.030251,0.7102,0.234,3.01938,0.00000
354.00,3.01917,20.031308,-0.000173,20.030262,0.7105,0.234,3.01917,0.00000
355.00,3.01940,20.031291,-0.000172,20.030246,0.7108,0.234,3.01940,0.00000
356.00,3.02023,20.031315,-0.000167,20.030245,0.7111,0.234,3.02023,0.00000
357.00,3.02101,20.031349,-0.000167,20.030281,0.7114,0.234,3.02101,0.00000
358.00,3.02176,20.031356,-0.000168,20.030322,0.7117,0.234,3.02176,0.00000
359.00,3.02263,20.031405,-0.000170,20.030340,0.7119,0.234,3.02263,0.00000
360.00,3.02364,20.031467,-0.000172,20.030364,0.7122,0.235,3.02364,0.00000
361.00,3.02334,20.031458,-0.000175,20.030333,0.7125,0.235,3.02334,0.00000
362.00,3.02313,20.031419,-0.000173,20.030263,0.7129,0.235,3.02313,0.00000
363.00,3.02359,20.031429,-0.000171,20.030259,0.7132,0.235,3.02359,0.00000
364.00,3.02328,20.031372,-0.000169,20.030191,0.7135,0.235,3.02328,0.00000
365.00,3.02340,20.031450,-0.000167,20.030254,0.7138,0.235,3.02340,0.00000
366.00,3.02370,20.031492,-0.000162,20.030288,0.7140,0.235,3.02370,0.00000
367.00,3.02424,20.031540,-0.000161,20.030269,0.7143,0.235,3.02424,0.00000
368.00,3.02409,20.031587,-0.000158,20.030251,0.7146,0.235,3.02409,0.00000
369.00,3.02486,20.031609,-0.000158,20.030253,0.7149,0.235,3.02486,0.00000
370.00,3.02434,20.031543,-0.000159,20.030165,0.7152,0.235,3.02434,0.00000
371.00,3.02396,20.031561,-0.000162,20.030122,0.7155,0.235,3.02396,0.00000
372.00,3.02315,20.031614,-0.000164,20.030172,0.7158,0.236,3.02315,0.00000
373.00,3.02190,20.031588,-0.000167,20.030187,0.7161,0.236,3.02190,0.00000
374.00,3.02224,20.031621,-0.000167,20.030195,0.7164,0.236,3.02224,0.00000
375.00,3.02277,20.031660,-0.000167,20.030179,0.7167,0.236,3.02277,0.00000
376.00,3.02350,20.031671,-0.000170,20.030199,0.7170,0.236,3.02350,0.00000
377.00,3.02378,20.031720,-0.000170,20.030219,0.7173,0.236,3.02378,0.00000
378.00,3.02533,20.031774,-0.000168,20.030215,0.7176,0.236,3.02533,0.00000
379.00,3.02550,20.031766,-0.000170,20.030189,0.7179,0.236,3.02550,0.00000
380.00,3.02605,20.031771,-0.000171,20.030190,0.7183,0.237,3.02605,0.00000
381.00,3.02613,20.031808,-0.000169,20.030253,0.7186,0.237,3.02613,0.00000
382.00,3.02674,20.031817,-0.000165,20.030279,0.7189,0.237,3.02674,0.00000
383.00,3.02626,20.031857,-0.000165,20.030285,0.7192,0.237,3.02626,0.00000
384.00,3.02573,20.031842,-0.000164,20.030321,0.7196,0.237,3.02573,0.00000
385.00,3.02609,20.031931,-0.000164,20.030435,0.7199,0.237,3.02609,0.00000
386.00,3.02560,20.031940,-0.000163,20.030416,0.7202,0.237,3.02560,0.00000
387.00,3.02556,20.031960,-0.000166,20.030435,0.7205,0.237,3.02556,0.00000
388.00,3.02551,20.031951,-0.000165,20.030415,0.7209,0.237,3.02551,0.00000
389.00,3.02536,20.032096,-0.000167,20.030481,0.7212,0.237,3.02536,0.00000
390.00,3.02481,20.032112,-0.000167,20.030450,0.7215,0.237,3.02481,0.00000
391.00,3.02488,20.032129,-0.000169,20.030338,0.7219,0.238,3.02488,0.00000
392.00,3.02452,20.032151,-0.000166,20.030278,0.7222,0.238,3.02452,0.00000
393.00,3.02547,20.032214,-0.000165,20.030285,0.7225,0.238,3.02547,0.00000
394.00,3.02534,20.032143,-0.000165,20.030112,0.7229,0.238,3.02534,0.00000
395.00,3.02468,20.032158,-0.000165,20.030060,0.7232,0.238,3.02468,0.00000
396.00,3.02456,20.032195,-0.000168,20.030135,0.7235,0.238,3.02456,0.00000
397.00,3.02506,20.032194,-0.000170,20.030144,0.7238,0.238,3.02506,0.00000
398.00,3.02499,20.032140,-0.000172,20.030065,0.7241,0.239,3.02499,0.00000
399.00,3.02553,20.032148,-0.000172,20.030075,0.7244,0.239,3.02553,0.00000
400.00,3.02691,20.032191,-0.000172,20.030101,0.7247,0.239,3.02691,0.00000
401.00,3.02758,20.032274,-0.000167,20.030160,0.7250,0.239,3.02758,0.00000
402.00,3.02807,20.032304,-0.000167,20.030146,0.7253,0.239,3.02807,0.00000
403.00,3.02776,20.032377,-0.000168,20.030216,0.7257,0.239,3.02776,0.00000
404.00,3.02818,20.032469,-0.000167,20.030337,0.7260,0.239,3.02818,0.00000
405.00,3.02769,20.032457,-0.000163,20.030309,0.7263,0.239,3.02769,0.00000
406.00,3.02751,20.032424,-0.000163,20.030255,0.7266,0.239,3.02751,0.00000
407.00,3.02658,20.032410,-0.000162,20.030219,0.7270,0.239,3.02658,0.00000
408.00,3.02647,20.032358,-0.000156,20.030178,0.7273,0.239,3.02647,0.00000
409.00,3.02566,20.032311,-0.000155,20.030112,0.7276,0.239,3.02566,0.00000
410.00,3.02523,20.032243,-0.000158,20.030099,0.7279,0.239,3.02523,0.00000
@3,2.0000,4.0, 410.023999999998 
411.00,3.02546,20.032228,-0.000161,20.030066,0.7282,0.239,3.02546,0.00000
412.00,3.02378,20.032254,-0.000160,20.030066,0.7285,0.239,3.02378,0.00000
413.00,3.00353,20.032260,-0.000164,20.030043,0.7288,0.239,3.00353,0.00000
414.00,2.96040,20.032262,-0.000164,20.030041,0.7291,0.239,2.96040,0.00000
415.00,2.89602,20.032279,-0.000164,20.030009,0.7294,0.239,2.89602,0.00000
416.00,2.81356,20.032260,-0.000162,20.030012,0.7297,0.239,2.81356,0.00000
417.00,2.72979,20.032219,-0.000165,20.029979,0.7301,0.240,2.72979,0.00000
418.00,2.66803,20.032326,-0.000164,20.030006,0.7304,0.240,2.66803,0.00000
419.00,2.63447,20.032329,-0.000164,20.029984,0.7307,0.240,2.63447,0.00000
420.00,2.62699,20.032337,-0.000165,20.029969,0.7310,0.240,2.62699,0.00000
421.00,2.64312,20.032357,-0.000166,20.030002,0.7313,0.240,2.64312,0.00000
422.00,2.66935,20.032403,-0.000166,20.030073,0.7316,0.240,2.66935,0.00000
423.00,2.69676,20.032387,-0.000167,20.030101,0.7319,0.240,2.69676,0.00000
424.00,2.72339,20.032458,-0.000169,20.030167,0.7322,0.240,2.72339,0.00000
425.00,2.74674,20.032445,-0.000167,20.030158,0.7325,0.240,2.74674,0.00000
426.00,2.76599,20.032504,-0.000167,20.030148,0.7328,0.240,2.76599,0.00000
427.00,2.78084,20.032562,-0.000167,20.030124,0.7331,0.240,2.78084,0.00000
428.00,2.79268,20.032590,-0.000166,20.030148,0.7334,0.240,2.79268,0.00000
429.00,2.80293,20.032616,-0.000164,20.030160,0.7337,0.240,2.80293,0.00000
430.00,2.81404,20.032762,-0.000165,20.030277,0.7341,0.240,2.81404,0.00000
431.00,2.82496,20.032763,-0.000163,20.030235,0.7344,0.241,2.82496,0.00000
432.00,2.83756,20.032768,-0.000161,20.030242,0.7347,0.241,2.83756,0.00000
433.00,2.84999,20.032759,-0.000161,20.030226,0.7350,0.241,2.84999,0.00000
434.00,2.86188,20.032800,-0.000164,20.030234,0.7353,0.241,2.86188,0.00000
435.00,2.87362,20.032830,-0.000163,20.030210,0.7355,0.241,2.87362,0.00000
436.00,2.88565,20.032959,-0.000164,20.030341,0.7359,0.241,2.88565,0.00000
437.00,2.89540,20.033007,-0.000164,20.030362,0.7361,0.241,2.89540,0.00000
438.00,2.90408,20.033104,-0.000164,20.030373,0.7364,0.241,2.90408,0.00000
439.00,2.91228,20.033135,-0.000163,20.030372,0.7367,0.241,2.91228,0.00000
440.00,2.92000,20.033094,-0.000163,20.030314,0.7370,0.241,2.92000,0.00000
441.00,2.92720,20.033037,-0.000162,20.030190,0.7373,0.241,2.92720,0.00000
442.00,2.93354,20.033038,-0.000167,20.030157,0.7377,0.242,2.93354,0.00000
443.00,2.94027,20.033010,-0.000169,20.030155,0.7380,0.242,2.94027,0.00000
444.00,2.94544,20.032889,-0.000170,20.030037,0.7383,0.242,2.94544,0.00000
445.00,2.95027,20.032907,-0.000168,20.030109,0.7385,0.242,2.95027,0.00000
446.00,2.95322,20.032896,-0.000171,20.030133,0.7388,0.242,2.95322,0.00000
447.00,2.95623,20.032930,-0.000172,20.030155,0.7391,0.242,2.95623,0.00000
448.00,2.95856,20.032972,-0.000171,20.030153,0.7393,0.242,2.95856,0.00000
449.00,2.96185,20.033131,-0.000167,20.030286,0.7396,0.242,2.96185,0.00000
450.00,2.96429,20.033207,-0.000167,20.030239,0.7399,0.242,2.96429,0.00000
451.00,2.96721,20.033206,-0.000164,20.030202,0.7402,0.242,2.96721,0.00000
452.00,2.96989,20.033216,-0.000160,20.030197,0.7404,0.242,2.96989,0.00000
453.00,2.97273,20.033177,-0.000159,20.030168,0.7407,0.242,2.97273,0.00000
454.00,2.97492,20.033185,-0.000160,20.030148,0.7410,0.242,2.97492,0.00000
455.00,2.97688,20.033102,-0.000161,20.030086,0.7412,0.242,2.97688,0.00000
456.00,2.97896,20.033129,-0.000160,20.030107,0.7415,0.242,2.97896,0.00000
457.00,2.98090,20.033122,-0.000161,20.030088,0.7418,0.243,2.98090,0.00000
458.00,2.98284,20.033189,-0.000162,20.030122,0.7421,0.243,2.98284,0.00000
459.00,2.98478,20.033273,-0.000165,20.030170,0.7423,0.243,2.98478,0.00000
460.00,2.98673,20.033390,-0.000163,20.030279,0.7426,0.243,2.98673,0.00000
461.00,2.98876,20.033483,-0.000162,20.030369,0.7428,0.243,2.98876,0.00000
462.00,2.99023,20.033569,-0.000160,20.030406,0.7431,0.243,2.99023,0.00000
463.00,2.99108,20.033523,-0.000161,20.030345,0.7433,0.243,2.99108,0.00000
464.00,2.99188,20.033479,-0.000157,20.030307,0.7436,0.243,2.99188,0.00000
465.00,2.99324,20.033461,-0.000157,20.030300,0.7438,0.243,2.99324,0.00000
466.00,2.99374,20.033443,-0.000156,20.030225,0.7441,0.243,2.99374,0.00000
467.00,2.99571,20.033470,-0.000155,20.030284,0.7443,0.243,2.99571,0.00000
468.00,2.99766,20.033525,-0.000157,20.030315,0.7446,0.243,2.99766,0.00000
469.00,2.99882,20.033493,-0.000158,20.030286,0.7449,0.243,2.99882,0.00000
470.00,2.99899,20.033493,-0.000159,20.030252,0.7451,0.244,2.99899,0.00000
471.00,3.00017,20.033611,-0.000158,20.030387,0.7453,0.244,3.00017,0.00000
472.00,3.00022,20.033555,-0.000163,20.030312,0.7456,0.244,3.00022,0.00000
473.00,3.00045,20.033558,-0.000160,20.030305,0.7458,0.244,3.00045,0.00000
474.00,3.00093,20.033615,-0.000159,20.030305,0.7461,0.244,3.00093,0.00000
475.00,3.00158,20.033682,-0.000159,20.030315,0.7463,0.244,3.00158,0.00000
476.00,3.00186,20.033655,-0.000162,20.030244,0.7466,0.244,3.00186,0.00000
477.00,3.00302,20.033684,-0.000164,20.030235,0.7468,0.244,3.00302,0.00000
478.00,3.00341,20.033753,-0.000164,20.030270,0.7471,0.244,3.00341,0.00000
479.00,3.00463,20.033806,-0.000162,20.030313,0.7473,0.244,3.00463,0.00000
480.00,3.00601,20.033853,-0.000162,20.030355,0.7476,0.244,3.00601,0.00000
481.00,3.00755,20.033858,-0.000161,20.030353,0.7478,0.244,3.00755,0.00000
482.00,3.00887,20.033906,-0.000156,20.030356,0.7481,0.244,3.00887,0.00000
483.00,3.01059,20.033882,-0.000153,20.030300,0.7483,0.244,3.01059,0.00000
484.00,3.01080,20.033822,-0.000153,20.030228,0.7485,0.244,3.01080,0.00000
485.00,3.01085,20.033722,-0.000153,20.030131,0.7488,0.244,3.01085,0.00000
486.00,3.01081,20.033659,-0.000157,20.030052,0.7490,0.244,3.01081,0.00000
487.00,3.01062,20.033626,-0.000161,20.029994,0.7492,0.245,3.01062,0.00000
488.00,3.01033,20.033762,-0.000164,20.030082,0.7495,0.245,3.01033,0.00000
489.00,3.01111,20.033831,-0.000168,20.030140,0.7497,0.245,3.01111,0.00000
490.00,3.01197,20.033872,-0.000169,20.030110,0.7500,0.245,3.01197,0.00000
491.00,3.01242,20.033919,-0.000166,20.030152,0.7503,0.245,3.01242,0.00000
492.00,3.01297,20.034013,-0.000166,20.030281,0.7505,0.245,3.01297,0.00000
493.00,3.01318,20.033994,-0.000168,20.030272,0.7508,0.245,3.01318,0.00000
494.00,3.01321,20.034073,-0.000167,20.030275,0.7511,0.246,3.01321,0.00000
495.00,3.01386,20.034116,-0.000167,20.030354,0.7513,0.246,3.01386,0.00000
496.00,3.01467,20.034166,-0.000168,20.030342,0.7516,0.246,3.01467,0.00000
497.00,3.01471,20.034098,-0.000164,20.030229,0.7518,0.246,3.01471,0.00000
498.00,3.01526,20.034076,-0.000160,20.030211,0.7521,0.246,3.01526,0.00000
499.00,3.01639,20.034090,-0.000163,20.030227,0.7524,0.246,3.01639,0.00000
500.00,3.01642,20.034180,-0.000166,20.030322,0.7527,0.246,3.01642,0.00000
501.00,3.01696,20.034203,-0.000164,20.030379,0.7530,0.246,3.01696,0.00000
502.00,3.01784,20.034255,-0.000166,20.030420,0.7533,0.246,3.01784,0.00000
503.00,3.01852,20.034311,-0.000168,20.030466,0.7537,0.246,3.01852,0.00000
504.00,3.01844,20.034296,-0.000165,20.030472,0.7540,0.246,3.01844,0.00000
505.00,3.01957,20.034227,-0.000162,20.030377,0.7543,0.246,3.01957,0.00000
506.00,3.02030,20.034247,-0.000163,20.030372,0.7546,0.246,3.02030,0.00000
507.00,3.02034,20.034320,-0.000164,20.030433,0.7549,0.247,3.02034,0.00000
508.00,3.02125,20.034328,-0.000165,20.030420,0.7552,0.247,3.02125,0.00000
509.00,3.02147,20.034299,-0.000167,20.030368,0.7555,0.247,3.02147,0.00000
510.00,3.02144,20.034327,-0.000166,20.030358,0.7559,0.247,3.02144,0.00000
511.00,3.02022,20.034316,-0.000165,20.030339,0.7562,0.247,3.02022,0.00000
512.00,3.02023,20.034299,-0.000164,20.030299,0.7565,0.247,3.02023,0.00000
513.00,3.01887,20.034283,-0.000158,20.030254,0.7569,0.247,3.01887,0.00000
514.00,3.01822,20.034313,-0.000161,20.030223,0.7572,0.247,3.01822,0.00000
515.00,3.01749,20.034336,-0.000162,20.030229,0.7575,0.247,3.01749,0.00000
516.00,3.01895,20.034365,-0.000160,20.030185,0.7578,0.247,3.01895,0.00000
517.00,3.01913,20.034334,-0.000160,20.030155,0.7581,0.247,3.01913,0.00000
518.00,3.02056,20.034350,-0.000165,20.030133,0.7584,0.247,3.02056,0.00000
519.00,3.02164,20.034387,-0.000163,20.030199,0.7587,0.247,3.02164,0.00000
520.00,3.02226,20.034414,-0.000159,20.030224,0.7590,0.247,3.02226,0.00000
521.00,3.02167,20.034411,-0.000159,20.030267,0.7593,0.247,3.02167,0.00000
522.00,3.02270,20.034442,-0.000157,20.030293,0.7595,0.247,3.02270,0.00000
523.00,3.02255,20.034465,-0.000155,20.030336,0.7598,0.247,3.02255,0.00000
524.00,3.02285,20.034437,-0.000157,20.030254,0.7601,0.247,3.02285,0.00000
525.00,3.02243,20.034459,-0.000161,20.030189,0.7604,0.248,3.02243,0.00000
526.00,3.02210,20.034427,-0.000161,20.030086,0.7607,0.248,3.02210,0.00000
527.00,3.02109,20.034435,-0.000165,20.030073,0.7610,0.248,3.02109,0.00000
528.00,3.02131,20.034412,-0.000167,20.030027,0.7613,0.248,3.02131,0.00000
529.00,3.02168,20.034483,-0.000165,20.030117,0.7615,0.248,3.02168,0.00000
530.00,3.02220,20.034448,-0.000163,20.030181,0.7617,0.248,3.02220,0.00000
531.00,3.02310,20.034486,-0.000167,20.030237,0.7620,0.248,3.02310,0.00000
532.00,3.02396,20.034565,-0.000166,20.030259,0.7622,0.249,3.02396,0.00000
533.00,3.02355,20.034633,-0.000164,20.030282,0.7625,0.249,3.02355,0.00000
534.00,3.02284,20.034679,-0.000162,20.030260,0.7628,0.248,3.02284,0.00000
535.00,3.02345,20.034736,-0.000163,20.030231,0.7630,0.249,3.02345,0.00000
536.00,3.02316,20.034741,-0.000160,20.030159,0.7633,0.248,3.02316,0.00000
537.00,3.02317,20.034675,-0.000158,20.030047,0.7635,0.248,3.02317,0.00000
538.00,3.02308,20.034649,-0.000159,20.029978,0.7638,0.248,3.02308,0.00000
539.00,3.02353,20.034694,-0.000162,20.029950,0.7640,0.249,3.02353,0.00000
540.00,3.02259,20.034761,-0.000161,20.029968,0.7642,0.249,3.02259,0.00000
541.00,3.02292,20.034896,-0.000160,20.030101,0.7645,0.249,3.02292,0.00000
542.00,3.02277,20.034924,-0.000161,20.030190,0.7648,0.249,3.02277,0.00000
543.00,3.02297,20.034962,-0.000161,20.030252,0.7650,0.249,3.02297,0.00000
544.00,3.02306,20.034887,-0.000162,20.030237,0.7653,0.249,3.02306,0.00000
545.00,3.02416,20.034970,-0.000166,20.030282,0.7655,0.249,3.02416,0.00000
546.00,3.02393,20.034847,-0.000167,20.030153,0.7658,0.249,3.02393,0.00000
547.00,3.02369,20.034844,-0.000165,20.030095,0.7660,0.249,3.02369,0.00000
548.00,3.02410,20.034784,-0.000165,20.030056,0.7663,0.249,3.02410,0.00000
549.00,3.02432,20.034795,-0.000163,20.030070,0.7665,0.249,3.02432,0.00000
550.00,3.02434,20.034708,-0.000161,20.030012,0.7667,0.249,3.02434,0.00000
551.00,3.02428,20.034797,-0.000163,20.030119,0.7670,0.249,3.02428,0.00000
552.00,3.02475,20.034814,-0.000166,20.030131,0.7672,0.250,3.02475,0.00000
553.00,3.02470,20.034869,-0.000166,20.030138,0.7674,0.250,3.02470,0.00000
554.00,3.02499,20.034920,-0.000167,20.030103,0.7676,0.250,3.02499,0.00000
555.00,3.02515,20.034949,-0.000166,20.030086,0.7678,0.250,3.02515,0.00000
556.00,3.02627,20.034959,-0.000164,20.030030,0.7680,0.250,3.02627,0.00000
557.00,3.02656,20.035036,-0.000163,20.030061,0.7682,0.250,3.02656,0.00000
558.00,3.02676,20.035128,-0.000161,20.030124,0.7684,0.250,3.02676,0.00000
559.00,3.02693,20.035075,-0.000159,20.030085,0.7686,0.250,3.02693,0.00000
560.00,3.02610,20.035084,-0.000155,20.030086,0.7687,0.250,3.02610,0.00000
561.00,3.02580,20.035170,-0.000157,20.030152,0.7689,0.250,3.02580,0.00000
562.00,3.02534,20.035109,-0.000153,20.030117,0.7691,0.249,3.02534,0.00000
563.00,3.02565,20.035074,-0.000156,20.030097,0.7693,0.250,3.02565,0.00000
564.00,3.02555,20.035081,-0.000162,20.030105,0.7695,0.250,3.02555,0.00000
565.00,3.02648,20.035046,-0.000168,20.030067,0.7697,0.250,3.02648,0.00000
566.00,3.02694,20.035051,-0.000170,20.030069,0.7699,0.250,3.02694,0.00000
567.00,3.02793,20.035132,-0.000174,20.030098,0.7701,0.251,3.02793,0.00000
568.00,3.02931,20.035148,-0.000175,20.030047,0.7703,0.251,3.02931,0.00000
569.00,3.03034,20.035204,-0.000174,20.030129,0.7705,0.251,3.03034,0.00000
570.00,3.03048,20.035252,-0.000173,20.030202,0.7708,0.251,3.03048,0.00000
571.00,3.03063,20.035179,-0.000171,20.030152,0.7710,0.251,3.03063,0.00000
572.00,3.03088,20.035169,-0.000170,20.030128,0.7712,0.251,3.03088,0.00000
573.00,3.02973,20.035159,-0.000170,20.030142,0.7714,0.251,3.02973,0.00000
574.00,3.02954,20.035191,-0.000169,20.030162,0.7717,0.251,3.02954,0.00000
575.00,3.02995,20.035223,-0.000169,20.030149,0.7719,0.251,3.02995,0.00000
576.00,3.03032,20.035223,-0.000170,20.030066,0.7721,0.251,3.03032,0.00000
577.00,3.03012,20.035293,-0.000170,20.030081,0.7724,0.251,3.03012,0.00000
578.00,3.03076,20.035312,-0.000169,20.030024,0.7726,0.251,3.03076,0.00000
579.00,3.03083,20.035343,-0.000170,20.029995,0.7728,0.251,3.03083,0.00000
580.00,3.03058,20.035364,-0.000172,20.029957,0.7731,0.252,3.03058,0.00000
@4,2.0000,4.0, 580.017999999996 
581.00,3.02989,20.035435,-0.000174,20.030039,0.7733,0.252,3.02989,0.00000
582.00,3.02961,20.035454,-0.000174,20.030056,0.7735,0.252,3.02961,0.00000
583.00,3.01820,20.035510,-0.000176,20.030107,0.7737,0.252,3.01820,0.00000
584.00,2.98801,20.035570,-0.000178,20.030109,0.7740,0.252,2.98801,0.00000
585.00,2.93983,20.035540,-0.000180,20.030086,0.7742,0.252,2.93983,0.00000
586.00,2.87655,20.035518,-0.000177,20.030046,0.7744,0.252,2.87655,0.00000
587.00,2.80722,20.035428,-0.000179,20.029960,0.7746,0.253,2.80722,0.00000
588.00,2.75107,20.035428,-0.000182,20.029925,0.7748,0.253,2.75107,0.00000
589.00,2.71787,20.035447,-0.000179,20.029889,0.7750,0.253,2.71787,0.00000
590.00,2.70628,20.035455,-0.000179,20.029820,0.7752,0.253,2.70628,0.00000
591.00,2.71427,20.035465,-0.000180,20.029778,0.7754,0.253,2.71427,0.00000
592.00,2.73277,20.035438,-0.000179,20.029704,0.7756,0.253,2.73277,0.00000
593.00,2.75352,20.035433,-0.000175,20.029710,0.7758,0.253,2.75352,0.00000
594.00,2.77271,20.035402,-0.000176,20.029690,0.7761,0.253,2.77271,0.00000
595.00,2.79047,20.035499,-0.000174,20.029783,0.7763,0.253,2.79047,0.00000
596.00,2.80528,20.035599,-0.000173,20.029908,0.7766,0.253,2.80528,0.00000
597.00,2.81726,20.035755,-0.000174,20.030119,0.7768,0.253,2.81726,0.00000
598.00,2.82666,20.035777,-0.000174,20.030153,0.7771,0.254,2.82666,0.00000
599.00,2.83484,20.035726,-0.000172,20.030124,0.7773,0.254,2.83484,0.00000
600.00,2.84442,20.035690,-0.000175,20.030126,0.7776,0.254,2.84442,0.00000
601.00,2.85459,20.035794,-0.000175,20.030190,0.7778,0.254,2.85459,0.00000
602.00,2.86477,20.035835,-0.000171,20.030116,0.7780,0.254,2.86477,0.00000
603.00,2.87576,20.035881,-0.000172,20.030127,0.7783,0.254,2.87576,0.00000
604.00,2.88651,20.035909,-0.000174,20.030145,0.7785,0.254,2.88651,0.00000
605.00,2.89600,20.035929,-0.000172,20.030087,0.7786,0.254,2.89600,0.00000
606.00,2.90493,20.035857,-0.000172,20.029940,0.7788,0.254,2.90493,0.00000
607.00,2.91487,20.035943,-0.000175,20.030001,0.7790,0.254,2.91487,0.00000
608.00,2.92421,20.035923,-0.000174,20.029917,0.7792,0.254,2.92421,0.00000
609.00,2.93307,20.036063,-0.000175,20.029969,0.7795,0.254,2.93307,0.00000
610.00,2.94168,20.036118,-0.000174,20.030067,0.7797,0.254,2.94168,0.00000
611.00,2.94887,20.036110,-0.000171,20.030066,0.7799,0.254,2.94887,0.00000
612.00,2.95372,20.035990,-0.000171,20.029959,0.7801,0.254,2.95372,0.00000
613.00,2.95682,20.036084,-0.000169,20.030053,0.7803,0.254,2.95682,0.00000
614.00,2.96060,20.036055,-0.000166,20.030041,0.7805,0.254,2.96060,0.00000
615.00,2.96379,20.035998,-0.000169,20.029939,0.7807,0.255,2.96379,0.00000
616.00,2.96711,20.036045,-0.000171,20.029986,0.7809,0.255,2.96711,0.00000
617.00,2.97061,20.036103,-0.000169,20.030088,0.7812,0.255,2.97061,0.00000
618.00,2.97443,20.036158,-0.000171,20.030137,0.7814,0.255,2.97443,0.00000
619.00,2.97726,20.036154,-0.000170,20.030113,0.7816,0.255,2.97726,0.00000
620.00,2.97995,20.036325,-0.000168,20.030248,0.7819,0.255,2.97995,0.00000
621.00,2.98264,20.036347,-0.000165,20.030252,0.7821,0.255,2.98264,0.00000
622.00,2.98514,20.036407,-0.000164,20.030221,0.7824,0.255,2.98514,0.00000
623.00,2.98646,20.036368,-0.000162,20.030119,0.7826,0.255,2.98646,0.00000
624.00,2.98796,20.036509,-0.000163,20.030230,0.7829,0.255,2.98796,0.00000
625.00,2.98863,20.036564,-0.000162,20.030192,0.7832,0.255,2.98863,0.00000
626.00,2.98990,20.036637,-0.000161,20.030186,0.7835,0.255,2.98990,0.00000
627.00,2.99114,20.036654,-0.000161,20.030169,0.7838,0.255,2.99114,0.00000
628.00,2.99334,20.036699,-0.000157,20.030195,0.7841,0.255,2.99334,0.00000
629.00,2.99511,20.036580,-0.000156,20.030058,0.7843,0.255,2.99511,0.00000
630.00,2.99647,20.036511,-0.000160,20.030020,0.7846,0.255,2.99647,0.00000
631.00,2.99773,20.036457,-0.000160,20.030006,0.7849,0.255,2.99773,0.00000
632.00,2.99827,20.036461,-0.000159,20.029986,0.7852,0.255,2.99827,0.00000
633.00,2.99918,20.036509,-0.000165,20.030025,0.7855,0.255,2.99918,0.00000
634.00,2.99941,20.036587,-0.000165,20.030105,0.7858,0.256,2.99941,0.00000
635.00,3.00039,20.036653,-0.000164,20.030201,0.7862,0.256,3.00039,0.00000
636.00,3.00092,20.036719,-0.000169,20.030235,0.7865,0.256,3.00092,0.00000
637.00,3.00205,20.036774,-0.000170,20.030279,0.7868,0.256,3.00205,0.00000
638.00,3.00265,20.036786,-0.000167,20.030302,0.7871,0.256,3.00265,0.00000
639.00,3.00411,20.036819,-0.000167,20.030318,0.7874,0.256,3.00411,0.00000
640.00,3.00537,20.036831,-0.000167,20.030290,0.7876,0.256,3.00537,0.00000
641.00,3.00618,20.036886,-0.000165,20.030319,0.7879,0.256,3.00618,0.00000
642.00,3.00761,20.036906,-0.000165,20.030315,0.7882,0.256,3.00761,0.00000
643.00,3.00814,20.036921,-0.000166,20.030275,0.7885,0.256,3.00814,0.00000
644.00,3.00766,20.036953,-0.000170,20.030280,0.7888,0.257,3.00766,0.00000
645.00,3.00760,20.036950,-0.000166,20.030238,0.7890,0.257,3.00760,0.00000
646.00,3.00771,20.036920,-0.000163,20.030192,0.7893,0.256,3.00771,0.00000
647.00,3.00835,20.036935,-0.000163,20.030230,0.7896,0.256,3.00835,0.00000
648.00,3.00954,20.036932,-0.000162,20.030265,0.7898,0.256,3.00954,0.00000
649.00,3.01104,20.036957,-0.000160,20.030281,0.7901,0.256,3.01104,0.00000
650.00,3.01141,20.036921,-0.000161,20.030270,0.7904,0.257,3.01141,0.00000
651.00,3.01230,20.036934,-0.000163,20.030259,0.7906,0.257,3.01230,0.00000
652.00,3.01165,20.036935,-0.000163,20.030224,0.7908,0.257,3.01165,0.00000
653.00,3.01114,20.036931,-0.000168,20.030201,0.7911,0.257,3.01114,0.00000
654.00,3.01137,20.036964,-0.000169,20.030193,0.7913,0.257,3.01137,0.00000
655.00,3.01222,20.037010,-0.000169,20.030161,0.7915,0.257,3.01222,0.00000
656.00,3.01242,20.037023,-0.000170,20.030115,0.7917,0.257,3.01242,0.00000
657.00,3.01333,20.037088,-0.000171,20.030109,0.7919,0.257,3.01333,0.00000
658.00,3.01374,20.037157,-0.000166,20.030109,0.7921,0.257,3.01374,0.00000
659.00,3.01392,20.037126,-0.000165,20.030049,0.7923,0.257,3.01392,0.00000
660.00,3.01433,20.037172,-0.000166,20.030118,0.7925,0.257,3.01433,0.00000
661.00,3.01519,20.037158,-0.000166,20.030204,0.7927,0.257,3.01519,0.00000
662.00,3.01569,20.037120,-0.000168,20.030191,0.7929,0.258,3.01569,0.00000
663.00,3.01611,20.037121,-0.000169,20.030184,0.7931,0.258,3.01611,0.00000
664.00,3.01655,20.037151,-0.000170,20.030246,0.7932,0.258,3.01655,0.00000
665.00,3.01702,20.037202,-0.000166,20.030245,0.7934,0.258,3.01702,0.00000
666.00,3.01675,20.037253,-0.000164,20.030211,0.7936,0.258,3.01675,0.00000
667.00,3.01739,20.037227,-0.000163,20.030181,0.7937,0.258,3.01739,0.00000
668.00,3.01782,20.037190,-0.000167,20.030196,0.7939,0.258,3.01782,0.00000
669.00,3.01807,20.037134,-0.000165,20.030097,0.7941,0.258,3.01807,0.00000
670.00,3.01807,20.037051,-0.000168,20.030038,0.7942,0.258,3.01807,0.00000
671.00,3.01898,20.037011,-0.000170,20.029991,0.7944,0.258,3.01898,0.00000
672.00,3.01850,20.037121,-0.000168,20.030091,0.7945,0.258,3.01850,0.00000
673.00,3.01868,20.037167,-0.000158,20.030066,0.7947,0.258,3.01868,0.00000
674.00,3.01947,20.037204,-0.000153,20.030074,0.7948,0.258,3.01947,0.00000
675.00,3.01983,20.037281,-0.000154,20.030117,0.7949,0.258,3.01983,0.00000
676.00,3.01992,20.037323,-0.000153,20.030162,0.7951,0.258,3.01992,0.00000
677.00,3.01979,20.037299,-0.000154,20.030102,0.7952,0.258,3.01979,0.00000
678.00,3.01945,20.037286,-0.000159,20.030068,0.7954,0.258,3.01945,0.00000
679.00,3.01931,20.037322,-0.000163,20.030112,0.7955,0.258,3.01931,0.00000
680.00,3.01909,20.037285,-0.000165,20.030046,0.7957,0.258,3.01909,0.00000
681.00,3.01922,20.037312,-0.000168,20.030032,0.7958,0.258,3.01922,0.00000
682.00,3.01956,20.037232,-0.000167,20.029977,0.7959,0.259,3.01956,0.00000
683.00,3.02043,20.037283,-0.000168,20.030029,0.7961,0.259,3.02043,0.00000
684.00,3.02097,20.037325,-0.000170,20.030055,0.7962,0.259,3.02097,0.00000
685.00,3.02152,20.037418,-0.000167,20.030175,0.7964,0.259,3.02152,0.00000
686.00,3.02262,20.037504,-0.000165,20.030254,0.7966,0.259,3.02262,0.00000
687.00,3.02347,20.037586,-0.000165,20.030281,0.7968,0.259,3.02347,0.00000
688.00,3.02401,20.037573,-0.000165,20.030259,0.7969,0.259,3.02401,0.00000
689.00,3.02337,20.037636,-0.000168,20.030291,0.7971,0.259,3.02337,0.00000
690.00,3.02298,20.037640,-0.000169,20.030255,0.7973,0.259,3.02298,0.00000
691.00,3.02247,20.037593,-0.000169,20.030197,0.7975,0.259,3.02247,0.00000
692.00,3.02244,20.037633,-0.000169,20.030209,0.7976,0.259,3.02244,0.00000
693.00,3.02302,20.037672,-0.000168,20.030217,0.7978,0.259,3.02302,0.00000
694.00,3.02439,20.037645,-0.000166,20.030107,0.7979,0.259,3.02439,0.00000
695.00,3.02619,20.037679,-0.000167,20.030104,0.7981,0.260,3.02619,0.00000
696.00,3.02713,20.037749,-0.000169,20.030163,0.7983,0.260,3.02713,0.00000
697.00,3.02807,20.037711,-0.000169,20.030183,0.7985,0.260,3.02807,0.00000
698.00,3.02759,20.037741,-0.000171,20.030248,0.7987,0.260,3.02759,0.00000
699.00,3.02731,20.037768,-0.000168,20.030339,0.7989,0.260,3.02731,0.00000
700.00,3.02634,20.037765,-0.000165,20.030339,0.7991,0.260,3.02634,0.00000
701.00,3.02560,20.037790,-0.000168,20.030291,0.7992,0.260,3.02560,0.00000
702.00,3.02453,20.037873,-0.000173,20.030297,0.7994,0.260,3.02453,0.00000
703.00,3.02493,20.037886,-0.000171,20.030205,0.7996,0.260,3.02493,0.00000
704.00,3.02525,20.037885,-0.000174,20.030179,0.7998,0.261,3.02525,0.00000
705.00,3.02579,20.037850,-0.000177,20.030116,0.8000,0.261,3.02579,0.00000
706.00,3.02618,20.037761,-0.000176,20.030057,0.8001,0.261,3.02618,0.00000
707.00,3.02688,20.037782,-0.000174,20.030045,0.8003,0.261,3.02688,0.00000
708.00,3.02722,20.037844,-0.000175,20.030082,0.8005,0.261,3.02722,0.00000
709.00,3.02751,20.037795,-0.000175,20.030004,0.8007,0.261,3.02751,0.00000
710.00,3.02797,20.037851,-0.000173,20.030031,0.8009,0.261,3.02797,0.00000
711.00,3.02756,20.037919,-0.000167,20.030063,0.8012,0.261,3.02756,0.00000
712.00,3.02714,20.037950,-0.000167,20.030105,0.8015,0.261,3.02714,0.00000
713.00,3.02634,20.037918,-0.000165,20.030098,0.8017,0.261,3.02634,0.00000
714.00,3.02575,20.037987,-0.000166,20.030149,0.8019,0.261,3.02575,0.00000
715.00,3.02488,20.037965,-0.000168,20.030175,0.8022,0.261,3.02488,0.00000
716.00,3.02518,20.037997,-0.000169,20.030178,0.8024,0.262,3.02518,0.00000
717.00,3.02615,20.037983,-0.000168,20.030138,0.8027,0.262,3.02615,0.00000
718.00,3.02644,20.038058,-0.000167,20.030162,0.8029,0.262,3.02644,0.00000
719.00,3.02691,20.038093,-0.000163,20.030206,0.8032,0.262,3.02691,0.00000
720.00,3.02735,20.038185,-0.000161,20.030236,0.8034,0.262,3.02735,0.00000
721.00,3.02739,20.038260,-0.000163,20.030306,0.8037,0.262,3.02739,0.00000
722.00,3.02737,20.038331,-0.000163,20.030355,0.8039,0.262,3.02737,0.00000
723.00,3.02770,20.038313,-0.000168,20.030319,0.8041,0.262,3.02770,0.00000
724.00,3.02726,20.038300,-0.000169,20.030276,0.8044,0.262,3.02726,0.00000
725.00,3.02692,20.038241,-0.000170,20.030205,0.8046,0.262,3.02692,0.00000
726.00,3.02684,20.038194,-0.000171,20.030174,0.8049,0.262,3.02684,0.00000
727.00,3.02695,20.038149,-0.000168,20.030173,0.8051,0.262,3.02695,0.00000
728.00,3.02715,20.038175,-0.000163,20.030242,0.8054,0.262,3.02715,0.00000
729.00,3.02822,20.038143,-0.000163,20.030213,0.8056,0.262,3.02822,0.00000
730.00,3.02955,20.038205,-0.000160,20.030301,0.8059,0.262,3.02955,0.00000
731.00,3.03049,20.038189,-0.000156,20.030264,0.8061,0.262,3.03049,0.00000
732.00,3.03042,20.038226,-0.000157,20.030277,0.8063,0.262,3.03042,0.00000
733.00,3.03007,20.038232,-0.000163,20.030249,0.8065,0.262,3.03007,0.00000
734.00,3.02937,20.038321,-0.000166,20.030320,0.8068,0.263,3.02937,0.00000
735.00,3.02864,20.038317,-0.000167,20.030316,0.8070,0.263,3.02864,0.00000
736.00,3.02824,20.038381,-0.000171,20.030371,0.8073,0.263,3.02824,0.00000
737.00,3.02815,20.038337,-0.000171,20.030238,0.8076,0.263,3.02815,0.00000
738.00,3.02848,20.038325,-0.000169,20.030222,0.8078,0.263,3.02848,0.00000
739.00,3.02812,20.038372,-0.000169,20.030251,0.8081,0.263,3.02812,0.00000
740.00,3.02831,20.038302,-0.000171,20.030155,0.8084,0.264,3.02831,0.00000
741.00,3.02819,20.038325,-0.000170,20.030131,0.8086,0.264,3.02819,0.00000
742.00,3.02873,20.038386,-0.000171,20.030194,0.8089,0.264,3.02873,0.00000
743.00,3.02920,20.038432,-0.000168,20.030205,0.8092,0.264,3.02920,0.00000
744.00,3.02967,20.038448,-0.000166,20.030223,0.8095,0.264,3.02967,0.00000
745.00,3.02932,20.038537,-0.000168,20.030267,0.8097,0.264,3.02932,0.00000
746.00,3.02933,20.038532,-0.000165,20.030293,0.8100,0.264,3.02933,0.00000
747.00,3.02899,20.038598,-0.000164,20.030370,0.8103,0.264,3.02899,0.00000
748.00,3.02849,20.038546,-0.000161,20.030301,0.8106,0.264,3.02849,0.00000
749.00,3.02889,20.038494,-0.000161,20.030248,0.8109,0.264,3.02889,0.00000
750.00,3.02965,20.038540,-0.000158,20.030292,0.8112,0.264,3.02965,0.00000
@5,2.0000,4.0, 750 
751.00,3.02948,20.038529,-0.000158,20.030212,0.8115,0.264,3.02948,0.00000
752.00,3.02870,20.038496,-0.000157,20.030179,0.8118,0.264,3.02870,0.00000
753.00,3.01926,20.038563,-0.000159,20.030229,0.8121,0.264,3.01926,0.00000
754.00,2.99413,20.038608,-0.000157,20.030210,0.8124,0.264,2.99413,0.00000
755.00,2.95487,20.038587,-0.000160,20.030148,0.8127,0.264,2.95487,0.00000
756.00,2.90437,20.038600,-0.000163,20.030208,0.8129,0.264,2.90437,0.00000
757.00,2.84937,20.038633,-0.000162,20.030181,0.8132,0.264,2.84937,0.00000
758.00,2.80565,20.038649,-0.000166,20.030230,0.8135,0.265,2.80565,0.00000
759.00,2.77973,20.038649,-0.000166,20.030186,0.8138,0.265,2.77973,0.00000
760.00,2.77001,20.038558,-0.000164,20.030072,0.8140,0.265,2.77001,0.00000
761.00,2.77613,20.038643,-0.000160,20.030114,0.8143,0.265,2.77613,0.00000
762.00,2.79169,20.038682,-0.000159,20.030158,0.8146,0.265,2.79169,0.00000
763.00,2.80843,20.038677,-0.000153,20.030148,0.8148,0.264,2.80843,0.00000
764.00,2.82541,20.038702,-0.000154,20.030195,0.8150,0.265,2.82541,0.00000
765.00,2.84045,20.038836,-0.000150,20.030323,0.8152,0.264,2.84045,0.00000
766.00,2.85380,20.038822,-0.000149,20.030312,0.8154,0.264,2.85380,0.00000
767.00,2.86386,20.038830,-0.000154,20.030311,0.8156,0.265,2.86386,0.00000
768.00,2.87241,20.038902,-0.000161,20.030252,0.8158,0.265,2.87241,0.00000
769.00,2.87963,20.039009,-0.000160,20.030315,0.8160,0.265,2.87963,0.00000
770.00,2.88798,20.039068,-0.000165,20.030312,0.8162,0.265,2.88798,0.00000
771.00,2.89584,20.039074,-0.000168,20.030260,0.8164,0.266,2.89584,0.00000
772.00,2.90405,20.039084,-0.000167,20.030244,0.8166,0.266,2.90405,0.00000
773.00,2.91289,20.039126,-0.000165,20.030299,0.8168,0.266,2.91289,0.00000
774.00,2.92233,20.039039,-0.000165,20.030184,0.8169,0.266,2.92233,0.00000
775.00,2.93119,20.039029,-0.000163,20.030162,0.8170,0.266,2.93119,0.00000
776.00,2.93951,20.039038,-0.000164,20.030162,0.8172,0.266,2.93951,0.00000
777.00,2.94725,20.039030,-0.000166,20.030092,0.8174,0.266,2.94725,0.00000
778.00,2.95318,20.038978,-0.000163,20.030027,0.8176,0.266,2.95318,0.00000
779.00,2.95803,20.039033,-0.000165,20.030018,0.8177,0.266,2.95803,0.00000
780.00,2.96183,20.039145,-0.000166,20.030053,0.8179,0.266,2.96183,0.00000
781.00,2.96624,20.039159,-0.000163,20.030062,0.8181,0.266,2.96624,0.00000
782.00,2.97070,20.039169,-0.000162,20.030102,0.8183,0.266,2.97070,0.00000
783.00,2.97443,20.039165,-0.000163,20.030110,0.8185,0.266,2.97443,0.00000
784.00,2.97753,20.039186,-0.000157,20.030172,0.8186,0.266,2.97753,0.00000
785.00,2.98176,20.039140,-0.000155,20.030188,0.8188,0.266,2.98176,0.00000
786.00,2.98434,20.039177,-0.000154,20.030186,0.8189,0.266,2.98434,0.00000
787.00,2.98617,20.039190,-0.000152,20.030172,0.8191,0.266,2.98617,0.00000
788.00,2.98804,20.039276,-0.000153,20.030215,0.8192,0.266,2.98804,0.00000
789.00,2.99030,20.039218,-0.000158,20.030142,0.8194,0.266,2.99030,0.00000
790.00,2.99183,20.039170,-0.000162,20.030067,0.8195,0.266,2.99183,0.00000
791.00,2.99351,20.039229,-0.000164,20.030030,0.8196,0.267,2.99351,0.00000
792.00,2.99524,20.039313,-0.000166,20.030024,0.8197,0.267,2.99524,0.00000
793.00,2.99744,20.039316,-0.000166,20.029956,0.8198,0.267,2.99744,0.00000
794.00,2.99926,20.039417,-0.000166,20.030010,0.8199,0.267,2.99926,0.00000
795.00,3.00084,20.039509,-0.000166,20.030059,0.8200,0.267,3.00084,0.00000
796.00,3.00242,20.039542,-0.000165,20.030122,0.8201,0.267,3.00242,0.00000
797.00,3.00443,20.039558,-0.000163,20.030176,0.8202,0.267,3.00443,0.00000
798.00,3.00563,20.039646,-0.000165,20.030294,0.8203,0.267,3.00563,0.00000
799.00,3.00632,20.039682,-0.000164,20.030326,0.8204,0.267,3.00632,0.00000
800.00,3.00691,20.039682,-0.000161,20.030293,0.8205,0.267,3.00691,0.00000
801.00,3.00787,20.039675,-0.000163,20.030234,0.8207,0.267,3.00787,0.00000
802.00,3.00818,20.039665,-0.000166,20.030139,0.8208,0.267,3.00818,0.00000
803.00,3.00832,20.039585,-0.000166,20.030008,0.8209,0.268,3.00832,0.00000
804.00,3.00838,20.039611,-0.000169,20.029989,0.8210,0.268,3.00838,0.00000
805.00,3.00912,20.039590,-0.000170,20.029955,0.8211,0.268,3.00912,0.00000
806.00,3.01015,20.039642,-0.000169,20.030014,0.8212,0.268,3.01015,0.00000
807.00,3.01155,20.039680,-0.000167,20.030048,0.8213,0.268,3.01155,0.00000
808.00,3.01223,20.039691,-0.000168,20.030102,0.8215,0.268,3.01223,0.00000
809.00,3.01344,20.039719,-0.000166,20.030141,0.8217,0.268,3.01344,0.00000
810.00,3.01372,20.039774,-0.000162,20.030235,0.8218,0.268,3.01372,0.00000
811.00,3.01409,20.039772,-0.000160,20.030218,0.8219,0.268,3.01409,0.00000
812.00,3.01396,20.039828,-0.000159,20.030248,0.8221,0.268,3.01396,0.00000
813.00,3.01396,20.039951,-0.000157,20.030302,0.8222,0.268,3.01396,0.00000
814.00,3.01430,20.039953,-0.000153,20.030279,0.8224,0.268,3.01430,0.00000
815.00,3.01534,20.039977,-0.000160,20.030266,0.8226,0.268,3.01534,0.00000
816.00,3.01505,20.040028,-0.000159,20.030274,0.8227,0.268,3.01505,0.00000
817.00,3.01512,20.039974,-0.000161,20.030276,0.8229,0.268,3.01512,0.00000
818.00,3.01539,20.039951,-0.000161,20.030253,0.8230,0.268,3.01539,0.00000
819.00,3.01588,20.039979,-0.000162,20.030249,0.8232,0.268,3.01588,0.00000
820.00,3.01557,20.040049,-0.000163,20.030265,0.8234,0.268,3.01557,0.00000
821.00,3.01590,20.040031,-0.000164,20.030282,0.8236,0.269,3.01590,0.00000
822.00,3.01599,20.040091,-0.000163,20.030307,0.8237,0.269,3.01599,0.00000
823.00,3.01637,20.040195,-0.000164,20.030346,0.8239,0.269,3.01637,0.00000
824.00,3.01659,20.040241,-0.000167,20.030384,0.8240,0.269,3.01659,0.00000
825.00,3.01721,20.040185,-0.000166,20.030319,0.8242,0.269,3.01721,0.00000
826.00,3.01722,20.040169,-0.000166,20.030250,0.8244,0.269,3.01722,0.00000
827.00,3.01715,20.040242,-0.000167,20.030314,0.8246,0.269,3.01715,0.00000
828.00,3.01739,20.040202,-0.000163,20.030312,0.8248,0.269,3.01739,0.00000
829.00,3.01767,20.040222,-0.000163,20.030287,0.8250,0.269,3.01767,0.00000
830.00,3.01787,20.040343,-0.000160,20.030437,0.8251,0.269,3.01787,0.00000
831.00,3.01819,20.040373,-0.000159,20.030456,0.8253,0.269,3.01819,0.00000
832.00,3.01925,20.040331,-0.000157,20.030385,0.8255,0.269,3.01925,0.00000
833.00,3.02011,20.040400,-0.000158,20.030389,0.8257,0.269,3.02011,0.00000
834.00,3.02017,20.040452,-0.000158,20.030463,0.8259,0.269,3.02017,0.00000
835.00,3.01980,20.040422,-0.000161,20.030424,0.8261,0.269,3.01980,0.00000
836.00,3.02002,20.040474,-0.000160,20.030490,0.8262,0.269,3.02002,0.00000
837.00,3.01923,20.040444,-0.000162,20.030450,0.8264,0.269,3.01923,0.00000
838.00,3.01982,20.040380,-0.000166,20.030402,0.8265,0.270,3.01982,0.00000
839.00,3.02055,20.040292,-0.000166,20.030279,0.8267,0.270,3.02055,0.00000
840.00,3.02050,20.040343,-0.000164,20.030259,0.8268,0.270,3.02050,0.00000
841.00,3.02092,20.040358,-0.000166,20.030189,0.8270,0.270,3.02092,0.00000
842.00,3.02105,20.040395,-0.000165,20.030191,0.8272,0.270,3.02105,0.00000
843.00,3.02087,20.040417,-0.000163,20.030192,0.8273,0.270,3.02087,0.00000
844.00,3.02135,20.040513,-0.000162,20.030273,0.8275,0.270,3.02135,0.00000
845.00,3.02267,20.040543,-0.000162,20.030320,0.8276,0.270,3.02267,0.00000
846.00,3.02319,20.040603,-0.000164,20.030382,0.8277,0.270,3.02319,0.00000
847.00,3.02393,20.040602,-0.000162,20.030379,0.8279,0.270,3.02393,0.00000
848.00,3.02423,20.040629,-0.000160,20.030396,0.8280,0.270,3.02423,0.00000
849.00,3.02391,20.040638,-0.000158,20.030366,0.8282,0.270,3.02391,0.00000
850.00,3.02350,20.040617,-0.000157,20.030320,0.8283,0.270,3.02350,0.00000
851.00,3.02333,20.040527,-0.000155,20.030286,0.8284,0.270,3.02333,0.00000
852.00,3.02349,20.040606,-0.000157,20.030400,0.8285,0.270,3.02349,0.00000
853.00,3.02310,20.040619,-0.000159,20.030404,0.8287,0.270,3.02310,0.00000
854.00,3.02218,20.040619,-0.000162,20.030433,0.8288,0.270,3.02218,0.00000
855.00,3.02362,20.040637,-0.000165,20.030430,0.8289,0.270,3.02362,0.00000
856.00,3.02399,20.040680,-0.000166,20.030444,0.8291,0.271,3.02399,0.00000
857.00,3.02417,20.040676,-0.000166,20.030442,0.8292,0.271,3.02417,0.00000
858.00,3.02477,20.040678,-0.000167,20.030438,0.8294,0.271,3.02477,0.00000
859.00,3.02586,20.040714,-0.000167,20.030498,0.8295,0.271,3.02586,0.00000
860.00,3.02549,20.040755,-0.000166,20.030588,0.8297,0.271,3.02549,0.00000
861.00,3.02620,20.040820,-0.000164,20.030664,0.8299,0.271,3.02620,0.00000
862.00,3.02663,20.040838,-0.000162,20.030615,0.8300,0.271,3.02663,0.00000
863.00,3.02704,20.040899,-0.000159,20.030634,0.8302,0.271,3.02704,0.00000
864.00,3.02698,20.040881,-0.000159,20.030578,0.8303,0.271,3.02698,0.00000
865.00,3.02623,20.040836,-0.000157,20.030484,0.8305,0.271,3.02623,0.00000
866.00,3.02569,20.040858,-0.000155,20.030458,0.8307,0.271,3.02569,0.00000
867.00,3.02598,20.040859,-0.000157,20.030403,0.8309,0.271,3.02598,0.00000
868.00,3.02523,20.040931,-0.000162,20.030490,0.8311,0.271,3.02523,0.00000
869.00,3.02557,20.040960,-0.000162,20.030474,0.8313,0.271,3.02557,0.00000
870.00,3.02663,20.041047,-0.000164,20.030462,0.8315,0.271,3.02663,0.00000
871.00,3.02703,20.041101,-0.000167,20.030481,0.8317,0.272,3.02703,0.00000
872.00,3.02730,20.041147,-0.000166,20.030532,0.8319,0.272,3.02730,0.00000
873.00,3.02801,20.041070,-0.000163,20.030461,0.8321,0.272,3.02801,0.00000
874.00,3.02746,20.041145,-0.000163,20.030529,0.8323,0.272,3.02746,0.00000
875.00,3.02756,20.041088,-0.000163,20.030535,0.8325,0.272,3.02756,0.00000
876.00,3.02790,20.041073,-0.000161,20.030466,0.8327,0.272,3.02790,0.00000
877.00,3.02747,20.041125,-0.000156,20.030522,0.8328,0.271,3.02747,0.00000
878.00,3.02688,20.041199,-0.000155,20.030593,0.8330,0.271,3.02688,0.00000
879.00,3.02629,20.041189,-0.000153,20.030566,0.8332,0.271,3.02629,0.00000
880.00,3.02613,20.041229,-0.000154,20.030555,0.8334,0.272,3.02613,0.00000
881.00,3.02563,20.041257,-0.000153,20.030616,0.8336,0.272,3.02563,0.00000
882.00,3.02572,20.041264,-0.000159,20.030544,0.8338,0.272,3.02572,0.00000
883.00,3.02686,20.041232,-0.000161,20.030471,0.8340,0.272,3.02686,0.00000
884.00,3.02871,20.041224,-0.000164,20.030410,0.8342,0.272,3.02871,0.00000
885.00,3.02868,20.041235,-0.000163,20.030402,0.8344,0.272,3.02868,0.00000
886.00,3.02901,20.041266,-0.000166,20.030392,0.8346,0.273,3.02901,0.00000
887.00,3.02880,20.041254,-0.000165,20.030450,0.8348,0.273,3.02880,0.00000
888.00,3.02854,20.041284,-0.000164,20.030453,0.8350,0.273,3.02854,0.00000
889.00,3.02874,20.041340,-0.000161,20.030539,0.8352,0.272,3.02874,0.00000
890.00,3.02845,20.041402,-0.000162,20.030596,0.8354,0.273,3.02845,0.00000
891.00,3.02855,20.041399,-0.000161,20.030625,0.8356,0.272,3.02855,0.00000
892.00,3.02824,20.041358,-0.000160,20.030548,0.8358,0.272,3.02824,0.00000
893.00,3.02806,20.041368,-0.000159,20.030526,0.8360,0.272,3.02806,0.00000
894.00,3.02753,20.041405,-0.000162,20.030504,0.8362,0.273,3.02753,0.00000
895.00,3.02757,20.041349,-0.000163,20.030490,0.8364,0.273,3.02757,0.00000
896.00,3.02775,20.041313,-0.000163,20.030423,0.8366,0.273,3.02775,0.00000
897.00,3.02820,20.041462,-0.000162,20.030554,0.8368,0.273,3.02820,0.00000
898.00,3.02826,20.041497,-0.000162,20.030548,0.8370,0.273,3.02826,0.00000
899.00,3.02789,20.041461,-0.000160,20.030550,0.8371,0.273,3.02789,0.00000
900.00,3.02844,20.041526,-0.000158,20.030546,0.8373,0.273,3.02844,0.00000
901.00,3.02845,20.041632,-0.000159,20.030644,0.8374,0.273,3.02845,0.00000
902.00,3.02903,20.041620,-0.000161,20.030589,0.8376,0.273,3.02903,0.00000
903.00,3.02911,20.041663,-0.000162,20.030663,0.8378,0.273,3.02911,0.00000
904.00,3.02993,20.041721,-0.000160,20.030673,0.8379,0.273,3.02993,0.00000
905.00,3.02987,20.041757,-0.000161,20.030669,0.8381,0.273,3.02987,0.00000
906.00,3.02991,20.041692,-0.000161,20.030556,0.8382,0.273,3.02991,0.00000
907.00,3.03018,20.041757,-0.000157,20.030598,0.8384,0.273,3.03018,0.00000
908.00,3.03076,20.041813,-0.000154,20.030600,0.8385,0.273,3.03076,0.00000
909.00,3.03123,20.041781,-0.000157,20.030548,0.8387,0.273,3.03123,0.00000
910.00,3.03136,20.041775,-0.000159,20.030580,0.8388,0.274,3.03136,0.00000
911.00,3.03131,20.041763,-0.000156,20.030603,0.8389,0.273,3.03131,0.00000
912.00,3.03069,20.041662,-0.000158,20.030540,0.8391,0.274,3.03069,0.00000
913.00,3.03030,20.041677,-0.000159,20.030565,0.8392,0.274,3.03030,0.00000
914.00,3.02991,20.041730,-0.000157,20.030626,0.8393,0.274,3.02991,0.00000
915.00,3.02996,20.041796,-0.000159,20.030640,0.8394,0.274,3.02996,0.00000
916.00,3.02978,20.041882,-0.000160,20.030711,0.8395,0.274,3.02978,0.00000
917.00,3.03014,20.042001,-0.000161,20.030792,0.8396,0.274,3.03014,0.00000
918.00,3.03070,20.041952,-0.000160,20.030768,0.8397,0.274,3.03070,0.00000
919.00,3.03076,20.041957,-0.000159,20.030752,0.8398,0.274,3.03076,0.00000
920.00,3.03001,20.041952,-0.000155,20.030786,0.8398,0.274,3.03001,0.00000
@6,2.0000,4.0, 920.084999999999 
921.00,3.02976,20.041973,-0.000156,20.030780,0.8399,0.274,3.02976,0.00000
922.00,3.02988,20.042008,-0.000155,20.030784,0.8400,0.274,3.02988,0.00000
923.00,3.02362,20.042000,-0.000153,20.030693,0.8400,0.274,3.02362,0.00000
924.00,3.00689,20.041975,-0.000155,20.030603,0.8401,0.274,3.00689,0.00000
925.00,2.98134,20.042009,-0.000158,20.030596,0.8402,0.274,2.98134,0.00000
926.00,2.94696,20.041936,-0.000159,20.030528,0.8403,0.274,2.94696,0.00000
927.00,2.90823,20.041880,-0.000161,20.030475,0.8404,0.274,2.90823,0.00000
928.00,2.87671,20.041926,-0.000169,20.030547,0.8406,0.275,2.87671,0.00000
929.00,2.85823,20.041982,-0.000170,20.030624,0.8407,0.275,2.85823,0.00000
930.00,2.85121,20.041937,-0.000164,20.030536,0.8408,0.275,2.85121,0.00000
931.00,2.85521,20.042040,-0.000162,20.030556,0.8409,0.275,2.85521,0.00000
932.00,2.86593,20.042002,-0.000162,20.030458,0.8410,0.275,2.86593,0.00000
933.00,2.87810,20.041957,-0.000160,20.030360,0.8411,0.275,2.87810,0.00000
934.00,2.88996,20.041898,-0.000160,20.030264,0.8412,0.275,2.88996,0.00000
935.00,2.90126,20.041933,-0.000165,20.030284,0.8413,0.275,2.90126,0.00000
936.00,2.91161,20.041979,-0.000165,20.030301,0.8414,0.275,2.91161,0.00000
937.00,2.91911,20.042044,-0.000166,20.030327,0.8415,0.275,2.91911,0.00000
938.00,2.92496,20.042134,-0.000166,20.030354,0.8416,0.275,2.92496,0.00000
939.00,2.93014,20.042229,-0.000164,20.030395,0.8417,0.275,2.93014,0.00000
940.00,2.93542,20.042240,-0.000165,20.030338,0.8418,0.275,2.93542,0.00000
941.00,2.94031,20.042263,-0.000167,20.030337,0.8419,0.275,2.94031,0.00000
942.00,2.94706,20.042284,-0.000167,20.030353,0.8420,0.276,2.94706,0.00000
943.00,2.95412,20.042272,-0.000169,20.030343,0.8421,0.276,2.95412,0.00000
944.00,2.96105,20.042246,-0.000170,20.030359,0.8421,0.276,2.96105,0.00000
945.00,2.96724,20.042291,-0.000171,20.030388,0.8422,0.276,2.96724,0.00000
946.00,2.97340,20.042295,-0.000170,20.030363,0.8423,0.276,2.97340,0.00000
947.00,2.97815,20.042413,-0.000168,20.030439,0.8424,0.276,2.97815,0.00000
948.00,2.98142,20.042492,-0.000166,20.030506,0.8424,0.276,2.98142,0.00000
949.00,2.98427,20.042593,-0.000164,20.030543,0.8425,0.276,2.98427,0.00000
950.00,2.98789,20.042649,-0.000164,20.030640,0.8426,0.276,2.98789,0.00000
951.00,2.99054,20.042618,-0.000162,20.030623,0.8427,0.276,2.99054,0.00000
952.00,2.99307,20.042517,-0.000163,20.030522,0.8428,0.276,2.99307,0.00000
953.00,2.99582,20.042539,-0.000163,20.030502,0.8429,0.276,2.99582,0.00000
954.00,2.99866,20.042522,-0.000164,20.030465,0.8430,0.277,2.99866,0.00000
955.00,3.00018,20.042553,-0.000163,20.030428,0.8431,0.277,3.00018,0.00000
956.00,3.00219,20.042576,-0.000164,20.030402,0.8432,0.277,3.00219,0.00000
957.00,3.00405,20.042626,-0.000165,20.030431,0.8433,0.277,3.00405,0.00000
958.00,3.00586,20.042608,-0.000165,20.030424,0.8434,0.277,3.00586,0.00000
959.00,3.00698,20.042618,-0.000163,20.030444,0.8435,0.277,3.00698,0.00000
960.00,3.00757,20.042668,-0.000162,20.030439,0.8436,0.277,3.00757,0.00000
961.00,3.00822,20.042772,-0.000161,20.030509,0.8436,0.277,3.00822,0.00000
962.00,3.00955,20.042835,-0.000162,20.030543,0.8437,0.277,3.00955,0.00000
963.00,3.01097,20.042855,-0.000164,20.030506,0.8438,0.277,3.01097,0.00000
964.00,3.01304,20.042836,-0.000163,20.030468,0.8439,0.277,3.01304,0.00000
965.00,3.01516,20.042771,-0.000162,20.030455,0.8439,0.277,3.01516,0.00000
966.00,3.01610,20.042750,-0.000162,20.030416,0.8440,0.277,3.01610,0.00000
967.00,3.01646,20.042697,-0.000161,20.030339,0.8441,0.277,3.01646,0.00000
968.00,3.01702,20.042661,-0.000161,20.030283,0.8442,0.277,3.01702,0.00000
969.00,3.01687,20.042749,-0.000162,20.030344,0.8443,0.277,3.01687,0.00000
970.00,3.01713,20.042742,-0.000161,20.030292,0.8444,0.277,3.01713,0.00000
971.00,3.01701,20.042711,-0.000159,20.030263,0.8445,0.277,3.01701,0.00000
972.00,3.01760,20.042752,-0.000159,20.030333,0.8446,0.277,3.01760,0.00000
973.00,3.01829,20.042829,-0.000157,20.030414,0.8447,0.277,3.01829,0.00000
974.00,3.01846,20.042786,-0.000159,20.030377,0.8448,0.277,3.01846,0.00000
975.00,3.01933,20.042814,-0.000158,20.030369,0.8449,0.277,3.01933,0.00000
976.00,3.02042,20.042882,-0.000162,20.030408,0.8451,0.277,3.02042,0.00000
977.00,3.02039,20.042881,-0.000163,20.030343,0.8452,0.278,3.02039,0.00000
978.00,3.02013,20.042889,-0.000165,20.030281,0.8453,0.278,3.02013,0.00000
979.00,3.02124,20.042896,-0.000165,20.030216,0.8454,0.278,3.02124,0.00000
980.00,3.02093,20.042867,-0.000166,20.030203,0.8456,0.278,3.02093,0.00000
981.00,3.02175,20.042829,-0.000167,20.030180,0.8457,0.278,3.02175,0.00000
982.00,3.02231,20.042816,-0.000167,20.030193,0.8459,0.278,3.02231,0.00000
983.00,3.02259,20.042854,-0.000163,20.030269,0.8460,0.278,3.02259,0.00000
984.00,3.02328,20.042840,-0.000163,20.030249,0.8461,0.278,3.02328,0.00000
985.00,3.02414,20.042897,-0.000164,20.030271,0.8463,0.278,3.02414,0.00000
986.00,3.02409,20.042921,-0.000161,20.030284,0.8465,0.278,3.02409,0.00000
987.00,3.02469,20.042978,-0.000160,20.030313,0.8466,0.278,3.02469,0.00000
988.00,3.02542,20.042985,-0.000162,20.030295,0.8468,0.278,3.02542,0.00000
989.00,3.02425,20.043085,-0.000162,20.030358,0.8470,0.279,3.02425,0.00000
990.00,3.02373,20.043112,-0.000163,20.030381,0.8471,0.279,3.02373,0.00000
991.00,3.02521,20.043081,-0.000165,20.030326,0.8472,0.279,3.02521,0.00000
992.00,3.02566,20.043041,-0.000165,20.030253,0.8474,0.279,3.02566,0.00000
993.00,3.02560,20.043068,-0.000166,20.030283,0.8475,0.279,3.02560,0.00000
994.00,3.02606,20.043069,-0.000167,20.030323,0.8477,0.279,3.02606,0.00000
995.00,3.02677,20.043089,-0.000171,20.030333,0.8478,0.279,3.02677,0.00000
996.00,3.02593,20.043206,-0.000170,20.030393,0.8479,0.279,3.02593,0.00000
997.00,3.02598,20.043289,-0.000170,20.030434,0.8481,0.280,3.02598,0.00000
998.00,3.02618,20.043294,-0.000169,20.030422,0.8482,0.280,3.02618,0.00000
999.00,3.02689,20.043283,-0.000167,20.030367,0.8484,0.280,3.02689,0.00000
1000.00,3.02661,20.043259,-0.000163,20.030314,0.8485,0.280,3.02661,0.00000
1001.00,3.02661,20.043202,-0.000161,20.030294,0.8486,0.280,3.02661,0.00000
1002.00,3.02651,20.043196,-0.000159,20.030306,0.8487,0.279,3.02651,0.00000
1003.00,3.02724,20.043144,-0.000159,20.030272,0.8488,0.280,3.02724,0.00000
1004.00,3.02730,20.043169,-0.000159,20.030305,0.8489,0.280,3.02730,0.00000
1005.00,3.02761,20.043214,-0.000159,20.030323,0.8490,0.280,3.02761,0.00000
1006.00,3.02746,20.043240,-0.000160,20.030356,0.8491,0.280,3.02746,0.00000
1007.00,3.02753,20.043307,-0.000165,20.030410,0.8492,0.280,3.02753,0.00000
1008.00,3.02705,20.043403,-0.000163,20.030451,0.8493,0.280,3.02705,0.00000
1009.00,3.02721,20.043431,-0.000161,20.030472,0.8494,0.280,3.02721,0.00000
1010.00,3.02786,20.043498,-0.000161,20.030524,0.8495,0.280,3.02786,0.00000
1011.00,3.02831,20.043525,-0.000164,20.030515,0.8495,0.280,3.02831,0.00000
1012.00,3.02842,20.043469,-0.000162,20.030439,0.8496,0.280,3.02842,0.00000
1013.00,3.02851,20.043463,-0.000161,20.030387,0.8497,0.280,3.02851,0.00000
1014.00,3.02798,20.043520,-0.000164,20.030428,0.8497,0.280,3.02798,0.00000
1015.00,3.02761,20.043494,-0.000165,20.030394,0.8498,0.280,3.02761,0.00000
1016.00,3.02777,20.043455,-0.000163,20.030313,0.8498,0.280,3.02777,0.00000
1017.00,3.02799,20.043520,-0.000161,20.030363,0.8499,0.280,3.02799,0.00000
1018.00,3.02803,20.043524,-0.000164,20.030427,0.8499,0.281,3.02803,0.00000
1019.00,3.02851,20.043501,-0.000161,20.030370,0.8500,0.280,3.02851,0.00000
1020.00,3.02892,20.043509,-0.000161,20.030392,0.8500,0.280,3.02892,0.00000
1021.00,3.02885,20.043589,-0.000161,20.030445,0.8501,0.280,3.02885,0.00000
1022.00,3.02950,20.043629,-0.000162,20.030489,0.8501,0.281,3.02950,0.00000
1023.00,3.03062,20.043580,-0.000166,20.030430,0.8502,0.281,3.03062,0.00000
1024.00,3.03068,20.043570,-0.000168,20.030421,0.8502,0.281,3.03068,0.00000
1025.00,3.03069,20.043640,-0.000169,20.030411,0.8502,0.281,3.03069,0.00000
1026.00,3.03171,20.043707,-0.000171,20.030459,0.8502,0.281,3.03171,0.00000
1027.00,3.03157,20.043670,-0.000169,20.030408,0.8503,0.281,3.03157,0.00000
1028.00,3.03126,20.043728,-0.000164,20.030391,0.8503,0.281,3.03126,0.00000
1029.00,3.03145,20.043744,-0.000162,20.030395,0.8504,0.281,3.03145,0.00000
1030.00,3.03128,20.043683,-0.000160,20.030379,0.8504,0.281,3.03128,0.00000
1031.00,3.03024,20.043665,-0.000156,20.030356,0.8505,0.281,3.03024,0.00000
1032.00,3.02948,20.043676,-0.000156,20.030339,0.8505,0.281,3.02948,0.00000
1033.00,3.03055,20.043716,-0.000158,20.030384,0.8505,0.281,3.03055,0.00000
1034.00,3.03062,20.043796,-0.000157,20.030444,0.8505,0.281,3.03062,0.00000
1035.00,3.03053,20.043859,-0.000156,20.030442,0.8506,0.281,3.03053,0.00000
1036.00,3.03053,20.043881,-0.000158,20.030459,0.8506,0.282,3.03053,0.00000
1037.00,3.03148,20.043914,-0.000159,20.030466,0.8506,0.282,3.03148,0.00000
1038.00,3.03097,20.043981,-0.000158,20.030480,0.8507,0.282,3.03097,0.00000
1039.00,3.03156,20.044021,-0.000157,20.030445,0.8507,0.282,3.03156,0.00000
1040.00,3.03220,20.043979,-0.000156,20.030419,0.8507,0.282,3.03220,0.00000
1041.00,3.03320,20.043983,-0.000155,20.030373,0.8508,0.282,3.03320,0.00000
1042.00,3.03270,20.044105,-0.000154,20.030456,0.8508,0.282,3.03270,0.00000
1043.00,3.03207,20.044058,-0.000153,20.030399,0.8509,0.282,3.03207,0.00000
1044.00,3.03145,20.043984,-0.000152,20.030327,0.8509,0.282,3.03145,0.00000
1045.00,3.03148,20.044043,-0.000155,20.030341,0.8509,0.282,3.03148,0.00000
1046.00,3.03062,20.043983,-0.000157,20.030278,0.8510,0.282,3.03062,0.00000
1047.00,3.03116,20.043980,-0.000160,20.030226,0.8510,0.282,3.03116,0.00000
1048.00,3.03116,20.043989,-0.000161,20.030234,0.8510,0.282,3.03116,0.00000
1049.00,3.03054,20.044038,-0.000162,20.030272,0.8511,0.283,3.03054,0.00000
1050.00,3.03059,20.044021,-0.000161,20.030263,0.8511,0.283,3.03059,0.00000
1051.00,3.03096,20.044094,-0.000160,20.030335,0.8512,0.283,3.03096,0.00000
1052.00,3.03062,20.044041,-0.000159,20.030331,0.8512,0.283,3.03062,0.00000
1053.00,3.03059,20.044051,-0.000157,20.030377,0.8513,0.283,3.03059,0.00000
1054.00,3.03173,20.044021,-0.000157,20.030370,0.8514,0.283,3.03173,0.00000
1055.00,3.03205,20.044042,-0.000156,20.030389,0.8514,0.283,3.03205,0.00000
1056.00,3.03281,20.044052,-0.000154,20.030415,0.8515,0.283,3.03281,0.00000
1057.00,3.03286,20.044035,-0.000154,20.030423,0.8516,0.283,3.03286,0.00000
1058.00,3.03283,20.044132,-0.000156,20.030478,0.8517,0.283,3.03283,0.00000
1059.00,3.03223,20.044164,-0.000156,20.030472,0.8518,0.283,3.03223,0.00000
1060.00,3.03218,20.044196,-0.000155,20.030523,0.8519,0.283,3.03218,0.00000
1061.00,3.03243,20.044144,-0.000155,20.030458,0.8519,0.283,3.03243,0.00000
1062.00,3.03260,20.044214,-0.000154,20.030460,0.8520,0.283,3.03260,0.00000
1063.00,3.03275,20.044143,-0.000153,20.030415,0.8521,0.283,3.03275,0.00000
1064.00,3.03303,20.044109,-0.000153,20.030390,0.8522,0.283,3.03303,0.00000
1065.00,3.03360,20.044110,-0.000153,20.030334,0.8522,0.283,3.03360,0.00000
1066.00,3.03306,20.044226,-0.000154,20.030423,0.8523,0.283,3.03306,0.00000
1067.00,3.03383,20.044173,-0.000153,20.030388,0.8524,0.283,3.03383,0.00000
1068.00,3.03463,20.044223,-0.000154,20.030381,0.8525,0.284,3.03463,0.00000
1069.00,3.03452,20.044307,-0.000153,20.030418,0.8526,0.284,3.03452,0.00000
1070.00,3.03376,20.044349,-0.000152,20.030457,0.8526,0.284,3.03376,0.00000
1071.00,3.03354,20.044286,-0.000150,20.030408,0.8527,0.284,3.03354,0.00000
1072.00,3.03344,20.044311,-0.000148,20.030393,0.8528,0.283,3.03344,0.00000
1073.00,3.03323,20.044327,-0.000146,20.030368,0.8528,0.283,3.03323,0.00000
1074.00,3.03402,20.044335,-0.000146,20.030405,0.8529,0.283,3.03402,0.00000
1075.00,3.03385,20.044368,-0.000151,20.030370,0.8530,0.284,3.03385,0.00000
1076.00,3.03423,20.044434,-0.000155,20.030349,0.8531,0.284,3.03423,0.00000
1077.00,3.03445,20.044542,-0.000156,20.030396,0.8531,0.284,3.03445,0.00000
1078.00,3.03468,20.044531,-0.000158,20.030361,0.8532,0.284,3.03468,0.00000
1079.00,3.03401,20.044595,-0.000161,20.030357,0.8534,0.284,3.03401,0.00000
1080.00,3.03376,20.044605,-0.000156,20.030341,0.8535,0.284,3.03376,0.00000
1081.00,3.03407,20.044655,-0.000157,20.030346,0.8536,0.284,3.03407,0.00000
1082.00,3.03328,20.044624,-0.000158,20.030297,0.8538,0.284,3.03328,0.00000
1083.00,3.03347,20.044635,-0.000159,20.030295,0.8539,0.284,3.03347,0.00000
1084.00,3.03496,20.044634,-0.000157,20.030253,0.8540,0.284,3.03496,0.00000
1085.00,3.03632,20.044615,-0.000159,20.030227,0.8542,0.285,3.03632,0.00000
1086.00,3.03656,20.044660,-0.000159,20.030243,0.8543,0.285,3.03656,0.00000
1087.00,3.03763,20.044610,-0.000160,20.030202,0.8545,0.285,3.03763,0.00000
1088.00,3.03713,20.044680,-0.000158,20.030216,0.8546,0.285,3.03713,0.00000
1089.00,3.03641,20.044765,-0.000158,20.030269,0.8548,0.285,3.03641,0.00000
1090.00,3.03581,20.044877,-0.000159,20.030335,0.8550,0.285,3.03581,0.00000
@7,2.0000,4.0, 1090.079 
1091.00,3.03595,20.044927,-0.000155,20.030375,0.8551,0.285,3.03595,0.00000
1092.00,3.03572,20.045026,-0.000154,20.030424,0.8553,0.285,3.03572,0.00000
1093.00,3.03351,20.045074,-0.000157,20.030425,0.8555,0.285,3.03351,0.00000
1094.00,3.02339,20.045034,-0.000155,20.030344,0.8557,0.285,3.02339,0.00000
1095.00,3.00598,20.045038,-0.000154,20.030290,0.8558,0.285,3.00598,0.00000
1096.00,2.98141,20.045041,-0.000154,20.030242,0.8560,0.285,2.98141,0.00000
1097.00,2.95397,20.045013,-0.000154,20.030245,0.8561,0.285,2.95397,0.00000
1098.00,2.93095,20.044995,-0.000155,20.030274,0.8563,0.285,2.93095,0.00000
1099.00,2.91800,20.044918,-0.000159,20.030207,0.8565,0.286,2.91800,0.00000
1100.00,2.91462,20.044967,-0.000163,20.030255,0.8566,0.286,2.91462,0.00000
1101.00,2.91961,20.044891,-0.000166,20.030161,0.8568,0.286,2.91961,0.00000
1102.00,2.92999,20.044920,-0.000168,20.030138,0.8570,0.286,2.92999,0.00000
1103.00,2.94062,20.044947,-0.000167,20.030117,0.8572,0.286,2.94062,0.00000
1104.00,2.95044,20.045081,-0.000167,20.030250,0.8573,0.286,2.95044,0.00000
1105.00,2.95867,20.045019,-0.000168,20.030191,0.8574,0.287,2.95867,0.00000
1106.00,2.96546,20.045057,-0.000164,20.030226,0.8575,0.286,2.96546,0.00000
1107.00,2.96985,20.045209,-0.000162,20.030287,0.8577,0.286,2.96985,0.00000
1108.00,2.97252,20.045237,-0.000165,20.030261,0.8578,0.287,2.97252,0.00000
1109.00,2.97422,20.045217,-0.000167,20.030214,0.8579,0.287,2.97422,0.00000
1110.00,2.97699,20.045225,-0.000164,20.030245,0.8580,0.287,2.97699,0.00000
1111.00,2.98131,20.045282,-0.000167,20.030350,0.8581,0.287,2.98131,0.00000
1112.00,2.98529,20.045172,-0.000167,20.030257,0.8582,0.287,2.98529,0.00000
1113.00,2.98918,20.045180,-0.000163,20.030265,0.8583,0.287,2.98918,0.00000
1114.00,2.99356,20.045234,-0.000160,20.030275,0.8584,0.287,2.99356,0.00000
1115.00,2.99707,20.045256,-0.000160,20.030291,0.8585,0.287,2.99707,0.00000
1116.00,2.99898,20.045253,-0.000161,20.030228,0.8586,0.287,2.99898,0.00000
1117.00,3.00192,20.045300,-0.000160,20.030281,0.8587,0.287,3.00192,0.00000
1118.00,3.00484,20.045312,-0.000162,20.030294,0.8588,0.287,3.00484,0.00000
1119.00,3.00745,20.045285,-0.000158,20.030284,0.8589,0.287,3.00745,0.00000
1120.00,3.00949,20.045276,-0.000158,20.030205,0.8589,0.287,3.00949,0.00000
1121.00,3.01161,20.045294,-0.000157,20.030168,0.8591,0.287,3.01161,0.00000
1122.00,3.01371,20.045296,-0.000154,20.030159,0.8591,0.287,3.01371,0.00000
1123.00,3.01590,20.045327,-0.000150,20.030167,0.8592,0.287,3.01590,0.00000
1124.00,3.01715,20.045390,-0.000155,20.030228,0.8593,0.287,3.01715,0.00000
1125.00,3.01839,20.045487,-0.000156,20.030288,0.8594,0.287,3.01839,0.00000
1126.00,3.01994,20.045616,-0.000152,20.030438,0.8595,0.287,3.01994,0.00000
1127.00,3.02023,20.045649,-0.000151,20.030434,0.8595,0.287,3.02023,0.00000
1128.00,3.02068,20.045685,-0.000152,20.030449,0.8596,0.287,3.02068,0.00000
1129.00,3.02100,20.045765,-0.000148,20.030474,0.8597,0.287,3.02100,0.00000
1130.00,3.02229,20.045765,-0.000146,20.030502,0.8597,0.287,3.02229,0.00000
1131.00,3.02241,20.045703,-0.000148,20.030394,0.8598,0.287,3.02241,0.00000
1132.00,3.02345,20.045708,-0.000154,20.030387,0.8599,0.288,3.02345,0.00000
1133.00,3.02468,20.045644,-0.000154,20.030291,0.8600,0.288,3.02468,0.00000
1134.00,3.02570,20.045632,-0.000153,20.030254,0.8600,0.288,3.02570,0.00000
1135.00,3.02600,20.045627,-0.000153,20.030232,0.8601,0.288,3.02600,0.00000
1136.00,3.02597,20.045640,-0.000151,20.030228,0.8602,0.288,3.02597,0.00000
1137.00,3.02627,20.045697,-0.000148,20.030252,0.8603,0.288,3.02627,0.00000
1138.00,3.02623,20.045776,-0.000151,20.030312,0.8604,0.288,3.02623,0.00000
1139.00,3.02625,20.045772,-0.000154,20.030289,0.8605,0.288,3.02625,0.00000
1140.00,3.02612,20.045787,-0.000153,20.030232,0.8606,0.288,3.02612,0.00000
1141.00,3.02710,20.045794,-0.000158,20.030179,0.8607,0.288,3.02710,0.00000
1142.00,3.02712,20.045790,-0.000163,20.030171,0.8608,0.289,3.02712,0.00000
1143.00,3.02674,20.045806,-0.000158,20.030139,0.8609,0.289,3.02674,0.00000
1144.00,3.02697,20.045772,-0.000154,20.030106,0.8610,0.288,3.02697,0.00000
1145.00,3.02741,20.045802,-0.000155,20.030149,0.8611,0.288,3.02741,0.00000
1146.00,3.02800,20.045878,-0.000150,20.030212,0.8613,0.288,3.02800,0.00000
1147.00,3.02804,20.045839,-0.000144,20.030110,0.8614,0.288,3.02804,0.00000
1148.00,3.02880,20.045812,-0.000145,20.030103,0.8615,0.288,3.02880,0.00000
1149.00,3.02955,20.045789,-0.000150,20.030080,0.8616,0.288,3.02955,0.00000
1150.00,3.03016,20.045813,-0.000151,20.030076,0.8618,0.288,3.03016,0.00000
1151.00,3.03074,20.045811,-0.000152,20.030101,0.8619,0.289,3.03074,0.00000
1152.00,3.03191,20.045903,-0.000154,20.030250,0.8621,0.289,3.03191,0.00000
1153.00,3.03282,20.046009,-0.000158,20.030349,0.8622,0.289,3.03282,0.00000
1154.00,3.03331,20.046120,-0.000157,20.030375,0.8623,0.289,3.03331,0.00000
1155.00,3.03347,20.046109,-0.000156,20.030354,0.8625,0.289,3.03347,0.00000
1156.00,3.03295,20.046130,-0.000155,20.030330,0.8626,0.289,3.03295,0.00000
1157.00,3.03289,20.046096,-0.000155,20.030246,0.8627,0.289,3.03289,0.00000
1158.00,3.03278,20.046065,-0.000150,20.030174,0.8629,0.289,3.03278,0.00000
1159.00,3.03257,20.046099,-0.000149,20.030229,0.8630,0.289,3.03257,0.00000
1160.00,3.03310,20.046097,-0.000150,20.030212,0.8631,0.289,3.03310,0.00000
1161.00,3.03342,20.046034,-0.000156,20.030150,0.8632,0.289,3.03342,0.00000
1162.00,3.03380,20.046093,-0.000157,20.030178,0.8633,0.289,3.03380,0.00000
1163.00,3.03383,20.046126,-0.000161,20.030197,0.8635,0.290,3.03383,0.00000
1164.00,3.03403,20.046165,-0.000164,20.030186,0.8636,0.290,3.03403,0.00000
1165.00,3.03372,20.046147,-0.000164,20.030142,0.8637,0.290,3.03372,0.00000
1166.00,3.03424,20.046273,-0.000160,20.030239,0.8638,0.290,3.03424,0.00000
1167.00,3.03419,20.046266,-0.000161,20.030208,0.8639,0.290,3.03419,0.00000
1168.00,3.03386,20.046307,-0.000156,20.030251,0.8640,0.290,3.03386,0.00000
1169.00,3.03340,20.046281,-0.000155,20.030263,0.8641,0.290,3.03340,0.00000
1170.00,3.03384,20.046374,-0.000153,20.030351,0.8642,0.290,3.03384,0.00000
1171.00,3.03447,20.046302,-0.000153,20.030308,0.8642,0.290,3.03447,0.00000
1172.00,3.03489,20.046286,-0.000153,20.030340,0.8643,0.290,3.03489,0.00000
1173.00,3.03491,20.046265,-0.000158,20.030306,0.8644,0.290,3.03491,0.00000
1174.00,3.03605,20.046260,-0.000156,20.030299,0.8645,0.290,3.03605,0.00000
1175.00,3.03660,20.046188,-0.000156,20.030228,0.8646,0.290,3.03660,0.00000
1176.00,3.03569,20.046226,-0.000157,20.030213,0.8646,0.290,3.03569,0.00000
1177.00,3.03490,20.046244,-0.000157,20.030172,0.8647,0.290,3.03490,0.00000
1178.00,3.03563,20.046247,-0.000154,20.030185,0.8647,0.290,3.03563,0.00000
1179.00,3.03508,20.046278,-0.000152,20.030140,0.8648,0.290,3.03508,0.00000
1180.00,3.03402,20.046374,-0.000151,20.030187,0.8649,0.290,3.03402,0.00000
1181.00,3.03422,20.046315,-0.000151,20.030132,0.8650,0.290,3.03422,0.00000
1182.00,3.03504,20.046398,-0.000149,20.030197,0.8651,0.290,3.03504,0.00000
1183.00,3.03487,20.046347,-0.000150,20.030170,0.8651,0.290,3.03487,0.00000
1184.00,3.03474,20.046362,-0.000151,20.030208,0.8653,0.290,3.03474,0.00000
1185.00,3.03530,20.046371,-0.000155,20.030234,0.8653,0.290,3.03530,0.00000
1186.00,3.03553,20.046434,-0.000152,20.030285,0.8654,0.290,3.03553,0.00000
1187.00,3.03495,20.046341,-0.000152,20.030247,0.8655,0.290,3.03495,0.00000
1188.00,3.03521,20.046427,-0.000152,20.030321,0.8656,0.290,3.03521,0.00000
1189.00,3.03563,20.046357,-0.000153,20.030277,0.8656,0.290,3.03563,0.00000
1190.00,3.03542,20.046375,-0.000149,20.030336,0.8657,0.290,3.03542,0.00000
1191.00,3.03609,20.046411,-0.000151,20.030402,0.8658,0.290,3.03609,0.00000
1192.00,3.03729,20.046449,-0.000150,20.030423,0.8659,0.290,3.03729,0.00000
1193.00,3.03786,20.046391,-0.000150,20.030349,0.8660,0.290,3.03786,0.00000
1194.00,3.03788,20.046438,-0.000153,20.030333,0.8661,0.291,3.03788,0.00000
1195.00,3.03809,20.046436,-0.000155,20.030244,0.8662,0.291,3.03809,0.00000
1196.00,3.03744,20.046395,-0.000156,20.030157,0.8663,0.291,3.03744,0.00000
1197.00,3.03764,20.046487,-0.000161,20.030193,0.8664,0.291,3.03764,0.00000
1198.00,3.03754,20.046575,-0.000159,20.030221,0.8665,0.291,3.03754,0.00000
1199.00,3.03741,20.046575,-0.000156,20.030245,0.8666,0.291,3.03741,0.00000
1200.00,3.03753,20.046639,-0.000157,20.030308,0.8667,0.291,3.03753,0.00000
1201.00,3.03738,20.046612,-0.000157,20.030226,0.8668,0.291,3.03738,0.00000
1202.00,3.03649,20.046531,-0.000159,20.030121,0.8669,0.291,3.03649,0.00000
1203.00,3.03673,20.046479,-0.000163,20.030054,0.8670,0.292,3.03673,0.00000
1204.00,3.03746,20.046552,-0.000169,20.030111,0.8671,0.292,3.03746,0.00000
1205.00,3.03754,20.046534,-0.000171,20.030067,0.8673,0.292,3.03754,0.00000
1206.00,3.03820,20.046642,-0.000170,20.030169,0.8674,0.292,3.03820,0.00000
1207.00,3.03775,20.046679,-0.000165,20.030183,0.8675,0.292,3.03775,0.00000
1208.00,3.03718,20.046747,-0.000164,20.030215,0.8676,0.292,3.03718,0.00000
1209.00,3.03650,20.046720,-0.000163,20.030120,0.8677,0.292,3.03650,0.00000
1210.00,3.03587,20.046718,-0.000162,20.030100,0.8678,0.292,3.03587,0.00000
1211.00,3.03523,20.046718,-0.000164,20.030104,0.8680,0.292,3.03523,0.00000
1212.00,3.03589,20.046763,-0.000162,20.030127,0.8681,0.292,3.03589,0.00000
1213.00,3.03610,20.046760,-0.000164,20.030108,0.8682,0.292,3.03610,0.00000
1214.00,3.03679,20.046755,-0.000164,20.030120,0.8683,0.293,3.03679,0.00000
1215.00,3.03731,20.046786,-0.000162,20.030144,0.8684,0.293,3.03731,0.00000
1216.00,3.03808,20.046823,-0.000161,20.030181,0.8685,0.293,3.03808,0.00000
1217.00,3.03782,20.046840,-0.000165,20.030190,0.8687,0.293,3.03782,0.00000
1218.00,3.03796,20.046882,-0.000163,20.030243,0.8688,0.293,3.03796,0.00000
1219.00,3.03784,20.046880,-0.000164,20.030221,0.8689,0.293,3.03784,0.00000
1220.00,3.03781,20.046885,-0.000165,20.030198,0.8690,0.293,3.03781,0.00000
1221.00,3.03770,20.046924,-0.000166,20.030189,0.8691,0.293,3.03770,0.00000
1222.00,3.03819,20.046902,-0.000165,20.030157,0.8693,0.293,3.03819,0.00000
1223.00,3.03798,20.046866,-0.000163,20.030076,0.8694,0.293,3.03798,0.00000
1224.00,3.03803,20.046829,-0.000159,20.029966,0.8696,0.293,3.03803,0.00000
1225.00,3.03741,20.046873,-0.000157,20.029970,0.8698,0.293,3.03741,0.00000
1226.00,3.03654,20.046922,-0.000156,20.029943,0.8699,0.293,3.03654,0.00000
1227.00,3.03624,20.047018,-0.000156,20.029989,0.8701,0.293,3.03624,0.00000
1228.00,3.03552,20.047161,-0.000157,20.030111,0.8703,0.293,3.03552,0.00000
1229.00,3.03587,20.047254,-0.000155,20.030230,0.8704,0.293,3.03587,0.00000
1230.00,3.03715,20.047282,-0.000154,20.030266,0.8706,0.293,3.03715,0.00000
1231.00,3.03858,20.047245,-0.000153,20.030250,0.8708,0.293,3.03858,0.00000
1232.00,3.03834,20.047265,-0.000154,20.030250,0.8709,0.293,3.03834,0.00000
1233.00,3.03819,20.047216,-0.000158,20.030170,0.8711,0.293,3.03819,0.00000
1234.00,3.03756,20.047225,-0.000164,20.030167,0.8713,0.294,3.03756,0.00000
1235.00,3.03695,20.047302,-0.000168,20.030243,0.8715,0.294,3.03695,0.00000
1236.00,3.03575,20.047267,-0.000167,20.030252,0.8717,0.294,3.03575,0.00000
1237.00,3.03592,20.047227,-0.000166,20.030195,0.8718,0.294,3.03592,0.00000
1238.00,3.03725,20.047232,-0.000161,20.030150,0.8720,0.294,3.03725,0.00000
1239.00,3.03753,20.047296,-0.000158,20.030152,0.8722,0.294,3.03753,0.00000
1240.00,3.03737,20.047282,-0.000158,20.030090,0.8724,0.294,3.03737,0.00000
1241.00,3.03797,20.047398,-0.000161,20.030187,0.8726,0.294,3.03797,0.00000
1242.00,3.03806,20.047453,-0.000158,20.030249,0.8728,0.294,3.03806,0.00000
1243.00,3.03826,20.047518,-0.000160,20.030332,0.8730,0.294,3.03826,0.00000
1244.00,3.03918,20.047582,-0.000159,20.030364,0.8731,0.294,3.03918,0.00000
1245.00,3.03942,20.047582,-0.000158,20.030363,0.8733,0.294,3.03942,0.00000
1246.00,3.03890,20.047638,-0.000155,20.030362,0.8735,0.294,3.03890,0.00000
1247.00,3.03904,20.047702,-0.000158,20.030366,0.8736,0.295,3.03904,0.00000
1248.00,3.03866,20.047748,-0.000156,20.030373,0.8737,0.295,3.03866,0.00000
1249.00,3.03707,20.047736,-0.000159,20.030352,0.8739,0.295,3.03707,0.00000
1250.00,3.03725,20.047701,-0.000156,20.030272,0.8740,0.295,3.03725,0.00000
1251.00,3.03813,20.047626,-0.000158,20.030183,0.8742,0.295,3.03813,0.00000
1252.00,3.03762,20.047631,-0.000157,20.030217,0.8743,0.295,3.03762,0.00000
1253.00,3.03743,20.047564,-0.000157,20.030170,0.8745,0.295,3.03743,0.00000
1254.00,3.03881,20.047608,-0.000157,20.030204,0.8746,0.295,3.03881,0.00000
1255.00,3.03812,20.047616,-0.000158,20.030229,0.8747,0.295,3.03812,0.00000
1256.00,3.03739,20.047680,-0.000156,20.030322,0.8748,0.295,3.03739,0.00000
1257.00,3.03801,20.047613,-0.000157,20.030198,0.8749,0.295,3.03801,0.00000
1258.00,3.03835,20.047643,-0.000160,20.030245,0.8750,0.295,3.03835,0.00000
1259.00,3.03781,20.047608,-0.000156,20.030213,0.8751,0.295,3.03781,0.00000
1260.00,3.03818,20.047629,-0.000152,20.030204,0.8752,0.295,3.03818,0.00000
1261.00,3.03861,20.047652,-0.000153,20.030098,0.8753,0.295,3.03861,0.00000
@8,2.0000,4.0, 1260.057 
1262.00,3.03913,20.047684,-0.000151,20.030128,0.8754,0.295,3.03913,0.00000
1263.00,3.03738,20.047714,-0.000148,20.030094,0.8755,0.295,3.03738,0.00000
1264.00,3.03087,20.047721,-0.000151,20.030046,0.8756,0.295,3.03087,0.00000
1265.00,3.01819,20.047767,-0.000154,20.030072,0.8757,0.295,3.01819,0.00000
1266.00,3.00100,20.047764,-0.000156,20.030090,0.8758,0.295,3.00100,0.00000
1267.00,2.98115,20.047830,-0.000159,20.030107,0.8758,0.296,2.98115,0.00000
1268.00,2.96476,20.047891,-0.000162,20.030126,0.8759,0.296,2.96476,0.00000
1269.00,2.95548,20.047968,-0.000163,20.030231,0.8760,0.296,2.95548,0.00000
1270.00,2.95545,20.047997,-0.000164,20.030254,0.8760,0.296,2.95545,0.00000
1271.00,2.96096,20.048042,-0.000159,20.030311,0.8761,0.296,2.96096,0.00000
1272.00,2.97107,20.048040,-0.000156,20.030382,0.8761,0.296,2.97107,0.00000
1273.00,2.98025,20.048029,-0.000151,20.030400,0.8762,0.296,2.98025,0.00000
1274.00,2.98804,20.047953,-0.000146,20.030300,0.8762,0.295,2.98804,0.00000
1275.00,2.99398,20.047934,-0.000144,20.030230,0.8762,0.295,2.99398,0.00000
1276.00,2.99843,20.047948,-0.000146,20.030228,0.8763,0.295,2.99843,0.00000
1277.00,3.00074,20.047993,-0.000148,20.030177,0.8763,0.296,3.00074,0.00000
1278.00,3.00301,20.047976,-0.000151,20.030120,0.8764,0.296,3.00301,0.00000
1279.00,3.00452,20.048074,-0.000153,20.030201,0.8764,0.296,3.00452,0.00000
1280.00,3.00590,20.048183,-0.000154,20.030339,0.8764,0.296,3.00590,0.00000
1281.00,3.00782,20.048155,-0.000155,20.030252,0.8765,0.296,3.00782,0.00000
1282.00,3.01010,20.048179,-0.000154,20.030251,0.8765,0.296,3.01010,0.00000
1283.00,3.01266,20.048186,-0.000154,20.030237,0.8765,0.296,3.01266,0.00000
1284.00,3.01596,20.048113,-0.000154,20.030125,0.8766,0.296,3.01596,0.00000
1285.00,3.01909,20.048146,-0.000155,20.030133,0.8767,0.296,3.01909,0.00000
1286.00,3.02092,20.048185,-0.000151,20.030155,0.8767,0.296,3.02092,0.00000
1287.00,3.02292,20.048229,-0.000149,20.030203,0.8768,0.296,3.02292,0.00000
1288.00,3.02340,20.048362,-0.000151,20.030310,0.8768,0.296,3.02340,0.00000
1289.00,3.02379,20.048493,-0.000153,20.030424,0.8769,0.297,3.02379,0.00000
1290.00,3.02449,20.048390,-0.000151,20.030282,0.8769,0.297,3.02449,0.00000
1291.00,3.02610,20.048442,-0.000156,20.030304,0.8770,0.297,3.02610,0.00000
1292.00,3.02659,20.048396,-0.000160,20.030217,0.8770,0.297,3.02659,0.00000
1293.00,3.02833,20.048339,-0.000158,20.030151,0.8771,0.297,3.02833,0.00000
1294.00,3.02978,20.048373,-0.000155,20.030175,0.8771,0.297,3.02978,0.00000
1295.00,3.03071,20.048403,-0.000154,20.030169,0.8772,0.297,3.03071,0.00000
1296.00,3.03031,20.048381,-0.000153,20.030204,0.8773,0.297,3.03031,0.00000
1297.00,3.03129,20.048339,-0.000153,20.030170,0.8773,0.297,3.03129,0.00000
1298.00,3.03167,20.048311,-0.000151,20.030121,0.8774,0.297,3.03167,0.00000
1299.00,3.03212,20.048251,-0.000151,20.030046,0.8775,0.297,3.03212,0.00000
1300.00,3.03216,20.048314,-0.000151,20.030111,0.8776,0.297,3.03216,0.00000
1301.00,3.03323,20.048323,-0.000149,20.030097,0.8777,0.297,3.03323,0.00000
1302.00,3.03344,20.048390,-0.000149,20.030162,0.8778,0.297,3.03344,0.00000
1303.00,3.03429,20.048409,-0.000151,20.030175,0.8779,0.297,3.03429,0.00000
1304.00,3.03530,20.048456,-0.000151,20.030205,0.8780,0.297,3.03530,0.00000
1305.00,3.03536,20.048471,-0.000152,20.030184,0.8781,0.297,3.03536,0.00000
1306.00,3.03545,20.048485,-0.000154,20.030132,0.8782,0.297,3.03545,0.00000
1307.00,3.03553,20.048579,-0.000155,20.030170,0.8783,0.297,3.03553,0.00000
1308.00,3.03564,20.048651,-0.000157,20.030216,0.8784,0.297,3.03564,0.00000
1309.00,3.03485,20.048680,-0.000157,20.030216,0.8784,0.297,3.03485,0.00000
1310.00,3.03480,20.048831,-0.000157,20.030334,0.8786,0.298,3.03480,0.00000
1311.00,3.03519,20.048796,-0.000155,20.030308,0.8787,0.297,3.03519,0.00000
1312.00,3.03561,20.048816,-0.000155,20.030283,0.8788,0.297,3.03561,0.00000
1313.00,3.03496,20.048914,-0.000154,20.030347,0.8789,0.297,3.03496,0.00000
1314.00,3.03496,20.048944,-0.000156,20.030381,0.8790,0.298,3.03496,0.00000
1315.00,3.03547,20.048841,-0.000157,20.030306,0.8791,0.298,3.03547,0.00000
1316.00,3.03593,20.048929,-0.000159,20.030396,0.8792,0.298,3.03593,0.00000
1317.00,3.03599,20.048889,-0.000162,20.030420,0.8793,0.298,3.03599,0.00000
1318.00,3.03683,20.048761,-0.000162,20.030328,0.8794,0.298,3.03683,0.00000
1319.00,3.03696,20.048735,-0.000164,20.030272,0.8795,0.298,3.03696,0.00000
1320.00,3.03677,20.048695,-0.000161,20.030227,0.8796,0.298,3.03677,0.00000
1321.00,3.03712,20.048750,-0.000162,20.030279,0.8798,0.298,3.03712,0.00000
1322.00,3.03713,20.048798,-0.000159,20.030259,0.8799,0.298,3.03713,0.00000
1323.00,3.03739,20.048938,-0.000162,20.030387,0.8800,0.299,3.03739,0.00000
1324.00,3.03784,20.049006,-0.000161,20.030449,0.8801,0.299,3.03784,0.00000
1325.00,3.03818,20.049102,-0.000162,20.030497,0.8802,0.299,3.03818,0.00000
1326.00,3.03892,20.049056,-0.000161,20.030390,0.8803,0.299,3.03892,0.00000
1327.00,3.03895,20.049055,-0.000162,20.030364,0.8804,0.299,3.03895,0.00000
1328.00,3.03891,20.049054,-0.000162,20.030310,0.8804,0.299,3.03891,0.00000
1329.00,3.03855,20.049106,-0.000163,20.030317,0.8805,0.299,3.03855,0.00000
1330.00,3.03875,20.049190,-0.000166,20.030398,0.8806,0.299,3.03875,0.00000
1331.00,3.03754,20.049231,-0.000168,20.030440,0.8807,0.300,3.03754,0.00000
1332.00,3.03772,20.049327,-0.000167,20.030558,0.8808,0.300,3.03772,0.00000
1333.00,3.03701,20.049352,-0.000166,20.030550,0.8809,0.300,3.03701,0.00000
1334.00,3.03711,20.049351,-0.000163,20.030568,0.8810,0.300,3.03711,0.00000
1335.00,3.03665,20.049381,-0.000163,20.030557,0.8810,0.300,3.03665,0.00000
1336.00,3.03654,20.049453,-0.000163,20.030561,0.8811,0.300,3.03654,0.00000
1337.00,3.03607,20.049402,-0.000161,20.030470,0.8812,0.300,3.03607,0.00000
1338.00,3.03687,20.049409,-0.000159,20.030464,0.8813,0.300,3.03687,0.00000
1339.00,3.03656,20.049408,-0.000157,20.030423,0.8814,0.300,3.03656,0.00000
1340.00,3.03701,20.049325,-0.000155,20.030332,0.8815,0.300,3.03701,0.00000
1341.00,3.03720,20.049306,-0.000154,20.030313,0.8816,0.300,3.03720,0.00000
1342.00,3.03785,20.049317,-0.000156,20.030337,0.8818,0.300,3.03785,0.00000
1343.00,3.03776,20.049353,-0.000155,20.030331,0.8819,0.300,3.03776,0.00000
1344.00,3.03806,20.049375,-0.000156,20.030298,0.8820,0.300,3.03806,0.00000
1345.00,3.03880,20.049322,-0.000158,20.030248,0.8821,0.300,3.03880,0.00000
1346.00,3.03882,20.049314,-0.000160,20.030262,0.8822,0.300,3.03882,0.00000
1347.00,3.03935,20.049326,-0.000159,20.030219,0.8823,0.300,3.03935,0.00000
1348.00,3.04055,20.049305,-0.000159,20.030198,0.8824,0.300,3.04055,0.00000
1349.00,3.04132,20.049285,-0.000157,20.030216,0.8825,0.300,3.04132,0.00000
1350.00,3.04029,20.049345,-0.000156,20.030290,0.8826,0.300,3.04029,0.00000
1351.00,3.04087,20.049402,-0.000152,20.030340,0.8827,0.300,3.04087,0.00000
1352.00,3.04024,20.049447,-0.000151,20.030377,0.8827,0.300,3.04024,0.00000
1353.00,3.03901,20.049457,-0.000154,20.030469,0.8828,0.300,3.03901,0.00000
1354.00,3.03808,20.049474,-0.000154,20.030512,0.8829,0.300,3.03808,0.00000
1355.00,3.03778,20.049447,-0.000151,20.030440,0.8830,0.300,3.03778,0.00000
1356.00,3.03778,20.049427,-0.000152,20.030354,0.8831,0.300,3.03778,0.00000
1357.00,3.03782,20.049430,-0.000154,20.030364,0.8832,0.300,3.03782,0.00000
1358.00,3.03715,20.049461,-0.000153,20.030307,0.8833,0.300,3.03715,0.00000
1359.00,3.03755,20.049498,-0.000156,20.030257,0.8834,0.300,3.03755,0.00000
1360.00,3.03831,20.049526,-0.000159,20.030260,0.8836,0.301,3.03831,0.00000
1361.00,3.03776,20.049561,-0.000161,20.030303,0.8837,0.301,3.03776,0.00000
1362.00,3.03752,20.049510,-0.000163,20.030248,0.8838,0.301,3.03752,0.00000
1363.00,3.03811,20.049489,-0.000165,20.030221,0.8840,0.301,3.03811,0.00000
1364.00,3.03890,20.049431,-0.000163,20.030172,0.8841,0.301,3.03890,0.00000
1365.00,3.03909,20.049534,-0.000164,20.030299,0.8842,0.301,3.03909,0.00000
1366.00,3.03938,20.049523,-0.000161,20.030273,0.8843,0.301,3.03938,0.00000
1367.00,3.03906,20.049622,-0.000158,20.030348,0.8844,0.301,3.03906,0.00000
1368.00,3.03928,20.049655,-0.000156,20.030372,0.8845,0.301,3.03928,0.00000
1369.00,3.03866,20.049706,-0.000158,20.030418,0.8845,0.301,3.03866,0.00000
1370.00,3.03925,20.049659,-0.000157,20.030306,0.8846,0.301,3.03925,0.00000
1371.00,3.03907,20.049744,-0.000159,20.030385,0.8847,0.301,3.03907,0.00000
1372.00,3.03941,20.049807,-0.000162,20.030399,0.8847,0.302,3.03941,0.00000
1373.00,3.03955,20.049792,-0.000162,20.030363,0.8848,0.302,3.03955,0.00000
1374.00,3.03908,20.049877,-0.000161,20.030441,0.8848,0.302,3.03908,0.00000
1375.00,3.03767,20.049909,-0.000161,20.030503,0.8849,0.302,3.03767,0.00000
1376.00,3.03735,20.049846,-0.000159,20.030466,0.8849,0.302,3.03735,0.00000
1377.00,3.03738,20.049778,-0.000156,20.030447,0.8850,0.302,3.03738,0.00000
1378.00,3.03756,20.049826,-0.000159,20.030447,0.8850,0.302,3.03756,0.00000
1379.00,3.03809,20.049777,-0.000161,20.030386,0.8851,0.302,3.03809,0.00000
1380.00,3.03909,20.049923,-0.000160,20.030464,0.8852,0.302,3.03909,0.00000
1381.00,3.03955,20.049977,-0.000159,20.030464,0.8852,0.302,3.03955,0.00000
1382.00,3.04024,20.049979,-0.000159,20.030435,0.8853,0.302,3.04024,0.00000
1383.00,3.03914,20.049998,-0.000156,20.030474,0.8853,0.302,3.03914,0.00000
1384.00,3.03925,20.050083,-0.000151,20.030525,0.8854,0.302,3.03925,0.00000
1385.00,3.03891,20.050045,-0.000149,20.030492,0.8855,0.302,3.03891,0.00000
1386.00,3.03854,20.050053,-0.000150,20.030476,0.8855,0.302,3.03854,0.00000
1387.00,3.03793,20.050073,-0.000151,20.030487,0.8856,0.302,3.03793,0.00000
1388.00,3.03808,20.050078,-0.000150,20.030429,0.8857,0.302,3.03808,0.00000
1389.00,3.03806,20.050043,-0.000156,20.030371,0.8858,0.302,3.03806,0.00000
1390.00,3.03852,20.050039,-0.000159,20.030338,0.8858,0.302,3.03852,0.00000
1391.00,3.03976,20.050067,-0.000161,20.030292,0.8859,0.303,3.03976,0.00000
1392.00,3.04063,20.050167,-0.000161,20.030319,0.8859,0.303,3.04063,0.00000
1393.00,3.04132,20.050145,-0.000162,20.030323,0.8860,0.303,3.04132,0.00000
1394.00,3.04059,20.050202,-0.000160,20.030366,0.8860,0.303,3.04059,0.00000
1395.00,3.04012,20.050167,-0.000162,20.030294,0.8861,0.303,3.04012,0.00000
1396.00,3.03900,20.050104,-0.000162,20.030297,0.8861,0.303,3.03900,0.00000
1397.00,3.03888,20.050077,-0.000164,20.030285,0.8861,0.303,3.03888,0.00000
1398.00,3.03951,20.050141,-0.000170,20.030342,0.8861,0.303,3.03951,0.00000
1399.00,3.04055,20.050116,-0.000172,20.030295,0.8862,0.304,3.04055,0.00000
1400.00,3.04086,20.050085,-0.000168,20.030266,0.8862,0.304,3.04086,0.00000
1401.00,3.04115,20.050128,-0.000165,20.030264,0.8863,0.304,3.04115,0.00000
1402.00,3.04105,20.050110,-0.000163,20.030227,0.8863,0.303,3.04105,0.00000
1403.00,3.04083,20.050172,-0.000158,20.030233,0.8863,0.303,3.04083,0.00000
1404.00,3.04087,20.050133,-0.000154,20.030197,0.8864,0.303,3.04087,0.00000
1405.00,3.04059,20.050256,-0.000156,20.030301,0.8864,0.303,3.04059,0.00000
1406.00,3.04068,20.050319,-0.000157,20.030323,0.8864,0.303,3.04068,0.00000
1407.00,3.04039,20.050372,-0.000157,20.030296,0.8865,0.303,3.04039,0.00000
1408.00,3.04033,20.050406,-0.000157,20.030307,0.8865,0.304,3.04033,0.00000
1409.00,3.04054,20.050506,-0.000159,20.030348,0.8865,0.304,3.04054,0.00000
1410.00,3.04108,20.050542,-0.000160,20.030336,0.8866,0.304,3.04108,0.00000
1411.00,3.04176,20.050618,-0.000161,20.030367,0.8866,0.304,3.04176,0.00000
1412.00,3.04218,20.050706,-0.000157,20.030467,0.8866,0.304,3.04218,0.00000
1413.00,3.04288,20.050621,-0.000155,20.030340,0.8866,0.304,3.04288,0.00000
1414.00,3.04279,20.050721,-0.000152,20.030421,0.8866,0.303,3.04279,0.00000
1415.00,3.04306,20.050636,-0.000148,20.030327,0.8867,0.303,3.04306,0.00000
1416.00,3.04267,20.050632,-0.000147,20.030313,0.8867,0.303,3.04267,0.00000
1417.00,3.04278,20.050528,-0.000152,20.030171,0.8867,0.303,3.04278,0.00000
1418.00,3.04232,20.050616,-0.000153,20.030232,0.8868,0.304,3.04232,0.00000
1419.00,3.04262,20.050461,-0.000156,20.030085,0.8868,0.304,3.04262,0.00000
1420.00,3.04240,20.050517,-0.000158,20.030143,0.8868,0.304,3.04240,0.00000
1421.00,3.04248,20.050448,-0.000158,20.030055,0.8869,0.304,3.04248,0.00000
1422.00,3.04215,20.050588,-0.000157,20.030177,0.8869,0.304,3.04215,0.00000
1423.00,3.04155,20.050538,-0.000159,20.030171,0.8869,0.304,3.04155,0.00000
1424.00,3.04089,20.050615,-0.000159,20.030251,0.8870,0.304,3.04089,0.00000
1425.00,3.04088,20.050693,-0.000161,20.030259,0.8870,0.304,3.04088,0.00000
1426.00,3.04088,20.050741,-0.000161,20.030301,0.8870,0.304,3.04088,0.00000
1427.00,3.04107,20.050650,-0.000160,20.030230,0.8870,0.304,3.04107,0.00000
1428.00,3.04182,20.050669,-0.000160,20.030226,0.8871,0.305,3.04182,0.00000
1429.00,3.04207,20.050695,-0.000162,20.030225,0.8871,0.305,3.04207,0.00000
1430.00,3.04266,20.050659,-0.000161,20.030237,0.8871,0.305,3.04266,0.00000
1431.00,3.04316,20.050696,-0.000163,20.030284,0.8872,0.305,3.04316,0.00000
@9,2.0000,4.0, 1430.035 
1432.00,3.04374,20.050696,-0.000159,20.030302,0.8873,0.305,3.04374,0.00000
1433.00,3.04213,20.050750,-0.000159,20.030373,0.8873,0.305,3.04213,0.00000
1434.00,3.03721,20.050745,-0.000160,20.030371,0.8874,0.305,3.03721,0.00000
1435.00,3.02765,20.050744,-0.000160,20.030376,0.8874,0.305,3.02765,0.00000
1436.00,3.01431,20.050745,-0.000160,20.030410,0.8874,0.305,3.01431,0.00000
1437.00,2.99938,20.050886,-0.000164,20.030499,0.8875,0.305,2.99938,0.00000
1438.00,2.98699,20.050875,-0.000163,20.030407,0.8876,0.305,2.98699,0.00000
1439.00,2.98051,20.050917,-0.000162,20.030443,0.8876,0.305,2.98051,0.00000
1440.00,2.97988,20.050997,-0.000161,20.030475,0.8877,0.305,2.97988,0.00000
1441.00,2.98544,20.051039,-0.000162,20.030454,0.8878,0.305,2.98544,0.00000
1442.00,2.99382,20.051027,-0.000166,20.030413,0.8878,0.306,2.99382,0.00000
1443.00,3.00240,20.051065,-0.000170,20.030395,0.8879,0.306,3.00240,0.00000
1444.00,3.00897,20.051076,-0.000170,20.030383,0.8879,0.306,3.00897,0.00000
1445.00,3.01411,20.051037,-0.000169,20.030334,0.8880,0.306,3.01411,0.00000
1446.00,3.01785,20.051046,-0.000168,20.030347,0.8880,0.306,3.01785,0.00000
1447.00,3.02013,20.051002,-0.000163,20.030370,0.8881,0.306,3.02013,0.00000
1448.00,3.02183,20.051059,-0.000160,20.030473,0.8882,0.306,3.02183,0.00000
1449.00,3.02273,20.051074,-0.000159,20.030446,0.8882,0.306,3.02273,0.00000
1450.00,3.02322,20.051141,-0.000159,20.030440,0.8882,0.306,3.02322,0.00000
1451.00,3.02381,20.051184,-0.000160,20.030383,0.8883,0.306,3.02381,0.00000
1452.00,3.02431,20.051215,-0.000161,20.030321,0.8883,0.306,3.02431,0.00000
1453.00,3.02419,20.051191,-0.000161,20.030268,0.8883,0.306,3.02419,0.00000
1454.00,3.02570,20.051284,-0.000161,20.030288,0.8884,0.306,3.02570,0.00000
1455.00,3.02803,20.051301,-0.000160,20.030267,0.8884,0.306,3.02803,0.00000
1456.00,3.02900,20.051364,-0.000159,20.030373,0.8885,0.306,3.02900,0.00000
1457.00,3.03057,20.051363,-0.000157,20.030355,0.8886,0.306,3.03057,0.00000
1458.00,3.03265,20.051405,-0.000155,20.030385,0.8886,0.306,3.03265,0.00000
1459.00,3.03365,20.051334,-0.000152,20.030345,0.8887,0.306,3.03365,0.00000
1460.00,3.03303,20.051322,-0.000153,20.030390,0.8888,0.306,3.03303,0.00000
1461.00,3.03329,20.051190,-0.000154,20.030236,0.8888,0.306,3.03329,0.00000
1462.00,3.03283,20.051239,-0.000157,20.030265,0.8889,0.306,3.03283,0.00000
1463.00,3.03201,20.051231,-0.000156,20.030201,0.8889,0.306,3.03201,0.00000
1464.00,3.03192,20.051346,-0.000157,20.030262,0.8889,0.307,3.03192,0.00000
1465.00,3.03280,20.051348,-0.000159,20.030246,0.8890,0.307,3.03280,0.00000
1466.00,3.03366,20.051431,-0.000161,20.030262,0.8890,0.307,3.03366,0.00000
1467.00,3.03485,20.051446,-0.000159,20.030270,0.8891,0.307,3.03485,0.00000
1468.00,3.03616,20.051463,-0.000161,20.030334,0.8892,0.307,3.03616,0.00000
1469.00,3.03673,20.051466,-0.000163,20.030368,0.8893,0.307,3.03673,0.00000
1470.00,3.03625,20.051446,-0.000161,20.030316,0.8894,0.307,3.03625,0.00000
1471.00,3.03573,20.051425,-0.000157,20.030325,0.8895,0.307,3.03573,0.00000
1472.00,3.03622,20.051461,-0.000156,20.030326,0.8896,0.307,3.03622,0.00000
1473.00,3.03659,20.051442,-0.000153,20.030258,0.8897,0.307,3.03659,0.00000
1474.00,3.03716,20.051366,-0.000153,20.030146,0.8898,0.307,3.03716,0.00000
1475.00,3.03836,20.051382,-0.000152,20.030163,0.8899,0.307,3.03836,0.00000
1476.00,3.03855,20.051400,-0.000154,20.030171,0.8900,0.307,3.03855,0.00000
1477.00,3.03793,20.051354,-0.000161,20.030109,0.8901,0.307,3.03793,0.00000
1478.00,3.03734,20.051382,-0.000163,20.030148,0.8902,0.307,3.03734,0.00000
1479.00,3.03788,20.051410,-0.000164,20.030139,0.8903,0.307,3.03788,0.00000
1480.00,3.03851,20.051519,-0.000163,20.030193,0.8904,0.307,3.03851,0.00000
1481.00,3.03984,20.051570,-0.000161,20.030263,0.8905,0.307,3.03984,0.00000
1482.00,3.04054,20.051653,-0.000157,20.030332,0.8906,0.307,3.04054,0.00000
1483.00,3.04039,20.051721,-0.000155,20.030358,0.8907,0.307,3.04039,0.00000
1484.00,3.03947,20.051749,-0.000154,20.030382,0.8908,0.307,3.03947,0.00000
1485.00,3.03901,20.051727,-0.000158,20.030363,0.8908,0.307,3.03901,0.00000
1486.00,3.03831,20.051829,-0.000158,20.030386,0.8909,0.307,3.03831,0.00000
1487.00,3.03814,20.051812,-0.000156,20.030360,0.8910,0.307,3.03814,0.00000
1488.00,3.03884,20.051837,-0.000153,20.030364,0.8911,0.307,3.03884,0.00000
1489.00,3.03960,20.051833,-0.000155,20.030333,0.8911,0.307,3.03960,0.00000
1490.00,3.03892,20.051802,-0.000154,20.030305,0.8912,0.307,3.03892,0.00000
1491.00,3.03969,20.051708,-0.000154,20.030228,0.8913,0.308,3.03969,0.00000
1492.00,3.04046,20.051714,-0.000154,20.030222,0.8913,0.308,3.04046,0.00000
1493.00,3.04111,20.051665,-0.000157,20.030162,0.8914,0.308,3.04111,0.00000
1494.00,3.04122,20.051754,-0.000155,20.030250,0.8915,0.308,3.04122,0.00000
1495.00,3.04288,20.051805,-0.000150,20.030267,0.8916,0.307,3.04288,0.00000
1496.00,3.04288,20.051872,-0.000154,20.030292,0.8916,0.308,3.04288,0.00000
1497.00,3.04245,20.051899,-0.000157,20.030304,0.8917,0.308,3.04245,0.00000
1498.00,3.04190,20.051964,-0.000158,20.030386,0.8918,0.308,3.04190,0.00000
1499.00,3.04154,20.051854,-0.000160,20.030244,0.8919,0.308,3.04154,0.00000
1500.00,3.04071,20.051864,-0.000167,20.030272,0.8920,0.308,3.04071,0.00000
1501.00,3.03993,20.051892,-0.000169,20.030312,0.8921,0.309,3.03993,0.00000
1502.00,3.03967,20.051891,-0.000169,20.030304,0.8922,0.309,3.03967,0.00000
1503.00,3.03973,20.051962,-0.000170,20.030351,0.8923,0.309,3.03973,0.00000
1504.00,3.04047,20.052041,-0.000172,20.030438,0.8924,0.309,3.04047,0.00000
1505.00,3.04073,20.052104,-0.000167,20.030491,0.8924,0.309,3.04073,0.00000
1506.00,3.04147,20.052054,-0.000164,20.030405,0.8925,0.309,3.04147,0.00000
1507.00,3.04238,20.052213,-0.000163,20.030467,0.8925,0.309,3.04238,0.00000
1508.00,3.04260,20.052172,-0.000163,20.030377,0.8926,0.309,3.04260,0.00000
1509.00,3.04144,20.052240,-0.000162,20.030373,0.8927,0.309,3.04144,0.00000
1510.00,3.04079,20.052223,-0.000162,20.030346,0.8927,0.309,3.04079,0.00000
1511.00,3.04032,20.052253,-0.000159,20.030378,0.8928,0.309,3.04032,0.00000
1512.00,3.03994,20.052170,-0.000157,20.030356,0.8929,0.309,3.03994,0.00000
1513.00,3.03969,20.052150,-0.000157,20.030357,0.8929,0.309,3.03969,0.00000
1514.00,3.04013,20.052150,-0.000158,20.030402,0.8930,0.309,3.04013,0.00000
1515.00,3.04078,20.052152,-0.000158,20.030372,0.8930,0.309,3.04078,0.00000
1516.00,3.04047,20.052224,-0.000159,20.030420,0.8931,0.309,3.04047,0.00000
1517.00,3.03976,20.052244,-0.000160,20.030433,0.8931,0.309,3.03976,0.00000
1518.00,3.03934,20.052285,-0.000161,20.030508,0.8932,0.309,3.03934,0.00000
1519.00,3.03908,20.052305,-0.000160,20.030493,0.8932,0.309,3.03908,0.00000
1520.00,3.03881,20.052332,-0.000158,20.030460,0.8933,0.309,3.03881,0.00000
1521.00,3.03925,20.052317,-0.000156,20.030420,0.8933,0.309,3.03925,0.00000
1522.00,3.03937,20.052309,-0.000157,20.030318,0.8933,0.309,3.03937,0.00000
1523.00,3.04023,20.052362,-0.000157,20.030299,0.8933,0.310,3.04023,0.00000
1524.00,3.04070,20.052427,-0.000155,20.030329,0.8934,0.309,3.04070,0.00000
1525.00,3.04146,20.052458,-0.000156,20.030360,0.8934,0.309,3.04146,0.00000
1526.00,3.04163,20.052498,-0.000157,20.030369,0.8935,0.310,3.04163,0.00000
1527.00,3.04239,20.052524,-0.000153,20.030431,0.8935,0.309,3.04239,0.00000
1528.00,3.04221,20.052489,-0.000148,20.030321,0.8936,0.309,3.04221,0.00000
1529.00,3.04226,20.052547,-0.000149,20.030367,0.8936,0.309,3.04226,0.00000
1530.00,3.04151,20.052538,-0.000155,20.030291,0.8936,0.310,3.04151,0.00000
1531.00,3.04140,20.052530,-0.000159,20.030300,0.8936,0.310,3.04140,0.00000
1532.00,3.04094,20.052426,-0.000165,20.030225,0.8936,0.310,3.04094,0.00000
1533.00,3.04099,20.052428,-0.000168,20.030252,0.8936,0.310,3.04099,0.00000
1534.00,3.04138,20.052401,-0.000167,20.030204,0.8937,0.311,3.04138,0.00000
1535.00,3.04253,20.052430,-0.000162,20.030289,0.8937,0.310,3.04253,0.00000
1536.00,3.04294,20.052414,-0.000160,20.030230,0.8937,0.310,3.04294,0.00000
1537.00,3.04234,20.052525,-0.000156,20.030274,0.8937,0.310,3.04234,0.00000
1538.00,3.04205,20.052525,-0.000152,20.030247,0.8937,0.310,3.04205,0.00000
1539.00,3.04228,20.052477,-0.000152,20.030179,0.8937,0.310,3.04228,0.00000
1540.00,3.04117,20.052518,-0.000151,20.030185,0.8937,0.310,3.04117,0.00000
1541.00,3.04041,20.052559,-0.000149,20.030239,0.8937,0.310,3.04041,0.00000
1542.00,3.04133,20.052529,-0.000149,20.030226,0.8937,0.310,3.04133,0.00000
1543.00,3.04154,20.052612,-0.000152,20.030310,0.8937,0.310,3.04154,0.00000
1544.00,3.04060,20.052662,-0.000157,20.030403,0.8937,0.311,3.04060,0.00000
1545.00,3.04069,20.052666,-0.000154,20.030378,0.8937,0.310,3.04069,0.00000
1546.00,3.04133,20.052711,-0.000156,20.030386,0.8937,0.311,3.04133,0.00000
1547.00,3.04116,20.052786,-0.000155,20.030423,0.8937,0.311,3.04116,0.00000
1548.00,3.04105,20.052751,-0.000153,20.030357,0.8937,0.310,3.04105,0.00000
1549.00,3.04139,20.052755,-0.000154,20.030278,0.8937,0.310,3.04139,0.00000
1550.00,3.04168,20.052705,-0.000159,20.030223,0.8937,0.311,3.04168,0.00000
1551.00,3.04188,20.052683,-0.000158,20.030183,0.8938,0.311,3.04188,0.00000
1552.00,3.04191,20.052790,-0.000157,20.030294,0.8938,0.311,3.04191,0.00000
1553.00,3.04222,20.052872,-0.000156,20.030346,0.8938,0.311,3.04222,0.00000
1554.00,3.04232,20.052852,-0.000151,20.030380,0.8939,0.311,3.04232,0.00000
1555.00,3.04218,20.052901,-0.000150,20.030436,0.8939,0.311,3.04218,0.00000
1556.00,3.04196,20.052908,-0.000152,20.030433,0.8939,0.311,3.04196,0.00000
1557.00,3.04274,20.052791,-0.000152,20.030258,0.8939,0.311,3.04274,0.00000
1558.00,3.04421,20.052791,-0.000154,20.030306,0.8939,0.311,3.04421,0.00000
1559.00,3.04424,20.052862,-0.000157,20.030342,0.8940,0.311,3.04424,0.00000
1560.00,3.04398,20.052888,-0.000157,20.030339,0.8940,0.311,3.04398,0.00000
1561.00,3.04350,20.052915,-0.000158,20.030337,0.8940,0.311,3.04350,0.00000
1562.00,3.04265,20.052931,-0.000160,20.030397,0.8940,0.311,3.04265,0.00000
1563.00,3.04065,20.052885,-0.000157,20.030362,0.8940,0.311,3.04065,0.00000
1564.00,3.04033,20.052779,-0.000156,20.030254,0.8940,0.311,3.04033,0.00000
1565.00,3.04134,20.052884,-0.000154,20.030301,0.8940,0.311,3.04134,0.00000
1566.00,3.04141,20.052861,-0.000153,20.030295,0.8940,0.311,3.04141,0.00000
1567.00,3.04127,20.052862,-0.000155,20.030275,0.8940,0.311,3.04127,0.00000
1568.00,3.04198,20.052888,-0.000158,20.030182,0.8940,0.311,3.04198,0.00000
1569.00,3.04200,20.053036,-0.000160,20.030284,0.8940,0.312,3.04200,0.00000
1570.00,3.04156,20.052958,-0.000161,20.030219,0.8941,0.312,3.04156,0.00000
1571.00,3.04219,20.053057,-0.000163,20.030292,0.8941,0.312,3.04219,0.00000
1572.00,3.04283,20.053138,-0.000162,20.030317,0.8942,0.312,3.04283,0.00000
1573.00,3.04259,20.053206,-0.000163,20.030404,0.8942,0.312,3.04259,0.00000
1574.00,3.04335,20.053123,-0.000160,20.030302,0.8942,0.312,3.04335,0.00000
1575.00,3.04304,20.053167,-0.000158,20.030313,0.8943,0.312,3.04304,0.00000
1576.00,3.04317,20.053193,-0.000152,20.030280,0.8943,0.312,3.04317,0.00000
1577.00,3.04255,20.053152,-0.000153,20.030241,0.8943,0.312,3.04255,0.00000
1578.00,3.04230,20.053177,-0.000156,20.030242,0.8944,0.312,3.04230,0.00000
1579.00,3.04212,20.053280,-0.000159,20.030322,0.8944,0.312,3.04212,0.00000
1580.00,3.04268,20.053277,-0.000161,20.030343,0.8944,0.312,3.04268,0.00000
1581.00,3.04200,20.053291,-0.000165,20.030338,0.8945,0.313,3.04200,0.00000
1582.00,3.04203,20.053352,-0.000168,20.030427,0.8945,0.313,3.04203,0.00000
1583.00,3.04216,20.053387,-0.000167,20.030405,0.8946,0.313,3.04216,0.00000
1584.00,3.04215,20.053412,-0.000166,20.030422,0.8946,0.313,3.04215,0.00000
1585.00,3.04148,20.053402,-0.000165,20.030385,0.8946,0.313,3.04148,0.00000
1586.00,3.04133,20.053361,-0.000167,20.030351,0.8946,0.313,3.04133,0.00000
1587.00,3.04157,20.053398,-0.000166,20.030341,0.8947,0.313,3.04157,0.00000
1588.00,3.04197,20.053390,-0.000163,20.030371,0.8947,0.313,3.04197,0.00000
1589.00,3.04186,20.053396,-0.000166,20.030292,0.8947,0.313,3.04186,0.00000
1590.00,3.04195,20.053468,-0.000166,20.030333,0.8948,0.314,3.04195,0.00000
1591.00,3.04207,20.053489,-0.000166,20.030329,0.8948,0.314,3.04207,0.00000
1592.00,3.04093,20.053463,-0.000164,20.030265,0.8949,0.314,3.04093,0.00000
1593.00,3.04008,20.053448,-0.000162,20.030213,0.8949,0.314,3.04008,0.00000
1594.00,3.03927,20.053452,-0.000157,20.030284,0.8949,0.313,3.03927,0.00000
1595.00,3.03894,20.053496,-0.000155,20.030265,0.8949,0.313,3.03894,0.00000
1596.00,3.03875,20.053595,-0.000154,20.030312,0.8950,0.313,3.03875,0.00000
1597.00,3.04026,20.053664,-0.000153,20.030332,0.8950,0.313,3.04026,0.00000
1598.00,3.04095,20.053749,-0.000154,20.030358,0.8950,0.314,3.04095,0.00000
1599.00,3.04163,20.053777,-0.000157,20.030310,0.8950,0.314,3.04163,0.00000
1600.00,3.04213,20.053765,-0.000158,20.030324,0.8950,0.314,3.04213,0.00000
1601.00,3.04199,20.053767,-0.000159,20.030288,0.8950,0.314,3.04199,0.00000
@10,2.0000,4.0, 1600.016 
1602.00,3.04204,20.053727,-0.000160,20.030220,0.8951,0.314,3.04204,0.00000
1603.00,3.04137,20.053727,-0.000160,20.030185,0.8951,0.314,3.04137,0.00000
1604.00,3.03680,20.053705,-0.000155,20.030132,0.8951,0.314,3.03680,0.00000
1605.00,3.02886,20.053832,-0.000153,20.030188,0.8951,0.314,3.02886,0.00000
1606.00,3.01894,20.053841,-0.000151,20.030218,0.8951,0.314,3.01894,0.00000
1607.00,3.00538,20.053999,-0.000147,20.030320,0.8951,0.314,3.00538,0.00000
1608.00,2.99493,20.054036,-0.000148,20.030348,0.8952,0.314,2.99493,0.00000
1609.00,2.98917,20.054089,-0.000149,20.030441,0.8951,0.314,2.98917,0.00000
1610.00,2.98933,20.054014,-0.000153,20.030362,0.8951,0.314,2.98933,0.00000
1611.00,2.99370,20.054077,-0.000153,20.030334,0.8951,0.314,2.99370,0.00000
1612.00,3.00251,20.054016,-0.000153,20.030279,0.8951,0.314,3.00251,0.00000
1613.00,3.01038,20.054038,-0.000148,20.030309,0.8951,0.314,3.01038,0.00000
1614.00,3.01791,20.054026,-0.000148,20.030272,0.8951,0.314,3.01791,0.00000
1615.00,3.02335,20.054041,-0.000146,20.030307,0.8951,0.314,3.02335,0.00000
1616.00,3.02731,20.053977,-0.000149,20.030278,0.8951,0.314,3.02731,0.00000
1617.00,3.02909,20.053967,-0.000151,20.030266,0.8950,0.314,3.02909,0.00000
1618.00,3.02913,20.053966,-0.000159,20.030240,0.8950,0.315,3.02913,0.00000
1619.00,3.02955,20.053975,-0.000161,20.030199,0.8950,0.315,3.02955,0.00000
1620.00,3.02918,20.054045,-0.000158,20.030216,0.8950,0.315,3.02918,0.00000
1621.00,3.02940,20.054147,-0.000155,20.030294,0.8950,0.315,3.02940,0.00000
1622.00,3.02974,20.054204,-0.000156,20.030326,0.8950,0.315,3.02974,0.00000
1623.00,3.03153,20.054257,-0.000150,20.030363,0.8950,0.315,3.03153,0.00000
1624.00,3.03246,20.054347,-0.000151,20.030479,0.8950,0.315,3.03246,0.00000
1625.00,3.03334,20.054313,-0.000153,20.030483,0.8949,0.315,3.03334,0.00000
1626.00,3.03419,20.054283,-0.000153,20.030457,0.8949,0.315,3.03419,0.00000
1627.00,3.03479,20.054291,-0.000154,20.030497,0.8949,0.315,3.03479,0.00000
1628.00,3.03500,20.054201,-0.000157,20.030402,0.8949,0.315,3.03500,0.00000
1629.00,3.03490,20.054079,-0.000159,20.030257,0.8949,0.315,3.03490,0.00000
1630.00,3.03591,20.054062,-0.000160,20.030216,0.8948,0.315,3.03591,0.00000
1631.00,3.03565,20.054051,-0.000163,20.030182,0.8948,0.315,3.03565,0.00000
1632.00,3.03564,20.054032,-0.000162,20.030125,0.8948,0.315,3.03564,0.00000
1633.00,3.03575,20.054068,-0.000164,20.030157,0.8948,0.315,3.03575,0.00000
1634.00,3.03555,20.054196,-0.000164,20.030287,0.8947,0.315,3.03555,0.00000
1635.00,3.03466,20.054187,-0.000167,20.030265,0.8947,0.316,3.03466,0.00000
1636.00,3.03529,20.054176,-0.000170,20.030212,0.8947,0.316,3.03529,0.00000
1637.00,3.03639,20.054223,-0.000170,20.030275,0.8947,0.316,3.03639,0.00000
1638.00,3.03665,20.054197,-0.000168,20.030230,0.8947,0.316,3.03665,0.00000
1639.00,3.03809,20.054170,-0.000168,20.030166,0.8947,0.316,3.03809,0.00000
1640.00,3.04007,20.054178,-0.000164,20.030162,0.8947,0.316,3.04007,0.00000
1641.00,3.04057,20.054207,-0.000161,20.030186,0.8947,0.316,3.04057,0.00000
1642.00,3.04034,20.054219,-0.000164,20.030117,0.8947,0.316,3.04034,0.00000
1643.00,3.04074,20.054268,-0.000167,20.030164,0.8947,0.316,3.04074,0.00000
1644.00,3.04034,20.054400,-0.000167,20.030249,0.8948,0.316,3.04034,0.00000
1645.00,3.03933,20.054424,-0.000169,20.030218,0.8948,0.317,3.03933,0.00000
1646.00,3.03891,20.054415,-0.000169,20.030267,0.8948,0.317,3.03891,0.00000
1647.00,3.03871,20.054398,-0.000160,20.030273,0.8948,0.316,3.03871,0.00000
1648.00,3.03878,20.054428,-0.000158,20.030249,0.8948,0.316,3.03878,0.00000
1649.00,3.03899,20.054309,-0.000155,20.030130,0.8948,0.316,3.03899,0.00000
1650.00,3.03957,20.054316,-0.000156,20.030093,0.8948,0.316,3.03957,0.00000
1651.00,3.04024,20.054340,-0.000157,20.030039,0.8948,0.316,3.04024,0.00000
1652.00,3.04116,20.054335,-0.000161,20.030008,0.8948,0.316,3.04116,0.00000
1653.00,3.04156,20.054363,-0.000163,20.030022,0.8948,0.317,3.04156,0.00000
1654.00,3.04201,20.054390,-0.000162,20.030028,0.8948,0.317,3.04201,0.00000
1655.00,3.04151,20.054465,-0.000159,20.030125,0.8947,0.316,3.04151,0.00000
1656.00,3.04104,20.054534,-0.000159,20.030201,0.8947,0.316,3.04104,0.00000
1657.00,3.04069,20.054523,-0.000161,20.030200,0.8947,0.317,3.04069,0.00000
1658.00,3.04057,20.054520,-0.000158,20.030169,0.8947,0.317,3.04057,0.00000
1659.00,3.03996,20.054578,-0.000158,20.030200,0.8947,0.317,3.03996,0.00000
1660.00,3.04124,20.054571,-0.000158,20.030203,0.8947,0.317,3.04124,0.00000
1661.00,3.04152,20.054607,-0.000160,20.030175,0.8947,0.317,3.04152,0.00000
1662.00,3.04157,20.054691,-0.000161,20.030205,0.8947,0.317,3.04157,0.00000
1663.00,3.04063,20.054713,-0.000163,20.030209,0.8946,0.317,3.04063,0.00000
1664.00,3.04050,20.054721,-0.000169,20.030214,0.8946,0.317,3.04050,0.00000
1665.00,3.03887,20.054726,-0.000172,20.030162,0.8945,0.318,3.03887,0.00000
1666.00,3.03931,20.054734,-0.000168,20.030164,0.8945,0.317,3.03931,0.00000
1667.00,3.03963,20.054821,-0.000164,20.030226,0.8945,0.317,3.03963,0.00000
1668.00,3.04060,20.054844,-0.000164,20.030265,0.8945,0.317,3.04060,0.00000
1669.00,3.04042,20.054853,-0.000162,20.030262,0.8945,0.317,3.04042,0.00000
1670.00,3.04106,20.054863,-0.000158,20.030242,0.8944,0.317,3.04106,0.00000
1671.00,3.04125,20.054854,-0.000163,20.030213,0.8944,0.318,3.04125,0.00000
1672.00,3.04085,20.054838,-0.000165,20.030179,0.8944,0.318,3.04085,0.00000
1673.00,3.04059,20.054869,-0.000163,20.030192,0.8944,0.318,3.04059,0.00000
1674.00,3.04045,20.054887,-0.000162,20.030148,0.8943,0.318,3.04045,0.00000
1675.00,3.04079,20.054923,-0.000164,20.030138,0.8943,0.318,3.04079,0.00000
1676.00,3.04123,20.054948,-0.000160,20.030125,0.8942,0.318,3.04123,0.00000
1677.00,3.04221,20.054974,-0.000161,20.030139,0.8942,0.318,3.04221,0.00000
1678.00,3.04226,20.055021,-0.000160,20.030114,0.8942,0.318,3.04226,0.00000
1679.00,3.04308,20.055020,-0.000157,20.030152,0.8942,0.318,3.04308,0.00000
1680.00,3.04342,20.055063,-0.000155,20.030223,0.8943,0.318,3.04342,0.00000
1681.00,3.04254,20.055097,-0.000157,20.030281,0.8943,0.318,3.04254,0.00000
1682.00,3.04113,20.055111,-0.000154,20.030286,0.8943,0.318,3.04113,0.00000
1683.00,3.04060,20.055096,-0.000154,20.030281,0.8943,0.318,3.04060,0.00000
1684.00,3.04004,20.055161,-0.000154,20.030321,0.8944,0.318,3.04004,0.00000
1685.00,3.03908,20.055265,-0.000153,20.030404,0.8944,0.318,3.03908,0.00000
1686.00,3.03828,20.055265,-0.000153,20.030396,0.8944,0.318,3.03828,0.00000
1687.00,3.03872,20.055306,-0.000153,20.030381,0.8944,0.318,3.03872,0.00000
1688.00,3.03909,20.055388,-0.000154,20.030460,0.8945,0.318,3.03909,0.00000
1689.00,3.03915,20.055382,-0.000155,20.030432,0.8946,0.318,3.03915,0.00000
1690.00,3.03934,20.055301,-0.000159,20.030339,0.8946,0.319,3.03934,0.00000
1691.00,3.03952,20.055389,-0.000158,20.030330,0.8947,0.319,3.03952,0.00000
1692.00,3.03925,20.055409,-0.000160,20.030305,0.8948,0.319,3.03925,0.00000
1693.00,3.03943,20.055390,-0.000159,20.030256,0.8948,0.319,3.03943,0.00000
1694.00,3.04070,20.055400,-0.000160,20.030233,0.8949,0.319,3.04070,0.00000
1695.00,3.04132,20.055462,-0.000162,20.030234,0.8950,0.319,3.04132,0.00000
1696.00,3.04242,20.055438,-0.000162,20.030253,0.8951,0.319,3.04242,0.00000
1697.00,3.04248,20.055428,-0.000159,20.030273,0.8951,0.319,3.04248,0.00000
1698.00,3.04226,20.055441,-0.000157,20.030250,0.8952,0.319,3.04226,0.00000
1699.00,3.04145,20.055468,-0.000154,20.030264,0.8952,0.319,3.04145,0.00000
1700.00,3.04173,20.055494,-0.000148,20.030304,0.8953,0.319,3.04173,0.00000
1701.00,3.04132,20.055531,-0.000148,20.030302,0.8953,0.319,3.04132,0.00000
1702.00,3.04288,20.055533,-0.000146,20.030310,0.8954,0.319,3.04288,0.00000
1703.00,3.04339,20.055544,-0.000147,20.030298,0.8954,0.319,3.04339,0.00000
1704.00,3.04314,20.055617,-0.000148,20.030327,0.8955,0.319,3.04314,0.00000
1705.00,3.04171,20.055582,-0.000149,20.030305,0.8956,0.319,3.04171,0.00000
1706.00,3.04112,20.055447,-0.000146,20.030190,0.8956,0.319,3.04112,0.00000
1707.00,3.03946,20.055480,-0.000149,20.030150,0.8956,0.319,3.03946,0.00000
1708.00,3.03917,20.055504,-0.000151,20.030174,0.8957,0.319,3.03917,0.00000
1709.00,3.04001,20.055521,-0.000153,20.030181,0.8957,0.319,3.04001,0.00000
1710.00,3.04068,20.055491,-0.000157,20.030143,0.8958,0.320,3.04068,0.00000
1711.00,3.04096,20.055656,-0.000161,20.030289,0.8958,0.320,3.04096,0.00000
1712.00,3.04191,20.055633,-0.000160,20.030283,0.8959,0.320,3.04191,0.00000
1713.00,3.04165,20.055588,-0.000156,20.030259,0.8959,0.320,3.04165,0.00000
1714.00,3.04126,20.055609,-0.000155,20.030249,0.8959,0.320,3.04126,0.00000
1715.00,3.04145,20.055728,-0.000154,20.030306,0.8959,0.320,3.04145,0.00000
1716.00,3.04208,20.055630,-0.000153,20.030183,0.8960,0.320,3.04208,0.00000
1717.00,3.04206,20.055633,-0.000154,20.030230,0.8960,0.320,3.04206,0.00000
1718.00,3.04220,20.055714,-0.000156,20.030249,0.8960,0.320,3.04220,0.00000
1719.00,3.04177,20.055680,-0.000158,20.030243,0.8960,0.320,3.04177,0.00000
1720.00,3.04103,20.055724,-0.000157,20.030270,0.8960,0.320,3.04103,0.00000
1721.00,3.04044,20.055894,-0.000156,20.030422,0.8961,0.320,3.04044,0.00000
1722.00,3.03945,20.056021,-0.000157,20.030478,0.8961,0.320,3.03945,0.00000
1723.00,3.03938,20.056082,-0.000159,20.030487,0.8961,0.320,3.03938,0.00000
1724.00,3.04030,20.056163,-0.000159,20.030507,0.8961,0.320,3.04030,0.00000
1725.00,3.04070,20.056117,-0.000162,20.030397,0.8961,0.320,3.04070,0.00000
1726.00,3.04079,20.056058,-0.000163,20.030344,0.8961,0.321,3.04079,0.00000
1727.00,3.04145,20.056001,-0.000162,20.030229,0.8961,0.321,3.04145,0.00000
1728.00,3.04108,20.056066,-0.000159,20.030306,0.8961,0.321,3.04108,0.00000
1729.00,3.04027,20.056065,-0.000157,20.030301,0.8961,0.321,3.04027,0.00000
1730.00,3.04078,20.056098,-0.000151,20.030408,0.8961,0.320,3.04078,0.00000
1731.00,3.04070,20.056131,-0.000150,20.030424,0.8961,0.320,3.04070,0.00000
1732.00,3.04014,20.056201,-0.000148,20.030512,0.8961,0.320,3.04014,0.00000
1733.00,3.04130,20.056090,-0.000151,20.030417,0.8961,0.320,3.04130,0.00000
1734.00,3.04081,20.056091,-0.000152,20.030414,0.8961,0.320,3.04081,0.00000
1735.00,3.04000,20.056085,-0.000158,20.030323,0.8961,0.321,3.04000,0.00000
1736.00,3.03970,20.056099,-0.000162,20.030302,0.8961,0.321,3.03970,0.00000
1737.00,3.04021,20.056032,-0.000165,20.030270,0.8962,0.321,3.04021,0.00000
1738.00,3.03951,20.056163,-0.000164,20.030364,0.8962,0.321,3.03951,0.00000
1739.00,3.03988,20.056160,-0.000163,20.030376,0.8962,0.321,3.03988,0.00000
1740.00,3.03984,20.056175,-0.000160,20.030445,0.8963,0.321,3.03984,0.00000
1741.00,3.04064,20.056189,-0.000158,20.030450,0.8963,0.321,3.04064,0.00000
1742.00,3.04059,20.056273,-0.000156,20.030478,0.8963,0.321,3.04059,0.00000
1743.00,3.04053,20.056257,-0.000153,20.030480,0.8963,0.321,3.04053,0.00000
1744.00,3.04022,20.056317,-0.000154,20.030512,0.8963,0.321,3.04022,0.00000
1745.00,3.04029,20.056410,-0.000155,20.030524,0.8963,0.321,3.04029,0.00000
1746.00,3.03957,20.056389,-0.000153,20.030495,0.8962,0.321,3.03957,0.00000
1747.00,3.03936,20.056355,-0.000153,20.030416,0.8962,0.321,3.03936,0.00000
1748.00,3.03940,20.056322,-0.000156,20.030347,0.8962,0.321,3.03940,0.00000
1749.00,3.03974,20.056322,-0.000155,20.030328,0.8961,0.321,3.03974,0.00000
1750.00,3.04073,20.056331,-0.000151,20.030358,0.8961,0.321,3.04073,0.00000
1751.00,3.04007,20.056380,-0.000153,20.030341,0.8961,0.321,3.04007,0.00000
1752.00,3.03990,20.056394,-0.000155,20.030370,0.8961,0.321,3.03990,0.00000
1753.00,3.03999,20.056417,-0.000155,20.030360,0.8960,0.321,3.03999,0.00000
1754.00,3.04042,20.056476,-0.000158,20.030363,0.8960,0.321,3.04042,0.00000
1755.00,3.03992,20.056437,-0.000163,20.030280,0.8960,0.322,3.03992,0.00000
1756.00,3.04095,20.056484,-0.000163,20.030319,0.8960,0.322,3.04095,0.00000
1757.00,3.04162,20.056551,-0.000162,20.030326,0.8960,0.322,3.04162,0.00000
1758.00,3.04109,20.056661,-0.000164,20.030413,0.8960,0.322,3.04109,0.00000
1759.00,3.04171,20.056603,-0.000160,20.030333,0.8960,0.322,3.04171,0.00000
1760.00,3.04243,20.056680,-0.000159,20.030388,0.8960,0.322,3.04243,0.00000
1761.00,3.04218,20.056663,-0.000161,20.030316,0.8960,0.322,3.04218,0.00000
1762.00,3.04247,20.056705,-0.000161,20.030337,0.8959,0.322,3.04247,0.00000
1763.00,3.04335,20.056624,-0.000160,20.030234,0.8959,0.322,3.04335,0.00000
1764.00,3.04176,20.056624,-0.000162,20.030217,0.8959,0.322,3.04176,0.00000
1765.00,3.03999,20.056577,-0.000163,20.030115,0.8958,0.322,3.03999,0.00000
1766.00,3.03916,20.056646,-0.000164,20.030198,0.8958,0.322,3.03916,0.00000
1767.00,3.03777,20.056630,-0.000165,20.030199,0.8958,0.323,3.03777,0.00000
1768.00,3.03696,20.056658,-0.000165,20.030221,0.8958,0.323,3.03696,0.00000
1769.00,3.03745,20.056768,-0.000164,20.030322,0.8957,0.323,3.03745,0.00000
1770.00,3.03842,20.056780,-0.000160,20.030364,0.8957,0.323,3.03842,0.00000
1771.00,3.03995,20.056782,-0.000157,20.030371,0.8957,0.323,3.03995,0.00000
@11,2.0000,4.0, 1770.103 
1772.00,3.04115,20.056792,-0.000152,20.030349,0.8957,0.322,3.04115,0.00000
1773.00,3.04128,20.056836,-0.000150,20.030383,0.8957,0.322,3.04128,0.00000
1774.00,3.03875,20.056791,-0.000151,20.030306,0.8956,0.322,3.03875,0.00000
1775.00,3.03297,20.056858,-0.000150,20.030362,0.8956,0.323,3.03297,0.00000
1776.00,3.02348,20.056953,-0.000153,20.030409,0.8956,0.323,3.02348,0.00000
1777.00,3.01204,20.056923,-0.000156,20.030389,0.8956,0.323,3.01204,0.00000
1778.00,3.00188,20.056846,-0.000159,20.030361,0.8955,0.323,3.00188,0.00000
1779.00,2.99653,20.056915,-0.000158,20.030421,0.8955,0.323,2.99653,0.00000
1780.00,2.99607,20.056895,-0.000160,20.030400,0.8955,0.323,2.99607,0.00000
1781.00,3.00085,20.056799,-0.000158,20.030309,0.8954,0.323,3.00085,0.00000
1782.00,3.00885,20.056915,-0.000159,20.030370,0.8954,0.323,3.00885,0.00000
1783.00,3.01682,20.056939,-0.000159,20.030352,0.8953,0.323,3.01682,0.00000
1784.00,3.02250,20.056922,-0.000160,20.030316,0.8953,0.323,3.02250,0.00000
1785.00,3.02775,20.056853,-0.000159,20.030238,0.8953,0.323,3.02775,0.00000
1786.00,3.03093,20.056874,-0.000159,20.030245,0.8952,0.323,3.03093,0.00000
1787.00,3.03256,20.056798,-0.000160,20.030165,0.8952,0.323,3.03256,0.00000
1788.00,3.03296,20.056900,-0.000158,20.030207,0.8951,0.323,3.03296,0.00000
1789.00,3.03350,20.056858,-0.000156,20.030194,0.8951,0.323,3.03350,0.00000
1790.00,3.03293,20.056858,-0.000157,20.030162,0.8951,0.324,3.03293,0.00000
1791.00,3.03215,20.056942,-0.000159,20.030220,0.8951,0.324,3.03215,0.00000
1792.00,3.03208,20.056933,-0.000157,20.030213,0.8951,0.324,3.03208,0.00000
1793.00,3.03250,20.056929,-0.000157,20.030193,0.8951,0.324,3.03250,0.00000
1794.00,3.03231,20.057000,-0.000155,20.030237,0.8951,0.324,3.03231,0.00000
1795.00,3.03325,20.057102,-0.000156,20.030318,0.8951,0.324,3.03325,0.00000
1796.00,3.03387,20.057047,-0.000156,20.030292,0.8951,0.324,3.03387,0.00000
1797.00,3.03409,20.057146,-0.000157,20.030383,0.8951,0.324,3.03409,0.00000
1798.00,3.03515,20.057204,-0.000159,20.030451,0.8951,0.324,3.03515,0.00000
1799.00,3.03651,20.057231,-0.000162,20.030490,0.8951,0.324,3.03651,0.00000
1800.00,3.03676,20.057245,-0.000162,20.030484,0.8951,0.324,3.03676,0.00000
1801.00,3.03695,20.057316,-0.000162,20.030499,0.8951,0.324,3.03695,0.00000
1802.00,3.03669,20.057362,-0.000160,20.030503,0.8951,0.324,3.03669,0.00000
1803.00,3.03652,20.057297,-0.000158,20.030395,0.8951,0.324,3.03652,0.00000
1804.00,3.03640,20.057353,-0.000155,20.030351,0.8952,0.324,3.03640,0.00000
1805.00,3.03528,20.057406,-0.000155,20.030392,0.8952,0.324,3.03528,0.00000
1806.00,3.03482,20.057356,-0.000152,20.030343,0.8953,0.324,3.03482,0.00000
1807.00,3.03583,20.057329,-0.000153,20.030297,0.8953,0.324,3.03583,0.00000
1808.00,3.03563,20.057371,-0.000156,20.030320,0.8954,0.324,3.03563,0.00000
1809.00,3.03621,20.057370,-0.000154,20.030328,0.8954,0.324,3.03621,0.00000
1810.00,3.03714,20.057346,-0.000155,20.030296,0.8955,0.324,3.03714,0.00000
1811.00,3.03767,20.057423,-0.000156,20.030367,0.8955,0.324,3.03767,0.00000
1812.00,3.03707,20.057432,-0.000155,20.030388,0.8955,0.324,3.03707,0.00000
1813.00,3.03700,20.057476,-0.000154,20.030371,0.8956,0.325,3.03700,0.00000
1814.00,3.03594,20.057433,-0.000156,20.030322,0.8956,0.325,3.03594,0.00000
1815.00,3.03579,20.057527,-0.000153,20.030367,0.8956,0.325,3.03579,0.00000
1816.00,3.03579,20.057506,-0.000151,20.030280,0.8957,0.324,3.03579,0.00000
1817.00,3.03669,20.057556,-0.000151,20.030291,0.8957,0.324,3.03669,0.00000
1818.00,3.03824,20.057534,-0.000153,20.030351,0.8957,0.325,3.03824,0.00000
1819.00,3.03870,20.057610,-0.000159,20.030405,0.8958,0.325,3.03870,0.00000
1820.00,3.03819,20.057617,-0.000164,20.030387,0.8958,0.325,3.03819,0.00000
1821.00,3.03850,20.057624,-0.000164,20.030398,0.8958,0.325,3.03850,0.00000
1822.00,3.03869,20.057588,-0.000161,20.030337,0.8958,0.325,3.03869,0.00000
1823.00,3.03819,20.057681,-0.000155,20.030333,0.8959,0.325,3.03819,0.00000
1824.00,3.03901,20.057705,-0.000152,20.030323,0.8959,0.325,3.03901,0.00000
1825.00,3.04055,20.057677,-0.000152,20.030250,0.8959,0.325,3.04055,0.00000
1826.00,3.04074,20.057722,-0.000157,20.030211,0.8959,0.325,3.04074,0.00000
1827.00,3.03973,20.057778,-0.000162,20.030198,0.8959,0.325,3.03973,0.00000
1828.00,3.03955,20.057762,-0.000165,20.030185,0.8959,0.325,3.03955,0.00000
1829.00,3.03988,20.057822,-0.000167,20.030215,0.8959,0.326,3.03988,0.00000
1830.00,3.03929,20.057828,-0.000165,20.030271,0.8960,0.326,3.03929,0.00000
1831.00,3.03865,20.057860,-0.000163,20.030327,0.8960,0.326,3.03865,0.00000
1832.00,3.03923,20.057844,-0.000165,20.030353,0.8960,0.326,3.03923,0.00000
1833.00,3.03898,20.057817,-0.000167,20.030296,0.8959,0.326,3.03898,0.00000
1834.00,3.03825,20.057717,-0.000167,20.030196,0.8959,0.326,3.03825,0.00000
1835.00,3.03823,20.057739,-0.000167,20.030228,0.8959,0.326,3.03823,0.00000
1836.00,3.03887,20.057713,-0.000168,20.030213,0.8959,0.326,3.03887,0.00000
1837.00,3.03973,20.057703,-0.000169,20.030133,0.8958,0.326,3.03973,0.00000
1838.00,3.03954,20.057701,-0.000170,20.030102,0.8958,0.326,3.03954,0.00000
1839.00,3.03964,20.057726,-0.000167,20.030093,0.8957,0.326,3.03964,0.00000
1840.00,3.03895,20.057747,-0.000162,20.030045,0.8957,0.326,3.03895,0.00000
1841.00,3.03926,20.057803,-0.000161,20.030076,0.8957,0.326,3.03926,0.00000
1842.00,3.03894,20.057873,-0.000158,20.030153,0.8957,0.326,3.03894,0.00000
1843.00,3.03922,20.057923,-0.000160,20.030192,0.8957,0.326,3.03922,0.00000
1844.00,3.03942,20.057847,-0.000165,20.030109,0.8956,0.326,3.03942,0.00000
1845.00,3.04023,20.057773,-0.000170,20.030024,0.8956,0.327,3.04023,0.00000
1846.00,3.04001,20.057854,-0.000171,20.030068,0.8956,0.327,3.04001,0.00000
1847.00,3.03885,20.057772,-0.000170,20.030011,0.8955,0.327,3.03885,0.00000
1848.00,3.03899,20.057783,-0.000164,20.030037,0.8955,0.327,3.03899,0.00000
1849.00,3.03831,20.057854,-0.000161,20.030119,0.8955,0.327,3.03831,0.00000
1850.00,3.03796,20.057996,-0.000161,20.030198,0.8955,0.327,3.03796,0.00000
1851.00,3.03736,20.057871,-0.000161,20.030100,0.8955,0.327,3.03736,0.00000
1852.00,3.03767,20.057943,-0.000164,20.030111,0.8955,0.327,3.03767,0.00000
1853.00,3.03739,20.057974,-0.000167,20.030117,0.8955,0.327,3.03739,0.00000
1854.00,3.03717,20.058005,-0.000166,20.030144,0.8955,0.327,3.03717,0.00000
1855.00,3.03705,20.057974,-0.000162,20.030146,0.8955,0.327,3.03705,0.00000
1856.00,3.03694,20.058053,-0.000160,20.030215,0.8955,0.327,3.03694,0.00000
1857.00,3.03734,20.058084,-0.000156,20.030263,0.8955,0.327,3.03734,0.00000
1858.00,3.03757,20.058095,-0.000152,20.030270,0.8955,0.327,3.03757,0.00000
1859.00,3.03742,20.058157,-0.000152,20.030297,0.8954,0.327,3.03742,0.00000
1860.00,3.03698,20.058206,-0.000152,20.030309,0.8954,0.327,3.03698,0.00000
1861.00,3.03672,20.058186,-0.000148,20.030212,0.8954,0.327,3.03672,0.00000
1862.00,3.03571,20.058243,-0.000147,20.030229,0.8954,0.327,3.03571,0.00000
1863.00,3.03530,20.058286,-0.000149,20.030222,0.8953,0.327,3.03530,0.00000
1864.00,3.03576,20.058258,-0.000146,20.030195,0.8953,0.327,3.03576,0.00000
1865.00,3.03650,20.058234,-0.000150,20.030147,0.8953,0.327,3.03650,0.00000
1866.00,3.03709,20.058214,-0.000152,20.030191,0.8953,0.327,3.03709,0.00000
1867.00,3.03801,20.058220,-0.000152,20.030193,0.8952,0.327,3.03801,0.00000
1868.00,3.03759,20.058264,-0.000153,20.030250,0.8952,0.327,3.03759,0.00000
1869.00,3.03801,20.058255,-0.000155,20.030201,0.8951,0.327,3.03801,0.00000
1870.00,3.03803,20.058284,-0.000151,20.030169,0.8951,0.327,3.03803,0.00000
1871.00,3.03744,20.058367,-0.000151,20.030184,0.8950,0.327,3.03744,0.00000
1872.00,3.03673,20.058425,-0.000155,20.030229,0.8949,0.327,3.03673,0.00000
1873.00,3.03705,20.058397,-0.000154,20.030186,0.8949,0.327,3.03705,0.00000
1874.00,3.03785,20.058424,-0.000153,20.030191,0.8948,0.327,3.03785,0.00000
1875.00,3.03811,20.058523,-0.000151,20.030321,0.8947,0.327,3.03811,0.00000
1876.00,3.03922,20.058529,-0.000150,20.030285,0.8947,0.327,3.03922,0.00000
1877.00,3.04088,20.058468,-0.000150,20.030215,0.8946,0.327,3.04088,0.00000
1878.00,3.04185,20.058512,-0.000151,20.030228,0.8945,0.327,3.04185,0.00000
1879.00,3.04162,20.058596,-0.000151,20.030306,0.8945,0.327,3.04162,0.00000
1880.00,3.04122,20.058540,-0.000157,20.030208,0.8944,0.328,3.04122,0.00000
1881.00,3.04032,20.058546,-0.000158,20.030241,0.8943,0.328,3.04032,0.00000
1882.00,3.03961,20.058587,-0.000154,20.030224,0.8943,0.328,3.03961,0.00000
1883.00,3.03951,20.058647,-0.000153,20.030259,0.8942,0.328,3.03951,0.00000
1884.00,3.03884,20.058635,-0.000151,20.030238,0.8942,0.328,3.03884,0.00000
1885.00,3.03803,20.058690,-0.000148,20.030326,0.8941,0.327,3.03803,0.00000
1886.00,3.03898,20.058753,-0.000151,20.030402,0.8940,0.327,3.03898,0.00000
1887.00,3.03929,20.058716,-0.000151,20.030398,0.8940,0.327,3.03929,0.00000
1888.00,3.03851,20.058648,-0.000148,20.030317,0.8939,0.327,3.03851,0.00000
1889.00,3.03858,20.058609,-0.000148,20.030293,0.8938,0.327,3.03858,0.00000
1890.00,3.03967,20.058601,-0.000150,20.030247,0.8938,0.327,3.03967,0.00000
1891.00,3.03980,20.058537,-0.000144,20.030123,0.8937,0.327,3.03980,0.00000
1892.00,3.03946,20.058600,-0.000143,20.030179,0.8937,0.327,3.03946,0.00000
1893.00,3.03936,20.058643,-0.000145,20.030176,0.8936,0.327,3.03936,0.00000
1894.00,3.03916,20.058710,-0.000147,20.030225,0.8936,0.327,3.03916,0.00000
1895.00,3.03982,20.058738,-0.000148,20.030270,0.8936,0.327,3.03982,0.00000
1896.00,3.03972,20.058760,-0.000153,20.030262,0.8936,0.328,3.03972,0.00000
1897.00,3.03967,20.058746,-0.000155,20.030190,0.8935,0.328,3.03967,0.00000
1898.00,3.03995,20.058742,-0.000156,20.030187,0.8935,0.328,3.03995,0.00000
1899.00,3.04071,20.058747,-0.000157,20.030147,0.8935,0.328,3.04071,0.00000
1900.00,3.03914,20.058791,-0.000155,20.030137,0.8934,0.328,3.03914,0.00000
1901.00,3.03848,20.058789,-0.000155,20.030116,0.8934,0.328,3.03848,0.00000
1902.00,3.03805,20.058847,-0.000156,20.030196,0.8934,0.328,3.03805,0.00000
1903.00,3.03766,20.058781,-0.000155,20.030168,0.8934,0.328,3.03766,0.00000
1904.00,3.03724,20.058812,-0.000154,20.030212,0.8934,0.328,3.03724,0.00000
1905.00,3.03811,20.058787,-0.000154,20.030206,0.8934,0.328,3.03811,0.00000
1906.00,3.03881,20.058807,-0.000155,20.030261,0.8934,0.328,3.03881,0.00000
1907.00,3.03995,20.058819,-0.000154,20.030191,0.8934,0.328,3.03995,0.00000
1908.00,3.04101,20.058822,-0.000156,20.030128,0.8933,0.328,3.04101,0.00000
1909.00,3.04218,20.058814,-0.000159,20.030033,0.8933,0.328,3.04218,0.00000
1910.00,3.04219,20.058761,-0.000160,20.029928,0.8933,0.328,3.04219,0.00000
1911.00,3.04154,20.058833,-0.000158,20.029930,0.8933,0.328,3.04154,0.00000
1912.00,3.04025,20.058823,-0.000159,20.029969,0.8933,0.329,3.04025,0.00000
1913.00,3.03923,20.058934,-0.000161,20.030090,0.8932,0.329,3.03923,0.00000
1914.00,3.03802,20.058961,-0.000158,20.030126,0.8932,0.329,3.03802,0.00000
1915.00,3.03854,20.059058,-0.000158,20.030187,0.8932,0.329,3.03854,0.00000
1916.00,3.03922,20.059091,-0.000157,20.030217,0.8931,0.329,3.03922,0.00000
1917.00,3.04027,20.059125,-0.000159,20.030205,0.8931,0.329,3.04027,0.00000
1918.00,3.04105,20.059127,-0.000155,20.030155,0.8931,0.329,3.04105,0.00000
1919.00,3.04124,20.059173,-0.000155,20.030175,0.8930,0.329,3.04124,0.00000
1920.00,3.04089,20.059208,-0.000156,20.030184,0.8930,0.329,3.04089,0.00000
1921.00,3.04122,20.059245,-0.000161,20.030172,0.8929,0.329,3.04122,0.00000
1922.00,3.04105,20.059239,-0.000163,20.030184,0.8929,0.329,3.04105,0.00000
1923.00,3.04090,20.059227,-0.000163,20.030171,0.8928,0.329,3.04090,0.00000
1924.00,3.04031,20.059265,-0.000166,20.030188,0.8928,0.330,3.04031,0.00000
1925.00,3.04038,20.059219,-0.000166,20.030139,0.8928,0.330,3.04038,0.00000
1926.00,3.03877,20.059230,-0.000161,20.030142,0.8927,0.329,3.03877,0.00000
1927.00,3.03814,20.059323,-0.000157,20.030139,0.8927,0.329,3.03814,0.00000
1928.00,3.03839,20.059411,-0.000158,20.030218,0.8927,0.329,3.03839,0.00000
1929.00,3.03926,20.059454,-0.000158,20.030195,0.8926,0.330,3.03926,0.00000
1930.00,3.03903,20.059494,-0.000162,20.030205,0.8926,0.330,3.03903,0.00000
1931.00,3.04025,20.059440,-0.000167,20.030110,0.8925,0.330,3.04025,0.00000
1932.00,3.04090,20.059419,-0.000168,20.030072,0.8925,0.330,3.04090,0.00000
1933.00,3.04038,20.059432,-0.000167,20.030062,0.8925,0.330,3.04038,0.00000
1934.00,3.03988,20.059463,-0.000170,20.030104,0.8924,0.330,3.03988,0.00000
1935.00,3.04009,20.059483,-0.000165,20.030117,0.8924,0.330,3.04009,0.00000
1936.00,3.04003,20.059539,-0.000161,20.030183,0.8924,0.330,3.04003,0.00000
1937.00,3.04030,20.059546,-0.000159,20.030222,0.8923,0.330,3.04030,0.00000
1938.00,3.04031,20.059542,-0.000161,20.030190,0.8923,0.330,3.04031,0.00000
1939.00,3.04009,20.059459,-0.000158,20.030132,0.8923,0.330,3.04009,0.00000
1940.00,3.03981,20.059490,-0.000159,20.030157,0.8922,0.330,3.03981,0.00000
1941.00,3.03902,20.059538,-0.000161,20.030193,0.8922,0.330,3.03902,0.00000
@12,2.0000,4.0, 1940.067 
1942.00,3.03824,20.059549,-0.000161,20.030160,0.8922,0.331,3.03824,0.00000
1943.00,3.03853,20.059561,-0.000156,20.030152,0.8922,0.330,3.03853,0.00000
1944.00,3.03707,20.059629,-0.000152,20.030198,0.8922,0.330,3.03707,0.00000
1945.00,3.03198,20.059733,-0.000151,20.030265,0.8922,0.330,3.03198,0.00000
1946.00,3.02483,20.059778,-0.000151,20.030262,0.8922,0.330,3.02483,0.00000
1947.00,3.01563,20.059796,-0.000154,20.030280,0.8921,0.330,3.01563,0.00000
1948.00,3.00646,20.059840,-0.000160,20.030243,0.8921,0.331,3.00646,0.00000
1949.00,3.00153,20.059991,-0.000167,20.030318,0.8921,0.331,3.00153,0.00000
1950.00,3.00233,20.059896,-0.000169,20.030192,0.8920,0.331,3.00233,0.00000
1951.00,3.00648,20.059862,-0.000170,20.030167,0.8920,0.332,3.00648,0.00000
1952.00,3.01340,20.059895,-0.000168,20.030169,0.8920,0.332,3.01340,0.00000
1953.00,3.02098,20.059866,-0.000163,20.030159,0.8920,0.332,3.02098,0.00000
1954.00,3.02712,20.059715,-0.000157,20.030023,0.8920,0.331,3.02712,0.00000
1955.00,3.03107,20.059786,-0.000157,20.030070,0.8919,0.331,3.03107,0.00000
1956.00,3.03335,20.059700,-0.000157,20.029974,0.8919,0.331,3.03335,0.00000
1957.00,3.03484,20.059682,-0.000159,20.029909,0.8919,0.331,3.03484,0.00000
1958.00,3.03493,20.059759,-0.000163,20.029955,0.8918,0.331,3.03493,0.00000
1959.00,3.03376,20.059803,-0.000166,20.029937,0.8918,0.332,3.03376,0.00000
1960.00,3.03306,20.059819,-0.000167,20.029911,0.8917,0.332,3.03306,0.00000
1961.00,3.03295,20.060012,-0.000166,20.030066,0.8917,0.332,3.03295,0.00000
1962.00,3.03315,20.060120,-0.000163,20.030157,0.8916,0.332,3.03315,0.00000
1963.00,3.03301,20.060108,-0.000162,20.030147,0.8916,0.332,3.03301,0.00000
1964.00,3.03305,20.060083,-0.000161,20.030151,0.8916,0.332,3.03305,0.00000
1965.00,3.03266,20.060096,-0.000161,20.030210,0.8915,0.332,3.03266,0.00000
1966.00,3.03347,20.059981,-0.000160,20.030079,0.8915,0.332,3.03347,0.00000
1967.00,3.03331,20.059881,-0.000159,20.029987,0.8915,0.332,3.03331,0.00000
1968.00,3.03425,20.059945,-0.000158,20.030024,0.8914,0.332,3.03425,0.00000
1969.00,3.03425,20.059894,-0.000159,20.029980,0.8914,0.332,3.03425,0.00000
1970.00,3.03533,20.059827,-0.000158,20.029877,0.8914,0.332,3.03533,0.00000
1971.00,3.03465,20.059887,-0.000160,20.029923,0.8913,0.332,3.03465,0.00000
1972.00,3.03474,20.059974,-0.000164,20.029989,0.8913,0.332,3.03474,0.00000
1973.00,3.03458,20.059979,-0.000163,20.029996,0.8913,0.332,3.03458,0.00000
1974.00,3.03525,20.060127,-0.000160,20.030096,0.8912,0.332,3.03525,0.00000
1975.00,3.03510,20.060228,-0.000160,20.030156,0.8912,0.332,3.03510,0.00000
1976.00,3.03521,20.060247,-0.000161,20.030123,0.8912,0.332,3.03521,0.00000
1977.00,3.03561,20.060306,-0.000156,20.030106,0.8912,0.332,3.03561,0.00000
1978.00,3.03600,20.060310,-0.000155,20.030090,0.8911,0.332,3.03600,0.00000
1979.00,3.03575,20.060306,-0.000156,20.030040,0.8911,0.332,3.03575,0.00000
1980.00,3.03580,20.060276,-0.000156,20.029998,0.8911,0.332,3.03580,0.00000
1981.00,3.03655,20.060352,-0.000154,20.030041,0.8911,0.332,3.03655,0.00000
1982.00,3.03715,20.060329,-0.000157,20.030014,0.8911,0.332,3.03715,0.00000
1983.00,3.03713,20.060246,-0.000156,20.029924,0.8911,0.332,3.03713,0.00000
1984.00,3.03778,20.060210,-0.000157,20.029932,0.8911,0.332,3.03778,0.00000
1985.00,3.03786,20.060252,-0.000158,20.029988,0.8911,0.332,3.03786,0.00000
1986.00,3.03816,20.060153,-0.000157,20.029924,0.8911,0.332,3.03816,0.00000
1987.00,3.03743,20.060158,-0.000156,20.029973,0.8911,0.332,3.03743,0.00000
1988.00,3.03756,20.060260,-0.000159,20.030040,0.8911,0.333,3.03756,0.00000
1989.00,3.03745,20.060273,-0.000158,20.030042,0.8911,0.333,3.03745,0.00000
1990.00,3.03718,20.060265,-0.000156,20.030046,0.8910,0.333,3.03718,0.00000
1991.00,3.03690,20.060412,-0.000154,20.030152,0.8910,0.332,3.03690,0.00000
1992.00,3.03705,20.060424,-0.000152,20.030143,0.8910,0.332,3.03705,0.00000
1993.00,3.03747,20.060369,-0.000151,20.030082,0.8911,0.332,3.03747,0.00000
1994.00,3.03832,20.060450,-0.000150,20.030115,0.8911,0.332,3.03832,0.00000
1995.00,3.03896,20.060480,-0.000150,20.030106,0.8911,0.332,3.03896,0.00000
1996.00,3.03919,20.060429,-0.000153,20.030050,0.8911,0.333,3.03919,0.00000
1997.00,3.03891,20.060484,-0.000156,20.030067,0.8911,0.333,3.03891,0.00000
1998.00,3.03894,20.060671,-0.000158,20.030206,0.8912,0.333,3.03894,0.00000
1999.00,3.03786,20.060715,-0.000161,20.030202,0.8912,0.333,3.03786,0.00000
2000.00,3.03787,20.060738,-0.000161,20.030223,0.8912,0.333,3.03787,0.00000
2001.00,3.03838,20.060746,-0.000159,20.030197,0.8913,0.333,3.03838,0.00000
2002.00,3.03831,20.060662,-0.000160,20.030104,0.8913,0.333,3.03831,0.00000
2003.00,3.03821,20.060610,-0.000155,20.030011,0.8913,0.333,3.03821,0.00000
2004.00,3.03867,20.060556,-0.000153,20.029944,0.8913,0.333,3.03867,0.00000
2005.00,3.03905,20.060588,-0.000153,20.029918,0.8913,0.333,3.03905,0.00000
2006.00,3.03824,20.060657,-0.000152,20.029980,0.8913,0.333,3.03824,0.00000
2007.00,3.03853,20.060740,-0.000153,20.030079,0.8913,0.333,3.03853,0.00000
2008.00,3.03783,20.060727,-0.000155,20.030128,0.8914,0.333,3.03783,0.00000
2009.00,3.03801,20.060680,-0.000156,20.030136,0.8914,0.333,3.03801,0.00000
2010.00,3.03760,20.060658,-0.000156,20.030106,0.8914,0.333,3.03760,0.00000
2011.00,3.03807,20.060641,-0.000159,20.030069,0.8914,0.333,3.03807,0.00000
2012.00,3.03850,20.060573,-0.000157,20.029983,0.8914,0.333,3.03850,0.00000
2013.00,3.03886,20.060621,-0.000162,20.029977,0.8914,0.334,3.03886,0.00000
2014.00,3.03930,20.060781,-0.000164,20.030047,0.8914,0.334,3.03930,0.00000
2015.00,3.03988,20.060876,-0.000165,20.030128,0.8915,0.334,3.03988,0.00000
2016.00,3.04007,20.060919,-0.000167,20.030201,0.8915,0.334,3.04007,0.00000
2017.00,3.03971,20.061062,-0.000166,20.030311,0.8916,0.334,3.03971,0.00000
2018.00,3.03935,20.061076,-0.000164,20.030349,0.8916,0.334,3.03935,0.00000
2019.00,3.03823,20.061064,-0.000165,20.030379,0.8917,0.334,3.03823,0.00000
2020.00,3.03700,20.061040,-0.000164,20.030332,0.8917,0.334,3.03700,0.00000
2021.00,3.03633,20.061071,-0.000162,20.030327,0.8917,0.334,3.03633,0.00000
2022.00,3.03563,20.060976,-0.000161,20.030233,0.8918,0.334,3.03563,0.00000
2023.00,3.03576,20.060991,-0.000161,20.030179,0.8918,0.334,3.03576,0.00000
2024.00,3.03643,20.061036,-0.000160,20.030142,0.8919,0.334,3.03643,0.00000
2025.00,3.03700,20.061066,-0.000159,20.030190,0.8920,0.334,3.03700,0.00000
2026.00,3.03699,20.061044,-0.000158,20.030137,0.8921,0.334,3.03699,0.00000
2027.00,3.03818,20.061181,-0.000159,20.030224,0.8921,0.335,3.03818,0.00000
2028.00,3.03841,20.061228,-0.000161,20.030240,0.8922,0.335,3.03841,0.00000
2029.00,3.03743,20.061233,-0.000160,20.030238,0.8922,0.335,3.03743,0.00000
2030.00,3.03723,20.061269,-0.000162,20.030228,0.8923,0.335,3.03723,0.00000
2031.00,3.03735,20.061298,-0.000164,20.030228,0.8924,0.335,3.03735,0.00000
2032.00,3.03719,20.061316,-0.000162,20.030229,0.8925,0.335,3.03719,0.00000
2033.00,3.03676,20.061253,-0.000160,20.030231,0.8925,0.335,3.03676,0.00000
2034.00,3.03723,20.061270,-0.000162,20.030268,0.8926,0.335,3.03723,0.00000
2035.00,3.03683,20.061301,-0.000160,20.030246,0.8927,0.335,3.03683,0.00000
2036.00,3.03636,20.061331,-0.000161,20.030227,0.8928,0.335,3.03636,0.00000
2037.00,3.03612,20.061391,-0.000163,20.030253,0.8929,0.335,3.03612,0.00000
2038.00,3.03630,20.061446,-0.000161,20.030184,0.8929,0.335,3.03630,0.00000
2039.00,3.03677,20.061471,-0.000157,20.030184,0.8930,0.335,3.03677,0.00000
2040.00,3.03669,20.061400,-0.000158,20.030137,0.8931,0.335,3.03669,0.00000
2041.00,3.03699,20.061392,-0.000156,20.030153,0.8932,0.335,3.03699,0.00000
2042.00,3.03723,20.061336,-0.000152,20.030096,0.8932,0.335,3.03723,0.00000
2043.00,3.03695,20.061306,-0.000153,20.030120,0.8933,0.335,3.03695,0.00000
2044.00,3.03636,20.061232,-0.000153,20.030034,0.8934,0.335,3.03636,0.00000
2045.00,3.03615,20.061260,-0.000153,20.030000,0.8934,0.335,3.03615,0.00000
2046.00,3.03593,20.061262,-0.000154,20.029936,0.8935,0.335,3.03593,0.00000
2047.00,3.03512,20.061237,-0.000155,20.029916,0.8936,0.335,3.03512,0.00000
2048.00,3.03553,20.061345,-0.000158,20.029939,0.8936,0.336,3.03553,0.00000
2049.00,3.03582,20.061426,-0.000161,20.029969,0.8937,0.336,3.03582,0.00000
2050.00,3.03600,20.061437,-0.000161,20.030012,0.8937,0.336,3.03600,0.00000
2051.00,3.03599,20.061532,-0.000162,20.030135,0.8938,0.336,3.03599,0.00000
2052.00,3.03582,20.061643,-0.000161,20.030156,0.8939,0.336,3.03582,0.00000
2053.00,3.03561,20.061596,-0.000160,20.030125,0.8940,0.336,3.03561,0.00000
2054.00,3.03560,20.061536,-0.000160,20.030045,0.8940,0.336,3.03560,0.00000
2055.00,3.03624,20.061614,-0.000158,20.030100,0.8941,0.336,3.03624,0.00000
2056.00,3.03631,20.061563,-0.000155,20.030024,0.8941,0.336,3.03631,0.00000
2057.00,3.03691,20.061486,-0.000157,20.030002,0.8942,0.336,3.03691,0.00000
2058.00,3.03687,20.061517,-0.000158,20.030022,0.8942,0.336,3.03687,0.00000
2059.00,3.03649,20.061580,-0.000158,20.030090,0.8942,0.336,3.03649,0.00000
2060.00,3.03608,20.061565,-0.000160,20.030038,0.8942,0.336,3.03608,0.00000
2061.00,3.03561,20.061652,-0.000163,20.030085,0.8943,0.336,3.03561,0.00000
2062.00,3.03574,20.061662,-0.000163,20.030012,0.8943,0.336,3.03574,0.00000
2063.00,3.03573,20.061661,-0.000158,20.030025,0.8944,0.336,3.03573,0.00000
2064.00,3.03514,20.061685,-0.000156,20.029989,0.8944,0.336,3.03514,0.00000
2065.00,3.03553,20.061710,-0.000156,20.029948,0.8945,0.336,3.03553,0.00000
2066.00,3.03684,20.061748,-0.000159,20.030034,0.8945,0.336,3.03684,0.00000
2067.00,3.03763,20.061763,-0.000159,20.030053,0.8945,0.336,3.03763,0.00000
2068.00,3.03808,20.061804,-0.000160,20.030062,0.8945,0.336,3.03808,0.00000
2069.00,3.03879,20.061830,-0.000164,20.030147,0.8946,0.336,3.03879,0.00000
2070.00,3.03839,20.061876,-0.000164,20.030247,0.8946,0.337,3.03839,0.00000
2071.00,3.03720,20.061777,-0.000163,20.030118,0.8946,0.337,3.03720,0.00000
2072.00,3.03616,20.061892,-0.000163,20.030267,0.8947,0.337,3.03616,0.00000
2073.00,3.03641,20.061864,-0.000166,20.030226,0.8947,0.337,3.03641,0.00000
2074.00,3.03673,20.061826,-0.000164,20.030184,0.8947,0.337,3.03673,0.00000
2075.00,3.03684,20.061822,-0.000162,20.030165,0.8947,0.337,3.03684,0.00000
2076.00,3.03728,20.061843,-0.000161,20.030182,0.8947,0.337,3.03728,0.00000
2077.00,3.03807,20.061791,-0.000161,20.030134,0.8948,0.337,3.03807,0.00000
2078.00,3.03799,20.061785,-0.000157,20.030176,0.8948,0.337,3.03799,0.00000
2079.00,3.03810,20.061855,-0.000155,20.030196,0.8948,0.337,3.03810,0.00000
2080.00,3.03750,20.061757,-0.000156,20.030153,0.8948,0.337,3.03750,0.00000
2081.00,3.03728,20.061759,-0.000154,20.030150,0.8949,0.337,3.03728,0.00000
2082.00,3.03667,20.061737,-0.000152,20.030094,0.8948,0.337,3.03667,0.00000
2083.00,3.03600,20.061830,-0.000153,20.030121,0.8949,0.337,3.03600,0.00000
2084.00,3.03582,20.061869,-0.000155,20.030192,0.8949,0.337,3.03582,0.00000
2085.00,3.03579,20.061943,-0.000157,20.030223,0.8949,0.337,3.03579,0.00000
2086.00,3.03591,20.061981,-0.000159,20.030242,0.8949,0.337,3.03591,0.00000
2087.00,3.03535,20.062096,-0.000160,20.030330,0.8949,0.337,3.03535,0.00000
2088.00,3.03532,20.062117,-0.000162,20.030337,0.8949,0.337,3.03532,0.00000
2089.00,3.03474,20.062094,-0.000158,20.030283,0.8949,0.337,3.03474,0.00000
2090.00,3.03535,20.062140,-0.000157,20.030320,0.8949,0.337,3.03535,0.00000
2091.00,3.03567,20.062153,-0.000156,20.030285,0.8949,0.337,3.03567,0.00000
2092.00,3.03639,20.062052,-0.000155,20.030154,0.8948,0.337,3.03639,0.00000
2093.00,3.03642,20.061974,-0.000155,20.030110,0.8948,0.337,3.03642,0.00000
2094.00,3.03648,20.062066,-0.000156,20.030152,0.8948,0.337,3.03648,0.00000
2095.00,3.03616,20.062129,-0.000157,20.030191,0.8948,0.338,3.03616,0.00000
2096.00,3.03513,20.062192,-0.000156,20.030272,0.8948,0.338,3.03513,0.00000
2097.00,3.03444,20.062310,-0.000156,20.030394,0.8948,0.338,3.03444,0.00000
2098.00,3.03420,20.062409,-0.000157,20.030405,0.8948,0.338,3.03420,0.00000
2099.00,3.03453,20.062381,-0.000158,20.030370,0.8948,0.338,3.03453,0.00000
2100.00,3.03459,20.062414,-0.000156,20.030335,0.8948,0.338,3.03459,0.00000
2101.00,3.03531,20.062441,-0.000157,20.030294,0.8947,0.338,3.03531,0.00000
2102.00,3.03566,20.062481,-0.000155,20.030261,0.8947,0.338,3.03566,0.00000
2103.00,3.03598,20.062528,-0.000154,20.030312,0.8947,0.338,3.03598,0.00000
2104.00,3.03487,20.062537,-0.000151,20.030286,0.8946,0.338,3.03487,0.00000
2105.00,3.03527,20.062523,-0.000151,20.030262,0.8946,0.338,3.03527,0.00000
2106.00,3.03472,20.062572,-0.000150,20.030347,0.8946,0.338,3.03472,0.00000
2107.00,3.03443,20.062538,-0.000153,20.030374,0.8946,0.338,3.03443,0.00000
2108.00,3.03427,20.062532,-0.000152,20.030352,0.8947,0.338,3.03427,0.00000
2109.00,3.03488,20.062583,-0.000153,20.030406,0.8947,0.338,3.03488,0.00000
2110.00,3.03387,20.062537,-0.000153,20.030340,0.8947,0.338,3.03387,0.00000
2111.00,3.03401,20.062497,-0.000157,20.030253,0.8947,0.338,3.03401,0.00000
@13,2.0000,4.0, 2110.043 
2112.00,3.03414,20.062468,-0.000154,20.030183,0.8946,0.338,3.03414,0.00000
2113.00,3.03440,20.062429,-0.000154,20.030143,0.8946,0.338,3.03440,0.00000
2114.00,3.03321,20.062384,-0.000157,20.030117,0.8946,0.338,3.03321,0.00000
2115.00,3.03026,20.062508,-0.000156,20.030230,0.8947,0.338,3.03026,0.00000
2116.00,3.02445,20.062564,-0.000153,20.030288,0.8947,0.338,3.02445,0.00000
2117.00,3.01636,20.062612,-0.000156,20.030358,0.8947,0.338,3.01636,0.00000
2118.00,3.00750,20.062661,-0.000159,20.030356,0.8948,0.339,3.00750,0.00000
2119.00,3.00264,20.062633,-0.000162,20.030296,0.8948,0.339,3.00264,0.00000
2120.00,3.00162,20.062584,-0.000167,20.030269,0.8948,0.339,3.00162,0.00000
2121.00,3.00452,20.062584,-0.000169,20.030209,0.8948,0.339,3.00452,0.00000
2122.00,3.01073,20.062583,-0.000169,20.030184,0.8949,0.340,3.01073,0.00000
2123.00,3.01820,20.062634,-0.000166,20.030237,0.8949,0.340,3.01820,0.00000
2124.00,3.02450,20.062777,-0.000164,20.030357,0.8948,0.339,3.02450,0.00000
2125.00,3.02879,20.062769,-0.000160,20.030313,0.8948,0.339,3.02879,0.00000
2126.00,3.03136,20.062788,-0.000160,20.030358,0.8948,0.339,3.03136,0.00000
2127.00,3.03296,20.062819,-0.000158,20.030355,0.8948,0.339,3.03296,0.00000
2128.00,3.03366,20.062808,-0.000159,20.030336,0.8948,0.339,3.03366,0.00000
2129.00,3.03301,20.062747,-0.000156,20.030239,0.8948,0.339,3.03301,0.00000
2130.00,3.03274,20.062778,-0.000154,20.030273,0.8948,0.339,3.03274,0.00000
2131.00,3.03282,20.062720,-0.000153,20.030190,0.8948,0.339,3.03282,0.00000
2132.00,3.03223,20.062731,-0.000157,20.030155,0.8948,0.339,3.03223,0.00000
2133.00,3.03191,20.062821,-0.000159,20.030211,0.8949,0.340,3.03191,0.00000
2134.00,3.03281,20.062881,-0.000161,20.030247,0.8949,0.340,3.03281,0.00000
2135.00,3.03329,20.062983,-0.000162,20.030261,0.8949,0.340,3.03329,0.00000
2136.00,3.03358,20.063072,-0.000160,20.030362,0.8950,0.340,3.03358,0.00000
2137.00,3.03308,20.063156,-0.000156,20.030449,0.8950,0.340,3.03308,0.00000
2138.00,3.03248,20.063049,-0.000152,20.030343,0.8950,0.340,3.03248,0.00000
2139.00,3.03177,20.063037,-0.000148,20.030315,0.8950,0.339,3.03177,0.00000
2140.00,3.03067,20.063021,-0.000149,20.030301,0.8951,0.339,3.03067,0.00000
2141.00,3.03034,20.063001,-0.000149,20.030214,0.8951,0.339,3.03034,0.00000
2142.00,3.03090,20.062929,-0.000151,20.030158,0.8952,0.340,3.03090,0.00000
2143.00,3.03216,20.062980,-0.000149,20.030205,0.8953,0.340,3.03216,0.00000
2144.00,3.03211,20.063040,-0.000149,20.030214,0.8953,0.340,3.03211,0.00000
2145.00,3.03259,20.063051,-0.000149,20.030213,0.8954,0.340,3.03259,0.00000
2146.00,3.03280,20.063124,-0.000151,20.030341,0.8955,0.340,3.03280,0.00000
2147.00,3.03306,20.063257,-0.000152,20.030403,0.8956,0.340,3.03306,0.00000
2148.00,3.03289,20.063277,-0.000152,20.030377,0.8957,0.340,3.03289,0.00000
2149.00,3.03275,20.063275,-0.000154,20.030395,0.8958,0.340,3.03275,0.00000
2150.00,3.03342,20.063211,-0.000156,20.030336,0.8958,0.340,3.03342,0.00000
2151.00,3.03304,20.063250,-0.000155,20.030316,0.8959,0.340,3.03304,0.00000
2152.00,3.03361,20.063195,-0.000156,20.030284,0.8960,0.340,3.03361,0.00000
2153.00,3.03453,20.063193,-0.000161,20.030267,0.8961,0.340,3.03453,0.00000
2154.00,3.03509,20.063181,-0.000164,20.030283,0.8962,0.341,3.03509,0.00000
2155.00,3.03532,20.063273,-0.000166,20.030332,0.8963,0.341,3.03532,0.00000
2156.00,3.03589,20.063230,-0.000167,20.030259,0.8964,0.341,3.03589,0.00000
2157.00,3.03563,20.063212,-0.000166,20.030191,0.8965,0.341,3.03563,0.00000
2158.00,3.03467,20.063303,-0.000164,20.030247,0.8966,0.341,3.03467,0.00000
2159.00,3.03429,20.063341,-0.000164,20.030209,0.8967,0.341,3.03429,0.00000
2160.00,3.03353,20.063327,-0.000159,20.030181,0.8968,0.341,3.03353,0.00000
2161.00,3.03333,20.063374,-0.000158,20.030221,0.8969,0.341,3.03333,0.00000
2162.00,3.03309,20.063434,-0.000157,20.030269,0.8970,0.341,3.03309,0.00000
2163.00,3.03324,20.063472,-0.000154,20.030304,0.8971,0.341,3.03324,0.00000
2164.00,3.03384,20.063499,-0.000154,20.030356,0.8972,0.341,3.03384,0.00000
2165.00,3.03402,20.063511,-0.000156,20.030449,0.8973,0.341,3.03402,0.00000
2166.00,3.03428,20.063474,-0.000156,20.030428,0.8974,0.341,3.03428,0.00000
2167.00,3.03478,20.063530,-0.000158,20.030482,0.8975,0.341,3.03478,0.00000
2168.00,3.03417,20.063496,-0.000161,20.030459,0.8976,0.342,3.03417,0.00000
2169.00,3.03404,20.063529,-0.000152,20.030494,0.8977,0.341,3.03404,0.00000
2170.00,3.03459,20.063491,-0.000150,20.030372,0.8977,0.341,3.03459,0.00000
2171.00,3.03428,20.063548,-0.000148,20.030459,0.8978,0.341,3.03428,0.00000
2172.00,3.03382,20.063519,-0.000150,20.030432,0.8979,0.341,3.03382,0.00000
2173.00,3.03435,20.063535,-0.000155,20.030403,0.8979,0.341,3.03435,0.00000
2174.00,3.03422,20.063581,-0.000162,20.030439,0.8980,0.342,3.03422,0.00000
2175.00,3.03359,20.063702,-0.000166,20.030537,0.8981,0.342,3.03359,0.00000
2176.00,3.03376,20.063760,-0.000166,20.030492,0.8981,0.342,3.03376,0.00000
2177.00,3.03390,20.063716,-0.000162,20.030466,0.8982,0.342,3.03390,0.00000
2178.00,3.03313,20.063686,-0.000157,20.030440,0.8982,0.342,3.03313,0.00000
2179.00,3.03214,20.063606,-0.000153,20.030279,0.8983,0.342,3.03214,0.00000
2180.00,3.03174,20.063604,-0.000152,20.030219,0.8983,0.342,3.03174,0.00000
2181.00,3.03223,20.063555,-0.000151,20.030187,0.8984,0.342,3.03223,0.00000
2182.00,3.03229,20.063646,-0.000152,20.030210,0.8984,0.342,3.03229,0.00000
2183.00,3.03329,20.063696,-0.000153,20.030230,0.8985,0.342,3.03329,0.00000
2184.00,3.03493,20.063757,-0.000154,20.030273,0.8986,0.342,3.03493,0.00000
2185.00,3.03627,20.063728,-0.000154,20.030247,0.8986,0.342,3.03627,0.00000
2186.00,3.03562,20.063754,-0.000152,20.030245,0.8987,0.342,3.03562,0.00000
2187.00,3.03581,20.063738,-0.000151,20.030212,0.8987,0.342,3.03581,0.00000
2188.00,3.03541,20.063805,-0.000151,20.030278,0.8987,0.342,3.03541,0.00000
2189.00,3.03388,20.063817,-0.000150,20.030325,0.8987,0.342,3.03388,0.00000
2190.00,3.03265,20.063847,-0.000147,20.030383,0.8988,0.342,3.03265,0.00000
2191.00,3.03243,20.063876,-0.000148,20.030383,0.8988,0.342,3.03243,0.00000
2192.00,3.03172,20.063957,-0.000148,20.030446,0.8989,0.342,3.03172,0.00000
2193.00,3.03170,20.063923,-0.000146,20.030395,0.8989,0.342,3.03170,0.00000
2194.00,3.03250,20.063910,-0.000145,20.030358,0.8990,0.342,3.03250,0.00000
2195.00,3.03307,20.063987,-0.000148,20.030336,0.8990,0.342,3.03307,0.00000
2196.00,3.03303,20.063971,-0.000154,20.030333,0.8991,0.342,3.03303,0.00000
2197.00,3.03378,20.063936,-0.000161,20.030293,0.8991,0.342,3.03378,0.00000
2198.00,3.03402,20.063951,-0.000163,20.030294,0.8991,0.343,3.03402,0.00000
2199.00,3.03443,20.063981,-0.000165,20.030277,0.8991,0.343,3.03443,0.00000
2200.00,3.03386,20.063922,-0.000167,20.030229,0.8990,0.343,3.03386,0.00000
2201.00,3.03430,20.063968,-0.000165,20.030222,0.8990,0.343,3.03430,0.00000
2202.00,3.03421,20.063972,-0.000161,20.030177,0.8990,0.343,3.03421,0.00000
2203.00,3.03391,20.063907,-0.000164,20.030064,0.8990,0.343,3.03391,0.00000
2204.00,3.03401,20.063967,-0.000166,20.030125,0.8989,0.343,3.03401,0.00000
2205.00,3.03510,20.064041,-0.000166,20.030242,0.8989,0.343,3.03510,0.00000
2206.00,3.03496,20.064056,-0.000165,20.030235,0.8989,0.343,3.03496,0.00000
2207.00,3.03456,20.064180,-0.000166,20.030368,0.8988,0.343,3.03456,0.00000
2208.00,3.03434,20.064217,-0.000163,20.030513,0.8988,0.343,3.03434,0.00000
2209.00,3.03408,20.064211,-0.000166,20.030528,0.8988,0.343,3.03408,0.00000
2210.00,3.03384,20.064291,-0.000165,20.030553,0.8988,0.343,3.03384,0.00000
2211.00,3.03429,20.064287,-0.000165,20.030551,0.8987,0.344,3.03429,0.00000
2212.00,3.03485,20.064223,-0.000162,20.030463,0.8987,0.344,3.03485,0.00000
2213.00,3.03533,20.064353,-0.000158,20.030487,0.8987,0.343,3.03533,0.00000
2214.00,3.03518,20.064334,-0.000155,20.030434,0.8986,0.343,3.03518,0.00000
2215.00,3.03413,20.064333,-0.000154,20.030453,0.8986,0.343,3.03413,0.00000
2216.00,3.03402,20.064321,-0.000150,20.030438,0.8986,0.343,3.03402,0.00000
2217.00,3.03333,20.064322,-0.000147,20.030452,0.8986,0.343,3.03333,0.00000
2218.00,3.03262,20.064346,-0.000150,20.030432,0.8986,0.343,3.03262,0.00000
2219.00,3.03230,20.064386,-0.000151,20.030433,0.8986,0.343,3.03230,0.00000
2220.00,3.03342,20.064348,-0.000150,20.030346,0.8986,0.343,3.03342,0.00000
2221.00,3.03303,20.064445,-0.000149,20.030386,0.8987,0.343,3.03303,0.00000
2222.00,3.03332,20.064573,-0.000152,20.030485,0.8987,0.343,3.03332,0.00000
2223.00,3.03317,20.064525,-0.000151,20.030406,0.8987,0.343,3.03317,0.00000
2224.00,3.03249,20.064595,-0.000148,20.030446,0.8988,0.343,3.03249,0.00000
2225.00,3.03110,20.064578,-0.000149,20.030414,0.8989,0.343,3.03110,0.00000
2226.00,3.03109,20.064548,-0.000154,20.030402,0.8989,0.344,3.03109,0.00000
2227.00,3.03166,20.064418,-0.000158,20.030240,0.8989,0.344,3.03166,0.00000
2228.00,3.03301,20.064431,-0.000161,20.030247,0.8990,0.344,3.03301,0.00000
2229.00,3.03350,20.064379,-0.000165,20.030162,0.8990,0.344,3.03350,0.00000
2230.00,3.03387,20.064495,-0.000165,20.030267,0.8990,0.344,3.03387,0.00000
2231.00,3.03387,20.064521,-0.000164,20.030248,0.8990,0.344,3.03387,0.00000
2232.00,3.03241,20.064597,-0.000163,20.030287,0.8990,0.344,3.03241,0.00000
2233.00,3.03092,20.064680,-0.000158,20.030348,0.8990,0.344,3.03092,0.00000
2234.00,3.03097,20.064736,-0.000158,20.030405,0.8990,0.344,3.03097,0.00000
2235.00,3.03112,20.064625,-0.000158,20.030223,0.8991,0.344,3.03112,0.00000
2236.00,3.03122,20.064693,-0.000159,20.030266,0.8991,0.344,3.03122,0.00000
2237.00,3.03219,20.064708,-0.000157,20.030269,0.8991,0.344,3.03219,0.00000
2238.00,3.03332,20.064737,-0.000159,20.030253,0.8991,0.344,3.03332,0.00000
2239.00,3.03390,20.064758,-0.000157,20.030280,0.8990,0.344,3.03390,0.00000
2240.00,3.03465,20.064849,-0.000157,20.030410,0.8990,0.344,3.03465,0.00000
2241.00,3.03458,20.064755,-0.000154,20.030267,0.8990,0.344,3.03458,0.00000
2242.00,3.03399,20.064749,-0.000156,20.030216,0.8990,0.344,3.03399,0.00000
2243.00,3.03331,20.064709,-0.000158,20.030211,0.8990,0.345,3.03331,0.00000
2244.00,3.03276,20.064689,-0.000159,20.030121,0.8989,0.345,3.03276,0.00000
2245.00,3.03185,20.064699,-0.000158,20.030064,0.8989,0.345,3.03185,0.00000
2246.00,3.03150,20.064742,-0.000160,20.030131,0.8988,0.345,3.03150,0.00000
2247.00,3.03223,20.064722,-0.000160,20.030102,0.8988,0.345,3.03223,0.00000
2248.00,3.03323,20.064755,-0.000160,20.030047,0.8987,0.345,3.03323,0.00000
2249.00,3.03434,20.064757,-0.000164,20.030020,0.8986,0.345,3.03434,0.00000
2250.00,3.03524,20.064765,-0.000169,20.029998,0.8985,0.345,3.03524,0.00000
2251.00,3.03494,20.064826,-0.000172,20.030014,0.8984,0.346,3.03494,0.00000
2252.00,3.03377,20.064887,-0.000174,20.030051,0.8983,0.346,3.03377,0.00000
2253.00,3.03306,20.064888,-0.000173,20.030069,0.8981,0.346,3.03306,0.00000
2254.00,3.03236,20.064921,-0.000167,20.030109,0.8980,0.346,3.03236,0.00000
2255.00,3.03219,20.065004,-0.000159,20.030185,0.8979,0.345,3.03219,0.00000
2256.00,3.03379,20.065001,-0.000157,20.030223,0.8978,0.345,3.03379,0.00000
2257.00,3.03409,20.065090,-0.000154,20.030282,0.8977,0.345,3.03409,0.00000
2258.00,3.03375,20.065133,-0.000153,20.030349,0.8976,0.345,3.03375,0.00000
2259.00,3.03356,20.065108,-0.000154,20.030313,0.8975,0.345,3.03356,0.00000
2260.00,3.03337,20.065047,-0.000160,20.030276,0.8974,0.345,3.03337,0.00000
2261.00,3.03233,20.065035,-0.000164,20.030239,0.8972,0.346,3.03233,0.00000
2262.00,3.03274,20.064920,-0.000166,20.030160,0.8971,0.346,3.03274,0.00000
2263.00,3.03371,20.064901,-0.000167,20.030115,0.8969,0.346,3.03371,0.00000
2264.00,3.03391,20.064935,-0.000167,20.030182,0.8967,0.346,3.03391,0.00000
2265.00,3.03435,20.064940,-0.000164,20.030187,0.8966,0.346,3.03435,0.00000
2266.00,3.03486,20.064971,-0.000159,20.030175,0.8964,0.346,3.03486,0.00000
2267.00,3.03434,20.065071,-0.000156,20.030227,0.8963,0.346,3.03434,0.00000
2268.00,3.03320,20.065077,-0.000157,20.030183,0.8961,0.346,3.03320,0.00000
2269.00,3.03354,20.065155,-0.000156,20.030186,0.8959,0.346,3.03354,0.00000
2270.00,3.03378,20.065146,-0.000156,20.030155,0.8957,0.346,3.03378,0.00000
2271.00,3.03335,20.065174,-0.000157,20.030183,0.8956,0.346,3.03335,0.00000
2272.00,3.03376,20.065100,-0.000156,20.030150,0.8954,0.346,3.03376,0.00000
2273.00,3.03503,20.065159,-0.000152,20.030222,0.8952,0.346,3.03503,0.00000
2274.00,3.03497,20.065127,-0.000152,20.030214,0.8950,0.346,3.03497,0.00000
2275.00,3.03466,20.065199,-0.000152,20.030256,0.8948,0.346,3.03466,0.00000
2276.00,3.03481,20.065249,-0.000153,20.030266,0.8947,0.346,3.03481,0.00000
2277.00,3.03456,20.065316,-0.000156,20.030274,0.8945,0.346,3.03456,0.00000
2278.00,3.03403,20.065303,-0.000161,20.030249,0.8943,0.346,3.03403,0.00000
2279.00,3.03469,20.065330,-0.000162,20.030238,0.8941,0.346,3.03469,0.00000
2280.00,3.03344,20.065364,-0.000163,20.030214,0.8939,0.347,3.03344,0.00000
2281.00,3.03306,20.065366,-0.000165,20.030208,0.8937,0.347,3.03306,0.00000
@14,2.0000,4.0, 2280.041 
2282.00,3.03342,20.065420,-0.000167,20.030234,0.8935,0.347,3.03342,0.00000
2283.00,3.03300,20.065394,-0.000165,20.030151,0.8933,0.347,3.03300,0.00000
2284.00,3.03063,20.065511,-0.000163,20.030189,0.8931,0.347,3.03063,0.00000
2285.00,3.02781,20.065558,-0.000160,20.030241,0.8929,0.347,3.02781,0.00000
2286.00,3.02278,20.065591,-0.000156,20.030252,0.8927,0.346,3.02278,0.00000
2287.00,3.01589,20.065596,-0.000154,20.030254,0.8925,0.346,3.01589,0.00000
2288.00,3.00957,20.065611,-0.000155,20.030331,0.8923,0.346,3.00957,0.00000
2289.00,3.00492,20.065568,-0.000156,20.030318,0.8921,0.346,3.00492,0.00000
2290.00,3.00510,20.065542,-0.000159,20.030277,0.8919,0.347,3.00510,0.00000
2291.00,3.00793,20.065566,-0.000160,20.030279,0.8916,0.347,3.00793,0.00000
2292.00,3.01358,20.065538,-0.000161,20.030228,0.8914,0.347,3.01358,0.00000
2293.00,3.02039,20.065571,-0.000158,20.030159,0.8912,0.347,3.02039,0.00000
2294.00,3.02768,20.065535,-0.000159,20.030094,0.8910,0.347,3.02768,0.00000
2295.00,3.03194,20.065495,-0.000162,20.030069,0.8908,0.347,3.03194,0.00000
2296.00,3.03489,20.065461,-0.000161,20.030041,0.8906,0.347,3.03489,0.00000
2297.00,3.03648,20.065468,-0.000163,20.030068,0.8904,0.347,3.03648,0.00000
2298.00,3.03691,20.065501,-0.000166,20.030125,0.8902,0.348,3.03691,0.00000
2299.00,3.03606,20.065550,-0.000169,20.030174,0.8900,0.348,3.03606,0.00000
2300.00,3.03541,20.065610,-0.000166,20.030218,0.8898,0.348,3.03541,0.00000
2301.00,3.03451,20.065646,-0.000167,20.030249,0.8896,0.348,3.03451,0.00000
2302.00,3.03395,20.065642,-0.000165,20.030211,0.8894,0.348,3.03395,0.00000
2303.00,3.03333,20.065662,-0.000163,20.030186,0.8892,0.348,3.03333,0.00000
2304.00,3.03266,20.065675,-0.000161,20.030204,0.8890,0.348,3.03266,0.00000
2305.00,3.03248,20.065645,-0.000161,20.030173,0.8887,0.348,3.03248,0.00000
2306.00,3.03292,20.065681,-0.000165,20.030214,0.8885,0.348,3.03292,0.00000
2307.00,3.03329,20.065751,-0.000167,20.030223,0.8883,0.348,3.03329,0.00000
2308.00,3.03272,20.065781,-0.000165,20.030252,0.8881,0.348,3.03272,0.00000
2309.00,3.03232,20.065772,-0.000165,20.030166,0.8880,0.349,3.03232,0.00000
2310.00,3.03307,20.065838,-0.000163,20.030139,0.8878,0.349,3.03307,0.00000
2311.00,3.03287,20.065877,-0.000158,20.030078,0.8876,0.348,3.03287,0.00000
2312.00,3.03313,20.065902,-0.000153,20.030118,0.8873,0.348,3.03313,0.00000
2313.00,3.03392,20.065915,-0.000155,20.030139,0.8871,0.348,3.03392,0.00000
2314.00,3.03358,20.066039,-0.000152,20.030249,0.8869,0.348,3.03358,0.00000
2315.00,3.03236,20.066043,-0.000150,20.030281,0.8867,0.348,3.03236,0.00000
2316.00,3.03227,20.066072,-0.000156,20.030328,0.8865,0.348,3.03227,0.00000
2317.00,3.03160,20.066104,-0.000159,20.030350,0.8863,0.348,3.03160,0.00000
2318.00,3.03113,20.066206,-0.000158,20.030386,0.8862,0.348,3.03113,0.00000
2319.00,3.03185,20.066166,-0.000160,20.030322,0.8860,0.349,3.03185,0.00000
2320.00,3.03261,20.066283,-0.000165,20.030394,0.8858,0.349,3.03261,0.00000
2321.00,3.03308,20.066245,-0.000161,20.030300,0.8856,0.349,3.03308,0.00000
2322.00,3.03327,20.066319,-0.000157,20.030326,0.8854,0.349,3.03327,0.00000
2323.00,3.03357,20.066255,-0.000155,20.030254,0.8852,0.349,3.03357,0.00000
2324.00,3.03444,20.066327,-0.000155,20.030351,0.8850,0.349,3.03444,0.00000
2325.00,3.03380,20.066179,-0.000153,20.030192,0.8848,0.349,3.03380,0.00000
2326.00,3.03318,20.066251,-0.000151,20.030306,0.8847,0.349,3.03318,0.00000
2327.00,3.03414,20.066199,-0.000152,20.030277,0.8845,0.349,3.03414,0.00000
2328.00,3.03438,20.066248,-0.000155,20.030320,0.8843,0.349,3.03438,0.00000
2329.00,3.03367,20.066228,-0.000151,20.030257,0.8841,0.349,3.03367,0.00000
2330.00,3.03337,20.066332,-0.000149,20.030392,0.8840,0.349,3.03337,0.00000
2331.00,3.03316,20.066275,-0.000149,20.030285,0.8838,0.349,3.03316,0.00000
2332.00,3.03244,20.066271,-0.000148,20.030257,0.8837,0.349,3.03244,0.00000
2333.00,3.03173,20.066236,-0.000143,20.030230,0.8835,0.349,3.03173,0.00000
2334.00,3.03175,20.066214,-0.000144,20.030197,0.8834,0.349,3.03175,0.00000
2335.00,3.03291,20.066236,-0.000141,20.030148,0.8832,0.348,3.03291,0.00000
2336.00,3.03392,20.066281,-0.000143,20.030238,0.8831,0.349,3.03392,0.00000
2337.00,3.03415,20.066363,-0.000145,20.030268,0.8830,0.349,3.03415,0.00000
2338.00,3.03465,20.066436,-0.000149,20.030291,0.8829,0.349,3.03465,0.00000
2339.00,3.03450,20.066470,-0.000150,20.030298,0.8827,0.349,3.03450,0.00000
2340.00,3.03381,20.066522,-0.000155,20.030340,0.8826,0.349,3.03381,0.00000
2341.00,3.03310,20.066555,-0.000151,20.030304,0.8824,0.349,3.03310,0.00000
2342.00,3.03271,20.066556,-0.000150,20.030332,0.8823,0.349,3.03271,0.00000
2343.00,3.03245,20.066567,-0.000150,20.030351,0.8821,0.349,3.03245,0.00000
2344.00,3.03333,20.066646,-0.000153,20.030422,0.8819,0.349,3.03333,0.00000
2345.00,3.03377,20.066642,-0.000151,20.030400,0.8817,0.349,3.03377,0.00000
2346.00,3.03461,20.066709,-0.000152,20.030413,0.8815,0.349,3.03461,0.00000
2347.00,3.03483,20.066719,-0.000150,20.030376,0.8813,0.349,3.03483,0.00000
2348.00,3.03531,20.066677,-0.000151,20.030304,0.8812,0.349,3.03531,0.00000
2349.00,3.03465,20.066584,-0.000150,20.030204,0.8810,0.349,3.03465,0.00000
2350.00,3.03512,20.066569,-0.000148,20.030190,0.8808,0.349,3.03512,0.00000
2351.00,3.03531,20.066505,-0.000149,20.030166,0.8806,0.349,3.03531,0.00000
2352.00,3.03498,20.066541,-0.000154,20.030189,0.8803,0.349,3.03498,0.00000
2353.00,3.03492,20.066629,-0.000151,20.030246,0.8801,0.349,3.03492,0.00000
2354.00,3.03458,20.066725,-0.000149,20.030313,0.8799,0.349,3.03458,0.00000
2355.00,3.03453,20.066776,-0.000149,20.030326,0.8797,0.349,3.03453,0.00000
2356.00,3.03433,20.066822,-0.000148,20.030349,0.8795,0.349,3.03433,0.00000
2357.00,3.03536,20.066786,-0.000150,20.030328,0.8793,0.349,3.03536,0.00000
2358.00,3.03621,20.066740,-0.000152,20.030306,0.8791,0.349,3.03621,0.00000
2359.00,3.03766,20.066628,-0.000156,20.030249,0.8788,0.350,3.03766,0.00000
2360.00,3.03773,20.066615,-0.000161,20.030252,0.8786,0.350,3.03773,0.00000
2361.00,3.03677,20.066617,-0.000165,20.030231,0.8784,0.350,3.03677,0.00000
2362.00,3.03586,20.066756,-0.000159,20.030277,0.8782,0.350,3.03586,0.00000
2363.00,3.03566,20.066768,-0.000159,20.030301,0.8779,0.350,3.03566,0.00000
2364.00,3.03555,20.066866,-0.000156,20.030348,0.8777,0.350,3.03555,0.00000
2365.00,3.03587,20.066901,-0.000153,20.030365,0.8775,0.350,3.03587,0.00000
2366.00,3.03726,20.066946,-0.000151,20.030384,0.8773,0.350,3.03726,0.00000
2367.00,3.03716,20.066863,-0.000154,20.030379,0.8771,0.350,3.03716,0.00000
2368.00,3.03719,20.066926,-0.000155,20.030392,0.8769,0.350,3.03719,0.00000
2369.00,3.03714,20.066990,-0.000159,20.030451,0.8767,0.350,3.03714,0.00000
2370.00,3.03716,20.067039,-0.000161,20.030485,0.8765,0.351,3.03716,0.00000
2371.00,3.03692,20.067045,-0.000162,20.030500,0.8763,0.351,3.03692,0.00000
2372.00,3.03749,20.067098,-0.000160,20.030493,0.8761,0.351,3.03749,0.00000
2373.00,3.03682,20.067133,-0.000159,20.030511,0.8759,0.351,3.03682,0.00000
2374.00,3.03611,20.067126,-0.000157,20.030479,0.8758,0.351,3.03611,0.00000
2375.00,3.03596,20.067090,-0.000159,20.030436,0.8756,0.351,3.03596,0.00000
2376.00,3.03658,20.067023,-0.000158,20.030374,0.8754,0.351,3.03658,0.00000
2377.00,3.03675,20.067008,-0.000158,20.030390,0.8753,0.351,3.03675,0.00000
2378.00,3.03789,20.067032,-0.000157,20.030383,0.8752,0.351,3.03789,0.00000
2379.00,3.03814,20.067077,-0.000154,20.030413,0.8751,0.350,3.03814,0.00000
2380.00,3.03767,20.067125,-0.000151,20.030413,0.8749,0.350,3.03767,0.00000
2381.00,3.03724,20.067251,-0.000153,20.030489,0.8748,0.350,3.03724,0.00000
2382.00,3.03825,20.067316,-0.000152,20.030501,0.8748,0.350,3.03825,0.00000
2383.00,3.03726,20.067288,-0.000151,20.030448,0.8747,0.350,3.03726,0.00000
2384.00,3.03672,20.067246,-0.000154,20.030397,0.8746,0.350,3.03672,0.00000
2385.00,3.03754,20.067244,-0.000158,20.030367,0.8745,0.351,3.03754,0.00000
2386.00,3.03716,20.067289,-0.000158,20.030386,0.8744,0.351,3.03716,0.00000
2387.00,3.03614,20.067241,-0.000158,20.030331,0.8743,0.351,3.03614,0.00000
2388.00,3.03681,20.067279,-0.000159,20.030341,0.8742,0.351,3.03681,0.00000
2389.00,3.03725,20.067436,-0.000158,20.030397,0.8741,0.351,3.03725,0.00000
2390.00,3.03677,20.067514,-0.000155,20.030473,0.8741,0.351,3.03677,0.00000
2391.00,3.03709,20.067471,-0.000156,20.030464,0.8740,0.351,3.03709,0.00000
2392.00,3.03704,20.067505,-0.000159,20.030476,0.8739,0.351,3.03704,0.00000
2393.00,3.03696,20.067579,-0.000161,20.030506,0.8739,0.351,3.03696,0.00000
2394.00,3.03775,20.067484,-0.000165,20.030432,0.8738,0.351,3.03775,0.00000
2395.00,3.03769,20.067411,-0.000164,20.030347,0.8738,0.351,3.03769,0.00000
2396.00,3.03831,20.067350,-0.000165,20.030284,0.8737,0.351,3.03831,0.00000
2397.00,3.03953,20.067386,-0.000163,20.030347,0.8737,0.351,3.03953,0.00000
2398.00,3.03924,20.067331,-0.000162,20.030312,0.8737,0.351,3.03924,0.00000
2399.00,3.03869,20.067381,-0.000160,20.030326,0.8737,0.351,3.03869,0.00000
2400.00,3.03849,20.067400,-0.000159,20.030333,0.8736,0.351,3.03849,0.00000
2401.00,3.03841,20.067534,-0.000157,20.030370,0.8736,0.351,3.03841,0.00000
2402.00,3.03803,20.067679,-0.000156,20.030376,0.8736,0.351,3.03803,0.00000
2403.00,3.03855,20.067777,-0.000154,20.030427,0.8735,0.351,3.03855,0.00000
2404.00,3.03937,20.067859,-0.000155,20.030480,0.8735,0.351,3.03937,0.00000
2405.00,3.03942,20.067964,-0.000154,20.030519,0.8735,0.351,3.03942,0.00000
2406.00,3.03860,20.068045,-0.000154,20.030577,0.8735,0.351,3.03860,0.00000
2407.00,3.03780,20.067953,-0.000157,20.030512,0.8736,0.351,3.03780,0.00000
2408.00,3.03785,20.067936,-0.000159,20.030496,0.8736,0.352,3.03785,0.00000
2409.00,3.03768,20.067907,-0.000161,20.030498,0.8736,0.352,3.03768,0.00000
2410.00,3.03763,20.067942,-0.000161,20.030513,0.8736,0.352,3.03763,0.00000
2411.00,3.03728,20.067931,-0.000160,20.030501,0.8737,0.352,3.03728,0.00000
2412.00,3.03740,20.068000,-0.000156,20.030538,0.8737,0.352,3.03740,0.00000
2413.00,3.03658,20.068049,-0.000155,20.030545,0.8738,0.352,3.03658,0.00000
2414.00,3.03707,20.068122,-0.000153,20.030593,0.8738,0.352,3.03707,0.00000
2415.00,3.03685,20.068072,-0.000152,20.030536,0.8739,0.352,3.03685,0.00000
2416.00,3.03759,20.068018,-0.000151,20.030420,0.8740,0.352,3.03759,0.00000
2417.00,3.03776,20.068052,-0.000152,20.030412,0.8740,0.352,3.03776,0.00000
2418.00,3.03778,20.068089,-0.000150,20.030402,0.8741,0.352,3.03778,0.00000
2419.00,3.03663,20.068072,-0.000146,20.030300,0.8742,0.351,3.03663,0.00000
2420.00,3.03682,20.068044,-0.000149,20.030269,0.8743,0.352,3.03682,0.00000
2421.00,3.03634,20.068165,-0.000151,20.030415,0.8744,0.352,3.03634,0.00000
2422.00,3.03596,20.067992,-0.000155,20.030270,0.8744,0.352,3.03596,0.00000
2423.00,3.03574,20.067968,-0.000160,20.030290,0.8745,0.352,3.03574,0.00000
2424.00,3.03492,20.067945,-0.000163,20.030318,0.8745,0.352,3.03492,0.00000
2425.00,3.03473,20.068042,-0.000162,20.030424,0.8746,0.352,3.03473,0.00000
2426.00,3.03496,20.068035,-0.000160,20.030382,0.8747,0.352,3.03496,0.00000
2427.00,3.03532,20.068206,-0.000159,20.030544,0.8747,0.352,3.03532,0.00000
2428.00,3.03610,20.068165,-0.000157,20.030490,0.8748,0.352,3.03610,0.00000
2429.00,3.03683,20.068172,-0.000157,20.030487,0.8748,0.352,3.03683,0.00000
2430.00,3.03683,20.068144,-0.000158,20.030448,0.8749,0.353,3.03683,0.00000
2431.00,3.03644,20.068116,-0.000159,20.030433,0.8749,0.353,3.03644,0.00000
2432.00,3.03604,20.068116,-0.000156,20.030410,0.8750,0.353,3.03604,0.00000
2433.00,3.03544,20.068120,-0.000155,20.030366,0.8750,0.353,3.03544,0.00000
2434.00,3.03446,20.068181,-0.000152,20.030377,0.8751,0.352,3.03446,0.00000
2435.00,3.03457,20.068235,-0.000150,20.030345,0.8751,0.352,3.03457,0.00000
2436.00,3.03533,20.068183,-0.000147,20.030262,0.8751,0.352,3.03533,0.00000
2437.00,3.03538,20.068204,-0.000144,20.030286,0.8751,0.352,3.03538,0.00000
2438.00,3.03591,20.068330,-0.000142,20.030380,0.8751,0.352,3.03591,0.00000
2439.00,3.03592,20.068312,-0.000144,20.030351,0.8751,0.352,3.03592,0.00000
2440.00,3.03586,20.068308,-0.000147,20.030339,0.8751,0.352,3.03586,0.00000
2441.00,3.03503,20.068433,-0.000151,20.030411,0.8751,0.353,3.03503,0.00000
2442.00,3.03450,20.068416,-0.000158,20.030310,0.8751,0.353,3.03450,0.00000
2443.00,3.03370,20.068411,-0.000158,20.030285,0.8751,0.353,3.03370,0.00000
2444.00,3.03467,20.068430,-0.000158,20.030269,0.8751,0.353,3.03467,0.00000
2445.00,3.03474,20.068462,-0.000156,20.030286,0.8751,0.353,3.03474,0.00000
2446.00,3.03556,20.068448,-0.000156,20.030276,0.8751,0.353,3.03556,0.00000
2447.00,3.03625,20.068507,-0.000153,20.030341,0.8751,0.353,3.03625,0.00000
2448.00,3.03683,20.068503,-0.000155,20.030322,0.8751,0.353,3.03683,0.00000
2449.00,3.03668,20.068581,-0.000157,20.030366,0.8751,0.353,3.03668,0.00000
2450.00,3.03683,20.068725,-0.000159,20.030443,0.8751,0.353,3.03683,0.00000
2451.00,3.03629,20.068719,-0.000157,20.030453,0.8751,0.353,3.03629,0.00000
@15,2.0000,4.0, 2450.001 
2452.00,3.03584,20.068735,-0.000156,20.030382,0.8750,0.353,3.03584,0.00000
2453.00,3.03556,20.068803,-0.000155,20.030405,0.8750,0.353,3.03556,0.00000
2454.00,3.03430,20.068783,-0.000153,20.030357,0.8750,0.353,3.03430,0.00000
2455.00,3.03101,20.068660,-0.000149,20.030261,0.8750,0.353,3.03101,0.00000
2456.00,3.02552,20.068727,-0.000148,20.030277,0.8750,0.353,3.02552,0.00000
2457.00,3.01843,20.068832,-0.000154,20.030412,0.8750,0.354,3.01843,0.00000
2458.00,3.01039,20.068826,-0.000158,20.030411,0.8750,0.354,3.01039,0.00000
2459.00,3.00543,20.068867,-0.000159,20.030415,0.8750,0.354,3.00543,0.00000
2460.00,3.00398,20.068876,-0.000164,20.030377,0.8750,0.354,3.00398,0.00000
2461.00,3.00697,20.068898,-0.000170,20.030343,0.8750,0.355,3.00697,0.00000
2462.00,3.01271,20.068827,-0.000168,20.030227,0.8749,0.355,3.01271,0.00000
2463.00,3.02066,20.068874,-0.000166,20.030225,0.8749,0.355,3.02066,0.00000
2464.00,3.02649,20.068871,-0.000167,20.030225,0.8749,0.355,3.02649,0.00000
2465.00,3.03128,20.068874,-0.000164,20.030229,0.8750,0.355,3.03128,0.00000
2466.00,3.03408,20.068863,-0.000161,20.030210,0.8750,0.355,3.03408,0.00000
2467.00,3.03574,20.068849,-0.000158,20.030234,0.8750,0.355,3.03574,0.00000
2468.00,3.03545,20.068766,-0.000155,20.030198,0.8750,0.355,3.03545,0.00000
2469.00,3.03558,20.068789,-0.000156,20.030207,0.8750,0.355,3.03558,0.00000
2470.00,3.03499,20.068775,-0.000157,20.030194,0.8750,0.355,3.03499,0.00000
2471.00,3.03449,20.068764,-0.000150,20.030170,0.8750,0.355,3.03449,0.00000
2472.00,3.03513,20.068706,-0.000149,20.030042,0.8750,0.354,3.03513,0.00000
2473.00,3.03606,20.068747,-0.000146,20.030019,0.8750,0.354,3.03606,0.00000
2474.00,3.03614,20.068718,-0.000142,20.029998,0.8750,0.354,3.03614,0.00000
2475.00,3.03641,20.068753,-0.000141,20.030018,0.8750,0.354,3.03641,0.00000
2476.00,3.03555,20.068773,-0.000146,20.030045,0.8750,0.354,3.03555,0.00000
2477.00,3.03430,20.068863,-0.000150,20.030147,0.8750,0.355,3.03430,0.00000
2478.00,3.03263,20.068866,-0.000150,20.030141,0.8749,0.355,3.03263,0.00000
2479.00,3.03264,20.068884,-0.000152,20.030116,0.8749,0.355,3.03264,0.00000
2480.00,3.03227,20.068960,-0.000151,20.030157,0.8749,0.355,3.03227,0.00000
2481.00,3.03292,20.068986,-0.000151,20.030144,0.8749,0.355,3.03292,0.00000
2482.00,3.03358,20.068987,-0.000153,20.030130,0.8748,0.355,3.03358,0.00000
2483.00,3.03488,20.068969,-0.000155,20.030089,0.8748,0.355,3.03488,0.00000
2484.00,3.03440,20.068988,-0.000154,20.030090,0.8747,0.355,3.03440,0.00000
2485.00,3.03389,20.068988,-0.000154,20.030065,0.8747,0.355,3.03389,0.00000
2486.00,3.03423,20.068965,-0.000153,20.030046,0.8747,0.355,3.03423,0.00000
2487.00,3.03343,20.068909,-0.000151,20.030012,0.8746,0.355,3.03343,0.00000
2488.00,3.03327,20.068981,-0.000152,20.030079,0.8746,0.355,3.03327,0.00000
2489.00,3.03384,20.068989,-0.000152,20.030094,0.8746,0.355,3.03384,0.00000
2490.00,3.03428,20.068974,-0.000157,20.030083,0.8746,0.355,3.03428,0.00000
2491.00,3.03410,20.068973,-0.000159,20.030077,0.8746,0.355,3.03410,0.00000
2492.00,3.03500,20.069018,-0.000160,20.030047,0.8746,0.355,3.03500,0.00000
2493.00,3.03487,20.068997,-0.000163,20.030007,0.8745,0.356,3.03487,0.00000
2494.00,3.03445,20.069019,-0.000166,20.030041,0.8745,0.356,3.03445,0.00000
2495.00,3.03475,20.069052,-0.000162,20.030039,0.8745,0.356,3.03475,0.00000
2496.00,3.03472,20.069078,-0.000161,20.030017,0.8745,0.356,3.03472,0.00000
2497.00,3.03450,20.069192,-0.000163,20.030096,0.8745,0.356,3.03450,0.00000
2498.00,3.03432,20.069172,-0.000160,20.030098,0.8744,0.356,3.03432,0.00000
2499.00,3.03442,20.069180,-0.000157,20.030072,0.8744,0.356,3.03442,0.00000
2500.00,3.03450,20.069149,-0.000157,20.030055,0.8744,0.356,3.03450,0.00000
2501.00,3.03413,20.069172,-0.000156,20.030088,0.8744,0.356,3.03413,0.00000
2502.00,3.03349,20.069098,-0.000155,20.030049,0.8744,0.356,3.03349,0.00000
2503.00,3.03417,20.069176,-0.000155,20.030149,0.8745,0.356,3.03417,0.00000
2504.00,3.03368,20.069210,-0.000156,20.030151,0.8745,0.356,3.03368,0.00000
2505.00,3.03291,20.069320,-0.000156,20.030225,0.8745,0.356,3.03291,0.00000
2506.00,3.03307,20.069397,-0.000157,20.030266,0.8745,0.356,3.03307,0.00000
2507.00,3.03384,20.069424,-0.000156,20.030265,0.8744,0.356,3.03384,0.00000
2508.00,3.03351,20.069412,-0.000155,20.030206,0.8744,0.356,3.03351,0.00000
2509.00,3.03447,20.069342,-0.000155,20.030128,0.8744,0.356,3.03447,0.00000
2510.00,3.03515,20.069322,-0.000152,20.030102,0.8744,0.356,3.03515,0.00000
2511.00,3.03518,20.069304,-0.000153,20.030088,0.8744,0.356,3.03518,0.00000
2512.00,3.03503,20.069371,-0.000153,20.030150,0.8744,0.356,3.03503,0.00000
2513.00,3.03511,20.069410,-0.000154,20.030142,0.8744,0.356,3.03511,0.00000
2514.00,3.03469,20.069575,-0.000154,20.030251,0.8744,0.356,3.03469,0.00000
2515.00,3.03413,20.069569,-0.000155,20.030239,0.8745,0.356,3.03413,0.00000
2516.00,3.03384,20.069623,-0.000157,20.030323,0.8745,0.356,3.03384,0.00000
2517.00,3.03360,20.069752,-0.000157,20.030418,0.8745,0.357,3.03360,0.00000
2518.00,3.03336,20.069753,-0.000158,20.030463,0.8745,0.357,3.03336,0.00000
2519.00,3.03388,20.069711,-0.000156,20.030485,0.8745,0.357,3.03388,0.00000
2520.00,3.03473,20.069689,-0.000156,20.030515,0.8745,0.357,3.03473,0.00000
2521.00,3.03465,20.069684,-0.000153,20.030452,0.8745,0.357,3.03465,0.00000
2522.00,3.03372,20.069533,-0.000153,20.030282,0.8745,0.357,3.03372,0.00000
2523.00,3.03247,20.069509,-0.000152,20.030190,0.8745,0.357,3.03247,0.00000
2524.00,3.03180,20.069477,-0.000155,20.030136,0.8745,0.357,3.03180,0.00000
2525.00,3.03143,20.069608,-0.000156,20.030174,0.8746,0.357,3.03143,0.00000
2526.00,3.03164,20.069659,-0.000158,20.030195,0.8746,0.357,3.03164,0.00000
2527.00,3.03216,20.069697,-0.000156,20.030218,0.8747,0.357,3.03216,0.00000
2528.00,3.03223,20.069738,-0.000156,20.030276,0.8747,0.357,3.03223,0.00000
2529.00,3.03206,20.069800,-0.000153,20.030340,0.8747,0.357,3.03206,0.00000
2530.00,3.03200,20.069747,-0.000152,20.030321,0.8748,0.357,3.03200,0.00000
2531.00,3.03169,20.069760,-0.000149,20.030329,0.8748,0.357,3.03169,0.00000
2532.00,3.03118,20.069782,-0.000152,20.030400,0.8747,0.357,3.03118,0.00000
2533.00,3.03173,20.069818,-0.000155,20.030358,0.8747,0.357,3.03173,0.00000
2534.00,3.03177,20.069813,-0.000154,20.030313,0.8747,0.357,3.03177,0.00000
2535.00,3.03154,20.069803,-0.000154,20.030260,0.8747,0.357,3.03154,0.00000
2536.00,3.03192,20.069744,-0.000156,20.030225,0.8748,0.357,3.03192,0.00000
2537.00,3.03174,20.069683,-0.000150,20.030139,0.8748,0.357,3.03174,0.00000
2538.00,3.03213,20.069704,-0.000148,20.030144,0.8749,0.357,3.03213,0.00000
2539.00,3.03328,20.069746,-0.000150,20.030214,0.8749,0.357,3.03328,0.00000
2540.00,3.03405,20.069793,-0.000150,20.030255,0.8749,0.357,3.03405,0.00000
2541.00,3.03434,20.069876,-0.000150,20.030275,0.8750,0.357,3.03434,0.00000
2542.00,3.03501,20.070019,-0.000157,20.030349,0.8750,0.358,3.03501,0.00000
2543.00,3.03467,20.070033,-0.000158,20.030360,0.8751,0.358,3.03467,0.00000
2544.00,3.03399,20.070065,-0.000158,20.030326,0.8751,0.358,3.03399,0.00000
2545.00,3.03348,20.070167,-0.000157,20.030362,0.8751,0.358,3.03348,0.00000
2546.00,3.03330,20.070180,-0.000155,20.030337,0.8752,0.358,3.03330,0.00000
2547.00,3.03283,20.070152,-0.000152,20.030279,0.8753,0.358,3.03283,0.00000
2548.00,3.03344,20.070125,-0.000150,20.030278,0.8753,0.358,3.03344,0.00000
2549.00,3.03317,20.070098,-0.000147,20.030253,0.8754,0.358,3.03317,0.00000
2550.00,3.03260,20.070039,-0.000147,20.030205,0.8755,0.358,3.03260,0.00000
2551.00,3.03237,20.069993,-0.000147,20.030181,0.8755,0.358,3.03237,0.00000
2552.00,3.03287,20.069967,-0.000146,20.030177,0.8756,0.358,3.03287,0.00000
2553.00,3.03208,20.070090,-0.000149,20.030262,0.8757,0.358,3.03208,0.00000
2554.00,3.03158,20.070129,-0.000152,20.030308,0.8758,0.358,3.03158,0.00000
2555.00,3.03203,20.070137,-0.000154,20.030281,0.8758,0.358,3.03203,0.00000
2556.00,3.03207,20.070223,-0.000159,20.030293,0.8759,0.358,3.03207,0.00000
2557.00,3.03152,20.070265,-0.000162,20.030339,0.8760,0.358,3.03152,0.00000
2558.00,3.03194,20.070213,-0.000162,20.030281,0.8761,0.358,3.03194,0.00000
2559.00,3.03131,20.070198,-0.000161,20.030224,0.8762,0.358,3.03131,0.00000
2560.00,3.03193,20.070210,-0.000160,20.030261,0.8763,0.358,3.03193,0.00000
2561.00,3.03199,20.070133,-0.000158,20.030203,0.8764,0.358,3.03199,0.00000
2562.00,3.03225,20.070167,-0.000157,20.030211,0.8765,0.358,3.03225,0.00000
2563.00,3.03218,20.070222,-0.000157,20.030233,0.8766,0.358,3.03218,0.00000
2564.00,3.03328,20.070266,-0.000160,20.030263,0.8768,0.359,3.03328,0.00000
2565.00,3.03275,20.070310,-0.000161,20.030243,0.8769,0.359,3.03275,0.00000
2566.00,3.03287,20.070346,-0.000162,20.030302,0.8770,0.359,3.03287,0.00000
2567.00,3.03348,20.070398,-0.000164,20.030317,0.8771,0.359,3.03348,0.00000
2568.00,3.03392,20.070362,-0.000163,20.030267,0.8772,0.359,3.03392,0.00000
2569.00,3.03356,20.070334,-0.000159,20.030211,0.8773,0.359,3.03356,0.00000
2570.00,3.03269,20.070380,-0.000158,20.030255,0.8773,0.359,3.03269,0.00000
2571.00,3.03278,20.070386,-0.000159,20.030217,0.8774,0.359,3.03278,0.00000
2572.00,3.03278,20.070368,-0.000158,20.030173,0.8775,0.359,3.03278,0.00000
2573.00,3.03187,20.070456,-0.000159,20.030249,0.8776,0.359,3.03187,0.00000
2574.00,3.03227,20.070498,-0.000162,20.030279,0.8777,0.359,3.03227,0.00000
2575.00,3.03296,20.070466,-0.000166,20.030240,0.8778,0.360,3.03296,0.00000
2576.00,3.03340,20.070521,-0.000168,20.030247,0.8778,0.360,3.03340,0.00000
2577.00,3.03321,20.070477,-0.000166,20.030206,0.8779,0.360,3.03321,0.00000
2578.00,3.03299,20.070515,-0.000168,20.030234,0.8780,0.360,3.03299,0.00000
2579.00,3.03279,20.070498,-0.000167,20.030176,0.8781,0.360,3.03279,0.00000
2580.00,3.03283,20.070376,-0.000166,20.030086,0.8782,0.360,3.03283,0.00000
2581.00,3.03177,20.070411,-0.000165,20.030140,0.8782,0.360,3.03177,0.00000
2582.00,3.03182,20.070502,-0.000166,20.030260,0.8783,0.360,3.03182,0.00000
2583.00,3.03239,20.070410,-0.000162,20.030158,0.8784,0.360,3.03239,0.00000
2584.00,3.03241,20.070468,-0.000163,20.030228,0.8785,0.360,3.03241,0.00000
2585.00,3.03217,20.070561,-0.000160,20.030281,0.8786,0.360,3.03217,0.00000
2586.00,3.03272,20.070530,-0.000159,20.030207,0.8787,0.360,3.03272,0.00000
2587.00,3.03239,20.070529,-0.000157,20.030150,0.8788,0.360,3.03239,0.00000
2588.00,3.03215,20.070575,-0.000157,20.030158,0.8788,0.360,3.03215,0.00000
2589.00,3.03194,20.070572,-0.000153,20.030120,0.8789,0.360,3.03194,0.00000
2590.00,3.03213,20.070573,-0.000155,20.030098,0.8790,0.360,3.03213,0.00000
2591.00,3.03197,20.070627,-0.000157,20.030136,0.8791,0.360,3.03197,0.00000
2592.00,3.03194,20.070630,-0.000157,20.030097,0.8791,0.360,3.03194,0.00000
2593.00,3.03122,20.070632,-0.000158,20.030145,0.8792,0.360,3.03122,0.00000
2594.00,3.03079,20.070694,-0.000161,20.030223,0.8792,0.360,3.03079,0.00000
2595.00,3.03075,20.070792,-0.000158,20.030282,0.8793,0.360,3.03075,0.00000
2596.00,3.03042,20.070814,-0.000155,20.030272,0.8793,0.360,3.03042,0.00000
2597.00,3.03092,20.070871,-0.000156,20.030297,0.8793,0.360,3.03092,0.00000
2598.00,3.03156,20.070910,-0.000159,20.030259,0.8794,0.360,3.03156,0.00000
2599.00,3.03155,20.070877,-0.000158,20.030186,0.8794,0.361,3.03155,0.00000
2600.00,3.03205,20.070900,-0.000159,20.030212,0.8795,0.361,3.03205,0.00000
2601.00,3.03207,20.070905,-0.000160,20.030264,0.8796,0.361,3.03207,0.00000
2602.00,3.03131,20.070937,-0.000160,20.030332,0.8797,0.361,3.03131,0.00000
2603.00,3.03061,20.070952,-0.000158,20.030323,0.8797,0.361,3.03061,0.00000
2604.00,3.03137,20.070894,-0.000158,20.030270,0.8798,0.361,3.03137,0.00000
2605.00,3.03047,20.070849,-0.000158,20.030230,0.8798,0.361,3.03047,0.00000
2606.00,3.03039,20.070889,-0.000162,20.030190,0.8799,0.361,3.03039,0.00000
2607.00,3.03048,20.070839,-0.000162,20.030083,0.8799,0.361,3.03048,0.00000
2608.00,3.03094,20.070865,-0.000162,20.030082,0.8799,0.361,3.03094,0.00000
2609.00,3.03046,20.070915,-0.000162,20.030054,0.8800,0.361,3.03046,0.00000
2610.00,3.03138,20.071011,-0.000163,20.030040,0.8800,0.361,3.03138,0.00000
2611.00,3.03210,20.070991,-0.000162,20.030022,0.8800,0.361,3.03210,0.00000
2612.00,3.03185,20.071063,-0.000160,20.030064,0.8800,0.361,3.03185,0.00000
2613.00,3.03254,20.071046,-0.000160,20.030079,0.8801,0.361,3.03254,0.00000
2614.00,3.03305,20.071107,-0.000161,20.030133,0.8801,0.362,3.03305,0.00000
2615.00,3.03312,20.071127,-0.000161,20.030133,0.8801,0.362,3.03312,0.00000
2616.00,3.03255,20.071238,-0.000159,20.030155,0.8802,0.362,3.03255,0.00000
2617.00,3.03354,20.071207,-0.000160,20.030123,0.8802,0.362,3.03354,0.00000
2618.00,3.03240,20.071230,-0.000160,20.030084,0.8802,0.362,3.03240,0.00000
2619.00,3.03191,20.071272,-0.000157,20.030076,0.8803,0.362,3.03191,0.00000
2620.00,3.03133,20.071310,-0.000157,20.030112,0.8803,0.362,3.03133,0.00000
2621.00,3.03117,20.071220,-0.000159,20.030065,0.8803,0.362,3.03117,0.00000
2622.00,3.03044,20.071388,-0.000159,20.030189,0.8803,0.362,3.03044,0.00000
@16,2.0000,4.0, 2620.105 
2623.00,3.03144,20.071526,-0.000158,20.030329,0.8804,0.362,3.03144,0.00000
2624.00,3.03131,20.071577,-0.000159,20.030413,0.8804,0.362,3.03131,0.00000
2625.00,3.02884,20.071585,-0.000156,20.030416,0.8805,0.362,3.02884,0.00000
2626.00,3.02426,20.071673,-0.000155,20.030548,0.8805,0.362,3.02426,0.00000
2627.00,3.01748,20.071640,-0.000157,20.030512,0.8805,0.362,3.01748,0.00000
2628.00,3.00934,20.071587,-0.000156,20.030418,0.8805,0.362,3.00934,0.00000
2629.00,3.00326,20.071520,-0.000154,20.030340,0.8805,0.362,3.00326,0.00000
2630.00,3.00126,20.071510,-0.000152,20.030306,0.8805,0.362,3.00126,0.00000
2631.00,3.00434,20.071534,-0.000152,20.030245,0.8805,0.362,3.00434,0.00000
2632.00,3.01018,20.071446,-0.000152,20.030169,0.8805,0.362,3.01018,0.00000
2633.00,3.01740,20.071417,-0.000155,20.030155,0.8805,0.362,3.01740,0.00000
2634.00,3.02313,20.071518,-0.000158,20.030233,0.8805,0.363,3.02313,0.00000
2635.00,3.02768,20.071547,-0.000163,20.030253,0.8805,0.363,3.02768,0.00000
2636.00,3.03031,20.071523,-0.000160,20.030221,0.8806,0.363,3.03031,0.00000
2637.00,3.03138,20.071618,-0.000158,20.030246,0.8806,0.363,3.03138,0.00000
2638.00,3.03245,20.071658,-0.000156,20.030195,0.8806,0.363,3.03245,0.00000
2639.00,3.03349,20.071624,-0.000157,20.030094,0.8806,0.363,3.03349,0.00000
2640.00,3.03307,20.071677,-0.000154,20.030103,0.8806,0.363,3.03307,0.00000
2641.00,3.03244,20.071680,-0.000156,20.030044,0.8806,0.363,3.03244,0.00000
2642.00,3.03280,20.071606,-0.000155,20.029977,0.8806,0.363,3.03280,0.00000
2643.00,3.03208,20.071634,-0.000152,20.029998,0.8807,0.363,3.03208,0.00000
2644.00,3.03175,20.071661,-0.000150,20.030069,0.8807,0.363,3.03175,0.00000
2645.00,3.03204,20.071598,-0.000148,20.030065,0.8807,0.363,3.03204,0.00000
2646.00,3.03099,20.071600,-0.000148,20.030144,0.8808,0.363,3.03099,0.00000
2647.00,3.03026,20.071653,-0.000150,20.030215,0.8808,0.363,3.03026,0.00000
2648.00,3.02970,20.071665,-0.000151,20.030265,0.8808,0.363,3.02970,0.00000
2649.00,3.02944,20.071665,-0.000153,20.030241,0.8809,0.363,3.02944,0.00000
2650.00,3.02909,20.071682,-0.000158,20.030189,0.8809,0.363,3.02909,0.00000
2651.00,3.02933,20.071713,-0.000162,20.030148,0.8809,0.363,3.02933,0.00000
2652.00,3.02993,20.071701,-0.000159,20.030083,0.8809,0.363,3.02993,0.00000
2653.00,3.03092,20.071699,-0.000159,20.030042,0.8808,0.363,3.03092,0.00000
2654.00,3.03056,20.071739,-0.000158,20.030068,0.8808,0.363,3.03056,0.00000
2655.00,3.03021,20.071716,-0.000153,20.030079,0.8808,0.363,3.03021,0.00000
2656.00,3.03001,20.071719,-0.000152,20.030103,0.8808,0.363,3.03001,0.00000
2657.00,3.02904,20.071785,-0.000151,20.030156,0.8808,0.363,3.02904,0.00000
2658.00,3.02892,20.071882,-0.000150,20.030270,0.8809,0.363,3.02892,0.00000
2659.00,3.02894,20.071889,-0.000148,20.030276,0.8809,0.363,3.02894,0.00000
2660.00,3.02930,20.072031,-0.000148,20.030360,0.8809,0.363,3.02930,0.00000
2661.00,3.03033,20.071995,-0.000151,20.030265,0.8809,0.363,3.03033,0.00000
2662.00,3.03153,20.072007,-0.000151,20.030261,0.8810,0.363,3.03153,0.00000
2663.00,3.03143,20.071965,-0.000150,20.030147,0.8810,0.363,3.03143,0.00000
2664.00,3.03121,20.072028,-0.000152,20.030161,0.8810,0.363,3.03121,0.00000
2665.00,3.03102,20.071963,-0.000149,20.030075,0.8810,0.363,3.03102,0.00000
2666.00,3.03080,20.072007,-0.000147,20.030116,0.8811,0.363,3.03080,0.00000
2667.00,3.03078,20.072038,-0.000149,20.030148,0.8811,0.363,3.03078,0.00000
2668.00,3.03071,20.072101,-0.000150,20.030223,0.8811,0.363,3.03071,0.00000
2669.00,3.03169,20.072093,-0.000151,20.030128,0.8812,0.363,3.03169,0.00000
2670.00,3.03228,20.072134,-0.000156,20.030128,0.8813,0.364,3.03228,0.00000
2671.00,3.03183,20.072161,-0.000153,20.030141,0.8813,0.364,3.03183,0.00000
2672.00,3.03103,20.072133,-0.000154,20.030095,0.8814,0.364,3.03103,0.00000
2673.00,3.03097,20.072195,-0.000156,20.030121,0.8815,0.364,3.03097,0.00000
2674.00,3.03002,20.072254,-0.000155,20.030209,0.8815,0.364,3.03002,0.00000
2675.00,3.02972,20.072326,-0.000149,20.030262,0.8816,0.364,3.02972,0.00000
2676.00,3.02995,20.072402,-0.000148,20.030316,0.8816,0.364,3.02995,0.00000
2677.00,3.02987,20.072440,-0.000149,20.030337,0.8817,0.364,3.02987,0.00000
2678.00,3.02995,20.072312,-0.000149,20.030218,0.8817,0.364,3.02995,0.00000
2679.00,3.03001,20.072283,-0.000149,20.030213,0.8818,0.364,3.03001,0.00000
2680.00,3.02904,20.072240,-0.000153,20.030207,0.8819,0.364,3.02904,0.00000
2681.00,3.02827,20.072201,-0.000156,20.030199,0.8820,0.364,3.02827,0.00000
2682.00,3.02869,20.072218,-0.000155,20.030182,0.8821,0.364,3.02869,0.00000
2683.00,3.02912,20.072343,-0.000154,20.030264,0.8822,0.364,3.02912,0.00000
2684.00,3.02954,20.072393,-0.000153,20.030259,0.8823,0.364,3.02954,0.00000
2685.00,3.03106,20.072382,-0.000153,20.030238,0.8824,0.364,3.03106,0.00000
2686.00,3.03066,20.072427,-0.000156,20.030231,0.8825,0.364,3.03066,0.00000
2687.00,3.03052,20.072416,-0.000161,20.030190,0.8825,0.365,3.03052,0.00000
2688.00,3.03035,20.072378,-0.000164,20.030117,0.8826,0.365,3.03035,0.00000
2689.00,3.03044,20.072269,-0.000165,20.029978,0.8827,0.365,3.03044,0.00000
2690.00,3.02999,20.072300,-0.000166,20.029938,0.8827,0.365,3.02999,0.00000
2691.00,3.03073,20.072261,-0.000164,20.029877,0.8828,0.365,3.03073,0.00000
2692.00,3.03068,20.072309,-0.000161,20.029933,0.8829,0.365,3.03068,0.00000
2693.00,3.03036,20.072331,-0.000161,20.029945,0.8829,0.365,3.03036,0.00000
2694.00,3.03017,20.072469,-0.000164,20.030036,0.8830,0.365,3.03017,0.00000
2695.00,3.02994,20.072450,-0.000165,20.030040,0.8831,0.365,3.02994,0.00000
2696.00,3.02989,20.072528,-0.000168,20.030084,0.8832,0.365,3.02989,0.00000
2697.00,3.02968,20.072514,-0.000168,20.030046,0.8833,0.366,3.02968,0.00000
2698.00,3.02980,20.072496,-0.000169,20.030060,0.8833,0.366,3.02980,0.00000
2699.00,3.02993,20.072427,-0.000168,20.030020,0.8834,0.366,3.02993,0.00000
2700.00,3.03018,20.072469,-0.000165,20.030042,0.8834,0.366,3.03018,0.00000
2701.00,3.03032,20.072470,-0.000162,20.030059,0.8835,0.365,3.03032,0.00000
2702.00,3.03083,20.072566,-0.000160,20.030144,0.8835,0.365,3.03083,0.00000
2703.00,3.03097,20.072629,-0.000163,20.030172,0.8836,0.366,3.03097,0.00000
2704.00,3.03131,20.072649,-0.000162,20.030176,0.8837,0.366,3.03131,0.00000
2705.00,3.03142,20.072673,-0.000166,20.030185,0.8837,0.366,3.03142,0.00000
2706.00,3.03163,20.072722,-0.000167,20.030167,0.8838,0.366,3.03163,0.00000
2707.00,3.03090,20.072692,-0.000170,20.030083,0.8839,0.366,3.03090,0.00000
2708.00,3.03031,20.072703,-0.000165,20.030063,0.8839,0.366,3.03031,0.00000
2709.00,3.02962,20.072745,-0.000163,20.030081,0.8840,0.366,3.02962,0.00000
2710.00,3.02907,20.072770,-0.000161,20.030037,0.8841,0.366,3.02907,0.00000
2711.00,3.02873,20.072840,-0.000160,20.030067,0.8842,0.366,3.02873,0.00000
2712.00,3.02938,20.072882,-0.000155,20.030129,0.8842,0.366,3.02938,0.00000
2713.00,3.03030,20.072857,-0.000153,20.030092,0.8843,0.366,3.03030,0.00000
2714.00,3.03096,20.072926,-0.000153,20.030151,0.8844,0.366,3.03096,0.00000
2715.00,3.03148,20.072876,-0.000154,20.030150,0.8845,0.366,3.03148,0.00000
2716.00,3.03212,20.072830,-0.000153,20.030126,0.8846,0.366,3.03212,0.00000
2717.00,3.03184,20.072781,-0.000159,20.030036,0.8847,0.366,3.03184,0.00000
2718.00,3.03108,20.072802,-0.000162,20.030056,0.8847,0.366,3.03108,0.00000
2719.00,3.02995,20.072791,-0.000163,20.030039,0.8848,0.366,3.02995,0.00000
2720.00,3.02949,20.072794,-0.000162,20.029980,0.8849,0.366,3.02949,0.00000
2721.00,3.02877,20.072822,-0.000163,20.029991,0.8850,0.367,3.02877,0.00000
2722.00,3.02896,20.072852,-0.000158,20.030019,0.8850,0.366,3.02896,0.00000
2723.00,3.02943,20.072865,-0.000155,20.029996,0.8851,0.366,3.02943,0.00000
2724.00,3.02986,20.072916,-0.000155,20.030032,0.8851,0.366,3.02986,0.00000
2725.00,3.02994,20.072938,-0.000156,20.030096,0.8852,0.366,3.02994,0.00000
2726.00,3.02982,20.072958,-0.000158,20.030111,0.8852,0.366,3.02982,0.00000
2727.00,3.02894,20.073007,-0.000159,20.030156,0.8853,0.366,3.02894,0.00000
2728.00,3.02887,20.073026,-0.000161,20.030230,0.8853,0.367,3.02887,0.00000
2729.00,3.02900,20.072947,-0.000159,20.030169,0.8853,0.367,3.02900,0.00000
2730.00,3.02867,20.072998,-0.000154,20.030191,0.8853,0.366,3.02867,0.00000
2731.00,3.02881,20.072991,-0.000148,20.030211,0.8854,0.366,3.02881,0.00000
2732.00,3.02952,20.072953,-0.000151,20.030197,0.8854,0.366,3.02952,0.00000
2733.00,3.02919,20.073038,-0.000153,20.030251,0.8854,0.366,3.02919,0.00000
2734.00,3.02968,20.073108,-0.000155,20.030269,0.8854,0.366,3.02968,0.00000
2735.00,3.03073,20.073189,-0.000161,20.030304,0.8855,0.367,3.03073,0.00000
2736.00,3.03132,20.073191,-0.000163,20.030243,0.8855,0.367,3.03132,0.00000
2737.00,3.03114,20.073248,-0.000161,20.030215,0.8855,0.367,3.03114,0.00000
2738.00,3.03172,20.073218,-0.000157,20.030119,0.8855,0.367,3.03172,0.00000
2739.00,3.03151,20.073263,-0.000154,20.030161,0.8856,0.367,3.03151,0.00000
2740.00,3.03079,20.073259,-0.000154,20.030170,0.8856,0.367,3.03079,0.00000
2741.00,3.03077,20.073201,-0.000154,20.030158,0.8857,0.367,3.03077,0.00000
2742.00,3.03133,20.073250,-0.000156,20.030246,0.8857,0.367,3.03133,0.00000
2743.00,3.03162,20.073255,-0.000158,20.030258,0.8858,0.367,3.03162,0.00000
2744.00,3.03074,20.073220,-0.000159,20.030207,0.8858,0.367,3.03074,0.00000
2745.00,3.03058,20.073177,-0.000160,20.030147,0.8858,0.367,3.03058,0.00000
2746.00,3.02954,20.073328,-0.000162,20.030220,0.8859,0.367,3.02954,0.00000
2747.00,3.02857,20.073307,-0.000158,20.030157,0.8860,0.367,3.02857,0.00000
2748.00,3.02769,20.073292,-0.000157,20.030132,0.8860,0.367,3.02769,0.00000
2749.00,3.02782,20.073375,-0.000159,20.030180,0.8861,0.367,3.02782,0.00000
2750.00,3.02779,20.073474,-0.000155,20.030236,0.8861,0.367,3.02779,0.00000
2751.00,3.02856,20.073430,-0.000155,20.030213,0.8861,0.367,3.02856,0.00000
2752.00,3.02924,20.073399,-0.000156,20.030228,0.8861,0.367,3.02924,0.00000
2753.00,3.02960,20.073485,-0.000158,20.030301,0.8861,0.367,3.02960,0.00000
2754.00,3.03059,20.073439,-0.000159,20.030242,0.8861,0.368,3.03059,0.00000
2755.00,3.03071,20.073413,-0.000160,20.030236,0.8861,0.368,3.03071,0.00000
2756.00,3.03021,20.073359,-0.000159,20.030120,0.8861,0.368,3.03021,0.00000
2757.00,3.02966,20.073410,-0.000158,20.030140,0.8861,0.368,3.02966,0.00000
2758.00,3.02956,20.073436,-0.000159,20.030180,0.8861,0.368,3.02956,0.00000
2759.00,3.02939,20.073464,-0.000159,20.030256,0.8862,0.368,3.02939,0.00000
2760.00,3.03030,20.073487,-0.000159,20.030263,0.8862,0.368,3.03030,0.00000
2761.00,3.03037,20.073551,-0.000156,20.030342,0.8862,0.368,3.03037,0.00000
2762.00,3.03115,20.073522,-0.000155,20.030273,0.8861,0.368,3.03115,0.00000
2763.00,3.03156,20.073421,-0.000153,20.030209,0.8861,0.368,3.03156,0.00000
2764.00,3.03142,20.073408,-0.000153,20.030162,0.8861,0.368,3.03142,0.00000
2765.00,3.03027,20.073357,-0.000155,20.030098,0.8861,0.368,3.03027,0.00000
2766.00,3.03039,20.073436,-0.000159,20.030174,0.8861,0.368,3.03039,0.00000
2767.00,3.03096,20.073434,-0.000160,20.030163,0.8861,0.368,3.03096,0.00000
2768.00,3.03126,20.073522,-0.000161,20.030186,0.8860,0.368,3.03126,0.00000
2769.00,3.02989,20.073569,-0.000158,20.030205,0.8860,0.368,3.02989,0.00000
2770.00,3.03013,20.073676,-0.000158,20.030282,0.8860,0.368,3.03013,0.00000
2771.00,3.03048,20.073672,-0.000160,20.030245,0.8860,0.368,3.03048,0.00000
2772.00,3.02959,20.073718,-0.000161,20.030268,0.8859,0.368,3.02959,0.00000
2773.00,3.02930,20.073706,-0.000160,20.030205,0.8859,0.368,3.02930,0.00000
2774.00,3.03065,20.073746,-0.000161,20.030205,0.8859,0.368,3.03065,0.00000
2775.00,3.03107,20.073736,-0.000159,20.030154,0.8859,0.368,3.03107,0.00000
2776.00,3.03102,20.073758,-0.000157,20.030152,0.8859,0.368,3.03102,0.00000
2777.00,3.03110,20.073861,-0.000159,20.030170,0.8859,0.368,3.03110,0.00000
2778.00,3.03048,20.073916,-0.000161,20.030163,0.8859,0.369,3.03048,0.00000
2779.00,3.03090,20.073871,-0.000163,20.030075,0.8859,0.369,3.03090,0.00000
2780.00,3.03153,20.073910,-0.000167,20.030082,0.8859,0.369,3.03153,0.00000
2781.00,3.03217,20.073988,-0.000167,20.030133,0.8859,0.369,3.03217,0.00000
2782.00,3.03235,20.073990,-0.000167,20.030157,0.8859,0.369,3.03235,0.00000
2783.00,3.03214,20.074105,-0.000168,20.030282,0.8859,0.369,3.03214,0.00000
2784.00,3.03242,20.074140,-0.000168,20.030335,0.8859,0.369,3.03242,0.00000
2785.00,3.03165,20.074071,-0.000166,20.030326,0.8859,0.369,3.03165,0.00000
2786.00,3.03152,20.073976,-0.000170,20.030216,0.8859,0.369,3.03152,0.00000
2787.00,3.03061,20.073974,-0.000167,20.030166,0.8859,0.369,3.03061,0.00000
2788.00,3.03061,20.073898,-0.000164,20.030039,0.8859,0.369,3.03061,0.00000
2789.00,3.02999,20.073975,-0.000165,20.030039,0.8859,0.369,3.02999,0.00000
2790.00,3.03086,20.074041,-0.000166,20.030017,0.8860,0.369,3.03086,0.00000
2791.00,3.03142,20.074084,-0.000168,20.030031,0.8860,0.369,3.03142,0.00000
2792.00,3.03204,20.074075,-0.000174,20.030008,0.8860,0.370,3.03204,0.00000
@17,2.0000,4.0, 2790.084 
2793.00,3.03264,20.074171,-0.000176,20.030074,0.8860,0.370,3.03264,0.00000
2794.00,3.03210,20.074175,-0.000176,20.030090,0.8861,0.370,3.03210,0.00000
2795.00,3.02928,20.074221,-0.000177,20.030162,0.8861,0.370,3.02928,0.00000
2796.00,3.02334,20.074261,-0.000175,20.030210,0.8862,0.370,3.02334,0.00000
2797.00,3.01683,20.074276,-0.000172,20.030180,0.8863,0.370,3.01683,0.00000
2798.00,3.00979,20.074211,-0.000173,20.030093,0.8864,0.370,3.00979,0.00000
2799.00,3.00452,20.074206,-0.000177,20.030085,0.8865,0.370,3.00452,0.00000
2800.00,3.00357,20.074260,-0.000178,20.030054,0.8866,0.371,3.00357,0.00000
2801.00,3.00698,20.074261,-0.000177,20.030042,0.8867,0.371,3.00698,0.00000
2802.00,3.01352,20.074241,-0.000177,20.030068,0.8868,0.371,3.01352,0.00000
2803.00,3.02066,20.074240,-0.000177,20.030097,0.8869,0.371,3.02066,0.00000
2804.00,3.02693,20.074266,-0.000176,20.030078,0.8870,0.371,3.02693,0.00000
2805.00,3.03022,20.074256,-0.000176,20.030097,0.8871,0.371,3.03022,0.00000
2806.00,3.03279,20.074234,-0.000176,20.030059,0.8871,0.371,3.03279,0.00000
2807.00,3.03354,20.074279,-0.000175,20.030112,0.8872,0.371,3.03354,0.00000
2808.00,3.03376,20.074293,-0.000173,20.030131,0.8873,0.371,3.03376,0.00000
2809.00,3.03337,20.074334,-0.000171,20.030131,0.8874,0.371,3.03337,0.00000
2810.00,3.03278,20.074308,-0.000168,20.030074,0.8874,0.371,3.03278,0.00000
2811.00,3.03166,20.074417,-0.000169,20.030143,0.8875,0.371,3.03166,0.00000
2812.00,3.03132,20.074448,-0.000167,20.030113,0.8876,0.371,3.03132,0.00000
2813.00,3.03072,20.074399,-0.000166,20.030047,0.8877,0.371,3.03072,0.00000
2814.00,3.03056,20.074401,-0.000167,20.030067,0.8878,0.371,3.03056,0.00000
2815.00,3.03052,20.074369,-0.000165,20.030060,0.8879,0.371,3.03052,0.00000
2816.00,3.03034,20.074314,-0.000164,20.030051,0.8880,0.371,3.03034,0.00000
2817.00,3.03087,20.074377,-0.000162,20.030113,0.8881,0.371,3.03087,0.00000
2818.00,3.03037,20.074487,-0.000162,20.030162,0.8882,0.371,3.03037,0.00000
2819.00,3.02953,20.074519,-0.000161,20.030188,0.8883,0.371,3.02953,0.00000
2820.00,3.02891,20.074591,-0.000161,20.030199,0.8884,0.371,3.02891,0.00000
2821.00,3.02875,20.074584,-0.000162,20.030143,0.8886,0.371,3.02875,0.00000
2822.00,3.02742,20.074554,-0.000166,20.030126,0.8887,0.372,3.02742,0.00000
2823.00,3.02777,20.074576,-0.000166,20.030128,0.8888,0.372,3.02777,0.00000
2824.00,3.02884,20.074499,-0.000165,20.030038,0.8889,0.372,3.02884,0.00000
2825.00,3.02920,20.074520,-0.000167,20.030055,0.8891,0.372,3.02920,0.00000
2826.00,3.02950,20.074572,-0.000166,20.030072,0.8892,0.372,3.02950,0.00000
2827.00,3.02955,20.074633,-0.000163,20.030062,0.8894,0.372,3.02955,0.00000
2828.00,3.02955,20.074665,-0.000158,20.030067,0.8895,0.372,3.02955,0.00000
2829.00,3.02937,20.074686,-0.000157,20.030087,0.8896,0.372,3.02937,0.00000
2830.00,3.03017,20.074647,-0.000150,20.030023,0.8898,0.371,3.03017,0.00000
2831.00,3.03039,20.074655,-0.000144,20.029987,0.8899,0.371,3.03039,0.00000
2832.00,3.03062,20.074640,-0.000145,20.029967,0.8900,0.371,3.03062,0.00000
2833.00,3.02999,20.074684,-0.000151,20.030025,0.8902,0.371,3.02999,0.00000
2834.00,3.02900,20.074772,-0.000151,20.030060,0.8903,0.372,3.02900,0.00000
2835.00,3.02772,20.074908,-0.000155,20.030170,0.8904,0.372,3.02772,0.00000
2836.00,3.02708,20.074930,-0.000158,20.030214,0.8906,0.372,3.02708,0.00000
2837.00,3.02675,20.074920,-0.000158,20.030213,0.8907,0.372,3.02675,0.00000
2838.00,3.02692,20.074903,-0.000155,20.030148,0.8908,0.372,3.02692,0.00000
2839.00,3.02718,20.074973,-0.000153,20.030229,0.8910,0.372,3.02718,0.00000
2840.00,3.02730,20.074953,-0.000152,20.030216,0.8911,0.372,3.02730,0.00000
2841.00,3.02709,20.075009,-0.000151,20.030240,0.8912,0.372,3.02709,0.00000
2842.00,3.02635,20.075117,-0.000147,20.030271,0.8913,0.372,3.02635,0.00000
2843.00,3.02645,20.075155,-0.000149,20.030302,0.8915,0.372,3.02645,0.00000
2844.00,3.02690,20.075129,-0.000149,20.030212,0.8916,0.372,3.02690,0.00000
2845.00,3.02760,20.075172,-0.000149,20.030213,0.8917,0.372,3.02760,0.00000
2846.00,3.02785,20.075145,-0.000152,20.030182,0.8918,0.372,3.02785,0.00000
2847.00,3.02799,20.075122,-0.000156,20.030214,0.8919,0.372,3.02799,0.00000
2848.00,3.02759,20.075159,-0.000155,20.030223,0.8920,0.372,3.02759,0.00000
2849.00,3.02732,20.075176,-0.000159,20.030255,0.8921,0.373,3.02732,0.00000
2850.00,3.02703,20.075200,-0.000158,20.030277,0.8922,0.373,3.02703,0.00000
2851.00,3.02717,20.075151,-0.000156,20.030212,0.8923,0.373,3.02717,0.00000
2852.00,3.02857,20.075096,-0.000153,20.030121,0.8924,0.372,3.02857,0.00000
2853.00,3.02987,20.075031,-0.000154,20.030107,0.8925,0.373,3.02987,0.00000
2854.00,3.02977,20.075014,-0.000151,20.030091,0.8926,0.372,3.02977,0.00000
2855.00,3.02948,20.075000,-0.000151,20.030043,0.8927,0.372,3.02948,0.00000
2856.00,3.02950,20.075158,-0.000151,20.030133,0.8928,0.373,3.02950,0.00000
2857.00,3.02832,20.075297,-0.000149,20.030183,0.8929,0.373,3.02832,0.00000
2858.00,3.02807,20.075347,-0.000148,20.030147,0.8930,0.373,3.02807,0.00000
2859.00,3.02893,20.075374,-0.000152,20.030143,0.8930,0.373,3.02893,0.00000
2860.00,3.03096,20.075438,-0.000153,20.030207,0.8931,0.373,3.03096,0.00000
2861.00,3.03082,20.075354,-0.000154,20.030176,0.8932,0.373,3.03082,0.00000
2862.00,3.03152,20.075338,-0.000158,20.030192,0.8933,0.373,3.03152,0.00000
2863.00,3.03049,20.075365,-0.000158,20.030210,0.8933,0.373,3.03049,0.00000
2864.00,3.02985,20.075408,-0.000154,20.030268,0.8934,0.373,3.02985,0.00000
2865.00,3.02875,20.075398,-0.000155,20.030232,0.8935,0.373,3.02875,0.00000
2866.00,3.02975,20.075462,-0.000152,20.030288,0.8935,0.373,3.02975,0.00000
2867.00,3.03018,20.075464,-0.000148,20.030273,0.8935,0.373,3.03018,0.00000
2868.00,3.03137,20.075511,-0.000150,20.030355,0.8936,0.373,3.03137,0.00000
2869.00,3.03106,20.075523,-0.000152,20.030359,0.8936,0.373,3.03106,0.00000
2870.00,3.03004,20.075535,-0.000150,20.030345,0.8936,0.373,3.03004,0.00000
2871.00,3.02930,20.075551,-0.000155,20.030324,0.8936,0.373,3.02930,0.00000
2872.00,3.02898,20.075543,-0.000160,20.030309,0.8936,0.374,3.02898,0.00000
2873.00,3.02790,20.075550,-0.000160,20.030251,0.8936,0.374,3.02790,0.00000
2874.00,3.02825,20.075528,-0.000154,20.030182,0.8936,0.374,3.02825,0.00000
2875.00,3.02889,20.075543,-0.000153,20.030195,0.8936,0.374,3.02889,0.00000
2876.00,3.02871,20.075604,-0.000150,20.030170,0.8937,0.373,3.02871,0.00000
2877.00,3.02871,20.075580,-0.000150,20.030089,0.8937,0.373,3.02871,0.00000
2878.00,3.02959,20.075595,-0.000151,20.030045,0.8937,0.374,3.02959,0.00000
2879.00,3.02979,20.075648,-0.000154,20.030054,0.8937,0.374,3.02979,0.00000
2880.00,3.02966,20.075609,-0.000154,20.030019,0.8937,0.374,3.02966,0.00000
2881.00,3.02955,20.075569,-0.000159,20.030030,0.8937,0.374,3.02955,0.00000
2882.00,3.02862,20.075660,-0.000158,20.030136,0.8937,0.374,3.02862,0.00000
2883.00,3.02804,20.075659,-0.000156,20.030159,0.8937,0.374,3.02804,0.00000
2884.00,3.02737,20.075655,-0.000156,20.030166,0.8937,0.374,3.02737,0.00000
2885.00,3.02679,20.075723,-0.000159,20.030211,0.8937,0.374,3.02679,0.00000
2886.00,3.02687,20.075761,-0.000158,20.030198,0.8936,0.374,3.02687,0.00000
2887.00,3.02722,20.075849,-0.000154,20.030256,0.8936,0.374,3.02722,0.00000
2888.00,3.02817,20.075801,-0.000155,20.030233,0.8936,0.374,3.02817,0.00000
2889.00,3.02885,20.075857,-0.000155,20.030280,0.8936,0.374,3.02885,0.00000
2890.00,3.02918,20.075915,-0.000156,20.030322,0.8936,0.374,3.02918,0.00000
2891.00,3.02967,20.075881,-0.000156,20.030307,0.8936,0.374,3.02967,0.00000
2892.00,3.03021,20.075754,-0.000159,20.030185,0.8935,0.375,3.03021,0.00000
2893.00,3.02998,20.075789,-0.000159,20.030172,0.8935,0.375,3.02998,0.00000
2894.00,3.03002,20.075814,-0.000157,20.030094,0.8935,0.375,3.03002,0.00000
2895.00,3.02898,20.075796,-0.000158,20.030013,0.8936,0.375,3.02898,0.00000
2896.00,3.02725,20.075849,-0.000157,20.030045,0.8936,0.375,3.02725,0.00000
2897.00,3.02666,20.075897,-0.000156,20.030060,0.8936,0.375,3.02666,0.00000
2898.00,3.02595,20.075956,-0.000159,20.030067,0.8936,0.375,3.02595,0.00000
2899.00,3.02578,20.075968,-0.000162,20.030135,0.8936,0.375,3.02578,0.00000
2900.00,3.02773,20.075973,-0.000161,20.030121,0.8937,0.375,3.02773,0.00000
2901.00,3.02996,20.075974,-0.000161,20.030107,0.8937,0.375,3.02996,0.00000
2902.00,3.03020,20.075987,-0.000161,20.030106,0.8938,0.375,3.03020,0.00000
2903.00,3.03050,20.076056,-0.000157,20.030205,0.8939,0.375,3.03050,0.00000
2904.00,3.02972,20.075993,-0.000160,20.030111,0.8939,0.375,3.02972,0.00000
2905.00,3.02951,20.076026,-0.000162,20.030134,0.8940,0.375,3.02951,0.00000
2906.00,3.02917,20.076025,-0.000159,20.030130,0.8940,0.375,3.02917,0.00000
2907.00,3.02972,20.076058,-0.000160,20.030203,0.8941,0.375,3.02972,0.00000
2908.00,3.02907,20.076073,-0.000165,20.030181,0.8942,0.375,3.02907,0.00000
2909.00,3.02930,20.076143,-0.000163,20.030230,0.8942,0.375,3.02930,0.00000
2910.00,3.02850,20.076082,-0.000160,20.030210,0.8943,0.375,3.02850,0.00000
2911.00,3.02786,20.076140,-0.000165,20.030243,0.8944,0.376,3.02786,0.00000
2912.00,3.02774,20.076169,-0.000166,20.030212,0.8945,0.376,3.02774,0.00000
2913.00,3.02803,20.076110,-0.000161,20.030113,0.8946,0.376,3.02803,0.00000
2914.00,3.02867,20.076173,-0.000161,20.030156,0.8946,0.376,3.02867,0.00000
2915.00,3.02865,20.076236,-0.000160,20.030176,0.8947,0.376,3.02865,0.00000
2916.00,3.02884,20.076283,-0.000158,20.030184,0.8947,0.376,3.02884,0.00000
2917.00,3.02872,20.076317,-0.000161,20.030187,0.8947,0.376,3.02872,0.00000
2918.00,3.02859,20.076318,-0.000165,20.030200,0.8948,0.376,3.02859,0.00000
2919.00,3.02770,20.076280,-0.000165,20.030181,0.8948,0.376,3.02770,0.00000
2920.00,3.02779,20.076290,-0.000165,20.030188,0.8948,0.376,3.02779,0.00000
2921.00,3.02804,20.076279,-0.000166,20.030160,0.8948,0.376,3.02804,0.00000
2922.00,3.02815,20.076282,-0.000162,20.030165,0.8948,0.376,3.02815,0.00000
2923.00,3.02792,20.076296,-0.000163,20.030167,0.8948,0.376,3.02792,0.00000
2924.00,3.02891,20.076344,-0.000165,20.030181,0.8948,0.376,3.02891,0.00000
2925.00,3.02868,20.076348,-0.000169,20.030182,0.8949,0.377,3.02868,0.00000
2926.00,3.02741,20.076405,-0.000170,20.030233,0.8949,0.377,3.02741,0.00000
2927.00,3.02646,20.076388,-0.000174,20.030221,0.8950,0.377,3.02646,0.00000
2928.00,3.02697,20.076482,-0.000172,20.030304,0.8950,0.377,3.02697,0.00000
2929.00,3.02693,20.076496,-0.000171,20.030287,0.8950,0.377,3.02693,0.00000
2930.00,3.02707,20.076490,-0.000167,20.030273,0.8950,0.377,3.02707,0.00000
2931.00,3.02726,20.076468,-0.000164,20.030255,0.8950,0.377,3.02726,0.00000
2932.00,3.02774,20.076540,-0.000161,20.030268,0.8950,0.377,3.02774,0.00000
2933.00,3.02714,20.076438,-0.000161,20.030178,0.8950,0.377,3.02714,0.00000
2934.00,3.02656,20.076417,-0.000159,20.030210,0.8950,0.377,3.02656,0.00000
2935.00,3.02680,20.076486,-0.000159,20.030266,0.8950,0.377,3.02680,0.00000
2936.00,3.02735,20.076491,-0.000160,20.030286,0.8950,0.377,3.02735,0.00000
2937.00,3.02771,20.076479,-0.000159,20.030310,0.8951,0.377,3.02771,0.00000
2938.00,3.02823,20.076546,-0.000160,20.030366,0.8951,0.377,3.02823,0.00000
2939.00,3.02858,20.076512,-0.000159,20.030264,0.8952,0.377,3.02858,0.00000
2940.00,3.02853,20.076524,-0.000159,20.030228,0.8952,0.377,3.02853,0.00000
2941.00,3.02857,20.076542,-0.000161,20.030216,0.8953,0.377,3.02857,0.00000
2942.00,3.02791,20.076536,-0.000161,20.030193,0.8953,0.377,3.02791,0.00000
2943.00,3.02834,20.076573,-0.000163,20.030227,0.8954,0.377,3.02834,0.00000
2944.00,3.02819,20.076657,-0.000162,20.030327,0.8955,0.377,3.02819,0.00000
2945.00,3.02838,20.076623,-0.000162,20.030281,0.8955,0.377,3.02838,0.00000
2946.00,3.02790,20.076661,-0.000156,20.030300,0.8956,0.377,3.02790,0.00000
2947.00,3.02765,20.076685,-0.000153,20.030315,0.8957,0.377,3.02765,0.00000
2948.00,3.02740,20.076689,-0.000147,20.030259,0.8957,0.377,3.02740,0.00000
2949.00,3.02742,20.076650,-0.000147,20.030201,0.8958,0.377,3.02742,0.00000
2950.00,3.02789,20.076663,-0.000146,20.030240,0.8959,0.377,3.02789,0.00000
2951.00,3.02932,20.076652,-0.000151,20.030238,0.8959,0.377,3.02932,0.00000
2952.00,3.03040,20.076740,-0.000153,20.030259,0.8960,0.377,3.03040,0.00000
2953.00,3.03042,20.076761,-0.000155,20.030283,0.8961,0.378,3.03042,0.00000
2954.00,3.03073,20.076819,-0.000158,20.030330,0.8961,0.378,3.03073,0.00000
2955.00,3.03037,20.076960,-0.000162,20.030411,0.8962,0.378,3.03037,0.00000
2956.00,3.02948,20.076984,-0.000162,20.030394,0.8963,0.378,3.02948,0.00000
2957.00,3.02869,20.076949,-0.000166,20.030387,0.8963,0.378,3.02869,0.00000
2958.00,3.02931,20.077003,-0.000164,20.030398,0.8964,0.378,3.02931,0.00000
2959.00,3.02973,20.077006,-0.000160,20.030361,0.8965,0.378,3.02973,0.00000
2960.00,3.02922,20.076947,-0.000156,20.030312,0.8965,0.378,3.02922,0.00000
2961.00,3.02932,20.076963,-0.000157,20.030298,0.8966,0.378,3.02932,0.00000
2962.00,3.02925,20.076977,-0.000154,20.030341,0.8966,0.378,3.02925,0.00000
@18,2.0000,4.0, 2960.06299999999 
2963.00,3.02847,20.076967,-0.000158,20.030352,0.8967,0.379,3.02847,0.00000
2964.00,3.02757,20.076991,-0.000160,20.030384,0.8968,0.379,3.02757,0.00000
2965.00,3.02649,20.076997,-0.000161,20.030388,0.8968,0.379,3.02649,0.00000
2966.00,3.02306,20.077128,-0.000155,20.030486,0.8969,0.379,3.02306,0.00000
2967.00,3.01759,20.077155,-0.000154,20.030475,0.8969,0.379,3.01759,0.00000
2968.00,3.00954,20.077123,-0.000153,20.030433,0.8969,0.379,3.00954,0.00000
2969.00,3.00349,20.077125,-0.000153,20.030373,0.8970,0.379,3.00349,0.00000
2970.00,3.00034,20.077189,-0.000154,20.030390,0.8970,0.379,3.00034,0.00000
2971.00,3.00107,20.077062,-0.000157,20.030290,0.8970,0.379,3.00107,0.00000
2972.00,3.00552,20.077073,-0.000157,20.030228,0.8971,0.379,3.00552,0.00000
2973.00,3.01276,20.077155,-0.000160,20.030236,0.8971,0.379,3.01276,0.00000
2974.00,3.01838,20.077142,-0.000162,20.030200,0.8972,0.379,3.01838,0.00000
2975.00,3.02280,20.077069,-0.000165,20.030139,0.8972,0.379,3.02280,0.00000
2976.00,3.02601,20.077072,-0.000168,20.030095,0.8973,0.379,3.02601,0.00000
2977.00,3.02899,20.077026,-0.000170,20.030052,0.8973,0.380,3.02899,0.00000
2978.00,3.03013,20.077027,-0.000167,20.030069,0.8973,0.380,3.03013,0.00000
2979.00,3.03095,20.077112,-0.000168,20.030157,0.8974,0.380,3.03095,0.00000
2980.00,3.03082,20.077140,-0.000169,20.030152,0.8974,0.380,3.03082,0.00000
2981.00,3.02935,20.077153,-0.000165,20.030149,0.8974,0.380,3.02935,0.00000
2982.00,3.02801,20.077125,-0.000163,20.030113,0.8975,0.380,3.02801,0.00000
2983.00,3.02793,20.077146,-0.000167,20.030141,0.8975,0.380,3.02793,0.00000
2984.00,3.02810,20.077153,-0.000165,20.030140,0.8975,0.380,3.02810,0.00000
2985.00,3.02776,20.077261,-0.000160,20.030218,0.8975,0.380,3.02776,0.00000
2986.00,3.02831,20.077320,-0.000160,20.030249,0.8975,0.380,3.02831,0.00000
2987.00,3.02834,20.077455,-0.000161,20.030342,0.8975,0.380,3.02834,0.00000
2988.00,3.02812,20.077426,-0.000160,20.030256,0.8976,0.380,3.02812,0.00000
2989.00,3.02709,20.077508,-0.000161,20.030294,0.8976,0.380,3.02709,0.00000
2990.00,3.02680,20.077424,-0.000161,20.030177,0.8976,0.380,3.02680,0.00000
2991.00,3.02684,20.077442,-0.000160,20.030189,0.8976,0.380,3.02684,0.00000
2992.00,3.02628,20.077437,-0.000160,20.030203,0.8976,0.380,3.02628,0.00000
2993.00,3.02594,20.077476,-0.000157,20.030221,0.8976,0.380,3.02594,0.00000
2994.00,3.02627,20.077432,-0.000155,20.030213,0.8976,0.380,3.02627,0.00000
2995.00,3.02630,20.077509,-0.000157,20.030282,0.8976,0.380,3.02630,0.00000
2996.00,3.02622,20.077488,-0.000156,20.030223,0.8976,0.380,3.02622,0.00000
2997.00,3.02675,20.077548,-0.000154,20.030256,0.8976,0.380,3.02675,0.00000
2998.00,3.02763,20.077668,-0.000153,20.030372,0.8975,0.380,3.02763,0.00000
2999.00,3.02833,20.077720,-0.000152,20.030374,0.8975,0.380,3.02833,0.00000
3000.00,3.02861,20.077627,-0.000150,20.030329,0.8975,0.380,3.02861,0.00000
3001.00,3.02912,20.077679,-0.000151,20.030390,0.8975,0.380,3.02912,0.00000
3002.00,3.02795,20.077600,-0.000153,20.030288,0.8975,0.380,3.02795,0.00000
3003.00,3.02679,20.077543,-0.000152,20.030194,0.8975,0.380,3.02679,0.00000
3004.00,3.02631,20.077564,-0.000152,20.030195,0.8975,0.380,3.02631,0.00000
3005.00,3.02603,20.077662,-0.000155,20.030269,0.8975,0.380,3.02603,0.00000
3006.00,3.02541,20.077658,-0.000156,20.030267,0.8975,0.380,3.02541,0.00000
3007.00,3.02643,20.077688,-0.000155,20.030293,0.8975,0.380,3.02643,0.00000
3008.00,3.02621,20.077730,-0.000157,20.030371,0.8975,0.380,3.02621,0.00000
3009.00,3.02561,20.077642,-0.000156,20.030322,0.8974,0.380,3.02561,0.00000
3010.00,3.02605,20.077640,-0.000156,20.030246,0.8974,0.380,3.02605,0.00000
3011.00,3.02600,20.077638,-0.000156,20.030176,0.8974,0.380,3.02600,0.00000
3012.00,3.02579,20.077691,-0.000158,20.030251,0.8974,0.381,3.02579,0.00000
3013.00,3.02579,20.077690,-0.000160,20.030237,0.8974,0.381,3.02579,0.00000
3014.00,3.02538,20.077825,-0.000163,20.030317,0.8974,0.381,3.02538,0.00000
3015.00,3.02494,20.077938,-0.000163,20.030398,0.8974,0.381,3.02494,0.00000
3016.00,3.02466,20.077962,-0.000163,20.030411,0.8974,0.381,3.02466,0.00000
3017.00,3.02406,20.077951,-0.000166,20.030321,0.8974,0.381,3.02406,0.00000
3018.00,3.02498,20.077955,-0.000167,20.030233,0.8974,0.382,3.02498,0.00000
3019.00,3.02614,20.078018,-0.000168,20.030238,0.8973,0.382,3.02614,0.00000
3020.00,3.02687,20.078000,-0.000166,20.030205,0.8973,0.382,3.02687,0.00000
3021.00,3.02760,20.078117,-0.000163,20.030306,0.8973,0.382,3.02760,0.00000
3022.00,3.02785,20.078220,-0.000158,20.030371,0.8973,0.381,3.02785,0.00000
3023.00,3.02672,20.078220,-0.000154,20.030389,0.8973,0.381,3.02672,0.00000
3024.00,3.02529,20.078125,-0.000150,20.030294,0.8973,0.381,3.02529,0.00000
3025.00,3.02512,20.078083,-0.000149,20.030264,0.8973,0.381,3.02512,0.00000
3026.00,3.02466,20.078107,-0.000150,20.030268,0.8973,0.381,3.02466,0.00000
3027.00,3.02502,20.078136,-0.000152,20.030317,0.8973,0.381,3.02502,0.00000
3028.00,3.02587,20.078127,-0.000152,20.030291,0.8973,0.381,3.02587,0.00000
3029.00,3.02726,20.078126,-0.000154,20.030280,0.8972,0.382,3.02726,0.00000
3030.00,3.02688,20.078231,-0.000157,20.030309,0.8972,0.382,3.02688,0.00000
3031.00,3.02724,20.078213,-0.000158,20.030257,0.8972,0.382,3.02724,0.00000
3032.00,3.02728,20.078154,-0.000162,20.030145,0.8972,0.382,3.02728,0.00000
3033.00,3.02702,20.078215,-0.000162,20.030206,0.8972,0.382,3.02702,0.00000
3034.00,3.02707,20.078221,-0.000160,20.030209,0.8972,0.382,3.02707,0.00000
3035.00,3.02737,20.078217,-0.000163,20.030199,0.8972,0.382,3.02737,0.00000
3036.00,3.02730,20.078157,-0.000164,20.030171,0.8972,0.382,3.02730,0.00000
3037.00,3.02621,20.078245,-0.000162,20.030268,0.8972,0.382,3.02621,0.00000
3038.00,3.02560,20.078250,-0.000164,20.030220,0.8972,0.382,3.02560,0.00000
3039.00,3.02557,20.078285,-0.000165,20.030227,0.8973,0.383,3.02557,0.00000
3040.00,3.02594,20.078281,-0.000165,20.030198,0.8973,0.383,3.02594,0.00000
3041.00,3.02606,20.078378,-0.000165,20.030201,0.8973,0.383,3.02606,0.00000
3042.00,3.02686,20.078373,-0.000165,20.030165,0.8973,0.383,3.02686,0.00000
3043.00,3.02743,20.078385,-0.000166,20.030142,0.8973,0.383,3.02743,0.00000
3044.00,3.02727,20.078444,-0.000166,20.030149,0.8974,0.383,3.02727,0.00000
3045.00,3.02709,20.078461,-0.000166,20.030166,0.8974,0.383,3.02709,0.00000
3046.00,3.02692,20.078465,-0.000166,20.030219,0.8974,0.383,3.02692,0.00000
3047.00,3.02591,20.078459,-0.000168,20.030183,0.8974,0.383,3.02591,0.00000
3048.00,3.02560,20.078521,-0.000165,20.030213,0.8975,0.383,3.02560,0.00000
3049.00,3.02571,20.078562,-0.000163,20.030289,0.8975,0.383,3.02571,0.00000
3050.00,3.02673,20.078561,-0.000156,20.030264,0.8975,0.383,3.02673,0.00000
3051.00,3.02655,20.078619,-0.000150,20.030256,0.8976,0.383,3.02655,0.00000
3052.00,3.02704,20.078604,-0.000148,20.030227,0.8976,0.383,3.02704,0.00000
3053.00,3.02714,20.078598,-0.000146,20.030240,0.8976,0.382,3.02714,0.00000
3054.00,3.02707,20.078589,-0.000146,20.030156,0.8977,0.383,3.02707,0.00000
3055.00,3.02493,20.078637,-0.000150,20.030203,0.8977,0.383,3.02493,0.00000
3056.00,3.02436,20.078616,-0.000154,20.030186,0.8978,0.383,3.02436,0.00000
3057.00,3.02443,20.078634,-0.000152,20.030185,0.8978,0.383,3.02443,0.00000
3058.00,3.02452,20.078729,-0.000155,20.030250,0.8978,0.383,3.02452,0.00000
3059.00,3.02496,20.078817,-0.000159,20.030292,0.8978,0.383,3.02496,0.00000
3060.00,3.02622,20.078865,-0.000160,20.030241,0.8978,0.383,3.02622,0.00000
3061.00,3.02690,20.078844,-0.000158,20.030187,0.8978,0.383,3.02690,0.00000
3062.00,3.02685,20.078872,-0.000158,20.030187,0.8977,0.383,3.02685,0.00000
3063.00,3.02644,20.078835,-0.000160,20.030138,0.8977,0.384,3.02644,0.00000
3064.00,3.02456,20.078788,-0.000155,20.030092,0.8977,0.383,3.02456,0.00000
3065.00,3.02311,20.078766,-0.000153,20.030135,0.8977,0.383,3.02311,0.00000
3066.00,3.02175,20.078821,-0.000155,20.030165,0.8977,0.383,3.02175,0.00000
3067.00,3.02142,20.078860,-0.000152,20.030196,0.8977,0.383,3.02142,0.00000
3068.00,3.02270,20.078860,-0.000150,20.030180,0.8976,0.383,3.02270,0.00000
3069.00,3.02408,20.078868,-0.000151,20.030201,0.8976,0.383,3.02408,0.00000
3070.00,3.02465,20.078888,-0.000152,20.030186,0.8975,0.383,3.02465,0.00000
3071.00,3.02558,20.078853,-0.000156,20.030201,0.8974,0.384,3.02558,0.00000
3072.00,3.02548,20.078817,-0.000159,20.030147,0.8973,0.384,3.02548,0.00000
3073.00,3.02401,20.078802,-0.000159,20.030152,0.8973,0.384,3.02401,0.00000
3074.00,3.02355,20.078772,-0.000159,20.030096,0.8973,0.384,3.02355,0.00000
3075.00,3.02413,20.078801,-0.000161,20.030087,0.8972,0.384,3.02413,0.00000
3076.00,3.02378,20.078871,-0.000162,20.030039,0.8971,0.384,3.02378,0.00000
3077.00,3.02386,20.078964,-0.000164,20.030078,0.8971,0.384,3.02386,0.00000
3078.00,3.02487,20.078982,-0.000163,20.030072,0.8970,0.384,3.02487,0.00000
3079.00,3.02547,20.079082,-0.000164,20.030175,0.8970,0.384,3.02547,0.00000
3080.00,3.02528,20.079031,-0.000164,20.030108,0.8969,0.384,3.02528,0.00000
3081.00,3.02572,20.079037,-0.000166,20.030093,0.8968,0.385,3.02572,0.00000
3082.00,3.02639,20.079008,-0.000167,20.030053,0.8967,0.385,3.02639,0.00000
3083.00,3.02655,20.079038,-0.000167,20.030035,0.8967,0.385,3.02655,0.00000
3084.00,3.02587,20.078990,-0.000167,20.029981,0.8966,0.385,3.02587,0.00000
3085.00,3.02538,20.079057,-0.000162,20.030074,0.8966,0.385,3.02538,0.00000
3086.00,3.02489,20.079087,-0.000157,20.030146,0.8965,0.384,3.02489,0.00000
3087.00,3.02401,20.079105,-0.000153,20.030174,0.8965,0.384,3.02401,0.00000
3088.00,3.02335,20.079117,-0.000155,20.030167,0.8965,0.384,3.02335,0.00000
3089.00,3.02459,20.079137,-0.000157,20.030107,0.8964,0.385,3.02459,0.00000
3090.00,3.02499,20.079096,-0.000160,20.030042,0.8964,0.385,3.02499,0.00000
3091.00,3.02498,20.079141,-0.000162,20.030028,0.8963,0.385,3.02498,0.00000
3092.00,3.02610,20.079171,-0.000166,20.030063,0.8963,0.385,3.02610,0.00000
3093.00,3.02632,20.079172,-0.000164,20.030082,0.8962,0.385,3.02632,0.00000
3094.00,3.02528,20.079203,-0.000164,20.030141,0.8962,0.385,3.02528,0.00000
3095.00,3.02478,20.079259,-0.000163,20.030154,0.8962,0.385,3.02478,0.00000
3096.00,3.02510,20.079200,-0.000161,20.030101,0.8961,0.385,3.02510,0.00000
3097.00,3.02422,20.079190,-0.000159,20.030055,0.8961,0.385,3.02422,0.00000
3098.00,3.02351,20.079171,-0.000161,20.029988,0.8961,0.385,3.02351,0.00000
3099.00,3.02321,20.079221,-0.000160,20.030050,0.8960,0.385,3.02321,0.00000
3100.00,3.02391,20.079238,-0.000162,20.030109,0.8960,0.385,3.02391,0.00000
3101.00,3.02451,20.079265,-0.000161,20.030183,0.8960,0.385,3.02451,0.00000
3102.00,3.02512,20.079286,-0.000163,20.030211,0.8960,0.386,3.02512,0.00000
3103.00,3.02574,20.079345,-0.000163,20.030310,0.8960,0.386,3.02574,0.00000
3104.00,3.02621,20.079327,-0.000162,20.030251,0.8960,0.386,3.02621,0.00000
3105.00,3.02601,20.079310,-0.000161,20.030196,0.8960,0.386,3.02601,0.00000
3106.00,3.02557,20.079375,-0.000162,20.030167,0.8960,0.386,3.02557,0.00000
3107.00,3.02543,20.079366,-0.000159,20.030116,0.8960,0.386,3.02543,0.00000
3108.00,3.02515,20.079417,-0.000157,20.030072,0.8960,0.386,3.02515,0.00000
3109.00,3.02506,20.079453,-0.000157,20.030102,0.8960,0.386,3.02506,0.00000
3110.00,3.02609,20.079490,-0.000157,20.030106,0.8960,0.386,3.02609,0.00000
3111.00,3.02608,20.079483,-0.000156,20.030152,0.8960,0.386,3.02608,0.00000
3112.00,3.02634,20.079551,-0.000156,20.030250,0.8960,0.386,3.02634,0.00000
3113.00,3.02619,20.079498,-0.000156,20.030212,0.8960,0.386,3.02619,0.00000
3114.00,3.02598,20.079465,-0.000154,20.030151,0.8960,0.386,3.02598,0.00000
3115.00,3.02507,20.079585,-0.000155,20.030224,0.8960,0.386,3.02507,0.00000
3116.00,3.02503,20.079620,-0.000155,20.030181,0.8960,0.386,3.02503,0.00000
3117.00,3.02391,20.079620,-0.000154,20.030099,0.8961,0.386,3.02391,0.00000
3118.00,3.02361,20.079705,-0.000154,20.030138,0.8961,0.386,3.02361,0.00000
3119.00,3.02419,20.079807,-0.000158,20.030235,0.8962,0.386,3.02419,0.00000
3120.00,3.02360,20.079755,-0.000158,20.030190,0.8962,0.386,3.02360,0.00000
3121.00,3.02333,20.079690,-0.000159,20.030154,0.8962,0.386,3.02333,0.00000
3122.00,3.02429,20.079675,-0.000160,20.030183,0.8963,0.386,3.02429,0.00000
3123.00,3.02514,20.079685,-0.000160,20.030254,0.8963,0.386,3.02514,0.00000
3124.00,3.02469,20.079581,-0.000159,20.030183,0.8963,0.386,3.02469,0.00000
3125.00,3.02567,20.079569,-0.000159,20.030207,0.8964,0.386,3.02567,0.00000
3126.00,3.02655,20.079564,-0.000158,20.030184,0.8964,0.386,3.02655,0.00000
3127.00,3.02674,20.079643,-0.000155,20.030214,0.8964,0.386,3.02674,0.00000
3128.00,3.02778,20.079613,-0.000154,20.030144,0.8964,0.386,3.02778,0.00000
3129.00,3.02783,20.079687,-0.000153,20.030150,0.8965,0.386,3.02783,0.00000
3130.00,3.02742,20.079651,-0.000154,20.030074,0.8965,0.386,3.02742,0.00000
3131.00,3.02704,20.079702,-0.000156,20.030152,0.8965,0.386,3.02704,0.00000
3132.00,3.02662,20.079638,-0.000161,20.030091,0.8966,0.386,3.02662,0.00000
@19,2.0000,4.0, 3130.04 
3133.00,3.02585,20.079713,-0.000162,20.030148,0.8966,0.386,3.02585,0.00000
3134.00,3.02623,20.079738,-0.000158,20.030163,0.8966,0.386,3.02623,0.00000
3135.00,3.02418,20.079835,-0.000156,20.030235,0.8966,0.386,3.02418,0.00000
3136.00,3.01982,20.079860,-0.000157,20.030222,0.8966,0.386,3.01982,0.00000
3137.00,3.01405,20.079955,-0.000158,20.030357,0.8966,0.386,3.01405,0.00000
3138.00,3.00729,20.079972,-0.000159,20.030374,0.8966,0.386,3.00729,0.00000
3139.00,3.00076,20.079973,-0.000163,20.030369,0.8966,0.387,3.00076,0.00000
3140.00,2.99894,20.079922,-0.000163,20.030327,0.8966,0.387,2.99894,0.00000
3141.00,3.00179,20.079953,-0.000163,20.030334,0.8966,0.387,3.00179,0.00000
3142.00,3.00805,20.079892,-0.000162,20.030206,0.8966,0.387,3.00805,0.00000
3143.00,3.01475,20.079858,-0.000159,20.030165,0.8966,0.387,3.01475,0.00000
3144.00,3.02093,20.079871,-0.000161,20.030125,0.8966,0.387,3.02093,0.00000
3145.00,3.02487,20.079893,-0.000161,20.030132,0.8965,0.387,3.02487,0.00000
3146.00,3.02678,20.079962,-0.000159,20.030129,0.8965,0.387,3.02678,0.00000
3147.00,3.02773,20.079960,-0.000159,20.030119,0.8965,0.387,3.02773,0.00000
3148.00,3.02856,20.079971,-0.000161,20.030106,0.8965,0.387,3.02856,0.00000
3149.00,3.02823,20.080057,-0.000159,20.030183,0.8965,0.387,3.02823,0.00000
3150.00,3.02850,20.080168,-0.000160,20.030232,0.8964,0.387,3.02850,0.00000
3151.00,3.02842,20.080190,-0.000161,20.030320,0.8964,0.387,3.02842,0.00000
3152.00,3.02797,20.080199,-0.000160,20.030288,0.8964,0.387,3.02797,0.00000
3153.00,3.02754,20.080319,-0.000163,20.030344,0.8963,0.388,3.02754,0.00000
3154.00,3.02814,20.080212,-0.000165,20.030303,0.8963,0.388,3.02814,0.00000
3155.00,3.02763,20.080109,-0.000165,20.030278,0.8962,0.388,3.02763,0.00000
3156.00,3.02739,20.080037,-0.000164,20.030174,0.8961,0.388,3.02739,0.00000
3157.00,3.02679,20.080111,-0.000165,20.030220,0.8960,0.388,3.02679,0.00000
3158.00,3.02668,20.080088,-0.000163,20.030205,0.8959,0.388,3.02668,0.00000
3159.00,3.02686,20.080208,-0.000161,20.030247,0.8958,0.388,3.02686,0.00000
3160.00,3.02744,20.080356,-0.000161,20.030299,0.8957,0.388,3.02744,0.00000
3161.00,3.02695,20.080388,-0.000161,20.030303,0.8956,0.388,3.02695,0.00000
3162.00,3.02629,20.080400,-0.000161,20.030304,0.8955,0.388,3.02629,0.00000
3163.00,3.02566,20.080360,-0.000161,20.030272,0.8955,0.388,3.02566,0.00000
3164.00,3.02551,20.080364,-0.000160,20.030257,0.8954,0.388,3.02551,0.00000
3165.00,3.02609,20.080404,-0.000159,20.030268,0.8953,0.388,3.02609,0.00000
3166.00,3.02728,20.080440,-0.000162,20.030273,0.8952,0.388,3.02728,0.00000
3167.00,3.02857,20.080475,-0.000163,20.030264,0.8951,0.388,3.02857,0.00000
3168.00,3.02891,20.080467,-0.000161,20.030227,0.8950,0.388,3.02891,0.00000
3169.00,3.02884,20.080476,-0.000162,20.030232,0.8949,0.388,3.02884,0.00000
3170.00,3.02777,20.080378,-0.000164,20.030161,0.8948,0.389,3.02777,0.00000
3171.00,3.02683,20.080416,-0.000159,20.030162,0.8948,0.389,3.02683,0.00000
3172.00,3.02636,20.080450,-0.000160,20.030246,0.8947,0.389,3.02636,0.00000
3173.00,3.02644,20.080509,-0.000166,20.030297,0.8946,0.389,3.02644,0.00000
3174.00,3.02626,20.080518,-0.000169,20.030279,0.8945,0.389,3.02626,0.00000
3175.00,3.02631,20.080596,-0.000165,20.030296,0.8944,0.389,3.02631,0.00000
3176.00,3.02593,20.080672,-0.000167,20.030385,0.8944,0.389,3.02593,0.00000
3177.00,3.02586,20.080647,-0.000166,20.030318,0.8943,0.389,3.02586,0.00000
3178.00,3.02563,20.080658,-0.000158,20.030298,0.8942,0.389,3.02563,0.00000
3179.00,3.02598,20.080688,-0.000156,20.030323,0.8942,0.389,3.02598,0.00000
3180.00,3.02601,20.080614,-0.000156,20.030250,0.8941,0.389,3.02601,0.00000
3181.00,3.02635,20.080575,-0.000153,20.030162,0.8940,0.389,3.02635,0.00000
3182.00,3.02660,20.080667,-0.000152,20.030227,0.8940,0.389,3.02660,0.00000
3183.00,3.02637,20.080668,-0.000155,20.030205,0.8939,0.389,3.02637,0.00000
3184.00,3.02578,20.080643,-0.000152,20.030166,0.8939,0.389,3.02578,0.00000
3185.00,3.02571,20.080707,-0.000155,20.030213,0.8939,0.389,3.02571,0.00000
3186.00,3.02592,20.080719,-0.000158,20.030204,0.8939,0.389,3.02592,0.00000
3187.00,3.02515,20.080633,-0.000159,20.030102,0.8939,0.389,3.02515,0.00000
3188.00,3.02549,20.080621,-0.000159,20.030045,0.8938,0.389,3.02549,0.00000
3189.00,3.02652,20.080600,-0.000163,20.030028,0.8938,0.389,3.02652,0.00000
3190.00,3.02695,20.080617,-0.000165,20.030064,0.8938,0.389,3.02695,0.00000
3191.00,3.02862,20.080655,-0.000162,20.030122,0.8938,0.389,3.02862,0.00000
3192.00,3.02969,20.080732,-0.000160,20.030186,0.8937,0.389,3.02969,0.00000
3193.00,3.02946,20.080790,-0.000162,20.030262,0.8937,0.389,3.02946,0.00000
3194.00,3.02856,20.080839,-0.000162,20.030253,0.8937,0.389,3.02856,0.00000
3195.00,3.02810,20.080830,-0.000159,20.030228,0.8937,0.389,3.02810,0.00000
3196.00,3.02634,20.080780,-0.000161,20.030165,0.8937,0.389,3.02634,0.00000
3197.00,3.02495,20.080798,-0.000163,20.030197,0.8936,0.390,3.02495,0.00000
3198.00,3.02485,20.080798,-0.000161,20.030214,0.8936,0.390,3.02485,0.00000
3199.00,3.02577,20.080787,-0.000160,20.030211,0.8936,0.390,3.02577,0.00000
3200.00,3.02700,20.080791,-0.000162,20.030184,0.8935,0.390,3.02700,0.00000
3201.00,3.02742,20.080803,-0.000161,20.030205,0.8935,0.390,3.02742,0.00000
3202.00,3.02793,20.080800,-0.000161,20.030221,0.8935,0.390,3.02793,0.00000
3203.00,3.02750,20.080820,-0.000164,20.030210,0.8935,0.390,3.02750,0.00000
3204.00,3.02696,20.080924,-0.000165,20.030297,0.8935,0.390,3.02696,0.00000
3205.00,3.02552,20.080927,-0.000164,20.030318,0.8935,0.390,3.02552,0.00000
3206.00,3.02563,20.080964,-0.000166,20.030344,0.8935,0.390,3.02563,0.00000
3207.00,3.02655,20.081014,-0.000163,20.030377,0.8935,0.390,3.02655,0.00000
3208.00,3.02735,20.081033,-0.000161,20.030412,0.8935,0.390,3.02735,0.00000
3209.00,3.02786,20.080943,-0.000158,20.030322,0.8935,0.390,3.02786,0.00000
3210.00,3.02881,20.080985,-0.000159,20.030353,0.8935,0.390,3.02881,0.00000
3211.00,3.02858,20.080952,-0.000155,20.030289,0.8935,0.390,3.02858,0.00000
3212.00,3.02865,20.080887,-0.000155,20.030192,0.8935,0.390,3.02865,0.00000
3213.00,3.02870,20.080873,-0.000155,20.030169,0.8935,0.390,3.02870,0.00000
3214.00,3.02797,20.080963,-0.000156,20.030176,0.8936,0.390,3.02797,0.00000
3215.00,3.02744,20.081046,-0.000156,20.030157,0.8936,0.390,3.02744,0.00000
3216.00,3.02761,20.081118,-0.000157,20.030186,0.8936,0.390,3.02761,0.00000
3217.00,3.02655,20.081231,-0.000158,20.030207,0.8936,0.390,3.02655,0.00000
3218.00,3.02698,20.081253,-0.000156,20.030163,0.8937,0.390,3.02698,0.00000
3219.00,3.02716,20.081249,-0.000157,20.030196,0.8937,0.391,3.02716,0.00000
3220.00,3.02707,20.081214,-0.000159,20.030158,0.8938,0.391,3.02707,0.00000
3221.00,3.02677,20.081251,-0.000157,20.030179,0.8938,0.391,3.02677,0.00000
3222.00,3.02711,20.081235,-0.000159,20.030193,0.8938,0.391,3.02711,0.00000
3223.00,3.02687,20.081223,-0.000157,20.030201,0.8938,0.391,3.02687,0.00000
3224.00,3.02728,20.081224,-0.000155,20.030222,0.8938,0.391,3.02728,0.00000
3225.00,3.02746,20.081237,-0.000153,20.030268,0.8938,0.391,3.02746,0.00000
3226.00,3.02750,20.081247,-0.000154,20.030276,0.8939,0.391,3.02750,0.00000
3227.00,3.02801,20.081248,-0.000149,20.030273,0.8939,0.391,3.02801,0.00000
3228.00,3.02808,20.081320,-0.000149,20.030262,0.8939,0.391,3.02808,0.00000
3229.00,3.02701,20.081313,-0.000148,20.030145,0.8939,0.391,3.02701,0.00000
3230.00,3.02629,20.081356,-0.000144,20.030131,0.8940,0.390,3.02629,0.00000
3231.00,3.02584,20.081311,-0.000143,20.030045,0.8940,0.390,3.02584,0.00000
3232.00,3.02567,20.081325,-0.000147,20.030004,0.8941,0.390,3.02567,0.00000
3233.00,3.02576,20.081328,-0.000151,20.030012,0.8941,0.391,3.02576,0.00000
3234.00,3.02670,20.081426,-0.000155,20.030102,0.8942,0.391,3.02670,0.00000
3235.00,3.02715,20.081437,-0.000158,20.030102,0.8942,0.391,3.02715,0.00000
3236.00,3.02740,20.081528,-0.000157,20.030160,0.8943,0.391,3.02740,0.00000
3237.00,3.02706,20.081612,-0.000157,20.030197,0.8943,0.391,3.02706,0.00000
3238.00,3.02611,20.081614,-0.000153,20.030139,0.8943,0.391,3.02611,0.00000
3239.00,3.02600,20.081627,-0.000149,20.030143,0.8943,0.391,3.02600,0.00000
3240.00,3.02622,20.081643,-0.000152,20.030164,0.8944,0.391,3.02622,0.00000
3241.00,3.02684,20.081657,-0.000156,20.030150,0.8944,0.391,3.02684,0.00000
3242.00,3.02706,20.081639,-0.000156,20.030181,0.8945,0.391,3.02706,0.00000
3243.00,3.02738,20.081793,-0.000159,20.030333,0.8945,0.391,3.02738,0.00000
3244.00,3.02677,20.081829,-0.000164,20.030358,0.8946,0.392,3.02677,0.00000
3245.00,3.02765,20.081871,-0.000165,20.030348,0.8946,0.392,3.02765,0.00000
3246.00,3.02694,20.081816,-0.000164,20.030296,0.8947,0.392,3.02694,0.00000
3247.00,3.02603,20.081873,-0.000164,20.030244,0.8948,0.392,3.02603,0.00000
3248.00,3.02580,20.081776,-0.000163,20.030117,0.8948,0.392,3.02580,0.00000
3249.00,3.02556,20.081792,-0.000158,20.030151,0.8949,0.392,3.02556,0.00000
3250.00,3.02513,20.081764,-0.000157,20.030155,0.8949,0.392,3.02513,0.00000
3251.00,3.02535,20.081860,-0.000156,20.030239,0.8950,0.392,3.02535,0.00000
3252.00,3.02589,20.081844,-0.000156,20.030260,0.8951,0.392,3.02589,0.00000
3253.00,3.02644,20.081899,-0.000158,20.030306,0.8951,0.392,3.02644,0.00000
3254.00,3.02701,20.081906,-0.000160,20.030262,0.8952,0.392,3.02701,0.00000
3255.00,3.02604,20.082071,-0.000159,20.030327,0.8953,0.392,3.02604,0.00000
3256.00,3.02536,20.082140,-0.000158,20.030361,0.8953,0.393,3.02536,0.00000
3257.00,3.02539,20.082162,-0.000157,20.030312,0.8954,0.393,3.02539,0.00000
3258.00,3.02447,20.082147,-0.000153,20.030264,0.8954,0.392,3.02447,0.00000
3259.00,3.02329,20.082203,-0.000150,20.030318,0.8955,0.392,3.02329,0.00000
3260.00,3.02243,20.082126,-0.000151,20.030247,0.8955,0.392,3.02243,0.00000
3261.00,3.02231,20.082168,-0.000150,20.030278,0.8956,0.392,3.02231,0.00000
3262.00,3.02204,20.082185,-0.000151,20.030314,0.8956,0.392,3.02204,0.00000
3263.00,3.02223,20.082243,-0.000155,20.030368,0.8956,0.393,3.02223,0.00000
3264.00,3.02265,20.082274,-0.000157,20.030356,0.8957,0.393,3.02265,0.00000
3265.00,3.02352,20.082342,-0.000157,20.030410,0.8957,0.393,3.02352,0.00000
3266.00,3.02409,20.082340,-0.000157,20.030366,0.8957,0.393,3.02409,0.00000
3267.00,3.02380,20.082420,-0.000155,20.030424,0.8957,0.393,3.02380,0.00000
3268.00,3.02348,20.082397,-0.000152,20.030382,0.8958,0.393,3.02348,0.00000
3269.00,3.02301,20.082273,-0.000155,20.030290,0.8958,0.393,3.02301,0.00000
3270.00,3.02278,20.082248,-0.000152,20.030286,0.8958,0.393,3.02278,0.00000
3271.00,3.02224,20.082234,-0.000153,20.030273,0.8959,0.393,3.02224,0.00000
3272.00,3.02300,20.082168,-0.000153,20.030187,0.8959,0.393,3.02300,0.00000
3273.00,3.02347,20.082219,-0.000152,20.030219,0.8959,0.393,3.02347,0.00000
3274.00,3.02358,20.082326,-0.000149,20.030274,0.8959,0.393,3.02358,0.00000
3275.00,3.02350,20.082337,-0.000146,20.030249,0.8959,0.392,3.02350,0.00000
3276.00,3.02351,20.082404,-0.000149,20.030319,0.8960,0.393,3.02351,0.00000
3277.00,3.02291,20.082314,-0.000153,20.030240,0.8960,0.393,3.02291,0.00000
3278.00,3.02290,20.082378,-0.000155,20.030306,0.8961,0.393,3.02290,0.00000
3279.00,3.02384,20.082403,-0.000153,20.030310,0.8961,0.393,3.02384,0.00000
3280.00,3.02436,20.082468,-0.000159,20.030349,0.8961,0.393,3.02436,0.00000
3281.00,3.02470,20.082325,-0.000159,20.030197,0.8961,0.393,3.02470,0.00000
3282.00,3.02542,20.082466,-0.000157,20.030303,0.8961,0.393,3.02542,0.00000
3283.00,3.02550,20.082447,-0.000157,20.030237,0.8960,0.393,3.02550,0.00000
3284.00,3.02606,20.082397,-0.000158,20.030162,0.8960,0.393,3.02606,0.00000
3285.00,3.02631,20.082369,-0.000157,20.030102,0.8960,0.394,3.02631,0.00000
3286.00,3.02644,20.082455,-0.000159,20.030105,0.8959,0.394,3.02644,0.00000
3287.00,3.02586,20.082468,-0.000160,20.030086,0.8959,0.394,3.02586,0.00000
3288.00,3.02512,20.082513,-0.000157,20.030137,0.8959,0.394,3.02512,0.00000
3289.00,3.02406,20.082621,-0.000154,20.030123,0.8959,0.394,3.02406,0.00000
3290.00,3.02348,20.082689,-0.000153,20.030145,0.8959,0.394,3.02348,0.00000
3291.00,3.02333,20.082798,-0.000150,20.030220,0.8959,0.394,3.02333,0.00000
3292.00,3.02341,20.082854,-0.000149,20.030264,0.8958,0.394,3.02341,0.00000
3293.00,3.02398,20.082865,-0.000153,20.030245,0.8958,0.394,3.02398,0.00000
3294.00,3.02375,20.082828,-0.000155,20.030316,0.8957,0.394,3.02375,0.00000
3295.00,3.02409,20.082756,-0.000158,20.030239,0.8957,0.394,3.02409,0.00000
3296.00,3.02396,20.082722,-0.000158,20.030228,0.8956,0.394,3.02396,0.00000
3297.00,3.02345,20.082704,-0.000159,20.030218,0.8956,0.394,3.02345,0.00000
3298.00,3.02320,20.082764,-0.000157,20.030286,0.8956,0.394,3.02320,0.00000
3299.00,3.02338,20.082760,-0.000159,20.030240,0.8956,0.394,3.02338,0.00000
3300.00,3.02322,20.082834,-0.000157,20.030370,0.8956,0.394,3.02322,0.00000
3301.00,3.02334,20.082783,-0.000155,20.030346,0.8955,0.394,3.02334,0.00000
3302.00,3.02397,20.082777,-0.000155,20.030351,0.8955,0.394,3.02397,0.00000
