# Supplementary material for: A nucleotide-sensing oligomerization mechanism that controls NrdR-dependent transcription of ribonucleotide reductases
Source: Nat Commun. 2022 May 16;13:2700. doi: 10.1038/s41467-022-30328-1 (PMC9110341; doi:10.1038/s41467-022-30328-1)
Supplement: Supplementary file 10 — Source Data [file 41467_2022_30328_MOESM10_ESM.zip › Source data NrdR/Suppl Fig 12 source data/ITC at 20 degrees (Suppl Fig 12a,c)/dADP to NrdR/R35dADP65toNrdR10deg20.itc]

$ITC
$ 16 
$NOT
$ 20 
$ 60 
$ 1000 
$ 5 
$ 2 
$ADCGainCode:  0 
$False,True,True
$ 0.6 , 1.2 , 120 , 5 
$ 2.5 , 5 , 200 , 5 
$ 2.5 , 5 , 200 , 5 
$ 2.5 , 5 , 200 , 5 
$ 2.5 , 5 , 200 , 5 
$ 2.5 , 5 , 200 , 5 
$ 2.5 , 5 , 200 , 5 
$ 2.5 , 5 , 200 , 5 
$ 2.5 , 5 , 200 , 5 
$ 2.5 , 5 , 200 , 5 
$ 2.5 , 5 , 200 , 5 
$ 2.5 , 5 , 200 , 5 
$ 2.5 , 5 , 200 , 5 
$ 2.5 , 5 , 200 , 5 
$ 2.5 , 5 , 200 , 5 
$ 2.5 , 5 , 200 , 5 
# 0 
# 0.065 
# 0.01 
# 0.2068 
# 20 
# 3.8602 
# 9.74 
?
% ITC200_05.14.976
% 0.2068 
% 3.8602 
%-0.590864 , 29.66499 
% 0.034375 , 29.28716 
% 0.8333333 
% 168160 , 168170 
% 0.25 , 81 
%-0.002934 ,-0.034078 
%-20 , 8 
% 0 , 0 
% 0 
% 128000       127243 
% 43.1 
% 500 , 750 , 1000 , 750 
% 0.04257 ,-0.00249 , 0.000047734 ,-0.000000435026 , 0.00000000201917 
% ITC200 Ver: 1.26.3
@0
5.00,3.93962,19.989310,-0.000158,19.993426,0.8728,0.238,3.93962,0.00000
6.00,3.93993,19.989368,-0.000154,19.993508,0.8730,0.238,3.93993,0.00000
7.00,3.94038,19.989383,-0.000155,19.993501,0.8731,0.238,3.94038,0.00000
8.00,3.93973,19.989433,-0.000157,19.993502,0.8733,0.238,3.93973,0.00000
9.00,3.94040,19.989451,-0.000159,19.993509,0.8735,0.238,3.94040,0.00000
10.00,3.94043,19.989499,-0.000162,19.993498,0.8737,0.238,3.94043,0.00000
11.00,3.94118,19.989504,-0.000162,19.993406,0.8739,0.238,3.94118,0.00000
12.00,3.94169,19.989549,-0.000159,19.993432,0.8741,0.238,3.94169,0.00000
13.00,3.94192,19.989577,-0.000158,19.993409,0.8743,0.238,3.94192,0.00000
14.00,3.94174,19.989636,-0.000154,19.993398,0.8745,0.238,3.94174,0.00000
15.00,3.94118,19.989630,-0.000150,19.993359,0.8746,0.238,3.94118,0.00000
16.00,3.94066,19.989626,-0.000153,19.993368,0.8748,0.238,3.94066,0.00000
17.00,3.93940,19.989656,-0.000156,19.993320,0.8750,0.239,3.93940,0.00000
18.00,3.93870,19.989613,-0.000155,19.993354,0.8751,0.239,3.93870,0.00000
19.00,3.93820,19.989659,-0.000160,19.993374,0.8753,0.239,3.93820,0.00000
20.00,3.93890,19.989695,-0.000162,19.993374,0.8755,0.239,3.93890,0.00000
21.00,3.93935,19.989699,-0.000163,19.993339,0.8756,0.240,3.93935,0.00000
22.00,3.94030,19.989701,-0.000163,19.993404,0.8758,0.240,3.94030,0.00000
23.00,3.94131,19.989754,-0.000159,19.993405,0.8760,0.240,3.94131,0.00000
24.00,3.94194,19.989729,-0.000157,19.993413,0.8761,0.240,3.94194,0.00000
25.00,3.94273,19.989762,-0.000158,19.993485,0.8763,0.240,3.94273,0.00000
26.00,3.94356,19.989846,-0.000156,19.993550,0.8764,0.240,3.94356,0.00000
27.00,3.94323,19.989868,-0.000153,19.993532,0.8765,0.240,3.94323,0.00000
28.00,3.94229,19.989927,-0.000157,19.993551,0.8767,0.240,3.94229,0.00000
29.00,3.94246,19.989921,-0.000156,19.993472,0.8768,0.240,3.94246,0.00000
30.00,3.94239,19.989900,-0.000154,19.993366,0.8769,0.240,3.94239,0.00000
31.00,3.94155,19.989828,-0.000155,19.993274,0.8771,0.240,3.94155,0.00000
32.00,3.94144,19.989915,-0.000157,19.993346,0.8772,0.240,3.94144,0.00000
33.00,3.94150,19.989919,-0.000155,19.993333,0.8773,0.240,3.94150,0.00000
34.00,3.94071,19.990007,-0.000156,19.993457,0.8774,0.240,3.94071,0.00000
35.00,3.93926,19.990032,-0.000155,19.993504,0.8775,0.240,3.93926,0.00000
36.00,3.93808,19.990137,-0.000149,19.993591,0.8776,0.240,3.93808,0.00000
37.00,3.93828,19.990091,-0.000148,19.993512,0.8777,0.240,3.93828,0.00000
38.00,3.93863,19.990094,-0.000147,19.993484,0.8778,0.240,3.93863,0.00000
39.00,3.93893,19.990090,-0.000147,19.993411,0.8779,0.240,3.93893,0.00000
40.00,3.93900,19.990114,-0.000153,19.993404,0.8780,0.240,3.93900,0.00000
41.00,3.93918,19.990121,-0.000159,19.993417,0.8781,0.241,3.93918,0.00000
42.00,3.93849,19.990187,-0.000159,19.993460,0.8782,0.241,3.93849,0.00000
43.00,3.93803,19.990208,-0.000161,19.993463,0.8783,0.241,3.93803,0.00000
44.00,3.93817,19.990245,-0.000163,19.993491,0.8784,0.241,3.93817,0.00000
45.00,3.93862,19.990306,-0.000159,19.993520,0.8786,0.241,3.93862,0.00000
46.00,3.93929,19.990258,-0.000155,19.993463,0.8787,0.241,3.93929,0.00000
47.00,3.93959,19.990223,-0.000157,19.993404,0.8789,0.241,3.93959,0.00000
48.00,3.93959,19.990245,-0.000157,19.993339,0.8790,0.241,3.93959,0.00000
49.00,3.93988,19.990313,-0.000156,19.993395,0.8792,0.241,3.93988,0.00000
50.00,3.94011,19.990376,-0.000157,19.993429,0.8793,0.241,3.94011,0.00000
51.00,3.94078,19.990470,-0.000161,19.993493,0.8794,0.241,3.94078,0.00000
52.00,3.94190,19.990542,-0.000160,19.993555,0.8796,0.241,3.94190,0.00000
53.00,3.94291,19.990678,-0.000161,19.993692,0.8797,0.242,3.94291,0.00000
54.00,3.94281,19.990709,-0.000157,19.993637,0.8799,0.241,3.94281,0.00000
55.00,3.94291,19.990696,-0.000158,19.993621,0.8800,0.242,3.94291,0.00000
56.00,3.94265,19.990779,-0.000155,19.993681,0.8801,0.241,3.94265,0.00000
57.00,3.94096,19.990793,-0.000156,19.993680,0.8803,0.242,3.94096,0.00000
58.00,3.93935,19.990735,-0.000155,19.993659,0.8804,0.242,3.93935,0.00000
59.00,3.93787,19.990746,-0.000160,19.993713,0.8805,0.242,3.93787,0.00000
60.00,3.93662,19.990743,-0.000157,19.993736,0.8806,0.242,3.93662,0.00000
@1,0.6000,1.2, 60.0539999999964 
61.00,3.93513,19.990767,-0.000156,19.993732,0.8808,0.242,3.93513,0.00000
62.00,3.93498,19.990729,-0.000158,19.993734,0.8809,0.242,3.93498,0.00000
63.00,3.93096,19.990778,-0.000160,19.993753,0.8810,0.242,3.93096,0.00000
64.00,3.92360,19.990791,-0.000160,19.993714,0.8812,0.242,3.92360,0.00000
65.00,3.91569,19.990765,-0.000165,19.993682,0.8813,0.242,3.91569,0.00000
66.00,3.90828,19.990758,-0.000169,19.993681,0.8815,0.243,3.90828,0.00000
67.00,3.90126,19.990810,-0.000168,19.993700,0.8816,0.243,3.90126,0.00000
68.00,3.89887,19.990810,-0.000167,19.993683,0.8817,0.243,3.89887,0.00000
69.00,3.90131,19.990798,-0.000163,19.993675,0.8819,0.243,3.90131,0.00000
70.00,3.90407,19.990877,-0.000162,19.993691,0.8821,0.243,3.90407,0.00000
71.00,3.90689,19.990860,-0.000159,19.993650,0.8823,0.243,3.90689,0.00000
72.00,3.91014,19.990876,-0.000159,19.993580,0.8824,0.243,3.91014,0.00000
73.00,3.91402,19.990819,-0.000162,19.993477,0.8826,0.243,3.91402,0.00000
74.00,3.91630,19.990843,-0.000167,19.993464,0.8827,0.244,3.91630,0.00000
75.00,3.91828,19.990812,-0.000163,19.993429,0.8828,0.244,3.91828,0.00000
76.00,3.92084,19.990817,-0.000160,19.993425,0.8829,0.244,3.92084,0.00000
77.00,3.92278,19.990854,-0.000160,19.993432,0.8830,0.244,3.92278,0.00000
78.00,3.92292,19.990908,-0.000156,19.993499,0.8831,0.243,3.92292,0.00000
79.00,3.92443,19.990944,-0.000154,19.993496,0.8832,0.243,3.92443,0.00000
80.00,3.92629,19.991014,-0.000157,19.993497,0.8833,0.244,3.92629,0.00000
81.00,3.92724,19.991032,-0.000159,19.993441,0.8835,0.244,3.92724,0.00000
82.00,3.92865,19.990972,-0.000155,19.993363,0.8836,0.244,3.92865,0.00000
83.00,3.93075,19.991033,-0.000161,19.993336,0.8837,0.244,3.93075,0.00000
84.00,3.93164,19.991016,-0.000161,19.993360,0.8838,0.244,3.93164,0.00000
85.00,3.93191,19.991060,-0.000160,19.993366,0.8839,0.244,3.93191,0.00000
86.00,3.93182,19.991137,-0.000160,19.993456,0.8840,0.244,3.93182,0.00000
87.00,3.93186,19.991273,-0.000162,19.993553,0.8841,0.244,3.93186,0.00000
88.00,3.93185,19.991285,-0.000159,19.993589,0.8843,0.244,3.93185,0.00000
89.00,3.93118,19.991315,-0.000159,19.993547,0.8844,0.245,3.93118,0.00000
90.00,3.93206,19.991208,-0.000156,19.993518,0.8845,0.245,3.93206,0.00000
91.00,3.93363,19.991197,-0.000156,19.993494,0.8847,0.245,3.93363,0.00000
92.00,3.93335,19.991105,-0.000156,19.993451,0.8848,0.245,3.93335,0.00000
93.00,3.93353,19.991133,-0.000154,19.993468,0.8849,0.245,3.93353,0.00000
94.00,3.93431,19.991217,-0.000153,19.993559,0.8850,0.245,3.93431,0.00000
95.00,3.93433,19.991309,-0.000156,19.993577,0.8852,0.245,3.93433,0.00000
96.00,3.93445,19.991310,-0.000157,19.993503,0.8853,0.245,3.93445,0.00000
97.00,3.93609,19.991375,-0.000157,19.993499,0.8854,0.245,3.93609,0.00000
98.00,3.93626,19.991411,-0.000158,19.993515,0.8856,0.245,3.93626,0.00000
99.00,3.93660,19.991378,-0.000157,19.993446,0.8857,0.245,3.93660,0.00000
100.00,3.93599,19.991458,-0.000155,19.993501,0.8858,0.245,3.93599,0.00000
101.00,3.93439,19.991500,-0.000154,19.993583,0.8860,0.245,3.93439,0.00000
102.00,3.93235,19.991503,-0.000154,19.993583,0.8861,0.245,3.93235,0.00000
103.00,3.93193,19.991511,-0.000154,19.993518,0.8862,0.246,3.93193,0.00000
104.00,3.93070,19.991525,-0.000155,19.993484,0.8863,0.246,3.93070,0.00000
105.00,3.93050,19.991557,-0.000154,19.993463,0.8864,0.246,3.93050,0.00000
106.00,3.93063,19.991534,-0.000150,19.993357,0.8866,0.246,3.93063,0.00000
107.00,3.93097,19.991621,-0.000150,19.993365,0.8867,0.246,3.93097,0.00000
108.00,3.93099,19.991688,-0.000148,19.993394,0.8868,0.246,3.93099,0.00000
109.00,3.93186,19.991770,-0.000149,19.993479,0.8870,0.246,3.93186,0.00000
110.00,3.93251,19.991687,-0.000147,19.993400,0.8871,0.246,3.93251,0.00000
111.00,3.93282,19.991714,-0.000150,19.993453,0.8872,0.246,3.93282,0.00000
112.00,3.93307,19.991703,-0.000150,19.993494,0.8873,0.246,3.93307,0.00000
113.00,3.93270,19.991719,-0.000150,19.993521,0.8874,0.246,3.93270,0.00000
114.00,3.93332,19.991698,-0.000152,19.993436,0.8876,0.246,3.93332,0.00000
115.00,3.93349,19.991818,-0.000158,19.993527,0.8877,0.246,3.93349,0.00000
116.00,3.93379,19.991878,-0.000160,19.993526,0.8878,0.247,3.93379,0.00000
117.00,3.93326,19.991915,-0.000158,19.993524,0.8879,0.247,3.93326,0.00000
118.00,3.93380,19.991978,-0.000157,19.993578,0.8880,0.247,3.93380,0.00000
119.00,3.93441,19.992015,-0.000153,19.993574,0.8881,0.247,3.93441,0.00000
120.00,3.93445,19.991996,-0.000152,19.993546,0.8882,0.247,3.93445,0.00000
121.00,3.93516,19.992030,-0.000152,19.993571,0.8883,0.247,3.93516,0.00000
122.00,3.93582,19.992038,-0.000154,19.993497,0.8884,0.247,3.93582,0.00000
123.00,3.93613,19.991987,-0.000154,19.993363,0.8885,0.247,3.93613,0.00000
124.00,3.93640,19.992019,-0.000154,19.993386,0.8886,0.247,3.93640,0.00000
125.00,3.93599,19.992069,-0.000152,19.993340,0.8887,0.247,3.93599,0.00000
126.00,3.93552,19.992168,-0.000151,19.993355,0.8888,0.247,3.93552,0.00000
127.00,3.93609,19.992207,-0.000152,19.993433,0.8889,0.247,3.93609,0.00000
128.00,3.93597,19.992224,-0.000155,19.993498,0.8890,0.247,3.93597,0.00000
129.00,3.93603,19.992243,-0.000156,19.993536,0.8891,0.247,3.93603,0.00000
130.00,3.93646,19.992190,-0.000158,19.993538,0.8892,0.247,3.93646,0.00000
131.00,3.93738,19.992101,-0.000160,19.993442,0.8893,0.248,3.93738,0.00000
132.00,3.93791,19.992088,-0.000161,19.993351,0.8895,0.248,3.93791,0.00000
133.00,3.93822,19.992132,-0.000160,19.993331,0.8896,0.248,3.93822,0.00000
134.00,3.93641,19.992164,-0.000161,19.993324,0.8897,0.248,3.93641,0.00000
135.00,3.93555,19.992218,-0.000157,19.993349,0.8899,0.248,3.93555,0.00000
136.00,3.93373,19.992295,-0.000157,19.993424,0.8900,0.248,3.93373,0.00000
137.00,3.93261,19.992366,-0.000156,19.993504,0.8901,0.248,3.93261,0.00000
138.00,3.93175,19.992370,-0.000155,19.993491,0.8903,0.248,3.93175,0.00000
139.00,3.93236,19.992394,-0.000156,19.993465,0.8904,0.248,3.93236,0.00000
140.00,3.93338,19.992396,-0.000157,19.993427,0.8905,0.248,3.93338,0.00000
141.00,3.93469,19.992411,-0.000158,19.993452,0.8907,0.248,3.93469,0.00000
142.00,3.93526,19.992375,-0.000157,19.993404,0.8908,0.248,3.93526,0.00000
143.00,3.93593,19.992323,-0.000158,19.993342,0.8909,0.248,3.93593,0.00000
144.00,3.93520,19.992341,-0.000158,19.993393,0.8910,0.248,3.93520,0.00000
145.00,3.93436,19.992425,-0.000158,19.993473,0.8911,0.248,3.93436,0.00000
146.00,3.93382,19.992405,-0.000153,19.993423,0.8913,0.248,3.93382,0.00000
147.00,3.93294,19.992463,-0.000155,19.993433,0.8914,0.248,3.93294,0.00000
148.00,3.93210,19.992563,-0.000153,19.993508,0.8915,0.248,3.93210,0.00000
149.00,3.93183,19.992553,-0.000151,19.993443,0.8916,0.248,3.93183,0.00000
150.00,3.93155,19.992539,-0.000153,19.993412,0.8917,0.248,3.93155,0.00000
151.00,3.93220,19.992529,-0.000157,19.993397,0.8918,0.249,3.93220,0.00000
152.00,3.93334,19.992558,-0.000156,19.993421,0.8920,0.249,3.93334,0.00000
153.00,3.93410,19.992514,-0.000159,19.993349,0.8921,0.249,3.93410,0.00000
154.00,3.93584,19.992507,-0.000163,19.993327,0.8922,0.249,3.93584,0.00000
155.00,3.93732,19.992500,-0.000162,19.993314,0.8923,0.249,3.93732,0.00000
156.00,3.93686,19.992439,-0.000162,19.993257,0.8924,0.249,3.93686,0.00000
157.00,3.93706,19.992419,-0.000162,19.993256,0.8925,0.249,3.93706,0.00000
158.00,3.93745,19.992473,-0.000162,19.993309,0.8926,0.249,3.93745,0.00000
159.00,3.93702,19.992481,-0.000162,19.993325,0.8927,0.250,3.93702,0.00000
160.00,3.93711,19.992529,-0.000159,19.993347,0.8928,0.249,3.93711,0.00000
161.00,3.93751,19.992679,-0.000158,19.993408,0.8929,0.250,3.93751,0.00000
162.00,3.93619,19.992703,-0.000159,19.993350,0.8930,0.250,3.93619,0.00000
163.00,3.93532,19.992730,-0.000158,19.993337,0.8931,0.250,3.93532,0.00000
164.00,3.93530,19.992788,-0.000155,19.993304,0.8931,0.250,3.93530,0.00000
165.00,3.93562,19.992825,-0.000157,19.993285,0.8932,0.250,3.93562,0.00000
166.00,3.93577,19.992824,-0.000158,19.993296,0.8933,0.250,3.93577,0.00000
167.00,3.93621,19.992848,-0.000155,19.993282,0.8934,0.250,3.93621,0.00000
168.00,3.93618,19.992867,-0.000155,19.993320,0.8935,0.250,3.93618,0.00000
169.00,3.93646,19.992914,-0.000159,19.993357,0.8936,0.250,3.93646,0.00000
170.00,3.93578,19.993002,-0.000159,19.993403,0.8937,0.250,3.93578,0.00000
171.00,3.93592,19.993068,-0.000159,19.993445,0.8938,0.250,3.93592,0.00000
172.00,3.93623,19.993149,-0.000160,19.993504,0.8939,0.250,3.93623,0.00000
173.00,3.93642,19.993230,-0.000160,19.993461,0.8939,0.251,3.93642,0.00000
174.00,3.93673,19.993240,-0.000157,19.993444,0.8940,0.251,3.93673,0.00000
175.00,3.93712,19.993219,-0.000156,19.993411,0.8940,0.251,3.93712,0.00000
176.00,3.93662,19.993197,-0.000154,19.993371,0.8941,0.251,3.93662,0.00000
177.00,3.93604,19.993245,-0.000152,19.993406,0.8942,0.251,3.93604,0.00000
178.00,3.93613,19.993238,-0.000154,19.993402,0.8942,0.251,3.93613,0.00000
179.00,3.93586,19.993273,-0.000156,19.993409,0.8943,0.251,3.93586,0.00000
180.00,3.93480,19.993365,-0.000157,19.993441,0.8943,0.251,3.93480,0.00000
@2,2.5000,5.0, 180.084999999999 
181.00,3.93494,19.993448,-0.000160,19.993440,0.8944,0.251,3.93494,0.00000
182.00,3.93446,19.993418,-0.000162,19.993406,0.8944,0.251,3.93446,0.00000
183.00,3.92882,19.993427,-0.000162,19.993419,0.8945,0.251,3.92882,0.00000
184.00,3.91454,19.993442,-0.000161,19.993441,0.8946,0.251,3.91454,0.00000
185.00,3.89342,19.993385,-0.000159,19.993395,0.8946,0.252,3.89342,0.00000
186.00,3.86456,19.993371,-0.000157,19.993420,0.8947,0.252,3.86456,0.00000
187.00,3.83198,19.993331,-0.000155,19.993410,0.8948,0.252,3.83198,0.00000
188.00,3.80384,19.993331,-0.000154,19.993421,0.8948,0.252,3.80384,0.00000
189.00,3.78566,19.993314,-0.000155,19.993379,0.8949,0.252,3.78566,0.00000
190.00,3.77813,19.993331,-0.000160,19.993361,0.8949,0.252,3.77813,0.00000
191.00,3.78203,19.993382,-0.000160,19.993318,0.8950,0.252,3.78203,0.00000
192.00,3.79305,19.993428,-0.000164,19.993254,0.8950,0.252,3.79305,0.00000
193.00,3.80681,19.993434,-0.000165,19.993225,0.8951,0.252,3.80681,0.00000
194.00,3.82164,19.993416,-0.000165,19.993197,0.8951,0.252,3.82164,0.00000
195.00,3.83528,19.993434,-0.000164,19.993213,0.8952,0.252,3.83528,0.00000
196.00,3.84584,19.993385,-0.000162,19.993223,0.8952,0.252,3.84584,0.00000
197.00,3.85584,19.993428,-0.000161,19.993264,0.8953,0.252,3.85584,0.00000
198.00,3.86353,19.993501,-0.000162,19.993305,0.8953,0.253,3.86353,0.00000
199.00,3.86752,19.993610,-0.000159,19.993365,0.8954,0.253,3.86752,0.00000
200.00,3.87094,19.993632,-0.000160,19.993385,0.8954,0.253,3.87094,0.00000
201.00,3.87430,19.993695,-0.000161,19.993408,0.8955,0.253,3.87430,0.00000
202.00,3.87659,19.993779,-0.000163,19.993502,0.8955,0.253,3.87659,0.00000
203.00,3.87906,19.993799,-0.000161,19.993506,0.8956,0.253,3.87906,0.00000
204.00,3.88371,19.993887,-0.000158,19.993583,0.8956,0.253,3.88371,0.00000
205.00,3.88705,19.993877,-0.000152,19.993603,0.8956,0.253,3.88705,0.00000
206.00,3.88926,19.993840,-0.000147,19.993578,0.8957,0.253,3.88926,0.00000
207.00,3.89133,19.993827,-0.000142,19.993538,0.8957,0.253,3.89133,0.00000
208.00,3.89368,19.993885,-0.000138,19.993571,0.8958,0.252,3.89368,0.00000
209.00,3.89519,19.993852,-0.000135,19.993513,0.8958,0.252,3.89519,0.00000
210.00,3.89679,19.993892,-0.000139,19.993444,0.8959,0.252,3.89679,0.00000
211.00,3.89767,19.993894,-0.000143,19.993409,0.8960,0.253,3.89767,0.00000
212.00,3.89728,19.993921,-0.000145,19.993423,0.8961,0.253,3.89728,0.00000
213.00,3.89700,19.993898,-0.000149,19.993333,0.8962,0.253,3.89700,0.00000
214.00,3.89621,19.993894,-0.000154,19.993337,0.8963,0.253,3.89621,0.00000
215.00,3.89589,19.993893,-0.000153,19.993329,0.8964,0.253,3.89589,0.00000
216.00,3.89655,19.994035,-0.000151,19.993401,0.8964,0.253,3.89655,0.00000
217.00,3.89933,19.994047,-0.000151,19.993388,0.8965,0.253,3.89933,0.00000
218.00,3.90113,19.994047,-0.000152,19.993387,0.8966,0.253,3.90113,0.00000
219.00,3.90342,19.994028,-0.000152,19.993363,0.8967,0.253,3.90342,0.00000
220.00,3.90544,19.994050,-0.000154,19.993372,0.8968,0.253,3.90544,0.00000
221.00,3.90817,19.994056,-0.000155,19.993354,0.8969,0.254,3.90817,0.00000
222.00,3.90892,19.994073,-0.000154,19.993298,0.8970,0.254,3.90892,0.00000
223.00,3.90971,19.994140,-0.000152,19.993351,0.8971,0.254,3.90971,0.00000
224.00,3.91008,19.994202,-0.000151,19.993350,0.8972,0.254,3.91008,0.00000
225.00,3.91101,19.994289,-0.000148,19.993391,0.8974,0.253,3.91101,0.00000
226.00,3.91193,19.994335,-0.000149,19.993439,0.8975,0.254,3.91193,0.00000
227.00,3.91288,19.994424,-0.000150,19.993490,0.8976,0.254,3.91288,0.00000
228.00,3.91472,19.994491,-0.000151,19.993526,0.8977,0.254,3.91472,0.00000
229.00,3.91647,19.994534,-0.000152,19.993560,0.8978,0.254,3.91647,0.00000
230.00,3.91703,19.994529,-0.000154,19.993538,0.8979,0.254,3.91703,0.00000
231.00,3.91682,19.994524,-0.000152,19.993477,0.8980,0.254,3.91682,0.00000
232.00,3.91755,19.994458,-0.000152,19.993424,0.8981,0.254,3.91755,0.00000
233.00,3.91777,19.994419,-0.000151,19.993380,0.8982,0.254,3.91777,0.00000
234.00,3.91722,19.994460,-0.000153,19.993363,0.8983,0.254,3.91722,0.00000
235.00,3.91783,19.994442,-0.000155,19.993374,0.8985,0.255,3.91783,0.00000
236.00,3.91785,19.994445,-0.000155,19.993388,0.8986,0.255,3.91785,0.00000
237.00,3.91796,19.994435,-0.000154,19.993430,0.8987,0.255,3.91796,0.00000
238.00,3.91862,19.994423,-0.000155,19.993387,0.8988,0.255,3.91862,0.00000
239.00,3.91927,19.994388,-0.000153,19.993376,0.8990,0.255,3.91927,0.00000
240.00,3.91848,19.994451,-0.000149,19.993408,0.8991,0.255,3.91848,0.00000
241.00,3.91834,19.994456,-0.000149,19.993385,0.8992,0.255,3.91834,0.00000
242.00,3.91836,19.994574,-0.000148,19.993424,0.8993,0.255,3.91836,0.00000
243.00,3.91856,19.994627,-0.000149,19.993413,0.8995,0.255,3.91856,0.00000
244.00,3.91977,19.994674,-0.000149,19.993409,0.8996,0.255,3.91977,0.00000
245.00,3.92196,19.994666,-0.000151,19.993338,0.8998,0.255,3.92196,0.00000
246.00,3.92381,19.994767,-0.000151,19.993395,0.8999,0.255,3.92381,0.00000
247.00,3.92471,19.994765,-0.000153,19.993358,0.9001,0.255,3.92471,0.00000
248.00,3.92479,19.994781,-0.000153,19.993427,0.9002,0.255,3.92479,0.00000
249.00,3.92422,19.994800,-0.000154,19.993427,0.9003,0.255,3.92422,0.00000
250.00,3.92408,19.994863,-0.000156,19.993470,0.9004,0.256,3.92408,0.00000
251.00,3.92480,19.994836,-0.000158,19.993434,0.9005,0.256,3.92480,0.00000
252.00,3.92535,19.994830,-0.000157,19.993418,0.9007,0.256,3.92535,0.00000
253.00,3.92598,19.994895,-0.000157,19.993474,0.9008,0.256,3.92598,0.00000
254.00,3.92710,19.994921,-0.000154,19.993464,0.9009,0.256,3.92710,0.00000
255.00,3.92699,19.994919,-0.000153,19.993492,0.9010,0.256,3.92699,0.00000
256.00,3.92630,19.994905,-0.000149,19.993504,0.9011,0.256,3.92630,0.00000
257.00,3.92648,19.994938,-0.000150,19.993532,0.9013,0.256,3.92648,0.00000
258.00,3.92712,19.994947,-0.000151,19.993476,0.9014,0.256,3.92712,0.00000
259.00,3.92761,19.994979,-0.000154,19.993512,0.9014,0.256,3.92761,0.00000
260.00,3.92785,19.995042,-0.000152,19.993514,0.9015,0.256,3.92785,0.00000
261.00,3.92793,19.995070,-0.000153,19.993508,0.9016,0.256,3.92793,0.00000
262.00,3.92806,19.995119,-0.000150,19.993499,0.9017,0.256,3.92806,0.00000
263.00,3.92729,19.995143,-0.000151,19.993539,0.9018,0.256,3.92729,0.00000
264.00,3.92694,19.995106,-0.000154,19.993506,0.9019,0.256,3.92694,0.00000
265.00,3.92766,19.995135,-0.000156,19.993496,0.9020,0.257,3.92766,0.00000
266.00,3.92789,19.995181,-0.000156,19.993500,0.9021,0.257,3.92789,0.00000
267.00,3.92820,19.995201,-0.000159,19.993516,0.9022,0.257,3.92820,0.00000
268.00,3.92865,19.995171,-0.000160,19.993432,0.9022,0.257,3.92865,0.00000
269.00,3.92868,19.995224,-0.000157,19.993474,0.9023,0.257,3.92868,0.00000
270.00,3.92906,19.995210,-0.000159,19.993477,0.9024,0.257,3.92906,0.00000
271.00,3.92983,19.995133,-0.000161,19.993396,0.9025,0.257,3.92983,0.00000
272.00,3.92979,19.995085,-0.000162,19.993352,0.9025,0.257,3.92979,0.00000
273.00,3.93013,19.995146,-0.000162,19.993367,0.9026,0.258,3.93013,0.00000
274.00,3.93050,19.995200,-0.000159,19.993340,0.9027,0.258,3.93050,0.00000
275.00,3.92948,19.995170,-0.000156,19.993299,0.9028,0.257,3.92948,0.00000
276.00,3.92904,19.995304,-0.000155,19.993369,0.9029,0.257,3.92904,0.00000
277.00,3.92866,19.995360,-0.000155,19.993389,0.9030,0.258,3.92866,0.00000
278.00,3.92922,19.995386,-0.000151,19.993379,0.9030,0.258,3.92922,0.00000
279.00,3.93020,19.995438,-0.000152,19.993403,0.9031,0.258,3.93020,0.00000
280.00,3.93145,19.995486,-0.000154,19.993407,0.9032,0.258,3.93145,0.00000
281.00,3.93225,19.995488,-0.000153,19.993465,0.9033,0.258,3.93225,0.00000
282.00,3.93347,19.995463,-0.000155,19.993420,0.9034,0.258,3.93347,0.00000
283.00,3.93354,19.995433,-0.000158,19.993418,0.9035,0.258,3.93354,0.00000
284.00,3.93319,19.995406,-0.000159,19.993411,0.9035,0.258,3.93319,0.00000
285.00,3.93233,19.995459,-0.000156,19.993437,0.9036,0.258,3.93233,0.00000
286.00,3.93136,19.995391,-0.000157,19.993316,0.9037,0.258,3.93136,0.00000
287.00,3.92991,19.995464,-0.000155,19.993325,0.9037,0.258,3.92991,0.00000
288.00,3.92903,19.995543,-0.000155,19.993386,0.9038,0.258,3.92903,0.00000
289.00,3.92777,19.995571,-0.000156,19.993377,0.9039,0.258,3.92777,0.00000
290.00,3.92853,19.995666,-0.000159,19.993391,0.9040,0.259,3.92853,0.00000
291.00,3.92987,19.995762,-0.000158,19.993450,0.9041,0.259,3.92987,0.00000
292.00,3.93167,19.995845,-0.000155,19.993509,0.9042,0.259,3.93167,0.00000
293.00,3.93220,19.995873,-0.000153,19.993502,0.9043,0.259,3.93220,0.00000
294.00,3.93359,19.995871,-0.000152,19.993440,0.9045,0.258,3.93359,0.00000
295.00,3.93404,19.995738,-0.000150,19.993391,0.9046,0.258,3.93404,0.00000
296.00,3.93366,19.995836,-0.000149,19.993477,0.9047,0.258,3.93366,0.00000
297.00,3.93341,19.995815,-0.000151,19.993405,0.9048,0.259,3.93341,0.00000
298.00,3.93376,19.995796,-0.000151,19.993336,0.9049,0.259,3.93376,0.00000
299.00,3.93334,19.995845,-0.000152,19.993414,0.9050,0.259,3.93334,0.00000
300.00,3.93302,19.995951,-0.000153,19.993484,0.9051,0.259,3.93302,0.00000
301.00,3.93357,19.995915,-0.000155,19.993411,0.9052,0.259,3.93357,0.00000
302.00,3.93304,19.995912,-0.000157,19.993451,0.9053,0.259,3.93304,0.00000
303.00,3.93292,19.995955,-0.000157,19.993495,0.9055,0.259,3.93292,0.00000
304.00,3.93294,19.995984,-0.000159,19.993497,0.9056,0.259,3.93294,0.00000
305.00,3.93346,19.995966,-0.000157,19.993443,0.9056,0.259,3.93346,0.00000
306.00,3.93344,19.996005,-0.000155,19.993464,0.9057,0.259,3.93344,0.00000
307.00,3.93385,19.996017,-0.000153,19.993464,0.9058,0.259,3.93385,0.00000
308.00,3.93422,19.996059,-0.000154,19.993490,0.9059,0.259,3.93422,0.00000
309.00,3.93469,19.996115,-0.000154,19.993528,0.9061,0.260,3.93469,0.00000
310.00,3.93419,19.996286,-0.000157,19.993594,0.9062,0.260,3.93419,0.00000
311.00,3.93350,19.996298,-0.000159,19.993578,0.9063,0.260,3.93350,0.00000
312.00,3.93336,19.996333,-0.000163,19.993551,0.9064,0.260,3.93336,0.00000
313.00,3.93264,19.996328,-0.000162,19.993531,0.9065,0.260,3.93264,0.00000
314.00,3.93182,19.996279,-0.000161,19.993452,0.9066,0.260,3.93182,0.00000
315.00,3.93185,19.996187,-0.000160,19.993349,0.9067,0.260,3.93185,0.00000
316.00,3.93203,19.996234,-0.000159,19.993378,0.9069,0.260,3.93203,0.00000
317.00,3.93150,19.996334,-0.000156,19.993455,0.9070,0.260,3.93150,0.00000
318.00,3.93225,19.996336,-0.000154,19.993419,0.9071,0.260,3.93225,0.00000
319.00,3.93328,19.996367,-0.000153,19.993474,0.9072,0.260,3.93328,0.00000
320.00,3.93385,19.996379,-0.000154,19.993567,0.9073,0.260,3.93385,0.00000
321.00,3.93354,19.996324,-0.000156,19.993487,0.9074,0.261,3.93354,0.00000
322.00,3.93401,19.996313,-0.000157,19.993474,0.9075,0.261,3.93401,0.00000
323.00,3.93392,19.996319,-0.000160,19.993491,0.9076,0.261,3.93392,0.00000
324.00,3.93437,19.996286,-0.000161,19.993430,0.9077,0.261,3.93437,0.00000
325.00,3.93448,19.996273,-0.000160,19.993374,0.9078,0.261,3.93448,0.00000
326.00,3.93456,19.996377,-0.000158,19.993440,0.9079,0.261,3.93456,0.00000
327.00,3.93470,19.996405,-0.000161,19.993448,0.9080,0.261,3.93470,0.00000
328.00,3.93378,19.996453,-0.000161,19.993452,0.9081,0.261,3.93378,0.00000
329.00,3.93175,19.996548,-0.000158,19.993529,0.9082,0.261,3.93175,0.00000
330.00,3.93039,19.996658,-0.000157,19.993562,0.9082,0.261,3.93039,0.00000
331.00,3.93011,19.996690,-0.000158,19.993561,0.9083,0.261,3.93011,0.00000
332.00,3.92966,19.996706,-0.000155,19.993544,0.9084,0.262,3.92966,0.00000
333.00,3.93073,19.996767,-0.000152,19.993585,0.9084,0.261,3.93073,0.00000
334.00,3.93239,19.996825,-0.000154,19.993546,0.9085,0.262,3.93239,0.00000
335.00,3.93322,19.996809,-0.000156,19.993546,0.9086,0.262,3.93322,0.00000
336.00,3.93312,19.996743,-0.000155,19.993500,0.9086,0.262,3.93312,0.00000
337.00,3.93333,19.996773,-0.000156,19.993493,0.9087,0.262,3.93333,0.00000
338.00,3.93224,19.996826,-0.000158,19.993500,0.9088,0.262,3.93224,0.00000
339.00,3.93116,19.996826,-0.000156,19.993521,0.9089,0.262,3.93116,0.00000
340.00,3.93093,19.996793,-0.000156,19.993488,0.9090,0.262,3.93093,0.00000
341.00,3.93238,19.996870,-0.000156,19.993526,0.9091,0.262,3.93238,0.00000
342.00,3.93434,19.996843,-0.000154,19.993520,0.9092,0.262,3.93434,0.00000
343.00,3.93560,19.996849,-0.000151,19.993501,0.9093,0.262,3.93560,0.00000
344.00,3.93680,19.996852,-0.000153,19.993466,0.9094,0.262,3.93680,0.00000
345.00,3.93668,19.996900,-0.000153,19.993500,0.9095,0.262,3.93668,0.00000
346.00,3.93477,19.996984,-0.000152,19.993572,0.9096,0.262,3.93477,0.00000
347.00,3.93290,19.997027,-0.000153,19.993576,0.9097,0.262,3.93290,0.00000
348.00,3.93181,19.997038,-0.000155,19.993600,0.9098,0.263,3.93181,0.00000
349.00,3.93078,19.997043,-0.000156,19.993585,0.9099,0.263,3.93078,0.00000
350.00,3.93087,19.997094,-0.000154,19.993567,0.9101,0.263,3.93087,0.00000
351.00,3.93267,19.996964,-0.000155,19.993434,0.9102,0.263,3.93267,0.00000
352.00,3.93325,19.996942,-0.000156,19.993412,0.9104,0.263,3.93325,0.00000
353.00,3.93442,19.996962,-0.000157,19.993401,0.9105,0.263,3.93442,0.00000
354.00,3.93546,19.996954,-0.000158,19.993397,0.9107,0.263,3.93546,0.00000
355.00,3.93602,19.996938,-0.000159,19.993389,0.9108,0.263,3.93602,0.00000
356.00,3.93582,19.996987,-0.000161,19.993410,0.9109,0.264,3.93582,0.00000
357.00,3.93477,19.997003,-0.000158,19.993422,0.9111,0.264,3.93477,0.00000
358.00,3.93430,19.997067,-0.000156,19.993462,0.9112,0.263,3.93430,0.00000
359.00,3.93487,19.997125,-0.000157,19.993484,0.9113,0.264,3.93487,0.00000
360.00,3.93550,19.997247,-0.000157,19.993561,0.9115,0.264,3.93550,0.00000
361.00,3.93483,19.997297,-0.000157,19.993581,0.9116,0.264,3.93483,0.00000
362.00,3.93502,19.997360,-0.000159,19.993607,0.9117,0.264,3.93502,0.00000
363.00,3.93451,19.997379,-0.000160,19.993595,0.9119,0.264,3.93451,0.00000
364.00,3.93223,19.997438,-0.000157,19.993647,0.9120,0.264,3.93223,0.00000
365.00,3.93048,19.997425,-0.000157,19.993605,0.9121,0.264,3.93048,0.00000
366.00,3.93060,19.997423,-0.000157,19.993584,0.9122,0.264,3.93060,0.00000
367.00,3.93026,19.997437,-0.000158,19.993582,0.9123,0.264,3.93026,0.00000
368.00,3.92965,19.997402,-0.000156,19.993534,0.9124,0.264,3.92965,0.00000
369.00,3.92954,19.997433,-0.000155,19.993496,0.9125,0.264,3.92954,0.00000
370.00,3.92871,19.997446,-0.000154,19.993495,0.9127,0.264,3.92871,0.00000
371.00,3.92819,19.997546,-0.000151,19.993548,0.9128,0.264,3.92819,0.00000
372.00,3.92857,19.997617,-0.000149,19.993572,0.9129,0.264,3.92857,0.00000
373.00,3.92844,19.997700,-0.000152,19.993624,0.9130,0.264,3.92844,0.00000
374.00,3.92918,19.997743,-0.000153,19.993684,0.9131,0.264,3.92918,0.00000
375.00,3.93060,19.997788,-0.000151,19.993700,0.9132,0.264,3.93060,0.00000
376.00,3.93164,19.997778,-0.000151,19.993675,0.9134,0.265,3.93164,0.00000
377.00,3.93205,19.997799,-0.000148,19.993628,0.9135,0.264,3.93205,0.00000
378.00,3.93382,19.997820,-0.000147,19.993662,0.9137,0.264,3.93382,0.00000
379.00,3.93406,19.997787,-0.000144,19.993625,0.9138,0.264,3.93406,0.00000
380.00,3.93428,19.997713,-0.000146,19.993565,0.9139,0.264,3.93428,0.00000
@3,2.5000,5.0, 380.027999999998 
381.00,3.93307,19.997721,-0.000150,19.993567,0.9140,0.265,3.93307,0.00000
382.00,3.93180,19.997706,-0.000152,19.993588,0.9142,0.265,3.93180,0.00000
383.00,3.92560,19.997704,-0.000151,19.993514,0.9143,0.265,3.92560,0.00000
384.00,3.91315,19.997709,-0.000153,19.993468,0.9145,0.265,3.91315,0.00000
385.00,3.89246,19.997811,-0.000151,19.993485,0.9146,0.265,3.89246,0.00000
386.00,3.86549,19.997839,-0.000147,19.993483,0.9148,0.265,3.86549,0.00000
387.00,3.83407,19.997919,-0.000148,19.993520,0.9149,0.265,3.83407,0.00000
388.00,3.80674,19.997902,-0.000145,19.993526,0.9151,0.265,3.80674,0.00000
389.00,3.78887,19.997950,-0.000142,19.993570,0.9153,0.265,3.78887,0.00000
390.00,3.78180,19.997962,-0.000143,19.993621,0.9154,0.265,3.78180,0.00000
391.00,3.78496,19.997961,-0.000147,19.993616,0.9156,0.265,3.78496,0.00000
392.00,3.79536,19.997914,-0.000149,19.993610,0.9157,0.265,3.79536,0.00000
393.00,3.80829,19.997890,-0.000153,19.993587,0.9159,0.265,3.80829,0.00000
394.00,3.82073,19.997851,-0.000153,19.993505,0.9160,0.266,3.82073,0.00000
395.00,3.83143,19.997971,-0.000151,19.993547,0.9161,0.266,3.83143,0.00000
396.00,3.84156,19.998012,-0.000149,19.993539,0.9163,0.266,3.84156,0.00000
397.00,3.85044,19.998113,-0.000146,19.993572,0.9164,0.266,3.85044,0.00000
398.00,3.85855,19.998216,-0.000146,19.993607,0.9165,0.266,3.85855,0.00000
399.00,3.86459,19.998229,-0.000146,19.993643,0.9167,0.266,3.86459,0.00000
400.00,3.87024,19.998127,-0.000153,19.993559,0.9168,0.266,3.87024,0.00000
401.00,3.87343,19.998259,-0.000154,19.993679,0.9170,0.266,3.87343,0.00000
402.00,3.87635,19.998240,-0.000152,19.993646,0.9171,0.266,3.87635,0.00000
403.00,3.87858,19.998248,-0.000153,19.993637,0.9172,0.266,3.87858,0.00000
404.00,3.88150,19.998276,-0.000156,19.993650,0.9173,0.266,3.88150,0.00000
405.00,3.88344,19.998302,-0.000151,19.993664,0.9174,0.266,3.88344,0.00000
406.00,3.88596,19.998231,-0.000151,19.993573,0.9176,0.266,3.88596,0.00000
407.00,3.88805,19.998206,-0.000154,19.993522,0.9177,0.266,3.88805,0.00000
408.00,3.88953,19.998325,-0.000153,19.993569,0.9178,0.267,3.88953,0.00000
409.00,3.89128,19.998435,-0.000152,19.993637,0.9180,0.267,3.89128,0.00000
410.00,3.89264,19.998475,-0.000151,19.993665,0.9181,0.267,3.89264,0.00000
411.00,3.89368,19.998453,-0.000149,19.993663,0.9182,0.267,3.89368,0.00000
412.00,3.89503,19.998474,-0.000149,19.993671,0.9183,0.267,3.89503,0.00000
413.00,3.89627,19.998359,-0.000149,19.993642,0.9184,0.267,3.89627,0.00000
414.00,3.89713,19.998325,-0.000150,19.993585,0.9185,0.267,3.89713,0.00000
415.00,3.89916,19.998344,-0.000152,19.993570,0.9186,0.267,3.89916,0.00000
416.00,3.90009,19.998436,-0.000152,19.993639,0.9188,0.267,3.90009,0.00000
417.00,3.90144,19.998473,-0.000150,19.993667,0.9189,0.267,3.90144,0.00000
418.00,3.90353,19.998520,-0.000153,19.993668,0.9190,0.267,3.90353,0.00000
419.00,3.90388,19.998501,-0.000152,19.993647,0.9191,0.267,3.90388,0.00000
420.00,3.90429,19.998453,-0.000151,19.993625,0.9192,0.267,3.90429,0.00000
421.00,3.90525,19.998455,-0.000152,19.993583,0.9193,0.267,3.90525,0.00000
422.00,3.90533,19.998493,-0.000153,19.993630,0.9194,0.268,3.90533,0.00000
423.00,3.90500,19.998489,-0.000151,19.993632,0.9195,0.268,3.90500,0.00000
424.00,3.90692,19.998522,-0.000148,19.993651,0.9196,0.267,3.90692,0.00000
425.00,3.90899,19.998634,-0.000146,19.993676,0.9198,0.267,3.90899,0.00000
426.00,3.91131,19.998643,-0.000143,19.993710,0.9199,0.267,3.91131,0.00000
427.00,3.91266,19.998675,-0.000141,19.993678,0.9200,0.267,3.91266,0.00000
428.00,3.91338,19.998725,-0.000140,19.993686,0.9201,0.267,3.91338,0.00000
429.00,3.91304,19.998815,-0.000140,19.993705,0.9202,0.267,3.91304,0.00000
430.00,3.91221,19.998838,-0.000141,19.993696,0.9203,0.267,3.91221,0.00000
431.00,3.91226,19.998842,-0.000145,19.993671,0.9204,0.267,3.91226,0.00000
432.00,3.91349,19.998827,-0.000150,19.993644,0.9205,0.268,3.91349,0.00000
433.00,3.91512,19.998877,-0.000155,19.993662,0.9207,0.268,3.91512,0.00000
434.00,3.91668,19.998894,-0.000160,19.993638,0.9208,0.268,3.91668,0.00000
435.00,3.91766,19.998836,-0.000161,19.993594,0.9209,0.268,3.91766,0.00000
436.00,3.91794,19.998856,-0.000162,19.993554,0.9211,0.269,3.91794,0.00000
437.00,3.91820,19.998831,-0.000163,19.993551,0.9212,0.269,3.91820,0.00000
438.00,3.91846,19.998804,-0.000161,19.993528,0.9213,0.269,3.91846,0.00000
439.00,3.91806,19.998803,-0.000158,19.993545,0.9214,0.269,3.91806,0.00000
440.00,3.91898,19.998837,-0.000158,19.993544,0.9216,0.269,3.91898,0.00000
441.00,3.91966,19.998910,-0.000156,19.993564,0.9217,0.269,3.91966,0.00000
442.00,3.91888,19.998972,-0.000155,19.993581,0.9218,0.269,3.91888,0.00000
443.00,3.91897,19.999045,-0.000152,19.993587,0.9219,0.269,3.91897,0.00000
444.00,3.91907,19.999027,-0.000153,19.993544,0.9220,0.269,3.91907,0.00000
445.00,3.91916,19.999057,-0.000155,19.993579,0.9221,0.269,3.91916,0.00000
446.00,3.91955,19.999089,-0.000156,19.993596,0.9222,0.269,3.91955,0.00000
447.00,3.92057,19.999182,-0.000153,19.993625,0.9223,0.269,3.92057,0.00000
448.00,3.92068,19.999163,-0.000155,19.993610,0.9224,0.269,3.92068,0.00000
449.00,3.92121,19.999207,-0.000154,19.993628,0.9225,0.269,3.92121,0.00000
450.00,3.92084,19.999267,-0.000154,19.993646,0.9226,0.269,3.92084,0.00000
451.00,3.92067,19.999276,-0.000156,19.993637,0.9227,0.270,3.92067,0.00000
452.00,3.92167,19.999291,-0.000157,19.993668,0.9229,0.270,3.92167,0.00000
453.00,3.92225,19.999280,-0.000156,19.993580,0.9229,0.270,3.92225,0.00000
454.00,3.92492,19.999334,-0.000157,19.993602,0.9230,0.270,3.92492,0.00000
455.00,3.92638,19.999285,-0.000162,19.993563,0.9231,0.270,3.92638,0.00000
456.00,3.92672,19.999325,-0.000160,19.993636,0.9232,0.270,3.92672,0.00000
457.00,3.92643,19.999287,-0.000158,19.993532,0.9233,0.270,3.92643,0.00000
458.00,3.92611,19.999392,-0.000159,19.993635,0.9234,0.270,3.92611,0.00000
459.00,3.92355,19.999436,-0.000158,19.993697,0.9235,0.270,3.92355,0.00000
460.00,3.92169,19.999579,-0.000150,19.993788,0.9236,0.270,3.92169,0.00000
461.00,3.92127,19.999515,-0.000152,19.993709,0.9237,0.270,3.92127,0.00000
462.00,3.92114,19.999515,-0.000156,19.993752,0.9239,0.271,3.92114,0.00000
463.00,3.92111,19.999602,-0.000153,19.993846,0.9240,0.271,3.92111,0.00000
464.00,3.92179,19.999587,-0.000152,19.993764,0.9241,0.271,3.92179,0.00000
465.00,3.92219,19.999536,-0.000154,19.993704,0.9242,0.271,3.92219,0.00000
466.00,3.92225,19.999647,-0.000151,19.993712,0.9243,0.271,3.92225,0.00000
467.00,3.92226,19.999771,-0.000150,19.993796,0.9244,0.271,3.92226,0.00000
468.00,3.92346,19.999654,-0.000151,19.993667,0.9245,0.271,3.92346,0.00000
469.00,3.92500,19.999675,-0.000152,19.993695,0.9246,0.271,3.92500,0.00000
470.00,3.92790,19.999670,-0.000152,19.993699,0.9247,0.271,3.92790,0.00000
471.00,3.93005,19.999607,-0.000153,19.993672,0.9247,0.271,3.93005,0.00000
472.00,3.93089,19.999550,-0.000152,19.993600,0.9248,0.271,3.93089,0.00000
473.00,3.92999,19.999562,-0.000153,19.993620,0.9249,0.271,3.92999,0.00000
474.00,3.92857,19.999518,-0.000157,19.993549,0.9249,0.271,3.92857,0.00000
475.00,3.92643,19.999596,-0.000158,19.993534,0.9250,0.272,3.92643,0.00000
476.00,3.92476,19.999647,-0.000158,19.993519,0.9250,0.272,3.92476,0.00000
477.00,3.92373,19.999700,-0.000160,19.993530,0.9251,0.272,3.92373,0.00000
478.00,3.92364,19.999735,-0.000159,19.993504,0.9251,0.272,3.92364,0.00000
479.00,3.92372,19.999896,-0.000152,19.993618,0.9252,0.272,3.92372,0.00000
480.00,3.92348,19.999883,-0.000147,19.993625,0.9253,0.272,3.92348,0.00000
481.00,3.92430,19.999877,-0.000147,19.993665,0.9253,0.272,3.92430,0.00000
482.00,3.92591,19.999850,-0.000149,19.993613,0.9254,0.272,3.92591,0.00000
483.00,3.92770,19.999913,-0.000149,19.993649,0.9254,0.272,3.92770,0.00000
484.00,3.92774,19.999868,-0.000154,19.993630,0.9255,0.272,3.92774,0.00000
485.00,3.92814,19.999913,-0.000158,19.993658,0.9255,0.272,3.92814,0.00000
486.00,3.92799,19.999996,-0.000154,19.993662,0.9256,0.272,3.92799,0.00000
487.00,3.92695,20.000088,-0.000151,19.993747,0.9256,0.272,3.92695,0.00000
488.00,3.92541,20.000116,-0.000150,19.993763,0.9257,0.272,3.92541,0.00000
489.00,3.92562,20.000162,-0.000149,19.993788,0.9258,0.272,3.92562,0.00000
490.00,3.92652,20.000214,-0.000148,19.993813,0.9259,0.272,3.92652,0.00000
491.00,3.92723,20.000207,-0.000150,19.993826,0.9259,0.272,3.92723,0.00000
492.00,3.92781,20.000165,-0.000150,19.993748,0.9260,0.272,3.92781,0.00000
493.00,3.92951,20.000113,-0.000146,19.993672,0.9261,0.272,3.92951,0.00000
494.00,3.93035,20.000162,-0.000144,19.993699,0.9262,0.272,3.93035,0.00000
495.00,3.93026,20.000113,-0.000145,19.993647,0.9263,0.272,3.93026,0.00000
496.00,3.92938,20.000143,-0.000147,19.993634,0.9264,0.272,3.92938,0.00000
497.00,3.92816,20.000194,-0.000148,19.993695,0.9265,0.272,3.92816,0.00000
498.00,3.92617,20.000218,-0.000149,19.993709,0.9266,0.273,3.92617,0.00000
499.00,3.92614,20.000176,-0.000151,19.993623,0.9267,0.273,3.92614,0.00000
500.00,3.92630,20.000157,-0.000149,19.993648,0.9268,0.273,3.92630,0.00000
501.00,3.92586,20.000151,-0.000148,19.993624,0.9269,0.273,3.92586,0.00000
502.00,3.92643,20.000176,-0.000148,19.993565,0.9270,0.273,3.92643,0.00000
503.00,3.92712,20.000274,-0.000151,19.993656,0.9271,0.273,3.92712,0.00000
504.00,3.92686,20.000245,-0.000151,19.993592,0.9272,0.273,3.92686,0.00000
505.00,3.92622,20.000355,-0.000151,19.993576,0.9273,0.273,3.92622,0.00000
506.00,3.92617,20.000346,-0.000149,19.993539,0.9275,0.273,3.92617,0.00000
507.00,3.92626,20.000332,-0.000148,19.993540,0.9276,0.273,3.92626,0.00000
508.00,3.92676,20.000319,-0.000147,19.993525,0.9278,0.273,3.92676,0.00000
509.00,3.92677,20.000466,-0.000148,19.993693,0.9280,0.273,3.92677,0.00000
510.00,3.92681,20.000526,-0.000148,19.993761,0.9282,0.273,3.92681,0.00000
511.00,3.92651,20.000633,-0.000147,19.993866,0.9283,0.273,3.92651,0.00000
512.00,3.92707,20.000804,-0.000149,19.994003,0.9284,0.273,3.92707,0.00000
513.00,3.92665,20.000891,-0.000150,19.994032,0.9286,0.274,3.92665,0.00000
514.00,3.92695,20.000807,-0.000149,19.993916,0.9287,0.274,3.92695,0.00000
515.00,3.92813,20.000726,-0.000151,19.993798,0.9289,0.274,3.92813,0.00000
516.00,3.92981,20.000707,-0.000153,19.993771,0.9290,0.274,3.92981,0.00000
517.00,3.92953,20.000606,-0.000153,19.993697,0.9292,0.274,3.92953,0.00000
518.00,3.92996,20.000558,-0.000151,19.993670,0.9293,0.274,3.92996,0.00000
519.00,3.92936,20.000558,-0.000151,19.993661,0.9295,0.274,3.92936,0.00000
520.00,3.92874,20.000650,-0.000149,19.993730,0.9296,0.274,3.92874,0.00000
521.00,3.92833,20.000665,-0.000150,19.993733,0.9297,0.274,3.92833,0.00000
522.00,3.92840,20.000705,-0.000151,19.993721,0.9299,0.274,3.92840,0.00000
523.00,3.92871,20.000724,-0.000155,19.993692,0.9300,0.275,3.92871,0.00000
524.00,3.92958,20.000790,-0.000155,19.993740,0.9301,0.275,3.92958,0.00000
525.00,3.93029,20.000845,-0.000157,19.993788,0.9303,0.275,3.93029,0.00000
526.00,3.93086,20.000908,-0.000155,19.993838,0.9304,0.275,3.93086,0.00000
527.00,3.93175,20.000964,-0.000154,19.993887,0.9305,0.275,3.93175,0.00000
528.00,3.93284,20.000972,-0.000154,19.993880,0.9306,0.275,3.93284,0.00000
529.00,3.93299,20.001066,-0.000158,19.993971,0.9307,0.275,3.93299,0.00000
530.00,3.93271,20.001033,-0.000158,19.993947,0.9308,0.275,3.93271,0.00000
531.00,3.93250,20.001039,-0.000157,19.993906,0.9309,0.275,3.93250,0.00000
532.00,3.93179,20.000933,-0.000158,19.993761,0.9311,0.276,3.93179,0.00000
533.00,3.93054,20.001060,-0.000157,19.993868,0.9312,0.276,3.93054,0.00000
534.00,3.93018,20.000994,-0.000151,19.993792,0.9312,0.275,3.93018,0.00000
535.00,3.92970,20.000979,-0.000149,19.993737,0.9313,0.275,3.92970,0.00000
536.00,3.92999,20.000981,-0.000152,19.993715,0.9314,0.276,3.92999,0.00000
537.00,3.92967,20.001144,-0.000150,19.993853,0.9315,0.276,3.92967,0.00000
538.00,3.92917,20.001055,-0.000149,19.993760,0.9316,0.276,3.92917,0.00000
539.00,3.92839,20.001100,-0.000152,19.993759,0.9317,0.276,3.92839,0.00000
540.00,3.92802,20.001211,-0.000151,19.993818,0.9318,0.276,3.92802,0.00000
541.00,3.92742,20.001245,-0.000151,19.993827,0.9318,0.276,3.92742,0.00000
542.00,3.92854,20.001187,-0.000154,19.993740,0.9319,0.276,3.92854,0.00000
543.00,3.92953,20.001230,-0.000155,19.993705,0.9320,0.276,3.92953,0.00000
544.00,3.93123,20.001232,-0.000154,19.993656,0.9321,0.276,3.93123,0.00000
545.00,3.93208,20.001203,-0.000153,19.993620,0.9322,0.276,3.93208,0.00000
546.00,3.93095,20.001196,-0.000154,19.993594,0.9322,0.276,3.93095,0.00000
547.00,3.92939,20.001239,-0.000153,19.993634,0.9323,0.276,3.92939,0.00000
548.00,3.92818,20.001289,-0.000154,19.993660,0.9324,0.276,3.92818,0.00000
549.00,3.92671,20.001370,-0.000154,19.993751,0.9325,0.276,3.92671,0.00000
550.00,3.92656,20.001438,-0.000155,19.993789,0.9326,0.277,3.92656,0.00000
551.00,3.92828,20.001545,-0.000153,19.993804,0.9327,0.277,3.92828,0.00000
552.00,3.93011,20.001540,-0.000148,19.993761,0.9328,0.276,3.93011,0.00000
553.00,3.93146,20.001517,-0.000145,19.993690,0.9329,0.276,3.93146,0.00000
554.00,3.93174,20.001593,-0.000143,19.993684,0.9330,0.276,3.93174,0.00000
555.00,3.93154,20.001623,-0.000142,19.993668,0.9330,0.276,3.93154,0.00000
556.00,3.93086,20.001547,-0.000147,19.993584,0.9331,0.277,3.93086,0.00000
557.00,3.92958,20.001619,-0.000151,19.993616,0.9332,0.277,3.92958,0.00000
558.00,3.92899,20.001615,-0.000152,19.993606,0.9333,0.277,3.92899,0.00000
559.00,3.92860,20.001577,-0.000152,19.993555,0.9334,0.277,3.92860,0.00000
560.00,3.92861,20.001602,-0.000152,19.993549,0.9334,0.277,3.92861,0.00000
561.00,3.92843,20.001689,-0.000151,19.993659,0.9335,0.277,3.92843,0.00000
562.00,3.92849,20.001695,-0.000150,19.993653,0.9336,0.277,3.92849,0.00000
563.00,3.92850,20.001854,-0.000149,19.993794,0.9337,0.277,3.92850,0.00000
564.00,3.92922,20.001891,-0.000149,19.993823,0.9337,0.277,3.92922,0.00000
565.00,3.92923,20.001912,-0.000149,19.993822,0.9338,0.277,3.92923,0.00000
566.00,3.92915,20.001968,-0.000148,19.993826,0.9339,0.277,3.92915,0.00000
567.00,3.92952,20.001955,-0.000148,19.993862,0.9339,0.277,3.92952,0.00000
568.00,3.92945,20.001857,-0.000150,19.993732,0.9340,0.277,3.92945,0.00000
569.00,3.92873,20.001933,-0.000150,19.993767,0.9340,0.278,3.92873,0.00000
570.00,3.92869,20.001917,-0.000149,19.993754,0.9341,0.278,3.92869,0.00000
571.00,3.92939,20.001887,-0.000148,19.993693,0.9342,0.278,3.92939,0.00000
572.00,3.92985,20.001917,-0.000147,19.993634,0.9342,0.278,3.92985,0.00000
573.00,3.93005,20.001961,-0.000147,19.993697,0.9342,0.278,3.93005,0.00000
574.00,3.93062,20.001848,-0.000143,19.993600,0.9343,0.278,3.93062,0.00000
575.00,3.93159,20.001846,-0.000143,19.993582,0.9343,0.278,3.93159,0.00000
576.00,3.93090,20.001840,-0.000142,19.993570,0.9344,0.278,3.93090,0.00000
577.00,3.93024,20.001926,-0.000143,19.993648,0.9345,0.278,3.93024,0.00000
578.00,3.93031,20.001973,-0.000142,19.993665,0.9346,0.278,3.93031,0.00000
579.00,3.92925,20.002038,-0.000145,19.993672,0.9346,0.278,3.92925,0.00000
580.00,3.92799,20.001963,-0.000146,19.993591,0.9347,0.278,3.92799,0.00000
@4,2.5000,5.0, 580.008999999998 
581.00,3.92826,20.001959,-0.000146,19.993578,0.9347,0.278,3.92826,0.00000
582.00,3.92854,20.001913,-0.000144,19.993501,0.9348,0.278,3.92854,0.00000
583.00,3.92465,20.001943,-0.000145,19.993504,0.9349,0.278,3.92465,0.00000
584.00,3.91657,20.001925,-0.000149,19.993488,0.9349,0.278,3.91657,0.00000
585.00,3.90146,20.002030,-0.000151,19.993579,0.9350,0.278,3.90146,0.00000
586.00,3.87912,20.002060,-0.000153,19.993600,0.9351,0.278,3.87912,0.00000
587.00,3.85170,20.002092,-0.000154,19.993606,0.9352,0.278,3.85170,0.00000
588.00,3.82696,20.002105,-0.000154,19.993570,0.9353,0.279,3.82696,0.00000
589.00,3.80801,20.002202,-0.000152,19.993627,0.9354,0.279,3.80801,0.00000
590.00,3.79742,20.002294,-0.000152,19.993644,0.9354,0.279,3.79742,0.00000
591.00,3.79729,20.002290,-0.000151,19.993598,0.9355,0.279,3.79729,0.00000
592.00,3.80598,20.002269,-0.000153,19.993561,0.9356,0.279,3.80598,0.00000
593.00,3.81668,20.002294,-0.000154,19.993597,0.9357,0.279,3.81668,0.00000
594.00,3.82912,20.002299,-0.000158,19.993592,0.9358,0.279,3.82912,0.00000
595.00,3.84194,20.002222,-0.000157,19.993505,0.9359,0.279,3.84194,0.00000
596.00,3.85159,20.002299,-0.000158,19.993570,0.9360,0.279,3.85159,0.00000
597.00,3.85876,20.002364,-0.000155,19.993660,0.9361,0.279,3.85876,0.00000
598.00,3.86631,20.002440,-0.000156,19.993696,0.9362,0.279,3.86631,0.00000
599.00,3.87163,20.002511,-0.000153,19.993752,0.9362,0.279,3.87163,0.00000
600.00,3.87542,20.002560,-0.000153,19.993811,0.9363,0.279,3.87542,0.00000
601.00,3.87927,20.002587,-0.000152,19.993799,0.9364,0.280,3.87927,0.00000
602.00,3.88277,20.002608,-0.000151,19.993769,0.9365,0.280,3.88277,0.00000
603.00,3.88530,20.002511,-0.000150,19.993682,0.9366,0.280,3.88530,0.00000
604.00,3.88821,20.002455,-0.000150,19.993611,0.9367,0.280,3.88821,0.00000
605.00,3.89070,20.002521,-0.000154,19.993657,0.9368,0.280,3.89070,0.00000
606.00,3.89207,20.002580,-0.000155,19.993716,0.9369,0.280,3.89207,0.00000
607.00,3.89313,20.002622,-0.000154,19.993712,0.9370,0.280,3.89313,0.00000
608.00,3.89373,20.002734,-0.000151,19.993779,0.9371,0.280,3.89373,0.00000
609.00,3.89430,20.002788,-0.000149,19.993775,0.9372,0.280,3.89430,0.00000
610.00,3.89455,20.002739,-0.000146,19.993670,0.9373,0.280,3.89455,0.00000
611.00,3.89588,20.002710,-0.000147,19.993604,0.9374,0.280,3.89588,0.00000
612.00,3.89711,20.002668,-0.000148,19.993568,0.9375,0.280,3.89711,0.00000
613.00,3.89883,20.002673,-0.000152,19.993563,0.9376,0.280,3.89883,0.00000
614.00,3.90050,20.002709,-0.000152,19.993641,0.9377,0.280,3.90050,0.00000
615.00,3.90192,20.002685,-0.000150,19.993607,0.9378,0.280,3.90192,0.00000
616.00,3.90313,20.002653,-0.000153,19.993599,0.9380,0.280,3.90313,0.00000
617.00,3.90433,20.002720,-0.000155,19.993628,0.9381,0.281,3.90433,0.00000
618.00,3.90541,20.002671,-0.000155,19.993590,0.9383,0.281,3.90541,0.00000
619.00,3.90645,20.002645,-0.000156,19.993492,0.9384,0.281,3.90645,0.00000
620.00,3.90776,20.002751,-0.000157,19.993587,0.9385,0.281,3.90776,0.00000
621.00,3.90899,20.002836,-0.000152,19.993649,0.9387,0.281,3.90899,0.00000
622.00,3.91015,20.002864,-0.000150,19.993701,0.9388,0.281,3.91015,0.00000
623.00,3.91060,20.002980,-0.000151,19.993799,0.9389,0.281,3.91060,0.00000
624.00,3.91123,20.003012,-0.000153,19.993845,0.9390,0.281,3.91123,0.00000
625.00,3.91194,20.003099,-0.000153,19.993907,0.9392,0.281,3.91194,0.00000
626.00,3.91235,20.003059,-0.000154,19.993835,0.9393,0.281,3.91235,0.00000
627.00,3.91192,20.003075,-0.000153,19.993786,0.9394,0.281,3.91192,0.00000
628.00,3.91238,20.002978,-0.000152,19.993634,0.9395,0.281,3.91238,0.00000
629.00,3.91275,20.002979,-0.000150,19.993596,0.9397,0.281,3.91275,0.00000
630.00,3.91344,20.002909,-0.000148,19.993529,0.9398,0.281,3.91344,0.00000
631.00,3.91363,20.003018,-0.000149,19.993596,0.9399,0.281,3.91363,0.00000
632.00,3.91432,20.003067,-0.000151,19.993664,0.9400,0.282,3.91432,0.00000
633.00,3.91452,20.003252,-0.000152,19.993781,0.9402,0.282,3.91452,0.00000
634.00,3.91506,20.003344,-0.000154,19.993839,0.9403,0.282,3.91506,0.00000
635.00,3.91526,20.003411,-0.000156,19.993869,0.9404,0.282,3.91526,0.00000
636.00,3.91610,20.003339,-0.000158,19.993781,0.9405,0.282,3.91610,0.00000
637.00,3.91630,20.003301,-0.000158,19.993702,0.9406,0.282,3.91630,0.00000
638.00,3.91666,20.003233,-0.000154,19.993660,0.9407,0.282,3.91666,0.00000
639.00,3.91696,20.003240,-0.000150,19.993646,0.9408,0.282,3.91696,0.00000
640.00,3.91770,20.003241,-0.000151,19.993666,0.9409,0.282,3.91770,0.00000
641.00,3.91794,20.003291,-0.000149,19.993722,0.9410,0.282,3.91794,0.00000
642.00,3.91825,20.003345,-0.000151,19.993739,0.9411,0.282,3.91825,0.00000
643.00,3.91903,20.003411,-0.000153,19.993785,0.9412,0.282,3.91903,0.00000
644.00,3.91895,20.003299,-0.000157,19.993661,0.9413,0.283,3.91895,0.00000
645.00,3.91807,20.003280,-0.000156,19.993611,0.9414,0.283,3.91807,0.00000
646.00,3.91841,20.003363,-0.000155,19.993656,0.9415,0.283,3.91841,0.00000
647.00,3.91844,20.003375,-0.000152,19.993696,0.9416,0.283,3.91844,0.00000
648.00,3.91789,20.003348,-0.000151,19.993664,0.9416,0.283,3.91789,0.00000
649.00,3.91819,20.003453,-0.000149,19.993772,0.9417,0.283,3.91819,0.00000
650.00,3.91850,20.003527,-0.000148,19.993854,0.9417,0.283,3.91850,0.00000
651.00,3.91810,20.003430,-0.000149,19.993769,0.9418,0.283,3.91810,0.00000
652.00,3.91848,20.003431,-0.000150,19.993733,0.9418,0.283,3.91848,0.00000
653.00,3.91994,20.003482,-0.000153,19.993752,0.9419,0.283,3.91994,0.00000
654.00,3.92020,20.003512,-0.000155,19.993745,0.9420,0.283,3.92020,0.00000
655.00,3.92101,20.003548,-0.000153,19.993677,0.9420,0.283,3.92101,0.00000
656.00,3.92059,20.003600,-0.000154,19.993662,0.9421,0.283,3.92059,0.00000
657.00,3.92083,20.003721,-0.000152,19.993701,0.9421,0.283,3.92083,0.00000
658.00,3.91981,20.003733,-0.000151,19.993648,0.9421,0.283,3.91981,0.00000
659.00,3.91970,20.003810,-0.000151,19.993677,0.9421,0.283,3.91970,0.00000
660.00,3.91978,20.003797,-0.000152,19.993619,0.9422,0.283,3.91978,0.00000
661.00,3.92126,20.003854,-0.000151,19.993643,0.9422,0.283,3.92126,0.00000
662.00,3.92143,20.003763,-0.000152,19.993545,0.9422,0.284,3.92143,0.00000
663.00,3.92177,20.003793,-0.000152,19.993592,0.9422,0.284,3.92177,0.00000
664.00,3.92130,20.003766,-0.000153,19.993539,0.9422,0.284,3.92130,0.00000
665.00,3.92115,20.003832,-0.000153,19.993621,0.9423,0.284,3.92115,0.00000
666.00,3.92013,20.003944,-0.000152,19.993709,0.9424,0.284,3.92013,0.00000
667.00,3.91934,20.004037,-0.000151,19.993739,0.9424,0.284,3.91934,0.00000
668.00,3.91887,20.004086,-0.000149,19.993717,0.9425,0.284,3.91887,0.00000
669.00,3.92024,20.004086,-0.000144,19.993719,0.9425,0.284,3.92024,0.00000
670.00,3.92085,20.004073,-0.000145,19.993706,0.9426,0.284,3.92085,0.00000
671.00,3.92198,20.003969,-0.000146,19.993627,0.9427,0.284,3.92198,0.00000
672.00,3.92391,20.003955,-0.000146,19.993634,0.9428,0.284,3.92391,0.00000
673.00,3.92499,20.003989,-0.000145,19.993677,0.9429,0.284,3.92499,0.00000
674.00,3.92440,20.004004,-0.000149,19.993675,0.9429,0.284,3.92440,0.00000
675.00,3.92378,20.004032,-0.000149,19.993663,0.9430,0.284,3.92378,0.00000
676.00,3.92354,20.004071,-0.000147,19.993616,0.9431,0.284,3.92354,0.00000
677.00,3.92304,20.004094,-0.000150,19.993608,0.9431,0.284,3.92304,0.00000
678.00,3.92272,20.004031,-0.000151,19.993493,0.9432,0.284,3.92272,0.00000
679.00,3.92399,20.004094,-0.000148,19.993495,0.9433,0.284,3.92399,0.00000
680.00,3.92517,20.004157,-0.000146,19.993508,0.9434,0.284,3.92517,0.00000
681.00,3.92631,20.004215,-0.000149,19.993560,0.9435,0.285,3.92631,0.00000
682.00,3.92668,20.004282,-0.000153,19.993576,0.9436,0.285,3.92668,0.00000
683.00,3.92732,20.004232,-0.000153,19.993547,0.9436,0.285,3.92732,0.00000
684.00,3.92682,20.004270,-0.000154,19.993569,0.9437,0.285,3.92682,0.00000
685.00,3.92609,20.004225,-0.000158,19.993524,0.9438,0.285,3.92609,0.00000
686.00,3.92496,20.004285,-0.000155,19.993525,0.9439,0.285,3.92496,0.00000
687.00,3.92455,20.004361,-0.000155,19.993567,0.9440,0.285,3.92455,0.00000
688.00,3.92422,20.004415,-0.000157,19.993578,0.9441,0.285,3.92422,0.00000
689.00,3.92397,20.004434,-0.000156,19.993589,0.9442,0.286,3.92397,0.00000
690.00,3.92394,20.004447,-0.000153,19.993576,0.9442,0.286,3.92394,0.00000
691.00,3.92414,20.004404,-0.000153,19.993583,0.9443,0.286,3.92414,0.00000
692.00,3.92470,20.004280,-0.000151,19.993502,0.9444,0.286,3.92470,0.00000
693.00,3.92463,20.004295,-0.000152,19.993467,0.9444,0.286,3.92463,0.00000
694.00,3.92523,20.004254,-0.000156,19.993373,0.9445,0.286,3.92523,0.00000
695.00,3.92480,20.004318,-0.000158,19.993351,0.9446,0.286,3.92480,0.00000
696.00,3.92559,20.004378,-0.000159,19.993365,0.9447,0.286,3.92559,0.00000
697.00,3.92629,20.004422,-0.000160,19.993364,0.9448,0.286,3.92629,0.00000
698.00,3.92773,20.004557,-0.000159,19.993476,0.9449,0.286,3.92773,0.00000
699.00,3.92824,20.004595,-0.000156,19.993536,0.9449,0.286,3.92824,0.00000
700.00,3.93006,20.004593,-0.000153,19.993578,0.9450,0.286,3.93006,0.00000
701.00,3.93079,20.004541,-0.000153,19.993524,0.9450,0.286,3.93079,0.00000
702.00,3.93030,20.004567,-0.000152,19.993553,0.9450,0.286,3.93030,0.00000
703.00,3.92935,20.004460,-0.000150,19.993448,0.9450,0.286,3.92935,0.00000
704.00,3.92841,20.004522,-0.000150,19.993499,0.9451,0.287,3.92841,0.00000
705.00,3.92776,20.004540,-0.000151,19.993486,0.9451,0.287,3.92776,0.00000
706.00,3.92696,20.004618,-0.000147,19.993500,0.9452,0.287,3.92696,0.00000
707.00,3.92638,20.004675,-0.000145,19.993508,0.9452,0.287,3.92638,0.00000
708.00,3.92626,20.004735,-0.000143,19.993559,0.9453,0.287,3.92626,0.00000
709.00,3.92639,20.004726,-0.000144,19.993507,0.9454,0.287,3.92639,0.00000
710.00,3.92608,20.004756,-0.000143,19.993519,0.9455,0.287,3.92608,0.00000
711.00,3.92575,20.004780,-0.000145,19.993548,0.9456,0.287,3.92575,0.00000
712.00,3.92615,20.004750,-0.000145,19.993564,0.9456,0.287,3.92615,0.00000
713.00,3.92645,20.004750,-0.000146,19.993551,0.9457,0.287,3.92645,0.00000
714.00,3.92653,20.004787,-0.000143,19.993529,0.9457,0.287,3.92653,0.00000
715.00,3.92625,20.004799,-0.000146,19.993508,0.9458,0.287,3.92625,0.00000
716.00,3.92639,20.004857,-0.000149,19.993516,0.9459,0.287,3.92639,0.00000
717.00,3.92626,20.004937,-0.000152,19.993549,0.9459,0.287,3.92626,0.00000
718.00,3.92583,20.005019,-0.000155,19.993568,0.9460,0.288,3.92583,0.00000
719.00,3.92537,20.005074,-0.000157,19.993620,0.9461,0.288,3.92537,0.00000
720.00,3.92583,20.005060,-0.000150,19.993553,0.9461,0.287,3.92583,0.00000
721.00,3.92592,20.005057,-0.000150,19.993516,0.9462,0.287,3.92592,0.00000
722.00,3.92652,20.005112,-0.000152,19.993470,0.9463,0.288,3.92652,0.00000
723.00,3.92616,20.005131,-0.000149,19.993490,0.9463,0.288,3.92616,0.00000
724.00,3.92592,20.005145,-0.000147,19.993522,0.9464,0.288,3.92592,0.00000
725.00,3.92689,20.005173,-0.000149,19.993587,0.9465,0.288,3.92689,0.00000
726.00,3.92702,20.005143,-0.000147,19.993576,0.9465,0.288,3.92702,0.00000
727.00,3.92719,20.005125,-0.000143,19.993567,0.9465,0.287,3.92719,0.00000
728.00,3.92900,20.005162,-0.000142,19.993549,0.9466,0.287,3.92900,0.00000
729.00,3.93064,20.005153,-0.000142,19.993474,0.9466,0.287,3.93064,0.00000
730.00,3.92969,20.005223,-0.000145,19.993473,0.9467,0.288,3.92969,0.00000
731.00,3.92913,20.005267,-0.000150,19.993468,0.9467,0.288,3.92913,0.00000
732.00,3.92879,20.005263,-0.000150,19.993426,0.9467,0.288,3.92879,0.00000
733.00,3.92753,20.005232,-0.000153,19.993420,0.9467,0.288,3.92753,0.00000
734.00,3.92705,20.005244,-0.000155,19.993359,0.9467,0.288,3.92705,0.00000
735.00,3.92803,20.005247,-0.000155,19.993378,0.9467,0.289,3.92803,0.00000
736.00,3.92868,20.005227,-0.000153,19.993334,0.9467,0.289,3.92868,0.00000
737.00,3.92753,20.005206,-0.000154,19.993304,0.9468,0.289,3.92753,0.00000
738.00,3.92729,20.005272,-0.000152,19.993328,0.9468,0.289,3.92729,0.00000
739.00,3.92675,20.005288,-0.000152,19.993387,0.9468,0.289,3.92675,0.00000
740.00,3.92520,20.005321,-0.000150,19.993370,0.9468,0.289,3.92520,0.00000
741.00,3.92551,20.005457,-0.000149,19.993469,0.9468,0.289,3.92551,0.00000
742.00,3.92674,20.005539,-0.000148,19.993529,0.9468,0.289,3.92674,0.00000
743.00,3.92715,20.005563,-0.000147,19.993533,0.9468,0.289,3.92715,0.00000
744.00,3.92615,20.005657,-0.000148,19.993583,0.9468,0.289,3.92615,0.00000
745.00,3.92687,20.005761,-0.000150,19.993654,0.9469,0.289,3.92687,0.00000
746.00,3.92662,20.005710,-0.000151,19.993587,0.9469,0.289,3.92662,0.00000
747.00,3.92569,20.005726,-0.000153,19.993537,0.9469,0.289,3.92569,0.00000
748.00,3.92576,20.005729,-0.000156,19.993511,0.9469,0.289,3.92576,0.00000
749.00,3.92683,20.005686,-0.000155,19.993490,0.9469,0.289,3.92683,0.00000
750.00,3.92672,20.005624,-0.000156,19.993415,0.9469,0.290,3.92672,0.00000
751.00,3.92721,20.005612,-0.000158,19.993371,0.9469,0.290,3.92721,0.00000
752.00,3.92862,20.005620,-0.000155,19.993374,0.9469,0.290,3.92862,0.00000
753.00,3.92899,20.005683,-0.000160,19.993367,0.9469,0.290,3.92899,0.00000
754.00,3.93025,20.005689,-0.000163,19.993325,0.9469,0.290,3.93025,0.00000
755.00,3.93109,20.005727,-0.000161,19.993353,0.9470,0.290,3.93109,0.00000
756.00,3.93122,20.005821,-0.000159,19.993407,0.9470,0.290,3.93122,0.00000
757.00,3.93071,20.005870,-0.000159,19.993366,0.9470,0.290,3.93071,0.00000
758.00,3.93062,20.005809,-0.000152,19.993290,0.9471,0.290,3.93062,0.00000
759.00,3.92951,20.005868,-0.000148,19.993278,0.9471,0.290,3.92951,0.00000
760.00,3.92806,20.005842,-0.000152,19.993175,0.9471,0.290,3.92806,0.00000
761.00,3.92676,20.005838,-0.000153,19.993194,0.9470,0.290,3.92676,0.00000
762.00,3.92689,20.005858,-0.000154,19.993239,0.9470,0.290,3.92689,0.00000
763.00,3.92638,20.005980,-0.000156,19.993352,0.9470,0.290,3.92638,0.00000
764.00,3.92551,20.006016,-0.000156,19.993387,0.9470,0.290,3.92551,0.00000
765.00,3.92562,20.005989,-0.000155,19.993411,0.9470,0.290,3.92562,0.00000
766.00,3.92573,20.006036,-0.000154,19.993452,0.9470,0.290,3.92573,0.00000
767.00,3.92545,20.006094,-0.000156,19.993489,0.9470,0.291,3.92545,0.00000
768.00,3.92627,20.006015,-0.000157,19.993442,0.9471,0.291,3.92627,0.00000
769.00,3.92734,20.005981,-0.000159,19.993412,0.9471,0.291,3.92734,0.00000
770.00,3.92832,20.006099,-0.000159,19.993485,0.9471,0.291,3.92832,0.00000
771.00,3.92883,20.006164,-0.000158,19.993466,0.9472,0.291,3.92883,0.00000
772.00,3.92962,20.006198,-0.000157,19.993477,0.9472,0.291,3.92962,0.00000
773.00,3.92993,20.006213,-0.000156,19.993421,0.9472,0.291,3.92993,0.00000
774.00,3.93100,20.006222,-0.000156,19.993364,0.9472,0.291,3.93100,0.00000
775.00,3.93095,20.006188,-0.000155,19.993303,0.9472,0.291,3.93095,0.00000
776.00,3.93027,20.006140,-0.000157,19.993206,0.9471,0.291,3.93027,0.00000
777.00,3.92896,20.006157,-0.000156,19.993200,0.9470,0.291,3.92896,0.00000
778.00,3.92871,20.006254,-0.000155,19.993264,0.9470,0.291,3.92871,0.00000
779.00,3.92748,20.006275,-0.000153,19.993328,0.9469,0.291,3.92748,0.00000
780.00,3.92681,20.006376,-0.000155,19.993404,0.9469,0.292,3.92681,0.00000
@5,2.5000,5.0, 780.061999999998 
781.00,3.92738,20.006385,-0.000154,19.993430,0.9469,0.292,3.92738,0.00000
782.00,3.92829,20.006354,-0.000155,19.993397,0.9468,0.292,3.92829,0.00000
783.00,3.92527,20.006359,-0.000153,19.993378,0.9468,0.292,3.92527,0.00000
784.00,3.91669,20.006416,-0.000154,19.993409,0.9467,0.292,3.91669,0.00000
785.00,3.90280,20.006284,-0.000151,19.993268,0.9467,0.292,3.90280,0.00000
786.00,3.88378,20.006365,-0.000150,19.993294,0.9466,0.292,3.88378,0.00000
787.00,3.86018,20.006376,-0.000149,19.993305,0.9466,0.292,3.86018,0.00000
788.00,3.83766,20.006402,-0.000153,19.993328,0.9465,0.292,3.83766,0.00000
789.00,3.82208,20.006416,-0.000154,19.993262,0.9465,0.292,3.82208,0.00000
790.00,3.81454,20.006534,-0.000155,19.993346,0.9465,0.292,3.81454,0.00000
791.00,3.81540,20.006498,-0.000156,19.993376,0.9464,0.292,3.81540,0.00000
792.00,3.82293,20.006587,-0.000154,19.993466,0.9464,0.292,3.82293,0.00000
793.00,3.83375,20.006660,-0.000155,19.993451,0.9464,0.292,3.83375,0.00000
794.00,3.84615,20.006665,-0.000155,19.993444,0.9464,0.292,3.84615,0.00000
795.00,3.85726,20.006680,-0.000154,19.993393,0.9464,0.292,3.85726,0.00000
796.00,3.86581,20.006781,-0.000156,19.993428,0.9464,0.292,3.86581,0.00000
797.00,3.87174,20.006728,-0.000158,19.993319,0.9463,0.293,3.87174,0.00000
798.00,3.87711,20.006671,-0.000159,19.993295,0.9463,0.293,3.87711,0.00000
799.00,3.88051,20.006729,-0.000157,19.993365,0.9463,0.293,3.88051,0.00000
800.00,3.88362,20.006837,-0.000156,19.993511,0.9462,0.293,3.88362,0.00000
801.00,3.88604,20.006769,-0.000155,19.993458,0.9462,0.293,3.88604,0.00000
802.00,3.88846,20.006828,-0.000153,19.993514,0.9461,0.293,3.88846,0.00000
803.00,3.89102,20.006922,-0.000149,19.993589,0.9461,0.293,3.89102,0.00000
804.00,3.89373,20.006949,-0.000147,19.993567,0.9461,0.293,3.89373,0.00000
805.00,3.89541,20.006908,-0.000150,19.993503,0.9461,0.293,3.89541,0.00000
806.00,3.89686,20.006936,-0.000148,19.993512,0.9461,0.293,3.89686,0.00000
807.00,3.89881,20.006964,-0.000150,19.993541,0.9461,0.293,3.89881,0.00000
808.00,3.89920,20.006966,-0.000152,19.993492,0.9461,0.293,3.89920,0.00000
809.00,3.89970,20.006977,-0.000154,19.993516,0.9461,0.293,3.89970,0.00000
810.00,3.90046,20.007016,-0.000154,19.993509,0.9461,0.293,3.90046,0.00000
811.00,3.90168,20.007154,-0.000156,19.993567,0.9461,0.294,3.90168,0.00000
812.00,3.90332,20.007137,-0.000157,19.993497,0.9461,0.294,3.90332,0.00000
813.00,3.90573,20.007064,-0.000155,19.993431,0.9461,0.294,3.90573,0.00000
814.00,3.90674,20.007094,-0.000155,19.993416,0.9461,0.294,3.90674,0.00000
815.00,3.90826,20.007213,-0.000155,19.993464,0.9461,0.294,3.90826,0.00000
816.00,3.90865,20.007154,-0.000154,19.993406,0.9462,0.294,3.90865,0.00000
817.00,3.90896,20.007226,-0.000149,19.993455,0.9462,0.294,3.90896,0.00000
818.00,3.90918,20.007313,-0.000150,19.993523,0.9463,0.294,3.90918,0.00000
819.00,3.91044,20.007341,-0.000148,19.993545,0.9463,0.294,3.91044,0.00000
820.00,3.91100,20.007268,-0.000145,19.993511,0.9463,0.294,3.91100,0.00000
821.00,3.91162,20.007227,-0.000147,19.993489,0.9464,0.294,3.91162,0.00000
822.00,3.91272,20.007247,-0.000149,19.993481,0.9464,0.294,3.91272,0.00000
823.00,3.91279,20.007323,-0.000144,19.993548,0.9465,0.294,3.91279,0.00000
824.00,3.91304,20.007340,-0.000145,19.993543,0.9465,0.294,3.91304,0.00000
825.00,3.91320,20.007393,-0.000142,19.993596,0.9466,0.294,3.91320,0.00000
826.00,3.91431,20.007462,-0.000142,19.993637,0.9466,0.294,3.91431,0.00000
827.00,3.91479,20.007466,-0.000141,19.993656,0.9466,0.294,3.91479,0.00000
828.00,3.91602,20.007438,-0.000146,19.993623,0.9467,0.294,3.91602,0.00000
829.00,3.91705,20.007441,-0.000147,19.993611,0.9467,0.294,3.91705,0.00000
830.00,3.91810,20.007369,-0.000148,19.993492,0.9467,0.295,3.91810,0.00000
831.00,3.91797,20.007409,-0.000145,19.993522,0.9468,0.294,3.91797,0.00000
832.00,3.91809,20.007423,-0.000145,19.993506,0.9468,0.294,3.91809,0.00000
833.00,3.91775,20.007367,-0.000144,19.993457,0.9468,0.294,3.91775,0.00000
834.00,3.91700,20.007386,-0.000144,19.993465,0.9469,0.294,3.91700,0.00000
835.00,3.91633,20.007410,-0.000144,19.993507,0.9469,0.294,3.91633,0.00000
836.00,3.91683,20.007397,-0.000144,19.993492,0.9469,0.295,3.91683,0.00000
837.00,3.91606,20.007472,-0.000144,19.993505,0.9469,0.295,3.91606,0.00000
838.00,3.91610,20.007544,-0.000145,19.993504,0.9469,0.295,3.91610,0.00000
839.00,3.91604,20.007564,-0.000143,19.993498,0.9469,0.295,3.91604,0.00000
840.00,3.91561,20.007629,-0.000144,19.993546,0.9469,0.295,3.91561,0.00000
841.00,3.91532,20.007681,-0.000145,19.993532,0.9470,0.295,3.91532,0.00000
842.00,3.91521,20.007678,-0.000145,19.993551,0.9470,0.295,3.91521,0.00000
843.00,3.91442,20.007737,-0.000143,19.993597,0.9470,0.295,3.91442,0.00000
844.00,3.91558,20.007769,-0.000145,19.993602,0.9470,0.295,3.91558,0.00000
845.00,3.91672,20.007772,-0.000146,19.993580,0.9471,0.295,3.91672,0.00000
846.00,3.91801,20.007761,-0.000145,19.993526,0.9471,0.295,3.91801,0.00000
847.00,3.91942,20.007683,-0.000147,19.993454,0.9471,0.295,3.91942,0.00000
848.00,3.92071,20.007651,-0.000151,19.993427,0.9472,0.295,3.92071,0.00000
849.00,3.92033,20.007741,-0.000150,19.993464,0.9472,0.295,3.92033,0.00000
850.00,3.92066,20.007787,-0.000150,19.993474,0.9473,0.296,3.92066,0.00000
851.00,3.92105,20.007811,-0.000150,19.993506,0.9473,0.296,3.92105,0.00000
852.00,3.92162,20.007908,-0.000146,19.993580,0.9474,0.296,3.92162,0.00000
853.00,3.92198,20.007904,-0.000146,19.993587,0.9474,0.296,3.92198,0.00000
854.00,3.92238,20.007871,-0.000142,19.993595,0.9474,0.296,3.92238,0.00000
855.00,3.92248,20.007895,-0.000141,19.993654,0.9475,0.295,3.92248,0.00000
856.00,3.92118,20.007959,-0.000144,19.993695,0.9475,0.296,3.92118,0.00000
857.00,3.91997,20.008017,-0.000145,19.993684,0.9475,0.296,3.91997,0.00000
858.00,3.91960,20.008111,-0.000142,19.993714,0.9475,0.296,3.91960,0.00000
859.00,3.91926,20.008129,-0.000145,19.993705,0.9476,0.296,3.91926,0.00000
860.00,3.91959,20.008093,-0.000148,19.993618,0.9476,0.296,3.91959,0.00000
861.00,3.92020,20.008068,-0.000150,19.993603,0.9476,0.296,3.92020,0.00000
862.00,3.92138,20.008023,-0.000155,19.993551,0.9476,0.297,3.92138,0.00000
863.00,3.92203,20.008067,-0.000158,19.993605,0.9476,0.297,3.92203,0.00000
864.00,3.92281,20.008051,-0.000160,19.993567,0.9475,0.297,3.92281,0.00000
865.00,3.92260,20.008133,-0.000156,19.993631,0.9476,0.297,3.92260,0.00000
866.00,3.92257,20.008174,-0.000154,19.993635,0.9476,0.297,3.92257,0.00000
867.00,3.92336,20.008150,-0.000155,19.993608,0.9476,0.297,3.92336,0.00000
868.00,3.92374,20.008100,-0.000155,19.993503,0.9476,0.297,3.92374,0.00000
869.00,3.92339,20.008173,-0.000153,19.993587,0.9477,0.297,3.92339,0.00000
870.00,3.92426,20.008120,-0.000153,19.993523,0.9477,0.297,3.92426,0.00000
871.00,3.92528,20.008126,-0.000154,19.993514,0.9477,0.297,3.92528,0.00000
872.00,3.92514,20.008238,-0.000149,19.993616,0.9477,0.297,3.92514,0.00000
873.00,3.92490,20.008320,-0.000150,19.993656,0.9477,0.297,3.92490,0.00000
874.00,3.92533,20.008338,-0.000150,19.993576,0.9478,0.297,3.92533,0.00000
875.00,3.92400,20.008351,-0.000148,19.993535,0.9478,0.297,3.92400,0.00000
876.00,3.92307,20.008410,-0.000148,19.993596,0.9478,0.297,3.92307,0.00000
877.00,3.92053,20.008378,-0.000148,19.993509,0.9479,0.297,3.92053,0.00000
878.00,3.91941,20.008380,-0.000145,19.993510,0.9479,0.297,3.91941,0.00000
879.00,3.91922,20.008365,-0.000148,19.993541,0.9480,0.297,3.91922,0.00000
880.00,3.92005,20.008401,-0.000150,19.993560,0.9480,0.297,3.92005,0.00000
881.00,3.92008,20.008434,-0.000148,19.993522,0.9481,0.297,3.92008,0.00000
882.00,3.92174,20.008521,-0.000149,19.993588,0.9481,0.297,3.92174,0.00000
883.00,3.92297,20.008425,-0.000150,19.993505,0.9481,0.297,3.92297,0.00000
884.00,3.92329,20.008473,-0.000150,19.993468,0.9481,0.297,3.92329,0.00000
885.00,3.92335,20.008563,-0.000149,19.993515,0.9481,0.297,3.92335,0.00000
886.00,3.92298,20.008476,-0.000151,19.993455,0.9481,0.298,3.92298,0.00000
887.00,3.92291,20.008437,-0.000154,19.993379,0.9482,0.298,3.92291,0.00000
888.00,3.92353,20.008536,-0.000155,19.993455,0.9482,0.298,3.92353,0.00000
889.00,3.92324,20.008505,-0.000153,19.993490,0.9483,0.298,3.92324,0.00000
890.00,3.92368,20.008479,-0.000157,19.993476,0.9483,0.298,3.92368,0.00000
891.00,3.92531,20.008593,-0.000154,19.993547,0.9484,0.298,3.92531,0.00000
892.00,3.92639,20.008604,-0.000149,19.993600,0.9484,0.298,3.92639,0.00000
893.00,3.92572,20.008629,-0.000150,19.993604,0.9485,0.298,3.92572,0.00000
894.00,3.92671,20.008652,-0.000150,19.993599,0.9485,0.298,3.92671,0.00000
895.00,3.92648,20.008676,-0.000149,19.993595,0.9486,0.298,3.92648,0.00000
896.00,3.92542,20.008687,-0.000151,19.993557,0.9486,0.298,3.92542,0.00000
897.00,3.92542,20.008701,-0.000155,19.993508,0.9486,0.298,3.92542,0.00000
898.00,3.92623,20.008678,-0.000156,19.993425,0.9486,0.299,3.92623,0.00000
899.00,3.92564,20.008741,-0.000158,19.993430,0.9487,0.299,3.92564,0.00000
900.00,3.92560,20.008782,-0.000157,19.993418,0.9488,0.299,3.92560,0.00000
901.00,3.92562,20.008789,-0.000157,19.993439,0.9488,0.299,3.92562,0.00000
902.00,3.92429,20.008821,-0.000153,19.993515,0.9489,0.299,3.92429,0.00000
903.00,3.92409,20.008875,-0.000152,19.993577,0.9489,0.299,3.92409,0.00000
904.00,3.92431,20.008868,-0.000151,19.993561,0.9490,0.299,3.92431,0.00000
905.00,3.92468,20.008852,-0.000150,19.993571,0.9490,0.299,3.92468,0.00000
906.00,3.92572,20.008854,-0.000149,19.993548,0.9491,0.299,3.92572,0.00000
907.00,3.92604,20.008882,-0.000149,19.993486,0.9491,0.299,3.92604,0.00000
908.00,3.92506,20.008895,-0.000148,19.993525,0.9492,0.299,3.92506,0.00000
909.00,3.92467,20.008859,-0.000149,19.993426,0.9493,0.299,3.92467,0.00000
910.00,3.92403,20.008925,-0.000153,19.993428,0.9494,0.299,3.92403,0.00000
911.00,3.92315,20.008936,-0.000154,19.993390,0.9495,0.299,3.92315,0.00000
912.00,3.92324,20.008975,-0.000155,19.993395,0.9496,0.299,3.92324,0.00000
913.00,3.92368,20.009030,-0.000157,19.993375,0.9497,0.300,3.92368,0.00000
914.00,3.92441,20.009122,-0.000156,19.993466,0.9498,0.300,3.92441,0.00000
915.00,3.92545,20.009165,-0.000155,19.993527,0.9499,0.300,3.92545,0.00000
916.00,3.92650,20.009221,-0.000153,19.993597,0.9500,0.300,3.92650,0.00000
917.00,3.92686,20.009278,-0.000151,19.993642,0.9501,0.300,3.92686,0.00000
918.00,3.92702,20.009295,-0.000152,19.993644,0.9503,0.300,3.92702,0.00000
919.00,3.92628,20.009310,-0.000152,19.993633,0.9504,0.300,3.92628,0.00000
920.00,3.92551,20.009314,-0.000149,19.993607,0.9505,0.300,3.92551,0.00000
921.00,3.92570,20.009315,-0.000149,19.993564,0.9506,0.300,3.92570,0.00000
922.00,3.92673,20.009285,-0.000152,19.993563,0.9507,0.300,3.92673,0.00000
923.00,3.92679,20.009288,-0.000153,19.993540,0.9508,0.300,3.92679,0.00000
924.00,3.92641,20.009336,-0.000150,19.993571,0.9509,0.300,3.92641,0.00000
925.00,3.92601,20.009338,-0.000151,19.993517,0.9510,0.300,3.92601,0.00000
926.00,3.92542,20.009456,-0.000154,19.993625,0.9512,0.300,3.92542,0.00000
927.00,3.92509,20.009468,-0.000154,19.993599,0.9513,0.300,3.92509,0.00000
928.00,3.92514,20.009505,-0.000153,19.993650,0.9514,0.300,3.92514,0.00000
929.00,3.92572,20.009496,-0.000153,19.993570,0.9515,0.301,3.92572,0.00000
930.00,3.92677,20.009505,-0.000157,19.993548,0.9516,0.301,3.92677,0.00000
931.00,3.92655,20.009472,-0.000158,19.993459,0.9517,0.301,3.92655,0.00000
932.00,3.92578,20.009544,-0.000156,19.993481,0.9517,0.301,3.92578,0.00000
933.00,3.92653,20.009499,-0.000157,19.993369,0.9518,0.301,3.92653,0.00000
934.00,3.92702,20.009518,-0.000160,19.993400,0.9519,0.301,3.92702,0.00000
935.00,3.92699,20.009561,-0.000156,19.993462,0.9520,0.301,3.92699,0.00000
936.00,3.92761,20.009527,-0.000156,19.993452,0.9521,0.301,3.92761,0.00000
937.00,3.92876,20.009513,-0.000157,19.993475,0.9522,0.301,3.92876,0.00000
938.00,3.92862,20.009638,-0.000154,19.993591,0.9523,0.301,3.92862,0.00000
939.00,3.92877,20.009631,-0.000152,19.993604,0.9524,0.301,3.92877,0.00000
940.00,3.92818,20.009719,-0.000150,19.993670,0.9525,0.301,3.92818,0.00000
941.00,3.92757,20.009720,-0.000148,19.993640,0.9527,0.301,3.92757,0.00000
942.00,3.92626,20.009797,-0.000149,19.993641,0.9528,0.301,3.92626,0.00000
943.00,3.92573,20.009827,-0.000149,19.993650,0.9529,0.301,3.92573,0.00000
944.00,3.92522,20.009865,-0.000150,19.993675,0.9531,0.301,3.92522,0.00000
945.00,3.92527,20.009786,-0.000153,19.993593,0.9532,0.301,3.92527,0.00000
946.00,3.92448,20.009871,-0.000153,19.993659,0.9533,0.302,3.92448,0.00000
947.00,3.92553,20.009797,-0.000151,19.993585,0.9534,0.302,3.92553,0.00000
948.00,3.92575,20.009783,-0.000149,19.993550,0.9535,0.301,3.92575,0.00000
949.00,3.92561,20.009795,-0.000147,19.993533,0.9536,0.301,3.92561,0.00000
950.00,3.92590,20.009860,-0.000145,19.993564,0.9538,0.301,3.92590,0.00000
951.00,3.92736,20.009893,-0.000146,19.993582,0.9539,0.302,3.92736,0.00000
952.00,3.92730,20.009931,-0.000147,19.993610,0.9540,0.302,3.92730,0.00000
953.00,3.92742,20.009967,-0.000149,19.993600,0.9542,0.302,3.92742,0.00000
954.00,3.92766,20.009999,-0.000151,19.993572,0.9543,0.302,3.92766,0.00000
955.00,3.92762,20.010081,-0.000150,19.993621,0.9544,0.302,3.92762,0.00000
956.00,3.92727,20.010090,-0.000148,19.993567,0.9545,0.302,3.92727,0.00000
957.00,3.92652,20.010148,-0.000149,19.993550,0.9546,0.302,3.92652,0.00000
958.00,3.92539,20.010162,-0.000149,19.993571,0.9547,0.302,3.92539,0.00000
959.00,3.92508,20.010168,-0.000150,19.993564,0.9548,0.302,3.92508,0.00000
960.00,3.92548,20.010155,-0.000151,19.993551,0.9549,0.302,3.92548,0.00000
961.00,3.92564,20.010179,-0.000148,19.993573,0.9550,0.302,3.92564,0.00000
962.00,3.92609,20.010146,-0.000144,19.993552,0.9551,0.302,3.92609,0.00000
963.00,3.92752,20.010106,-0.000147,19.993536,0.9552,0.302,3.92752,0.00000
964.00,3.92851,20.010155,-0.000147,19.993580,0.9553,0.302,3.92851,0.00000
965.00,3.92887,20.010102,-0.000150,19.993517,0.9553,0.302,3.92887,0.00000
966.00,3.92929,20.010130,-0.000154,19.993555,0.9554,0.303,3.92929,0.00000
967.00,3.92881,20.010170,-0.000155,19.993590,0.9555,0.303,3.92881,0.00000
968.00,3.92821,20.010238,-0.000152,19.993598,0.9555,0.303,3.92821,0.00000
969.00,3.92793,20.010312,-0.000149,19.993620,0.9556,0.303,3.92793,0.00000
970.00,3.92710,20.010393,-0.000148,19.993621,0.9556,0.303,3.92710,0.00000
971.00,3.92726,20.010359,-0.000147,19.993562,0.9557,0.303,3.92726,0.00000
972.00,3.92819,20.010427,-0.000147,19.993642,0.9557,0.303,3.92819,0.00000
973.00,3.92901,20.010389,-0.000146,19.993608,0.9557,0.303,3.92901,0.00000
974.00,3.92913,20.010378,-0.000146,19.993576,0.9557,0.303,3.92913,0.00000
975.00,3.92894,20.010370,-0.000148,19.993573,0.9558,0.303,3.92894,0.00000
976.00,3.92813,20.010408,-0.000152,19.993576,0.9559,0.303,3.92813,0.00000
977.00,3.92781,20.010352,-0.000154,19.993496,0.9559,0.303,3.92781,0.00000
978.00,3.92699,20.010354,-0.000159,19.993483,0.9560,0.304,3.92699,0.00000
979.00,3.92616,20.010388,-0.000160,19.993495,0.9560,0.304,3.92616,0.00000
980.00,3.92598,20.010429,-0.000154,19.993548,0.9560,0.304,3.92598,0.00000
@6,2.5000,5.0, 980.023999999998 
981.00,3.92617,20.010482,-0.000152,19.993559,0.9561,0.304,3.92617,0.00000
982.00,3.92573,20.010584,-0.000150,19.993615,0.9561,0.304,3.92573,0.00000
983.00,3.92249,20.010701,-0.000145,19.993657,0.9562,0.304,3.92249,0.00000
984.00,3.91592,20.010650,-0.000142,19.993632,0.9562,0.303,3.91592,0.00000
985.00,3.90534,20.010660,-0.000141,19.993600,0.9562,0.303,3.90534,0.00000
986.00,3.88887,20.010601,-0.000143,19.993564,0.9563,0.303,3.88887,0.00000
987.00,3.86856,20.010558,-0.000144,19.993543,0.9563,0.304,3.86856,0.00000
988.00,3.85033,20.010500,-0.000146,19.993519,0.9564,0.304,3.85033,0.00000
989.00,3.83750,20.010552,-0.000150,19.993546,0.9564,0.304,3.83750,0.00000
990.00,3.83097,20.010628,-0.000154,19.993597,0.9565,0.304,3.83097,0.00000
991.00,3.83198,20.010627,-0.000154,19.993568,0.9566,0.304,3.83198,0.00000
992.00,3.83969,20.010705,-0.000158,19.993512,0.9566,0.305,3.83969,0.00000
993.00,3.85076,20.010787,-0.000155,19.993560,0.9567,0.305,3.85076,0.00000
994.00,3.86219,20.010865,-0.000153,19.993634,0.9567,0.305,3.86219,0.00000
995.00,3.87184,20.010845,-0.000153,19.993650,0.9567,0.305,3.87184,0.00000
996.00,3.88032,20.010955,-0.000151,19.993772,0.9568,0.305,3.88032,0.00000
997.00,3.88734,20.011016,-0.000149,19.993870,0.9568,0.305,3.88734,0.00000
998.00,3.89179,20.011090,-0.000151,19.993908,0.9568,0.305,3.89179,0.00000
999.00,3.89388,20.011037,-0.000153,19.993831,0.9568,0.305,3.89388,0.00000
1000.00,3.89574,20.011035,-0.000153,19.993801,0.9568,0.305,3.89574,0.00000
1001.00,3.89745,20.011064,-0.000151,19.993777,0.9569,0.305,3.89745,0.00000
1002.00,3.89811,20.010996,-0.000150,19.993721,0.9569,0.305,3.89811,0.00000
1003.00,3.89994,20.010950,-0.000149,19.993698,0.9570,0.305,3.89994,0.00000
1004.00,3.90205,20.010936,-0.000150,19.993695,0.9571,0.305,3.90205,0.00000
1005.00,3.90441,20.010978,-0.000151,19.993662,0.9571,0.305,3.90441,0.00000
1006.00,3.90544,20.011013,-0.000154,19.993646,0.9572,0.305,3.90544,0.00000
1007.00,3.90733,20.011070,-0.000152,19.993675,0.9572,0.305,3.90733,0.00000
1008.00,3.90729,20.011103,-0.000150,19.993642,0.9572,0.305,3.90729,0.00000
1009.00,3.90705,20.011219,-0.000148,19.993712,0.9572,0.305,3.90705,0.00000
1010.00,3.90677,20.011250,-0.000149,19.993700,0.9572,0.305,3.90677,0.00000
1011.00,3.90667,20.011280,-0.000150,19.993740,0.9573,0.305,3.90667,0.00000
1012.00,3.90731,20.011218,-0.000150,19.993641,0.9573,0.305,3.90731,0.00000
1013.00,3.90955,20.011226,-0.000151,19.993624,0.9573,0.306,3.90955,0.00000
1014.00,3.91143,20.011199,-0.000151,19.993598,0.9573,0.306,3.91143,0.00000
1015.00,3.91246,20.011200,-0.000146,19.993641,0.9574,0.306,3.91246,0.00000
1016.00,3.91357,20.011205,-0.000142,19.993625,0.9574,0.305,3.91357,0.00000
1017.00,3.91290,20.011334,-0.000142,19.993713,0.9575,0.305,3.91290,0.00000
1018.00,3.91261,20.011364,-0.000139,19.993720,0.9575,0.305,3.91261,0.00000
1019.00,3.91266,20.011377,-0.000141,19.993647,0.9575,0.305,3.91266,0.00000
1020.00,3.91270,20.011413,-0.000143,19.993637,0.9575,0.305,3.91270,0.00000
1021.00,3.91353,20.011507,-0.000141,19.993691,0.9576,0.305,3.91353,0.00000
1022.00,3.91423,20.011482,-0.000141,19.993648,0.9576,0.306,3.91423,0.00000
1023.00,3.91446,20.011560,-0.000143,19.993680,0.9576,0.306,3.91446,0.00000
1024.00,3.91463,20.011546,-0.000142,19.993657,0.9576,0.306,3.91463,0.00000
1025.00,3.91585,20.011516,-0.000142,19.993600,0.9576,0.306,3.91585,0.00000
1026.00,3.91662,20.011413,-0.000146,19.993453,0.9576,0.306,3.91662,0.00000
1027.00,3.91688,20.011458,-0.000145,19.993513,0.9576,0.306,3.91688,0.00000
1028.00,3.91699,20.011476,-0.000149,19.993521,0.9577,0.306,3.91699,0.00000
1029.00,3.91741,20.011536,-0.000152,19.993572,0.9577,0.306,3.91741,0.00000
1030.00,3.91774,20.011540,-0.000151,19.993567,0.9578,0.306,3.91774,0.00000
1031.00,3.91771,20.011600,-0.000153,19.993670,0.9578,0.306,3.91771,0.00000
1032.00,3.91876,20.011596,-0.000156,19.993641,0.9579,0.307,3.91876,0.00000
1033.00,3.91854,20.011572,-0.000154,19.993584,0.9579,0.307,3.91854,0.00000
1034.00,3.91972,20.011659,-0.000152,19.993602,0.9580,0.307,3.91972,0.00000
1035.00,3.91939,20.011722,-0.000154,19.993632,0.9580,0.307,3.91939,0.00000
1036.00,3.91920,20.011771,-0.000151,19.993611,0.9581,0.307,3.91920,0.00000
1037.00,3.91809,20.011779,-0.000151,19.993564,0.9581,0.307,3.91809,0.00000
1038.00,3.91843,20.011862,-0.000153,19.993620,0.9582,0.307,3.91843,0.00000
1039.00,3.91724,20.011707,-0.000154,19.993472,0.9582,0.307,3.91724,0.00000
1040.00,3.91794,20.011658,-0.000155,19.993380,0.9582,0.307,3.91794,0.00000
1041.00,3.91848,20.011593,-0.000160,19.993289,0.9583,0.308,3.91848,0.00000
1042.00,3.91919,20.011628,-0.000159,19.993310,0.9583,0.308,3.91919,0.00000
1043.00,3.91938,20.011602,-0.000159,19.993275,0.9583,0.308,3.91938,0.00000
1044.00,3.91998,20.011706,-0.000159,19.993342,0.9584,0.308,3.91998,0.00000
1045.00,3.91955,20.011761,-0.000158,19.993424,0.9584,0.308,3.91955,0.00000
1046.00,3.91881,20.011823,-0.000152,19.993453,0.9585,0.308,3.91881,0.00000
1047.00,3.91918,20.011899,-0.000154,19.993499,0.9585,0.308,3.91918,0.00000
1048.00,3.92086,20.011874,-0.000150,19.993513,0.9586,0.308,3.92086,0.00000
1049.00,3.92192,20.011858,-0.000149,19.993524,0.9586,0.308,3.92192,0.00000
1050.00,3.92317,20.011871,-0.000150,19.993517,0.9587,0.308,3.92317,0.00000
1051.00,3.92418,20.011847,-0.000154,19.993535,0.9587,0.308,3.92418,0.00000
1052.00,3.92483,20.011838,-0.000150,19.993508,0.9588,0.308,3.92483,0.00000
1053.00,3.92460,20.011869,-0.000152,19.993475,0.9588,0.308,3.92460,0.00000
1054.00,3.92451,20.011940,-0.000152,19.993493,0.9589,0.308,3.92451,0.00000
1055.00,3.92413,20.011998,-0.000151,19.993521,0.9589,0.308,3.92413,0.00000
1056.00,3.92478,20.012115,-0.000151,19.993601,0.9589,0.308,3.92478,0.00000
1057.00,3.92443,20.012046,-0.000150,19.993532,0.9590,0.308,3.92443,0.00000
1058.00,3.92486,20.012078,-0.000149,19.993528,0.9590,0.308,3.92486,0.00000
1059.00,3.92348,20.012113,-0.000150,19.993537,0.9590,0.308,3.92348,0.00000
1060.00,3.92275,20.012156,-0.000148,19.993579,0.9591,0.308,3.92275,0.00000
1061.00,3.92209,20.012129,-0.000147,19.993542,0.9591,0.308,3.92209,0.00000
1062.00,3.92131,20.012219,-0.000151,19.993639,0.9591,0.308,3.92131,0.00000
1063.00,3.91944,20.012214,-0.000153,19.993702,0.9592,0.309,3.91944,0.00000
1064.00,3.91917,20.012206,-0.000159,19.993666,0.9592,0.309,3.91917,0.00000
1065.00,3.91833,20.012218,-0.000161,19.993625,0.9593,0.309,3.91833,0.00000
1066.00,3.91768,20.012219,-0.000161,19.993571,0.9594,0.309,3.91768,0.00000
1067.00,3.91909,20.012239,-0.000158,19.993507,0.9594,0.309,3.91909,0.00000
1068.00,3.92001,20.012273,-0.000154,19.993424,0.9595,0.309,3.92001,0.00000
1069.00,3.92054,20.012335,-0.000148,19.993473,0.9595,0.309,3.92054,0.00000
1070.00,3.92049,20.012363,-0.000147,19.993501,0.9596,0.309,3.92049,0.00000
1071.00,3.92033,20.012371,-0.000148,19.993490,0.9596,0.309,3.92033,0.00000
1072.00,3.91915,20.012365,-0.000151,19.993491,0.9596,0.309,3.91915,0.00000
1073.00,3.91863,20.012403,-0.000154,19.993559,0.9597,0.309,3.91863,0.00000
1074.00,3.91917,20.012412,-0.000154,19.993535,0.9597,0.309,3.91917,0.00000
1075.00,3.92051,20.012474,-0.000152,19.993519,0.9597,0.309,3.92051,0.00000
1076.00,3.92133,20.012553,-0.000150,19.993547,0.9598,0.309,3.92133,0.00000
1077.00,3.92231,20.012576,-0.000142,19.993576,0.9598,0.309,3.92231,0.00000
1078.00,3.92280,20.012546,-0.000138,19.993531,0.9599,0.309,3.92280,0.00000
1079.00,3.92258,20.012558,-0.000138,19.993574,0.9599,0.309,3.92258,0.00000
1080.00,3.92206,20.012523,-0.000139,19.993586,0.9599,0.309,3.92206,0.00000
1081.00,3.92184,20.012578,-0.000137,19.993657,0.9599,0.309,3.92184,0.00000
1082.00,3.92140,20.012633,-0.000142,19.993705,0.9599,0.309,3.92140,0.00000
1083.00,3.92060,20.012695,-0.000147,19.993773,0.9599,0.309,3.92060,0.00000
1084.00,3.92017,20.012733,-0.000150,19.993745,0.9600,0.310,3.92017,0.00000
1085.00,3.92041,20.012780,-0.000153,19.993720,0.9600,0.310,3.92041,0.00000
1086.00,3.92137,20.012705,-0.000154,19.993679,0.9601,0.310,3.92137,0.00000
1087.00,3.92366,20.012625,-0.000152,19.993575,0.9602,0.310,3.92366,0.00000
1088.00,3.92610,20.012666,-0.000147,19.993569,0.9602,0.310,3.92610,0.00000
1089.00,3.92735,20.012700,-0.000143,19.993607,0.9603,0.310,3.92735,0.00000
1090.00,3.92730,20.012629,-0.000141,19.993594,0.9604,0.310,3.92730,0.00000
1091.00,3.92708,20.012641,-0.000142,19.993548,0.9604,0.310,3.92708,0.00000
1092.00,3.92445,20.012734,-0.000144,19.993580,0.9605,0.310,3.92445,0.00000
1093.00,3.92241,20.012764,-0.000145,19.993559,0.9605,0.310,3.92241,0.00000
1094.00,3.92117,20.012769,-0.000146,19.993552,0.9606,0.310,3.92117,0.00000
1095.00,3.92046,20.012864,-0.000145,19.993555,0.9606,0.310,3.92046,0.00000
1096.00,3.91977,20.012903,-0.000145,19.993569,0.9606,0.310,3.91977,0.00000
1097.00,3.91969,20.012971,-0.000145,19.993611,0.9607,0.310,3.91969,0.00000
1098.00,3.91978,20.013016,-0.000146,19.993634,0.9607,0.311,3.91978,0.00000
1099.00,3.91975,20.013049,-0.000145,19.993657,0.9608,0.311,3.91975,0.00000
1100.00,3.92110,20.013002,-0.000146,19.993616,0.9608,0.311,3.92110,0.00000
1101.00,3.92109,20.013023,-0.000145,19.993640,0.9609,0.311,3.92109,0.00000
1102.00,3.92142,20.013042,-0.000143,19.993625,0.9609,0.311,3.92142,0.00000
1103.00,3.92244,20.013064,-0.000141,19.993575,0.9610,0.311,3.92244,0.00000
1104.00,3.92323,20.013078,-0.000143,19.993504,0.9610,0.311,3.92323,0.00000
1105.00,3.92286,20.013158,-0.000144,19.993512,0.9611,0.311,3.92286,0.00000
1106.00,3.92250,20.013277,-0.000145,19.993546,0.9611,0.311,3.92250,0.00000
1107.00,3.92291,20.013284,-0.000145,19.993534,0.9612,0.311,3.92291,0.00000
1108.00,3.92181,20.013278,-0.000149,19.993541,0.9613,0.311,3.92181,0.00000
1109.00,3.92170,20.013299,-0.000150,19.993567,0.9613,0.311,3.92170,0.00000
1110.00,3.92139,20.013378,-0.000150,19.993655,0.9614,0.311,3.92139,0.00000
1111.00,3.92189,20.013362,-0.000150,19.993624,0.9615,0.311,3.92189,0.00000
1112.00,3.92223,20.013339,-0.000150,19.993587,0.9615,0.311,3.92223,0.00000
1113.00,3.92336,20.013371,-0.000147,19.993600,0.9616,0.311,3.92336,0.00000
1114.00,3.92374,20.013426,-0.000144,19.993603,0.9617,0.311,3.92374,0.00000
1115.00,3.92401,20.013338,-0.000144,19.993516,0.9617,0.311,3.92401,0.00000
1116.00,3.92392,20.013336,-0.000141,19.993526,0.9618,0.311,3.92392,0.00000
1117.00,3.92292,20.013491,-0.000143,19.993644,0.9618,0.311,3.92292,0.00000
1118.00,3.92203,20.013518,-0.000147,19.993629,0.9619,0.312,3.92203,0.00000
1119.00,3.92183,20.013514,-0.000148,19.993657,0.9619,0.312,3.92183,0.00000
1120.00,3.92233,20.013599,-0.000147,19.993692,0.9619,0.312,3.92233,0.00000
1121.00,3.92154,20.013575,-0.000150,19.993635,0.9620,0.312,3.92154,0.00000
1122.00,3.92186,20.013526,-0.000149,19.993604,0.9620,0.312,3.92186,0.00000
1123.00,3.92199,20.013518,-0.000146,19.993619,0.9620,0.312,3.92199,0.00000
1124.00,3.92262,20.013508,-0.000145,19.993565,0.9621,0.312,3.92262,0.00000
1125.00,3.92288,20.013511,-0.000147,19.993553,0.9621,0.312,3.92288,0.00000
1126.00,3.92462,20.013567,-0.000144,19.993611,0.9621,0.312,3.92462,0.00000
1127.00,3.92552,20.013522,-0.000145,19.993531,0.9621,0.312,3.92552,0.00000
1128.00,3.92664,20.013554,-0.000144,19.993546,0.9621,0.312,3.92664,0.00000
1129.00,3.92666,20.013697,-0.000143,19.993609,0.9621,0.312,3.92666,0.00000
1130.00,3.92698,20.013784,-0.000143,19.993604,0.9622,0.312,3.92698,0.00000
1131.00,3.92622,20.013911,-0.000146,19.993632,0.9622,0.313,3.92622,0.00000
1132.00,3.92570,20.014030,-0.000145,19.993710,0.9622,0.313,3.92570,0.00000
1133.00,3.92420,20.014109,-0.000147,19.993719,0.9622,0.313,3.92420,0.00000
1134.00,3.92330,20.014065,-0.000151,19.993706,0.9623,0.313,3.92330,0.00000
1135.00,3.92226,20.014022,-0.000148,19.993751,0.9623,0.313,3.92226,0.00000
1136.00,3.92254,20.013905,-0.000148,19.993671,0.9624,0.313,3.92254,0.00000
1137.00,3.92217,20.013863,-0.000148,19.993623,0.9624,0.313,3.92217,0.00000
1138.00,3.92325,20.013797,-0.000147,19.993578,0.9624,0.313,3.92325,0.00000
1139.00,3.92459,20.013778,-0.000143,19.993549,0.9625,0.313,3.92459,0.00000
1140.00,3.92530,20.013830,-0.000146,19.993537,0.9625,0.313,3.92530,0.00000
1141.00,3.92509,20.013922,-0.000145,19.993568,0.9625,0.313,3.92509,0.00000
1142.00,3.92519,20.013991,-0.000144,19.993565,0.9625,0.313,3.92519,0.00000
1143.00,3.92442,20.014033,-0.000143,19.993544,0.9626,0.313,3.92442,0.00000
1144.00,3.92363,20.014039,-0.000143,19.993527,0.9626,0.313,3.92363,0.00000
1145.00,3.92330,20.013994,-0.000141,19.993457,0.9626,0.313,3.92330,0.00000
1146.00,3.92405,20.013978,-0.000141,19.993433,0.9626,0.314,3.92405,0.00000
1147.00,3.92496,20.013959,-0.000144,19.993442,0.9626,0.314,3.92496,0.00000
1148.00,3.92540,20.013972,-0.000143,19.993430,0.9626,0.314,3.92540,0.00000
1149.00,3.92508,20.014015,-0.000145,19.993422,0.9627,0.314,3.92508,0.00000
1150.00,3.92591,20.014085,-0.000144,19.993477,0.9627,0.314,3.92591,0.00000
1151.00,3.92536,20.014092,-0.000143,19.993476,0.9627,0.314,3.92536,0.00000
1152.00,3.92524,20.014172,-0.000140,19.993504,0.9627,0.314,3.92524,0.00000
1153.00,3.92558,20.014164,-0.000139,19.993481,0.9627,0.314,3.92558,0.00000
1154.00,3.92585,20.014129,-0.000140,19.993427,0.9628,0.314,3.92585,0.00000
1155.00,3.92446,20.014171,-0.000145,19.993426,0.9628,0.314,3.92446,0.00000
1156.00,3.92375,20.014133,-0.000146,19.993386,0.9628,0.314,3.92375,0.00000
1157.00,3.92321,20.014134,-0.000146,19.993357,0.9628,0.314,3.92321,0.00000
1158.00,3.92268,20.014203,-0.000148,19.993420,0.9628,0.315,3.92268,0.00000
1159.00,3.92260,20.014269,-0.000145,19.993459,0.9628,0.315,3.92260,0.00000
1160.00,3.92314,20.014355,-0.000144,19.993559,0.9628,0.315,3.92314,0.00000
1161.00,3.92389,20.014414,-0.000141,19.993587,0.9628,0.315,3.92389,0.00000
1162.00,3.92364,20.014370,-0.000142,19.993499,0.9628,0.315,3.92364,0.00000
1163.00,3.92347,20.014343,-0.000140,19.993476,0.9628,0.315,3.92347,0.00000
1164.00,3.92361,20.014376,-0.000144,19.993514,0.9628,0.315,3.92361,0.00000
1165.00,3.92321,20.014322,-0.000142,19.993397,0.9628,0.315,3.92321,0.00000
1166.00,3.92352,20.014353,-0.000140,19.993380,0.9628,0.315,3.92352,0.00000
1167.00,3.92472,20.014375,-0.000139,19.993422,0.9628,0.315,3.92472,0.00000
1168.00,3.92532,20.014432,-0.000139,19.993455,0.9628,0.315,3.92532,0.00000
1169.00,3.92505,20.014449,-0.000139,19.993467,0.9628,0.315,3.92505,0.00000
1170.00,3.92571,20.014428,-0.000137,19.993462,0.9628,0.315,3.92571,0.00000
1171.00,3.92559,20.014498,-0.000141,19.993493,0.9629,0.315,3.92559,0.00000
1172.00,3.92495,20.014539,-0.000145,19.993492,0.9629,0.315,3.92495,0.00000
1173.00,3.92449,20.014537,-0.000146,19.993458,0.9629,0.315,3.92449,0.00000
1174.00,3.92463,20.014563,-0.000144,19.993446,0.9629,0.315,3.92463,0.00000
1175.00,3.92387,20.014543,-0.000144,19.993445,0.9629,0.316,3.92387,0.00000
1176.00,3.92313,20.014552,-0.000141,19.993458,0.9629,0.316,3.92313,0.00000
1177.00,3.92262,20.014564,-0.000141,19.993470,0.9630,0.316,3.92262,0.00000
1178.00,3.92366,20.014627,-0.000140,19.993490,0.9630,0.316,3.92366,0.00000
1179.00,3.92405,20.014670,-0.000142,19.993498,0.9630,0.316,3.92405,0.00000
1180.00,3.92423,20.014716,-0.000148,19.993445,0.9630,0.316,3.92423,0.00000
1181.00,3.92457,20.014656,-0.000153,19.993367,0.9631,0.316,3.92457,0.00000
@7,2.5000,5.0, 1180.092 
1182.00,3.92463,20.014673,-0.000154,19.993397,0.9631,0.316,3.92463,0.00000
1183.00,3.92295,20.014661,-0.000151,19.993373,0.9631,0.316,3.92295,0.00000
1184.00,3.91877,20.014644,-0.000149,19.993369,0.9631,0.316,3.91877,0.00000
1185.00,3.91042,20.014688,-0.000147,19.993411,0.9631,0.316,3.91042,0.00000
1186.00,3.89780,20.014720,-0.000146,19.993426,0.9631,0.316,3.89780,0.00000
1187.00,3.88198,20.014681,-0.000146,19.993308,0.9632,0.316,3.88198,0.00000
1188.00,3.86517,20.014703,-0.000151,19.993288,0.9632,0.316,3.86517,0.00000
1189.00,3.85230,20.014732,-0.000154,19.993275,0.9632,0.317,3.85230,0.00000
1190.00,3.84585,20.014777,-0.000156,19.993276,0.9632,0.317,3.84585,0.00000
1191.00,3.84592,20.014837,-0.000157,19.993315,0.9632,0.317,3.84592,0.00000
1192.00,3.85226,20.014845,-0.000155,19.993326,0.9632,0.317,3.85226,0.00000
1193.00,3.86257,20.014844,-0.000152,19.993317,0.9633,0.317,3.86257,0.00000
1194.00,3.87357,20.014809,-0.000147,19.993256,0.9633,0.317,3.87357,0.00000
1195.00,3.88375,20.014795,-0.000147,19.993259,0.9633,0.317,3.88375,0.00000
1196.00,3.89244,20.014836,-0.000145,19.993291,0.9633,0.317,3.89244,0.00000
1197.00,3.89767,20.014932,-0.000146,19.993364,0.9633,0.317,3.89767,0.00000
1198.00,3.90187,20.014996,-0.000147,19.993411,0.9634,0.317,3.90187,0.00000
1199.00,3.90367,20.015128,-0.000152,19.993508,0.9634,0.317,3.90367,0.00000
1200.00,3.90526,20.015194,-0.000151,19.993586,0.9635,0.317,3.90526,0.00000
1201.00,3.90588,20.015201,-0.000153,19.993592,0.9635,0.318,3.90588,0.00000
1202.00,3.90742,20.015126,-0.000151,19.993521,0.9636,0.318,3.90742,0.00000
1203.00,3.90873,20.015114,-0.000151,19.993513,0.9636,0.318,3.90873,0.00000
1204.00,3.91009,20.015089,-0.000150,19.993448,0.9637,0.318,3.91009,0.00000
1205.00,3.91038,20.015110,-0.000148,19.993417,0.9637,0.318,3.91038,0.00000
1206.00,3.91034,20.015160,-0.000145,19.993414,0.9637,0.318,3.91034,0.00000
1207.00,3.91068,20.015301,-0.000145,19.993536,0.9638,0.318,3.91068,0.00000
1208.00,3.91073,20.015326,-0.000142,19.993525,0.9638,0.318,3.91073,0.00000
1209.00,3.91158,20.015340,-0.000139,19.993550,0.9639,0.317,3.91158,0.00000
1210.00,3.91256,20.015353,-0.000141,19.993521,0.9640,0.318,3.91256,0.00000
1211.00,3.91360,20.015359,-0.000145,19.993509,0.9640,0.318,3.91360,0.00000
1212.00,3.91467,20.015375,-0.000143,19.993480,0.9641,0.318,3.91467,0.00000
1213.00,3.91478,20.015398,-0.000148,19.993515,0.9641,0.318,3.91478,0.00000
1214.00,3.91529,20.015425,-0.000149,19.993517,0.9642,0.318,3.91529,0.00000
1215.00,3.91594,20.015390,-0.000148,19.993539,0.9643,0.318,3.91594,0.00000
1216.00,3.91680,20.015359,-0.000143,19.993516,0.9643,0.318,3.91680,0.00000
1217.00,3.91690,20.015360,-0.000145,19.993523,0.9644,0.318,3.91690,0.00000
1218.00,3.91697,20.015405,-0.000145,19.993502,0.9645,0.318,3.91697,0.00000
1219.00,3.91680,20.015404,-0.000146,19.993518,0.9646,0.318,3.91680,0.00000
1220.00,3.91716,20.015463,-0.000144,19.993462,0.9646,0.318,3.91716,0.00000
1221.00,3.91702,20.015529,-0.000145,19.993474,0.9647,0.318,3.91702,0.00000
1222.00,3.91734,20.015593,-0.000148,19.993477,0.9648,0.318,3.91734,0.00000
1223.00,3.91751,20.015644,-0.000146,19.993531,0.9648,0.318,3.91751,0.00000
1224.00,3.91756,20.015657,-0.000145,19.993536,0.9649,0.318,3.91756,0.00000
1225.00,3.91796,20.015746,-0.000148,19.993663,0.9649,0.319,3.91796,0.00000
1226.00,3.91884,20.015764,-0.000147,19.993677,0.9650,0.319,3.91884,0.00000
1227.00,3.91976,20.015736,-0.000145,19.993664,0.9650,0.319,3.91976,0.00000
1228.00,3.92002,20.015763,-0.000146,19.993654,0.9651,0.319,3.92002,0.00000
1229.00,3.92122,20.015772,-0.000145,19.993639,0.9651,0.319,3.92122,0.00000
1230.00,3.92158,20.015671,-0.000143,19.993512,0.9652,0.319,3.92158,0.00000
1231.00,3.92177,20.015627,-0.000143,19.993472,0.9652,0.319,3.92177,0.00000
1232.00,3.92083,20.015636,-0.000145,19.993487,0.9653,0.319,3.92083,0.00000
1233.00,3.92028,20.015663,-0.000144,19.993532,0.9653,0.319,3.92028,0.00000
1234.00,3.91824,20.015677,-0.000144,19.993525,0.9654,0.319,3.91824,0.00000
1235.00,3.91726,20.015690,-0.000143,19.993551,0.9655,0.319,3.91726,0.00000
1236.00,3.91656,20.015778,-0.000144,19.993587,0.9655,0.319,3.91656,0.00000
1237.00,3.91726,20.015773,-0.000144,19.993545,0.9655,0.319,3.91726,0.00000
1238.00,3.91903,20.015733,-0.000145,19.993471,0.9655,0.319,3.91903,0.00000
1239.00,3.92091,20.015734,-0.000149,19.993483,0.9655,0.319,3.92091,0.00000
1240.00,3.92186,20.015745,-0.000152,19.993467,0.9655,0.319,3.92186,0.00000
1241.00,3.92294,20.015752,-0.000152,19.993520,0.9655,0.319,3.92294,0.00000
1242.00,3.92337,20.015810,-0.000151,19.993530,0.9655,0.319,3.92337,0.00000
1243.00,3.92326,20.015806,-0.000148,19.993575,0.9656,0.319,3.92326,0.00000
1244.00,3.92331,20.015907,-0.000145,19.993612,0.9656,0.319,3.92331,0.00000
1245.00,3.92313,20.015977,-0.000145,19.993653,0.9656,0.319,3.92313,0.00000
1246.00,3.92253,20.016001,-0.000145,19.993571,0.9656,0.319,3.92253,0.00000
1247.00,3.92118,20.015966,-0.000148,19.993557,0.9657,0.320,3.92118,0.00000
1248.00,3.92024,20.016001,-0.000152,19.993538,0.9657,0.320,3.92024,0.00000
1249.00,3.91894,20.015995,-0.000153,19.993554,0.9657,0.320,3.91894,0.00000
1250.00,3.91845,20.016050,-0.000152,19.993566,0.9657,0.320,3.91845,0.00000
1251.00,3.91858,20.016128,-0.000152,19.993652,0.9657,0.320,3.91858,0.00000
1252.00,3.91873,20.016206,-0.000150,19.993721,0.9657,0.320,3.91873,0.00000
1253.00,3.91865,20.016194,-0.000152,19.993678,0.9657,0.320,3.91865,0.00000
1254.00,3.91986,20.016179,-0.000154,19.993613,0.9657,0.320,3.91986,0.00000
1255.00,3.91969,20.016173,-0.000153,19.993620,0.9657,0.321,3.91969,0.00000
1256.00,3.92035,20.016069,-0.000151,19.993509,0.9657,0.320,3.92035,0.00000
1257.00,3.92136,20.016066,-0.000151,19.993504,0.9656,0.321,3.92136,0.00000
1258.00,3.92223,20.016117,-0.000147,19.993533,0.9656,0.320,3.92223,0.00000
1259.00,3.92210,20.016197,-0.000144,19.993569,0.9656,0.320,3.92210,0.00000
1260.00,3.92273,20.016241,-0.000144,19.993552,0.9656,0.320,3.92273,0.00000
1261.00,3.92231,20.016257,-0.000145,19.993527,0.9656,0.321,3.92231,0.00000
1262.00,3.92195,20.016247,-0.000143,19.993468,0.9656,0.321,3.92195,0.00000
1263.00,3.92107,20.016268,-0.000145,19.993461,0.9656,0.321,3.92107,0.00000
1264.00,3.92076,20.016259,-0.000146,19.993456,0.9655,0.321,3.92076,0.00000
1265.00,3.91998,20.016237,-0.000147,19.993439,0.9655,0.321,3.91998,0.00000
1266.00,3.91999,20.016369,-0.000147,19.993570,0.9655,0.321,3.91999,0.00000
1267.00,3.91998,20.016457,-0.000149,19.993574,0.9655,0.321,3.91998,0.00000
1268.00,3.92058,20.016484,-0.000150,19.993589,0.9655,0.321,3.92058,0.00000
1269.00,3.92151,20.016526,-0.000149,19.993627,0.9654,0.321,3.92151,0.00000
1270.00,3.92283,20.016482,-0.000150,19.993591,0.9654,0.321,3.92283,0.00000
1271.00,3.92271,20.016492,-0.000152,19.993598,0.9654,0.321,3.92271,0.00000
1272.00,3.92311,20.016525,-0.000151,19.993663,0.9654,0.322,3.92311,0.00000
1273.00,3.92327,20.016573,-0.000149,19.993650,0.9654,0.321,3.92327,0.00000
1274.00,3.92273,20.016644,-0.000152,19.993666,0.9654,0.322,3.92273,0.00000
1275.00,3.92239,20.016732,-0.000151,19.993689,0.9655,0.322,3.92239,0.00000
1276.00,3.92316,20.016692,-0.000150,19.993639,0.9655,0.322,3.92316,0.00000
1277.00,3.92308,20.016705,-0.000151,19.993617,0.9655,0.322,3.92308,0.00000
1278.00,3.92362,20.016742,-0.000151,19.993688,0.9655,0.322,3.92362,0.00000
1279.00,3.92442,20.016637,-0.000147,19.993613,0.9656,0.322,3.92442,0.00000
1280.00,3.92491,20.016624,-0.000146,19.993591,0.9656,0.322,3.92491,0.00000
1281.00,3.92510,20.016666,-0.000148,19.993569,0.9656,0.322,3.92510,0.00000
1282.00,3.92626,20.016635,-0.000145,19.993481,0.9657,0.322,3.92626,0.00000
1283.00,3.92609,20.016601,-0.000146,19.993435,0.9657,0.322,3.92609,0.00000
1284.00,3.92620,20.016687,-0.000150,19.993457,0.9657,0.322,3.92620,0.00000
1285.00,3.92579,20.016780,-0.000149,19.993494,0.9657,0.322,3.92579,0.00000
1286.00,3.92540,20.016798,-0.000144,19.993502,0.9657,0.322,3.92540,0.00000
1287.00,3.92422,20.016844,-0.000143,19.993558,0.9657,0.322,3.92422,0.00000
1288.00,3.92377,20.016847,-0.000142,19.993489,0.9657,0.322,3.92377,0.00000
1289.00,3.92289,20.016855,-0.000140,19.993491,0.9657,0.322,3.92289,0.00000
1290.00,3.92336,20.016788,-0.000141,19.993437,0.9658,0.322,3.92336,0.00000
1291.00,3.92319,20.016846,-0.000147,19.993459,0.9658,0.322,3.92319,0.00000
1292.00,3.92281,20.016913,-0.000153,19.993497,0.9658,0.323,3.92281,0.00000
1293.00,3.92276,20.016914,-0.000153,19.993497,0.9658,0.323,3.92276,0.00000
1294.00,3.92250,20.016879,-0.000153,19.993440,0.9659,0.323,3.92250,0.00000
1295.00,3.92168,20.016965,-0.000153,19.993502,0.9659,0.323,3.92168,0.00000
1296.00,3.92121,20.016881,-0.000150,19.993479,0.9659,0.323,3.92121,0.00000
1297.00,3.92176,20.016903,-0.000148,19.993493,0.9659,0.323,3.92176,0.00000
1298.00,3.92223,20.016983,-0.000148,19.993535,0.9659,0.323,3.92223,0.00000
1299.00,3.92204,20.017008,-0.000149,19.993541,0.9659,0.323,3.92204,0.00000
1300.00,3.92163,20.016998,-0.000148,19.993541,0.9659,0.323,3.92163,0.00000
1301.00,3.92288,20.017135,-0.000146,19.993585,0.9658,0.323,3.92288,0.00000
1302.00,3.92299,20.017106,-0.000145,19.993516,0.9658,0.323,3.92299,0.00000
1303.00,3.92308,20.017133,-0.000145,19.993507,0.9658,0.323,3.92308,0.00000
1304.00,3.92305,20.017188,-0.000146,19.993520,0.9658,0.324,3.92305,0.00000
1305.00,3.92287,20.017230,-0.000146,19.993507,0.9658,0.324,3.92287,0.00000
1306.00,3.92265,20.017209,-0.000147,19.993447,0.9657,0.324,3.92265,0.00000
1307.00,3.92277,20.017225,-0.000148,19.993446,0.9657,0.324,3.92277,0.00000
1308.00,3.92190,20.017259,-0.000148,19.993450,0.9657,0.324,3.92190,0.00000
1309.00,3.92265,20.017286,-0.000146,19.993428,0.9656,0.324,3.92265,0.00000
1310.00,3.92472,20.017299,-0.000148,19.993372,0.9656,0.324,3.92472,0.00000
1311.00,3.92437,20.017376,-0.000149,19.993410,0.9656,0.324,3.92437,0.00000
1312.00,3.92351,20.017390,-0.000146,19.993440,0.9655,0.324,3.92351,0.00000
1313.00,3.92450,20.017447,-0.000145,19.993459,0.9655,0.324,3.92450,0.00000
1314.00,3.92437,20.017466,-0.000142,19.993498,0.9654,0.324,3.92437,0.00000
1315.00,3.92368,20.017528,-0.000141,19.993538,0.9654,0.324,3.92368,0.00000
1316.00,3.92308,20.017556,-0.000140,19.993527,0.9654,0.324,3.92308,0.00000
1317.00,3.92335,20.017626,-0.000139,19.993557,0.9654,0.324,3.92335,0.00000
1318.00,3.92323,20.017562,-0.000140,19.993528,0.9653,0.324,3.92323,0.00000
1319.00,3.92282,20.017620,-0.000144,19.993538,0.9653,0.324,3.92282,0.00000
1320.00,3.92192,20.017583,-0.000145,19.993519,0.9653,0.324,3.92192,0.00000
1321.00,3.92238,20.017552,-0.000146,19.993530,0.9653,0.324,3.92238,0.00000
1322.00,3.92284,20.017538,-0.000149,19.993457,0.9653,0.325,3.92284,0.00000
1323.00,3.92329,20.017596,-0.000152,19.993437,0.9653,0.325,3.92329,0.00000
1324.00,3.92456,20.017628,-0.000150,19.993455,0.9653,0.325,3.92456,0.00000
1325.00,3.92534,20.017680,-0.000149,19.993497,0.9653,0.325,3.92534,0.00000
1326.00,3.92405,20.017715,-0.000149,19.993478,0.9654,0.325,3.92405,0.00000
1327.00,3.92340,20.017713,-0.000151,19.993476,0.9654,0.325,3.92340,0.00000
1328.00,3.92189,20.017661,-0.000151,19.993424,0.9655,0.325,3.92189,0.00000
1329.00,3.91937,20.017604,-0.000153,19.993344,0.9655,0.325,3.91937,0.00000
1330.00,3.91770,20.017633,-0.000154,19.993328,0.9656,0.325,3.91770,0.00000
1331.00,3.91760,20.017601,-0.000152,19.993300,0.9657,0.325,3.91760,0.00000
1332.00,3.91754,20.017640,-0.000148,19.993347,0.9657,0.325,3.91754,0.00000
1333.00,3.91890,20.017707,-0.000145,19.993358,0.9658,0.325,3.91890,0.00000
1334.00,3.92092,20.017747,-0.000143,19.993382,0.9658,0.325,3.92092,0.00000
1335.00,3.92237,20.017765,-0.000143,19.993368,0.9659,0.325,3.92237,0.00000
1336.00,3.92305,20.017861,-0.000144,19.993413,0.9659,0.325,3.92305,0.00000
1337.00,3.92346,20.017893,-0.000142,19.993438,0.9660,0.325,3.92346,0.00000
1338.00,3.92303,20.017918,-0.000144,19.993476,0.9661,0.325,3.92303,0.00000
1339.00,3.92218,20.018024,-0.000143,19.993557,0.9662,0.325,3.92218,0.00000
1340.00,3.92218,20.018060,-0.000144,19.993589,0.9662,0.326,3.92218,0.00000
1341.00,3.92236,20.018003,-0.000142,19.993544,0.9663,0.326,3.92236,0.00000
1342.00,3.92263,20.017965,-0.000146,19.993479,0.9664,0.326,3.92263,0.00000
1343.00,3.92204,20.017958,-0.000145,19.993486,0.9664,0.326,3.92204,0.00000
1344.00,3.92240,20.017894,-0.000145,19.993451,0.9664,0.326,3.92240,0.00000
1345.00,3.92210,20.017880,-0.000144,19.993422,0.9665,0.326,3.92210,0.00000
1346.00,3.92369,20.017918,-0.000144,19.993404,0.9665,0.326,3.92369,0.00000
1347.00,3.92425,20.017971,-0.000144,19.993391,0.9666,0.326,3.92425,0.00000
1348.00,3.92542,20.017970,-0.000142,19.993377,0.9666,0.326,3.92542,0.00000
1349.00,3.92614,20.018108,-0.000140,19.993473,0.9666,0.326,3.92614,0.00000
1350.00,3.92723,20.018176,-0.000140,19.993504,0.9666,0.326,3.92723,0.00000
1351.00,3.92611,20.018216,-0.000143,19.993526,0.9667,0.326,3.92611,0.00000
1352.00,3.92467,20.018301,-0.000145,19.993603,0.9667,0.326,3.92467,0.00000
1353.00,3.92367,20.018378,-0.000153,19.993616,0.9668,0.326,3.92367,0.00000
1354.00,3.92237,20.018313,-0.000157,19.993521,0.9668,0.327,3.92237,0.00000
1355.00,3.92140,20.018307,-0.000157,19.993525,0.9669,0.327,3.92140,0.00000
1356.00,3.92198,20.018284,-0.000154,19.993532,0.9670,0.327,3.92198,0.00000
1357.00,3.92293,20.018280,-0.000153,19.993504,0.9670,0.327,3.92293,0.00000
1358.00,3.92318,20.018245,-0.000146,19.993459,0.9671,0.326,3.92318,0.00000
1359.00,3.92413,20.018264,-0.000145,19.993436,0.9671,0.326,3.92413,0.00000
1360.00,3.92462,20.018218,-0.000145,19.993353,0.9672,0.326,3.92462,0.00000
1361.00,3.92472,20.018243,-0.000145,19.993328,0.9673,0.326,3.92472,0.00000
1362.00,3.92472,20.018203,-0.000148,19.993298,0.9673,0.326,3.92472,0.00000
1363.00,3.92590,20.018207,-0.000146,19.993316,0.9674,0.326,3.92590,0.00000
1364.00,3.92682,20.018185,-0.000144,19.993257,0.9675,0.326,3.92682,0.00000
1365.00,3.92731,20.018253,-0.000147,19.993275,0.9676,0.327,3.92731,0.00000
1366.00,3.92740,20.018332,-0.000148,19.993314,0.9677,0.327,3.92740,0.00000
1367.00,3.92771,20.018327,-0.000144,19.993289,0.9678,0.327,3.92771,0.00000
1368.00,3.92590,20.018373,-0.000146,19.993292,0.9678,0.327,3.92590,0.00000
1369.00,3.92448,20.018429,-0.000147,19.993375,0.9679,0.327,3.92448,0.00000
1370.00,3.92279,20.018443,-0.000143,19.993381,0.9680,0.327,3.92279,0.00000
1371.00,3.92093,20.018433,-0.000145,19.993368,0.9680,0.327,3.92093,0.00000
1372.00,3.92001,20.018543,-0.000146,19.993448,0.9681,0.327,3.92001,0.00000
1373.00,3.92061,20.018575,-0.000146,19.993462,0.9682,0.327,3.92061,0.00000
1374.00,3.92047,20.018551,-0.000150,19.993439,0.9683,0.327,3.92047,0.00000
1375.00,3.92074,20.018578,-0.000153,19.993470,0.9684,0.328,3.92074,0.00000
1376.00,3.92124,20.018617,-0.000154,19.993502,0.9684,0.328,3.92124,0.00000
1377.00,3.92121,20.018590,-0.000154,19.993446,0.9685,0.328,3.92121,0.00000
1378.00,3.92085,20.018609,-0.000155,19.993431,0.9686,0.328,3.92085,0.00000
1379.00,3.92147,20.018678,-0.000152,19.993399,0.9686,0.328,3.92147,0.00000
1380.00,3.92325,20.018760,-0.000152,19.993446,0.9687,0.328,3.92325,0.00000
1381.00,3.92410,20.018745,-0.000149,19.993409,0.9687,0.328,3.92410,0.00000
@8,2.5000,5.0, 1380.024 
1382.00,3.92438,20.018754,-0.000148,19.993398,0.9688,0.328,3.92438,0.00000
1383.00,3.92389,20.018770,-0.000146,19.993410,0.9688,0.328,3.92389,0.00000
1384.00,3.91969,20.018793,-0.000149,19.993449,0.9689,0.328,3.91969,0.00000
1385.00,3.91078,20.018686,-0.000149,19.993308,0.9689,0.328,3.91078,0.00000
1386.00,3.89865,20.018765,-0.000151,19.993362,0.9690,0.328,3.89865,0.00000
1387.00,3.88434,20.018777,-0.000149,19.993402,0.9690,0.328,3.88434,0.00000
1388.00,3.86891,20.018794,-0.000154,19.993337,0.9690,0.329,3.86891,0.00000
1389.00,3.85818,20.018758,-0.000154,19.993275,0.9690,0.329,3.85818,0.00000
1390.00,3.85496,20.018875,-0.000152,19.993355,0.9691,0.329,3.85496,0.00000
1391.00,3.85845,20.018854,-0.000151,19.993283,0.9691,0.329,3.85845,0.00000
1392.00,3.86603,20.018985,-0.000154,19.993338,0.9691,0.329,3.86603,0.00000
1393.00,3.87658,20.018981,-0.000152,19.993386,0.9692,0.329,3.87658,0.00000
1394.00,3.88741,20.019051,-0.000149,19.993411,0.9692,0.329,3.88741,0.00000
1395.00,3.89587,20.019035,-0.000150,19.993378,0.9692,0.329,3.89587,0.00000
1396.00,3.90095,20.019084,-0.000150,19.993406,0.9692,0.329,3.90095,0.00000
1397.00,3.90468,20.019023,-0.000147,19.993361,0.9692,0.329,3.90468,0.00000
1398.00,3.90762,20.019074,-0.000146,19.993373,0.9693,0.329,3.90762,0.00000
1399.00,3.90891,20.019040,-0.000148,19.993322,0.9693,0.329,3.90891,0.00000
1400.00,3.90914,20.019085,-0.000149,19.993381,0.9694,0.329,3.90914,0.00000
1401.00,3.91049,20.019083,-0.000152,19.993371,0.9694,0.330,3.91049,0.00000
1402.00,3.91240,20.019158,-0.000155,19.993348,0.9695,0.330,3.91240,0.00000
1403.00,3.91390,20.019198,-0.000155,19.993325,0.9695,0.330,3.91390,0.00000
1404.00,3.91517,20.019270,-0.000153,19.993344,0.9696,0.330,3.91517,0.00000
1405.00,3.91537,20.019322,-0.000152,19.993315,0.9697,0.330,3.91537,0.00000
1406.00,3.91512,20.019321,-0.000148,19.993267,0.9698,0.330,3.91512,0.00000
1407.00,3.91445,20.019387,-0.000144,19.993346,0.9698,0.330,3.91445,0.00000
1408.00,3.91489,20.019369,-0.000142,19.993360,0.9699,0.330,3.91489,0.00000
1409.00,3.91476,20.019419,-0.000144,19.993401,0.9700,0.330,3.91476,0.00000
1410.00,3.91579,20.019314,-0.000144,19.993335,0.9700,0.330,3.91579,0.00000
1411.00,3.91743,20.019303,-0.000143,19.993343,0.9701,0.330,3.91743,0.00000
1412.00,3.91897,20.019206,-0.000145,19.993216,0.9701,0.330,3.91897,0.00000
1413.00,3.91864,20.019272,-0.000146,19.993227,0.9702,0.330,3.91864,0.00000
1414.00,3.91992,20.019247,-0.000146,19.993201,0.9702,0.330,3.91992,0.00000
1415.00,3.91973,20.019427,-0.000146,19.993275,0.9703,0.330,3.91973,0.00000
1416.00,3.91927,20.019498,-0.000146,19.993298,0.9704,0.330,3.91927,0.00000
1417.00,3.91897,20.019600,-0.000145,19.993377,0.9705,0.330,3.91897,0.00000
1418.00,3.91927,20.019671,-0.000148,19.993462,0.9705,0.330,3.91927,0.00000
1419.00,3.91846,20.019705,-0.000146,19.993482,0.9705,0.330,3.91846,0.00000
1420.00,3.91822,20.019625,-0.000145,19.993452,0.9706,0.330,3.91822,0.00000
1421.00,3.91743,20.019610,-0.000145,19.993444,0.9706,0.330,3.91743,0.00000
1422.00,3.91676,20.019632,-0.000142,19.993452,0.9706,0.330,3.91676,0.00000
1423.00,3.91684,20.019650,-0.000141,19.993380,0.9706,0.330,3.91684,0.00000
1424.00,3.91706,20.019663,-0.000141,19.993324,0.9706,0.330,3.91706,0.00000
1425.00,3.91747,20.019621,-0.000143,19.993251,0.9706,0.330,3.91747,0.00000
1426.00,3.91909,20.019687,-0.000145,19.993257,0.9706,0.330,3.91909,0.00000
1427.00,3.91957,20.019642,-0.000149,19.993204,0.9706,0.331,3.91957,0.00000
1428.00,3.91944,20.019610,-0.000150,19.993190,0.9706,0.331,3.91944,0.00000
1429.00,3.91934,20.019608,-0.000151,19.993230,0.9705,0.331,3.91934,0.00000
1430.00,3.92009,20.019642,-0.000151,19.993240,0.9705,0.331,3.92009,0.00000
1431.00,3.92026,20.019631,-0.000152,19.993243,0.9705,0.331,3.92026,0.00000
1432.00,3.92078,20.019616,-0.000154,19.993211,0.9705,0.331,3.92078,0.00000
1433.00,3.92178,20.019636,-0.000155,19.993206,0.9704,0.331,3.92178,0.00000
1434.00,3.92325,20.019712,-0.000156,19.993228,0.9704,0.331,3.92325,0.00000
1435.00,3.92328,20.019811,-0.000155,19.993309,0.9704,0.331,3.92328,0.00000
1436.00,3.92305,20.019847,-0.000152,19.993313,0.9704,0.331,3.92305,0.00000
1437.00,3.92331,20.019923,-0.000152,19.993355,0.9704,0.331,3.92331,0.00000
1438.00,3.92293,20.019974,-0.000151,19.993358,0.9704,0.331,3.92293,0.00000
1439.00,3.92231,20.019972,-0.000150,19.993348,0.9704,0.331,3.92231,0.00000
1440.00,3.92202,20.019975,-0.000149,19.993337,0.9704,0.331,3.92202,0.00000
1441.00,3.92164,20.019983,-0.000148,19.993307,0.9704,0.331,3.92164,0.00000
1442.00,3.92003,20.020015,-0.000148,19.993312,0.9705,0.331,3.92003,0.00000
1443.00,3.91943,20.020079,-0.000152,19.993377,0.9705,0.332,3.91943,0.00000
1444.00,3.91799,20.020140,-0.000153,19.993375,0.9705,0.332,3.91799,0.00000
1445.00,3.91719,20.020185,-0.000154,19.993385,0.9705,0.332,3.91719,0.00000
1446.00,3.91724,20.020212,-0.000156,19.993390,0.9705,0.332,3.91724,0.00000
1447.00,3.91882,20.020244,-0.000154,19.993400,0.9705,0.332,3.91882,0.00000
1448.00,3.91983,20.020223,-0.000152,19.993319,0.9706,0.332,3.91983,0.00000
1449.00,3.92041,20.020253,-0.000147,19.993337,0.9706,0.332,3.92041,0.00000
1450.00,3.92141,20.020272,-0.000146,19.993340,0.9706,0.332,3.92141,0.00000
1451.00,3.92180,20.020369,-0.000149,19.993426,0.9706,0.332,3.92180,0.00000
1452.00,3.92126,20.020342,-0.000153,19.993371,0.9707,0.332,3.92126,0.00000
1453.00,3.92164,20.020363,-0.000152,19.993434,0.9707,0.332,3.92164,0.00000
1454.00,3.92295,20.020317,-0.000154,19.993429,0.9707,0.333,3.92295,0.00000
1455.00,3.92277,20.020324,-0.000157,19.993438,0.9708,0.333,3.92277,0.00000
1456.00,3.92272,20.020287,-0.000152,19.993378,0.9708,0.333,3.92272,0.00000
1457.00,3.92344,20.020337,-0.000150,19.993424,0.9708,0.333,3.92344,0.00000
1458.00,3.92371,20.020321,-0.000151,19.993406,0.9709,0.333,3.92371,0.00000
1459.00,3.92361,20.020363,-0.000152,19.993350,0.9709,0.333,3.92361,0.00000
1460.00,3.92401,20.020429,-0.000155,19.993389,0.9710,0.333,3.92401,0.00000
1461.00,3.92354,20.020460,-0.000158,19.993390,0.9710,0.333,3.92354,0.00000
1462.00,3.92265,20.020468,-0.000158,19.993384,0.9711,0.333,3.92265,0.00000
1463.00,3.92114,20.020472,-0.000158,19.993366,0.9711,0.333,3.92114,0.00000
1464.00,3.92061,20.020493,-0.000156,19.993455,0.9712,0.333,3.92061,0.00000
1465.00,3.92097,20.020443,-0.000154,19.993368,0.9713,0.334,3.92097,0.00000
1466.00,3.92155,20.020481,-0.000152,19.993444,0.9713,0.333,3.92155,0.00000
1467.00,3.92205,20.020483,-0.000149,19.993397,0.9714,0.333,3.92205,0.00000
1468.00,3.92298,20.020562,-0.000148,19.993436,0.9714,0.333,3.92298,0.00000
1469.00,3.92313,20.020628,-0.000151,19.993443,0.9715,0.334,3.92313,0.00000
1470.00,3.92320,20.020691,-0.000152,19.993478,0.9715,0.334,3.92320,0.00000
1471.00,3.92335,20.020633,-0.000152,19.993351,0.9716,0.334,3.92335,0.00000
1472.00,3.92418,20.020688,-0.000152,19.993395,0.9716,0.334,3.92418,0.00000
1473.00,3.92349,20.020620,-0.000154,19.993307,0.9717,0.334,3.92349,0.00000
1474.00,3.92320,20.020591,-0.000150,19.993275,0.9717,0.334,3.92320,0.00000
1475.00,3.92273,20.020547,-0.000145,19.993262,0.9718,0.334,3.92273,0.00000
1476.00,3.92244,20.020631,-0.000145,19.993313,0.9719,0.334,3.92244,0.00000
1477.00,3.92142,20.020697,-0.000148,19.993365,0.9719,0.334,3.92142,0.00000
1478.00,3.92206,20.020804,-0.000150,19.993465,0.9720,0.334,3.92206,0.00000
1479.00,3.92165,20.020883,-0.000152,19.993585,0.9721,0.334,3.92165,0.00000
1480.00,3.92124,20.020933,-0.000154,19.993601,0.9721,0.335,3.92124,0.00000
1481.00,3.92137,20.020938,-0.000154,19.993657,0.9722,0.335,3.92137,0.00000
1482.00,3.92217,20.020922,-0.000152,19.993670,0.9722,0.335,3.92217,0.00000
1483.00,3.92239,20.020927,-0.000150,19.993634,0.9723,0.335,3.92239,0.00000
1484.00,3.92248,20.020951,-0.000151,19.993556,0.9723,0.335,3.92248,0.00000
1485.00,3.92224,20.020998,-0.000150,19.993541,0.9724,0.335,3.92224,0.00000
1486.00,3.92124,20.021063,-0.000148,19.993554,0.9724,0.335,3.92124,0.00000
1487.00,3.92086,20.021120,-0.000148,19.993547,0.9725,0.335,3.92086,0.00000
1488.00,3.92098,20.021088,-0.000148,19.993501,0.9725,0.335,3.92098,0.00000
1489.00,3.92200,20.020982,-0.000145,19.993386,0.9726,0.335,3.92200,0.00000
1490.00,3.92359,20.020967,-0.000145,19.993356,0.9726,0.335,3.92359,0.00000
1491.00,3.92531,20.020912,-0.000148,19.993267,0.9727,0.335,3.92531,0.00000
1492.00,3.92598,20.020868,-0.000149,19.993193,0.9727,0.335,3.92598,0.00000
1493.00,3.92580,20.020881,-0.000148,19.993183,0.9727,0.335,3.92580,0.00000
1494.00,3.92535,20.020970,-0.000150,19.993247,0.9728,0.335,3.92535,0.00000
1495.00,3.92484,20.021047,-0.000149,19.993258,0.9728,0.335,3.92484,0.00000
1496.00,3.92412,20.021173,-0.000146,19.993317,0.9729,0.335,3.92412,0.00000
1497.00,3.92385,20.021203,-0.000145,19.993304,0.9730,0.335,3.92385,0.00000
1498.00,3.92383,20.021306,-0.000146,19.993355,0.9730,0.335,3.92383,0.00000
1499.00,3.92387,20.021318,-0.000146,19.993294,0.9731,0.335,3.92387,0.00000
1500.00,3.92325,20.021336,-0.000143,19.993358,0.9731,0.335,3.92325,0.00000
1501.00,3.92334,20.021347,-0.000142,19.993318,0.9732,0.335,3.92334,0.00000
1502.00,3.92251,20.021283,-0.000143,19.993325,0.9732,0.335,3.92251,0.00000
1503.00,3.92177,20.021190,-0.000146,19.993291,0.9733,0.335,3.92177,0.00000
1504.00,3.92129,20.021182,-0.000146,19.993381,0.9733,0.335,3.92129,0.00000
1505.00,3.92238,20.021165,-0.000148,19.993339,0.9733,0.336,3.92238,0.00000
1506.00,3.92226,20.021124,-0.000153,19.993348,0.9734,0.336,3.92226,0.00000
1507.00,3.92233,20.021359,-0.000153,19.993480,0.9734,0.336,3.92233,0.00000
1508.00,3.92321,20.021529,-0.000149,19.993561,0.9734,0.336,3.92321,0.00000
1509.00,3.92339,20.021575,-0.000147,19.993529,0.9735,0.336,3.92339,0.00000
1510.00,3.92201,20.021581,-0.000147,19.993483,0.9735,0.336,3.92201,0.00000
1511.00,3.92173,20.021538,-0.000146,19.993416,0.9735,0.336,3.92173,0.00000
1512.00,3.92160,20.021423,-0.000147,19.993319,0.9735,0.336,3.92160,0.00000
1513.00,3.92056,20.021335,-0.000144,19.993248,0.9736,0.336,3.92056,0.00000
1514.00,3.92031,20.021397,-0.000142,19.993262,0.9736,0.336,3.92031,0.00000
1515.00,3.92064,20.021418,-0.000147,19.993245,0.9736,0.336,3.92064,0.00000
1516.00,3.92152,20.021542,-0.000147,19.993343,0.9736,0.336,3.92152,0.00000
1517.00,3.92244,20.021577,-0.000145,19.993327,0.9736,0.336,3.92244,0.00000
1518.00,3.92336,20.021605,-0.000149,19.993339,0.9737,0.336,3.92336,0.00000
1519.00,3.92376,20.021558,-0.000153,19.993288,0.9737,0.337,3.92376,0.00000
1520.00,3.92339,20.021597,-0.000150,19.993331,0.9737,0.337,3.92339,0.00000
1521.00,3.92165,20.021578,-0.000151,19.993326,0.9737,0.337,3.92165,0.00000
1522.00,3.92031,20.021621,-0.000150,19.993353,0.9737,0.337,3.92031,0.00000
1523.00,3.91912,20.021670,-0.000152,19.993336,0.9737,0.337,3.91912,0.00000
1524.00,3.91918,20.021626,-0.000153,19.993292,0.9737,0.337,3.91918,0.00000
1525.00,3.92067,20.021669,-0.000153,19.993355,0.9737,0.337,3.92067,0.00000
1526.00,3.92249,20.021691,-0.000154,19.993270,0.9737,0.337,3.92249,0.00000
1527.00,3.92397,20.021702,-0.000155,19.993221,0.9737,0.337,3.92397,0.00000
1528.00,3.92532,20.021747,-0.000153,19.993238,0.9737,0.337,3.92532,0.00000
1529.00,3.92545,20.021876,-0.000151,19.993318,0.9737,0.337,3.92545,0.00000
1530.00,3.92430,20.021945,-0.000149,19.993315,0.9737,0.337,3.92430,0.00000
1531.00,3.92342,20.021901,-0.000147,19.993321,0.9737,0.337,3.92342,0.00000
1532.00,3.92257,20.021943,-0.000148,19.993351,0.9737,0.337,3.92257,0.00000
1533.00,3.92165,20.021965,-0.000146,19.993360,0.9737,0.337,3.92165,0.00000
1534.00,3.92111,20.021991,-0.000147,19.993377,0.9737,0.337,3.92111,0.00000
1535.00,3.92148,20.022040,-0.000151,19.993394,0.9737,0.338,3.92148,0.00000
1536.00,3.92125,20.022163,-0.000149,19.993441,0.9736,0.338,3.92125,0.00000
1537.00,3.92098,20.022086,-0.000149,19.993349,0.9736,0.338,3.92098,0.00000
1538.00,3.92104,20.022079,-0.000149,19.993305,0.9736,0.338,3.92104,0.00000
1539.00,3.92131,20.022067,-0.000152,19.993273,0.9736,0.338,3.92131,0.00000
1540.00,3.92034,20.022045,-0.000152,19.993288,0.9736,0.338,3.92034,0.00000
1541.00,3.91988,20.022057,-0.000153,19.993304,0.9736,0.338,3.91988,0.00000
1542.00,3.92062,20.022144,-0.000150,19.993395,0.9736,0.338,3.92062,0.00000
1543.00,3.92164,20.022148,-0.000151,19.993423,0.9736,0.338,3.92164,0.00000
1544.00,3.92144,20.022150,-0.000148,19.993412,0.9736,0.338,3.92144,0.00000
1545.00,3.92169,20.022153,-0.000144,19.993399,0.9736,0.338,3.92169,0.00000
1546.00,3.92141,20.022089,-0.000143,19.993338,0.9736,0.338,3.92141,0.00000
1547.00,3.92024,20.022167,-0.000142,19.993394,0.9736,0.338,3.92024,0.00000
1548.00,3.91929,20.022209,-0.000141,19.993432,0.9736,0.338,3.91929,0.00000
1549.00,3.91958,20.022239,-0.000142,19.993443,0.9735,0.338,3.91958,0.00000
1550.00,3.91990,20.022155,-0.000145,19.993350,0.9735,0.338,3.91990,0.00000
1551.00,3.92137,20.022162,-0.000146,19.993354,0.9735,0.338,3.92137,0.00000
1552.00,3.92186,20.022145,-0.000150,19.993295,0.9735,0.339,3.92186,0.00000
1553.00,3.92213,20.022203,-0.000151,19.993310,0.9735,0.339,3.92213,0.00000
1554.00,3.92261,20.022261,-0.000150,19.993313,0.9735,0.339,3.92261,0.00000
1555.00,3.92286,20.022288,-0.000149,19.993338,0.9735,0.339,3.92286,0.00000
1556.00,3.92284,20.022294,-0.000148,19.993309,0.9734,0.339,3.92284,0.00000
1557.00,3.92291,20.022288,-0.000147,19.993293,0.9734,0.339,3.92291,0.00000
1558.00,3.92248,20.022280,-0.000148,19.993283,0.9733,0.339,3.92248,0.00000
1559.00,3.92190,20.022324,-0.000150,19.993312,0.9733,0.339,3.92190,0.00000
1560.00,3.92228,20.022368,-0.000148,19.993278,0.9733,0.339,3.92228,0.00000
1561.00,3.92200,20.022398,-0.000148,19.993345,0.9732,0.339,3.92200,0.00000
1562.00,3.92186,20.022375,-0.000149,19.993301,0.9732,0.339,3.92186,0.00000
1563.00,3.92267,20.022343,-0.000150,19.993259,0.9731,0.339,3.92267,0.00000
1564.00,3.92286,20.022275,-0.000150,19.993222,0.9731,0.339,3.92286,0.00000
1565.00,3.92342,20.022362,-0.000151,19.993286,0.9731,0.340,3.92342,0.00000
1566.00,3.92421,20.022430,-0.000151,19.993260,0.9730,0.340,3.92421,0.00000
1567.00,3.92431,20.022485,-0.000152,19.993320,0.9730,0.340,3.92431,0.00000
1568.00,3.92383,20.022514,-0.000152,19.993311,0.9730,0.340,3.92383,0.00000
1569.00,3.92371,20.022619,-0.000152,19.993372,0.9730,0.340,3.92371,0.00000
1570.00,3.92280,20.022642,-0.000152,19.993392,0.9730,0.340,3.92280,0.00000
1571.00,3.92216,20.022672,-0.000154,19.993456,0.9730,0.340,3.92216,0.00000
1572.00,3.92257,20.022704,-0.000153,19.993450,0.9730,0.340,3.92257,0.00000
1573.00,3.92312,20.022783,-0.000149,19.993484,0.9730,0.340,3.92312,0.00000
1574.00,3.92297,20.022834,-0.000148,19.993457,0.9730,0.340,3.92297,0.00000
1575.00,3.92260,20.022754,-0.000148,19.993376,0.9731,0.340,3.92260,0.00000
1576.00,3.92184,20.022821,-0.000147,19.993404,0.9731,0.340,3.92184,0.00000
1577.00,3.92090,20.022866,-0.000148,19.993425,0.9731,0.340,3.92090,0.00000
1578.00,3.91949,20.022945,-0.000149,19.993458,0.9731,0.340,3.91949,0.00000
1579.00,3.91941,20.022890,-0.000150,19.993441,0.9732,0.340,3.91941,0.00000
1580.00,3.91984,20.023009,-0.000151,19.993547,0.9732,0.340,3.91984,0.00000
1581.00,3.92071,20.022930,-0.000148,19.993442,0.9732,0.340,3.92071,0.00000
@9,2.5000,5.0, 1580.002 
1582.00,3.92241,20.022923,-0.000146,19.993412,0.9732,0.340,3.92241,0.00000
1583.00,3.92293,20.022810,-0.000147,19.993351,0.9733,0.340,3.92293,0.00000
1584.00,3.92045,20.022827,-0.000147,19.993353,0.9732,0.340,3.92045,0.00000
1585.00,3.91337,20.022885,-0.000146,19.993400,0.9733,0.340,3.91337,0.00000
1586.00,3.90313,20.022947,-0.000148,19.993441,0.9733,0.340,3.90313,0.00000
1587.00,3.88984,20.022970,-0.000147,19.993452,0.9733,0.340,3.88984,0.00000
1588.00,3.87580,20.023021,-0.000147,19.993475,0.9733,0.340,3.87580,0.00000
1589.00,3.86602,20.023041,-0.000146,19.993515,0.9733,0.340,3.86602,0.00000
1590.00,3.86404,20.022997,-0.000148,19.993411,0.9733,0.340,3.86404,0.00000
1591.00,3.86734,20.022978,-0.000148,19.993406,0.9733,0.340,3.86734,0.00000
1592.00,3.87509,20.023021,-0.000148,19.993437,0.9734,0.340,3.87509,0.00000
1593.00,3.88641,20.023040,-0.000149,19.993439,0.9734,0.340,3.88641,0.00000
1594.00,3.89735,20.023065,-0.000152,19.993430,0.9734,0.341,3.89735,0.00000
1595.00,3.90574,20.023081,-0.000151,19.993472,0.9734,0.341,3.90574,0.00000
1596.00,3.91200,20.023172,-0.000155,19.993559,0.9734,0.341,3.91200,0.00000
1597.00,3.91641,20.023154,-0.000155,19.993564,0.9735,0.341,3.91641,0.00000
1598.00,3.91929,20.023205,-0.000158,19.993566,0.9735,0.341,3.91929,0.00000
1599.00,3.92063,20.023198,-0.000157,19.993504,0.9736,0.341,3.92063,0.00000
1600.00,3.92008,20.023228,-0.000158,19.993454,0.9736,0.341,3.92008,0.00000
1601.00,3.92028,20.023224,-0.000158,19.993374,0.9736,0.342,3.92028,0.00000
1602.00,3.91937,20.023235,-0.000160,19.993364,0.9736,0.342,3.91937,0.00000
1603.00,3.91888,20.023263,-0.000158,19.993387,0.9736,0.342,3.91888,0.00000
1604.00,3.91838,20.023294,-0.000156,19.993426,0.9737,0.342,3.91838,0.00000
1605.00,3.91871,20.023267,-0.000155,19.993434,0.9737,0.342,3.91871,0.00000
1606.00,3.91748,20.023237,-0.000157,19.993402,0.9737,0.342,3.91748,0.00000
1607.00,3.91805,20.023245,-0.000156,19.993377,0.9737,0.342,3.91805,0.00000
1608.00,3.91801,20.023230,-0.000155,19.993355,0.9738,0.342,3.91801,0.00000
1609.00,3.91842,20.023212,-0.000157,19.993347,0.9738,0.342,3.91842,0.00000
1610.00,3.91842,20.023255,-0.000156,19.993347,0.9738,0.342,3.91842,0.00000
1611.00,3.91942,20.023286,-0.000152,19.993419,0.9739,0.342,3.91942,0.00000
1612.00,3.91990,20.023302,-0.000152,19.993421,0.9739,0.342,3.91990,0.00000
1613.00,3.91930,20.023303,-0.000151,19.993374,0.9739,0.342,3.91930,0.00000
1614.00,3.91871,20.023390,-0.000150,19.993427,0.9739,0.342,3.91871,0.00000
1615.00,3.91895,20.023467,-0.000151,19.993511,0.9740,0.342,3.91895,0.00000
1616.00,3.91906,20.023495,-0.000153,19.993469,0.9740,0.342,3.91906,0.00000
1617.00,3.91931,20.023563,-0.000152,19.993531,0.9740,0.342,3.91931,0.00000
1618.00,3.92061,20.023597,-0.000149,19.993621,0.9740,0.342,3.92061,0.00000
1619.00,3.92093,20.023546,-0.000148,19.993531,0.9740,0.342,3.92093,0.00000
1620.00,3.92020,20.023578,-0.000148,19.993538,0.9740,0.342,3.92020,0.00000
1621.00,3.91919,20.023653,-0.000144,19.993614,0.9740,0.342,3.91919,0.00000
1622.00,3.91792,20.023605,-0.000145,19.993544,0.9740,0.342,3.91792,0.00000
1623.00,3.91636,20.023595,-0.000148,19.993505,0.9741,0.342,3.91636,0.00000
1624.00,3.91561,20.023709,-0.000147,19.993600,0.9741,0.342,3.91561,0.00000
1625.00,3.91576,20.023659,-0.000147,19.993565,0.9741,0.343,3.91576,0.00000
1626.00,3.91552,20.023645,-0.000151,19.993462,0.9741,0.343,3.91552,0.00000
1627.00,3.91619,20.023702,-0.000148,19.993488,0.9741,0.343,3.91619,0.00000
1628.00,3.91744,20.023753,-0.000146,19.993515,0.9741,0.343,3.91744,0.00000
1629.00,3.91897,20.023740,-0.000144,19.993508,0.9742,0.343,3.91897,0.00000
1630.00,3.92058,20.023755,-0.000145,19.993448,0.9742,0.343,3.92058,0.00000
1631.00,3.92295,20.023736,-0.000142,19.993429,0.9742,0.343,3.92295,0.00000
1632.00,3.92454,20.023755,-0.000145,19.993402,0.9742,0.343,3.92454,0.00000
1633.00,3.92538,20.023866,-0.000143,19.993424,0.9742,0.343,3.92538,0.00000
1634.00,3.92574,20.023934,-0.000149,19.993403,0.9742,0.343,3.92574,0.00000
1635.00,3.92511,20.023946,-0.000148,19.993398,0.9743,0.343,3.92511,0.00000
1636.00,3.92307,20.023988,-0.000149,19.993415,0.9742,0.343,3.92307,0.00000
1637.00,3.92109,20.024007,-0.000147,19.993424,0.9742,0.343,3.92109,0.00000
1638.00,3.92015,20.023918,-0.000148,19.993327,0.9742,0.343,3.92015,0.00000
1639.00,3.91971,20.023884,-0.000144,19.993289,0.9742,0.343,3.91971,0.00000
1640.00,3.91993,20.023894,-0.000143,19.993278,0.9741,0.343,3.91993,0.00000
1641.00,3.92041,20.023936,-0.000141,19.993314,0.9741,0.343,3.92041,0.00000
1642.00,3.92045,20.023959,-0.000142,19.993280,0.9741,0.343,3.92045,0.00000
1643.00,3.91992,20.024003,-0.000144,19.993301,0.9740,0.343,3.91992,0.00000
1644.00,3.91910,20.024051,-0.000145,19.993354,0.9740,0.343,3.91910,0.00000
1645.00,3.91890,20.024091,-0.000142,19.993341,0.9740,0.343,3.91890,0.00000
1646.00,3.91913,20.024134,-0.000140,19.993315,0.9740,0.343,3.91913,0.00000
1647.00,3.91969,20.024196,-0.000141,19.993375,0.9739,0.343,3.91969,0.00000
1648.00,3.92011,20.024084,-0.000144,19.993311,0.9739,0.343,3.92011,0.00000
1649.00,3.92067,20.024048,-0.000146,19.993280,0.9739,0.344,3.92067,0.00000
1650.00,3.92083,20.024085,-0.000149,19.993344,0.9738,0.344,3.92083,0.00000
1651.00,3.92106,20.024091,-0.000153,19.993416,0.9738,0.344,3.92106,0.00000
1652.00,3.92151,20.024081,-0.000152,19.993409,0.9737,0.344,3.92151,0.00000
1653.00,3.92284,20.024205,-0.000148,19.993461,0.9737,0.344,3.92284,0.00000
1654.00,3.92392,20.024324,-0.000145,19.993534,0.9737,0.344,3.92392,0.00000
1655.00,3.92486,20.024397,-0.000147,19.993563,0.9736,0.344,3.92486,0.00000
1656.00,3.92563,20.024399,-0.000143,19.993481,0.9736,0.344,3.92563,0.00000
1657.00,3.92547,20.024387,-0.000141,19.993469,0.9736,0.344,3.92547,0.00000
1658.00,3.92417,20.024397,-0.000142,19.993481,0.9735,0.344,3.92417,0.00000
1659.00,3.92284,20.024341,-0.000144,19.993414,0.9735,0.344,3.92284,0.00000
1660.00,3.92142,20.024359,-0.000142,19.993349,0.9735,0.344,3.92142,0.00000
1661.00,3.92074,20.024368,-0.000145,19.993343,0.9734,0.344,3.92074,0.00000
1662.00,3.92026,20.024384,-0.000149,19.993263,0.9734,0.344,3.92026,0.00000
1663.00,3.92064,20.024389,-0.000149,19.993178,0.9733,0.344,3.92064,0.00000
1664.00,3.92088,20.024518,-0.000149,19.993189,0.9733,0.344,3.92088,0.00000
1665.00,3.92145,20.024503,-0.000152,19.993244,0.9733,0.345,3.92145,0.00000
1666.00,3.92138,20.024465,-0.000153,19.993195,0.9732,0.345,3.92138,0.00000
1667.00,3.92180,20.024548,-0.000153,19.993284,0.9732,0.345,3.92180,0.00000
1668.00,3.92146,20.024645,-0.000155,19.993385,0.9732,0.345,3.92146,0.00000
1669.00,3.92131,20.024586,-0.000154,19.993334,0.9732,0.345,3.92131,0.00000
1670.00,3.92087,20.024576,-0.000155,19.993222,0.9731,0.345,3.92087,0.00000
1671.00,3.92022,20.024678,-0.000154,19.993276,0.9731,0.345,3.92022,0.00000
1672.00,3.91945,20.024698,-0.000155,19.993286,0.9731,0.345,3.91945,0.00000
1673.00,3.91877,20.024742,-0.000154,19.993294,0.9730,0.345,3.91877,0.00000
1674.00,3.91865,20.024818,-0.000158,19.993366,0.9730,0.345,3.91865,0.00000
1675.00,3.91799,20.024883,-0.000155,19.993457,0.9729,0.345,3.91799,0.00000
1676.00,3.91758,20.024892,-0.000154,19.993468,0.9729,0.345,3.91758,0.00000
1677.00,3.91793,20.024870,-0.000154,19.993403,0.9729,0.345,3.91793,0.00000
1678.00,3.91930,20.024887,-0.000157,19.993424,0.9728,0.346,3.91930,0.00000
1679.00,3.92068,20.024827,-0.000155,19.993377,0.9728,0.346,3.92068,0.00000
1680.00,3.92200,20.024809,-0.000155,19.993340,0.9727,0.346,3.92200,0.00000
1681.00,3.92360,20.024842,-0.000154,19.993364,0.9727,0.346,3.92360,0.00000
1682.00,3.92424,20.024914,-0.000153,19.993407,0.9726,0.346,3.92424,0.00000
1683.00,3.92460,20.024988,-0.000149,19.993428,0.9726,0.346,3.92460,0.00000
1684.00,3.92479,20.025066,-0.000144,19.993425,0.9725,0.346,3.92479,0.00000
1685.00,3.92440,20.025156,-0.000146,19.993472,0.9725,0.346,3.92440,0.00000
1686.00,3.92404,20.025209,-0.000147,19.993441,0.9724,0.346,3.92404,0.00000
1687.00,3.92405,20.025109,-0.000148,19.993349,0.9724,0.346,3.92405,0.00000
1688.00,3.92302,20.025085,-0.000147,19.993294,0.9724,0.346,3.92302,0.00000
1689.00,3.92108,20.025056,-0.000147,19.993257,0.9723,0.346,3.92108,0.00000
1690.00,3.92046,20.025009,-0.000145,19.993225,0.9723,0.346,3.92046,0.00000
1691.00,3.92047,20.024909,-0.000144,19.993165,0.9723,0.346,3.92047,0.00000
1692.00,3.91995,20.024987,-0.000144,19.993241,0.9722,0.346,3.91995,0.00000
1693.00,3.92013,20.025005,-0.000147,19.993276,0.9722,0.346,3.92013,0.00000
1694.00,3.92099,20.025017,-0.000150,19.993330,0.9721,0.346,3.92099,0.00000
1695.00,3.92279,20.025062,-0.000154,19.993350,0.9720,0.346,3.92279,0.00000
1696.00,3.92330,20.025168,-0.000154,19.993454,0.9720,0.347,3.92330,0.00000
1697.00,3.92370,20.025227,-0.000150,19.993475,0.9720,0.347,3.92370,0.00000
1698.00,3.92336,20.025210,-0.000146,19.993453,0.9720,0.346,3.92336,0.00000
1699.00,3.92264,20.025274,-0.000148,19.993465,0.9719,0.346,3.92264,0.00000
1700.00,3.92171,20.025233,-0.000148,19.993338,0.9719,0.346,3.92171,0.00000
1701.00,3.92085,20.025202,-0.000149,19.993255,0.9719,0.346,3.92085,0.00000
1702.00,3.92021,20.025197,-0.000151,19.993224,0.9719,0.347,3.92021,0.00000
1703.00,3.92044,20.025212,-0.000154,19.993146,0.9719,0.347,3.92044,0.00000
1704.00,3.92058,20.025168,-0.000151,19.993064,0.9719,0.347,3.92058,0.00000
1705.00,3.91916,20.025306,-0.000149,19.993183,0.9718,0.347,3.91916,0.00000
1706.00,3.91923,20.025439,-0.000149,19.993249,0.9719,0.347,3.91923,0.00000
1707.00,3.92021,20.025467,-0.000144,19.993272,0.9719,0.347,3.92021,0.00000
1708.00,3.92148,20.025497,-0.000142,19.993318,0.9719,0.347,3.92148,0.00000
1709.00,3.92267,20.025598,-0.000143,19.993384,0.9719,0.347,3.92267,0.00000
1710.00,3.92459,20.025543,-0.000143,19.993369,0.9719,0.347,3.92459,0.00000
1711.00,3.92532,20.025463,-0.000141,19.993329,0.9718,0.347,3.92532,0.00000
1712.00,3.92554,20.025528,-0.000145,19.993377,0.9719,0.347,3.92554,0.00000
1713.00,3.92527,20.025590,-0.000147,19.993433,0.9719,0.347,3.92527,0.00000
1714.00,3.92446,20.025545,-0.000147,19.993369,0.9719,0.347,3.92446,0.00000
1715.00,3.92342,20.025531,-0.000148,19.993348,0.9720,0.347,3.92342,0.00000
1716.00,3.92221,20.025593,-0.000149,19.993349,0.9720,0.347,3.92221,0.00000
1717.00,3.92129,20.025547,-0.000148,19.993275,0.9720,0.347,3.92129,0.00000
1718.00,3.91993,20.025515,-0.000149,19.993226,0.9721,0.348,3.91993,0.00000
1719.00,3.91915,20.025504,-0.000148,19.993242,0.9721,0.348,3.91915,0.00000
1720.00,3.91889,20.025565,-0.000148,19.993252,0.9721,0.348,3.91889,0.00000
1721.00,3.92037,20.025523,-0.000150,19.993222,0.9722,0.348,3.92037,0.00000
1722.00,3.92127,20.025584,-0.000154,19.993212,0.9722,0.348,3.92127,0.00000
1723.00,3.92329,20.025593,-0.000153,19.993236,0.9722,0.348,3.92329,0.00000
1724.00,3.92371,20.025593,-0.000154,19.993187,0.9723,0.348,3.92371,0.00000
1725.00,3.92481,20.025590,-0.000156,19.993183,0.9723,0.348,3.92481,0.00000
1726.00,3.92461,20.025737,-0.000155,19.993238,0.9724,0.348,3.92461,0.00000
1727.00,3.92466,20.025747,-0.000153,19.993284,0.9724,0.348,3.92466,0.00000
1728.00,3.92354,20.025810,-0.000152,19.993302,0.9725,0.348,3.92354,0.00000
1729.00,3.92290,20.025921,-0.000151,19.993365,0.9725,0.349,3.92290,0.00000
1730.00,3.92109,20.026074,-0.000151,19.993492,0.9725,0.349,3.92109,0.00000
1731.00,3.92058,20.026111,-0.000151,19.993583,0.9725,0.349,3.92058,0.00000
1732.00,3.91981,20.026165,-0.000149,19.993547,0.9725,0.349,3.91981,0.00000
1733.00,3.91980,20.026246,-0.000149,19.993583,0.9725,0.349,3.91980,0.00000
1734.00,3.92087,20.026313,-0.000150,19.993665,0.9726,0.349,3.92087,0.00000
1735.00,3.92270,20.026269,-0.000148,19.993604,0.9726,0.349,3.92270,0.00000
1736.00,3.92337,20.026231,-0.000149,19.993537,0.9726,0.349,3.92337,0.00000
1737.00,3.92397,20.026302,-0.000150,19.993681,0.9726,0.349,3.92397,0.00000
1738.00,3.92417,20.026307,-0.000150,19.993642,0.9726,0.349,3.92417,0.00000
1739.00,3.92444,20.026296,-0.000150,19.993601,0.9726,0.349,3.92444,0.00000
1740.00,3.92409,20.026282,-0.000149,19.993586,0.9726,0.349,3.92409,0.00000
1741.00,3.92350,20.026247,-0.000149,19.993546,0.9726,0.349,3.92350,0.00000
1742.00,3.92256,20.026188,-0.000148,19.993437,0.9726,0.349,3.92256,0.00000
1743.00,3.92139,20.026182,-0.000147,19.993421,0.9726,0.349,3.92139,0.00000
1744.00,3.92084,20.026208,-0.000150,19.993436,0.9727,0.349,3.92084,0.00000
1745.00,3.92047,20.026240,-0.000149,19.993376,0.9727,0.349,3.92047,0.00000
1746.00,3.92002,20.026299,-0.000144,19.993411,0.9727,0.349,3.92002,0.00000
1747.00,3.92012,20.026325,-0.000144,19.993399,0.9727,0.349,3.92012,0.00000
1748.00,3.92110,20.026358,-0.000147,19.993411,0.9728,0.349,3.92110,0.00000
1749.00,3.92112,20.026330,-0.000144,19.993383,0.9728,0.349,3.92112,0.00000
1750.00,3.92131,20.026325,-0.000145,19.993389,0.9728,0.349,3.92131,0.00000
1751.00,3.92155,20.026395,-0.000146,19.993431,0.9729,0.350,3.92155,0.00000
1752.00,3.92194,20.026442,-0.000142,19.993463,0.9729,0.349,3.92194,0.00000
1753.00,3.92160,20.026386,-0.000141,19.993436,0.9729,0.349,3.92160,0.00000
1754.00,3.92136,20.026436,-0.000141,19.993462,0.9729,0.349,3.92136,0.00000
1755.00,3.92079,20.026502,-0.000142,19.993501,0.9729,0.350,3.92079,0.00000
1756.00,3.92118,20.026530,-0.000144,19.993514,0.9730,0.350,3.92118,0.00000
1757.00,3.92102,20.026564,-0.000149,19.993536,0.9730,0.350,3.92102,0.00000
1758.00,3.92161,20.026621,-0.000148,19.993517,0.9730,0.350,3.92161,0.00000
1759.00,3.92189,20.026686,-0.000147,19.993543,0.9730,0.350,3.92189,0.00000
1760.00,3.92133,20.026712,-0.000145,19.993558,0.9729,0.350,3.92133,0.00000
1761.00,3.92023,20.026712,-0.000144,19.993517,0.9729,0.350,3.92023,0.00000
1762.00,3.92031,20.026717,-0.000141,19.993512,0.9729,0.350,3.92031,0.00000
1763.00,3.91950,20.026673,-0.000141,19.993466,0.9729,0.350,3.91950,0.00000
1764.00,3.91889,20.026666,-0.000142,19.993398,0.9729,0.350,3.91889,0.00000
1765.00,3.91861,20.026665,-0.000143,19.993382,0.9729,0.350,3.91861,0.00000
1766.00,3.91845,20.026669,-0.000142,19.993322,0.9729,0.350,3.91845,0.00000
1767.00,3.91726,20.026687,-0.000142,19.993299,0.9729,0.350,3.91726,0.00000
1768.00,3.91760,20.026827,-0.000141,19.993427,0.9729,0.350,3.91760,0.00000
1769.00,3.91796,20.026851,-0.000140,19.993508,0.9729,0.350,3.91796,0.00000
1770.00,3.91824,20.026908,-0.000138,19.993563,0.9729,0.350,3.91824,0.00000
1771.00,3.91903,20.026823,-0.000139,19.993543,0.9729,0.350,3.91903,0.00000
1772.00,3.91866,20.026800,-0.000139,19.993521,0.9729,0.350,3.91866,0.00000
1773.00,3.91801,20.026753,-0.000138,19.993446,0.9729,0.350,3.91801,0.00000
1774.00,3.91808,20.026699,-0.000138,19.993364,0.9729,0.350,3.91808,0.00000
1775.00,3.91930,20.026613,-0.000139,19.993241,0.9729,0.350,3.91930,0.00000
1776.00,3.91991,20.026750,-0.000140,19.993356,0.9729,0.351,3.91991,0.00000
1777.00,3.92208,20.026752,-0.000141,19.993322,0.9730,0.351,3.92208,0.00000
1778.00,3.92252,20.026787,-0.000139,19.993332,0.9730,0.351,3.92252,0.00000
1779.00,3.92416,20.026789,-0.000142,19.993339,0.9730,0.351,3.92416,0.00000
1780.00,3.92462,20.026916,-0.000140,19.993462,0.9730,0.351,3.92462,0.00000
1781.00,3.92357,20.026854,-0.000141,19.993376,0.9730,0.351,3.92357,0.00000
@10,2.5000,5.0, 1780.074 
1782.00,3.92301,20.026942,-0.000143,19.993426,0.9730,0.351,3.92301,0.00000
1783.00,3.92354,20.026914,-0.000149,19.993468,0.9731,0.351,3.92354,0.00000
1784.00,3.92079,20.027056,-0.000147,19.993541,0.9731,0.351,3.92079,0.00000
1785.00,3.91598,20.026997,-0.000148,19.993550,0.9731,0.352,3.91598,0.00000
1786.00,3.90878,20.027032,-0.000146,19.993584,0.9731,0.352,3.90878,0.00000
1787.00,3.89870,20.027019,-0.000146,19.993560,0.9731,0.352,3.89870,0.00000
1788.00,3.88616,20.027045,-0.000145,19.993511,0.9731,0.352,3.88616,0.00000
1789.00,3.87577,20.026973,-0.000149,19.993429,0.9731,0.352,3.87577,0.00000
1790.00,3.87062,20.026987,-0.000150,19.993379,0.9731,0.352,3.87062,0.00000
1791.00,3.87097,20.027052,-0.000148,19.993382,0.9732,0.352,3.87097,0.00000
1792.00,3.87617,20.027110,-0.000150,19.993414,0.9732,0.352,3.87617,0.00000
1793.00,3.88455,20.027101,-0.000147,19.993398,0.9732,0.352,3.88455,0.00000
1794.00,3.89487,20.027132,-0.000143,19.993434,0.9732,0.352,3.89487,0.00000
1795.00,3.90357,20.027142,-0.000143,19.993419,0.9732,0.352,3.90357,0.00000
1796.00,3.90959,20.027141,-0.000144,19.993445,0.9732,0.352,3.90959,0.00000
1797.00,3.91334,20.027083,-0.000142,19.993431,0.9732,0.352,3.91334,0.00000
1798.00,3.91575,20.027168,-0.000142,19.993474,0.9732,0.352,3.91575,0.00000
1799.00,3.91597,20.027266,-0.000146,19.993545,0.9733,0.352,3.91597,0.00000
1800.00,3.91631,20.027302,-0.000146,19.993568,0.9733,0.352,3.91631,0.00000
1801.00,3.91757,20.027304,-0.000145,19.993542,0.9733,0.352,3.91757,0.00000
1802.00,3.91746,20.027346,-0.000145,19.993559,0.9734,0.352,3.91746,0.00000
1803.00,3.91766,20.027342,-0.000143,19.993605,0.9734,0.352,3.91766,0.00000
1804.00,3.91771,20.027378,-0.000141,19.993612,0.9734,0.352,3.91771,0.00000
1805.00,3.91680,20.027399,-0.000143,19.993555,0.9734,0.352,3.91680,0.00000
1806.00,3.91575,20.027434,-0.000142,19.993554,0.9734,0.352,3.91575,0.00000
1807.00,3.91622,20.027463,-0.000138,19.993557,0.9735,0.352,3.91622,0.00000
1808.00,3.91701,20.027499,-0.000137,19.993520,0.9735,0.352,3.91701,0.00000
1809.00,3.91711,20.027504,-0.000135,19.993498,0.9735,0.352,3.91711,0.00000
1810.00,3.91688,20.027591,-0.000129,19.993581,0.9736,0.352,3.91688,0.00000
1811.00,3.91728,20.027606,-0.000128,19.993534,0.9737,0.352,3.91728,0.00000
1812.00,3.91760,20.027585,-0.000131,19.993501,0.9737,0.352,3.91760,0.00000
1813.00,3.91748,20.027618,-0.000132,19.993519,0.9737,0.352,3.91748,0.00000
1814.00,3.91833,20.027577,-0.000135,19.993460,0.9738,0.352,3.91833,0.00000
1815.00,3.91960,20.027557,-0.000139,19.993464,0.9738,0.353,3.91960,0.00000
1816.00,3.91943,20.027582,-0.000142,19.993502,0.9738,0.353,3.91943,0.00000
1817.00,3.91941,20.027648,-0.000142,19.993533,0.9739,0.353,3.91941,0.00000
1818.00,3.91987,20.027710,-0.000147,19.993543,0.9739,0.353,3.91987,0.00000
1819.00,3.91950,20.027716,-0.000146,19.993541,0.9739,0.353,3.91950,0.00000
1820.00,3.91940,20.027834,-0.000149,19.993549,0.9740,0.353,3.91940,0.00000
1821.00,3.92016,20.027831,-0.000150,19.993520,0.9740,0.353,3.92016,0.00000
1822.00,3.92094,20.027843,-0.000150,19.993513,0.9741,0.353,3.92094,0.00000
1823.00,3.92108,20.027754,-0.000149,19.993452,0.9741,0.353,3.92108,0.00000
1824.00,3.92186,20.027782,-0.000148,19.993420,0.9741,0.354,3.92186,0.00000
1825.00,3.92171,20.027745,-0.000144,19.993376,0.9742,0.353,3.92171,0.00000
1826.00,3.92171,20.027836,-0.000144,19.993426,0.9742,0.354,3.92171,0.00000
1827.00,3.92068,20.027905,-0.000147,19.993406,0.9742,0.354,3.92068,0.00000
1828.00,3.92063,20.028051,-0.000145,19.993454,0.9743,0.354,3.92063,0.00000
1829.00,3.92068,20.028105,-0.000146,19.993445,0.9743,0.354,3.92068,0.00000
1830.00,3.92117,20.028096,-0.000151,19.993419,0.9743,0.354,3.92117,0.00000
1831.00,3.92165,20.028096,-0.000148,19.993397,0.9743,0.354,3.92165,0.00000
1832.00,3.92208,20.028109,-0.000146,19.993397,0.9743,0.354,3.92208,0.00000
1833.00,3.92210,20.028057,-0.000144,19.993328,0.9743,0.354,3.92210,0.00000
1834.00,3.92180,20.028139,-0.000141,19.993404,0.9743,0.354,3.92180,0.00000
1835.00,3.92132,20.028134,-0.000142,19.993340,0.9743,0.354,3.92132,0.00000
1836.00,3.92133,20.028167,-0.000145,19.993353,0.9743,0.354,3.92133,0.00000
1837.00,3.92161,20.028131,-0.000146,19.993320,0.9743,0.354,3.92161,0.00000
1838.00,3.92220,20.028215,-0.000147,19.993411,0.9743,0.354,3.92220,0.00000
1839.00,3.92334,20.028175,-0.000150,19.993322,0.9742,0.355,3.92334,0.00000
1840.00,3.92432,20.028241,-0.000148,19.993379,0.9742,0.355,3.92432,0.00000
1841.00,3.92363,20.028186,-0.000148,19.993276,0.9742,0.355,3.92363,0.00000
1842.00,3.92307,20.028192,-0.000149,19.993279,0.9742,0.355,3.92307,0.00000
1843.00,3.92243,20.028150,-0.000150,19.993210,0.9742,0.355,3.92243,0.00000
1844.00,3.92165,20.028156,-0.000146,19.993289,0.9743,0.355,3.92165,0.00000
1845.00,3.92050,20.028142,-0.000143,19.993265,0.9742,0.355,3.92050,0.00000
1846.00,3.92087,20.028280,-0.000143,19.993398,0.9742,0.355,3.92087,0.00000
1847.00,3.92176,20.028326,-0.000141,19.993383,0.9742,0.355,3.92176,0.00000
1848.00,3.92139,20.028378,-0.000143,19.993329,0.9742,0.355,3.92139,0.00000
1849.00,3.92179,20.028395,-0.000148,19.993239,0.9742,0.355,3.92179,0.00000
1850.00,3.92291,20.028386,-0.000150,19.993228,0.9741,0.355,3.92291,0.00000
1851.00,3.92348,20.028347,-0.000149,19.993193,0.9741,0.355,3.92348,0.00000
1852.00,3.92288,20.028391,-0.000150,19.993206,0.9741,0.355,3.92288,0.00000
1853.00,3.92301,20.028378,-0.000149,19.993206,0.9740,0.355,3.92301,0.00000
1854.00,3.92277,20.028387,-0.000148,19.993226,0.9740,0.355,3.92277,0.00000
1855.00,3.92248,20.028403,-0.000148,19.993204,0.9739,0.355,3.92248,0.00000
1856.00,3.92220,20.028457,-0.000150,19.993178,0.9738,0.356,3.92220,0.00000
1857.00,3.92299,20.028511,-0.000152,19.993201,0.9738,0.356,3.92299,0.00000
1858.00,3.92337,20.028521,-0.000153,19.993209,0.9737,0.356,3.92337,0.00000
1859.00,3.92319,20.028500,-0.000151,19.993224,0.9737,0.356,3.92319,0.00000
1860.00,3.92316,20.028552,-0.000150,19.993292,0.9736,0.356,3.92316,0.00000
1861.00,3.92366,20.028594,-0.000148,19.993326,0.9735,0.356,3.92366,0.00000
1862.00,3.92281,20.028527,-0.000148,19.993284,0.9734,0.356,3.92281,0.00000
1863.00,3.92265,20.028508,-0.000149,19.993272,0.9733,0.356,3.92265,0.00000
1864.00,3.92251,20.028570,-0.000151,19.993233,0.9732,0.356,3.92251,0.00000
1865.00,3.92267,20.028581,-0.000149,19.993194,0.9731,0.356,3.92267,0.00000
1866.00,3.92183,20.028473,-0.000148,19.993126,0.9731,0.356,3.92183,0.00000
1867.00,3.92137,20.028601,-0.000145,19.993240,0.9730,0.356,3.92137,0.00000
1868.00,3.92116,20.028664,-0.000143,19.993305,0.9729,0.356,3.92116,0.00000
1869.00,3.92038,20.028666,-0.000142,19.993289,0.9729,0.356,3.92038,0.00000
1870.00,3.91988,20.028674,-0.000141,19.993310,0.9728,0.356,3.91988,0.00000
1871.00,3.92037,20.028760,-0.000144,19.993379,0.9728,0.356,3.92037,0.00000
1872.00,3.92128,20.028822,-0.000145,19.993404,0.9727,0.356,3.92128,0.00000
1873.00,3.92182,20.028878,-0.000148,19.993408,0.9727,0.356,3.92182,0.00000
1874.00,3.92250,20.028953,-0.000148,19.993482,0.9727,0.356,3.92250,0.00000
1875.00,3.92253,20.029017,-0.000149,19.993488,0.9727,0.357,3.92253,0.00000
1876.00,3.92274,20.029073,-0.000149,19.993502,0.9726,0.357,3.92274,0.00000
1877.00,3.92284,20.028974,-0.000151,19.993382,0.9726,0.357,3.92284,0.00000
1878.00,3.92248,20.029001,-0.000148,19.993387,0.9726,0.357,3.92248,0.00000
1879.00,3.92351,20.028986,-0.000147,19.993397,0.9725,0.357,3.92351,0.00000
1880.00,3.92402,20.029075,-0.000148,19.993460,0.9725,0.357,3.92402,0.00000
1881.00,3.92313,20.029071,-0.000148,19.993410,0.9725,0.357,3.92313,0.00000
1882.00,3.92323,20.029112,-0.000145,19.993462,0.9725,0.357,3.92323,0.00000
1883.00,3.92353,20.029100,-0.000143,19.993465,0.9724,0.357,3.92353,0.00000
1884.00,3.92287,20.029077,-0.000141,19.993454,0.9724,0.357,3.92287,0.00000
1885.00,3.92250,20.029073,-0.000141,19.993427,0.9723,0.357,3.92250,0.00000
1886.00,3.92274,20.029074,-0.000141,19.993402,0.9723,0.357,3.92274,0.00000
1887.00,3.92198,20.029116,-0.000141,19.993394,0.9722,0.357,3.92198,0.00000
1888.00,3.92213,20.029144,-0.000140,19.993400,0.9722,0.357,3.92213,0.00000
1889.00,3.92147,20.029183,-0.000141,19.993356,0.9722,0.357,3.92147,0.00000
1890.00,3.92070,20.029205,-0.000139,19.993393,0.9721,0.357,3.92070,0.00000
1891.00,3.92050,20.029266,-0.000140,19.993450,0.9721,0.357,3.92050,0.00000
1892.00,3.92104,20.029270,-0.000139,19.993434,0.9720,0.357,3.92104,0.00000
1893.00,3.92088,20.029280,-0.000143,19.993416,0.9720,0.357,3.92088,0.00000
1894.00,3.92118,20.029372,-0.000146,19.993503,0.9720,0.357,3.92118,0.00000
1895.00,3.92113,20.029383,-0.000148,19.993476,0.9720,0.358,3.92113,0.00000
1896.00,3.92155,20.029336,-0.000148,19.993455,0.9720,0.358,3.92155,0.00000
1897.00,3.92114,20.029298,-0.000148,19.993406,0.9720,0.358,3.92114,0.00000
1898.00,3.92160,20.029341,-0.000145,19.993393,0.9719,0.358,3.92160,0.00000
1899.00,3.92169,20.029357,-0.000145,19.993367,0.9719,0.358,3.92169,0.00000
1900.00,3.92268,20.029364,-0.000146,19.993355,0.9719,0.358,3.92268,0.00000
1901.00,3.92256,20.029397,-0.000146,19.993361,0.9719,0.358,3.92256,0.00000
1902.00,3.92290,20.029450,-0.000149,19.993382,0.9719,0.358,3.92290,0.00000
1903.00,3.92303,20.029485,-0.000150,19.993439,0.9719,0.358,3.92303,0.00000
1904.00,3.92359,20.029446,-0.000147,19.993420,0.9718,0.358,3.92359,0.00000
1905.00,3.92432,20.029438,-0.000149,19.993384,0.9718,0.358,3.92432,0.00000
1906.00,3.92399,20.029466,-0.000149,19.993358,0.9718,0.358,3.92399,0.00000
1907.00,3.92329,20.029523,-0.000151,19.993413,0.9718,0.358,3.92329,0.00000
1908.00,3.92220,20.029494,-0.000153,19.993371,0.9718,0.359,3.92220,0.00000
1909.00,3.92152,20.029517,-0.000154,19.993334,0.9718,0.359,3.92152,0.00000
1910.00,3.92077,20.029487,-0.000151,19.993311,0.9717,0.359,3.92077,0.00000
1911.00,3.92148,20.029474,-0.000150,19.993337,0.9717,0.359,3.92148,0.00000
1912.00,3.92284,20.029490,-0.000151,19.993290,0.9717,0.359,3.92284,0.00000
1913.00,3.92304,20.029561,-0.000148,19.993329,0.9716,0.359,3.92304,0.00000
1914.00,3.92267,20.029530,-0.000146,19.993311,0.9716,0.359,3.92267,0.00000
1915.00,3.92158,20.029561,-0.000148,19.993296,0.9716,0.359,3.92158,0.00000
1916.00,3.92047,20.029562,-0.000150,19.993238,0.9716,0.359,3.92047,0.00000
1917.00,3.92052,20.029625,-0.000148,19.993327,0.9716,0.359,3.92052,0.00000
1918.00,3.92022,20.029647,-0.000153,19.993321,0.9715,0.359,3.92022,0.00000
1919.00,3.91988,20.029710,-0.000154,19.993341,0.9715,0.359,3.91988,0.00000
1920.00,3.92011,20.029715,-0.000152,19.993369,0.9715,0.359,3.92011,0.00000
1921.00,3.92068,20.029789,-0.000150,19.993436,0.9715,0.359,3.92068,0.00000
1922.00,3.91950,20.029758,-0.000152,19.993361,0.9715,0.359,3.91950,0.00000
1923.00,3.91971,20.029721,-0.000149,19.993299,0.9715,0.359,3.91971,0.00000
1924.00,3.92068,20.029685,-0.000149,19.993331,0.9715,0.359,3.92068,0.00000
1925.00,3.92053,20.029728,-0.000149,19.993357,0.9715,0.359,3.92053,0.00000
1926.00,3.91989,20.029746,-0.000151,19.993325,0.9715,0.360,3.91989,0.00000
1927.00,3.91999,20.029676,-0.000148,19.993266,0.9715,0.360,3.91999,0.00000
1928.00,3.92007,20.029734,-0.000149,19.993347,0.9715,0.360,3.92007,0.00000
1929.00,3.91946,20.029777,-0.000150,19.993342,0.9715,0.360,3.91946,0.00000
1930.00,3.91992,20.029838,-0.000152,19.993349,0.9715,0.360,3.91992,0.00000
1931.00,3.92036,20.029880,-0.000150,19.993391,0.9715,0.360,3.92036,0.00000
1932.00,3.91996,20.029979,-0.000153,19.993437,0.9715,0.360,3.91996,0.00000
1933.00,3.91870,20.030016,-0.000149,19.993354,0.9715,0.360,3.91870,0.00000
1934.00,3.91762,20.030144,-0.000144,19.993394,0.9715,0.360,3.91762,0.00000
1935.00,3.91660,20.030177,-0.000141,19.993376,0.9715,0.360,3.91660,0.00000
1936.00,3.91579,20.030238,-0.000141,19.993423,0.9715,0.360,3.91579,0.00000
1937.00,3.91594,20.030226,-0.000139,19.993402,0.9715,0.359,3.91594,0.00000
1938.00,3.91649,20.030227,-0.000142,19.993426,0.9715,0.360,3.91649,0.00000
1939.00,3.91735,20.030133,-0.000149,19.993376,0.9716,0.360,3.91735,0.00000
1940.00,3.91853,20.030134,-0.000152,19.993349,0.9716,0.360,3.91853,0.00000
1941.00,3.91926,20.030050,-0.000153,19.993257,0.9716,0.360,3.91926,0.00000
1942.00,3.92038,20.030044,-0.000154,19.993286,0.9716,0.360,3.92038,0.00000
1943.00,3.92188,20.030044,-0.000152,19.993297,0.9717,0.360,3.92188,0.00000
1944.00,3.92290,20.030090,-0.000151,19.993285,0.9717,0.360,3.92290,0.00000
1945.00,3.92421,20.030055,-0.000150,19.993289,0.9717,0.360,3.92421,0.00000
1946.00,3.92553,20.030137,-0.000149,19.993273,0.9717,0.360,3.92553,0.00000
1947.00,3.92545,20.030226,-0.000145,19.993278,0.9717,0.360,3.92545,0.00000
1948.00,3.92457,20.030311,-0.000146,19.993330,0.9717,0.360,3.92457,0.00000
1949.00,3.92460,20.030390,-0.000143,19.993363,0.9717,0.360,3.92460,0.00000
1950.00,3.92377,20.030467,-0.000143,19.993400,0.9717,0.360,3.92377,0.00000
1951.00,3.92287,20.030495,-0.000143,19.993434,0.9718,0.360,3.92287,0.00000
1952.00,3.92225,20.030472,-0.000146,19.993360,0.9718,0.361,3.92225,0.00000
1953.00,3.92252,20.030390,-0.000148,19.993275,0.9718,0.361,3.92252,0.00000
1954.00,3.92244,20.030350,-0.000150,19.993240,0.9718,0.361,3.92244,0.00000
1955.00,3.92218,20.030399,-0.000150,19.993252,0.9718,0.361,3.92218,0.00000
1956.00,3.92315,20.030428,-0.000150,19.993280,0.9718,0.361,3.92315,0.00000
1957.00,3.92390,20.030596,-0.000150,19.993390,0.9719,0.361,3.92390,0.00000
1958.00,3.92268,20.030617,-0.000149,19.993402,0.9719,0.361,3.92268,0.00000
1959.00,3.92225,20.030641,-0.000148,19.993402,0.9719,0.361,3.92225,0.00000
1960.00,3.92175,20.030624,-0.000151,19.993366,0.9719,0.361,3.92175,0.00000
1961.00,3.92087,20.030657,-0.000149,19.993369,0.9719,0.361,3.92087,0.00000
1962.00,3.92060,20.030615,-0.000149,19.993387,0.9719,0.361,3.92060,0.00000
1963.00,3.92199,20.030681,-0.000149,19.993379,0.9719,0.361,3.92199,0.00000
1964.00,3.92263,20.030731,-0.000150,19.993385,0.9719,0.362,3.92263,0.00000
1965.00,3.92303,20.030709,-0.000147,19.993372,0.9718,0.361,3.92303,0.00000
1966.00,3.92280,20.030703,-0.000146,19.993377,0.9718,0.361,3.92280,0.00000
1967.00,3.92310,20.030655,-0.000146,19.993312,0.9718,0.361,3.92310,0.00000
1968.00,3.92249,20.030656,-0.000145,19.993321,0.9718,0.361,3.92249,0.00000
1969.00,3.92253,20.030736,-0.000144,19.993398,0.9718,0.362,3.92253,0.00000
1970.00,3.92264,20.030857,-0.000147,19.993499,0.9717,0.362,3.92264,0.00000
1971.00,3.92221,20.030979,-0.000150,19.993557,0.9717,0.362,3.92221,0.00000
1972.00,3.92086,20.030985,-0.000152,19.993519,0.9717,0.362,3.92086,0.00000
1973.00,3.92077,20.031054,-0.000154,19.993543,0.9716,0.362,3.92077,0.00000
1974.00,3.91952,20.031041,-0.000155,19.993464,0.9716,0.362,3.91952,0.00000
1975.00,3.91864,20.031046,-0.000155,19.993400,0.9715,0.362,3.91864,0.00000
1976.00,3.91820,20.030955,-0.000152,19.993290,0.9715,0.362,3.91820,0.00000
1977.00,3.91850,20.031051,-0.000152,19.993394,0.9714,0.362,3.91850,0.00000
1978.00,3.91871,20.031010,-0.000151,19.993362,0.9714,0.363,3.91871,0.00000
1979.00,3.91924,20.031023,-0.000149,19.993402,0.9713,0.363,3.91924,0.00000
1980.00,3.92001,20.031000,-0.000149,19.993437,0.9713,0.363,3.92001,0.00000
1981.00,3.92041,20.031014,-0.000147,19.993432,0.9712,0.363,3.92041,0.00000
@11,2.5000,5.0, 1980.039 
1982.00,3.92061,20.031031,-0.000148,19.993380,0.9712,0.363,3.92061,0.00000
1983.00,3.91981,20.031114,-0.000145,19.993417,0.9711,0.363,3.91981,0.00000
1984.00,3.91840,20.031155,-0.000142,19.993403,0.9711,0.363,3.91840,0.00000
1985.00,3.91383,20.031174,-0.000140,19.993364,0.9710,0.362,3.91383,0.00000
1986.00,3.90622,20.031279,-0.000144,19.993474,0.9710,0.363,3.90622,0.00000
1987.00,3.89605,20.031310,-0.000146,19.993513,0.9710,0.363,3.89605,0.00000
1988.00,3.88449,20.031292,-0.000149,19.993470,0.9709,0.363,3.88449,0.00000
1989.00,3.87432,20.031233,-0.000152,19.993444,0.9709,0.363,3.87432,0.00000
1990.00,3.87029,20.031248,-0.000153,19.993467,0.9708,0.363,3.87029,0.00000
1991.00,3.87194,20.031224,-0.000150,19.993411,0.9708,0.363,3.87194,0.00000
1992.00,3.87809,20.031215,-0.000149,19.993382,0.9707,0.363,3.87809,0.00000
1993.00,3.88847,20.031268,-0.000149,19.993392,0.9707,0.363,3.88847,0.00000
1994.00,3.89850,20.031261,-0.000151,19.993378,0.9707,0.363,3.89850,0.00000
1995.00,3.90695,20.031288,-0.000154,19.993370,0.9706,0.363,3.90695,0.00000
1996.00,3.91354,20.031363,-0.000158,19.993411,0.9706,0.364,3.91354,0.00000
1997.00,3.91777,20.031471,-0.000156,19.993481,0.9706,0.364,3.91777,0.00000
1998.00,3.91921,20.031512,-0.000154,19.993535,0.9706,0.364,3.91921,0.00000
1999.00,3.92056,20.031516,-0.000156,19.993496,0.9706,0.364,3.92056,0.00000
2000.00,3.91948,20.031551,-0.000157,19.993490,0.9705,0.364,3.91948,0.00000
2001.00,3.91920,20.031483,-0.000158,19.993433,0.9704,0.364,3.91920,0.00000
2002.00,3.91882,20.031482,-0.000160,19.993429,0.9704,0.364,3.91882,0.00000
2003.00,3.91919,20.031481,-0.000163,19.993450,0.9703,0.364,3.91919,0.00000
2004.00,3.91901,20.031552,-0.000162,19.993506,0.9703,0.364,3.91901,0.00000
2005.00,3.91915,20.031583,-0.000160,19.993515,0.9702,0.364,3.91915,0.00000
2006.00,3.91928,20.031565,-0.000157,19.993469,0.9701,0.364,3.91928,0.00000
2007.00,3.91879,20.031504,-0.000154,19.993383,0.9701,0.364,3.91879,0.00000
2008.00,3.91875,20.031558,-0.000152,19.993386,0.9700,0.364,3.91875,0.00000
2009.00,3.91927,20.031606,-0.000151,19.993390,0.9699,0.364,3.91927,0.00000
2010.00,3.91972,20.031563,-0.000153,19.993332,0.9698,0.364,3.91972,0.00000
2011.00,3.91927,20.031671,-0.000157,19.993438,0.9698,0.364,3.91927,0.00000
2012.00,3.91988,20.031678,-0.000158,19.993446,0.9696,0.365,3.91988,0.00000
2013.00,3.92100,20.031642,-0.000158,19.993437,0.9695,0.365,3.92100,0.00000
2014.00,3.92207,20.031741,-0.000156,19.993529,0.9694,0.365,3.92207,0.00000
2015.00,3.92315,20.031806,-0.000152,19.993559,0.9693,0.365,3.92315,0.00000
2016.00,3.92322,20.031748,-0.000151,19.993481,0.9692,0.365,3.92322,0.00000
2017.00,3.92236,20.031760,-0.000153,19.993463,0.9691,0.365,3.92236,0.00000
2018.00,3.92094,20.031790,-0.000149,19.993377,0.9691,0.365,3.92094,0.00000
2019.00,3.91848,20.031728,-0.000149,19.993325,0.9690,0.365,3.91848,0.00000
2020.00,3.91834,20.031766,-0.000152,19.993350,0.9689,0.365,3.91834,0.00000
2021.00,3.91925,20.031749,-0.000149,19.993306,0.9688,0.365,3.91925,0.00000
2022.00,3.92030,20.031815,-0.000146,19.993307,0.9687,0.365,3.92030,0.00000
2023.00,3.92053,20.031813,-0.000147,19.993336,0.9686,0.365,3.92053,0.00000
2024.00,3.92202,20.031890,-0.000150,19.993321,0.9684,0.365,3.92202,0.00000
2025.00,3.92198,20.031950,-0.000149,19.993333,0.9684,0.365,3.92198,0.00000
2026.00,3.92098,20.032046,-0.000149,19.993385,0.9683,0.365,3.92098,0.00000
2027.00,3.92032,20.032059,-0.000151,19.993460,0.9683,0.365,3.92032,0.00000
2028.00,3.92067,20.032129,-0.000154,19.993498,0.9682,0.365,3.92067,0.00000
2029.00,3.91985,20.032104,-0.000152,19.993491,0.9681,0.365,3.91985,0.00000
2030.00,3.91891,20.032060,-0.000153,19.993483,0.9680,0.365,3.91891,0.00000
2031.00,3.91898,20.032079,-0.000153,19.993495,0.9680,0.365,3.91898,0.00000
2032.00,3.91933,20.032059,-0.000153,19.993422,0.9679,0.365,3.91933,0.00000
2033.00,3.91911,20.032058,-0.000154,19.993371,0.9678,0.365,3.91911,0.00000
2034.00,3.91881,20.031993,-0.000155,19.993309,0.9677,0.365,3.91881,0.00000
2035.00,3.91832,20.032069,-0.000154,19.993354,0.9676,0.365,3.91832,0.00000
2036.00,3.91788,20.032088,-0.000153,19.993374,0.9676,0.365,3.91788,0.00000
2037.00,3.91750,20.032117,-0.000154,19.993425,0.9675,0.366,3.91750,0.00000
2038.00,3.91741,20.032045,-0.000152,19.993413,0.9674,0.365,3.91741,0.00000
2039.00,3.91872,20.032184,-0.000151,19.993519,0.9673,0.365,3.91872,0.00000
2040.00,3.91979,20.032137,-0.000154,19.993414,0.9672,0.366,3.91979,0.00000
2041.00,3.92035,20.032117,-0.000159,19.993348,0.9672,0.366,3.92035,0.00000
2042.00,3.92084,20.032196,-0.000161,19.993364,0.9671,0.366,3.92084,0.00000
2043.00,3.92127,20.032281,-0.000162,19.993334,0.9670,0.366,3.92127,0.00000
2044.00,3.92108,20.032261,-0.000164,19.993270,0.9669,0.366,3.92108,0.00000
2045.00,3.92168,20.032288,-0.000165,19.993262,0.9668,0.366,3.92168,0.00000
2046.00,3.92176,20.032387,-0.000161,19.993295,0.9667,0.366,3.92176,0.00000
2047.00,3.92197,20.032386,-0.000163,19.993209,0.9667,0.367,3.92197,0.00000
2048.00,3.92223,20.032504,-0.000164,19.993309,0.9666,0.367,3.92223,0.00000
2049.00,3.92237,20.032572,-0.000161,19.993374,0.9666,0.367,3.92237,0.00000
2050.00,3.92180,20.032586,-0.000162,19.993378,0.9665,0.367,3.92180,0.00000
2051.00,3.92239,20.032570,-0.000163,19.993324,0.9665,0.367,3.92239,0.00000
2052.00,3.92216,20.032572,-0.000160,19.993376,0.9665,0.367,3.92216,0.00000
2053.00,3.92176,20.032474,-0.000160,19.993271,0.9665,0.367,3.92176,0.00000
2054.00,3.92164,20.032411,-0.000161,19.993166,0.9665,0.367,3.92164,0.00000
2055.00,3.92230,20.032390,-0.000160,19.993127,0.9665,0.367,3.92230,0.00000
2056.00,3.92235,20.032403,-0.000163,19.993168,0.9665,0.367,3.92235,0.00000
2057.00,3.92252,20.032446,-0.000161,19.993131,0.9665,0.367,3.92252,0.00000
2058.00,3.92320,20.032480,-0.000159,19.993166,0.9665,0.367,3.92320,0.00000
2059.00,3.92404,20.032503,-0.000162,19.993196,0.9665,0.367,3.92404,0.00000
2060.00,3.92356,20.032485,-0.000159,19.993192,0.9665,0.367,3.92356,0.00000
2061.00,3.92365,20.032560,-0.000155,19.993205,0.9666,0.367,3.92365,0.00000
2062.00,3.92423,20.032542,-0.000156,19.993195,0.9666,0.367,3.92423,0.00000
2063.00,3.92359,20.032609,-0.000159,19.993245,0.9666,0.367,3.92359,0.00000
2064.00,3.92239,20.032638,-0.000159,19.993253,0.9666,0.367,3.92239,0.00000
2065.00,3.92303,20.032676,-0.000161,19.993283,0.9666,0.367,3.92303,0.00000
2066.00,3.92272,20.032675,-0.000167,19.993303,0.9667,0.368,3.92272,0.00000
2067.00,3.92256,20.032765,-0.000170,19.993370,0.9667,0.368,3.92256,0.00000
2068.00,3.92225,20.032786,-0.000169,19.993364,0.9667,0.368,3.92225,0.00000
2069.00,3.92167,20.032789,-0.000169,19.993316,0.9668,0.368,3.92167,0.00000
2070.00,3.92134,20.032871,-0.000169,19.993331,0.9668,0.368,3.92134,0.00000
2071.00,3.92052,20.032898,-0.000163,19.993304,0.9668,0.368,3.92052,0.00000
2072.00,3.91916,20.032904,-0.000161,19.993300,0.9668,0.368,3.91916,0.00000
2073.00,3.91985,20.032946,-0.000162,19.993293,0.9669,0.368,3.91985,0.00000
2074.00,3.92057,20.032996,-0.000161,19.993351,0.9669,0.368,3.92057,0.00000
2075.00,3.91999,20.033026,-0.000158,19.993359,0.9669,0.368,3.91999,0.00000
2076.00,3.92027,20.033053,-0.000159,19.993360,0.9669,0.368,3.92027,0.00000
2077.00,3.92173,20.033005,-0.000157,19.993287,0.9669,0.368,3.92173,0.00000
2078.00,3.92172,20.033036,-0.000152,19.993315,0.9670,0.368,3.92172,0.00000
2079.00,3.92178,20.033042,-0.000153,19.993290,0.9670,0.368,3.92178,0.00000
2080.00,3.92201,20.033036,-0.000157,19.993274,0.9670,0.368,3.92201,0.00000
2081.00,3.92212,20.033046,-0.000162,19.993300,0.9670,0.369,3.92212,0.00000
2082.00,3.92165,20.033124,-0.000162,19.993310,0.9671,0.369,3.92165,0.00000
2083.00,3.92052,20.033081,-0.000162,19.993224,0.9671,0.369,3.92052,0.00000
2084.00,3.91950,20.033111,-0.000162,19.993239,0.9672,0.369,3.91950,0.00000
2085.00,3.91918,20.033150,-0.000162,19.993254,0.9672,0.369,3.91918,0.00000
2086.00,3.91882,20.033142,-0.000159,19.993234,0.9672,0.369,3.91882,0.00000
2087.00,3.91744,20.033180,-0.000158,19.993239,0.9672,0.369,3.91744,0.00000
2088.00,3.91837,20.033258,-0.000161,19.993291,0.9672,0.369,3.91837,0.00000
2089.00,3.91978,20.033290,-0.000155,19.993303,0.9672,0.369,3.91978,0.00000
2090.00,3.92076,20.033285,-0.000152,19.993303,0.9672,0.369,3.92076,0.00000
2091.00,3.92142,20.033288,-0.000154,19.993275,0.9672,0.369,3.92142,0.00000
2092.00,3.92216,20.033229,-0.000156,19.993285,0.9672,0.369,3.92216,0.00000
2093.00,3.92169,20.033238,-0.000154,19.993340,0.9672,0.369,3.92169,0.00000
2094.00,3.92030,20.033290,-0.000158,19.993378,0.9672,0.369,3.92030,0.00000
2095.00,3.91967,20.033302,-0.000157,19.993339,0.9672,0.369,3.91967,0.00000
2096.00,3.91922,20.033289,-0.000153,19.993309,0.9673,0.369,3.91922,0.00000
2097.00,3.91906,20.033346,-0.000152,19.993311,0.9673,0.369,3.91906,0.00000
2098.00,3.91848,20.033318,-0.000150,19.993255,0.9673,0.369,3.91848,0.00000
2099.00,3.91907,20.033329,-0.000148,19.993251,0.9673,0.369,3.91907,0.00000
2100.00,3.91899,20.033372,-0.000148,19.993334,0.9673,0.369,3.91899,0.00000
2101.00,3.91939,20.033420,-0.000148,19.993326,0.9673,0.369,3.91939,0.00000
2102.00,3.92036,20.033455,-0.000147,19.993352,0.9673,0.369,3.92036,0.00000
2103.00,3.92101,20.033490,-0.000145,19.993360,0.9673,0.369,3.92101,0.00000
2104.00,3.92093,20.033479,-0.000146,19.993309,0.9673,0.369,3.92093,0.00000
2105.00,3.92048,20.033531,-0.000147,19.993287,0.9673,0.370,3.92048,0.00000
2106.00,3.92088,20.033544,-0.000147,19.993323,0.9673,0.370,3.92088,0.00000
2107.00,3.92048,20.033600,-0.000146,19.993337,0.9673,0.370,3.92048,0.00000
2108.00,3.92094,20.033655,-0.000149,19.993370,0.9673,0.370,3.92094,0.00000
2109.00,3.92214,20.033664,-0.000149,19.993308,0.9672,0.370,3.92214,0.00000
2110.00,3.92251,20.033589,-0.000148,19.993207,0.9672,0.370,3.92251,0.00000
2111.00,3.92123,20.033631,-0.000149,19.993248,0.9672,0.370,3.92123,0.00000
2112.00,3.92062,20.033544,-0.000147,19.993104,0.9672,0.370,3.92062,0.00000
2113.00,3.91987,20.033520,-0.000149,19.992977,0.9672,0.370,3.91987,0.00000
2114.00,3.91789,20.033611,-0.000149,19.993041,0.9672,0.370,3.91789,0.00000
2115.00,3.91648,20.033758,-0.000147,19.993188,0.9672,0.370,3.91648,0.00000
2116.00,3.91606,20.033783,-0.000144,19.993148,0.9672,0.370,3.91606,0.00000
2117.00,3.91634,20.033912,-0.000145,19.993325,0.9672,0.370,3.91634,0.00000
2118.00,3.91607,20.033971,-0.000143,19.993373,0.9672,0.370,3.91607,0.00000
2119.00,3.91565,20.034010,-0.000142,19.993402,0.9671,0.370,3.91565,0.00000
2120.00,3.91668,20.033924,-0.000142,19.993258,0.9671,0.370,3.91668,0.00000
2121.00,3.91789,20.033882,-0.000142,19.993243,0.9671,0.370,3.91789,0.00000
2122.00,3.91901,20.033870,-0.000144,19.993153,0.9670,0.370,3.91901,0.00000
2123.00,3.92129,20.033898,-0.000145,19.993206,0.9670,0.370,3.92129,0.00000
2124.00,3.92402,20.033829,-0.000146,19.993187,0.9669,0.370,3.92402,0.00000
2125.00,3.92470,20.033827,-0.000149,19.993201,0.9669,0.371,3.92470,0.00000
2126.00,3.92483,20.033909,-0.000152,19.993200,0.9668,0.371,3.92483,0.00000
2127.00,3.92388,20.033885,-0.000152,19.993184,0.9668,0.371,3.92388,0.00000
2128.00,3.92309,20.033808,-0.000149,19.993055,0.9668,0.371,3.92309,0.00000
2129.00,3.92166,20.033854,-0.000148,19.993034,0.9668,0.371,3.92166,0.00000
2130.00,3.92062,20.033945,-0.000148,19.993097,0.9668,0.371,3.92062,0.00000
2131.00,3.92062,20.033968,-0.000146,19.993093,0.9668,0.371,3.92062,0.00000
2132.00,3.92102,20.034013,-0.000144,19.993152,0.9667,0.371,3.92102,0.00000
2133.00,3.92059,20.034208,-0.000147,19.993334,0.9667,0.371,3.92059,0.00000
2134.00,3.92089,20.034199,-0.000147,19.993296,0.9667,0.371,3.92089,0.00000
2135.00,3.92142,20.034255,-0.000144,19.993287,0.9666,0.371,3.92142,0.00000
2136.00,3.92128,20.034220,-0.000143,19.993282,0.9666,0.371,3.92128,0.00000
2137.00,3.92127,20.034259,-0.000144,19.993255,0.9665,0.371,3.92127,0.00000
2138.00,3.92042,20.034098,-0.000142,19.993110,0.9664,0.371,3.92042,0.00000
2139.00,3.92050,20.034119,-0.000145,19.993132,0.9664,0.371,3.92050,0.00000
2140.00,3.92034,20.034118,-0.000144,19.993153,0.9663,0.371,3.92034,0.00000
2141.00,3.91950,20.034185,-0.000147,19.993214,0.9663,0.371,3.91950,0.00000
2142.00,3.91878,20.034198,-0.000145,19.993257,0.9662,0.371,3.91878,0.00000
2143.00,3.91886,20.034278,-0.000145,19.993296,0.9662,0.371,3.91886,0.00000
2144.00,3.91838,20.034251,-0.000144,19.993307,0.9662,0.371,3.91838,0.00000
2145.00,3.91875,20.034235,-0.000148,19.993267,0.9661,0.371,3.91875,0.00000
2146.00,3.91988,20.034244,-0.000149,19.993251,0.9660,0.371,3.91988,0.00000
2147.00,3.92071,20.034245,-0.000150,19.993242,0.9660,0.372,3.92071,0.00000
2148.00,3.92133,20.034220,-0.000152,19.993202,0.9659,0.372,3.92133,0.00000
2149.00,3.92226,20.034308,-0.000153,19.993182,0.9659,0.372,3.92226,0.00000
2150.00,3.92298,20.034407,-0.000153,19.993183,0.9658,0.372,3.92298,0.00000
2151.00,3.92273,20.034515,-0.000156,19.993236,0.9658,0.372,3.92273,0.00000
2152.00,3.92269,20.034541,-0.000154,19.993209,0.9658,0.372,3.92269,0.00000
2153.00,3.92231,20.034638,-0.000153,19.993275,0.9657,0.372,3.92231,0.00000
2154.00,3.92141,20.034655,-0.000151,19.993315,0.9657,0.372,3.92141,0.00000
2155.00,3.92140,20.034629,-0.000148,19.993361,0.9657,0.372,3.92140,0.00000
2156.00,3.92150,20.034545,-0.000146,19.993297,0.9656,0.372,3.92150,0.00000
2157.00,3.92168,20.034575,-0.000147,19.993315,0.9656,0.372,3.92168,0.00000
2158.00,3.92140,20.034538,-0.000148,19.993311,0.9655,0.372,3.92140,0.00000
2159.00,3.92060,20.034618,-0.000147,19.993363,0.9655,0.372,3.92060,0.00000
2160.00,3.91905,20.034653,-0.000152,19.993399,0.9655,0.373,3.91905,0.00000
2161.00,3.91804,20.034707,-0.000153,19.993405,0.9654,0.373,3.91804,0.00000
2162.00,3.91825,20.034796,-0.000154,19.993467,0.9654,0.373,3.91825,0.00000
2163.00,3.91892,20.034806,-0.000152,19.993445,0.9653,0.373,3.91892,0.00000
2164.00,3.91968,20.034707,-0.000154,19.993390,0.9653,0.373,3.91968,0.00000
2165.00,3.92000,20.034753,-0.000151,19.993393,0.9653,0.373,3.92000,0.00000
2166.00,3.92079,20.034787,-0.000151,19.993390,0.9652,0.373,3.92079,0.00000
2167.00,3.91966,20.034752,-0.000150,19.993341,0.9652,0.373,3.91966,0.00000
2168.00,3.91938,20.034855,-0.000152,19.993415,0.9651,0.373,3.91938,0.00000
2169.00,3.92064,20.034924,-0.000150,19.993404,0.9651,0.373,3.92064,0.00000
2170.00,3.92131,20.034921,-0.000150,19.993347,0.9650,0.373,3.92131,0.00000
2171.00,3.92107,20.034926,-0.000146,19.993375,0.9649,0.373,3.92107,0.00000
2172.00,3.92150,20.034951,-0.000145,19.993359,0.9649,0.373,3.92150,0.00000
2173.00,3.92209,20.034908,-0.000144,19.993259,0.9648,0.373,3.92209,0.00000
2174.00,3.92056,20.035003,-0.000144,19.993333,0.9648,0.373,3.92056,0.00000
2175.00,3.92037,20.035062,-0.000144,19.993400,0.9647,0.373,3.92037,0.00000
2176.00,3.91919,20.035151,-0.000142,19.993361,0.9646,0.373,3.91919,0.00000
2177.00,3.91851,20.035096,-0.000143,19.993287,0.9645,0.373,3.91851,0.00000
2178.00,3.91692,20.035141,-0.000145,19.993372,0.9645,0.373,3.91692,0.00000
2179.00,3.91658,20.035132,-0.000146,19.993319,0.9644,0.373,3.91658,0.00000
2180.00,3.91678,20.035071,-0.000147,19.993252,0.9644,0.373,3.91678,0.00000
2181.00,3.91839,20.035054,-0.000151,19.993305,0.9643,0.374,3.91839,0.00000
@12,2.5000,5.0, 2180.095 
2182.00,3.91973,20.035194,-0.000153,19.993384,0.9642,0.374,3.91973,0.00000
2183.00,3.92084,20.035248,-0.000155,19.993408,0.9642,0.374,3.92084,0.00000
2184.00,3.92015,20.035311,-0.000154,19.993480,0.9641,0.374,3.92015,0.00000
2185.00,3.91604,20.035393,-0.000154,19.993486,0.9641,0.374,3.91604,0.00000
2186.00,3.90906,20.035417,-0.000153,19.993439,0.9640,0.374,3.90906,0.00000
2187.00,3.89896,20.035425,-0.000152,19.993445,0.9640,0.374,3.89896,0.00000
2188.00,3.88737,20.035386,-0.000149,19.993367,0.9640,0.374,3.88737,0.00000
2189.00,3.87803,20.035309,-0.000150,19.993304,0.9639,0.374,3.87803,0.00000
2190.00,3.87380,20.035301,-0.000153,19.993364,0.9639,0.374,3.87380,0.00000
2191.00,3.87380,20.035275,-0.000156,19.993371,0.9639,0.374,3.87380,0.00000
2192.00,3.87925,20.035238,-0.000156,19.993343,0.9639,0.374,3.87925,0.00000
2193.00,3.88865,20.035332,-0.000156,19.993370,0.9639,0.375,3.88865,0.00000
2194.00,3.89806,20.035364,-0.000156,19.993339,0.9639,0.375,3.89806,0.00000
2195.00,3.90537,20.035401,-0.000151,19.993303,0.9639,0.375,3.90537,0.00000
2196.00,3.91182,20.035416,-0.000151,19.993287,0.9639,0.375,3.91182,0.00000
2197.00,3.91646,20.035461,-0.000151,19.993306,0.9638,0.375,3.91646,0.00000
2198.00,3.91878,20.035466,-0.000150,19.993342,0.9638,0.375,3.91878,0.00000
2199.00,3.92078,20.035463,-0.000154,19.993329,0.9638,0.375,3.92078,0.00000
2200.00,3.92194,20.035422,-0.000154,19.993278,0.9637,0.375,3.92194,0.00000
2201.00,3.92152,20.035493,-0.000153,19.993328,0.9638,0.375,3.92152,0.00000
2202.00,3.91997,20.035526,-0.000152,19.993354,0.9638,0.375,3.91997,0.00000
2203.00,3.91910,20.035563,-0.000151,19.993381,0.9638,0.375,3.91910,0.00000
2204.00,3.91879,20.035586,-0.000149,19.993400,0.9639,0.375,3.91879,0.00000
2205.00,3.91855,20.035609,-0.000149,19.993408,0.9639,0.375,3.91855,0.00000
2206.00,3.91910,20.035627,-0.000151,19.993408,0.9639,0.375,3.91910,0.00000
2207.00,3.91997,20.035594,-0.000152,19.993349,0.9639,0.375,3.91997,0.00000
2208.00,3.92076,20.035455,-0.000155,19.993232,0.9639,0.375,3.92076,0.00000
2209.00,3.92092,20.035514,-0.000154,19.993219,0.9640,0.375,3.92092,0.00000
2210.00,3.92032,20.035622,-0.000156,19.993268,0.9640,0.375,3.92032,0.00000
2211.00,3.92033,20.035643,-0.000158,19.993210,0.9640,0.376,3.92033,0.00000
2212.00,3.92044,20.035668,-0.000158,19.993222,0.9640,0.376,3.92044,0.00000
2213.00,3.91921,20.035748,-0.000159,19.993264,0.9641,0.376,3.91921,0.00000
2214.00,3.91844,20.035768,-0.000157,19.993279,0.9641,0.376,3.91844,0.00000
2215.00,3.91862,20.035697,-0.000154,19.993239,0.9641,0.376,3.91862,0.00000
2216.00,3.91837,20.035687,-0.000151,19.993311,0.9641,0.376,3.91837,0.00000
2217.00,3.91773,20.035745,-0.000150,19.993342,0.9642,0.376,3.91773,0.00000
2218.00,3.91827,20.035782,-0.000147,19.993297,0.9642,0.376,3.91827,0.00000
2219.00,3.91769,20.035822,-0.000145,19.993300,0.9642,0.376,3.91769,0.00000
2220.00,3.91737,20.035912,-0.000145,19.993318,0.9642,0.376,3.91737,0.00000
2221.00,3.91726,20.035896,-0.000143,19.993197,0.9642,0.376,3.91726,0.00000
2222.00,3.91762,20.035955,-0.000144,19.993189,0.9642,0.376,3.91762,0.00000
2223.00,3.91782,20.036040,-0.000146,19.993226,0.9643,0.376,3.91782,0.00000
2224.00,3.91815,20.036053,-0.000148,19.993221,0.9643,0.376,3.91815,0.00000
2225.00,3.91851,20.036081,-0.000150,19.993237,0.9643,0.376,3.91851,0.00000
2226.00,3.91813,20.036124,-0.000152,19.993308,0.9643,0.376,3.91813,0.00000
2227.00,3.91820,20.036120,-0.000151,19.993301,0.9643,0.376,3.91820,0.00000
2228.00,3.91765,20.036066,-0.000148,19.993277,0.9643,0.376,3.91765,0.00000
2229.00,3.91783,20.036079,-0.000150,19.993249,0.9644,0.376,3.91783,0.00000
2230.00,3.91700,20.035994,-0.000150,19.993168,0.9644,0.376,3.91700,0.00000
2231.00,3.91671,20.036068,-0.000147,19.993209,0.9644,0.376,3.91671,0.00000
2232.00,3.91566,20.036106,-0.000143,19.993241,0.9645,0.376,3.91566,0.00000
2233.00,3.91551,20.036186,-0.000143,19.993281,0.9645,0.376,3.91551,0.00000
2234.00,3.91506,20.036236,-0.000139,19.993341,0.9645,0.376,3.91506,0.00000
2235.00,3.91624,20.036347,-0.000136,19.993418,0.9645,0.376,3.91624,0.00000
2236.00,3.91732,20.036343,-0.000136,19.993356,0.9645,0.376,3.91732,0.00000
2237.00,3.91789,20.036398,-0.000142,19.993370,0.9645,0.376,3.91789,0.00000
2238.00,3.91882,20.036432,-0.000143,19.993394,0.9645,0.376,3.91882,0.00000
2239.00,3.91944,20.036440,-0.000146,19.993435,0.9645,0.377,3.91944,0.00000
2240.00,3.91941,20.036447,-0.000148,19.993427,0.9645,0.377,3.91941,0.00000
2241.00,3.91878,20.036437,-0.000147,19.993427,0.9645,0.377,3.91878,0.00000
2242.00,3.91896,20.036339,-0.000144,19.993364,0.9645,0.377,3.91896,0.00000
2243.00,3.91832,20.036283,-0.000145,19.993314,0.9645,0.377,3.91832,0.00000
2244.00,3.91820,20.036268,-0.000142,19.993244,0.9645,0.376,3.91820,0.00000
2245.00,3.91916,20.036234,-0.000141,19.993207,0.9644,0.376,3.91916,0.00000
2246.00,3.92027,20.036284,-0.000143,19.993244,0.9644,0.376,3.92027,0.00000
2247.00,3.92085,20.036361,-0.000148,19.993328,0.9644,0.377,3.92085,0.00000
2248.00,3.92188,20.036480,-0.000151,19.993411,0.9644,0.377,3.92188,0.00000
2249.00,3.92181,20.036502,-0.000155,19.993402,0.9644,0.377,3.92181,0.00000
2250.00,3.92094,20.036555,-0.000159,19.993434,0.9644,0.378,3.92094,0.00000
2251.00,3.92045,20.036613,-0.000157,19.993471,0.9644,0.378,3.92045,0.00000
2252.00,3.92061,20.036610,-0.000154,19.993428,0.9644,0.378,3.92061,0.00000
2253.00,3.92053,20.036501,-0.000152,19.993325,0.9643,0.378,3.92053,0.00000
2254.00,3.92185,20.036542,-0.000148,19.993376,0.9643,0.378,3.92185,0.00000
2255.00,3.92206,20.036613,-0.000146,19.993405,0.9642,0.378,3.92206,0.00000
2256.00,3.92197,20.036625,-0.000148,19.993440,0.9642,0.378,3.92197,0.00000
2257.00,3.92160,20.036669,-0.000150,19.993438,0.9642,0.378,3.92160,0.00000
2258.00,3.92211,20.036722,-0.000147,19.993445,0.9642,0.378,3.92211,0.00000
2259.00,3.92111,20.036733,-0.000150,19.993415,0.9642,0.378,3.92111,0.00000
2260.00,3.92053,20.036659,-0.000150,19.993347,0.9641,0.378,3.92053,0.00000
2261.00,3.92003,20.036686,-0.000148,19.993291,0.9641,0.378,3.92003,0.00000
2262.00,3.91961,20.036681,-0.000143,19.993289,0.9641,0.378,3.91961,0.00000
2263.00,3.91873,20.036748,-0.000144,19.993361,0.9641,0.378,3.91873,0.00000
2264.00,3.91873,20.036829,-0.000141,19.993386,0.9641,0.378,3.91873,0.00000
2265.00,3.91900,20.036914,-0.000140,19.993406,0.9641,0.378,3.91900,0.00000
2266.00,3.91943,20.036923,-0.000140,19.993372,0.9640,0.378,3.91943,0.00000
2267.00,3.91884,20.036959,-0.000145,19.993311,0.9640,0.378,3.91884,0.00000
2268.00,3.91785,20.036971,-0.000146,19.993260,0.9640,0.378,3.91785,0.00000
2269.00,3.91749,20.036908,-0.000146,19.993229,0.9640,0.378,3.91749,0.00000
2270.00,3.91717,20.036959,-0.000148,19.993265,0.9640,0.378,3.91717,0.00000
2271.00,3.91765,20.036929,-0.000152,19.993245,0.9639,0.379,3.91765,0.00000
2272.00,3.91896,20.036898,-0.000152,19.993259,0.9639,0.379,3.91896,0.00000
2273.00,3.92023,20.036928,-0.000152,19.993271,0.9639,0.379,3.92023,0.00000
2274.00,3.92017,20.037044,-0.000152,19.993339,0.9639,0.379,3.92017,0.00000
2275.00,3.91968,20.036958,-0.000153,19.993297,0.9638,0.379,3.91968,0.00000
2276.00,3.91908,20.037043,-0.000149,19.993369,0.9638,0.379,3.91908,0.00000
2277.00,3.91906,20.037156,-0.000144,19.993422,0.9638,0.379,3.91906,0.00000
2278.00,3.91866,20.037176,-0.000144,19.993434,0.9638,0.379,3.91866,0.00000
2279.00,3.91881,20.037122,-0.000143,19.993397,0.9638,0.379,3.91881,0.00000
2280.00,3.91864,20.037193,-0.000143,19.993425,0.9638,0.379,3.91864,0.00000
2281.00,3.91846,20.037194,-0.000142,19.993428,0.9638,0.379,3.91846,0.00000
2282.00,3.91774,20.037173,-0.000144,19.993442,0.9638,0.379,3.91774,0.00000
2283.00,3.91811,20.037170,-0.000145,19.993476,0.9638,0.379,3.91811,0.00000
2284.00,3.91910,20.037186,-0.000144,19.993494,0.9637,0.379,3.91910,0.00000
2285.00,3.92022,20.037225,-0.000142,19.993512,0.9637,0.379,3.92022,0.00000
2286.00,3.92028,20.037280,-0.000144,19.993555,0.9637,0.379,3.92028,0.00000
2287.00,3.92015,20.037286,-0.000142,19.993523,0.9637,0.379,3.92015,0.00000
2288.00,3.91954,20.037372,-0.000141,19.993543,0.9636,0.379,3.91954,0.00000
2289.00,3.91806,20.037438,-0.000140,19.993538,0.9636,0.379,3.91806,0.00000
2290.00,3.91712,20.037409,-0.000140,19.993507,0.9636,0.379,3.91712,0.00000
2291.00,3.91626,20.037297,-0.000142,19.993381,0.9635,0.379,3.91626,0.00000
2292.00,3.91536,20.037365,-0.000142,19.993387,0.9635,0.379,3.91536,0.00000
2293.00,3.91437,20.037343,-0.000142,19.993330,0.9634,0.379,3.91437,0.00000
2294.00,3.91438,20.037290,-0.000145,19.993241,0.9634,0.379,3.91438,0.00000
2295.00,3.91451,20.037408,-0.000145,19.993310,0.9633,0.379,3.91451,0.00000
2296.00,3.91516,20.037471,-0.000143,19.993338,0.9633,0.379,3.91516,0.00000
2297.00,3.91599,20.037424,-0.000143,19.993309,0.9632,0.379,3.91599,0.00000
2298.00,3.91736,20.037401,-0.000143,19.993320,0.9631,0.379,3.91736,0.00000
2299.00,3.91862,20.037454,-0.000143,19.993396,0.9631,0.380,3.91862,0.00000
2300.00,3.91936,20.037371,-0.000147,19.993326,0.9630,0.380,3.91936,0.00000
2301.00,3.91983,20.037385,-0.000150,19.993378,0.9629,0.380,3.91983,0.00000
2302.00,3.92037,20.037368,-0.000150,19.993385,0.9629,0.380,3.92037,0.00000
2303.00,3.92034,20.037391,-0.000154,19.993377,0.9628,0.380,3.92034,0.00000
2304.00,3.91992,20.037392,-0.000151,19.993374,0.9628,0.380,3.91992,0.00000
2305.00,3.91968,20.037431,-0.000148,19.993400,0.9627,0.380,3.91968,0.00000
2306.00,3.91987,20.037507,-0.000143,19.993386,0.9627,0.380,3.91987,0.00000
2307.00,3.91990,20.037594,-0.000143,19.993373,0.9626,0.380,3.91990,0.00000
2308.00,3.92069,20.037657,-0.000141,19.993395,0.9626,0.380,3.92069,0.00000
2309.00,3.92189,20.037704,-0.000142,19.993376,0.9625,0.380,3.92189,0.00000
2310.00,3.92229,20.037713,-0.000145,19.993318,0.9625,0.380,3.92229,0.00000
2311.00,3.92271,20.037698,-0.000146,19.993281,0.9624,0.380,3.92271,0.00000
2312.00,3.92311,20.037632,-0.000148,19.993256,0.9623,0.380,3.92311,0.00000
2313.00,3.92279,20.037618,-0.000145,19.993237,0.9623,0.380,3.92279,0.00000
2314.00,3.92221,20.037693,-0.000143,19.993313,0.9622,0.380,3.92221,0.00000
2315.00,3.92329,20.037745,-0.000142,19.993352,0.9622,0.380,3.92329,0.00000
2316.00,3.92356,20.037758,-0.000141,19.993337,0.9621,0.380,3.92356,0.00000
2317.00,3.92311,20.037754,-0.000141,19.993315,0.9621,0.380,3.92311,0.00000
2318.00,3.92234,20.037763,-0.000147,19.993313,0.9621,0.381,3.92234,0.00000
2319.00,3.92160,20.037720,-0.000152,19.993236,0.9620,0.381,3.92160,0.00000
2320.00,3.91991,20.037743,-0.000152,19.993183,0.9620,0.381,3.91991,0.00000
2321.00,3.91931,20.037694,-0.000156,19.993154,0.9620,0.381,3.91931,0.00000
2322.00,3.91942,20.037810,-0.000156,19.993197,0.9620,0.381,3.91942,0.00000
2323.00,3.91947,20.037831,-0.000152,19.993151,0.9620,0.381,3.91947,0.00000
2324.00,3.91942,20.037840,-0.000149,19.993118,0.9620,0.381,3.91942,0.00000
2325.00,3.91882,20.037902,-0.000146,19.993186,0.9620,0.381,3.91882,0.00000
2326.00,3.91679,20.037979,-0.000145,19.993219,0.9620,0.381,3.91679,0.00000
2327.00,3.91657,20.037988,-0.000145,19.993237,0.9620,0.381,3.91657,0.00000
2328.00,3.91687,20.038008,-0.000145,19.993282,0.9619,0.381,3.91687,0.00000
2329.00,3.91671,20.038087,-0.000146,19.993359,0.9619,0.381,3.91671,0.00000
2330.00,3.91738,20.038064,-0.000149,19.993338,0.9619,0.381,3.91738,0.00000
2331.00,3.91922,20.038139,-0.000150,19.993380,0.9619,0.382,3.91922,0.00000
2332.00,3.91917,20.038233,-0.000150,19.993448,0.9619,0.382,3.91917,0.00000
2333.00,3.91910,20.038266,-0.000149,19.993409,0.9618,0.382,3.91910,0.00000
2334.00,3.91939,20.038243,-0.000150,19.993333,0.9618,0.382,3.91939,0.00000
2335.00,3.91977,20.038264,-0.000147,19.993338,0.9617,0.382,3.91977,0.00000
2336.00,3.92049,20.038261,-0.000148,19.993313,0.9617,0.382,3.92049,0.00000
2337.00,3.92084,20.038158,-0.000150,19.993188,0.9617,0.382,3.92084,0.00000
2338.00,3.92043,20.038226,-0.000153,19.993225,0.9617,0.382,3.92043,0.00000
2339.00,3.92001,20.038189,-0.000153,19.993220,0.9617,0.382,3.92001,0.00000
2340.00,3.91940,20.038257,-0.000149,19.993240,0.9617,0.382,3.91940,0.00000
2341.00,3.91822,20.038307,-0.000147,19.993306,0.9617,0.382,3.91822,0.00000
2342.00,3.91796,20.038412,-0.000146,19.993379,0.9617,0.382,3.91796,0.00000
2343.00,3.91860,20.038437,-0.000142,19.993405,0.9617,0.382,3.91860,0.00000
2344.00,3.91926,20.038555,-0.000138,19.993443,0.9618,0.382,3.91926,0.00000
2345.00,3.91951,20.038542,-0.000139,19.993399,0.9617,0.382,3.91951,0.00000
2346.00,3.92023,20.038531,-0.000139,19.993317,0.9617,0.382,3.92023,0.00000
2347.00,3.92018,20.038556,-0.000135,19.993313,0.9617,0.382,3.92018,0.00000
2348.00,3.91967,20.038567,-0.000134,19.993249,0.9618,0.382,3.91967,0.00000
2349.00,3.91981,20.038661,-0.000141,19.993335,0.9618,0.382,3.91981,0.00000
2350.00,3.92090,20.038667,-0.000148,19.993371,0.9619,0.382,3.92090,0.00000
2351.00,3.92074,20.038727,-0.000148,19.993426,0.9619,0.383,3.92074,0.00000
2352.00,3.92126,20.038727,-0.000153,19.993414,0.9619,0.383,3.92126,0.00000
2353.00,3.92111,20.038756,-0.000153,19.993461,0.9620,0.383,3.92111,0.00000
2354.00,3.91982,20.038645,-0.000148,19.993338,0.9620,0.383,3.91982,0.00000
2355.00,3.91876,20.038584,-0.000146,19.993237,0.9620,0.383,3.91876,0.00000
2356.00,3.91857,20.038611,-0.000149,19.993245,0.9620,0.383,3.91857,0.00000
2357.00,3.91810,20.038574,-0.000149,19.993196,0.9620,0.383,3.91810,0.00000
2358.00,3.91772,20.038647,-0.000150,19.993244,0.9620,0.383,3.91772,0.00000
2359.00,3.91884,20.038680,-0.000152,19.993237,0.9620,0.383,3.91884,0.00000
2360.00,3.91850,20.038791,-0.000150,19.993324,0.9620,0.383,3.91850,0.00000
2361.00,3.91817,20.038770,-0.000147,19.993315,0.9620,0.383,3.91817,0.00000
2362.00,3.91783,20.038811,-0.000150,19.993336,0.9620,0.383,3.91783,0.00000
2363.00,3.91870,20.038762,-0.000151,19.993302,0.9619,0.383,3.91870,0.00000
2364.00,3.91856,20.038783,-0.000152,19.993365,0.9619,0.383,3.91856,0.00000
2365.00,3.91954,20.038802,-0.000152,19.993405,0.9619,0.383,3.91954,0.00000
2366.00,3.92026,20.038808,-0.000152,19.993354,0.9618,0.383,3.92026,0.00000
2367.00,3.92069,20.038814,-0.000148,19.993334,0.9618,0.383,3.92069,0.00000
2368.00,3.92132,20.038828,-0.000149,19.993323,0.9617,0.384,3.92132,0.00000
2369.00,3.92080,20.038863,-0.000153,19.993301,0.9616,0.384,3.92080,0.00000
2370.00,3.92006,20.038886,-0.000153,19.993262,0.9616,0.384,3.92006,0.00000
2371.00,3.91932,20.038963,-0.000153,19.993308,0.9616,0.384,3.91932,0.00000
2372.00,3.91899,20.039057,-0.000154,19.993397,0.9616,0.384,3.91899,0.00000
2373.00,3.91851,20.039097,-0.000153,19.993376,0.9615,0.384,3.91851,0.00000
2374.00,3.91869,20.039098,-0.000150,19.993392,0.9615,0.384,3.91869,0.00000
2375.00,3.91903,20.039117,-0.000151,19.993400,0.9614,0.384,3.91903,0.00000
2376.00,3.92000,20.039108,-0.000152,19.993405,0.9613,0.384,3.92000,0.00000
2377.00,3.92032,20.039054,-0.000150,19.993369,0.9613,0.384,3.92032,0.00000
2378.00,3.91997,20.039043,-0.000147,19.993421,0.9612,0.384,3.91997,0.00000
2379.00,3.92021,20.039085,-0.000143,19.993441,0.9612,0.384,3.92021,0.00000
2380.00,3.91996,20.039015,-0.000143,19.993375,0.9611,0.384,3.91996,0.00000
2381.00,3.91951,20.039048,-0.000140,19.993370,0.9611,0.384,3.91951,0.00000
@13,2.5000,5.0, 2380.024 
2382.00,3.91972,20.039052,-0.000142,19.993312,0.9610,0.384,3.91972,0.00000
2383.00,3.92004,20.039077,-0.000145,19.993267,0.9610,0.384,3.92004,0.00000
2384.00,3.91940,20.039077,-0.000149,19.993237,0.9610,0.384,3.91940,0.00000
2385.00,3.91567,20.039170,-0.000151,19.993270,0.9610,0.385,3.91567,0.00000
2386.00,3.90848,20.039148,-0.000155,19.993217,0.9610,0.385,3.90848,0.00000
2387.00,3.89863,20.039328,-0.000155,19.993316,0.9610,0.385,3.89863,0.00000
2388.00,3.88666,20.039332,-0.000157,19.993299,0.9610,0.385,3.88666,0.00000
2389.00,3.87551,20.039391,-0.000156,19.993329,0.9610,0.385,3.87551,0.00000
2390.00,3.87023,20.039504,-0.000154,19.993410,0.9610,0.385,3.87023,0.00000
2391.00,3.87089,20.039463,-0.000154,19.993357,0.9610,0.385,3.87089,0.00000
2392.00,3.87554,20.039351,-0.000153,19.993278,0.9610,0.385,3.87554,0.00000
2393.00,3.88514,20.039312,-0.000153,19.993255,0.9610,0.385,3.88514,0.00000
2394.00,3.89660,20.039240,-0.000151,19.993161,0.9610,0.385,3.89660,0.00000
2395.00,3.90564,20.039184,-0.000151,19.993121,0.9610,0.385,3.90564,0.00000
2396.00,3.91248,20.039320,-0.000152,19.993248,0.9610,0.385,3.91248,0.00000
2397.00,3.91772,20.039407,-0.000154,19.993343,0.9610,0.385,3.91772,0.00000
2398.00,3.91959,20.039491,-0.000148,19.993376,0.9610,0.385,3.91959,0.00000
2399.00,3.91968,20.039551,-0.000149,19.993416,0.9610,0.385,3.91968,0.00000
2400.00,3.91950,20.039595,-0.000150,19.993404,0.9610,0.385,3.91950,0.00000
2401.00,3.91796,20.039599,-0.000151,19.993319,0.9610,0.385,3.91796,0.00000
2402.00,3.91708,20.039613,-0.000143,19.993291,0.9610,0.385,3.91708,0.00000
2403.00,3.91697,20.039612,-0.000148,19.993306,0.9610,0.385,3.91697,0.00000
2404.00,3.91725,20.039671,-0.000148,19.993332,0.9610,0.385,3.91725,0.00000
2405.00,3.91643,20.039613,-0.000148,19.993280,0.9610,0.385,3.91643,0.00000
2406.00,3.91731,20.039602,-0.000148,19.993301,0.9609,0.386,3.91731,0.00000
2407.00,3.91722,20.039580,-0.000153,19.993257,0.9609,0.386,3.91722,0.00000
2408.00,3.91769,20.039589,-0.000153,19.993228,0.9609,0.386,3.91769,0.00000
2409.00,3.91677,20.039642,-0.000152,19.993265,0.9609,0.386,3.91677,0.00000
2410.00,3.91706,20.039680,-0.000152,19.993261,0.9609,0.386,3.91706,0.00000
2411.00,3.91679,20.039671,-0.000149,19.993185,0.9608,0.386,3.91679,0.00000
2412.00,3.91655,20.039665,-0.000148,19.993169,0.9608,0.386,3.91655,0.00000
2413.00,3.91635,20.039784,-0.000149,19.993270,0.9608,0.386,3.91635,0.00000
2414.00,3.91675,20.039748,-0.000148,19.993262,0.9608,0.386,3.91675,0.00000
2415.00,3.91696,20.039783,-0.000148,19.993321,0.9607,0.386,3.91696,0.00000
2416.00,3.91641,20.039860,-0.000149,19.993453,0.9607,0.386,3.91641,0.00000
2417.00,3.91726,20.039886,-0.000147,19.993445,0.9606,0.386,3.91726,0.00000
2418.00,3.91783,20.039809,-0.000146,19.993353,0.9606,0.386,3.91783,0.00000
2419.00,3.91869,20.039853,-0.000147,19.993332,0.9605,0.386,3.91869,0.00000
2420.00,3.91859,20.039873,-0.000145,19.993285,0.9604,0.386,3.91859,0.00000
2421.00,3.91909,20.039922,-0.000151,19.993290,0.9604,0.387,3.91909,0.00000
2422.00,3.91858,20.039945,-0.000153,19.993285,0.9603,0.387,3.91858,0.00000
2423.00,3.91688,20.040011,-0.000152,19.993291,0.9603,0.387,3.91688,0.00000
2424.00,3.91630,20.039998,-0.000151,19.993276,0.9603,0.387,3.91630,0.00000
2425.00,3.91679,20.040034,-0.000151,19.993311,0.9602,0.387,3.91679,0.00000
2426.00,3.91768,20.039999,-0.000147,19.993270,0.9602,0.387,3.91768,0.00000
2427.00,3.91829,20.040045,-0.000146,19.993298,0.9601,0.387,3.91829,0.00000
2428.00,3.91966,20.040158,-0.000146,19.993375,0.9600,0.387,3.91966,0.00000
2429.00,3.91996,20.040292,-0.000148,19.993462,0.9600,0.387,3.91996,0.00000
2430.00,3.92006,20.040327,-0.000147,19.993474,0.9599,0.387,3.92006,0.00000
2431.00,3.92004,20.040367,-0.000145,19.993491,0.9599,0.387,3.92004,0.00000
2432.00,3.92005,20.040444,-0.000144,19.993568,0.9599,0.387,3.92005,0.00000
2433.00,3.92037,20.040403,-0.000143,19.993528,0.9598,0.387,3.92037,0.00000
2434.00,3.91982,20.040336,-0.000143,19.993447,0.9598,0.387,3.91982,0.00000
2435.00,3.91974,20.040414,-0.000143,19.993479,0.9597,0.387,3.91974,0.00000
2436.00,3.91919,20.040451,-0.000143,19.993476,0.9597,0.387,3.91919,0.00000
2437.00,3.91932,20.040352,-0.000147,19.993397,0.9597,0.387,3.91932,0.00000
2438.00,3.91883,20.040272,-0.000150,19.993312,0.9596,0.388,3.91883,0.00000
2439.00,3.91859,20.040261,-0.000148,19.993297,0.9596,0.388,3.91859,0.00000
2440.00,3.91741,20.040244,-0.000148,19.993312,0.9596,0.388,3.91741,0.00000
2441.00,3.91749,20.040258,-0.000152,19.993356,0.9595,0.388,3.91749,0.00000
2442.00,3.91701,20.040346,-0.000147,19.993372,0.9595,0.388,3.91701,0.00000
2443.00,3.91693,20.040443,-0.000145,19.993511,0.9595,0.388,3.91693,0.00000
2444.00,3.91687,20.040492,-0.000146,19.993542,0.9594,0.388,3.91687,0.00000
2445.00,3.91762,20.040493,-0.000146,19.993517,0.9594,0.388,3.91762,0.00000
2446.00,3.91687,20.040461,-0.000145,19.993438,0.9593,0.388,3.91687,0.00000
2447.00,3.91592,20.040512,-0.000146,19.993477,0.9593,0.388,3.91592,0.00000
2448.00,3.91534,20.040599,-0.000146,19.993506,0.9592,0.388,3.91534,0.00000
2449.00,3.91570,20.040591,-0.000142,19.993490,0.9591,0.388,3.91570,0.00000
2450.00,3.91571,20.040582,-0.000138,19.993535,0.9591,0.388,3.91571,0.00000
2451.00,3.91691,20.040667,-0.000139,19.993620,0.9591,0.388,3.91691,0.00000
2452.00,3.91912,20.040645,-0.000142,19.993590,0.9590,0.388,3.91912,0.00000
2453.00,3.92015,20.040605,-0.000140,19.993511,0.9590,0.388,3.92015,0.00000
2454.00,3.91985,20.040661,-0.000143,19.993534,0.9589,0.388,3.91985,0.00000
2455.00,3.91919,20.040761,-0.000146,19.993542,0.9589,0.388,3.91919,0.00000
2456.00,3.91847,20.040748,-0.000146,19.993475,0.9588,0.388,3.91847,0.00000
2457.00,3.91761,20.040763,-0.000144,19.993512,0.9588,0.388,3.91761,0.00000
2458.00,3.91807,20.040700,-0.000147,19.993471,0.9587,0.389,3.91807,0.00000
2459.00,3.91815,20.040672,-0.000148,19.993396,0.9587,0.389,3.91815,0.00000
2460.00,3.91875,20.040577,-0.000149,19.993261,0.9586,0.389,3.91875,0.00000
2461.00,3.91901,20.040591,-0.000151,19.993268,0.9586,0.389,3.91901,0.00000
2462.00,3.91949,20.040575,-0.000149,19.993215,0.9586,0.389,3.91949,0.00000
2463.00,3.91852,20.040670,-0.000150,19.993225,0.9585,0.389,3.91852,0.00000
2464.00,3.91887,20.040815,-0.000151,19.993307,0.9584,0.389,3.91887,0.00000
2465.00,3.91901,20.040843,-0.000150,19.993342,0.9583,0.389,3.91901,0.00000
2466.00,3.91878,20.040859,-0.000147,19.993348,0.9582,0.389,3.91878,0.00000
2467.00,3.91818,20.040875,-0.000152,19.993344,0.9581,0.389,3.91818,0.00000
2468.00,3.91809,20.040897,-0.000152,19.993389,0.9580,0.390,3.91809,0.00000
2469.00,3.91789,20.040792,-0.000151,19.993362,0.9579,0.390,3.91789,0.00000
2470.00,3.91814,20.040791,-0.000151,19.993369,0.9578,0.390,3.91814,0.00000
2471.00,3.91822,20.040804,-0.000151,19.993356,0.9576,0.390,3.91822,0.00000
2472.00,3.91834,20.040878,-0.000150,19.993398,0.9575,0.390,3.91834,0.00000
2473.00,3.91849,20.040889,-0.000148,19.993360,0.9575,0.390,3.91849,0.00000
2474.00,3.91888,20.040905,-0.000152,19.993356,0.9574,0.390,3.91888,0.00000
2475.00,3.91793,20.040934,-0.000150,19.993344,0.9573,0.390,3.91793,0.00000
2476.00,3.91685,20.040970,-0.000151,19.993396,0.9572,0.390,3.91685,0.00000
2477.00,3.91653,20.040953,-0.000147,19.993401,0.9571,0.390,3.91653,0.00000
2478.00,3.91608,20.040967,-0.000145,19.993425,0.9570,0.389,3.91608,0.00000
2479.00,3.91614,20.040935,-0.000143,19.993356,0.9568,0.389,3.91614,0.00000
2480.00,3.91778,20.041010,-0.000143,19.993399,0.9567,0.389,3.91778,0.00000
2481.00,3.91909,20.041091,-0.000139,19.993454,0.9566,0.389,3.91909,0.00000
2482.00,3.91814,20.041135,-0.000138,19.993418,0.9566,0.389,3.91814,0.00000
2483.00,3.91881,20.041122,-0.000138,19.993405,0.9565,0.389,3.91881,0.00000
2484.00,3.91906,20.041278,-0.000141,19.993562,0.9564,0.389,3.91906,0.00000
2485.00,3.91811,20.041269,-0.000145,19.993528,0.9563,0.390,3.91811,0.00000
2486.00,3.91848,20.041171,-0.000146,19.993372,0.9561,0.390,3.91848,0.00000
2487.00,3.91912,20.041176,-0.000148,19.993336,0.9560,0.390,3.91912,0.00000
2488.00,3.91877,20.041245,-0.000151,19.993339,0.9559,0.390,3.91877,0.00000
2489.00,3.91836,20.041226,-0.000149,19.993268,0.9557,0.390,3.91836,0.00000
2490.00,3.91876,20.041213,-0.000146,19.993243,0.9556,0.390,3.91876,0.00000
2491.00,3.91858,20.041330,-0.000147,19.993346,0.9555,0.390,3.91858,0.00000
2492.00,3.91836,20.041321,-0.000147,19.993307,0.9554,0.390,3.91836,0.00000
2493.00,3.91762,20.041349,-0.000142,19.993296,0.9553,0.390,3.91762,0.00000
2494.00,3.91712,20.041342,-0.000144,19.993278,0.9552,0.390,3.91712,0.00000
2495.00,3.91745,20.041455,-0.000147,19.993354,0.9551,0.390,3.91745,0.00000
2496.00,3.91664,20.041417,-0.000150,19.993284,0.9549,0.390,3.91664,0.00000
2497.00,3.91770,20.041423,-0.000152,19.993323,0.9548,0.390,3.91770,0.00000
2498.00,3.91880,20.041389,-0.000153,19.993321,0.9547,0.390,3.91880,0.00000
2499.00,3.91954,20.041326,-0.000150,19.993280,0.9545,0.390,3.91954,0.00000
2500.00,3.91949,20.041288,-0.000148,19.993274,0.9544,0.390,3.91949,0.00000
2501.00,3.92062,20.041365,-0.000147,19.993356,0.9543,0.391,3.92062,0.00000
2502.00,3.92028,20.041409,-0.000146,19.993403,0.9543,0.391,3.92028,0.00000
2503.00,3.91963,20.041512,-0.000147,19.993438,0.9542,0.391,3.91963,0.00000
2504.00,3.91866,20.041634,-0.000147,19.993483,0.9541,0.391,3.91866,0.00000
2505.00,3.91812,20.041694,-0.000147,19.993475,0.9541,0.391,3.91812,0.00000
2506.00,3.91681,20.041657,-0.000146,19.993445,0.9540,0.391,3.91681,0.00000
2507.00,3.91680,20.041697,-0.000145,19.993441,0.9540,0.391,3.91680,0.00000
2508.00,3.91784,20.041618,-0.000144,19.993378,0.9539,0.391,3.91784,0.00000
2509.00,3.91828,20.041672,-0.000144,19.993431,0.9539,0.391,3.91828,0.00000
2510.00,3.91863,20.041681,-0.000142,19.993462,0.9539,0.391,3.91863,0.00000
2511.00,3.91946,20.041698,-0.000143,19.993444,0.9538,0.391,3.91946,0.00000
2512.00,3.91963,20.041772,-0.000142,19.993483,0.9538,0.391,3.91963,0.00000
2513.00,3.91907,20.041877,-0.000143,19.993521,0.9538,0.391,3.91907,0.00000
2514.00,3.91917,20.041974,-0.000143,19.993569,0.9537,0.391,3.91917,0.00000
2515.00,3.91913,20.041944,-0.000144,19.993478,0.9537,0.391,3.91913,0.00000
2516.00,3.91936,20.042039,-0.000143,19.993469,0.9536,0.392,3.91936,0.00000
2517.00,3.91937,20.042091,-0.000147,19.993452,0.9536,0.392,3.91937,0.00000
2518.00,3.91983,20.042134,-0.000147,19.993475,0.9535,0.392,3.91983,0.00000
2519.00,3.91976,20.042075,-0.000147,19.993402,0.9534,0.392,3.91976,0.00000
2520.00,3.91971,20.042193,-0.000149,19.993537,0.9534,0.392,3.91971,0.00000
2521.00,3.91956,20.042118,-0.000148,19.993496,0.9533,0.392,3.91956,0.00000
2522.00,3.91984,20.042082,-0.000145,19.993486,0.9532,0.392,3.91984,0.00000
2523.00,3.91969,20.042060,-0.000144,19.993506,0.9531,0.392,3.91969,0.00000
2524.00,3.92036,20.042013,-0.000144,19.993467,0.9530,0.392,3.92036,0.00000
2525.00,3.92014,20.041994,-0.000142,19.993377,0.9530,0.392,3.92014,0.00000
2526.00,3.91945,20.042065,-0.000141,19.993370,0.9529,0.392,3.91945,0.00000
2527.00,3.91858,20.042108,-0.000144,19.993386,0.9528,0.392,3.91858,0.00000
2528.00,3.91841,20.042133,-0.000143,19.993323,0.9528,0.392,3.91841,0.00000
2529.00,3.91789,20.042212,-0.000142,19.993360,0.9527,0.392,3.91789,0.00000
2530.00,3.91760,20.042265,-0.000145,19.993386,0.9527,0.392,3.91760,0.00000
2531.00,3.91880,20.042385,-0.000149,19.993552,0.9527,0.393,3.91880,0.00000
2532.00,3.91954,20.042404,-0.000145,19.993544,0.9526,0.393,3.91954,0.00000
2533.00,3.91898,20.042409,-0.000146,19.993592,0.9526,0.393,3.91898,0.00000
2534.00,3.91850,20.042438,-0.000146,19.993621,0.9525,0.393,3.91850,0.00000
2535.00,3.91937,20.042491,-0.000142,19.993618,0.9525,0.393,3.91937,0.00000
2536.00,3.91779,20.042446,-0.000141,19.993545,0.9524,0.393,3.91779,0.00000
2537.00,3.91620,20.042494,-0.000141,19.993573,0.9523,0.393,3.91620,0.00000
2538.00,3.91619,20.042562,-0.000143,19.993563,0.9523,0.393,3.91619,0.00000
2539.00,3.91714,20.042557,-0.000141,19.993505,0.9523,0.393,3.91714,0.00000
2540.00,3.91691,20.042538,-0.000139,19.993483,0.9522,0.393,3.91691,0.00000
2541.00,3.91737,20.042577,-0.000139,19.993474,0.9521,0.393,3.91737,0.00000
2542.00,3.91787,20.042571,-0.000137,19.993434,0.9520,0.393,3.91787,0.00000
2543.00,3.91721,20.042527,-0.000131,19.993363,0.9520,0.392,3.91721,0.00000
2544.00,3.91636,20.042502,-0.000133,19.993390,0.9519,0.392,3.91636,0.00000
2545.00,3.91616,20.042485,-0.000137,19.993447,0.9518,0.392,3.91616,0.00000
2546.00,3.91592,20.042432,-0.000136,19.993386,0.9517,0.392,3.91592,0.00000
2547.00,3.91648,20.042485,-0.000140,19.993423,0.9516,0.393,3.91648,0.00000
2548.00,3.91732,20.042596,-0.000143,19.993531,0.9515,0.393,3.91732,0.00000
2549.00,3.91797,20.042682,-0.000140,19.993530,0.9514,0.393,3.91797,0.00000
2550.00,3.91806,20.042750,-0.000137,19.993469,0.9513,0.393,3.91806,0.00000
2551.00,3.91944,20.042863,-0.000137,19.993520,0.9512,0.393,3.91944,0.00000
2552.00,3.91961,20.042827,-0.000137,19.993473,0.9511,0.393,3.91961,0.00000
2553.00,3.91947,20.042804,-0.000137,19.993417,0.9510,0.393,3.91947,0.00000
2554.00,3.91862,20.042825,-0.000139,19.993408,0.9509,0.393,3.91862,0.00000
2555.00,3.91827,20.042881,-0.000141,19.993485,0.9508,0.393,3.91827,0.00000
2556.00,3.91750,20.042797,-0.000142,19.993417,0.9507,0.393,3.91750,0.00000
2557.00,3.91770,20.042870,-0.000143,19.993452,0.9506,0.393,3.91770,0.00000
2558.00,3.91892,20.042897,-0.000144,19.993442,0.9505,0.393,3.91892,0.00000
2559.00,3.91961,20.042907,-0.000144,19.993436,0.9504,0.394,3.91961,0.00000
2560.00,3.91914,20.042825,-0.000144,19.993322,0.9503,0.394,3.91914,0.00000
2561.00,3.91826,20.042848,-0.000144,19.993327,0.9502,0.394,3.91826,0.00000
2562.00,3.91794,20.042798,-0.000146,19.993255,0.9501,0.394,3.91794,0.00000
@14,2.5000,5.0, 2560.017 
2563.00,3.91674,20.042767,-0.000146,19.993206,0.9501,0.394,3.91674,0.00000
2564.00,3.91559,20.042832,-0.000143,19.993300,0.9500,0.394,3.91559,0.00000
2565.00,3.91286,20.042903,-0.000143,19.993399,0.9499,0.394,3.91286,0.00000
2566.00,3.90723,20.042970,-0.000146,19.993417,0.9499,0.394,3.90723,0.00000
2567.00,3.89771,20.043023,-0.000145,19.993417,0.9498,0.394,3.89771,0.00000
2568.00,3.88647,20.043069,-0.000148,19.993478,0.9497,0.394,3.88647,0.00000
2569.00,3.87532,20.043119,-0.000152,19.993427,0.9496,0.394,3.87532,0.00000
2570.00,3.86906,20.043187,-0.000154,19.993442,0.9496,0.395,3.86906,0.00000
2571.00,3.86847,20.043281,-0.000151,19.993535,0.9495,0.395,3.86847,0.00000
2572.00,3.87391,20.043356,-0.000147,19.993639,0.9494,0.394,3.87391,0.00000
2573.00,3.88370,20.043306,-0.000145,19.993593,0.9493,0.394,3.88370,0.00000
2574.00,3.89507,20.043253,-0.000147,19.993547,0.9492,0.395,3.89507,0.00000
2575.00,3.90465,20.043250,-0.000147,19.993469,0.9491,0.395,3.90465,0.00000
2576.00,3.91245,20.043194,-0.000149,19.993345,0.9490,0.395,3.91245,0.00000
2577.00,3.91792,20.043114,-0.000154,19.993304,0.9489,0.395,3.91792,0.00000
2578.00,3.91960,20.043242,-0.000153,19.993358,0.9488,0.395,3.91960,0.00000
2579.00,3.91952,20.043248,-0.000150,19.993399,0.9488,0.395,3.91952,0.00000
2580.00,3.91915,20.043253,-0.000148,19.993474,0.9487,0.395,3.91915,0.00000
2581.00,3.91832,20.043307,-0.000147,19.993564,0.9486,0.395,3.91832,0.00000
2582.00,3.91736,20.043323,-0.000145,19.993549,0.9485,0.395,3.91736,0.00000
2583.00,3.91846,20.043263,-0.000147,19.993533,0.9484,0.395,3.91846,0.00000
2584.00,3.92012,20.043252,-0.000147,19.993460,0.9483,0.395,3.92012,0.00000
2585.00,3.92141,20.043184,-0.000144,19.993340,0.9482,0.395,3.92141,0.00000
2586.00,3.92116,20.043131,-0.000144,19.993272,0.9481,0.395,3.92116,0.00000
2587.00,3.91974,20.043131,-0.000141,19.993255,0.9480,0.395,3.91974,0.00000
2588.00,3.91826,20.043168,-0.000140,19.993286,0.9479,0.395,3.91826,0.00000
2589.00,3.91761,20.043217,-0.000139,19.993327,0.9478,0.395,3.91761,0.00000
2590.00,3.91606,20.043269,-0.000142,19.993421,0.9478,0.395,3.91606,0.00000
2591.00,3.91600,20.043337,-0.000141,19.993479,0.9477,0.395,3.91600,0.00000
2592.00,3.91663,20.043386,-0.000142,19.993488,0.9477,0.395,3.91663,0.00000
2593.00,3.91698,20.043387,-0.000141,19.993466,0.9476,0.395,3.91698,0.00000
2594.00,3.91690,20.043414,-0.000142,19.993476,0.9476,0.395,3.91690,0.00000
2595.00,3.91696,20.043468,-0.000143,19.993423,0.9475,0.395,3.91696,0.00000
2596.00,3.91710,20.043470,-0.000144,19.993396,0.9475,0.395,3.91710,0.00000
2597.00,3.91744,20.043520,-0.000146,19.993379,0.9475,0.395,3.91744,0.00000
2598.00,3.91760,20.043513,-0.000148,19.993296,0.9474,0.396,3.91760,0.00000
2599.00,3.91714,20.043529,-0.000148,19.993288,0.9474,0.396,3.91714,0.00000
2600.00,3.91705,20.043603,-0.000146,19.993383,0.9474,0.396,3.91705,0.00000
2601.00,3.91696,20.043646,-0.000148,19.993445,0.9474,0.396,3.91696,0.00000
2602.00,3.91657,20.043638,-0.000147,19.993474,0.9474,0.396,3.91657,0.00000
2603.00,3.91574,20.043758,-0.000146,19.993607,0.9474,0.396,3.91574,0.00000
2604.00,3.91552,20.043829,-0.000143,19.993632,0.9473,0.396,3.91552,0.00000
2605.00,3.91604,20.043796,-0.000143,19.993572,0.9473,0.396,3.91604,0.00000
2606.00,3.91592,20.043800,-0.000142,19.993515,0.9473,0.396,3.91592,0.00000
2607.00,3.91593,20.043851,-0.000141,19.993482,0.9474,0.396,3.91593,0.00000
2608.00,3.91666,20.043827,-0.000143,19.993421,0.9474,0.396,3.91666,0.00000
2609.00,3.91703,20.043781,-0.000147,19.993444,0.9474,0.396,3.91703,0.00000
2610.00,3.91698,20.043845,-0.000147,19.993450,0.9475,0.396,3.91698,0.00000
2611.00,3.91758,20.043806,-0.000146,19.993427,0.9476,0.396,3.91758,0.00000
2612.00,3.91760,20.043821,-0.000147,19.993480,0.9476,0.396,3.91760,0.00000
2613.00,3.91747,20.043829,-0.000144,19.993493,0.9477,0.396,3.91747,0.00000
2614.00,3.91768,20.043856,-0.000140,19.993433,0.9477,0.396,3.91768,0.00000
2615.00,3.91837,20.043831,-0.000139,19.993450,0.9477,0.396,3.91837,0.00000
2616.00,3.91884,20.043857,-0.000140,19.993448,0.9478,0.396,3.91884,0.00000
2617.00,3.91885,20.043867,-0.000140,19.993423,0.9479,0.396,3.91885,0.00000
2618.00,3.91782,20.043923,-0.000142,19.993413,0.9480,0.396,3.91782,0.00000
2619.00,3.91699,20.043998,-0.000144,19.993461,0.9480,0.396,3.91699,0.00000
2620.00,3.91660,20.043969,-0.000147,19.993414,0.9481,0.397,3.91660,0.00000
2621.00,3.91592,20.044062,-0.000149,19.993480,0.9482,0.397,3.91592,0.00000
2622.00,3.91633,20.044099,-0.000150,19.993456,0.9482,0.397,3.91633,0.00000
2623.00,3.91766,20.044072,-0.000149,19.993434,0.9483,0.397,3.91766,0.00000
2624.00,3.91952,20.044126,-0.000149,19.993456,0.9483,0.397,3.91952,0.00000
2625.00,3.92014,20.044179,-0.000150,19.993462,0.9484,0.397,3.92014,0.00000
2626.00,3.91997,20.044184,-0.000151,19.993404,0.9484,0.397,3.91997,0.00000
2627.00,3.91960,20.044258,-0.000150,19.993462,0.9485,0.397,3.91960,0.00000
2628.00,3.91982,20.044287,-0.000152,19.993543,0.9485,0.397,3.91982,0.00000
2629.00,3.91927,20.044210,-0.000152,19.993493,0.9486,0.397,3.91927,0.00000
2630.00,3.91828,20.044237,-0.000151,19.993513,0.9486,0.398,3.91828,0.00000
2631.00,3.91860,20.044198,-0.000150,19.993539,0.9486,0.397,3.91860,0.00000
2632.00,3.91941,20.044142,-0.000153,19.993504,0.9487,0.398,3.91941,0.00000
2633.00,3.91904,20.044164,-0.000152,19.993430,0.9487,0.398,3.91904,0.00000
2634.00,3.91843,20.044192,-0.000154,19.993449,0.9487,0.398,3.91843,0.00000
2635.00,3.91820,20.044202,-0.000154,19.993413,0.9487,0.398,3.91820,0.00000
2636.00,3.91830,20.044281,-0.000156,19.993462,0.9487,0.398,3.91830,0.00000
2637.00,3.91727,20.044316,-0.000155,19.993460,0.9487,0.398,3.91727,0.00000
2638.00,3.91722,20.044338,-0.000157,19.993504,0.9487,0.398,3.91722,0.00000
2639.00,3.91663,20.044364,-0.000155,19.993498,0.9487,0.398,3.91663,0.00000
2640.00,3.91636,20.044344,-0.000153,19.993483,0.9487,0.398,3.91636,0.00000
2641.00,3.91573,20.044383,-0.000149,19.993465,0.9487,0.398,3.91573,0.00000
2642.00,3.91581,20.044411,-0.000147,19.993451,0.9487,0.398,3.91581,0.00000
2643.00,3.91596,20.044358,-0.000142,19.993353,0.9487,0.398,3.91596,0.00000
2644.00,3.91696,20.044439,-0.000143,19.993410,0.9487,0.398,3.91696,0.00000
2645.00,3.91761,20.044488,-0.000144,19.993428,0.9487,0.398,3.91761,0.00000
2646.00,3.91785,20.044487,-0.000144,19.993375,0.9487,0.398,3.91785,0.00000
2647.00,3.91722,20.044510,-0.000144,19.993392,0.9487,0.398,3.91722,0.00000
2648.00,3.91648,20.044634,-0.000145,19.993455,0.9488,0.398,3.91648,0.00000
2649.00,3.91459,20.044646,-0.000144,19.993401,0.9488,0.398,3.91459,0.00000
2650.00,3.91450,20.044654,-0.000143,19.993397,0.9489,0.398,3.91450,0.00000
2651.00,3.91434,20.044636,-0.000148,19.993404,0.9490,0.398,3.91434,0.00000
2652.00,3.91560,20.044582,-0.000151,19.993359,0.9490,0.398,3.91560,0.00000
2653.00,3.91577,20.044585,-0.000153,19.993375,0.9491,0.399,3.91577,0.00000
2654.00,3.91734,20.044572,-0.000154,19.993359,0.9491,0.399,3.91734,0.00000
2655.00,3.91785,20.044595,-0.000156,19.993357,0.9492,0.399,3.91785,0.00000
2656.00,3.91799,20.044618,-0.000154,19.993387,0.9492,0.399,3.91799,0.00000
2657.00,3.91842,20.044707,-0.000156,19.993421,0.9492,0.399,3.91842,0.00000
2658.00,3.91956,20.044724,-0.000155,19.993447,0.9493,0.399,3.91956,0.00000
2659.00,3.91984,20.044692,-0.000154,19.993406,0.9493,0.399,3.91984,0.00000
2660.00,3.91987,20.044731,-0.000154,19.993431,0.9493,0.399,3.91987,0.00000
2661.00,3.91953,20.044776,-0.000154,19.993429,0.9494,0.399,3.91953,0.00000
2662.00,3.91873,20.044771,-0.000151,19.993422,0.9494,0.399,3.91873,0.00000
2663.00,3.91791,20.044720,-0.000150,19.993349,0.9494,0.399,3.91791,0.00000
2664.00,3.91710,20.044736,-0.000153,19.993420,0.9494,0.399,3.91710,0.00000
2665.00,3.91672,20.044794,-0.000148,19.993453,0.9495,0.399,3.91672,0.00000
2666.00,3.91675,20.044744,-0.000148,19.993374,0.9495,0.399,3.91675,0.00000
2667.00,3.91659,20.044754,-0.000150,19.993406,0.9496,0.400,3.91659,0.00000
2668.00,3.91652,20.044780,-0.000150,19.993390,0.9496,0.400,3.91652,0.00000
2669.00,3.91728,20.044843,-0.000147,19.993364,0.9496,0.400,3.91728,0.00000
2670.00,3.91756,20.044924,-0.000150,19.993422,0.9497,0.400,3.91756,0.00000
2671.00,3.91721,20.044974,-0.000148,19.993443,0.9497,0.400,3.91721,0.00000
2672.00,3.91669,20.045042,-0.000147,19.993463,0.9497,0.400,3.91669,0.00000
2673.00,3.91644,20.045119,-0.000150,19.993499,0.9497,0.400,3.91644,0.00000
2674.00,3.91606,20.045108,-0.000152,19.993437,0.9498,0.400,3.91606,0.00000
2675.00,3.91632,20.044985,-0.000150,19.993315,0.9498,0.400,3.91632,0.00000
2676.00,3.91714,20.044962,-0.000153,19.993307,0.9499,0.400,3.91714,0.00000
2677.00,3.91880,20.044952,-0.000154,19.993317,0.9499,0.401,3.91880,0.00000
2678.00,3.92008,20.044980,-0.000149,19.993353,0.9500,0.400,3.92008,0.00000
2679.00,3.92101,20.045011,-0.000149,19.993429,0.9501,0.400,3.92101,0.00000
2680.00,3.92089,20.045088,-0.000154,19.993466,0.9502,0.401,3.92089,0.00000
2681.00,3.92083,20.045166,-0.000154,19.993501,0.9503,0.401,3.92083,0.00000
2682.00,3.91983,20.045206,-0.000153,19.993472,0.9504,0.401,3.91983,0.00000
2683.00,3.91910,20.045204,-0.000155,19.993410,0.9504,0.401,3.91910,0.00000
2684.00,3.91797,20.045292,-0.000154,19.993458,0.9505,0.401,3.91797,0.00000
2685.00,3.91808,20.045319,-0.000148,19.993456,0.9507,0.401,3.91808,0.00000
2686.00,3.91776,20.045398,-0.000147,19.993491,0.9508,0.401,3.91776,0.00000
2687.00,3.91795,20.045411,-0.000146,19.993516,0.9509,0.401,3.91795,0.00000
2688.00,3.91839,20.045425,-0.000147,19.993571,0.9510,0.401,3.91839,0.00000
2689.00,3.91981,20.045410,-0.000147,19.993527,0.9511,0.401,3.91981,0.00000
2690.00,3.92005,20.045359,-0.000150,19.993458,0.9512,0.401,3.92005,0.00000
2691.00,3.91996,20.045327,-0.000151,19.993442,0.9513,0.401,3.91996,0.00000
2692.00,3.92015,20.045278,-0.000153,19.993348,0.9515,0.402,3.92015,0.00000
2693.00,3.91930,20.045307,-0.000151,19.993343,0.9516,0.402,3.91930,0.00000
2694.00,3.91816,20.045344,-0.000151,19.993375,0.9517,0.402,3.91816,0.00000
2695.00,3.91705,20.045412,-0.000149,19.993444,0.9518,0.402,3.91705,0.00000
2696.00,3.91704,20.045446,-0.000145,19.993457,0.9519,0.402,3.91704,0.00000
2697.00,3.91648,20.045489,-0.000141,19.993465,0.9520,0.401,3.91648,0.00000
2698.00,3.91673,20.045461,-0.000143,19.993386,0.9522,0.402,3.91673,0.00000
2699.00,3.91693,20.045514,-0.000142,19.993369,0.9523,0.402,3.91693,0.00000
2700.00,3.91676,20.045538,-0.000143,19.993345,0.9524,0.402,3.91676,0.00000
2701.00,3.91753,20.045585,-0.000143,19.993316,0.9525,0.402,3.91753,0.00000
2702.00,3.91786,20.045654,-0.000144,19.993347,0.9526,0.402,3.91786,0.00000
2703.00,3.91812,20.045777,-0.000146,19.993426,0.9527,0.402,3.91812,0.00000
2704.00,3.91800,20.045689,-0.000146,19.993313,0.9528,0.402,3.91800,0.00000
2705.00,3.91814,20.045674,-0.000146,19.993236,0.9529,0.402,3.91814,0.00000
2706.00,3.91732,20.045693,-0.000146,19.993261,0.9530,0.402,3.91732,0.00000
2707.00,3.91702,20.045710,-0.000148,19.993253,0.9531,0.402,3.91702,0.00000
2708.00,3.91608,20.045656,-0.000144,19.993194,0.9532,0.402,3.91608,0.00000
2709.00,3.91543,20.045753,-0.000145,19.993268,0.9532,0.402,3.91543,0.00000
2710.00,3.91502,20.045755,-0.000145,19.993257,0.9533,0.402,3.91502,0.00000
2711.00,3.91519,20.045750,-0.000144,19.993250,0.9534,0.402,3.91519,0.00000
2712.00,3.91467,20.045764,-0.000143,19.993222,0.9535,0.402,3.91467,0.00000
2713.00,3.91483,20.045779,-0.000144,19.993251,0.9536,0.403,3.91483,0.00000
2714.00,3.91539,20.045732,-0.000143,19.993193,0.9537,0.403,3.91539,0.00000
2715.00,3.91577,20.045849,-0.000142,19.993296,0.9538,0.403,3.91577,0.00000
2716.00,3.91584,20.045888,-0.000146,19.993272,0.9539,0.403,3.91584,0.00000
2717.00,3.91666,20.045884,-0.000146,19.993264,0.9539,0.403,3.91666,0.00000
2718.00,3.91728,20.045947,-0.000143,19.993297,0.9540,0.403,3.91728,0.00000
2719.00,3.91701,20.045973,-0.000146,19.993355,0.9541,0.403,3.91701,0.00000
2720.00,3.91772,20.045989,-0.000148,19.993325,0.9543,0.403,3.91772,0.00000
2721.00,3.91803,20.045946,-0.000147,19.993288,0.9544,0.403,3.91803,0.00000
2722.00,3.91798,20.045975,-0.000147,19.993319,0.9545,0.403,3.91798,0.00000
2723.00,3.91745,20.045991,-0.000147,19.993332,0.9546,0.404,3.91745,0.00000
2724.00,3.91764,20.046109,-0.000143,19.993365,0.9547,0.403,3.91764,0.00000
2725.00,3.91714,20.046098,-0.000137,19.993356,0.9548,0.403,3.91714,0.00000
2726.00,3.91639,20.046177,-0.000135,19.993392,0.9549,0.403,3.91639,0.00000
2727.00,3.91590,20.046219,-0.000136,19.993370,0.9550,0.403,3.91590,0.00000
2728.00,3.91544,20.046271,-0.000139,19.993349,0.9551,0.403,3.91544,0.00000
2729.00,3.91500,20.046173,-0.000142,19.993253,0.9552,0.403,3.91500,0.00000
2730.00,3.91560,20.046197,-0.000143,19.993281,0.9553,0.404,3.91560,0.00000
2731.00,3.91661,20.046249,-0.000144,19.993326,0.9553,0.404,3.91661,0.00000
2732.00,3.91677,20.046197,-0.000141,19.993243,0.9554,0.404,3.91677,0.00000
2733.00,3.91743,20.046169,-0.000138,19.993196,0.9554,0.403,3.91743,0.00000
2734.00,3.91808,20.046264,-0.000137,19.993254,0.9555,0.403,3.91808,0.00000
2735.00,3.91759,20.046270,-0.000141,19.993258,0.9555,0.404,3.91759,0.00000
2736.00,3.91719,20.046219,-0.000139,19.993267,0.9555,0.404,3.91719,0.00000
2737.00,3.91764,20.046303,-0.000139,19.993369,0.9556,0.404,3.91764,0.00000
2738.00,3.91752,20.046321,-0.000142,19.993393,0.9556,0.404,3.91752,0.00000
2739.00,3.91775,20.046306,-0.000143,19.993350,0.9557,0.404,3.91775,0.00000
2740.00,3.91735,20.046304,-0.000140,19.993275,0.9557,0.404,3.91735,0.00000
2741.00,3.91750,20.046373,-0.000142,19.993263,0.9557,0.404,3.91750,0.00000
2742.00,3.91725,20.046418,-0.000144,19.993304,0.9557,0.404,3.91725,0.00000
@15,2.5000,5.0, 2740.103 
2743.00,3.91708,20.046462,-0.000143,19.993308,0.9557,0.404,3.91708,0.00000
2744.00,3.91510,20.046440,-0.000140,19.993318,0.9557,0.404,3.91510,0.00000
2745.00,3.91258,20.046399,-0.000141,19.993318,0.9557,0.404,3.91258,0.00000
2746.00,3.90626,20.046390,-0.000141,19.993265,0.9558,0.404,3.90626,0.00000
2747.00,3.89698,20.046393,-0.000141,19.993238,0.9558,0.404,3.89698,0.00000
2748.00,3.88667,20.046384,-0.000145,19.993249,0.9558,0.405,3.88667,0.00000
2749.00,3.87661,20.046353,-0.000150,19.993189,0.9558,0.405,3.87661,0.00000
2750.00,3.86971,20.046424,-0.000152,19.993261,0.9559,0.405,3.86971,0.00000
2751.00,3.86906,20.046386,-0.000152,19.993270,0.9559,0.405,3.86906,0.00000
2752.00,3.87358,20.046451,-0.000153,19.993274,0.9559,0.405,3.87358,0.00000
2753.00,3.88137,20.046474,-0.000148,19.993199,0.9560,0.405,3.88137,0.00000
2754.00,3.89174,20.046605,-0.000142,19.993277,0.9561,0.405,3.89174,0.00000
2755.00,3.90170,20.046714,-0.000142,19.993324,0.9561,0.405,3.90170,0.00000
2756.00,3.90891,20.046773,-0.000144,19.993291,0.9562,0.405,3.90891,0.00000
2757.00,3.91430,20.046679,-0.000147,19.993260,0.9562,0.405,3.91430,0.00000
2758.00,3.91721,20.046667,-0.000148,19.993289,0.9562,0.405,3.91721,0.00000
2759.00,3.91888,20.046657,-0.000150,19.993301,0.9563,0.405,3.91888,0.00000
2760.00,3.91842,20.046595,-0.000148,19.993248,0.9563,0.405,3.91842,0.00000
2761.00,3.91809,20.046659,-0.000143,19.993281,0.9564,0.405,3.91809,0.00000
2762.00,3.91719,20.046711,-0.000138,19.993248,0.9565,0.405,3.91719,0.00000
2763.00,3.91662,20.046756,-0.000143,19.993228,0.9565,0.405,3.91662,0.00000
2764.00,3.91522,20.046776,-0.000143,19.993198,0.9566,0.405,3.91522,0.00000
2765.00,3.91494,20.046834,-0.000144,19.993222,0.9567,0.405,3.91494,0.00000
2766.00,3.91484,20.046742,-0.000148,19.993164,0.9568,0.405,3.91484,0.00000
2767.00,3.91509,20.046755,-0.000149,19.993210,0.9569,0.406,3.91509,0.00000
2768.00,3.91544,20.046752,-0.000142,19.993209,0.9570,0.405,3.91544,0.00000
2769.00,3.91549,20.046739,-0.000143,19.993176,0.9571,0.405,3.91549,0.00000
2770.00,3.91488,20.046707,-0.000144,19.993119,0.9572,0.405,3.91488,0.00000
2771.00,3.91416,20.046794,-0.000143,19.993141,0.9572,0.405,3.91416,0.00000
2772.00,3.91316,20.046844,-0.000144,19.993112,0.9573,0.405,3.91316,0.00000
2773.00,3.91283,20.046902,-0.000150,19.993144,0.9574,0.406,3.91283,0.00000
2774.00,3.91274,20.046979,-0.000151,19.993188,0.9574,0.406,3.91274,0.00000
2775.00,3.91362,20.046973,-0.000152,19.993166,0.9575,0.406,3.91362,0.00000
2776.00,3.91378,20.047041,-0.000154,19.993225,0.9576,0.406,3.91378,0.00000
2777.00,3.91449,20.047027,-0.000155,19.993232,0.9576,0.406,3.91449,0.00000
2778.00,3.91478,20.046984,-0.000152,19.993200,0.9577,0.406,3.91478,0.00000
2779.00,3.91572,20.046945,-0.000148,19.993201,0.9577,0.406,3.91572,0.00000
2780.00,3.91617,20.046993,-0.000147,19.993203,0.9578,0.406,3.91617,0.00000
2781.00,3.91652,20.046941,-0.000147,19.993131,0.9578,0.406,3.91652,0.00000
2782.00,3.91685,20.046949,-0.000146,19.993130,0.9579,0.406,3.91685,0.00000
2783.00,3.91645,20.047016,-0.000146,19.993170,0.9579,0.406,3.91645,0.00000
2784.00,3.91724,20.047102,-0.000149,19.993172,0.9579,0.406,3.91724,0.00000
2785.00,3.91785,20.047211,-0.000150,19.993255,0.9580,0.407,3.91785,0.00000
2786.00,3.91839,20.047299,-0.000150,19.993342,0.9580,0.407,3.91839,0.00000
2787.00,3.91839,20.047333,-0.000153,19.993322,0.9580,0.407,3.91839,0.00000
2788.00,3.91913,20.047413,-0.000154,19.993348,0.9581,0.407,3.91913,0.00000
2789.00,3.91815,20.047454,-0.000154,19.993353,0.9581,0.407,3.91815,0.00000
2790.00,3.91718,20.047473,-0.000153,19.993307,0.9582,0.407,3.91718,0.00000
2791.00,3.91685,20.047472,-0.000153,19.993262,0.9582,0.407,3.91685,0.00000
2792.00,3.91631,20.047556,-0.000152,19.993331,0.9582,0.407,3.91631,0.00000
2793.00,3.91580,20.047514,-0.000151,19.993317,0.9582,0.407,3.91580,0.00000
2794.00,3.91588,20.047489,-0.000149,19.993320,0.9582,0.407,3.91588,0.00000
2795.00,3.91506,20.047406,-0.000148,19.993272,0.9582,0.407,3.91506,0.00000
2796.00,3.91502,20.047366,-0.000147,19.993216,0.9582,0.407,3.91502,0.00000
2797.00,3.91477,20.047374,-0.000147,19.993221,0.9583,0.407,3.91477,0.00000
2798.00,3.91414,20.047447,-0.000150,19.993228,0.9583,0.407,3.91414,0.00000
2799.00,3.91405,20.047507,-0.000146,19.993213,0.9583,0.407,3.91405,0.00000
2800.00,3.91505,20.047578,-0.000147,19.993274,0.9583,0.407,3.91505,0.00000
2801.00,3.91480,20.047667,-0.000145,19.993340,0.9584,0.407,3.91480,0.00000
2802.00,3.91538,20.047685,-0.000145,19.993328,0.9584,0.407,3.91538,0.00000
2803.00,3.91568,20.047709,-0.000146,19.993326,0.9584,0.407,3.91568,0.00000
2804.00,3.91565,20.047696,-0.000150,19.993361,0.9583,0.407,3.91565,0.00000
2805.00,3.91447,20.047748,-0.000149,19.993353,0.9584,0.408,3.91447,0.00000
2806.00,3.91417,20.047780,-0.000151,19.993353,0.9584,0.408,3.91417,0.00000
2807.00,3.91389,20.047729,-0.000151,19.993300,0.9583,0.408,3.91389,0.00000
2808.00,3.91430,20.047697,-0.000148,19.993255,0.9583,0.408,3.91430,0.00000
2809.00,3.91433,20.047790,-0.000145,19.993288,0.9583,0.408,3.91433,0.00000
2810.00,3.91549,20.047763,-0.000147,19.993249,0.9583,0.408,3.91549,0.00000
2811.00,3.91658,20.047710,-0.000148,19.993234,0.9583,0.408,3.91658,0.00000
2812.00,3.91674,20.047864,-0.000149,19.993373,0.9583,0.408,3.91674,0.00000
2813.00,3.91659,20.047855,-0.000151,19.993371,0.9583,0.408,3.91659,0.00000
2814.00,3.91667,20.047754,-0.000150,19.993262,0.9583,0.408,3.91667,0.00000
2815.00,3.91729,20.047745,-0.000148,19.993281,0.9583,0.408,3.91729,0.00000
2816.00,3.91680,20.047866,-0.000148,19.993342,0.9583,0.408,3.91680,0.00000
2817.00,3.91750,20.047820,-0.000144,19.993255,0.9583,0.408,3.91750,0.00000
2818.00,3.91830,20.047898,-0.000142,19.993323,0.9583,0.408,3.91830,0.00000
2819.00,3.91773,20.047986,-0.000144,19.993385,0.9584,0.408,3.91773,0.00000
2820.00,3.91492,20.048038,-0.000144,19.993372,0.9584,0.408,3.91492,0.00000
2821.00,3.91378,20.047901,-0.000145,19.993230,0.9585,0.408,3.91378,0.00000
2822.00,3.91309,20.047939,-0.000146,19.993233,0.9585,0.408,3.91309,0.00000
2823.00,3.91231,20.047937,-0.000143,19.993185,0.9586,0.408,3.91231,0.00000
2824.00,3.91321,20.047963,-0.000144,19.993184,0.9587,0.408,3.91321,0.00000
2825.00,3.91577,20.047975,-0.000141,19.993202,0.9587,0.408,3.91577,0.00000
2826.00,3.91622,20.048160,-0.000140,19.993324,0.9588,0.408,3.91622,0.00000
2827.00,3.91645,20.048141,-0.000141,19.993312,0.9589,0.408,3.91645,0.00000
2828.00,3.91667,20.048149,-0.000143,19.993314,0.9589,0.408,3.91667,0.00000
2829.00,3.91577,20.048192,-0.000143,19.993363,0.9591,0.408,3.91577,0.00000
2830.00,3.91464,20.048300,-0.000144,19.993416,0.9592,0.409,3.91464,0.00000
2831.00,3.91488,20.048230,-0.000141,19.993323,0.9592,0.409,3.91488,0.00000
2832.00,3.91446,20.048292,-0.000140,19.993308,0.9593,0.409,3.91446,0.00000
2833.00,3.91443,20.048306,-0.000140,19.993305,0.9594,0.409,3.91443,0.00000
2834.00,3.91520,20.048291,-0.000138,19.993259,0.9595,0.409,3.91520,0.00000
2835.00,3.91567,20.048259,-0.000142,19.993241,0.9596,0.409,3.91567,0.00000
2836.00,3.91547,20.048307,-0.000148,19.993329,0.9597,0.409,3.91547,0.00000
2837.00,3.91582,20.048245,-0.000152,19.993286,0.9598,0.409,3.91582,0.00000
2838.00,3.91632,20.048282,-0.000153,19.993337,0.9599,0.409,3.91632,0.00000
2839.00,3.91601,20.048323,-0.000157,19.993343,0.9600,0.410,3.91601,0.00000
2840.00,3.91633,20.048369,-0.000155,19.993319,0.9600,0.410,3.91633,0.00000
2841.00,3.91718,20.048363,-0.000150,19.993296,0.9600,0.410,3.91718,0.00000
2842.00,3.91703,20.048445,-0.000146,19.993358,0.9601,0.409,3.91703,0.00000
2843.00,3.91544,20.048458,-0.000146,19.993305,0.9601,0.409,3.91544,0.00000
2844.00,3.91506,20.048428,-0.000149,19.993257,0.9602,0.409,3.91506,0.00000
2845.00,3.91438,20.048506,-0.000153,19.993339,0.9602,0.410,3.91438,0.00000
2846.00,3.91361,20.048536,-0.000157,19.993279,0.9603,0.410,3.91361,0.00000
2847.00,3.91381,20.048524,-0.000158,19.993243,0.9604,0.410,3.91381,0.00000
2848.00,3.91442,20.048602,-0.000159,19.993280,0.9604,0.410,3.91442,0.00000
2849.00,3.91533,20.048636,-0.000157,19.993275,0.9604,0.410,3.91533,0.00000
2850.00,3.91610,20.048598,-0.000155,19.993202,0.9605,0.410,3.91610,0.00000
2851.00,3.91644,20.048672,-0.000155,19.993290,0.9605,0.410,3.91644,0.00000
2852.00,3.91630,20.048708,-0.000154,19.993325,0.9605,0.410,3.91630,0.00000
2853.00,3.91604,20.048712,-0.000154,19.993354,0.9605,0.410,3.91604,0.00000
2854.00,3.91509,20.048728,-0.000153,19.993373,0.9605,0.410,3.91509,0.00000
2855.00,3.91464,20.048701,-0.000151,19.993396,0.9605,0.410,3.91464,0.00000
2856.00,3.91418,20.048673,-0.000153,19.993337,0.9606,0.411,3.91418,0.00000
2857.00,3.91442,20.048661,-0.000156,19.993298,0.9606,0.411,3.91442,0.00000
2858.00,3.91560,20.048686,-0.000157,19.993290,0.9606,0.411,3.91560,0.00000
2859.00,3.91669,20.048674,-0.000154,19.993301,0.9606,0.411,3.91669,0.00000
2860.00,3.91695,20.048747,-0.000156,19.993298,0.9607,0.411,3.91695,0.00000
2861.00,3.91760,20.048751,-0.000154,19.993306,0.9607,0.411,3.91760,0.00000
2862.00,3.91693,20.048770,-0.000153,19.993316,0.9607,0.411,3.91693,0.00000
2863.00,3.91667,20.048764,-0.000152,19.993285,0.9607,0.411,3.91667,0.00000
2864.00,3.91622,20.048763,-0.000154,19.993275,0.9608,0.411,3.91622,0.00000
2865.00,3.91547,20.048779,-0.000153,19.993284,0.9608,0.411,3.91547,0.00000
2866.00,3.91556,20.048841,-0.000151,19.993341,0.9608,0.411,3.91556,0.00000
2867.00,3.91589,20.048938,-0.000149,19.993402,0.9608,0.411,3.91589,0.00000
2868.00,3.91587,20.048964,-0.000145,19.993419,0.9607,0.411,3.91587,0.00000
2869.00,3.91507,20.048964,-0.000141,19.993357,0.9607,0.411,3.91507,0.00000
2870.00,3.91558,20.048948,-0.000141,19.993295,0.9606,0.411,3.91558,0.00000
2871.00,3.91497,20.048906,-0.000142,19.993227,0.9606,0.411,3.91497,0.00000
2872.00,3.91489,20.048890,-0.000142,19.993194,0.9606,0.411,3.91489,0.00000
2873.00,3.91438,20.048797,-0.000144,19.993111,0.9605,0.411,3.91438,0.00000
2874.00,3.91509,20.048804,-0.000148,19.993140,0.9605,0.411,3.91509,0.00000
2875.00,3.91557,20.048777,-0.000151,19.993130,0.9605,0.411,3.91557,0.00000
2876.00,3.91599,20.048828,-0.000149,19.993164,0.9604,0.412,3.91599,0.00000
2877.00,3.91633,20.048843,-0.000152,19.993227,0.9604,0.412,3.91633,0.00000
2878.00,3.91717,20.049025,-0.000151,19.993369,0.9603,0.412,3.91717,0.00000
2879.00,3.91655,20.049119,-0.000152,19.993398,0.9602,0.412,3.91655,0.00000
2880.00,3.91547,20.049143,-0.000151,19.993415,0.9602,0.412,3.91547,0.00000
2881.00,3.91547,20.049103,-0.000149,19.993359,0.9601,0.412,3.91547,0.00000
2882.00,3.91511,20.049125,-0.000148,19.993281,0.9600,0.412,3.91511,0.00000
2883.00,3.91458,20.049020,-0.000145,19.993164,0.9600,0.412,3.91458,0.00000
2884.00,3.91524,20.048996,-0.000147,19.993162,0.9599,0.412,3.91524,0.00000
2885.00,3.91568,20.049003,-0.000147,19.993194,0.9598,0.412,3.91568,0.00000
2886.00,3.91527,20.049048,-0.000152,19.993225,0.9597,0.412,3.91527,0.00000
2887.00,3.91600,20.049080,-0.000154,19.993301,0.9596,0.412,3.91600,0.00000
2888.00,3.91665,20.049135,-0.000157,19.993336,0.9595,0.413,3.91665,0.00000
2889.00,3.91665,20.049220,-0.000151,19.993422,0.9595,0.413,3.91665,0.00000
2890.00,3.91719,20.049268,-0.000148,19.993456,0.9594,0.412,3.91719,0.00000
2891.00,3.91737,20.049295,-0.000149,19.993463,0.9593,0.413,3.91737,0.00000
2892.00,3.91654,20.049287,-0.000148,19.993424,0.9593,0.413,3.91654,0.00000
2893.00,3.91562,20.049389,-0.000149,19.993442,0.9592,0.413,3.91562,0.00000
2894.00,3.91553,20.049374,-0.000152,19.993378,0.9592,0.413,3.91553,0.00000
2895.00,3.91494,20.049435,-0.000155,19.993341,0.9591,0.413,3.91494,0.00000
2896.00,3.91536,20.049478,-0.000154,19.993384,0.9591,0.413,3.91536,0.00000
2897.00,3.91593,20.049489,-0.000150,19.993354,0.9591,0.413,3.91593,0.00000
2898.00,3.91655,20.049461,-0.000150,19.993382,0.9590,0.413,3.91655,0.00000
2899.00,3.91726,20.049560,-0.000149,19.993464,0.9590,0.413,3.91726,0.00000
2900.00,3.91814,20.049493,-0.000148,19.993358,0.9589,0.413,3.91814,0.00000
2901.00,3.91826,20.049477,-0.000146,19.993318,0.9588,0.413,3.91826,0.00000
2902.00,3.91838,20.049467,-0.000149,19.993328,0.9588,0.413,3.91838,0.00000
2903.00,3.91859,20.049479,-0.000149,19.993308,0.9587,0.413,3.91859,0.00000
2904.00,3.91796,20.049437,-0.000149,19.993227,0.9587,0.413,3.91796,0.00000
2905.00,3.91742,20.049480,-0.000147,19.993254,0.9586,0.413,3.91742,0.00000
2906.00,3.91696,20.049547,-0.000150,19.993270,0.9586,0.413,3.91696,0.00000
2907.00,3.91654,20.049578,-0.000147,19.993234,0.9586,0.413,3.91654,0.00000
2908.00,3.91650,20.049625,-0.000146,19.993296,0.9585,0.413,3.91650,0.00000
2909.00,3.91674,20.049580,-0.000148,19.993297,0.9585,0.414,3.91674,0.00000
2910.00,3.91668,20.049526,-0.000152,19.993284,0.9585,0.414,3.91668,0.00000
2911.00,3.91646,20.049576,-0.000151,19.993326,0.9585,0.414,3.91646,0.00000
2912.00,3.91561,20.049675,-0.000151,19.993364,0.9585,0.414,3.91561,0.00000
2913.00,3.91400,20.049739,-0.000150,19.993290,0.9585,0.414,3.91400,0.00000
2914.00,3.91266,20.049862,-0.000146,19.993248,0.9585,0.414,3.91266,0.00000
2915.00,3.91229,20.050031,-0.000140,19.993338,0.9585,0.414,3.91229,0.00000
2916.00,3.91233,20.050003,-0.000141,19.993301,0.9585,0.414,3.91233,0.00000
2917.00,3.91244,20.049984,-0.000139,19.993271,0.9584,0.414,3.91244,0.00000
2918.00,3.91293,20.049917,-0.000138,19.993259,0.9584,0.414,3.91293,0.00000
2919.00,3.91388,20.049860,-0.000140,19.993244,0.9584,0.414,3.91388,0.00000
2920.00,3.91415,20.049786,-0.000142,19.993218,0.9584,0.414,3.91415,0.00000
2921.00,3.91390,20.049884,-0.000140,19.993283,0.9584,0.414,3.91390,0.00000
2922.00,3.91485,20.049830,-0.000142,19.993273,0.9584,0.414,3.91485,0.00000
@16,2.5000,5.0, 2920.05 
2923.00,3.91441,20.049885,-0.000142,19.993270,0.9584,0.414,3.91441,0.00000
2924.00,3.91334,20.050012,-0.000140,19.993377,0.9584,0.414,3.91334,0.00000
2925.00,3.90961,20.050110,-0.000139,19.993445,0.9584,0.414,3.90961,0.00000
2926.00,3.90377,20.050163,-0.000135,19.993465,0.9584,0.414,3.90377,0.00000
2927.00,3.89555,20.050230,-0.000135,19.993506,0.9584,0.414,3.89555,0.00000
2928.00,3.88675,20.050174,-0.000138,19.993456,0.9583,0.414,3.88675,0.00000
2929.00,3.87664,20.050118,-0.000143,19.993395,0.9583,0.415,3.87664,0.00000
2930.00,3.87029,20.050125,-0.000146,19.993373,0.9583,0.415,3.87029,0.00000
2931.00,3.86963,20.049979,-0.000149,19.993236,0.9582,0.415,3.86963,0.00000
2932.00,3.87302,20.050044,-0.000149,19.993261,0.9582,0.415,3.87302,0.00000
2933.00,3.88048,20.050134,-0.000149,19.993323,0.9582,0.415,3.88048,0.00000
2934.00,3.89034,20.050127,-0.000144,19.993262,0.9581,0.415,3.89034,0.00000
2935.00,3.89974,20.050146,-0.000143,19.993237,0.9581,0.415,3.89974,0.00000
2936.00,3.90746,20.050190,-0.000145,19.993247,0.9580,0.415,3.90746,0.00000
2937.00,3.91251,20.050177,-0.000145,19.993194,0.9580,0.415,3.91251,0.00000
2938.00,3.91515,20.050259,-0.000147,19.993260,0.9579,0.415,3.91515,0.00000
2939.00,3.91664,20.050272,-0.000146,19.993296,0.9578,0.415,3.91664,0.00000
2940.00,3.91805,20.050250,-0.000144,19.993278,0.9577,0.415,3.91805,0.00000
2941.00,3.91662,20.050364,-0.000143,19.993319,0.9577,0.415,3.91662,0.00000
2942.00,3.91628,20.050404,-0.000144,19.993368,0.9576,0.415,3.91628,0.00000
2943.00,3.91554,20.050328,-0.000143,19.993331,0.9576,0.415,3.91554,0.00000
2944.00,3.91515,20.050377,-0.000144,19.993430,0.9575,0.415,3.91515,0.00000
2945.00,3.91413,20.050374,-0.000147,19.993427,0.9574,0.416,3.91413,0.00000
2946.00,3.91433,20.050320,-0.000150,19.993415,0.9573,0.416,3.91433,0.00000
2947.00,3.91378,20.050338,-0.000147,19.993385,0.9572,0.416,3.91378,0.00000
2948.00,3.91407,20.050411,-0.000143,19.993430,0.9572,0.416,3.91407,0.00000
2949.00,3.91392,20.050458,-0.000143,19.993364,0.9571,0.416,3.91392,0.00000
2950.00,3.91322,20.050467,-0.000142,19.993323,0.9571,0.416,3.91322,0.00000
2951.00,3.91326,20.050475,-0.000139,19.993354,0.9570,0.416,3.91326,0.00000
2952.00,3.91359,20.050441,-0.000139,19.993338,0.9569,0.416,3.91359,0.00000
2953.00,3.91353,20.050429,-0.000141,19.993315,0.9569,0.416,3.91353,0.00000
2954.00,3.91377,20.050469,-0.000141,19.993365,0.9568,0.416,3.91377,0.00000
2955.00,3.91521,20.050572,-0.000138,19.993462,0.9568,0.416,3.91521,0.00000
2956.00,3.91624,20.050618,-0.000138,19.993444,0.9567,0.416,3.91624,0.00000
2957.00,3.91687,20.050745,-0.000141,19.993555,0.9566,0.416,3.91687,0.00000
2958.00,3.91724,20.050737,-0.000137,19.993515,0.9566,0.416,3.91724,0.00000
2959.00,3.91710,20.050755,-0.000135,19.993542,0.9566,0.416,3.91710,0.00000
2960.00,3.91600,20.050808,-0.000136,19.993564,0.9566,0.416,3.91600,0.00000
2961.00,3.91459,20.050845,-0.000138,19.993561,0.9566,0.416,3.91459,0.00000
2962.00,3.91331,20.050795,-0.000133,19.993469,0.9565,0.416,3.91331,0.00000
2963.00,3.91299,20.050798,-0.000138,19.993466,0.9565,0.416,3.91299,0.00000
2964.00,3.91324,20.050795,-0.000142,19.993414,0.9565,0.416,3.91324,0.00000
2965.00,3.91356,20.050705,-0.000144,19.993313,0.9564,0.416,3.91356,0.00000
2966.00,3.91399,20.050712,-0.000144,19.993316,0.9564,0.417,3.91399,0.00000
2967.00,3.91440,20.050727,-0.000148,19.993332,0.9564,0.417,3.91440,0.00000
2968.00,3.91419,20.050781,-0.000147,19.993356,0.9564,0.417,3.91419,0.00000
2969.00,3.91389,20.050780,-0.000145,19.993337,0.9564,0.417,3.91389,0.00000
2970.00,3.91413,20.050861,-0.000145,19.993439,0.9565,0.417,3.91413,0.00000
2971.00,3.91477,20.050979,-0.000144,19.993524,0.9565,0.417,3.91477,0.00000
2972.00,3.91500,20.051020,-0.000146,19.993546,0.9565,0.417,3.91500,0.00000
2973.00,3.91460,20.051103,-0.000149,19.993523,0.9565,0.417,3.91460,0.00000
2974.00,3.91434,20.051195,-0.000149,19.993576,0.9566,0.417,3.91434,0.00000
2975.00,3.91369,20.051257,-0.000148,19.993568,0.9566,0.417,3.91369,0.00000
2976.00,3.91371,20.051248,-0.000146,19.993489,0.9567,0.417,3.91371,0.00000
2977.00,3.91405,20.051202,-0.000146,19.993395,0.9568,0.417,3.91405,0.00000
2978.00,3.91488,20.051159,-0.000147,19.993405,0.9568,0.417,3.91488,0.00000
2979.00,3.91551,20.051169,-0.000146,19.993416,0.9568,0.417,3.91551,0.00000
2980.00,3.91694,20.051214,-0.000147,19.993449,0.9568,0.418,3.91694,0.00000
2981.00,3.91654,20.051167,-0.000150,19.993454,0.9568,0.418,3.91654,0.00000
2982.00,3.91594,20.051230,-0.000150,19.993533,0.9569,0.418,3.91594,0.00000
2983.00,3.91569,20.051310,-0.000144,19.993566,0.9569,0.418,3.91569,0.00000
2984.00,3.91543,20.051323,-0.000144,19.993529,0.9570,0.418,3.91543,0.00000
2985.00,3.91504,20.051332,-0.000143,19.993562,0.9570,0.418,3.91504,0.00000
2986.00,3.91478,20.051378,-0.000142,19.993575,0.9570,0.418,3.91478,0.00000
2987.00,3.91429,20.051432,-0.000138,19.993584,0.9571,0.418,3.91429,0.00000
2988.00,3.91361,20.051440,-0.000141,19.993557,0.9571,0.418,3.91361,0.00000
2989.00,3.91293,20.051362,-0.000145,19.993490,0.9571,0.418,3.91293,0.00000
2990.00,3.91169,20.051253,-0.000146,19.993352,0.9572,0.418,3.91169,0.00000
2991.00,3.91218,20.051313,-0.000145,19.993358,0.9572,0.418,3.91218,0.00000
2992.00,3.91341,20.051336,-0.000145,19.993365,0.9572,0.418,3.91341,0.00000
2993.00,3.91464,20.051261,-0.000145,19.993325,0.9572,0.418,3.91464,0.00000
2994.00,3.91562,20.051354,-0.000137,19.993348,0.9572,0.418,3.91562,0.00000
2995.00,3.91599,20.051460,-0.000135,19.993379,0.9572,0.418,3.91599,0.00000
2996.00,3.91511,20.051389,-0.000137,19.993330,0.9572,0.418,3.91511,0.00000
2997.00,3.91504,20.051337,-0.000139,19.993244,0.9572,0.418,3.91504,0.00000
2998.00,3.91477,20.051462,-0.000138,19.993326,0.9573,0.418,3.91477,0.00000
2999.00,3.91476,20.051454,-0.000144,19.993308,0.9573,0.418,3.91476,0.00000
3000.00,3.91527,20.051441,-0.000145,19.993299,0.9573,0.418,3.91527,0.00000
3001.00,3.91566,20.051434,-0.000146,19.993305,0.9574,0.419,3.91566,0.00000
3002.00,3.91508,20.051478,-0.000150,19.993335,0.9574,0.419,3.91508,0.00000
3003.00,3.91533,20.051442,-0.000151,19.993253,0.9574,0.419,3.91533,0.00000
3004.00,3.91554,20.051544,-0.000150,19.993316,0.9575,0.419,3.91554,0.00000
3005.00,3.91592,20.051631,-0.000149,19.993343,0.9575,0.419,3.91592,0.00000
3006.00,3.91606,20.051768,-0.000147,19.993349,0.9575,0.419,3.91606,0.00000
3007.00,3.91671,20.051880,-0.000141,19.993446,0.9575,0.419,3.91671,0.00000
3008.00,3.91613,20.051886,-0.000142,19.993467,0.9576,0.419,3.91613,0.00000
3009.00,3.91680,20.051843,-0.000144,19.993510,0.9576,0.419,3.91680,0.00000
3010.00,3.91714,20.051828,-0.000143,19.993505,0.9576,0.419,3.91714,0.00000
3011.00,3.91769,20.051842,-0.000142,19.993567,0.9576,0.419,3.91769,0.00000
3012.00,3.91721,20.051761,-0.000144,19.993501,0.9576,0.419,3.91721,0.00000
3013.00,3.91764,20.051759,-0.000143,19.993443,0.9576,0.419,3.91764,0.00000
3014.00,3.91608,20.051740,-0.000141,19.993354,0.9576,0.419,3.91608,0.00000
3015.00,3.91479,20.051754,-0.000143,19.993375,0.9576,0.419,3.91479,0.00000
3016.00,3.91417,20.051709,-0.000142,19.993280,0.9576,0.419,3.91417,0.00000
3017.00,3.91342,20.051693,-0.000142,19.993209,0.9576,0.419,3.91342,0.00000
3018.00,3.91292,20.051737,-0.000143,19.993256,0.9576,0.419,3.91292,0.00000
3019.00,3.91363,20.051835,-0.000146,19.993314,0.9575,0.420,3.91363,0.00000
3020.00,3.91395,20.051884,-0.000144,19.993309,0.9575,0.420,3.91395,0.00000
3021.00,3.91357,20.051908,-0.000142,19.993353,0.9575,0.420,3.91357,0.00000
3022.00,3.91438,20.052088,-0.000144,19.993479,0.9574,0.420,3.91438,0.00000
3023.00,3.91397,20.052117,-0.000141,19.993496,0.9574,0.420,3.91397,0.00000
3024.00,3.91367,20.052101,-0.000140,19.993482,0.9573,0.420,3.91367,0.00000
3025.00,3.91388,20.052042,-0.000142,19.993491,0.9573,0.420,3.91388,0.00000
3026.00,3.91391,20.052083,-0.000143,19.993519,0.9572,0.420,3.91391,0.00000
3027.00,3.91408,20.052047,-0.000139,19.993479,0.9572,0.420,3.91408,0.00000
3028.00,3.91529,20.052081,-0.000141,19.993443,0.9571,0.420,3.91529,0.00000
3029.00,3.91468,20.052111,-0.000139,19.993403,0.9570,0.420,3.91468,0.00000
3030.00,3.91416,20.052124,-0.000140,19.993356,0.9570,0.420,3.91416,0.00000
3031.00,3.91443,20.052155,-0.000142,19.993308,0.9569,0.420,3.91443,0.00000
3032.00,3.91395,20.052123,-0.000143,19.993288,0.9569,0.420,3.91395,0.00000
3033.00,3.91397,20.052155,-0.000142,19.993316,0.9568,0.420,3.91397,0.00000
3034.00,3.91466,20.052170,-0.000143,19.993331,0.9568,0.420,3.91466,0.00000
3035.00,3.91537,20.052286,-0.000141,19.993387,0.9567,0.420,3.91537,0.00000
3036.00,3.91593,20.052256,-0.000138,19.993387,0.9566,0.420,3.91593,0.00000
3037.00,3.91683,20.052248,-0.000140,19.993372,0.9566,0.420,3.91683,0.00000
3038.00,3.91586,20.052261,-0.000139,19.993401,0.9565,0.420,3.91586,0.00000
3039.00,3.91615,20.052301,-0.000143,19.993458,0.9565,0.420,3.91615,0.00000
3040.00,3.91638,20.052295,-0.000144,19.993442,0.9565,0.421,3.91638,0.00000
3041.00,3.91567,20.052344,-0.000144,19.993472,0.9564,0.421,3.91567,0.00000
3042.00,3.91521,20.052432,-0.000145,19.993490,0.9564,0.421,3.91521,0.00000
3043.00,3.91628,20.052501,-0.000148,19.993503,0.9564,0.421,3.91628,0.00000
3044.00,3.91691,20.052452,-0.000144,19.993410,0.9564,0.421,3.91691,0.00000
3045.00,3.91622,20.052414,-0.000142,19.993384,0.9563,0.421,3.91622,0.00000
3046.00,3.91602,20.052395,-0.000141,19.993340,0.9563,0.421,3.91602,0.00000
3047.00,3.91508,20.052347,-0.000139,19.993290,0.9563,0.421,3.91508,0.00000
3048.00,3.91486,20.052342,-0.000138,19.993327,0.9562,0.421,3.91486,0.00000
3049.00,3.91423,20.052489,-0.000139,19.993432,0.9562,0.421,3.91423,0.00000
3050.00,3.91359,20.052532,-0.000140,19.993472,0.9562,0.421,3.91359,0.00000
3051.00,3.91397,20.052573,-0.000142,19.993485,0.9562,0.421,3.91397,0.00000
3052.00,3.91358,20.052578,-0.000143,19.993479,0.9561,0.421,3.91358,0.00000
3053.00,3.91300,20.052627,-0.000142,19.993467,0.9561,0.421,3.91300,0.00000
3054.00,3.91339,20.052568,-0.000146,19.993405,0.9561,0.421,3.91339,0.00000
3055.00,3.91454,20.052633,-0.000146,19.993384,0.9561,0.422,3.91454,0.00000
3056.00,3.91365,20.052676,-0.000145,19.993383,0.9561,0.422,3.91365,0.00000
3057.00,3.91479,20.052754,-0.000143,19.993448,0.9561,0.422,3.91479,0.00000
3058.00,3.91467,20.052734,-0.000144,19.993384,0.9560,0.422,3.91467,0.00000
3059.00,3.91437,20.052812,-0.000140,19.993403,0.9560,0.421,3.91437,0.00000
3060.00,3.91405,20.052806,-0.000141,19.993377,0.9560,0.421,3.91405,0.00000
3061.00,3.91550,20.052838,-0.000142,19.993420,0.9559,0.422,3.91550,0.00000
3062.00,3.91606,20.052822,-0.000140,19.993406,0.9559,0.421,3.91606,0.00000
3063.00,3.91709,20.052802,-0.000138,19.993418,0.9558,0.421,3.91709,0.00000
3064.00,3.91656,20.052814,-0.000137,19.993470,0.9558,0.421,3.91656,0.00000
3065.00,3.91617,20.052824,-0.000134,19.993504,0.9558,0.421,3.91617,0.00000
3066.00,3.91577,20.052784,-0.000135,19.993437,0.9557,0.421,3.91577,0.00000
3067.00,3.91524,20.052927,-0.000138,19.993487,0.9557,0.421,3.91524,0.00000
3068.00,3.91414,20.053007,-0.000141,19.993504,0.9557,0.422,3.91414,0.00000
3069.00,3.91355,20.052917,-0.000143,19.993403,0.9557,0.422,3.91355,0.00000
3070.00,3.91318,20.052949,-0.000145,19.993379,0.9557,0.422,3.91318,0.00000
3071.00,3.91289,20.053064,-0.000144,19.993393,0.9557,0.422,3.91289,0.00000
3072.00,3.91240,20.052996,-0.000146,19.993307,0.9557,0.422,3.91240,0.00000
3073.00,3.91260,20.052976,-0.000145,19.993236,0.9556,0.422,3.91260,0.00000
3074.00,3.91368,20.053114,-0.000144,19.993314,0.9556,0.422,3.91368,0.00000
3075.00,3.91422,20.053166,-0.000147,19.993328,0.9555,0.422,3.91422,0.00000
3076.00,3.91531,20.053157,-0.000146,19.993330,0.9555,0.422,3.91531,0.00000
3077.00,3.91546,20.053182,-0.000146,19.993356,0.9555,0.422,3.91546,0.00000
3078.00,3.91530,20.053237,-0.000146,19.993441,0.9555,0.422,3.91530,0.00000
3079.00,3.91452,20.053218,-0.000144,19.993405,0.9555,0.422,3.91452,0.00000
3080.00,3.91385,20.053192,-0.000143,19.993372,0.9555,0.422,3.91385,0.00000
3081.00,3.91324,20.053231,-0.000143,19.993430,0.9555,0.423,3.91324,0.00000
3082.00,3.91395,20.053241,-0.000142,19.993461,0.9555,0.423,3.91395,0.00000
3083.00,3.91531,20.053171,-0.000141,19.993388,0.9555,0.423,3.91531,0.00000
3084.00,3.91589,20.053174,-0.000143,19.993365,0.9555,0.423,3.91589,0.00000
3085.00,3.91730,20.053220,-0.000145,19.993404,0.9555,0.423,3.91730,0.00000
3086.00,3.91671,20.053211,-0.000148,19.993352,0.9555,0.423,3.91671,0.00000
3087.00,3.91558,20.053224,-0.000150,19.993310,0.9556,0.423,3.91558,0.00000
3088.00,3.91382,20.053303,-0.000153,19.993351,0.9557,0.423,3.91382,0.00000
3089.00,3.91388,20.053352,-0.000153,19.993378,0.9557,0.424,3.91388,0.00000
3090.00,3.91238,20.053243,-0.000152,19.993263,0.9557,0.424,3.91238,0.00000
3091.00,3.91310,20.053233,-0.000150,19.993242,0.9558,0.424,3.91310,0.00000
3092.00,3.91390,20.053242,-0.000146,19.993271,0.9558,0.423,3.91390,0.00000
3093.00,3.91429,20.053235,-0.000144,19.993253,0.9558,0.424,3.91429,0.00000
3094.00,3.91368,20.053263,-0.000143,19.993278,0.9558,0.424,3.91368,0.00000
3095.00,3.91546,20.053417,-0.000142,19.993412,0.9558,0.424,3.91546,0.00000
3096.00,3.91534,20.053491,-0.000138,19.993498,0.9559,0.423,3.91534,0.00000
3097.00,3.91468,20.053604,-0.000139,19.993500,0.9559,0.424,3.91468,0.00000
3098.00,3.91529,20.053674,-0.000142,19.993516,0.9560,0.424,3.91529,0.00000
3099.00,3.91591,20.053606,-0.000141,19.993428,0.9560,0.424,3.91591,0.00000
3100.00,3.91573,20.053651,-0.000141,19.993384,0.9560,0.424,3.91573,0.00000
3101.00,3.91571,20.053682,-0.000139,19.993377,0.9561,0.424,3.91571,0.00000
3102.00,3.91670,20.053623,-0.000140,19.993366,0.9561,0.424,3.91670,0.00000
