# Supplementary material for: A nucleotide-sensing oligomerization mechanism that controls NrdR-dependent transcription of ribonucleotide reductases
Source: Nat Commun. 2022 May 16;13:2700. doi: 10.1038/s41467-022-30328-1 (PMC9110341; doi:10.1038/s41467-022-30328-1)
Supplement: Supplementary file 10 — Source Data [file 41467_2022_30328_MOESM10_ESM.zip › Source data NrdR/Suppl Fig 12 source data/ITC at 20 degrees (Suppl Fig 12a,c)/dADP to NrdR/R27dADP120toNrdR20deg20.itc]

$ITC
$ 16 
$NOT
$ 20 
$ 60 
$ 1000 
$ 5 
$ 2 
$ADCGainCode:  0 
$False,True,True
$ 0.7 , 1.4 , 120 , 5 
$ 2.5 , 5 , 200 , 5 
$ 2.5 , 5 , 200 , 5 
$ 2.5 , 5 , 200 , 5 
$ 2.5 , 5 , 200 , 5 
$ 2.5 , 5 , 200 , 5 
$ 2.5 , 5 , 200 , 5 
$ 2.5 , 5 , 200 , 5 
$ 2.5 , 5 , 200 , 5 
$ 2.5 , 5 , 200 , 5 
$ 2.5 , 5 , 200 , 5 
$ 2.5 , 5 , 200 , 5 
$ 2.5 , 5 , 200 , 5 
$ 2.5 , 5 , 200 , 5 
$ 2.5 , 5 , 200 , 5 
$ 2.5 , 5 , 200 , 5 
# 0 
# 0.12 
# 0.02 
# 0.2068 
# 20 
# 3.8602 
# 9.74 
?
% ITC200_05.14.976
% 0.2068 
% 3.8602 
%-0.590864 , 29.66499 
% 0.034375 , 29.28716 
% 0.8333333 
% 168160 , 168170 
% 0.25 , 81 
%-0.002934 ,-0.034078 
%-20 , 8 
% 0 , 0 
% 0 
% 128000       127243 
% 43.1 
% 500 , 750 , 1000 , 750 
% 0.04257 ,-0.00249 , 0.000047734 ,-0.000000435026 , 0.00000000201917 
% ITC200 Ver: 1.26.3
@0
5.00,4.48881,20.010580,-0.000197,20.038966,0.3426,0.118,4.48881,0.00000
6.00,4.48931,20.010569,-0.000194,20.038931,0.3436,0.118,4.48931,0.00000
7.00,4.48968,20.010636,-0.000198,20.038974,0.3446,0.119,4.48968,0.00000
8.00,4.48893,20.010674,-0.000198,20.038978,0.3456,0.119,4.48893,0.00000
9.00,4.48846,20.010682,-0.000200,20.038912,0.3465,0.119,4.48846,0.00000
10.00,4.48850,20.010648,-0.000204,20.038861,0.3475,0.119,4.48850,0.00000
11.00,4.48830,20.010691,-0.000207,20.038860,0.3485,0.120,4.48830,0.00000
12.00,4.48818,20.010682,-0.000205,20.038835,0.3495,0.120,4.48818,0.00000
13.00,4.48814,20.010637,-0.000208,20.038786,0.3504,0.120,4.48814,0.00000
14.00,4.48846,20.010657,-0.000206,20.038766,0.3514,0.120,4.48846,0.00000
15.00,4.48792,20.010715,-0.000205,20.038743,0.3524,0.120,4.48792,0.00000
16.00,4.48788,20.010705,-0.000204,20.038705,0.3533,0.120,4.48788,0.00000
17.00,4.48665,20.010660,-0.000202,20.038637,0.3543,0.120,4.48665,0.00000
18.00,4.48609,20.010687,-0.000200,20.038672,0.3552,0.120,4.48609,0.00000
19.00,4.48648,20.010730,-0.000201,20.038715,0.3562,0.120,4.48648,0.00000
20.00,4.48664,20.010695,-0.000204,20.038695,0.3572,0.121,4.48664,0.00000
21.00,4.48677,20.010731,-0.000208,20.038737,0.3581,0.121,4.48677,0.00000
22.00,4.48835,20.010894,-0.000211,20.038877,0.3591,0.121,4.48835,0.00000
23.00,4.48921,20.010882,-0.000210,20.038806,0.3601,0.122,4.48921,0.00000
24.00,4.48849,20.010907,-0.000211,20.038806,0.3611,0.122,4.48849,0.00000
25.00,4.48793,20.010980,-0.000209,20.038844,0.3620,0.122,4.48793,0.00000
26.00,4.48707,20.011009,-0.000209,20.038821,0.3629,0.122,4.48707,0.00000
27.00,4.48704,20.010951,-0.000209,20.038751,0.3639,0.122,4.48704,0.00000
28.00,4.48758,20.011015,-0.000209,20.038820,0.3648,0.123,4.48758,0.00000
29.00,4.48773,20.011038,-0.000209,20.038847,0.3658,0.123,4.48773,0.00000
30.00,4.48848,20.011010,-0.000208,20.038825,0.3667,0.123,4.48848,0.00000
31.00,4.48917,20.011022,-0.000207,20.038856,0.3677,0.123,4.48917,0.00000
32.00,4.48876,20.011035,-0.000206,20.038845,0.3687,0.123,4.48876,0.00000
33.00,4.48703,20.011092,-0.000203,20.038876,0.3696,0.123,4.48703,0.00000
34.00,4.48631,20.011107,-0.000201,20.038836,0.3706,0.123,4.48631,0.00000
35.00,4.48516,20.011209,-0.000199,20.038918,0.3715,0.123,4.48516,0.00000
36.00,4.48486,20.011205,-0.000197,20.038841,0.3725,0.123,4.48486,0.00000
37.00,4.48489,20.011271,-0.000199,20.038859,0.3734,0.124,4.48489,0.00000
38.00,4.48625,20.011305,-0.000204,20.038864,0.3743,0.124,4.48625,0.00000
39.00,4.48679,20.011354,-0.000208,20.038878,0.3752,0.124,4.48679,0.00000
40.00,4.48744,20.011313,-0.000209,20.038742,0.3762,0.125,4.48744,0.00000
41.00,4.48719,20.011394,-0.000211,20.038798,0.3771,0.125,4.48719,0.00000
42.00,4.48681,20.011377,-0.000209,20.038763,0.3780,0.125,4.48681,0.00000
43.00,4.48550,20.011395,-0.000203,20.038724,0.3790,0.125,4.48550,0.00000
44.00,4.48471,20.011437,-0.000198,20.038751,0.3799,0.125,4.48471,0.00000
45.00,4.48476,20.011514,-0.000198,20.038849,0.3809,0.125,4.48476,0.00000
46.00,4.48486,20.011555,-0.000199,20.038880,0.3818,0.125,4.48486,0.00000
47.00,4.48505,20.011518,-0.000200,20.038834,0.3828,0.125,4.48505,0.00000
48.00,4.48507,20.011498,-0.000204,20.038805,0.3837,0.126,4.48507,0.00000
49.00,4.48542,20.011528,-0.000206,20.038781,0.3847,0.126,4.48542,0.00000
50.00,4.48531,20.011500,-0.000205,20.038766,0.3856,0.126,4.48531,0.00000
51.00,4.48453,20.011468,-0.000200,20.038689,0.3866,0.126,4.48453,0.00000
52.00,4.48340,20.011603,-0.000199,20.038764,0.3875,0.126,4.48340,0.00000
53.00,4.48329,20.011666,-0.000199,20.038782,0.3884,0.126,4.48329,0.00000
54.00,4.48313,20.011701,-0.000198,20.038827,0.3894,0.126,4.48313,0.00000
55.00,4.48243,20.011831,-0.000198,20.038863,0.3903,0.127,4.48243,0.00000
56.00,4.48219,20.011889,-0.000198,20.038911,0.3912,0.127,4.48219,0.00000
57.00,4.48297,20.011901,-0.000198,20.038890,0.3921,0.127,4.48297,0.00000
58.00,4.48345,20.011912,-0.000198,20.038905,0.3930,0.127,4.48345,0.00000
59.00,4.48258,20.011914,-0.000194,20.038929,0.3939,0.127,4.48258,0.00000
60.00,4.48253,20.011854,-0.000193,20.038903,0.3948,0.127,4.48253,0.00000
@1,0.7000,1.4, 60.1059999999998 
61.00,4.48386,20.011857,-0.000194,20.038888,0.3957,0.127,4.48386,0.00000
62.00,4.48254,20.011855,-0.000193,20.038860,0.3966,0.127,4.48254,0.00000
63.00,4.47061,20.011904,-0.000191,20.038917,0.3975,0.127,4.47061,0.00000
64.00,4.44810,20.011932,-0.000196,20.038894,0.3983,0.128,4.44810,0.00000
65.00,4.42329,20.011989,-0.000199,20.038890,0.3992,0.128,4.42329,0.00000
66.00,4.39832,20.012026,-0.000200,20.038914,0.4001,0.128,4.39832,0.00000
67.00,4.37728,20.012074,-0.000200,20.038979,0.4009,0.128,4.37728,0.00000
68.00,4.37020,20.012064,-0.000198,20.038926,0.4018,0.128,4.37020,0.00000
69.00,4.37880,20.012032,-0.000198,20.038850,0.4027,0.128,4.37880,0.00000
70.00,4.39233,20.012031,-0.000202,20.038830,0.4035,0.129,4.39233,0.00000
71.00,4.40708,20.012035,-0.000202,20.038799,0.4044,0.129,4.40708,0.00000
72.00,4.42177,20.012039,-0.000205,20.038737,0.4052,0.129,4.42177,0.00000
73.00,4.43382,20.012073,-0.000207,20.038690,0.4061,0.129,4.43382,0.00000
74.00,4.44211,20.012104,-0.000208,20.038602,0.4070,0.130,4.44211,0.00000
75.00,4.44809,20.012165,-0.000203,20.038570,0.4078,0.130,4.44809,0.00000
76.00,4.45184,20.012222,-0.000203,20.038523,0.4086,0.130,4.45184,0.00000
77.00,4.45423,20.012239,-0.000202,20.038505,0.4095,0.130,4.45423,0.00000
78.00,4.45579,20.012216,-0.000198,20.038519,0.4103,0.130,4.45579,0.00000
79.00,4.45792,20.012209,-0.000199,20.038555,0.4111,0.130,4.45792,0.00000
80.00,4.46002,20.012169,-0.000200,20.038523,0.4120,0.130,4.46002,0.00000
81.00,4.46141,20.012142,-0.000197,20.038527,0.4128,0.130,4.46141,0.00000
82.00,4.46168,20.012159,-0.000198,20.038513,0.4137,0.131,4.46168,0.00000
83.00,4.46273,20.012180,-0.000203,20.038465,0.4145,0.131,4.46273,0.00000
84.00,4.46316,20.012209,-0.000203,20.038483,0.4154,0.131,4.46316,0.00000
85.00,4.46244,20.012226,-0.000203,20.038496,0.4162,0.131,4.46244,0.00000
86.00,4.46210,20.012266,-0.000208,20.038501,0.4170,0.132,4.46210,0.00000
87.00,4.46307,20.012298,-0.000204,20.038505,0.4179,0.132,4.46307,0.00000
88.00,4.46355,20.012356,-0.000200,20.038530,0.4187,0.132,4.46355,0.00000
89.00,4.46363,20.012419,-0.000196,20.038578,0.4195,0.132,4.46363,0.00000
90.00,4.46369,20.012429,-0.000195,20.038586,0.4204,0.132,4.46369,0.00000
91.00,4.46433,20.012435,-0.000191,20.038603,0.4212,0.132,4.46433,0.00000
92.00,4.46459,20.012447,-0.000191,20.038586,0.4221,0.132,4.46459,0.00000
93.00,4.46561,20.012423,-0.000194,20.038580,0.4229,0.132,4.46561,0.00000
94.00,4.46655,20.012391,-0.000197,20.038525,0.4238,0.132,4.46655,0.00000
95.00,4.46778,20.012483,-0.000197,20.038559,0.4246,0.132,4.46778,0.00000
96.00,4.46864,20.012555,-0.000198,20.038581,0.4255,0.132,4.46864,0.00000
97.00,4.46885,20.012619,-0.000202,20.038657,0.4263,0.133,4.46885,0.00000
98.00,4.46828,20.012711,-0.000201,20.038666,0.4272,0.133,4.46828,0.00000
99.00,4.46899,20.012797,-0.000201,20.038723,0.4280,0.133,4.46899,0.00000
100.00,4.47036,20.012763,-0.000198,20.038679,0.4289,0.133,4.47036,0.00000
101.00,4.47099,20.012703,-0.000198,20.038616,0.4297,0.133,4.47099,0.00000
102.00,4.47238,20.012703,-0.000193,20.038580,0.4305,0.133,4.47238,0.00000
103.00,4.47338,20.012713,-0.000190,20.038569,0.4313,0.133,4.47338,0.00000
104.00,4.47356,20.012746,-0.000189,20.038548,0.4322,0.133,4.47356,0.00000
105.00,4.47369,20.012762,-0.000192,20.038516,0.4330,0.134,4.47369,0.00000
106.00,4.47417,20.012866,-0.000194,20.038533,0.4338,0.134,4.47417,0.00000
107.00,4.47412,20.012963,-0.000197,20.038588,0.4347,0.134,4.47412,0.00000
108.00,4.47427,20.013008,-0.000201,20.038581,0.4355,0.135,4.47427,0.00000
109.00,4.47477,20.013067,-0.000199,20.038572,0.4363,0.135,4.47477,0.00000
110.00,4.47505,20.013127,-0.000195,20.038606,0.4371,0.135,4.47505,0.00000
111.00,4.47570,20.013125,-0.000194,20.038581,0.4379,0.135,4.47570,0.00000
112.00,4.47619,20.013097,-0.000191,20.038530,0.4387,0.135,4.47619,0.00000
113.00,4.47695,20.013122,-0.000193,20.038533,0.4395,0.135,4.47695,0.00000
114.00,4.47735,20.013138,-0.000194,20.038522,0.4403,0.135,4.47735,0.00000
115.00,4.47686,20.013227,-0.000195,20.038549,0.4411,0.135,4.47686,0.00000
116.00,4.47671,20.013267,-0.000194,20.038571,0.4420,0.136,4.47671,0.00000
117.00,4.47723,20.013276,-0.000194,20.038529,0.4428,0.136,4.47723,0.00000
118.00,4.47687,20.013256,-0.000190,20.038491,0.4436,0.136,4.47687,0.00000
119.00,4.47670,20.013298,-0.000189,20.038514,0.4444,0.136,4.47670,0.00000
120.00,4.47742,20.013255,-0.000192,20.038446,0.4452,0.136,4.47742,0.00000
121.00,4.47827,20.013292,-0.000189,20.038411,0.4460,0.136,4.47827,0.00000
122.00,4.47834,20.013328,-0.000187,20.038426,0.4469,0.136,4.47834,0.00000
123.00,4.47873,20.013332,-0.000188,20.038413,0.4477,0.136,4.47873,0.00000
124.00,4.47857,20.013280,-0.000192,20.038356,0.4485,0.137,4.47857,0.00000
125.00,4.47873,20.013282,-0.000190,20.038334,0.4494,0.137,4.47873,0.00000
126.00,4.47878,20.013303,-0.000191,20.038363,0.4502,0.137,4.47878,0.00000
127.00,4.47809,20.013369,-0.000193,20.038391,0.4510,0.137,4.47809,0.00000
128.00,4.47764,20.013431,-0.000193,20.038426,0.4518,0.137,4.47764,0.00000
129.00,4.47655,20.013495,-0.000190,20.038440,0.4526,0.137,4.47655,0.00000
130.00,4.47576,20.013553,-0.000190,20.038492,0.4535,0.137,4.47576,0.00000
131.00,4.47554,20.013583,-0.000192,20.038510,0.4543,0.138,4.47554,0.00000
132.00,4.47681,20.013632,-0.000190,20.038527,0.4551,0.138,4.47681,0.00000
133.00,4.47892,20.013630,-0.000189,20.038533,0.4559,0.138,4.47892,0.00000
134.00,4.48141,20.013607,-0.000187,20.038545,0.4568,0.138,4.48141,0.00000
135.00,4.48275,20.013589,-0.000186,20.038527,0.4576,0.138,4.48275,0.00000
136.00,4.48236,20.013601,-0.000184,20.038600,0.4584,0.138,4.48236,0.00000
137.00,4.48172,20.013546,-0.000187,20.038559,0.4592,0.138,4.48172,0.00000
138.00,4.47959,20.013644,-0.000190,20.038626,0.4600,0.139,4.47959,0.00000
139.00,4.47846,20.013650,-0.000191,20.038636,0.4608,0.139,4.47846,0.00000
140.00,4.47784,20.013672,-0.000194,20.038642,0.4616,0.139,4.47784,0.00000
141.00,4.47827,20.013664,-0.000197,20.038569,0.4624,0.139,4.47827,0.00000
142.00,4.47854,20.013698,-0.000196,20.038577,0.4632,0.140,4.47854,0.00000
143.00,4.47922,20.013680,-0.000190,20.038529,0.4640,0.139,4.47922,0.00000
144.00,4.47953,20.013719,-0.000188,20.038496,0.4648,0.139,4.47953,0.00000
145.00,4.47981,20.013819,-0.000184,20.038524,0.4657,0.139,4.47981,0.00000
146.00,4.47941,20.013896,-0.000183,20.038538,0.4665,0.139,4.47941,0.00000
147.00,4.47878,20.013923,-0.000182,20.038553,0.4673,0.139,4.47878,0.00000
148.00,4.47865,20.013971,-0.000189,20.038544,0.4682,0.140,4.47865,0.00000
149.00,4.47770,20.014000,-0.000191,20.038545,0.4690,0.140,4.47770,0.00000
150.00,4.47679,20.013991,-0.000192,20.038546,0.4698,0.140,4.47679,0.00000
151.00,4.47688,20.014022,-0.000191,20.038553,0.4706,0.140,4.47688,0.00000
152.00,4.47728,20.014103,-0.000194,20.038576,0.4714,0.141,4.47728,0.00000
153.00,4.47762,20.014062,-0.000191,20.038553,0.4723,0.141,4.47762,0.00000
154.00,4.47855,20.014181,-0.000191,20.038624,0.4731,0.141,4.47855,0.00000
155.00,4.47941,20.014223,-0.000191,20.038655,0.4739,0.141,4.47941,0.00000
156.00,4.47935,20.014203,-0.000189,20.038602,0.4747,0.141,4.47935,0.00000
157.00,4.47934,20.014158,-0.000189,20.038546,0.4755,0.141,4.47934,0.00000
158.00,4.47904,20.014259,-0.000189,20.038552,0.4764,0.141,4.47904,0.00000
159.00,4.47914,20.014233,-0.000191,20.038526,0.4772,0.141,4.47914,0.00000
160.00,4.47931,20.014257,-0.000190,20.038532,0.4780,0.142,4.47931,0.00000
161.00,4.47893,20.014255,-0.000191,20.038562,0.4788,0.142,4.47893,0.00000
162.00,4.47770,20.014324,-0.000188,20.038627,0.4796,0.142,4.47770,0.00000
163.00,4.47769,20.014292,-0.000187,20.038640,0.4804,0.142,4.47769,0.00000
164.00,4.47722,20.014269,-0.000184,20.038606,0.4813,0.142,4.47722,0.00000
165.00,4.47703,20.014292,-0.000187,20.038604,0.4821,0.142,4.47703,0.00000
166.00,4.47853,20.014308,-0.000192,20.038594,0.4829,0.142,4.47853,0.00000
167.00,4.48073,20.014313,-0.000196,20.038607,0.4837,0.143,4.48073,0.00000
168.00,4.48091,20.014328,-0.000198,20.038584,0.4845,0.143,4.48091,0.00000
169.00,4.48047,20.014444,-0.000201,20.038692,0.4853,0.143,4.48047,0.00000
170.00,4.48000,20.014459,-0.000199,20.038707,0.4861,0.143,4.48000,0.00000
171.00,4.47897,20.014544,-0.000194,20.038796,0.4869,0.143,4.47897,0.00000
172.00,4.47810,20.014561,-0.000187,20.038760,0.4877,0.143,4.47810,0.00000
173.00,4.47793,20.014629,-0.000188,20.038864,0.4885,0.143,4.47793,0.00000
174.00,4.47899,20.014612,-0.000188,20.038813,0.4893,0.143,4.47899,0.00000
175.00,4.47958,20.014659,-0.000186,20.038822,0.4901,0.143,4.47958,0.00000
176.00,4.47949,20.014683,-0.000188,20.038784,0.4909,0.144,4.47949,0.00000
177.00,4.47943,20.014671,-0.000194,20.038792,0.4917,0.144,4.47943,0.00000
178.00,4.47966,20.014729,-0.000194,20.038762,0.4925,0.144,4.47966,0.00000
179.00,4.47943,20.014720,-0.000193,20.038726,0.4933,0.144,4.47943,0.00000
180.00,4.47938,20.014709,-0.000196,20.038725,0.4941,0.145,4.47938,0.00000
@2,2.5000,5.0, 180.023999999998 
181.00,4.47910,20.014711,-0.000195,20.038692,0.4948,0.145,4.47910,0.00000
182.00,4.47664,20.014734,-0.000193,20.038679,0.4956,0.145,4.47664,0.00000
183.00,4.46109,20.014660,-0.000194,20.038653,0.4963,0.145,4.46109,0.00000
184.00,4.42611,20.014756,-0.000192,20.038789,0.4971,0.145,4.42611,0.00000
185.00,4.37231,20.014735,-0.000191,20.038724,0.4978,0.145,4.37231,0.00000
186.00,4.30266,20.014752,-0.000191,20.038745,0.4986,0.145,4.30266,0.00000
187.00,4.22409,20.014765,-0.000191,20.038763,0.4993,0.145,4.22409,0.00000
188.00,4.16001,20.014821,-0.000189,20.038794,0.5001,0.145,4.16001,0.00000
189.00,4.12398,20.014759,-0.000188,20.038673,0.5008,0.146,4.12398,0.00000
190.00,4.11601,20.014817,-0.000192,20.038691,0.5016,0.146,4.11601,0.00000
191.00,4.13360,20.014852,-0.000192,20.038715,0.5023,0.146,4.13360,0.00000
192.00,4.16846,20.014940,-0.000190,20.038737,0.5031,0.146,4.16846,0.00000
193.00,4.20659,20.014952,-0.000191,20.038766,0.5038,0.146,4.20659,0.00000
194.00,4.23897,20.015003,-0.000192,20.038781,0.5046,0.146,4.23897,0.00000
195.00,4.26489,20.015076,-0.000187,20.038764,0.5053,0.146,4.26489,0.00000
196.00,4.28462,20.015109,-0.000185,20.038712,0.5060,0.146,4.28462,0.00000
197.00,4.29966,20.015083,-0.000187,20.038659,0.5067,0.146,4.29966,0.00000
198.00,4.31082,20.015142,-0.000185,20.038614,0.5074,0.147,4.31082,0.00000
199.00,4.32015,20.015157,-0.000183,20.038612,0.5082,0.147,4.32015,0.00000
200.00,4.32844,20.015115,-0.000186,20.038676,0.5089,0.147,4.32844,0.00000
201.00,4.33606,20.015076,-0.000189,20.038703,0.5096,0.147,4.33606,0.00000
202.00,4.34330,20.015075,-0.000189,20.038704,0.5103,0.147,4.34330,0.00000
203.00,4.35099,20.015059,-0.000190,20.038677,0.5110,0.148,4.35099,0.00000
204.00,4.35939,20.015147,-0.000193,20.038775,0.5117,0.148,4.35939,0.00000
205.00,4.36684,20.015237,-0.000190,20.038813,0.5124,0.148,4.36684,0.00000
206.00,4.37423,20.015327,-0.000189,20.038831,0.5131,0.148,4.37423,0.00000
207.00,4.38146,20.015379,-0.000190,20.038856,0.5138,0.148,4.38146,0.00000
208.00,4.38800,20.015429,-0.000190,20.038892,0.5145,0.148,4.38800,0.00000
209.00,4.39344,20.015380,-0.000185,20.038781,0.5152,0.148,4.39344,0.00000
210.00,4.39921,20.015335,-0.000187,20.038696,0.5158,0.148,4.39921,0.00000
211.00,4.40334,20.015366,-0.000185,20.038714,0.5165,0.148,4.40334,0.00000
212.00,4.40720,20.015425,-0.000180,20.038769,0.5172,0.148,4.40720,0.00000
213.00,4.41094,20.015496,-0.000179,20.038818,0.5179,0.148,4.41094,0.00000
214.00,4.41405,20.015509,-0.000180,20.038827,0.5186,0.149,4.41405,0.00000
215.00,4.41706,20.015613,-0.000179,20.038883,0.5192,0.149,4.41706,0.00000
216.00,4.42103,20.015580,-0.000179,20.038809,0.5199,0.149,4.42103,0.00000
217.00,4.42317,20.015565,-0.000183,20.038761,0.5206,0.149,4.42317,0.00000
218.00,4.42515,20.015548,-0.000184,20.038687,0.5213,0.149,4.42515,0.00000
219.00,4.42762,20.015617,-0.000186,20.038765,0.5220,0.149,4.42762,0.00000
220.00,4.42896,20.015560,-0.000187,20.038713,0.5227,0.150,4.42896,0.00000
221.00,4.42980,20.015597,-0.000187,20.038727,0.5233,0.150,4.42980,0.00000
222.00,4.43216,20.015612,-0.000185,20.038702,0.5240,0.150,4.43216,0.00000
223.00,4.43441,20.015605,-0.000186,20.038674,0.5246,0.150,4.43441,0.00000
224.00,4.43652,20.015588,-0.000183,20.038580,0.5253,0.150,4.43652,0.00000
225.00,4.43846,20.015658,-0.000185,20.038588,0.5259,0.150,4.43846,0.00000
226.00,4.44006,20.015661,-0.000187,20.038545,0.5265,0.150,4.44006,0.00000
227.00,4.44125,20.015701,-0.000187,20.038526,0.5272,0.150,4.44125,0.00000
228.00,4.44224,20.015766,-0.000184,20.038600,0.5278,0.150,4.44224,0.00000
229.00,4.44288,20.015798,-0.000185,20.038625,0.5284,0.151,4.44288,0.00000
230.00,4.44328,20.015811,-0.000183,20.038668,0.5291,0.151,4.44328,0.00000
231.00,4.44317,20.015872,-0.000182,20.038709,0.5297,0.151,4.44317,0.00000
232.00,4.44341,20.015900,-0.000183,20.038739,0.5304,0.151,4.44341,0.00000
233.00,4.44395,20.015890,-0.000185,20.038666,0.5310,0.151,4.44395,0.00000
234.00,4.44546,20.015933,-0.000187,20.038689,0.5317,0.151,4.44546,0.00000
235.00,4.44737,20.015923,-0.000188,20.038614,0.5323,0.151,4.44737,0.00000
236.00,4.44974,20.015943,-0.000186,20.038648,0.5330,0.151,4.44974,0.00000
237.00,4.45174,20.015997,-0.000185,20.038651,0.5337,0.151,4.45174,0.00000
238.00,4.45303,20.016031,-0.000185,20.038648,0.5343,0.152,4.45303,0.00000
239.00,4.45405,20.016072,-0.000186,20.038656,0.5350,0.152,4.45405,0.00000
240.00,4.45498,20.016080,-0.000186,20.038647,0.5357,0.152,4.45498,0.00000
241.00,4.45564,20.016090,-0.000187,20.038647,0.5363,0.152,4.45564,0.00000
242.00,4.45611,20.016048,-0.000190,20.038628,0.5370,0.152,4.45611,0.00000
243.00,4.45704,20.016094,-0.000189,20.038690,0.5376,0.152,4.45704,0.00000
244.00,4.45695,20.016092,-0.000189,20.038662,0.5383,0.153,4.45695,0.00000
245.00,4.45691,20.016179,-0.000188,20.038779,0.5389,0.153,4.45691,0.00000
246.00,4.45755,20.016250,-0.000188,20.038805,0.5396,0.153,4.45755,0.00000
247.00,4.45773,20.016320,-0.000185,20.038834,0.5402,0.153,4.45773,0.00000
248.00,4.45854,20.016330,-0.000185,20.038867,0.5408,0.153,4.45854,0.00000
249.00,4.45951,20.016349,-0.000182,20.038897,0.5415,0.153,4.45951,0.00000
250.00,4.46028,20.016365,-0.000178,20.038819,0.5421,0.153,4.46028,0.00000
251.00,4.46101,20.016400,-0.000180,20.038824,0.5428,0.153,4.46101,0.00000
252.00,4.46239,20.016441,-0.000180,20.038871,0.5434,0.153,4.46239,0.00000
253.00,4.46278,20.016477,-0.000179,20.038839,0.5440,0.154,4.46278,0.00000
254.00,4.46323,20.016521,-0.000177,20.038841,0.5446,0.154,4.46323,0.00000
255.00,4.46342,20.016513,-0.000182,20.038865,0.5453,0.154,4.46342,0.00000
256.00,4.46265,20.016491,-0.000180,20.038806,0.5459,0.154,4.46265,0.00000
257.00,4.46218,20.016498,-0.000180,20.038764,0.5465,0.154,4.46218,0.00000
258.00,4.46238,20.016555,-0.000181,20.038774,0.5471,0.154,4.46238,0.00000
259.00,4.46289,20.016516,-0.000182,20.038725,0.5477,0.154,4.46289,0.00000
260.00,4.46323,20.016563,-0.000181,20.038694,0.5483,0.154,4.46323,0.00000
261.00,4.46437,20.016632,-0.000179,20.038764,0.5489,0.154,4.46437,0.00000
262.00,4.46429,20.016669,-0.000178,20.038814,0.5496,0.154,4.46429,0.00000
263.00,4.46391,20.016665,-0.000182,20.038798,0.5502,0.155,4.46391,0.00000
264.00,4.46359,20.016753,-0.000185,20.038808,0.5508,0.155,4.46359,0.00000
265.00,4.46438,20.016817,-0.000188,20.038867,0.5515,0.155,4.46438,0.00000
266.00,4.46342,20.016805,-0.000190,20.038838,0.5521,0.155,4.46342,0.00000
267.00,4.46456,20.016782,-0.000190,20.038796,0.5527,0.156,4.46456,0.00000
268.00,4.46455,20.016821,-0.000186,20.038795,0.5533,0.156,4.46455,0.00000
269.00,4.46514,20.016857,-0.000183,20.038862,0.5540,0.156,4.46514,0.00000
270.00,4.46508,20.016822,-0.000180,20.038810,0.5546,0.156,4.46508,0.00000
271.00,4.46562,20.016820,-0.000182,20.038808,0.5552,0.156,4.46562,0.00000
272.00,4.46520,20.016837,-0.000181,20.038807,0.5558,0.156,4.46520,0.00000
273.00,4.46594,20.016829,-0.000183,20.038827,0.5565,0.156,4.46594,0.00000
274.00,4.46554,20.016843,-0.000186,20.038775,0.5571,0.156,4.46554,0.00000
275.00,4.46587,20.016821,-0.000184,20.038767,0.5577,0.156,4.46587,0.00000
276.00,4.46647,20.016877,-0.000181,20.038774,0.5583,0.156,4.46647,0.00000
277.00,4.46668,20.016911,-0.000181,20.038737,0.5589,0.156,4.46668,0.00000
278.00,4.46692,20.016957,-0.000180,20.038700,0.5595,0.156,4.46692,0.00000
279.00,4.46755,20.016983,-0.000179,20.038710,0.5602,0.156,4.46755,0.00000
280.00,4.46742,20.017108,-0.000179,20.038750,0.5608,0.157,4.46742,0.00000
281.00,4.46702,20.017140,-0.000181,20.038759,0.5614,0.157,4.46702,0.00000
282.00,4.46715,20.017236,-0.000182,20.038859,0.5620,0.157,4.46715,0.00000
283.00,4.46676,20.017273,-0.000182,20.038889,0.5626,0.157,4.46676,0.00000
284.00,4.46597,20.017261,-0.000180,20.038866,0.5632,0.157,4.46597,0.00000
285.00,4.46581,20.017251,-0.000179,20.038819,0.5638,0.157,4.46581,0.00000
286.00,4.46596,20.017275,-0.000182,20.038823,0.5644,0.158,4.46596,0.00000
287.00,4.46567,20.017244,-0.000183,20.038756,0.5650,0.158,4.46567,0.00000
288.00,4.46613,20.017282,-0.000181,20.038800,0.5656,0.158,4.46613,0.00000
289.00,4.46726,20.017321,-0.000182,20.038842,0.5663,0.158,4.46726,0.00000
290.00,4.46746,20.017300,-0.000181,20.038853,0.5669,0.158,4.46746,0.00000
291.00,4.46755,20.017329,-0.000179,20.038872,0.5675,0.158,4.46755,0.00000
292.00,4.46827,20.017332,-0.000180,20.038872,0.5681,0.158,4.46827,0.00000
293.00,4.46849,20.017313,-0.000183,20.038841,0.5687,0.159,4.46849,0.00000
294.00,4.46843,20.017316,-0.000184,20.038833,0.5693,0.159,4.46843,0.00000
295.00,4.46884,20.017424,-0.000185,20.038899,0.5699,0.159,4.46884,0.00000
296.00,4.46864,20.017378,-0.000184,20.038842,0.5705,0.159,4.46864,0.00000
297.00,4.46858,20.017450,-0.000181,20.038875,0.5711,0.159,4.46858,0.00000
298.00,4.46888,20.017527,-0.000182,20.038882,0.5718,0.159,4.46888,0.00000
299.00,4.46820,20.017598,-0.000182,20.038933,0.5724,0.159,4.46820,0.00000
300.00,4.46832,20.017612,-0.000181,20.038933,0.5730,0.159,4.46832,0.00000
301.00,4.46958,20.017592,-0.000183,20.038863,0.5736,0.159,4.46958,0.00000
302.00,4.46967,20.017586,-0.000188,20.038808,0.5742,0.160,4.46967,0.00000
303.00,4.46940,20.017518,-0.000186,20.038779,0.5748,0.160,4.46940,0.00000
304.00,4.46967,20.017488,-0.000187,20.038699,0.5754,0.160,4.46967,0.00000
305.00,4.46925,20.017480,-0.000189,20.038655,0.5759,0.160,4.46925,0.00000
306.00,4.46881,20.017584,-0.000186,20.038714,0.5765,0.160,4.46881,0.00000
307.00,4.46858,20.017608,-0.000181,20.038719,0.5771,0.160,4.46858,0.00000
308.00,4.46824,20.017641,-0.000179,20.038713,0.5777,0.160,4.46824,0.00000
309.00,4.46873,20.017649,-0.000181,20.038692,0.5783,0.160,4.46873,0.00000
310.00,4.46897,20.017678,-0.000183,20.038699,0.5788,0.160,4.46897,0.00000
311.00,4.46859,20.017656,-0.000184,20.038687,0.5794,0.161,4.46859,0.00000
312.00,4.46843,20.017618,-0.000184,20.038700,0.5800,0.161,4.46843,0.00000
313.00,4.46909,20.017674,-0.000183,20.038740,0.5805,0.161,4.46909,0.00000
314.00,4.46856,20.017719,-0.000184,20.038781,0.5811,0.161,4.46856,0.00000
315.00,4.46856,20.017723,-0.000179,20.038763,0.5817,0.161,4.46856,0.00000
316.00,4.46778,20.017757,-0.000178,20.038750,0.5823,0.161,4.46778,0.00000
317.00,4.46719,20.017830,-0.000180,20.038769,0.5829,0.161,4.46719,0.00000
318.00,4.46595,20.017823,-0.000180,20.038729,0.5835,0.161,4.46595,0.00000
319.00,4.46588,20.017818,-0.000176,20.038705,0.5841,0.161,4.46588,0.00000
320.00,4.46556,20.017838,-0.000180,20.038687,0.5847,0.162,4.46556,0.00000
321.00,4.46689,20.017875,-0.000184,20.038703,0.5853,0.162,4.46689,0.00000
322.00,4.46756,20.017936,-0.000185,20.038690,0.5859,0.162,4.46756,0.00000
323.00,4.46812,20.018001,-0.000188,20.038702,0.5865,0.162,4.46812,0.00000
324.00,4.46763,20.018033,-0.000187,20.038663,0.5871,0.163,4.46763,0.00000
325.00,4.46729,20.018077,-0.000182,20.038690,0.5877,0.163,4.46729,0.00000
326.00,4.46621,20.018128,-0.000178,20.038716,0.5883,0.162,4.46621,0.00000
327.00,4.46571,20.018152,-0.000176,20.038755,0.5889,0.162,4.46571,0.00000
328.00,4.46553,20.018104,-0.000174,20.038693,0.5895,0.162,4.46553,0.00000
329.00,4.46617,20.018133,-0.000175,20.038697,0.5901,0.163,4.46617,0.00000
330.00,4.46644,20.018160,-0.000179,20.038713,0.5907,0.163,4.46644,0.00000
331.00,4.46752,20.018193,-0.000180,20.038719,0.5913,0.163,4.46752,0.00000
332.00,4.46720,20.018227,-0.000181,20.038743,0.5919,0.163,4.46720,0.00000
333.00,4.46739,20.018283,-0.000179,20.038791,0.5925,0.163,4.46739,0.00000
334.00,4.46712,20.018346,-0.000178,20.038862,0.5931,0.163,4.46712,0.00000
335.00,4.46722,20.018353,-0.000176,20.038854,0.5936,0.163,4.46722,0.00000
336.00,4.46599,20.018340,-0.000174,20.038861,0.5942,0.163,4.46599,0.00000
337.00,4.46696,20.018322,-0.000175,20.038828,0.5948,0.164,4.46696,0.00000
338.00,4.46678,20.018336,-0.000180,20.038877,0.5953,0.164,4.46678,0.00000
339.00,4.46743,20.018396,-0.000182,20.038888,0.5959,0.164,4.46743,0.00000
340.00,4.46755,20.018408,-0.000183,20.038872,0.5964,0.164,4.46755,0.00000
341.00,4.46887,20.018460,-0.000184,20.038852,0.5970,0.165,4.46887,0.00000
342.00,4.46838,20.018494,-0.000182,20.038785,0.5975,0.165,4.46838,0.00000
343.00,4.46819,20.018521,-0.000179,20.038771,0.5981,0.164,4.46819,0.00000
344.00,4.46659,20.018478,-0.000183,20.038763,0.5986,0.165,4.46659,0.00000
345.00,4.46609,20.018523,-0.000181,20.038769,0.5992,0.165,4.46609,0.00000
346.00,4.46612,20.018522,-0.000179,20.038722,0.5997,0.165,4.46612,0.00000
347.00,4.46615,20.018518,-0.000180,20.038751,0.6003,0.165,4.46615,0.00000
348.00,4.46688,20.018593,-0.000180,20.038745,0.6008,0.165,4.46688,0.00000
349.00,4.46831,20.018600,-0.000176,20.038704,0.6014,0.165,4.46831,0.00000
350.00,4.46930,20.018568,-0.000178,20.038669,0.6019,0.165,4.46930,0.00000
351.00,4.46853,20.018622,-0.000176,20.038735,0.6024,0.165,4.46853,0.00000
352.00,4.46848,20.018637,-0.000178,20.038712,0.6029,0.165,4.46848,0.00000
353.00,4.46811,20.018628,-0.000177,20.038681,0.6035,0.166,4.46811,0.00000
354.00,4.46782,20.018647,-0.000177,20.038661,0.6040,0.166,4.46782,0.00000
355.00,4.46716,20.018766,-0.000176,20.038742,0.6045,0.166,4.46716,0.00000
356.00,4.46660,20.018795,-0.000176,20.038726,0.6051,0.166,4.46660,0.00000
357.00,4.46684,20.018827,-0.000175,20.038712,0.6056,0.166,4.46684,0.00000
358.00,4.46661,20.018864,-0.000174,20.038739,0.6062,0.166,4.46661,0.00000
359.00,4.46563,20.018922,-0.000173,20.038801,0.6067,0.166,4.46563,0.00000
360.00,4.46615,20.018883,-0.000173,20.038779,0.6072,0.166,4.46615,0.00000
361.00,4.46674,20.018875,-0.000177,20.038831,0.6078,0.166,4.46674,0.00000
362.00,4.46643,20.018887,-0.000178,20.038815,0.6083,0.166,4.46643,0.00000
363.00,4.46728,20.018901,-0.000179,20.038838,0.6089,0.166,4.46728,0.00000
364.00,4.46849,20.018915,-0.000178,20.038784,0.6094,0.166,4.46849,0.00000
365.00,4.46870,20.018964,-0.000177,20.038813,0.6100,0.167,4.46870,0.00000
366.00,4.46870,20.019052,-0.000178,20.038799,0.6106,0.167,4.46870,0.00000
367.00,4.46779,20.019138,-0.000176,20.038863,0.6112,0.167,4.46779,0.00000
368.00,4.46660,20.019122,-0.000179,20.038849,0.6117,0.167,4.46660,0.00000
369.00,4.46554,20.019112,-0.000177,20.038876,0.6123,0.167,4.46554,0.00000
370.00,4.46349,20.019096,-0.000181,20.038791,0.6129,0.167,4.46349,0.00000
371.00,4.46277,20.019059,-0.000180,20.038766,0.6134,0.167,4.46277,0.00000
372.00,4.46370,20.019005,-0.000178,20.038711,0.6139,0.167,4.46370,0.00000
373.00,4.46434,20.019023,-0.000177,20.038645,0.6144,0.167,4.46434,0.00000
374.00,4.46569,20.019107,-0.000179,20.038648,0.6150,0.167,4.46569,0.00000
375.00,4.46665,20.019172,-0.000173,20.038681,0.6155,0.167,4.46665,0.00000
376.00,4.46621,20.019160,-0.000173,20.038609,0.6160,0.167,4.46621,0.00000
377.00,4.46528,20.019217,-0.000177,20.038631,0.6166,0.168,4.46528,0.00000
378.00,4.46513,20.019156,-0.000180,20.038585,0.6171,0.168,4.46513,0.00000
379.00,4.46427,20.019113,-0.000182,20.038528,0.6177,0.168,4.46427,0.00000
380.00,4.46423,20.019074,-0.000186,20.038471,0.6182,0.168,4.46423,0.00000
@3,2.5000,5.0, 380.097000000002 
381.00,4.46493,20.019112,-0.000184,20.038531,0.6187,0.168,4.46493,0.00000
382.00,4.46458,20.019122,-0.000180,20.038526,0.6193,0.168,4.46458,0.00000
383.00,4.45288,20.019277,-0.000178,20.038668,0.6198,0.168,4.45288,0.00000
384.00,4.42372,20.019293,-0.000178,20.038711,0.6203,0.168,4.42372,0.00000
385.00,4.37763,20.019348,-0.000177,20.038792,0.6208,0.168,4.37763,0.00000
386.00,4.31558,20.019356,-0.000182,20.038768,0.6213,0.169,4.31558,0.00000
387.00,4.24384,20.019399,-0.000188,20.038797,0.6218,0.169,4.24384,0.00000
388.00,4.18278,20.019387,-0.000190,20.038709,0.6223,0.169,4.18278,0.00000
389.00,4.14648,20.019428,-0.000196,20.038649,0.6228,0.170,4.14648,0.00000
390.00,4.13604,20.019463,-0.000194,20.038598,0.6233,0.170,4.13604,0.00000
391.00,4.14949,20.019535,-0.000192,20.038625,0.6238,0.170,4.14949,0.00000
392.00,4.18054,20.019608,-0.000191,20.038664,0.6243,0.170,4.18054,0.00000
393.00,4.21719,20.019609,-0.000191,20.038631,0.6248,0.170,4.21719,0.00000
394.00,4.24946,20.019581,-0.000186,20.038618,0.6252,0.170,4.24946,0.00000
395.00,4.27527,20.019551,-0.000187,20.038563,0.6257,0.170,4.27527,0.00000
396.00,4.29276,20.019486,-0.000189,20.038528,0.6261,0.170,4.29276,0.00000
397.00,4.30367,20.019385,-0.000187,20.038429,0.6266,0.170,4.30367,0.00000
398.00,4.30865,20.019414,-0.000184,20.038432,0.6271,0.170,4.30865,0.00000
399.00,4.31238,20.019492,-0.000185,20.038512,0.6275,0.170,4.31238,0.00000
400.00,4.31488,20.019553,-0.000189,20.038622,0.6280,0.171,4.31488,0.00000
401.00,4.31882,20.019654,-0.000185,20.038686,0.6285,0.171,4.31882,0.00000
402.00,4.32419,20.019801,-0.000182,20.038806,0.6290,0.171,4.32419,0.00000
403.00,4.33127,20.019831,-0.000182,20.038833,0.6295,0.171,4.33127,0.00000
404.00,4.33844,20.019829,-0.000182,20.038773,0.6300,0.171,4.33844,0.00000
405.00,4.34640,20.019841,-0.000181,20.038717,0.6305,0.171,4.34640,0.00000
406.00,4.35483,20.019842,-0.000181,20.038686,0.6310,0.171,4.35483,0.00000
407.00,4.36153,20.019785,-0.000185,20.038615,0.6314,0.171,4.36153,0.00000
408.00,4.36861,20.019866,-0.000184,20.038648,0.6319,0.171,4.36861,0.00000
409.00,4.37572,20.019862,-0.000184,20.038676,0.6323,0.172,4.37572,0.00000
410.00,4.38153,20.019881,-0.000182,20.038672,0.6328,0.172,4.38153,0.00000
411.00,4.38731,20.019910,-0.000185,20.038693,0.6332,0.172,4.38731,0.00000
412.00,4.39384,20.019996,-0.000186,20.038729,0.6337,0.172,4.39384,0.00000
413.00,4.39853,20.019958,-0.000188,20.038722,0.6341,0.172,4.39853,0.00000
414.00,4.40275,20.020024,-0.000188,20.038772,0.6346,0.172,4.40275,0.00000
415.00,4.40591,20.020038,-0.000186,20.038770,0.6350,0.173,4.40591,0.00000
416.00,4.40834,20.020130,-0.000184,20.038818,0.6355,0.173,4.40834,0.00000
417.00,4.41031,20.020132,-0.000182,20.038809,0.6359,0.173,4.41031,0.00000
418.00,4.41309,20.020179,-0.000183,20.038850,0.6364,0.173,4.41309,0.00000
419.00,4.41484,20.020208,-0.000180,20.038853,0.6368,0.173,4.41484,0.00000
420.00,4.41695,20.020248,-0.000179,20.038900,0.6373,0.173,4.41695,0.00000
421.00,4.41860,20.020183,-0.000178,20.038813,0.6377,0.173,4.41860,0.00000
422.00,4.42066,20.020219,-0.000174,20.038821,0.6382,0.173,4.42066,0.00000
423.00,4.42123,20.020267,-0.000171,20.038821,0.6386,0.173,4.42123,0.00000
424.00,4.42248,20.020288,-0.000174,20.038783,0.6390,0.173,4.42248,0.00000
425.00,4.42356,20.020332,-0.000174,20.038778,0.6395,0.173,4.42356,0.00000
426.00,4.42389,20.020340,-0.000176,20.038757,0.6399,0.173,4.42389,0.00000
427.00,4.42276,20.020288,-0.000178,20.038686,0.6403,0.173,4.42276,0.00000
428.00,4.42427,20.020273,-0.000180,20.038615,0.6407,0.174,4.42427,0.00000
429.00,4.42554,20.020297,-0.000182,20.038622,0.6412,0.174,4.42554,0.00000
430.00,4.42710,20.020356,-0.000183,20.038627,0.6416,0.174,4.42710,0.00000
431.00,4.42840,20.020378,-0.000184,20.038626,0.6420,0.174,4.42840,0.00000
432.00,4.43094,20.020385,-0.000186,20.038614,0.6424,0.175,4.43094,0.00000
433.00,4.43157,20.020352,-0.000184,20.038583,0.6428,0.175,4.43157,0.00000
434.00,4.43196,20.020366,-0.000181,20.038540,0.6432,0.175,4.43196,0.00000
435.00,4.43233,20.020331,-0.000181,20.038470,0.6436,0.175,4.43233,0.00000
436.00,4.43403,20.020368,-0.000179,20.038459,0.6440,0.175,4.43403,0.00000
437.00,4.43456,20.020454,-0.000177,20.038492,0.6444,0.175,4.43456,0.00000
438.00,4.43500,20.020554,-0.000179,20.038514,0.6449,0.175,4.43500,0.00000
439.00,4.43511,20.020626,-0.000179,20.038544,0.6453,0.175,4.43511,0.00000
440.00,4.43583,20.020656,-0.000179,20.038538,0.6457,0.175,4.43583,0.00000
441.00,4.43636,20.020700,-0.000177,20.038522,0.6462,0.175,4.43636,0.00000
442.00,4.43708,20.020656,-0.000177,20.038435,0.6466,0.175,4.43708,0.00000
443.00,4.43745,20.020651,-0.000178,20.038429,0.6470,0.175,4.43745,0.00000
444.00,4.43780,20.020599,-0.000177,20.038399,0.6475,0.175,4.43780,0.00000
445.00,4.43793,20.020632,-0.000177,20.038443,0.6479,0.176,4.43793,0.00000
446.00,4.43777,20.020703,-0.000180,20.038556,0.6484,0.176,4.43777,0.00000
447.00,4.43846,20.020771,-0.000181,20.038639,0.6489,0.176,4.43846,0.00000
448.00,4.43906,20.020750,-0.000181,20.038646,0.6493,0.176,4.43906,0.00000
449.00,4.44026,20.020809,-0.000180,20.038634,0.6498,0.176,4.44026,0.00000
450.00,4.44058,20.020856,-0.000181,20.038668,0.6502,0.176,4.44058,0.00000
451.00,4.44140,20.020853,-0.000180,20.038628,0.6507,0.176,4.44140,0.00000
452.00,4.44144,20.020929,-0.000177,20.038654,0.6511,0.176,4.44144,0.00000
453.00,4.44107,20.020983,-0.000172,20.038676,0.6515,0.176,4.44107,0.00000
454.00,4.44127,20.020964,-0.000171,20.038700,0.6519,0.176,4.44127,0.00000
455.00,4.44154,20.020930,-0.000170,20.038676,0.6524,0.176,4.44154,0.00000
456.00,4.44147,20.020912,-0.000171,20.038625,0.6528,0.176,4.44147,0.00000
457.00,4.44138,20.020930,-0.000174,20.038633,0.6533,0.177,4.44138,0.00000
458.00,4.44232,20.020962,-0.000180,20.038664,0.6538,0.177,4.44232,0.00000
459.00,4.44170,20.021053,-0.000184,20.038680,0.6542,0.177,4.44170,0.00000
460.00,4.44120,20.021115,-0.000181,20.038662,0.6547,0.177,4.44120,0.00000
461.00,4.44111,20.021143,-0.000181,20.038666,0.6551,0.178,4.44111,0.00000
462.00,4.44135,20.021196,-0.000178,20.038725,0.6556,0.177,4.44135,0.00000
463.00,4.44116,20.021205,-0.000175,20.038703,0.6560,0.177,4.44116,0.00000
464.00,4.44100,20.021236,-0.000174,20.038693,0.6565,0.177,4.44100,0.00000
465.00,4.44192,20.021190,-0.000174,20.038661,0.6569,0.178,4.44192,0.00000
466.00,4.44264,20.021205,-0.000171,20.038682,0.6574,0.178,4.44264,0.00000
467.00,4.44347,20.021178,-0.000176,20.038572,0.6578,0.178,4.44347,0.00000
468.00,4.44416,20.021212,-0.000180,20.038520,0.6582,0.178,4.44416,0.00000
469.00,4.44485,20.021171,-0.000181,20.038466,0.6586,0.178,4.44485,0.00000
470.00,4.44478,20.021270,-0.000185,20.038496,0.6591,0.179,4.44478,0.00000
471.00,4.44376,20.021305,-0.000187,20.038452,0.6595,0.179,4.44376,0.00000
472.00,4.44256,20.021359,-0.000189,20.038521,0.6599,0.179,4.44256,0.00000
473.00,4.44188,20.021431,-0.000188,20.038579,0.6604,0.179,4.44188,0.00000
474.00,4.44256,20.021460,-0.000188,20.038618,0.6608,0.179,4.44256,0.00000
475.00,4.44277,20.021444,-0.000185,20.038615,0.6613,0.179,4.44277,0.00000
476.00,4.44448,20.021487,-0.000183,20.038627,0.6617,0.179,4.44448,0.00000
477.00,4.44684,20.021453,-0.000180,20.038603,0.6622,0.179,4.44684,0.00000
478.00,4.44801,20.021394,-0.000178,20.038541,0.6626,0.179,4.44801,0.00000
479.00,4.44822,20.021402,-0.000177,20.038510,0.6630,0.179,4.44822,0.00000
480.00,4.44796,20.021439,-0.000180,20.038559,0.6635,0.179,4.44796,0.00000
481.00,4.44741,20.021424,-0.000182,20.038579,0.6639,0.180,4.44741,0.00000
482.00,4.44612,20.021470,-0.000177,20.038572,0.6643,0.180,4.44612,0.00000
483.00,4.44634,20.021536,-0.000175,20.038641,0.6648,0.180,4.44634,0.00000
484.00,4.44665,20.021613,-0.000175,20.038733,0.6653,0.180,4.44665,0.00000
485.00,4.44745,20.021592,-0.000178,20.038648,0.6657,0.180,4.44745,0.00000
486.00,4.44740,20.021632,-0.000179,20.038650,0.6661,0.180,4.44740,0.00000
487.00,4.44775,20.021643,-0.000185,20.038610,0.6666,0.180,4.44775,0.00000
488.00,4.44776,20.021682,-0.000186,20.038585,0.6670,0.181,4.44776,0.00000
489.00,4.44731,20.021690,-0.000183,20.038526,0.6675,0.181,4.44731,0.00000
490.00,4.44758,20.021798,-0.000179,20.038566,0.6680,0.180,4.44758,0.00000
491.00,4.44765,20.021798,-0.000174,20.038557,0.6685,0.180,4.44765,0.00000
492.00,4.44749,20.021852,-0.000172,20.038605,0.6690,0.180,4.44749,0.00000
493.00,4.44727,20.021817,-0.000174,20.038542,0.6694,0.180,4.44727,0.00000
494.00,4.44775,20.021830,-0.000174,20.038537,0.6699,0.181,4.44775,0.00000
495.00,4.44775,20.021823,-0.000178,20.038521,0.6703,0.181,4.44775,0.00000
496.00,4.44924,20.021910,-0.000183,20.038528,0.6708,0.181,4.44924,0.00000
497.00,4.45027,20.021905,-0.000184,20.038502,0.6713,0.181,4.45027,0.00000
498.00,4.44979,20.021953,-0.000185,20.038566,0.6717,0.181,4.44979,0.00000
499.00,4.44921,20.022017,-0.000185,20.038578,0.6722,0.182,4.44921,0.00000
500.00,4.44962,20.022007,-0.000186,20.038587,0.6727,0.182,4.44962,0.00000
501.00,4.44922,20.022007,-0.000183,20.038594,0.6731,0.182,4.44922,0.00000
502.00,4.44917,20.022046,-0.000183,20.038616,0.6735,0.182,4.44917,0.00000
503.00,4.45065,20.022140,-0.000183,20.038668,0.6740,0.182,4.45065,0.00000
504.00,4.45128,20.022144,-0.000183,20.038692,0.6744,0.182,4.45128,0.00000
505.00,4.45072,20.022174,-0.000182,20.038704,0.6749,0.182,4.45072,0.00000
506.00,4.44997,20.022185,-0.000182,20.038709,0.6753,0.182,4.44997,0.00000
507.00,4.44915,20.022226,-0.000184,20.038715,0.6757,0.183,4.44915,0.00000
508.00,4.44784,20.022238,-0.000181,20.038686,0.6762,0.182,4.44784,0.00000
509.00,4.44738,20.022241,-0.000181,20.038684,0.6766,0.183,4.44738,0.00000
510.00,4.44766,20.022236,-0.000177,20.038645,0.6770,0.183,4.44766,0.00000
511.00,4.44730,20.022294,-0.000177,20.038696,0.6775,0.183,4.44730,0.00000
512.00,4.44791,20.022282,-0.000170,20.038696,0.6779,0.182,4.44791,0.00000
513.00,4.44827,20.022298,-0.000169,20.038697,0.6783,0.182,4.44827,0.00000
514.00,4.44847,20.022310,-0.000170,20.038699,0.6787,0.183,4.44847,0.00000
515.00,4.44872,20.022388,-0.000175,20.038747,0.6791,0.183,4.44872,0.00000
516.00,4.44952,20.022414,-0.000176,20.038708,0.6796,0.183,4.44952,0.00000
517.00,4.44933,20.022397,-0.000181,20.038673,0.6799,0.184,4.44933,0.00000
518.00,4.44931,20.022411,-0.000184,20.038699,0.6803,0.184,4.44931,0.00000
519.00,4.44932,20.022503,-0.000186,20.038781,0.6807,0.184,4.44932,0.00000
520.00,4.44938,20.022506,-0.000184,20.038823,0.6811,0.184,4.44938,0.00000
521.00,4.44932,20.022494,-0.000182,20.038816,0.6815,0.184,4.44932,0.00000
522.00,4.44911,20.022592,-0.000179,20.038869,0.6819,0.184,4.44911,0.00000
523.00,4.44908,20.022614,-0.000177,20.038872,0.6823,0.184,4.44908,0.00000
524.00,4.44965,20.022643,-0.000170,20.038811,0.6827,0.184,4.44965,0.00000
525.00,4.44902,20.022665,-0.000167,20.038836,0.6831,0.184,4.44902,0.00000
526.00,4.44904,20.022676,-0.000169,20.038851,0.6834,0.184,4.44904,0.00000
527.00,4.44929,20.022673,-0.000171,20.038843,0.6838,0.184,4.44929,0.00000
528.00,4.44921,20.022715,-0.000173,20.038831,0.6842,0.184,4.44921,0.00000
529.00,4.44873,20.022720,-0.000177,20.038817,0.6846,0.184,4.44873,0.00000
530.00,4.44837,20.022780,-0.000180,20.038790,0.6850,0.185,4.44837,0.00000
531.00,4.44825,20.022809,-0.000181,20.038764,0.6854,0.185,4.44825,0.00000
532.00,4.44805,20.022899,-0.000180,20.038739,0.6858,0.185,4.44805,0.00000
533.00,4.44888,20.022963,-0.000176,20.038759,0.6862,0.185,4.44888,0.00000
534.00,4.44886,20.022966,-0.000179,20.038754,0.6866,0.185,4.44886,0.00000
535.00,4.44938,20.022975,-0.000179,20.038739,0.6870,0.185,4.44938,0.00000
536.00,4.44818,20.023066,-0.000179,20.038811,0.6874,0.185,4.44818,0.00000
537.00,4.44807,20.023038,-0.000181,20.038839,0.6878,0.185,4.44807,0.00000
538.00,4.44678,20.023016,-0.000182,20.038832,0.6883,0.185,4.44678,0.00000
539.00,4.44613,20.023021,-0.000180,20.038807,0.6887,0.185,4.44613,0.00000
540.00,4.44619,20.023026,-0.000180,20.038764,0.6891,0.185,4.44619,0.00000
541.00,4.44763,20.022960,-0.000181,20.038641,0.6895,0.186,4.44763,0.00000
542.00,4.44830,20.022954,-0.000180,20.038619,0.6900,0.186,4.44830,0.00000
543.00,4.44898,20.023008,-0.000179,20.038621,0.6904,0.186,4.44898,0.00000
544.00,4.44888,20.023065,-0.000176,20.038651,0.6908,0.186,4.44888,0.00000
545.00,4.44892,20.023127,-0.000174,20.038681,0.6912,0.186,4.44892,0.00000
546.00,4.44777,20.023224,-0.000171,20.038768,0.6916,0.186,4.44777,0.00000
547.00,4.44731,20.023222,-0.000174,20.038748,0.6921,0.186,4.44731,0.00000
548.00,4.44762,20.023236,-0.000179,20.038737,0.6925,0.186,4.44762,0.00000
549.00,4.44851,20.023258,-0.000179,20.038710,0.6929,0.186,4.44851,0.00000
550.00,4.44862,20.023238,-0.000179,20.038641,0.6934,0.187,4.44862,0.00000
551.00,4.44938,20.023247,-0.000180,20.038638,0.6938,0.187,4.44938,0.00000
552.00,4.45000,20.023292,-0.000176,20.038630,0.6942,0.187,4.45000,0.00000
553.00,4.44930,20.023207,-0.000175,20.038580,0.6947,0.187,4.44930,0.00000
554.00,4.44914,20.023204,-0.000178,20.038625,0.6951,0.187,4.44914,0.00000
555.00,4.44870,20.023238,-0.000174,20.038658,0.6955,0.187,4.44870,0.00000
556.00,4.44908,20.023203,-0.000172,20.038599,0.6960,0.187,4.44908,0.00000
557.00,4.44802,20.023251,-0.000171,20.038657,0.6964,0.187,4.44802,0.00000
558.00,4.44810,20.023352,-0.000169,20.038646,0.6968,0.187,4.44810,0.00000
559.00,4.44795,20.023370,-0.000169,20.038590,0.6973,0.187,4.44795,0.00000
560.00,4.44788,20.023364,-0.000170,20.038623,0.6977,0.187,4.44788,0.00000
561.00,4.44709,20.023371,-0.000174,20.038665,0.6982,0.187,4.44709,0.00000
562.00,4.44793,20.023421,-0.000174,20.038661,0.6986,0.187,4.44793,0.00000
563.00,4.44783,20.023411,-0.000171,20.038692,0.6990,0.187,4.44783,0.00000
564.00,4.44788,20.023446,-0.000166,20.038758,0.6995,0.187,4.44788,0.00000
565.00,4.44838,20.023436,-0.000166,20.038682,0.6999,0.187,4.44838,0.00000
566.00,4.44873,20.023494,-0.000164,20.038644,0.7004,0.187,4.44873,0.00000
567.00,4.44810,20.023501,-0.000163,20.038626,0.7008,0.187,4.44810,0.00000
568.00,4.44931,20.023568,-0.000167,20.038653,0.7013,0.188,4.44931,0.00000
569.00,4.45003,20.023626,-0.000169,20.038665,0.7017,0.188,4.45003,0.00000
570.00,4.45025,20.023710,-0.000173,20.038752,0.7022,0.188,4.45025,0.00000
571.00,4.45023,20.023735,-0.000175,20.038801,0.7026,0.188,4.45023,0.00000
572.00,4.45031,20.023722,-0.000177,20.038800,0.7030,0.188,4.45031,0.00000
573.00,4.44856,20.023698,-0.000178,20.038774,0.7034,0.189,4.44856,0.00000
574.00,4.44761,20.023626,-0.000181,20.038674,0.7038,0.189,4.44761,0.00000
575.00,4.44697,20.023616,-0.000182,20.038603,0.7042,0.189,4.44697,0.00000
576.00,4.44643,20.023700,-0.000180,20.038598,0.7046,0.189,4.44643,0.00000
577.00,4.44616,20.023708,-0.000180,20.038593,0.7050,0.189,4.44616,0.00000
578.00,4.44683,20.023731,-0.000177,20.038593,0.7054,0.189,4.44683,0.00000
579.00,4.44824,20.023833,-0.000174,20.038652,0.7058,0.189,4.44824,0.00000
580.00,4.44960,20.023924,-0.000171,20.038739,0.7063,0.189,4.44960,0.00000
@4,2.5000,5.0, 580.057999999997 
581.00,4.45061,20.023882,-0.000171,20.038715,0.7067,0.189,4.45061,0.00000
582.00,4.45097,20.023931,-0.000169,20.038728,0.7071,0.189,4.45097,0.00000
583.00,4.44481,20.023958,-0.000168,20.038773,0.7075,0.189,4.44481,0.00000
584.00,4.42307,20.023958,-0.000169,20.038792,0.7079,0.189,4.42307,0.00000
585.00,4.38620,20.023933,-0.000170,20.038750,0.7083,0.189,4.38620,0.00000
586.00,4.33677,20.023987,-0.000176,20.038836,0.7087,0.189,4.33677,0.00000
587.00,4.27984,20.023980,-0.000178,20.038823,0.7091,0.190,4.27984,0.00000
588.00,4.22594,20.023984,-0.000182,20.038772,0.7095,0.190,4.22594,0.00000
589.00,4.18874,20.024022,-0.000183,20.038789,0.7099,0.190,4.18874,0.00000
590.00,4.17109,20.024050,-0.000182,20.038815,0.7102,0.190,4.17109,0.00000
591.00,4.17245,20.024062,-0.000177,20.038812,0.7106,0.190,4.17245,0.00000
592.00,4.18797,20.024120,-0.000178,20.038833,0.7109,0.190,4.18797,0.00000
593.00,4.21083,20.024194,-0.000179,20.038897,0.7113,0.190,4.21083,0.00000
594.00,4.23410,20.024158,-0.000178,20.038869,0.7116,0.190,4.23410,0.00000
595.00,4.25403,20.024173,-0.000183,20.038846,0.7120,0.191,4.25403,0.00000
596.00,4.26817,20.024188,-0.000186,20.038819,0.7123,0.191,4.26817,0.00000
597.00,4.27679,20.024201,-0.000187,20.038830,0.7126,0.191,4.27679,0.00000
598.00,4.28263,20.024160,-0.000183,20.038745,0.7129,0.191,4.28263,0.00000
599.00,4.28622,20.024159,-0.000185,20.038679,0.7132,0.192,4.28622,0.00000
600.00,4.29006,20.024211,-0.000183,20.038687,0.7136,0.192,4.29006,0.00000
601.00,4.29565,20.024226,-0.000183,20.038672,0.7139,0.192,4.29565,0.00000
602.00,4.30206,20.024231,-0.000184,20.038685,0.7142,0.192,4.30206,0.00000
603.00,4.30871,20.024262,-0.000186,20.038755,0.7146,0.192,4.30871,0.00000
604.00,4.31675,20.024364,-0.000186,20.038867,0.7149,0.192,4.31675,0.00000
605.00,4.32453,20.024348,-0.000184,20.038914,0.7152,0.192,4.32453,0.00000
606.00,4.33329,20.024307,-0.000179,20.038884,0.7156,0.192,4.33329,0.00000
607.00,4.34208,20.024286,-0.000175,20.038847,0.7160,0.192,4.34208,0.00000
608.00,4.35010,20.024263,-0.000175,20.038822,0.7163,0.192,4.35010,0.00000
609.00,4.35707,20.024296,-0.000174,20.038838,0.7167,0.192,4.35707,0.00000
610.00,4.36286,20.024381,-0.000176,20.038907,0.7170,0.192,4.36286,0.00000
611.00,4.36680,20.024415,-0.000181,20.038911,0.7174,0.193,4.36680,0.00000
612.00,4.37004,20.024479,-0.000181,20.038930,0.7177,0.193,4.37004,0.00000
613.00,4.37368,20.024556,-0.000180,20.038930,0.7181,0.193,4.37368,0.00000
614.00,4.37638,20.024509,-0.000177,20.038882,0.7185,0.193,4.37638,0.00000
615.00,4.38022,20.024486,-0.000174,20.038774,0.7188,0.193,4.38022,0.00000
616.00,4.38386,20.024546,-0.000173,20.038810,0.7192,0.193,4.38386,0.00000
617.00,4.38662,20.024544,-0.000171,20.038794,0.7196,0.193,4.38662,0.00000
618.00,4.38864,20.024587,-0.000170,20.038838,0.7200,0.193,4.38864,0.00000
619.00,4.39144,20.024614,-0.000174,20.038840,0.7203,0.193,4.39144,0.00000
620.00,4.39357,20.024630,-0.000178,20.038895,0.7207,0.193,4.39357,0.00000
621.00,4.39490,20.024651,-0.000177,20.038889,0.7211,0.193,4.39490,0.00000
622.00,4.39653,20.024709,-0.000178,20.038951,0.7215,0.194,4.39653,0.00000
623.00,4.39808,20.024747,-0.000178,20.038930,0.7218,0.194,4.39808,0.00000
624.00,4.39916,20.024746,-0.000177,20.038884,0.7221,0.194,4.39916,0.00000
625.00,4.39999,20.024720,-0.000175,20.038801,0.7225,0.194,4.39999,0.00000
626.00,4.40134,20.024728,-0.000172,20.038812,0.7228,0.194,4.40134,0.00000
627.00,4.40355,20.024756,-0.000172,20.038756,0.7231,0.194,4.40355,0.00000
628.00,4.40539,20.024782,-0.000174,20.038752,0.7235,0.194,4.40539,0.00000
629.00,4.40723,20.024872,-0.000176,20.038805,0.7239,0.194,4.40723,0.00000
630.00,4.40837,20.024935,-0.000174,20.038808,0.7242,0.194,4.40837,0.00000
631.00,4.40999,20.024925,-0.000176,20.038733,0.7246,0.194,4.40999,0.00000
632.00,4.41006,20.024949,-0.000178,20.038763,0.7250,0.194,4.41006,0.00000
633.00,4.40983,20.024923,-0.000175,20.038747,0.7253,0.194,4.40983,0.00000
634.00,4.40996,20.024958,-0.000173,20.038783,0.7256,0.194,4.40996,0.00000
635.00,4.41020,20.024964,-0.000174,20.038821,0.7260,0.195,4.41020,0.00000
636.00,4.41015,20.025111,-0.000173,20.038943,0.7263,0.195,4.41015,0.00000
637.00,4.41155,20.025084,-0.000170,20.038890,0.7267,0.195,4.41155,0.00000
638.00,4.41199,20.025182,-0.000171,20.038934,0.7270,0.195,4.41199,0.00000
639.00,4.41205,20.025151,-0.000172,20.038867,0.7274,0.195,4.41205,0.00000
640.00,4.41301,20.025179,-0.000170,20.038865,0.7277,0.195,4.41301,0.00000
641.00,4.41360,20.025203,-0.000169,20.038902,0.7281,0.195,4.41360,0.00000
642.00,4.41300,20.025246,-0.000173,20.038963,0.7285,0.195,4.41300,0.00000
643.00,4.41418,20.025220,-0.000173,20.038936,0.7288,0.195,4.41418,0.00000
644.00,4.41496,20.025308,-0.000173,20.039030,0.7292,0.195,4.41496,0.00000
645.00,4.41583,20.025375,-0.000171,20.039052,0.7295,0.196,4.41583,0.00000
646.00,4.41662,20.025335,-0.000174,20.039006,0.7298,0.196,4.41662,0.00000
647.00,4.41682,20.025326,-0.000173,20.038989,0.7301,0.196,4.41682,0.00000
648.00,4.41779,20.025326,-0.000171,20.038993,0.7305,0.196,4.41779,0.00000
649.00,4.41848,20.025304,-0.000166,20.038935,0.7308,0.196,4.41848,0.00000
650.00,4.41870,20.025325,-0.000167,20.038958,0.7311,0.196,4.41870,0.00000
651.00,4.41856,20.025278,-0.000168,20.038885,0.7314,0.196,4.41856,0.00000
652.00,4.41886,20.025310,-0.000166,20.038864,0.7317,0.196,4.41886,0.00000
653.00,4.41756,20.025328,-0.000170,20.038854,0.7321,0.196,4.41756,0.00000
654.00,4.41739,20.025367,-0.000173,20.038846,0.7324,0.196,4.41739,0.00000
655.00,4.41830,20.025350,-0.000177,20.038815,0.7327,0.197,4.41830,0.00000
656.00,4.41950,20.025470,-0.000172,20.038862,0.7330,0.197,4.41950,0.00000
657.00,4.42037,20.025564,-0.000172,20.038895,0.7334,0.197,4.42037,0.00000
658.00,4.42210,20.025604,-0.000171,20.038866,0.7337,0.197,4.42210,0.00000
659.00,4.42252,20.025617,-0.000170,20.038862,0.7340,0.197,4.42252,0.00000
660.00,4.42202,20.025648,-0.000170,20.038850,0.7343,0.197,4.42202,0.00000
661.00,4.42208,20.025612,-0.000173,20.038809,0.7347,0.197,4.42208,0.00000
662.00,4.42266,20.025582,-0.000172,20.038739,0.7350,0.197,4.42266,0.00000
663.00,4.42293,20.025607,-0.000173,20.038741,0.7353,0.197,4.42293,0.00000
664.00,4.42406,20.025629,-0.000177,20.038750,0.7357,0.197,4.42406,0.00000
665.00,4.42364,20.025681,-0.000176,20.038754,0.7360,0.197,4.42364,0.00000
666.00,4.42387,20.025763,-0.000178,20.038790,0.7363,0.198,4.42387,0.00000
667.00,4.42377,20.025823,-0.000182,20.038817,0.7366,0.198,4.42377,0.00000
668.00,4.42377,20.025884,-0.000179,20.038842,0.7370,0.198,4.42377,0.00000
669.00,4.42222,20.025922,-0.000175,20.038824,0.7373,0.198,4.42222,0.00000
670.00,4.42252,20.025889,-0.000174,20.038782,0.7376,0.198,4.42252,0.00000
671.00,4.42179,20.025836,-0.000173,20.038742,0.7379,0.198,4.42179,0.00000
672.00,4.42083,20.025844,-0.000170,20.038766,0.7382,0.198,4.42083,0.00000
673.00,4.42081,20.025879,-0.000168,20.038793,0.7385,0.198,4.42081,0.00000
674.00,4.42264,20.025891,-0.000169,20.038772,0.7388,0.198,4.42264,0.00000
675.00,4.42420,20.026012,-0.000173,20.038834,0.7391,0.198,4.42420,0.00000
676.00,4.42494,20.026065,-0.000173,20.038842,0.7394,0.198,4.42494,0.00000
677.00,4.42638,20.026119,-0.000172,20.038904,0.7396,0.198,4.42638,0.00000
678.00,4.42678,20.026061,-0.000171,20.038841,0.7399,0.198,4.42678,0.00000
679.00,4.42604,20.025996,-0.000171,20.038821,0.7402,0.198,4.42604,0.00000
680.00,4.42591,20.025922,-0.000170,20.038775,0.7405,0.199,4.42591,0.00000
681.00,4.42634,20.025878,-0.000170,20.038666,0.7407,0.199,4.42634,0.00000
682.00,4.42635,20.025923,-0.000171,20.038658,0.7410,0.199,4.42635,0.00000
683.00,4.42650,20.025960,-0.000172,20.038678,0.7413,0.199,4.42650,0.00000
684.00,4.42646,20.026062,-0.000173,20.038710,0.7416,0.199,4.42646,0.00000
685.00,4.42571,20.026078,-0.000169,20.038736,0.7419,0.199,4.42571,0.00000
686.00,4.42512,20.026121,-0.000171,20.038798,0.7421,0.199,4.42512,0.00000
687.00,4.42513,20.026059,-0.000173,20.038732,0.7424,0.199,4.42513,0.00000
688.00,4.42511,20.026041,-0.000175,20.038691,0.7427,0.199,4.42511,0.00000
689.00,4.42512,20.026009,-0.000174,20.038685,0.7429,0.199,4.42512,0.00000
690.00,4.42610,20.026024,-0.000175,20.038634,0.7432,0.200,4.42610,0.00000
691.00,4.42692,20.026043,-0.000175,20.038642,0.7434,0.200,4.42692,0.00000
692.00,4.42681,20.026063,-0.000173,20.038571,0.7437,0.200,4.42681,0.00000
693.00,4.42700,20.026133,-0.000173,20.038572,0.7440,0.200,4.42700,0.00000
694.00,4.42738,20.026206,-0.000176,20.038576,0.7443,0.200,4.42738,0.00000
695.00,4.42719,20.026226,-0.000180,20.038568,0.7446,0.200,4.42719,0.00000
696.00,4.42678,20.026261,-0.000180,20.038560,0.7448,0.200,4.42678,0.00000
697.00,4.42636,20.026328,-0.000181,20.038623,0.7451,0.201,4.42636,0.00000
698.00,4.42531,20.026358,-0.000183,20.038700,0.7454,0.201,4.42531,0.00000
699.00,4.42514,20.026311,-0.000181,20.038674,0.7457,0.201,4.42514,0.00000
700.00,4.42518,20.026383,-0.000179,20.038709,0.7459,0.201,4.42518,0.00000
701.00,4.42489,20.026426,-0.000178,20.038766,0.7462,0.201,4.42489,0.00000
702.00,4.42600,20.026365,-0.000177,20.038719,0.7465,0.201,4.42600,0.00000
703.00,4.42701,20.026361,-0.000173,20.038660,0.7467,0.201,4.42701,0.00000
704.00,4.42712,20.026420,-0.000173,20.038681,0.7470,0.201,4.42712,0.00000
705.00,4.42697,20.026408,-0.000174,20.038662,0.7473,0.201,4.42697,0.00000
706.00,4.42715,20.026397,-0.000173,20.038634,0.7476,0.201,4.42715,0.00000
707.00,4.42661,20.026487,-0.000172,20.038700,0.7479,0.201,4.42661,0.00000
708.00,4.42625,20.026488,-0.000173,20.038702,0.7482,0.202,4.42625,0.00000
709.00,4.42811,20.026493,-0.000174,20.038655,0.7485,0.202,4.42811,0.00000
710.00,4.43213,20.026516,-0.000173,20.038646,0.7487,0.202,4.43213,0.00000
711.00,4.43610,20.026540,-0.000173,20.038612,0.7490,0.202,4.43610,0.00000
712.00,4.44011,20.026532,-0.000174,20.038516,0.7493,0.202,4.44011,0.00000
713.00,4.44427,20.026619,-0.000175,20.038507,0.7496,0.202,4.44427,0.00000
714.00,4.44621,20.026700,-0.000172,20.038544,0.7499,0.202,4.44621,0.00000
715.00,4.44491,20.026736,-0.000170,20.038566,0.7501,0.202,4.44491,0.00000
716.00,4.44295,20.026801,-0.000170,20.038626,0.7504,0.202,4.44295,0.00000
717.00,4.44107,20.026817,-0.000169,20.038654,0.7507,0.202,4.44107,0.00000
718.00,4.43882,20.026785,-0.000166,20.038649,0.7509,0.202,4.43882,0.00000
719.00,4.43718,20.026790,-0.000167,20.038666,0.7512,0.202,4.43718,0.00000
720.00,4.43527,20.026823,-0.000170,20.038699,0.7515,0.202,4.43527,0.00000
721.00,4.43383,20.026808,-0.000167,20.038634,0.7518,0.202,4.43383,0.00000
722.00,4.43185,20.026879,-0.000171,20.038702,0.7521,0.202,4.43185,0.00000
723.00,4.43049,20.026895,-0.000170,20.038705,0.7523,0.202,4.43049,0.00000
724.00,4.42886,20.026883,-0.000172,20.038673,0.7526,0.203,4.42886,0.00000
725.00,4.42810,20.026853,-0.000170,20.038605,0.7529,0.203,4.42810,0.00000
726.00,4.42775,20.026892,-0.000173,20.038630,0.7531,0.203,4.42775,0.00000
727.00,4.42800,20.026862,-0.000171,20.038561,0.7534,0.203,4.42800,0.00000
728.00,4.42827,20.026926,-0.000172,20.038601,0.7537,0.203,4.42827,0.00000
729.00,4.42812,20.026948,-0.000168,20.038665,0.7540,0.203,4.42812,0.00000
730.00,4.42802,20.027017,-0.000168,20.038742,0.7542,0.203,4.42802,0.00000
731.00,4.42757,20.027063,-0.000170,20.038795,0.7545,0.203,4.42757,0.00000
732.00,4.42728,20.027070,-0.000174,20.038858,0.7547,0.203,4.42728,0.00000
733.00,4.42568,20.027059,-0.000174,20.038818,0.7550,0.204,4.42568,0.00000
734.00,4.42499,20.027067,-0.000175,20.038754,0.7552,0.204,4.42499,0.00000
735.00,4.42461,20.027086,-0.000174,20.038749,0.7555,0.204,4.42461,0.00000
736.00,4.42434,20.027100,-0.000170,20.038711,0.7557,0.204,4.42434,0.00000
737.00,4.42438,20.027228,-0.000168,20.038706,0.7560,0.204,4.42438,0.00000
738.00,4.42553,20.027217,-0.000168,20.038726,0.7562,0.204,4.42553,0.00000
739.00,4.42569,20.027261,-0.000171,20.038753,0.7565,0.204,4.42569,0.00000
740.00,4.42617,20.027224,-0.000172,20.038685,0.7567,0.204,4.42617,0.00000
741.00,4.42733,20.027177,-0.000174,20.038656,0.7570,0.204,4.42733,0.00000
742.00,4.42743,20.027076,-0.000169,20.038653,0.7572,0.204,4.42743,0.00000
743.00,4.42681,20.027144,-0.000171,20.038733,0.7575,0.204,4.42681,0.00000
744.00,4.42653,20.027175,-0.000169,20.038780,0.7578,0.204,4.42653,0.00000
745.00,4.42613,20.027209,-0.000169,20.038808,0.7580,0.204,4.42613,0.00000
746.00,4.42497,20.027249,-0.000168,20.038816,0.7582,0.204,4.42497,0.00000
747.00,4.42467,20.027282,-0.000170,20.038767,0.7585,0.205,4.42467,0.00000
748.00,4.42533,20.027295,-0.000168,20.038710,0.7588,0.204,4.42533,0.00000
749.00,4.42671,20.027289,-0.000168,20.038679,0.7591,0.205,4.42671,0.00000
750.00,4.42712,20.027352,-0.000166,20.038712,0.7593,0.205,4.42712,0.00000
751.00,4.42715,20.027394,-0.000168,20.038758,0.7596,0.205,4.42715,0.00000
752.00,4.42663,20.027444,-0.000168,20.038801,0.7599,0.205,4.42663,0.00000
753.00,4.42581,20.027495,-0.000171,20.038822,0.7602,0.205,4.42581,0.00000
754.00,4.42524,20.027568,-0.000170,20.038842,0.7604,0.205,4.42524,0.00000
755.00,4.42497,20.027564,-0.000171,20.038844,0.7607,0.205,4.42497,0.00000
756.00,4.42535,20.027603,-0.000171,20.038840,0.7610,0.205,4.42535,0.00000
757.00,4.42654,20.027648,-0.000173,20.038901,0.7613,0.206,4.42654,0.00000
758.00,4.42681,20.027629,-0.000171,20.038889,0.7615,0.206,4.42681,0.00000
759.00,4.42658,20.027567,-0.000170,20.038784,0.7618,0.206,4.42658,0.00000
760.00,4.42604,20.027608,-0.000169,20.038793,0.7620,0.206,4.42604,0.00000
761.00,4.42560,20.027625,-0.000168,20.038776,0.7623,0.206,4.42560,0.00000
762.00,4.42396,20.027613,-0.000165,20.038750,0.7625,0.206,4.42396,0.00000
763.00,4.42366,20.027674,-0.000167,20.038767,0.7627,0.206,4.42366,0.00000
764.00,4.42382,20.027675,-0.000170,20.038787,0.7630,0.206,4.42382,0.00000
765.00,4.42438,20.027693,-0.000170,20.038762,0.7632,0.206,4.42438,0.00000
766.00,4.42426,20.027729,-0.000171,20.038829,0.7635,0.206,4.42426,0.00000
767.00,4.42541,20.027769,-0.000169,20.038844,0.7638,0.206,4.42541,0.00000
768.00,4.42527,20.027694,-0.000168,20.038771,0.7641,0.206,4.42527,0.00000
769.00,4.42521,20.027802,-0.000166,20.038853,0.7644,0.206,4.42521,0.00000
770.00,4.42522,20.027853,-0.000165,20.038889,0.7647,0.206,4.42522,0.00000
771.00,4.42580,20.027842,-0.000162,20.038864,0.7650,0.206,4.42580,0.00000
772.00,4.42504,20.027867,-0.000164,20.038911,0.7653,0.206,4.42504,0.00000
773.00,4.42532,20.027868,-0.000164,20.038937,0.7655,0.207,4.42532,0.00000
774.00,4.42465,20.027789,-0.000164,20.038858,0.7658,0.207,4.42465,0.00000
775.00,4.42379,20.027731,-0.000164,20.038821,0.7660,0.207,4.42379,0.00000
776.00,4.42395,20.027773,-0.000163,20.038777,0.7662,0.207,4.42395,0.00000
777.00,4.42490,20.027756,-0.000161,20.038646,0.7665,0.207,4.42490,0.00000
778.00,4.42504,20.027852,-0.000163,20.038674,0.7667,0.207,4.42504,0.00000
779.00,4.42578,20.027915,-0.000165,20.038735,0.7670,0.207,4.42578,0.00000
780.00,4.42625,20.027959,-0.000165,20.038740,0.7673,0.207,4.42625,0.00000
@5,2.5000,5.0, 780.019 
781.00,4.42567,20.027930,-0.000168,20.038708,0.7676,0.207,4.42567,0.00000
782.00,4.42401,20.027952,-0.000171,20.038743,0.7678,0.208,4.42401,0.00000
783.00,4.41431,20.027931,-0.000170,20.038680,0.7681,0.208,4.41431,0.00000
784.00,4.39220,20.027988,-0.000168,20.038657,0.7684,0.208,4.39220,0.00000
785.00,4.35689,20.028051,-0.000171,20.038640,0.7686,0.208,4.35689,0.00000
786.00,4.31051,20.028150,-0.000171,20.038699,0.7688,0.208,4.31051,0.00000
787.00,4.25584,20.028113,-0.000174,20.038620,0.7691,0.208,4.25584,0.00000
788.00,4.20884,20.028142,-0.000174,20.038603,0.7693,0.208,4.20884,0.00000
789.00,4.18042,20.028164,-0.000175,20.038616,0.7695,0.208,4.18042,0.00000
790.00,4.17249,20.028124,-0.000172,20.038628,0.7697,0.208,4.17249,0.00000
791.00,4.18061,20.028103,-0.000169,20.038595,0.7700,0.208,4.18061,0.00000
792.00,4.20078,20.028199,-0.000169,20.038670,0.7702,0.208,4.20078,0.00000
793.00,4.22436,20.028306,-0.000167,20.038750,0.7704,0.208,4.22436,0.00000
794.00,4.24186,20.028345,-0.000166,20.038770,0.7706,0.208,4.24186,0.00000
795.00,4.25212,20.028402,-0.000168,20.038751,0.7709,0.209,4.25212,0.00000
796.00,4.25808,20.028434,-0.000172,20.038783,0.7711,0.209,4.25808,0.00000
797.00,4.26311,20.028495,-0.000172,20.038806,0.7713,0.209,4.26311,0.00000
798.00,4.26684,20.028499,-0.000172,20.038783,0.7715,0.209,4.26684,0.00000
799.00,4.27278,20.028549,-0.000175,20.038750,0.7717,0.209,4.27278,0.00000
800.00,4.28087,20.028584,-0.000177,20.038692,0.7719,0.209,4.28087,0.00000
801.00,4.29012,20.028642,-0.000178,20.038657,0.7721,0.210,4.29012,0.00000
802.00,4.29904,20.028578,-0.000176,20.038559,0.7723,0.210,4.29904,0.00000
803.00,4.30876,20.028554,-0.000175,20.038512,0.7725,0.210,4.30876,0.00000
804.00,4.31771,20.028491,-0.000174,20.038466,0.7727,0.210,4.31771,0.00000
805.00,4.32575,20.028502,-0.000172,20.038507,0.7730,0.210,4.32575,0.00000
806.00,4.33317,20.028492,-0.000167,20.038519,0.7732,0.210,4.33317,0.00000
807.00,4.33931,20.028544,-0.000167,20.038524,0.7734,0.210,4.33931,0.00000
808.00,4.34395,20.028603,-0.000167,20.038525,0.7736,0.210,4.34395,0.00000
809.00,4.34809,20.028705,-0.000166,20.038540,0.7738,0.210,4.34809,0.00000
810.00,4.35174,20.028760,-0.000166,20.038547,0.7740,0.210,4.35174,0.00000
811.00,4.35561,20.028802,-0.000168,20.038487,0.7743,0.210,4.35561,0.00000
812.00,4.36035,20.028789,-0.000164,20.038510,0.7745,0.210,4.36035,0.00000
813.00,4.36454,20.028803,-0.000163,20.038552,0.7748,0.210,4.36454,0.00000
814.00,4.36871,20.028782,-0.000162,20.038556,0.7750,0.210,4.36871,0.00000
815.00,4.37271,20.028756,-0.000163,20.038524,0.7752,0.210,4.37271,0.00000
816.00,4.37586,20.028761,-0.000162,20.038566,0.7754,0.210,4.37586,0.00000
817.00,4.37822,20.028851,-0.000169,20.038606,0.7756,0.210,4.37822,0.00000
818.00,4.38039,20.028852,-0.000170,20.038580,0.7758,0.210,4.38039,0.00000
819.00,4.38134,20.028846,-0.000170,20.038548,0.7760,0.210,4.38134,0.00000
820.00,4.38268,20.028868,-0.000170,20.038583,0.7763,0.210,4.38268,0.00000
821.00,4.38472,20.028864,-0.000172,20.038571,0.7765,0.211,4.38472,0.00000
822.00,4.38665,20.028851,-0.000171,20.038557,0.7768,0.211,4.38665,0.00000
823.00,4.38849,20.028864,-0.000171,20.038532,0.7770,0.211,4.38849,0.00000
824.00,4.39035,20.028877,-0.000173,20.038567,0.7773,0.211,4.39035,0.00000
825.00,4.39249,20.028922,-0.000173,20.038580,0.7775,0.211,4.39249,0.00000
826.00,4.39355,20.028891,-0.000176,20.038558,0.7778,0.211,4.39355,0.00000
827.00,4.39484,20.028879,-0.000178,20.038549,0.7780,0.211,4.39484,0.00000
828.00,4.39665,20.028879,-0.000176,20.038547,0.7783,0.211,4.39665,0.00000
829.00,4.39841,20.028929,-0.000175,20.038583,0.7785,0.211,4.39841,0.00000
830.00,4.39839,20.028927,-0.000174,20.038556,0.7788,0.212,4.39839,0.00000
831.00,4.39868,20.029019,-0.000171,20.038589,0.7791,0.211,4.39868,0.00000
832.00,4.39840,20.029070,-0.000172,20.038557,0.7793,0.212,4.39840,0.00000
833.00,4.39736,20.029095,-0.000175,20.038582,0.7796,0.212,4.39736,0.00000
834.00,4.39752,20.029131,-0.000178,20.038513,0.7798,0.212,4.39752,0.00000
835.00,4.39927,20.029168,-0.000180,20.038515,0.7801,0.212,4.39927,0.00000
836.00,4.40087,20.029242,-0.000179,20.038574,0.7803,0.212,4.40087,0.00000
837.00,4.40226,20.029273,-0.000174,20.038619,0.7805,0.212,4.40226,0.00000
838.00,4.40453,20.029365,-0.000172,20.038614,0.7808,0.212,4.40453,0.00000
839.00,4.40527,20.029343,-0.000171,20.038644,0.7810,0.212,4.40527,0.00000
840.00,4.40530,20.029312,-0.000169,20.038601,0.7813,0.212,4.40530,0.00000
841.00,4.40505,20.029277,-0.000167,20.038549,0.7816,0.212,4.40505,0.00000
842.00,4.40514,20.029290,-0.000172,20.038498,0.7818,0.213,4.40514,0.00000
843.00,4.40474,20.029306,-0.000172,20.038518,0.7821,0.213,4.40474,0.00000
844.00,4.40496,20.029375,-0.000168,20.038521,0.7823,0.213,4.40496,0.00000
845.00,4.40550,20.029435,-0.000168,20.038535,0.7826,0.213,4.40550,0.00000
846.00,4.40599,20.029462,-0.000169,20.038519,0.7828,0.213,4.40599,0.00000
847.00,4.40645,20.029529,-0.000165,20.038555,0.7831,0.213,4.40645,0.00000
848.00,4.40671,20.029541,-0.000166,20.038578,0.7833,0.213,4.40671,0.00000
849.00,4.40638,20.029541,-0.000168,20.038586,0.7836,0.213,4.40638,0.00000
850.00,4.40610,20.029562,-0.000168,20.038613,0.7839,0.213,4.40610,0.00000
851.00,4.40653,20.029541,-0.000170,20.038570,0.7842,0.213,4.40653,0.00000
852.00,4.40664,20.029523,-0.000172,20.038572,0.7844,0.213,4.40664,0.00000
853.00,4.40640,20.029528,-0.000173,20.038565,0.7847,0.213,4.40640,0.00000
854.00,4.40708,20.029574,-0.000172,20.038567,0.7850,0.213,4.40708,0.00000
855.00,4.40652,20.029574,-0.000171,20.038528,0.7852,0.213,4.40652,0.00000
856.00,4.40545,20.029644,-0.000168,20.038599,0.7855,0.213,4.40545,0.00000
857.00,4.40517,20.029622,-0.000166,20.038591,0.7857,0.213,4.40517,0.00000
858.00,4.40579,20.029592,-0.000169,20.038521,0.7859,0.213,4.40579,0.00000
859.00,4.40613,20.029640,-0.000171,20.038539,0.7862,0.213,4.40613,0.00000
860.00,4.40708,20.029689,-0.000170,20.038541,0.7864,0.214,4.40708,0.00000
861.00,4.40898,20.029650,-0.000174,20.038473,0.7867,0.214,4.40898,0.00000
862.00,4.41066,20.029742,-0.000177,20.038505,0.7869,0.214,4.41066,0.00000
863.00,4.41126,20.029751,-0.000175,20.038505,0.7872,0.214,4.41126,0.00000
864.00,4.41137,20.029738,-0.000173,20.038474,0.7875,0.214,4.41137,0.00000
865.00,4.41118,20.029816,-0.000178,20.038512,0.7877,0.214,4.41118,0.00000
866.00,4.40978,20.029902,-0.000182,20.038525,0.7880,0.215,4.40978,0.00000
867.00,4.40877,20.029912,-0.000179,20.038493,0.7882,0.215,4.40877,0.00000
868.00,4.40921,20.029967,-0.000180,20.038496,0.7885,0.215,4.40921,0.00000
869.00,4.40957,20.030043,-0.000180,20.038537,0.7888,0.215,4.40957,0.00000
870.00,4.41073,20.029976,-0.000176,20.038484,0.7890,0.215,4.41073,0.00000
871.00,4.41178,20.030006,-0.000170,20.038516,0.7893,0.215,4.41178,0.00000
872.00,4.41199,20.030058,-0.000172,20.038569,0.7896,0.215,4.41199,0.00000
873.00,4.41150,20.030136,-0.000169,20.038642,0.7898,0.215,4.41150,0.00000
874.00,4.41137,20.030126,-0.000170,20.038613,0.7901,0.215,4.41137,0.00000
875.00,4.41129,20.030227,-0.000170,20.038667,0.7904,0.215,4.41129,0.00000
876.00,4.41185,20.030227,-0.000171,20.038667,0.7907,0.215,4.41185,0.00000
877.00,4.41227,20.030211,-0.000171,20.038585,0.7910,0.215,4.41227,0.00000
878.00,4.41213,20.030150,-0.000169,20.038476,0.7912,0.215,4.41213,0.00000
879.00,4.41213,20.030163,-0.000168,20.038473,0.7915,0.215,4.41213,0.00000
880.00,4.41083,20.030127,-0.000168,20.038435,0.7918,0.215,4.41083,0.00000
881.00,4.41001,20.030170,-0.000170,20.038465,0.7921,0.216,4.41001,0.00000
882.00,4.40987,20.030173,-0.000172,20.038499,0.7924,0.216,4.40987,0.00000
883.00,4.41019,20.030250,-0.000173,20.038576,0.7927,0.216,4.41019,0.00000
884.00,4.41025,20.030273,-0.000174,20.038593,0.7930,0.216,4.41025,0.00000
885.00,4.41173,20.030325,-0.000174,20.038641,0.7932,0.216,4.41173,0.00000
886.00,4.41241,20.030325,-0.000168,20.038595,0.7935,0.216,4.41241,0.00000
887.00,4.41288,20.030354,-0.000166,20.038607,0.7937,0.216,4.41288,0.00000
888.00,4.41308,20.030371,-0.000167,20.038615,0.7940,0.216,4.41308,0.00000
889.00,4.41340,20.030386,-0.000167,20.038631,0.7943,0.216,4.41340,0.00000
890.00,4.41327,20.030446,-0.000167,20.038627,0.7945,0.216,4.41327,0.00000
891.00,4.41282,20.030488,-0.000169,20.038630,0.7948,0.217,4.41282,0.00000
892.00,4.41187,20.030550,-0.000171,20.038619,0.7950,0.217,4.41187,0.00000
893.00,4.41215,20.030545,-0.000168,20.038560,0.7953,0.217,4.41215,0.00000
894.00,4.41227,20.030569,-0.000168,20.038548,0.7956,0.217,4.41227,0.00000
895.00,4.41226,20.030534,-0.000165,20.038532,0.7958,0.217,4.41226,0.00000
896.00,4.41252,20.030570,-0.000167,20.038586,0.7961,0.217,4.41252,0.00000
897.00,4.41336,20.030598,-0.000166,20.038645,0.7964,0.217,4.41336,0.00000
898.00,4.41309,20.030648,-0.000166,20.038703,0.7966,0.217,4.41309,0.00000
899.00,4.41229,20.030632,-0.000164,20.038634,0.7968,0.217,4.41229,0.00000
900.00,4.41179,20.030671,-0.000168,20.038673,0.7970,0.217,4.41179,0.00000
901.00,4.41238,20.030681,-0.000166,20.038634,0.7973,0.217,4.41238,0.00000
902.00,4.41250,20.030686,-0.000165,20.038592,0.7975,0.217,4.41250,0.00000
903.00,4.41282,20.030672,-0.000166,20.038567,0.7977,0.217,4.41282,0.00000
904.00,4.41309,20.030753,-0.000166,20.038622,0.7979,0.218,4.41309,0.00000
905.00,4.41387,20.030825,-0.000166,20.038626,0.7982,0.218,4.41387,0.00000
906.00,4.41375,20.030875,-0.000168,20.038686,0.7984,0.218,4.41375,0.00000
907.00,4.41364,20.030897,-0.000169,20.038687,0.7987,0.218,4.41364,0.00000
908.00,4.41276,20.030981,-0.000170,20.038685,0.7989,0.218,4.41276,0.00000
909.00,4.41282,20.030992,-0.000171,20.038701,0.7991,0.218,4.41282,0.00000
910.00,4.41292,20.030919,-0.000173,20.038674,0.7993,0.218,4.41292,0.00000
911.00,4.41325,20.030930,-0.000172,20.038701,0.7995,0.218,4.41325,0.00000
912.00,4.41323,20.030914,-0.000167,20.038686,0.7997,0.218,4.41323,0.00000
913.00,4.41440,20.030957,-0.000164,20.038775,0.7999,0.218,4.41440,0.00000
914.00,4.41506,20.030938,-0.000166,20.038738,0.8001,0.218,4.41506,0.00000
915.00,4.41522,20.031005,-0.000163,20.038749,0.8004,0.218,4.41522,0.00000
916.00,4.41553,20.031015,-0.000162,20.038696,0.8006,0.218,4.41553,0.00000
917.00,4.41603,20.031049,-0.000165,20.038687,0.8008,0.218,4.41603,0.00000
918.00,4.41538,20.031053,-0.000168,20.038676,0.8010,0.219,4.41538,0.00000
919.00,4.41466,20.031130,-0.000169,20.038709,0.8012,0.219,4.41466,0.00000
920.00,4.41489,20.031172,-0.000170,20.038691,0.8014,0.219,4.41489,0.00000
921.00,4.41358,20.031151,-0.000171,20.038646,0.8017,0.219,4.41358,0.00000
922.00,4.41313,20.031204,-0.000168,20.038673,0.8019,0.219,4.41313,0.00000
923.00,4.41413,20.031198,-0.000168,20.038619,0.8021,0.219,4.41413,0.00000
924.00,4.41540,20.031182,-0.000168,20.038576,0.8023,0.219,4.41540,0.00000
925.00,4.41507,20.031181,-0.000168,20.038615,0.8025,0.219,4.41507,0.00000
926.00,4.41544,20.031229,-0.000166,20.038655,0.8027,0.219,4.41544,0.00000
927.00,4.41489,20.031221,-0.000166,20.038669,0.8030,0.219,4.41489,0.00000
928.00,4.41376,20.031225,-0.000170,20.038705,0.8032,0.220,4.41376,0.00000
929.00,4.41297,20.031259,-0.000171,20.038740,0.8035,0.220,4.41297,0.00000
930.00,4.41189,20.031308,-0.000168,20.038746,0.8037,0.220,4.41189,0.00000
931.00,4.41189,20.031346,-0.000169,20.038745,0.8039,0.220,4.41189,0.00000
932.00,4.41306,20.031362,-0.000171,20.038708,0.8042,0.220,4.41306,0.00000
933.00,4.41400,20.031422,-0.000165,20.038720,0.8044,0.220,4.41400,0.00000
934.00,4.41435,20.031400,-0.000163,20.038680,0.8047,0.220,4.41435,0.00000
935.00,4.41522,20.031433,-0.000161,20.038707,0.8049,0.220,4.41522,0.00000
936.00,4.41509,20.031436,-0.000160,20.038728,0.8051,0.220,4.41509,0.00000
937.00,4.41435,20.031472,-0.000160,20.038735,0.8054,0.220,4.41435,0.00000
938.00,4.41431,20.031512,-0.000161,20.038753,0.8057,0.220,4.41431,0.00000
939.00,4.41399,20.031593,-0.000161,20.038811,0.8060,0.220,4.41399,0.00000
940.00,4.41385,20.031561,-0.000168,20.038800,0.8062,0.220,4.41385,0.00000
941.00,4.41432,20.031540,-0.000169,20.038740,0.8065,0.220,4.41432,0.00000
942.00,4.41524,20.031554,-0.000170,20.038790,0.8067,0.221,4.41524,0.00000
943.00,4.41461,20.031583,-0.000173,20.038808,0.8070,0.221,4.41461,0.00000
944.00,4.41554,20.031537,-0.000173,20.038783,0.8072,0.221,4.41554,0.00000
945.00,4.41628,20.031540,-0.000172,20.038736,0.8074,0.221,4.41628,0.00000
946.00,4.41599,20.031621,-0.000174,20.038816,0.8077,0.221,4.41599,0.00000
947.00,4.41481,20.031664,-0.000171,20.038771,0.8079,0.221,4.41481,0.00000
948.00,4.41511,20.031688,-0.000169,20.038724,0.8082,0.221,4.41511,0.00000
949.00,4.41506,20.031770,-0.000171,20.038740,0.8084,0.221,4.41506,0.00000
950.00,4.41509,20.031843,-0.000169,20.038751,0.8087,0.221,4.41509,0.00000
951.00,4.41548,20.031851,-0.000165,20.038701,0.8090,0.221,4.41548,0.00000
952.00,4.41519,20.031877,-0.000166,20.038731,0.8092,0.221,4.41519,0.00000
953.00,4.41449,20.031868,-0.000165,20.038727,0.8095,0.222,4.41449,0.00000
954.00,4.41369,20.031893,-0.000165,20.038743,0.8097,0.222,4.41369,0.00000
955.00,4.41376,20.031893,-0.000167,20.038780,0.8100,0.222,4.41376,0.00000
956.00,4.41311,20.031937,-0.000170,20.038829,0.8103,0.222,4.41311,0.00000
957.00,4.41342,20.031925,-0.000169,20.038802,0.8106,0.222,4.41342,0.00000
958.00,4.41385,20.031921,-0.000169,20.038756,0.8109,0.222,4.41385,0.00000
959.00,4.41434,20.031930,-0.000164,20.038730,0.8112,0.222,4.41434,0.00000
960.00,4.41437,20.031951,-0.000163,20.038674,0.8115,0.222,4.41437,0.00000
961.00,4.41471,20.031931,-0.000165,20.038597,0.8117,0.222,4.41471,0.00000
962.00,4.41519,20.031896,-0.000165,20.038558,0.8120,0.222,4.41519,0.00000
963.00,4.41570,20.031917,-0.000167,20.038660,0.8123,0.222,4.41570,0.00000
964.00,4.41520,20.031935,-0.000167,20.038691,0.8126,0.223,4.41520,0.00000
965.00,4.41427,20.032025,-0.000167,20.038762,0.8130,0.223,4.41427,0.00000
966.00,4.41401,20.032097,-0.000162,20.038853,0.8133,0.223,4.41401,0.00000
967.00,4.41423,20.032145,-0.000164,20.038907,0.8137,0.223,4.41423,0.00000
968.00,4.41430,20.032115,-0.000160,20.038788,0.8140,0.223,4.41430,0.00000
969.00,4.41427,20.032106,-0.000161,20.038767,0.8143,0.223,4.41427,0.00000
970.00,4.41480,20.032038,-0.000163,20.038709,0.8146,0.223,4.41480,0.00000
971.00,4.41527,20.032027,-0.000163,20.038703,0.8149,0.223,4.41527,0.00000
972.00,4.41512,20.032118,-0.000159,20.038751,0.8152,0.223,4.41512,0.00000
973.00,4.41540,20.032182,-0.000160,20.038827,0.8155,0.223,4.41540,0.00000
974.00,4.41542,20.032278,-0.000161,20.038852,0.8158,0.223,4.41542,0.00000
975.00,4.41518,20.032345,-0.000161,20.038872,0.8161,0.223,4.41518,0.00000
976.00,4.41479,20.032383,-0.000162,20.038813,0.8164,0.223,4.41479,0.00000
977.00,4.41438,20.032387,-0.000167,20.038737,0.8167,0.223,4.41438,0.00000
978.00,4.41250,20.032426,-0.000169,20.038715,0.8169,0.223,4.41250,0.00000
979.00,4.41207,20.032419,-0.000171,20.038692,0.8172,0.224,4.41207,0.00000
980.00,4.41133,20.032426,-0.000170,20.038701,0.8175,0.224,4.41133,0.00000
@6,2.5000,5.0, 980.063000000002 
981.00,4.41177,20.032442,-0.000170,20.038723,0.8177,0.224,4.41177,0.00000
982.00,4.41202,20.032494,-0.000171,20.038771,0.8180,0.224,4.41202,0.00000
983.00,4.40818,20.032559,-0.000168,20.038816,0.8183,0.224,4.40818,0.00000
984.00,4.39162,20.032552,-0.000164,20.038824,0.8185,0.224,4.39162,0.00000
985.00,4.36383,20.032603,-0.000161,20.038833,0.8188,0.224,4.36383,0.00000
986.00,4.32552,20.032597,-0.000164,20.038821,0.8190,0.224,4.32552,0.00000
987.00,4.28017,20.032632,-0.000164,20.038822,0.8192,0.224,4.28017,0.00000
988.00,4.23750,20.032617,-0.000168,20.038750,0.8195,0.224,4.23750,0.00000
989.00,4.21183,20.032658,-0.000170,20.038756,0.8198,0.224,4.21183,0.00000
990.00,4.20246,20.032637,-0.000172,20.038738,0.8201,0.225,4.20246,0.00000
991.00,4.20696,20.032649,-0.000170,20.038723,0.8204,0.225,4.20696,0.00000
992.00,4.22105,20.032648,-0.000169,20.038740,0.8206,0.225,4.22105,0.00000
993.00,4.23948,20.032619,-0.000166,20.038733,0.8209,0.225,4.23948,0.00000
994.00,4.25408,20.032719,-0.000166,20.038807,0.8212,0.225,4.25408,0.00000
995.00,4.26326,20.032769,-0.000167,20.038838,0.8215,0.225,4.26326,0.00000
996.00,4.26899,20.032806,-0.000168,20.038827,0.8217,0.225,4.26899,0.00000
997.00,4.27314,20.032825,-0.000168,20.038799,0.8219,0.225,4.27314,0.00000
998.00,4.27776,20.032886,-0.000169,20.038821,0.8221,0.225,4.27776,0.00000
999.00,4.28213,20.032797,-0.000169,20.038687,0.8224,0.225,4.28213,0.00000
1000.00,4.28938,20.032815,-0.000166,20.038674,0.8226,0.225,4.28938,0.00000
1001.00,4.29708,20.032890,-0.000163,20.038752,0.8229,0.225,4.29708,0.00000
1002.00,4.30533,20.032831,-0.000159,20.038695,0.8231,0.225,4.30533,0.00000
1003.00,4.31261,20.032835,-0.000153,20.038690,0.8234,0.225,4.31261,0.00000
1004.00,4.32034,20.032918,-0.000153,20.038790,0.8236,0.225,4.32034,0.00000
1005.00,4.32688,20.032926,-0.000156,20.038774,0.8239,0.225,4.32688,0.00000
1006.00,4.33341,20.032917,-0.000158,20.038773,0.8241,0.225,4.33341,0.00000
1007.00,4.33886,20.032987,-0.000163,20.038774,0.8244,0.225,4.33886,0.00000
1008.00,4.34402,20.033009,-0.000168,20.038780,0.8247,0.226,4.34402,0.00000
1009.00,4.34782,20.032991,-0.000170,20.038752,0.8250,0.226,4.34782,0.00000
1010.00,4.35166,20.033005,-0.000168,20.038746,0.8252,0.226,4.35166,0.00000
1011.00,4.35483,20.033013,-0.000169,20.038718,0.8255,0.226,4.35483,0.00000
1012.00,4.35810,20.033057,-0.000170,20.038804,0.8257,0.226,4.35810,0.00000
1013.00,4.36104,20.033113,-0.000169,20.038826,0.8259,0.226,4.36104,0.00000
1014.00,4.36430,20.033165,-0.000168,20.038817,0.8262,0.226,4.36430,0.00000
1015.00,4.36652,20.033190,-0.000168,20.038852,0.8264,0.226,4.36652,0.00000
1016.00,4.36807,20.033206,-0.000166,20.038884,0.8267,0.226,4.36807,0.00000
1017.00,4.37035,20.033230,-0.000164,20.038893,0.8269,0.226,4.37035,0.00000
1018.00,4.37266,20.033262,-0.000166,20.038958,0.8272,0.226,4.37266,0.00000
1019.00,4.37413,20.033344,-0.000165,20.039021,0.8274,0.227,4.37413,0.00000
1020.00,4.37635,20.033387,-0.000164,20.039032,0.8277,0.227,4.37635,0.00000
1021.00,4.37893,20.033409,-0.000165,20.038983,0.8279,0.227,4.37893,0.00000
1022.00,4.37976,20.033431,-0.000163,20.038948,0.8282,0.227,4.37976,0.00000
1023.00,4.38011,20.033429,-0.000164,20.038891,0.8284,0.227,4.38011,0.00000
1024.00,4.38140,20.033434,-0.000166,20.038929,0.8287,0.227,4.38140,0.00000
1025.00,4.38266,20.033487,-0.000170,20.038930,0.8289,0.227,4.38266,0.00000
1026.00,4.38300,20.033505,-0.000170,20.038910,0.8292,0.227,4.38300,0.00000
1027.00,4.38347,20.033485,-0.000171,20.038881,0.8294,0.228,4.38347,0.00000
1028.00,4.38422,20.033515,-0.000168,20.038903,0.8296,0.228,4.38422,0.00000
1029.00,4.38484,20.033485,-0.000165,20.038857,0.8299,0.227,4.38484,0.00000
1030.00,4.38445,20.033439,-0.000162,20.038828,0.8301,0.227,4.38445,0.00000
1031.00,4.38517,20.033438,-0.000157,20.038870,0.8303,0.227,4.38517,0.00000
1032.00,4.38696,20.033481,-0.000157,20.038916,0.8306,0.227,4.38696,0.00000
1033.00,4.38857,20.033544,-0.000159,20.038951,0.8308,0.227,4.38857,0.00000
1034.00,4.39060,20.033570,-0.000163,20.038876,0.8311,0.228,4.39060,0.00000
1035.00,4.39178,20.033619,-0.000162,20.038880,0.8313,0.228,4.39178,0.00000
1036.00,4.39272,20.033688,-0.000161,20.038907,0.8315,0.228,4.39272,0.00000
1037.00,4.39281,20.033711,-0.000161,20.038891,0.8317,0.228,4.39281,0.00000
1038.00,4.39226,20.033653,-0.000159,20.038784,0.8319,0.228,4.39226,0.00000
1039.00,4.39142,20.033625,-0.000156,20.038788,0.8322,0.228,4.39142,0.00000
1040.00,4.39123,20.033600,-0.000159,20.038774,0.8324,0.228,4.39123,0.00000
1041.00,4.39134,20.033594,-0.000163,20.038754,0.8326,0.228,4.39134,0.00000
1042.00,4.39235,20.033623,-0.000161,20.038759,0.8328,0.228,4.39235,0.00000
1043.00,4.39294,20.033601,-0.000164,20.038754,0.8330,0.228,4.39294,0.00000
1044.00,4.39350,20.033635,-0.000169,20.038732,0.8332,0.228,4.39350,0.00000
1045.00,4.39412,20.033676,-0.000169,20.038722,0.8334,0.228,4.39412,0.00000
1046.00,4.39426,20.033650,-0.000172,20.038640,0.8336,0.229,4.39426,0.00000
1047.00,4.39461,20.033653,-0.000174,20.038628,0.8338,0.229,4.39461,0.00000
1048.00,4.39538,20.033785,-0.000174,20.038714,0.8340,0.229,4.39538,0.00000
1049.00,4.39573,20.033808,-0.000170,20.038751,0.8342,0.229,4.39573,0.00000
1050.00,4.39596,20.033812,-0.000171,20.038721,0.8344,0.229,4.39596,0.00000
1051.00,4.39573,20.033857,-0.000169,20.038749,0.8346,0.229,4.39573,0.00000
1052.00,4.39482,20.033885,-0.000166,20.038740,0.8348,0.229,4.39482,0.00000
1053.00,4.39415,20.033899,-0.000166,20.038713,0.8350,0.229,4.39415,0.00000
1054.00,4.39427,20.033956,-0.000167,20.038738,0.8352,0.229,4.39427,0.00000
1055.00,4.39504,20.034051,-0.000165,20.038796,0.8354,0.229,4.39504,0.00000
1056.00,4.39654,20.034134,-0.000168,20.038827,0.8356,0.229,4.39654,0.00000
1057.00,4.39724,20.034180,-0.000170,20.038833,0.8358,0.229,4.39724,0.00000
1058.00,4.39758,20.034196,-0.000169,20.038848,0.8360,0.229,4.39758,0.00000
1059.00,4.39727,20.034236,-0.000170,20.038861,0.8362,0.229,4.39727,0.00000
1060.00,4.39705,20.034238,-0.000172,20.038875,0.8364,0.230,4.39705,0.00000
1061.00,4.39722,20.034298,-0.000169,20.038869,0.8366,0.230,4.39722,0.00000
1062.00,4.39773,20.034321,-0.000170,20.038863,0.8367,0.230,4.39773,0.00000
1063.00,4.39905,20.034349,-0.000169,20.038842,0.8369,0.230,4.39905,0.00000
1064.00,4.39919,20.034276,-0.000167,20.038800,0.8371,0.230,4.39919,0.00000
1065.00,4.39926,20.034345,-0.000164,20.038822,0.8372,0.230,4.39926,0.00000
1066.00,4.39924,20.034287,-0.000166,20.038798,0.8374,0.230,4.39924,0.00000
1067.00,4.39936,20.034263,-0.000167,20.038788,0.8375,0.230,4.39936,0.00000
1068.00,4.39872,20.034290,-0.000166,20.038794,0.8376,0.230,4.39872,0.00000
1069.00,4.39962,20.034391,-0.000170,20.038806,0.8378,0.230,4.39962,0.00000
1070.00,4.40013,20.034389,-0.000172,20.038775,0.8379,0.231,4.40013,0.00000
1071.00,4.39994,20.034428,-0.000171,20.038788,0.8381,0.231,4.39994,0.00000
1072.00,4.40007,20.034541,-0.000168,20.038853,0.8382,0.231,4.40007,0.00000
1073.00,4.40005,20.034535,-0.000169,20.038833,0.8384,0.231,4.40005,0.00000
1074.00,4.40038,20.034516,-0.000170,20.038799,0.8385,0.231,4.40038,0.00000
1075.00,4.40044,20.034545,-0.000170,20.038803,0.8387,0.231,4.40044,0.00000
1076.00,4.40000,20.034604,-0.000171,20.038824,0.8389,0.231,4.40000,0.00000
1077.00,4.39963,20.034587,-0.000173,20.038798,0.8390,0.231,4.39963,0.00000
1078.00,4.39963,20.034527,-0.000174,20.038748,0.8392,0.231,4.39963,0.00000
1079.00,4.39905,20.034546,-0.000171,20.038775,0.8394,0.231,4.39905,0.00000
1080.00,4.39889,20.034528,-0.000170,20.038803,0.8396,0.231,4.39889,0.00000
1081.00,4.39940,20.034450,-0.000171,20.038761,0.8397,0.231,4.39940,0.00000
1082.00,4.40054,20.034415,-0.000171,20.038715,0.8399,0.231,4.40054,0.00000
1083.00,4.40195,20.034519,-0.000171,20.038779,0.8400,0.232,4.40195,0.00000
1084.00,4.40176,20.034523,-0.000169,20.038762,0.8402,0.232,4.40176,0.00000
1085.00,4.40200,20.034538,-0.000167,20.038688,0.8403,0.231,4.40200,0.00000
1086.00,4.40203,20.034593,-0.000167,20.038707,0.8405,0.232,4.40203,0.00000
1087.00,4.40157,20.034644,-0.000168,20.038719,0.8406,0.232,4.40157,0.00000
1088.00,4.40088,20.034648,-0.000167,20.038707,0.8407,0.232,4.40088,0.00000
1089.00,4.40140,20.034702,-0.000173,20.038715,0.8409,0.232,4.40140,0.00000
1090.00,4.40092,20.034701,-0.000176,20.038742,0.8410,0.232,4.40092,0.00000
1091.00,4.40141,20.034768,-0.000176,20.038763,0.8411,0.232,4.40141,0.00000
1092.00,4.40230,20.034793,-0.000175,20.038733,0.8413,0.232,4.40230,0.00000
1093.00,4.40229,20.034821,-0.000175,20.038705,0.8414,0.232,4.40229,0.00000
1094.00,4.40286,20.034877,-0.000171,20.038774,0.8416,0.232,4.40286,0.00000
1095.00,4.40294,20.034915,-0.000173,20.038776,0.8417,0.232,4.40294,0.00000
1096.00,4.40268,20.034866,-0.000172,20.038743,0.8418,0.232,4.40268,0.00000
1097.00,4.40238,20.034877,-0.000173,20.038793,0.8420,0.232,4.40238,0.00000
1098.00,4.40319,20.034900,-0.000178,20.038821,0.8421,0.233,4.40319,0.00000
1099.00,4.40347,20.034918,-0.000178,20.038788,0.8423,0.233,4.40347,0.00000
1100.00,4.40374,20.034935,-0.000176,20.038782,0.8424,0.233,4.40374,0.00000
1101.00,4.40411,20.035014,-0.000175,20.038808,0.8426,0.233,4.40411,0.00000
1102.00,4.40406,20.035016,-0.000173,20.038765,0.8427,0.233,4.40406,0.00000
1103.00,4.40410,20.035048,-0.000171,20.038781,0.8429,0.233,4.40410,0.00000
1104.00,4.40353,20.035019,-0.000172,20.038748,0.8431,0.233,4.40353,0.00000
1105.00,4.40395,20.035031,-0.000171,20.038750,0.8432,0.233,4.40395,0.00000
1106.00,4.40373,20.035046,-0.000172,20.038777,0.8434,0.233,4.40373,0.00000
1107.00,4.40349,20.035079,-0.000174,20.038828,0.8436,0.233,4.40349,0.00000
1108.00,4.40341,20.035054,-0.000172,20.038834,0.8438,0.233,4.40341,0.00000
1109.00,4.40321,20.035093,-0.000170,20.038873,0.8439,0.233,4.40321,0.00000
1110.00,4.40385,20.035040,-0.000171,20.038840,0.8441,0.234,4.40385,0.00000
1111.00,4.40457,20.035034,-0.000171,20.038800,0.8443,0.234,4.40457,0.00000
1112.00,4.40566,20.035063,-0.000171,20.038821,0.8444,0.234,4.40566,0.00000
1113.00,4.40578,20.035125,-0.000171,20.038823,0.8446,0.234,4.40578,0.00000
1114.00,4.40618,20.035148,-0.000171,20.038779,0.8448,0.234,4.40618,0.00000
1115.00,4.40585,20.035183,-0.000172,20.038733,0.8450,0.234,4.40585,0.00000
1116.00,4.40544,20.035213,-0.000171,20.038747,0.8452,0.234,4.40544,0.00000
1117.00,4.40481,20.035240,-0.000170,20.038730,0.8454,0.234,4.40481,0.00000
1118.00,4.40469,20.035240,-0.000168,20.038705,0.8456,0.234,4.40469,0.00000
1119.00,4.40475,20.035288,-0.000167,20.038765,0.8458,0.234,4.40475,0.00000
1120.00,4.40522,20.035386,-0.000166,20.038878,0.8460,0.234,4.40522,0.00000
1121.00,4.40574,20.035417,-0.000166,20.038889,0.8461,0.234,4.40574,0.00000
1122.00,4.40600,20.035450,-0.000167,20.038923,0.8463,0.234,4.40600,0.00000
1123.00,4.40634,20.035512,-0.000171,20.038965,0.8465,0.234,4.40634,0.00000
1124.00,4.40670,20.035519,-0.000173,20.038967,0.8466,0.235,4.40670,0.00000
1125.00,4.40643,20.035514,-0.000173,20.038931,0.8468,0.235,4.40643,0.00000
1126.00,4.40669,20.035638,-0.000173,20.039031,0.8470,0.235,4.40669,0.00000
1127.00,4.40666,20.035669,-0.000173,20.038974,0.8471,0.235,4.40666,0.00000
1128.00,4.40618,20.035707,-0.000173,20.038979,0.8473,0.235,4.40618,0.00000
1129.00,4.40671,20.035692,-0.000173,20.038975,0.8475,0.235,4.40671,0.00000
1130.00,4.40717,20.035703,-0.000171,20.039022,0.8477,0.235,4.40717,0.00000
1131.00,4.40624,20.035568,-0.000170,20.038865,0.8478,0.235,4.40624,0.00000
1132.00,4.40551,20.035545,-0.000170,20.038873,0.8480,0.235,4.40551,0.00000
1133.00,4.40510,20.035527,-0.000168,20.038865,0.8481,0.235,4.40510,0.00000
1134.00,4.40354,20.035587,-0.000167,20.038852,0.8483,0.235,4.40354,0.00000
1135.00,4.40285,20.035643,-0.000167,20.038852,0.8485,0.235,4.40285,0.00000
1136.00,4.40361,20.035735,-0.000169,20.038938,0.8487,0.235,4.40361,0.00000
1137.00,4.40487,20.035795,-0.000169,20.038989,0.8488,0.235,4.40487,0.00000
1138.00,4.40507,20.035809,-0.000169,20.038993,0.8490,0.235,4.40507,0.00000
1139.00,4.40553,20.035774,-0.000170,20.038940,0.8491,0.236,4.40553,0.00000
1140.00,4.40608,20.035783,-0.000171,20.038868,0.8493,0.236,4.40608,0.00000
1141.00,4.40550,20.035795,-0.000171,20.038873,0.8494,0.236,4.40550,0.00000
1142.00,4.40402,20.035798,-0.000168,20.038894,0.8496,0.236,4.40402,0.00000
1143.00,4.40457,20.035775,-0.000168,20.038914,0.8498,0.236,4.40457,0.00000
1144.00,4.40552,20.035805,-0.000164,20.038975,0.8499,0.236,4.40552,0.00000
1145.00,4.40517,20.035802,-0.000164,20.039021,0.8501,0.236,4.40517,0.00000
1146.00,4.40537,20.035798,-0.000165,20.039011,0.8503,0.236,4.40537,0.00000
1147.00,4.40666,20.035842,-0.000165,20.038968,0.8504,0.236,4.40666,0.00000
1148.00,4.40620,20.035811,-0.000164,20.038892,0.8505,0.236,4.40620,0.00000
1149.00,4.40584,20.035843,-0.000166,20.038836,0.8506,0.236,4.40584,0.00000
1150.00,4.40566,20.035860,-0.000166,20.038819,0.8508,0.236,4.40566,0.00000
1151.00,4.40600,20.035906,-0.000167,20.038844,0.8509,0.236,4.40600,0.00000
1152.00,4.40603,20.035902,-0.000167,20.038840,0.8511,0.236,4.40603,0.00000
1153.00,4.40635,20.035994,-0.000167,20.038866,0.8512,0.236,4.40635,0.00000
1154.00,4.40680,20.036065,-0.000166,20.038916,0.8513,0.236,4.40680,0.00000
1155.00,4.40780,20.036107,-0.000166,20.038886,0.8515,0.236,4.40780,0.00000
1156.00,4.40803,20.036143,-0.000164,20.038874,0.8516,0.236,4.40803,0.00000
1157.00,4.40708,20.036144,-0.000167,20.038870,0.8517,0.237,4.40708,0.00000
1158.00,4.40672,20.036173,-0.000169,20.038886,0.8519,0.237,4.40672,0.00000
1159.00,4.40641,20.036134,-0.000171,20.038853,0.8520,0.237,4.40641,0.00000
1160.00,4.40622,20.036159,-0.000169,20.038906,0.8521,0.237,4.40622,0.00000
1161.00,4.40569,20.036192,-0.000169,20.038921,0.8522,0.237,4.40569,0.00000
1162.00,4.40562,20.036241,-0.000167,20.038959,0.8524,0.237,4.40562,0.00000
1163.00,4.40644,20.036248,-0.000166,20.038953,0.8525,0.237,4.40644,0.00000
1164.00,4.40681,20.036327,-0.000164,20.038993,0.8527,0.237,4.40681,0.00000
1165.00,4.40659,20.036362,-0.000166,20.039022,0.8528,0.237,4.40659,0.00000
1166.00,4.40643,20.036353,-0.000164,20.038983,0.8530,0.237,4.40643,0.00000
1167.00,4.40690,20.036377,-0.000165,20.038942,0.8531,0.237,4.40690,0.00000
1168.00,4.40618,20.036454,-0.000166,20.038982,0.8532,0.238,4.40618,0.00000
1169.00,4.40649,20.036422,-0.000169,20.038925,0.8534,0.238,4.40649,0.00000
1170.00,4.40737,20.036430,-0.000171,20.038880,0.8535,0.238,4.40737,0.00000
1171.00,4.40820,20.036446,-0.000172,20.038909,0.8537,0.238,4.40820,0.00000
1172.00,4.40814,20.036495,-0.000169,20.038965,0.8538,0.238,4.40814,0.00000
1173.00,4.40785,20.036500,-0.000168,20.038934,0.8540,0.238,4.40785,0.00000
1174.00,4.40730,20.036508,-0.000165,20.038954,0.8541,0.238,4.40730,0.00000
1175.00,4.40688,20.036460,-0.000164,20.038939,0.8543,0.238,4.40688,0.00000
1176.00,4.40659,20.036508,-0.000168,20.038940,0.8545,0.238,4.40659,0.00000
1177.00,4.40674,20.036552,-0.000169,20.038949,0.8546,0.239,4.40674,0.00000
1178.00,4.40737,20.036537,-0.000168,20.038925,0.8548,0.239,4.40737,0.00000
1179.00,4.40689,20.036634,-0.000169,20.038995,0.8549,0.239,4.40689,0.00000
1180.00,4.40594,20.036688,-0.000167,20.038988,0.8551,0.239,4.40594,0.00000
@7,2.5000,5.0, 1180.022 
1181.00,4.40539,20.036678,-0.000164,20.038947,0.8552,0.239,4.40539,0.00000
1182.00,4.40514,20.036661,-0.000163,20.038938,0.8554,0.239,4.40514,0.00000
1183.00,4.40245,20.036696,-0.000160,20.038965,0.8556,0.239,4.40245,0.00000
1184.00,4.39163,20.036651,-0.000161,20.038863,0.8558,0.239,4.39163,0.00000
1185.00,4.37149,20.036702,-0.000162,20.038901,0.8559,0.239,4.37149,0.00000
1186.00,4.34342,20.036692,-0.000160,20.038893,0.8561,0.239,4.34342,0.00000
1187.00,4.30815,20.036699,-0.000162,20.038844,0.8562,0.239,4.30815,0.00000
1188.00,4.27290,20.036784,-0.000167,20.038871,0.8564,0.239,4.27290,0.00000
1189.00,4.24925,20.036887,-0.000168,20.038969,0.8565,0.239,4.24925,0.00000
1190.00,4.23869,20.036964,-0.000167,20.038991,0.8567,0.239,4.23869,0.00000
1191.00,4.23938,20.036998,-0.000170,20.038990,0.8568,0.239,4.23938,0.00000
1192.00,4.24996,20.036975,-0.000171,20.038961,0.8569,0.240,4.24996,0.00000
1193.00,4.26446,20.036931,-0.000170,20.038918,0.8570,0.240,4.26446,0.00000
1194.00,4.27745,20.036887,-0.000171,20.038831,0.8572,0.240,4.27745,0.00000
1195.00,4.28607,20.036840,-0.000169,20.038756,0.8573,0.240,4.28607,0.00000
1196.00,4.29178,20.036933,-0.000168,20.038800,0.8575,0.240,4.29178,0.00000
1197.00,4.29585,20.036983,-0.000169,20.038783,0.8576,0.240,4.29585,0.00000
1198.00,4.29863,20.037002,-0.000170,20.038800,0.8578,0.240,4.29863,0.00000
1199.00,4.30157,20.037082,-0.000170,20.038823,0.8579,0.240,4.30157,0.00000
1200.00,4.30777,20.037141,-0.000173,20.038855,0.8580,0.240,4.30777,0.00000
1201.00,4.31367,20.037118,-0.000176,20.038807,0.8581,0.240,4.31367,0.00000
1202.00,4.31952,20.037119,-0.000175,20.038858,0.8583,0.240,4.31952,0.00000
1203.00,4.32640,20.037160,-0.000171,20.038859,0.8584,0.240,4.32640,0.00000
1204.00,4.33239,20.037167,-0.000169,20.038888,0.8585,0.240,4.33239,0.00000
1205.00,4.33745,20.037145,-0.000166,20.038864,0.8586,0.240,4.33745,0.00000
1206.00,4.34264,20.037184,-0.000163,20.038896,0.8587,0.240,4.34264,0.00000
1207.00,4.34679,20.037217,-0.000163,20.038873,0.8588,0.240,4.34679,0.00000
1208.00,4.35052,20.037257,-0.000162,20.038891,0.8590,0.240,4.35052,0.00000
1209.00,4.35379,20.037324,-0.000162,20.038931,0.8591,0.240,4.35379,0.00000
1210.00,4.35634,20.037391,-0.000166,20.038961,0.8592,0.240,4.35634,0.00000
1211.00,4.35833,20.037450,-0.000166,20.038989,0.8594,0.241,4.35833,0.00000
1212.00,4.36214,20.037502,-0.000164,20.039019,0.8595,0.241,4.36214,0.00000
1213.00,4.36546,20.037537,-0.000169,20.039013,0.8596,0.241,4.36546,0.00000
1214.00,4.36829,20.037487,-0.000173,20.038964,0.8597,0.241,4.36829,0.00000
1215.00,4.37005,20.037511,-0.000172,20.038986,0.8599,0.241,4.37005,0.00000
1216.00,4.37217,20.037503,-0.000173,20.038967,0.8600,0.241,4.37217,0.00000
1217.00,4.37313,20.037543,-0.000173,20.038985,0.8601,0.241,4.37313,0.00000
1218.00,4.37331,20.037529,-0.000171,20.038998,0.8603,0.242,4.37331,0.00000
1219.00,4.37449,20.037553,-0.000167,20.038971,0.8604,0.241,4.37449,0.00000
1220.00,4.37572,20.037539,-0.000167,20.038951,0.8605,0.241,4.37572,0.00000
1221.00,4.37659,20.037574,-0.000167,20.039004,0.8606,0.242,4.37659,0.00000
1222.00,4.37684,20.037539,-0.000167,20.038976,0.8607,0.242,4.37684,0.00000
1223.00,4.37788,20.037490,-0.000168,20.038907,0.8608,0.242,4.37788,0.00000
1224.00,4.37829,20.037517,-0.000172,20.038964,0.8609,0.242,4.37829,0.00000
1225.00,4.37870,20.037537,-0.000172,20.038988,0.8610,0.242,4.37870,0.00000
1226.00,4.38013,20.037535,-0.000172,20.038965,0.8612,0.242,4.38013,0.00000
1227.00,4.38121,20.037616,-0.000171,20.039019,0.8613,0.242,4.38121,0.00000
1228.00,4.38251,20.037693,-0.000171,20.039102,0.8614,0.242,4.38251,0.00000
1229.00,4.38405,20.037707,-0.000167,20.039064,0.8616,0.242,4.38405,0.00000
1230.00,4.38545,20.037763,-0.000164,20.039069,0.8617,0.242,4.38545,0.00000
1231.00,4.38604,20.037796,-0.000161,20.039006,0.8619,0.242,4.38604,0.00000
1232.00,4.38661,20.037812,-0.000164,20.038949,0.8620,0.243,4.38661,0.00000
1233.00,4.38645,20.037838,-0.000163,20.038870,0.8622,0.243,4.38645,0.00000
1234.00,4.38631,20.037913,-0.000164,20.038904,0.8623,0.243,4.38631,0.00000
1235.00,4.38689,20.037936,-0.000165,20.038872,0.8624,0.243,4.38689,0.00000
1236.00,4.38754,20.037951,-0.000167,20.038905,0.8625,0.243,4.38754,0.00000
1237.00,4.38829,20.037927,-0.000166,20.038895,0.8627,0.243,4.38829,0.00000
1238.00,4.38917,20.037980,-0.000168,20.038950,0.8628,0.243,4.38917,0.00000
1239.00,4.38914,20.037926,-0.000170,20.038889,0.8629,0.243,4.38914,0.00000
1240.00,4.38897,20.037891,-0.000169,20.038871,0.8630,0.243,4.38897,0.00000
1241.00,4.38903,20.037918,-0.000171,20.038883,0.8632,0.244,4.38903,0.00000
1242.00,4.38950,20.037971,-0.000170,20.038934,0.8634,0.244,4.38950,0.00000
1243.00,4.38924,20.037947,-0.000165,20.038951,0.8635,0.244,4.38924,0.00000
1244.00,4.38915,20.038011,-0.000164,20.039007,0.8637,0.244,4.38915,0.00000
1245.00,4.38953,20.038072,-0.000165,20.039044,0.8638,0.244,4.38953,0.00000
1246.00,4.39002,20.038059,-0.000161,20.039030,0.8640,0.244,4.39002,0.00000
1247.00,4.38949,20.038057,-0.000158,20.039012,0.8641,0.243,4.38949,0.00000
1248.00,4.38939,20.038096,-0.000161,20.038989,0.8642,0.244,4.38939,0.00000
1249.00,4.39025,20.038088,-0.000162,20.038943,0.8644,0.244,4.39025,0.00000
1250.00,4.38998,20.038076,-0.000165,20.038924,0.8645,0.244,4.38998,0.00000
1251.00,4.38955,20.038112,-0.000165,20.038923,0.8647,0.244,4.38955,0.00000
1252.00,4.38980,20.038104,-0.000167,20.038870,0.8648,0.244,4.38980,0.00000
1253.00,4.39075,20.038129,-0.000170,20.038857,0.8650,0.244,4.39075,0.00000
1254.00,4.39104,20.038171,-0.000172,20.038867,0.8652,0.245,4.39104,0.00000
1255.00,4.39156,20.038224,-0.000167,20.038899,0.8653,0.245,4.39156,0.00000
1256.00,4.39213,20.038265,-0.000168,20.038962,0.8655,0.245,4.39213,0.00000
1257.00,4.39250,20.038318,-0.000167,20.039035,0.8657,0.245,4.39250,0.00000
1258.00,4.39272,20.038315,-0.000162,20.039068,0.8658,0.245,4.39272,0.00000
1259.00,4.39290,20.038320,-0.000157,20.039138,0.8660,0.244,4.39290,0.00000
1260.00,4.39273,20.038262,-0.000156,20.039101,0.8661,0.244,4.39273,0.00000
1261.00,4.39259,20.038234,-0.000155,20.039010,0.8663,0.244,4.39259,0.00000
1262.00,4.39275,20.038259,-0.000154,20.038989,0.8664,0.244,4.39275,0.00000
1263.00,4.39207,20.038290,-0.000155,20.038985,0.8666,0.244,4.39207,0.00000
1264.00,4.39162,20.038288,-0.000160,20.038934,0.8667,0.245,4.39162,0.00000
1265.00,4.39056,20.038335,-0.000164,20.038934,0.8669,0.245,4.39056,0.00000
1266.00,4.39052,20.038341,-0.000167,20.038941,0.8671,0.245,4.39052,0.00000
1267.00,4.38991,20.038409,-0.000168,20.038922,0.8672,0.245,4.38991,0.00000
1268.00,4.39055,20.038401,-0.000165,20.038822,0.8674,0.245,4.39055,0.00000
1269.00,4.39116,20.038469,-0.000162,20.038857,0.8676,0.245,4.39116,0.00000
1270.00,4.39274,20.038590,-0.000161,20.038924,0.8678,0.245,4.39274,0.00000
1271.00,4.39275,20.038632,-0.000160,20.038921,0.8679,0.245,4.39275,0.00000
1272.00,4.39349,20.038602,-0.000161,20.038908,0.8681,0.245,4.39349,0.00000
1273.00,4.39342,20.038698,-0.000165,20.039024,0.8683,0.245,4.39342,0.00000
1274.00,4.39363,20.038714,-0.000166,20.039000,0.8685,0.246,4.39363,0.00000
1275.00,4.39383,20.038639,-0.000164,20.038952,0.8687,0.246,4.39383,0.00000
1276.00,4.39463,20.038707,-0.000162,20.038970,0.8689,0.245,4.39463,0.00000
1277.00,4.39463,20.038733,-0.000163,20.039006,0.8691,0.246,4.39463,0.00000
1278.00,4.39530,20.038719,-0.000165,20.039005,0.8693,0.246,4.39530,0.00000
1279.00,4.39497,20.038744,-0.000165,20.039013,0.8694,0.246,4.39497,0.00000
1280.00,4.39457,20.038802,-0.000165,20.039012,0.8696,0.246,4.39457,0.00000
1281.00,4.39372,20.038833,-0.000165,20.039048,0.8698,0.246,4.39372,0.00000
1282.00,4.39378,20.038848,-0.000167,20.039053,0.8700,0.246,4.39378,0.00000
1283.00,4.39353,20.038900,-0.000164,20.039032,0.8702,0.246,4.39353,0.00000
1284.00,4.39429,20.038909,-0.000164,20.039059,0.8703,0.246,4.39429,0.00000
1285.00,4.39515,20.038891,-0.000168,20.039004,0.8705,0.247,4.39515,0.00000
1286.00,4.39676,20.038843,-0.000165,20.038965,0.8707,0.246,4.39676,0.00000
1287.00,4.39709,20.038817,-0.000161,20.038932,0.8708,0.246,4.39709,0.00000
1288.00,4.39686,20.038784,-0.000163,20.038895,0.8710,0.247,4.39686,0.00000
1289.00,4.39668,20.038749,-0.000159,20.038843,0.8711,0.246,4.39668,0.00000
1290.00,4.39533,20.038756,-0.000159,20.038868,0.8713,0.246,4.39533,0.00000
1291.00,4.39444,20.038778,-0.000164,20.038845,0.8715,0.247,4.39444,0.00000
1292.00,4.39507,20.038826,-0.000163,20.038824,0.8716,0.247,4.39507,0.00000
1293.00,4.39615,20.038803,-0.000163,20.038788,0.8718,0.247,4.39615,0.00000
1294.00,4.39643,20.038889,-0.000168,20.038776,0.8720,0.247,4.39643,0.00000
1295.00,4.39656,20.038974,-0.000167,20.038851,0.8722,0.247,4.39656,0.00000
1296.00,4.39516,20.039017,-0.000165,20.038894,0.8723,0.247,4.39516,0.00000
1297.00,4.39433,20.039093,-0.000168,20.038959,0.8725,0.247,4.39433,0.00000
1298.00,4.39409,20.039188,-0.000166,20.039065,0.8726,0.247,4.39409,0.00000
1299.00,4.39424,20.039187,-0.000165,20.039087,0.8728,0.247,4.39424,0.00000
1300.00,4.39504,20.039149,-0.000163,20.038992,0.8729,0.247,4.39504,0.00000
1301.00,4.39609,20.039165,-0.000162,20.038986,0.8731,0.247,4.39609,0.00000
1302.00,4.39670,20.039130,-0.000161,20.038901,0.8732,0.247,4.39670,0.00000
1303.00,4.39683,20.039104,-0.000165,20.038809,0.8733,0.248,4.39683,0.00000
1304.00,4.39610,20.039150,-0.000167,20.038767,0.8735,0.248,4.39610,0.00000
1305.00,4.39622,20.039254,-0.000167,20.038799,0.8737,0.248,4.39622,0.00000
1306.00,4.39639,20.039295,-0.000166,20.038768,0.8738,0.248,4.39639,0.00000
1307.00,4.39648,20.039341,-0.000166,20.038784,0.8740,0.248,4.39648,0.00000
1308.00,4.39644,20.039382,-0.000163,20.038810,0.8741,0.248,4.39644,0.00000
1309.00,4.39668,20.039350,-0.000159,20.038784,0.8743,0.248,4.39668,0.00000
1310.00,4.39701,20.039320,-0.000162,20.038751,0.8744,0.248,4.39701,0.00000
1311.00,4.39698,20.039319,-0.000162,20.038776,0.8745,0.248,4.39698,0.00000
1312.00,4.39655,20.039292,-0.000161,20.038746,0.8746,0.248,4.39655,0.00000
1313.00,4.39632,20.039346,-0.000162,20.038733,0.8748,0.248,4.39632,0.00000
1314.00,4.39622,20.039386,-0.000165,20.038746,0.8749,0.248,4.39622,0.00000
1315.00,4.39681,20.039436,-0.000165,20.038748,0.8751,0.248,4.39681,0.00000
1316.00,4.39785,20.039478,-0.000168,20.038703,0.8752,0.249,4.39785,0.00000
1317.00,4.39854,20.039532,-0.000170,20.038708,0.8753,0.249,4.39854,0.00000
1318.00,4.39869,20.039555,-0.000171,20.038711,0.8755,0.249,4.39869,0.00000
1319.00,4.39958,20.039577,-0.000171,20.038724,0.8756,0.249,4.39958,0.00000
1320.00,4.39905,20.039526,-0.000171,20.038688,0.8757,0.249,4.39905,0.00000
1321.00,4.39830,20.039550,-0.000169,20.038698,0.8759,0.249,4.39830,0.00000
1322.00,4.39769,20.039554,-0.000165,20.038700,0.8760,0.249,4.39769,0.00000
1323.00,4.39798,20.039572,-0.000164,20.038697,0.8761,0.249,4.39798,0.00000
1324.00,4.39768,20.039617,-0.000165,20.038732,0.8762,0.249,4.39768,0.00000
1325.00,4.39827,20.039708,-0.000166,20.038790,0.8764,0.249,4.39827,0.00000
1326.00,4.39926,20.039696,-0.000166,20.038798,0.8765,0.249,4.39926,0.00000
1327.00,4.39939,20.039714,-0.000167,20.038775,0.8766,0.250,4.39939,0.00000
1328.00,4.39886,20.039730,-0.000166,20.038753,0.8768,0.250,4.39886,0.00000
1329.00,4.39821,20.039691,-0.000164,20.038726,0.8769,0.250,4.39821,0.00000
1330.00,4.39627,20.039660,-0.000162,20.038735,0.8771,0.250,4.39627,0.00000
1331.00,4.39585,20.039743,-0.000165,20.038793,0.8772,0.250,4.39585,0.00000
1332.00,4.39598,20.039800,-0.000163,20.038826,0.8774,0.250,4.39598,0.00000
1333.00,4.39629,20.039817,-0.000161,20.038831,0.8775,0.250,4.39629,0.00000
1334.00,4.39686,20.039901,-0.000163,20.038818,0.8776,0.250,4.39686,0.00000
1335.00,4.39763,20.039913,-0.000161,20.038772,0.8777,0.250,4.39763,0.00000
1336.00,4.39687,20.039893,-0.000160,20.038739,0.8779,0.250,4.39687,0.00000
1337.00,4.39656,20.039899,-0.000162,20.038762,0.8780,0.250,4.39656,0.00000
1338.00,4.39665,20.039899,-0.000160,20.038795,0.8781,0.250,4.39665,0.00000
1339.00,4.39679,20.039965,-0.000160,20.038881,0.8782,0.250,4.39679,0.00000
1340.00,4.39746,20.040022,-0.000159,20.038914,0.8783,0.250,4.39746,0.00000
1341.00,4.39771,20.039994,-0.000161,20.038828,0.8784,0.250,4.39771,0.00000
1342.00,4.39864,20.040043,-0.000161,20.038856,0.8785,0.250,4.39864,0.00000
1343.00,4.39868,20.040071,-0.000163,20.038866,0.8787,0.250,4.39868,0.00000
1344.00,4.39889,20.040032,-0.000161,20.038832,0.8788,0.250,4.39889,0.00000
1345.00,4.39881,20.040019,-0.000162,20.038883,0.8789,0.250,4.39881,0.00000
1346.00,4.39926,20.040048,-0.000163,20.038966,0.8790,0.251,4.39926,0.00000
1347.00,4.39874,20.040063,-0.000161,20.038996,0.8791,0.251,4.39874,0.00000
1348.00,4.39834,20.040022,-0.000161,20.038923,0.8792,0.251,4.39834,0.00000
1349.00,4.39719,20.040032,-0.000163,20.038923,0.8793,0.251,4.39719,0.00000
1350.00,4.39725,20.040061,-0.000166,20.038897,0.8794,0.251,4.39725,0.00000
1351.00,4.39701,20.040121,-0.000162,20.038909,0.8796,0.251,4.39701,0.00000
1352.00,4.39721,20.040106,-0.000164,20.038834,0.8797,0.251,4.39721,0.00000
1353.00,4.39743,20.040209,-0.000163,20.038931,0.8798,0.251,4.39743,0.00000
1354.00,4.39819,20.040239,-0.000162,20.038916,0.8799,0.251,4.39819,0.00000
1355.00,4.39804,20.040305,-0.000161,20.038952,0.8800,0.251,4.39804,0.00000
1356.00,4.39889,20.040376,-0.000161,20.038980,0.8801,0.251,4.39889,0.00000
1357.00,4.39959,20.040393,-0.000159,20.038982,0.8802,0.251,4.39959,0.00000
1358.00,4.40011,20.040377,-0.000162,20.038975,0.8803,0.251,4.40011,0.00000
1359.00,4.40027,20.040336,-0.000159,20.038965,0.8804,0.251,4.40027,0.00000
1360.00,4.40060,20.040342,-0.000155,20.038931,0.8805,0.251,4.40060,0.00000
1361.00,4.40010,20.040284,-0.000154,20.038874,0.8806,0.251,4.40010,0.00000
1362.00,4.39913,20.040279,-0.000155,20.038911,0.8808,0.251,4.39913,0.00000
1363.00,4.39910,20.040353,-0.000157,20.038940,0.8809,0.251,4.39910,0.00000
1364.00,4.39928,20.040403,-0.000161,20.038917,0.8811,0.251,4.39928,0.00000
1365.00,4.39935,20.040443,-0.000161,20.038946,0.8812,0.251,4.39935,0.00000
1366.00,4.39909,20.040507,-0.000163,20.038990,0.8814,0.252,4.39909,0.00000
1367.00,4.39849,20.040567,-0.000165,20.039014,0.8815,0.252,4.39849,0.00000
1368.00,4.39800,20.040523,-0.000164,20.038950,0.8816,0.252,4.39800,0.00000
1369.00,4.39838,20.040555,-0.000164,20.038919,0.8818,0.252,4.39838,0.00000
1370.00,4.39823,20.040497,-0.000165,20.038823,0.8819,0.252,4.39823,0.00000
1371.00,4.39746,20.040474,-0.000167,20.038752,0.8820,0.252,4.39746,0.00000
1372.00,4.39787,20.040443,-0.000166,20.038724,0.8822,0.252,4.39787,0.00000
1373.00,4.39812,20.040508,-0.000166,20.038788,0.8824,0.252,4.39812,0.00000
1374.00,4.39768,20.040572,-0.000164,20.038924,0.8825,0.252,4.39768,0.00000
1375.00,4.39793,20.040584,-0.000163,20.038950,0.8827,0.252,4.39793,0.00000
1376.00,4.39905,20.040625,-0.000160,20.038976,0.8829,0.252,4.39905,0.00000
1377.00,4.39916,20.040655,-0.000161,20.038964,0.8830,0.252,4.39916,0.00000
1378.00,4.39845,20.040660,-0.000161,20.038919,0.8832,0.252,4.39845,0.00000
1379.00,4.39823,20.040590,-0.000161,20.038847,0.8833,0.252,4.39823,0.00000
1380.00,4.39776,20.040659,-0.000165,20.038892,0.8835,0.252,4.39776,0.00000
1381.00,4.39773,20.040645,-0.000165,20.038871,0.8836,0.253,4.39773,0.00000
@8,2.5000,5.0, 1380.096 
1382.00,4.39795,20.040699,-0.000164,20.038873,0.8838,0.253,4.39795,0.00000
1383.00,4.39726,20.040642,-0.000162,20.038799,0.8839,0.253,4.39726,0.00000
1384.00,4.38973,20.040643,-0.000164,20.038740,0.8840,0.253,4.38973,0.00000
1385.00,4.37601,20.040691,-0.000167,20.038739,0.8842,0.253,4.37601,0.00000
1386.00,4.35575,20.040675,-0.000169,20.038696,0.8844,0.253,4.35575,0.00000
1387.00,4.33046,20.040691,-0.000172,20.038679,0.8846,0.253,4.33046,0.00000
1388.00,4.30296,20.040744,-0.000171,20.038695,0.8847,0.253,4.30296,0.00000
1389.00,4.28433,20.040864,-0.000171,20.038743,0.8849,0.254,4.28433,0.00000
1390.00,4.27541,20.040883,-0.000168,20.038678,0.8850,0.254,4.27541,0.00000
1391.00,4.27505,20.040908,-0.000168,20.038647,0.8852,0.254,4.27505,0.00000
1392.00,4.28235,20.040939,-0.000168,20.038662,0.8853,0.254,4.28235,0.00000
1393.00,4.29416,20.040952,-0.000170,20.038681,0.8855,0.254,4.29416,0.00000
1394.00,4.30421,20.040906,-0.000171,20.038637,0.8856,0.254,4.30421,0.00000
1395.00,4.31263,20.040925,-0.000173,20.038710,0.8858,0.254,4.31263,0.00000
1396.00,4.31826,20.040952,-0.000173,20.038754,0.8859,0.254,4.31826,0.00000
1397.00,4.32211,20.040980,-0.000170,20.038765,0.8861,0.254,4.32211,0.00000
1398.00,4.32514,20.041071,-0.000168,20.038838,0.8863,0.254,4.32514,0.00000
1399.00,4.32837,20.041167,-0.000166,20.038850,0.8864,0.254,4.32837,0.00000
1400.00,4.33089,20.041181,-0.000163,20.038786,0.8865,0.254,4.33089,0.00000
1401.00,4.33404,20.041267,-0.000161,20.038825,0.8867,0.254,4.33404,0.00000
1402.00,4.33841,20.041276,-0.000164,20.038799,0.8868,0.254,4.33841,0.00000
1403.00,4.34196,20.041256,-0.000167,20.038756,0.8869,0.255,4.34196,0.00000
1404.00,4.34597,20.041265,-0.000169,20.038847,0.8870,0.255,4.34597,0.00000
1405.00,4.35005,20.041278,-0.000168,20.038906,0.8871,0.255,4.35005,0.00000
1406.00,4.35417,20.041330,-0.000170,20.038956,0.8872,0.255,4.35417,0.00000
1407.00,4.35698,20.041423,-0.000167,20.038993,0.8874,0.255,4.35698,0.00000
1408.00,4.36094,20.041508,-0.000165,20.039002,0.8875,0.255,4.36094,0.00000
1409.00,4.36334,20.041518,-0.000166,20.038960,0.8877,0.255,4.36334,0.00000
1410.00,4.36469,20.041572,-0.000164,20.038927,0.8879,0.255,4.36469,0.00000
1411.00,4.36615,20.041575,-0.000162,20.038906,0.8880,0.255,4.36615,0.00000
1412.00,4.36797,20.041577,-0.000164,20.038918,0.8882,0.255,4.36797,0.00000
1413.00,4.36949,20.041527,-0.000165,20.038914,0.8883,0.255,4.36949,0.00000
1414.00,4.37098,20.041548,-0.000163,20.038952,0.8885,0.255,4.37098,0.00000
1415.00,4.37271,20.041539,-0.000162,20.038987,0.8886,0.255,4.37271,0.00000
1416.00,4.37476,20.041558,-0.000159,20.038999,0.8887,0.255,4.37476,0.00000
1417.00,4.37532,20.041591,-0.000158,20.039041,0.8889,0.255,4.37532,0.00000
1418.00,4.37484,20.041629,-0.000158,20.039073,0.8891,0.255,4.37484,0.00000
1419.00,4.37565,20.041621,-0.000158,20.039033,0.8892,0.255,4.37565,0.00000
1420.00,4.37622,20.041657,-0.000160,20.039053,0.8894,0.255,4.37622,0.00000
1421.00,4.37630,20.041649,-0.000161,20.039039,0.8895,0.255,4.37630,0.00000
1422.00,4.37660,20.041641,-0.000161,20.038990,0.8896,0.256,4.37660,0.00000
1423.00,4.37838,20.041664,-0.000162,20.038968,0.8897,0.256,4.37838,0.00000
1424.00,4.37902,20.041645,-0.000165,20.038897,0.8899,0.256,4.37902,0.00000
1425.00,4.37987,20.041672,-0.000166,20.038863,0.8901,0.256,4.37987,0.00000
1426.00,4.38075,20.041709,-0.000169,20.038855,0.8902,0.256,4.38075,0.00000
1427.00,4.38189,20.041684,-0.000172,20.038828,0.8904,0.256,4.38189,0.00000
1428.00,4.38211,20.041697,-0.000169,20.038839,0.8905,0.256,4.38211,0.00000
1429.00,4.38239,20.041749,-0.000167,20.038897,0.8906,0.256,4.38239,0.00000
1430.00,4.38260,20.041777,-0.000165,20.038933,0.8908,0.256,4.38260,0.00000
1431.00,4.38260,20.041808,-0.000161,20.039021,0.8909,0.256,4.38260,0.00000
1432.00,4.38334,20.041850,-0.000157,20.039002,0.8911,0.256,4.38334,0.00000
1433.00,4.38381,20.041893,-0.000153,20.039018,0.8913,0.256,4.38381,0.00000
1434.00,4.38397,20.041942,-0.000150,20.039044,0.8915,0.256,4.38397,0.00000
1435.00,4.38372,20.041921,-0.000153,20.039000,0.8916,0.256,4.38372,0.00000
1436.00,4.38361,20.041885,-0.000153,20.038896,0.8918,0.256,4.38361,0.00000
1437.00,4.38377,20.041893,-0.000157,20.038940,0.8919,0.256,4.38377,0.00000
1438.00,4.38410,20.041897,-0.000163,20.038859,0.8921,0.257,4.38410,0.00000
1439.00,4.38467,20.041882,-0.000166,20.038799,0.8922,0.257,4.38467,0.00000
1440.00,4.38554,20.041969,-0.000164,20.038902,0.8924,0.257,4.38554,0.00000
1441.00,4.38580,20.042050,-0.000164,20.038943,0.8925,0.257,4.38580,0.00000
1442.00,4.38555,20.042133,-0.000162,20.038946,0.8927,0.257,4.38555,0.00000
1443.00,4.38562,20.042139,-0.000162,20.038987,0.8928,0.257,4.38562,0.00000
1444.00,4.38530,20.042196,-0.000165,20.039013,0.8930,0.257,4.38530,0.00000
1445.00,4.38579,20.042148,-0.000167,20.038922,0.8931,0.257,4.38579,0.00000
1446.00,4.38610,20.042116,-0.000170,20.038914,0.8933,0.257,4.38610,0.00000
1447.00,4.38596,20.042065,-0.000170,20.038846,0.8934,0.257,4.38596,0.00000
1448.00,4.38628,20.042026,-0.000170,20.038780,0.8936,0.257,4.38628,0.00000
1449.00,4.38678,20.042020,-0.000168,20.038801,0.8938,0.257,4.38678,0.00000
1450.00,4.38696,20.042052,-0.000168,20.038801,0.8939,0.257,4.38696,0.00000
1451.00,4.38808,20.042024,-0.000171,20.038759,0.8941,0.258,4.38808,0.00000
1452.00,4.38812,20.042031,-0.000172,20.038821,0.8942,0.258,4.38812,0.00000
1453.00,4.38821,20.042121,-0.000169,20.038913,0.8943,0.258,4.38821,0.00000
1454.00,4.38906,20.042144,-0.000170,20.038928,0.8944,0.258,4.38906,0.00000
1455.00,4.38854,20.042116,-0.000171,20.038903,0.8946,0.258,4.38854,0.00000
1456.00,4.38776,20.042189,-0.000166,20.038946,0.8947,0.258,4.38776,0.00000
1457.00,4.38853,20.042204,-0.000160,20.038924,0.8949,0.258,4.38853,0.00000
1458.00,4.38882,20.042203,-0.000164,20.038889,0.8950,0.258,4.38882,0.00000
1459.00,4.38862,20.042175,-0.000166,20.038813,0.8951,0.258,4.38862,0.00000
1460.00,4.38875,20.042210,-0.000163,20.038852,0.8952,0.258,4.38875,0.00000
1461.00,4.38936,20.042262,-0.000162,20.038918,0.8954,0.258,4.38936,0.00000
1462.00,4.38960,20.042308,-0.000166,20.038956,0.8955,0.258,4.38960,0.00000
1463.00,4.38926,20.042322,-0.000163,20.038932,0.8956,0.258,4.38926,0.00000
1464.00,4.38869,20.042368,-0.000161,20.038948,0.8957,0.258,4.38869,0.00000
1465.00,4.38923,20.042387,-0.000162,20.038902,0.8959,0.258,4.38923,0.00000
1466.00,4.38885,20.042382,-0.000166,20.038817,0.8960,0.258,4.38885,0.00000
1467.00,4.38908,20.042325,-0.000164,20.038716,0.8961,0.258,4.38908,0.00000
1468.00,4.38967,20.042355,-0.000165,20.038741,0.8962,0.258,4.38967,0.00000
1469.00,4.39052,20.042462,-0.000166,20.038809,0.8963,0.259,4.39052,0.00000
1470.00,4.39049,20.042509,-0.000169,20.038859,0.8964,0.259,4.39049,0.00000
1471.00,4.38978,20.042516,-0.000168,20.038804,0.8965,0.259,4.38978,0.00000
1472.00,4.38974,20.042590,-0.000169,20.038873,0.8966,0.259,4.38974,0.00000
1473.00,4.39054,20.042671,-0.000170,20.038919,0.8967,0.259,4.39054,0.00000
1474.00,4.39069,20.042653,-0.000168,20.038877,0.8968,0.259,4.39069,0.00000
1475.00,4.39103,20.042701,-0.000166,20.038857,0.8970,0.259,4.39103,0.00000
1476.00,4.39177,20.042719,-0.000165,20.038911,0.8971,0.259,4.39177,0.00000
1477.00,4.39174,20.042767,-0.000166,20.038894,0.8972,0.259,4.39174,0.00000
1478.00,4.39037,20.042763,-0.000168,20.038878,0.8973,0.259,4.39037,0.00000
1479.00,4.39014,20.042791,-0.000171,20.038872,0.8974,0.260,4.39014,0.00000
1480.00,4.38920,20.042844,-0.000174,20.038904,0.8975,0.260,4.38920,0.00000
1481.00,4.38937,20.042859,-0.000175,20.038876,0.8976,0.260,4.38937,0.00000
1482.00,4.38976,20.042877,-0.000176,20.038948,0.8977,0.260,4.38976,0.00000
1483.00,4.39010,20.042873,-0.000172,20.038921,0.8978,0.260,4.39010,0.00000
1484.00,4.39035,20.042917,-0.000170,20.038971,0.8979,0.260,4.39035,0.00000
1485.00,4.39111,20.042893,-0.000166,20.038921,0.8979,0.260,4.39111,0.00000
1486.00,4.39148,20.042873,-0.000165,20.038886,0.8979,0.260,4.39148,0.00000
1487.00,4.39046,20.042975,-0.000166,20.038905,0.8980,0.260,4.39046,0.00000
1488.00,4.39014,20.043021,-0.000168,20.038941,0.8980,0.260,4.39014,0.00000
1489.00,4.39020,20.043010,-0.000165,20.038931,0.8981,0.260,4.39020,0.00000
1490.00,4.38954,20.043028,-0.000165,20.038984,0.8981,0.260,4.38954,0.00000
1491.00,4.38931,20.043100,-0.000167,20.039052,0.8982,0.261,4.38931,0.00000
1492.00,4.39019,20.043055,-0.000166,20.039019,0.8982,0.261,4.39019,0.00000
1493.00,4.39024,20.043065,-0.000163,20.038988,0.8982,0.261,4.39024,0.00000
1494.00,4.38942,20.043058,-0.000163,20.038928,0.8981,0.261,4.38942,0.00000
1495.00,4.38999,20.043129,-0.000164,20.038954,0.8981,0.261,4.38999,0.00000
1496.00,4.38984,20.043147,-0.000167,20.038952,0.8981,0.261,4.38984,0.00000
1497.00,4.38971,20.043160,-0.000166,20.038909,0.8981,0.261,4.38971,0.00000
1498.00,4.39026,20.043176,-0.000170,20.038894,0.8981,0.261,4.39026,0.00000
1499.00,4.39045,20.043198,-0.000169,20.038891,0.8980,0.261,4.39045,0.00000
1500.00,4.38962,20.043169,-0.000167,20.038838,0.8980,0.261,4.38962,0.00000
1501.00,4.38972,20.043163,-0.000163,20.038868,0.8979,0.261,4.38972,0.00000
1502.00,4.38929,20.043198,-0.000165,20.038947,0.8978,0.261,4.38929,0.00000
1503.00,4.38910,20.043224,-0.000162,20.039003,0.8978,0.261,4.38910,0.00000
1504.00,4.38939,20.043321,-0.000161,20.039079,0.8977,0.261,4.38939,0.00000
1505.00,4.39077,20.043365,-0.000160,20.039150,0.8976,0.261,4.39077,0.00000
1506.00,4.39149,20.043431,-0.000158,20.039175,0.8975,0.261,4.39149,0.00000
1507.00,4.39172,20.043431,-0.000155,20.039134,0.8974,0.261,4.39172,0.00000
1508.00,4.39161,20.043484,-0.000155,20.039152,0.8973,0.261,4.39161,0.00000
1509.00,4.39045,20.043458,-0.000158,20.039131,0.8972,0.261,4.39045,0.00000
1510.00,4.38979,20.043459,-0.000158,20.039099,0.8971,0.261,4.38979,0.00000
1511.00,4.38867,20.043535,-0.000157,20.039127,0.8970,0.261,4.38867,0.00000
1512.00,4.38830,20.043561,-0.000157,20.039111,0.8969,0.261,4.38830,0.00000
1513.00,4.38811,20.043533,-0.000158,20.039022,0.8968,0.262,4.38811,0.00000
1514.00,4.38898,20.043545,-0.000160,20.039038,0.8967,0.262,4.38898,0.00000
1515.00,4.38977,20.043554,-0.000162,20.038995,0.8966,0.262,4.38977,0.00000
1516.00,4.39116,20.043557,-0.000165,20.038954,0.8965,0.262,4.39116,0.00000
1517.00,4.39174,20.043566,-0.000167,20.038945,0.8964,0.262,4.39174,0.00000
1518.00,4.39323,20.043568,-0.000166,20.038983,0.8963,0.262,4.39323,0.00000
1519.00,4.39427,20.043577,-0.000164,20.038957,0.8963,0.262,4.39427,0.00000
1520.00,4.39527,20.043616,-0.000165,20.038957,0.8962,0.262,4.39527,0.00000
1521.00,4.39556,20.043589,-0.000166,20.038894,0.8962,0.262,4.39556,0.00000
1522.00,4.39612,20.043687,-0.000164,20.038974,0.8962,0.262,4.39612,0.00000
1523.00,4.39533,20.043722,-0.000167,20.039005,0.8961,0.262,4.39533,0.00000
1524.00,4.39506,20.043757,-0.000165,20.039049,0.8961,0.263,4.39506,0.00000
1525.00,4.39386,20.043782,-0.000164,20.039072,0.8961,0.263,4.39386,0.00000
1526.00,4.39329,20.043805,-0.000164,20.039131,0.8961,0.263,4.39329,0.00000
1527.00,4.39303,20.043754,-0.000162,20.039083,0.8960,0.263,4.39303,0.00000
1528.00,4.39343,20.043767,-0.000159,20.039042,0.8960,0.263,4.39343,0.00000
1529.00,4.39374,20.043808,-0.000158,20.039029,0.8960,0.263,4.39374,0.00000
1530.00,4.39321,20.043788,-0.000160,20.038992,0.8960,0.263,4.39321,0.00000
1531.00,4.39260,20.043807,-0.000160,20.038990,0.8960,0.263,4.39260,0.00000
1532.00,4.39288,20.043799,-0.000159,20.038921,0.8960,0.263,4.39288,0.00000
1533.00,4.39237,20.043846,-0.000158,20.038941,0.8960,0.263,4.39237,0.00000
1534.00,4.39199,20.043802,-0.000156,20.038904,0.8960,0.263,4.39199,0.00000
1535.00,4.39233,20.043819,-0.000155,20.038914,0.8960,0.263,4.39233,0.00000
1536.00,4.39235,20.043887,-0.000153,20.038935,0.8961,0.263,4.39235,0.00000
1537.00,4.39194,20.043890,-0.000155,20.038942,0.8961,0.263,4.39194,0.00000
1538.00,4.39202,20.043867,-0.000155,20.038857,0.8962,0.263,4.39202,0.00000
1539.00,4.39284,20.043939,-0.000160,20.038886,0.8962,0.263,4.39284,0.00000
1540.00,4.39297,20.043974,-0.000165,20.038904,0.8963,0.264,4.39297,0.00000
1541.00,4.39344,20.043952,-0.000166,20.038899,0.8963,0.264,4.39344,0.00000
1542.00,4.39334,20.044017,-0.000168,20.038979,0.8964,0.264,4.39334,0.00000
1543.00,4.39360,20.044085,-0.000170,20.039088,0.8964,0.264,4.39360,0.00000
1544.00,4.39294,20.044108,-0.000166,20.039097,0.8965,0.264,4.39294,0.00000
1545.00,4.39276,20.044067,-0.000162,20.039055,0.8965,0.264,4.39276,0.00000
1546.00,4.39233,20.044100,-0.000164,20.038992,0.8966,0.264,4.39233,0.00000
1547.00,4.39302,20.044115,-0.000164,20.038946,0.8967,0.264,4.39302,0.00000
1548.00,4.39276,20.044141,-0.000161,20.038970,0.8967,0.264,4.39276,0.00000
1549.00,4.39316,20.044162,-0.000164,20.038949,0.8968,0.264,4.39316,0.00000
1550.00,4.39410,20.044285,-0.000163,20.038989,0.8969,0.264,4.39410,0.00000
1551.00,4.39472,20.044280,-0.000162,20.039001,0.8969,0.264,4.39472,0.00000
1552.00,4.39501,20.044280,-0.000158,20.039001,0.8970,0.264,4.39501,0.00000
1553.00,4.39526,20.044324,-0.000159,20.039013,0.8970,0.264,4.39526,0.00000
1554.00,4.39481,20.044344,-0.000156,20.039038,0.8971,0.264,4.39481,0.00000
1555.00,4.39364,20.044293,-0.000155,20.039014,0.8971,0.264,4.39364,0.00000
1556.00,4.39343,20.044382,-0.000151,20.039034,0.8972,0.264,4.39343,0.00000
1557.00,4.39228,20.044483,-0.000150,20.039097,0.8972,0.264,4.39228,0.00000
1558.00,4.39257,20.044447,-0.000149,20.039026,0.8972,0.264,4.39257,0.00000
1559.00,4.39312,20.044464,-0.000151,20.038997,0.8973,0.264,4.39312,0.00000
1560.00,4.39326,20.044494,-0.000149,20.038992,0.8973,0.264,4.39326,0.00000
1561.00,4.39374,20.044530,-0.000152,20.039044,0.8973,0.265,4.39374,0.00000
1562.00,4.39415,20.044493,-0.000154,20.038948,0.8973,0.265,4.39415,0.00000
1563.00,4.39341,20.044536,-0.000154,20.038926,0.8973,0.265,4.39341,0.00000
1564.00,4.39283,20.044579,-0.000152,20.038930,0.8973,0.265,4.39283,0.00000
1565.00,4.39332,20.044613,-0.000159,20.038904,0.8974,0.265,4.39332,0.00000
1566.00,4.39212,20.044582,-0.000159,20.038841,0.8974,0.265,4.39212,0.00000
1567.00,4.39128,20.044587,-0.000162,20.038867,0.8974,0.265,4.39128,0.00000
1568.00,4.39080,20.044633,-0.000164,20.038933,0.8973,0.265,4.39080,0.00000
1569.00,4.39108,20.044584,-0.000168,20.038906,0.8973,0.266,4.39108,0.00000
1570.00,4.39149,20.044602,-0.000161,20.038961,0.8973,0.266,4.39149,0.00000
1571.00,4.39188,20.044649,-0.000163,20.038996,0.8973,0.266,4.39188,0.00000
1572.00,4.39237,20.044717,-0.000161,20.039003,0.8973,0.266,4.39237,0.00000
1573.00,4.39351,20.044721,-0.000159,20.038967,0.8974,0.266,4.39351,0.00000
1574.00,4.39287,20.044734,-0.000154,20.038932,0.8974,0.265,4.39287,0.00000
1575.00,4.39259,20.044787,-0.000154,20.038923,0.8974,0.265,4.39259,0.00000
1576.00,4.39343,20.044795,-0.000154,20.038923,0.8974,0.265,4.39343,0.00000
1577.00,4.39351,20.044708,-0.000157,20.038854,0.8974,0.266,4.39351,0.00000
1578.00,4.39259,20.044713,-0.000159,20.038832,0.8974,0.266,4.39259,0.00000
1579.00,4.39251,20.044807,-0.000163,20.038908,0.8974,0.266,4.39251,0.00000
1580.00,4.39180,20.044865,-0.000165,20.038963,0.8975,0.266,4.39180,0.00000
1581.00,4.39104,20.044873,-0.000167,20.038937,0.8974,0.266,4.39104,0.00000
@9,2.5000,5.0, 1580.038 
1582.00,4.39124,20.045027,-0.000167,20.039043,0.8974,0.266,4.39124,0.00000
1583.00,4.39069,20.045013,-0.000168,20.039033,0.8974,0.266,4.39069,0.00000
1584.00,4.38558,20.044981,-0.000166,20.038998,0.8975,0.266,4.38558,0.00000
1585.00,4.37553,20.044946,-0.000169,20.038951,0.8975,0.267,4.37553,0.00000
1586.00,4.35976,20.044936,-0.000165,20.038926,0.8975,0.266,4.35976,0.00000
1587.00,4.34043,20.044911,-0.000163,20.038859,0.8975,0.266,4.34043,0.00000
1588.00,4.32093,20.044963,-0.000167,20.038848,0.8975,0.267,4.32093,0.00000
1589.00,4.30727,20.044936,-0.000166,20.038759,0.8975,0.267,4.30727,0.00000
1590.00,4.30233,20.044951,-0.000161,20.038720,0.8975,0.266,4.30233,0.00000
1591.00,4.30543,20.045027,-0.000166,20.038765,0.8975,0.267,4.30543,0.00000
1592.00,4.31386,20.045037,-0.000168,20.038766,0.8975,0.267,4.31386,0.00000
1593.00,4.32485,20.045026,-0.000166,20.038766,0.8976,0.267,4.32485,0.00000
1594.00,4.33489,20.045121,-0.000167,20.038881,0.8976,0.267,4.33489,0.00000
1595.00,4.34087,20.045095,-0.000170,20.038845,0.8976,0.267,4.34087,0.00000
1596.00,4.34517,20.045068,-0.000169,20.038806,0.8976,0.267,4.34517,0.00000
1597.00,4.34823,20.045121,-0.000168,20.038873,0.8976,0.267,4.34823,0.00000
1598.00,4.34937,20.045171,-0.000168,20.038877,0.8976,0.267,4.34937,0.00000
1599.00,4.35045,20.045212,-0.000171,20.038877,0.8976,0.267,4.35045,0.00000
1600.00,4.35289,20.045352,-0.000170,20.038987,0.8976,0.268,4.35289,0.00000
1601.00,4.35463,20.045379,-0.000167,20.039033,0.8976,0.267,4.35463,0.00000
1602.00,4.35603,20.045392,-0.000166,20.039016,0.8976,0.267,4.35603,0.00000
1603.00,4.35930,20.045418,-0.000165,20.039038,0.8976,0.267,4.35930,0.00000
1604.00,4.36211,20.045483,-0.000164,20.039104,0.8976,0.268,4.36211,0.00000
1605.00,4.36381,20.045454,-0.000166,20.039069,0.8976,0.268,4.36381,0.00000
1606.00,4.36521,20.045546,-0.000170,20.039042,0.8976,0.268,4.36521,0.00000
1607.00,4.36726,20.045527,-0.000171,20.038961,0.8976,0.268,4.36726,0.00000
1608.00,4.36871,20.045596,-0.000172,20.038985,0.8976,0.268,4.36871,0.00000
1609.00,4.37052,20.045566,-0.000171,20.038920,0.8976,0.268,4.37052,0.00000
1610.00,4.37246,20.045632,-0.000171,20.038972,0.8977,0.268,4.37246,0.00000
1611.00,4.37422,20.045619,-0.000168,20.038959,0.8977,0.268,4.37422,0.00000
1612.00,4.37524,20.045702,-0.000166,20.039013,0.8977,0.268,4.37524,0.00000
1613.00,4.37654,20.045647,-0.000166,20.038952,0.8977,0.268,4.37654,0.00000
1614.00,4.37775,20.045623,-0.000165,20.038919,0.8977,0.268,4.37775,0.00000
1615.00,4.37871,20.045571,-0.000161,20.038824,0.8977,0.268,4.37871,0.00000
1616.00,4.38067,20.045530,-0.000160,20.038835,0.8976,0.268,4.38067,0.00000
1617.00,4.38149,20.045497,-0.000158,20.038836,0.8976,0.268,4.38149,0.00000
1618.00,4.38190,20.045552,-0.000151,20.038900,0.8976,0.268,4.38190,0.00000
1619.00,4.38174,20.045574,-0.000154,20.038870,0.8975,0.268,4.38174,0.00000
1620.00,4.38242,20.045611,-0.000156,20.038922,0.8975,0.268,4.38242,0.00000
1621.00,4.38250,20.045676,-0.000159,20.038932,0.8975,0.268,4.38250,0.00000
1622.00,4.38294,20.045728,-0.000161,20.038965,0.8974,0.269,4.38294,0.00000
1623.00,4.38308,20.045761,-0.000166,20.038964,0.8974,0.269,4.38308,0.00000
1624.00,4.38330,20.045809,-0.000167,20.039019,0.8974,0.269,4.38330,0.00000
1625.00,4.38345,20.045834,-0.000166,20.039042,0.8974,0.269,4.38345,0.00000
1626.00,4.38406,20.045788,-0.000163,20.038989,0.8973,0.269,4.38406,0.00000
1627.00,4.38474,20.045862,-0.000166,20.039025,0.8973,0.269,4.38474,0.00000
1628.00,4.38548,20.045874,-0.000165,20.039044,0.8973,0.269,4.38548,0.00000
1629.00,4.38657,20.045907,-0.000161,20.039054,0.8973,0.269,4.38657,0.00000
1630.00,4.38664,20.045901,-0.000162,20.039038,0.8972,0.269,4.38664,0.00000
1631.00,4.38692,20.045927,-0.000165,20.039059,0.8972,0.270,4.38692,0.00000
1632.00,4.38700,20.045884,-0.000160,20.039041,0.8972,0.269,4.38700,0.00000
1633.00,4.38720,20.045878,-0.000156,20.039016,0.8972,0.269,4.38720,0.00000
1634.00,4.38685,20.045847,-0.000157,20.038999,0.8972,0.269,4.38685,0.00000
1635.00,4.38654,20.045841,-0.000155,20.038961,0.8972,0.269,4.38654,0.00000
1636.00,4.38586,20.045903,-0.000153,20.039048,0.8972,0.269,4.38586,0.00000
1637.00,4.38540,20.045914,-0.000155,20.039018,0.8972,0.269,4.38540,0.00000
1638.00,4.38478,20.045989,-0.000158,20.039085,0.8972,0.270,4.38478,0.00000
1639.00,4.38371,20.046047,-0.000158,20.039113,0.8972,0.270,4.38371,0.00000
1640.00,4.38394,20.046145,-0.000160,20.039146,0.8972,0.270,4.38394,0.00000
1641.00,4.38483,20.046179,-0.000160,20.039059,0.8972,0.270,4.38483,0.00000
1642.00,4.38599,20.046225,-0.000160,20.039039,0.8972,0.270,4.38599,0.00000
1643.00,4.38663,20.046249,-0.000161,20.038953,0.8972,0.270,4.38663,0.00000
1644.00,4.38751,20.046262,-0.000160,20.038967,0.8971,0.270,4.38751,0.00000
1645.00,4.38825,20.046273,-0.000158,20.038974,0.8971,0.270,4.38825,0.00000
1646.00,4.38753,20.046315,-0.000158,20.039056,0.8971,0.270,4.38753,0.00000
1647.00,4.38697,20.046279,-0.000158,20.039001,0.8971,0.270,4.38697,0.00000
1648.00,4.38672,20.046269,-0.000156,20.039012,0.8971,0.270,4.38672,0.00000
1649.00,4.38722,20.046278,-0.000156,20.038943,0.8971,0.270,4.38722,0.00000
1650.00,4.38626,20.046261,-0.000157,20.038913,0.8971,0.270,4.38626,0.00000
1651.00,4.38636,20.046351,-0.000155,20.038966,0.8971,0.270,4.38636,0.00000
1652.00,4.38634,20.046445,-0.000154,20.039054,0.8971,0.270,4.38634,0.00000
1653.00,4.38641,20.046391,-0.000154,20.039030,0.8971,0.270,4.38641,0.00000
1654.00,4.38672,20.046482,-0.000154,20.039103,0.8970,0.270,4.38672,0.00000
1655.00,4.38706,20.046519,-0.000153,20.039110,0.8970,0.270,4.38706,0.00000
1656.00,4.38736,20.046466,-0.000155,20.039012,0.8970,0.270,4.38736,0.00000
1657.00,4.38735,20.046448,-0.000156,20.038978,0.8970,0.270,4.38735,0.00000
1658.00,4.38710,20.046556,-0.000156,20.039019,0.8970,0.270,4.38710,0.00000
1659.00,4.38676,20.046520,-0.000156,20.038974,0.8970,0.270,4.38676,0.00000
1660.00,4.38692,20.046561,-0.000156,20.039011,0.8970,0.270,4.38692,0.00000
1661.00,4.38719,20.046564,-0.000157,20.039004,0.8970,0.271,4.38719,0.00000
1662.00,4.38714,20.046609,-0.000158,20.039022,0.8970,0.271,4.38714,0.00000
1663.00,4.38784,20.046644,-0.000158,20.039003,0.8970,0.271,4.38784,0.00000
1664.00,4.38814,20.046685,-0.000158,20.039027,0.8970,0.271,4.38814,0.00000
1665.00,4.38964,20.046695,-0.000159,20.039019,0.8970,0.271,4.38964,0.00000
1666.00,4.38920,20.046740,-0.000157,20.039025,0.8970,0.271,4.38920,0.00000
1667.00,4.38993,20.046744,-0.000155,20.039021,0.8969,0.271,4.38993,0.00000
1668.00,4.38953,20.046752,-0.000156,20.039039,0.8970,0.271,4.38953,0.00000
1669.00,4.38955,20.046738,-0.000157,20.038987,0.8970,0.271,4.38955,0.00000
1670.00,4.38843,20.046796,-0.000157,20.038986,0.8970,0.271,4.38843,0.00000
1671.00,4.38843,20.046817,-0.000157,20.038955,0.8970,0.271,4.38843,0.00000
1672.00,4.38891,20.046793,-0.000160,20.038895,0.8970,0.271,4.38891,0.00000
1673.00,4.38967,20.046761,-0.000161,20.038851,0.8970,0.271,4.38967,0.00000
1674.00,4.39018,20.046834,-0.000161,20.038904,0.8971,0.271,4.39018,0.00000
1675.00,4.39043,20.046823,-0.000161,20.038907,0.8971,0.271,4.39043,0.00000
1676.00,4.39102,20.046783,-0.000161,20.038878,0.8971,0.271,4.39102,0.00000
1677.00,4.39061,20.046848,-0.000162,20.038968,0.8972,0.272,4.39061,0.00000
1678.00,4.39028,20.046860,-0.000162,20.038974,0.8972,0.272,4.39028,0.00000
1679.00,4.39020,20.046839,-0.000163,20.038965,0.8972,0.272,4.39020,0.00000
1680.00,4.39033,20.046868,-0.000165,20.038970,0.8973,0.272,4.39033,0.00000
1681.00,4.39105,20.046954,-0.000168,20.039072,0.8974,0.272,4.39105,0.00000
1682.00,4.39108,20.046946,-0.000169,20.039046,0.8975,0.272,4.39108,0.00000
1683.00,4.39089,20.047039,-0.000169,20.039124,0.8976,0.272,4.39089,0.00000
1684.00,4.39038,20.047121,-0.000169,20.039206,0.8976,0.272,4.39038,0.00000
1685.00,4.38972,20.047070,-0.000168,20.039185,0.8977,0.272,4.38972,0.00000
1686.00,4.38842,20.047039,-0.000163,20.039136,0.8977,0.272,4.38842,0.00000
1687.00,4.38818,20.047028,-0.000159,20.039110,0.8978,0.272,4.38818,0.00000
1688.00,4.38852,20.047021,-0.000159,20.039034,0.8978,0.272,4.38852,0.00000
1689.00,4.38893,20.046910,-0.000159,20.038876,0.8979,0.272,4.38893,0.00000
1690.00,4.38942,20.046952,-0.000157,20.038844,0.8979,0.272,4.38942,0.00000
1691.00,4.38925,20.046971,-0.000157,20.038821,0.8979,0.272,4.38925,0.00000
1692.00,4.38850,20.047012,-0.000158,20.038816,0.8980,0.272,4.38850,0.00000
1693.00,4.38870,20.047024,-0.000158,20.038844,0.8981,0.272,4.38870,0.00000
1694.00,4.38901,20.047091,-0.000153,20.038887,0.8982,0.272,4.38901,0.00000
1695.00,4.38911,20.047129,-0.000152,20.038903,0.8982,0.272,4.38911,0.00000
1696.00,4.38956,20.047156,-0.000151,20.038910,0.8983,0.272,4.38956,0.00000
1697.00,4.39046,20.047228,-0.000151,20.038957,0.8983,0.272,4.39046,0.00000
1698.00,4.39027,20.047256,-0.000151,20.038960,0.8983,0.272,4.39027,0.00000
1699.00,4.39018,20.047302,-0.000154,20.038968,0.8984,0.273,4.39018,0.00000
1700.00,4.38967,20.047335,-0.000157,20.038954,0.8984,0.273,4.38967,0.00000
1701.00,4.38942,20.047393,-0.000160,20.038982,0.8985,0.273,4.38942,0.00000
1702.00,4.38913,20.047417,-0.000158,20.038972,0.8985,0.273,4.38913,0.00000
1703.00,4.38966,20.047431,-0.000158,20.038953,0.8986,0.273,4.38966,0.00000
1704.00,4.38957,20.047541,-0.000158,20.039028,0.8986,0.273,4.38957,0.00000
1705.00,4.38989,20.047574,-0.000159,20.039059,0.8987,0.273,4.38989,0.00000
1706.00,4.38971,20.047554,-0.000157,20.039005,0.8987,0.273,4.38971,0.00000
1707.00,4.39000,20.047598,-0.000160,20.038987,0.8988,0.273,4.39000,0.00000
1708.00,4.38987,20.047645,-0.000160,20.039011,0.8988,0.273,4.38987,0.00000
1709.00,4.39080,20.047583,-0.000160,20.038939,0.8988,0.274,4.39080,0.00000
1710.00,4.39093,20.047633,-0.000159,20.038955,0.8989,0.274,4.39093,0.00000
1711.00,4.39123,20.047686,-0.000159,20.039022,0.8989,0.274,4.39123,0.00000
1712.00,4.39090,20.047637,-0.000160,20.039038,0.8990,0.274,4.39090,0.00000
1713.00,4.39022,20.047636,-0.000160,20.039064,0.8990,0.274,4.39022,0.00000
1714.00,4.38964,20.047652,-0.000157,20.039093,0.8991,0.274,4.38964,0.00000
1715.00,4.38953,20.047641,-0.000154,20.039087,0.8991,0.274,4.38953,0.00000
1716.00,4.38977,20.047670,-0.000154,20.039108,0.8992,0.274,4.38977,0.00000
1717.00,4.38989,20.047754,-0.000155,20.039127,0.8992,0.274,4.38989,0.00000
1718.00,4.38997,20.047741,-0.000155,20.039099,0.8993,0.274,4.38997,0.00000
1719.00,4.38923,20.047782,-0.000156,20.039127,0.8993,0.274,4.38923,0.00000
1720.00,4.38911,20.047820,-0.000158,20.039134,0.8994,0.274,4.38911,0.00000
1721.00,4.38933,20.047821,-0.000157,20.039122,0.8994,0.274,4.38933,0.00000
1722.00,4.38931,20.047805,-0.000158,20.039095,0.8995,0.274,4.38931,0.00000
1723.00,4.38973,20.047879,-0.000160,20.039150,0.8995,0.274,4.38973,0.00000
1724.00,4.38988,20.047898,-0.000160,20.039152,0.8996,0.274,4.38988,0.00000
1725.00,4.39058,20.047869,-0.000159,20.039120,0.8996,0.274,4.39058,0.00000
1726.00,4.39062,20.047875,-0.000162,20.039087,0.8997,0.274,4.39062,0.00000
1727.00,4.39107,20.047887,-0.000159,20.039105,0.8997,0.274,4.39107,0.00000
1728.00,4.39086,20.047913,-0.000155,20.039081,0.8998,0.274,4.39086,0.00000
1729.00,4.39064,20.047903,-0.000158,20.039039,0.8999,0.274,4.39064,0.00000
1730.00,4.39078,20.047923,-0.000160,20.039046,0.9000,0.274,4.39078,0.00000
1731.00,4.39015,20.047973,-0.000157,20.039065,0.9001,0.275,4.39015,0.00000
1732.00,4.38998,20.047985,-0.000156,20.039083,0.9001,0.274,4.38998,0.00000
1733.00,4.39020,20.047963,-0.000157,20.039094,0.9002,0.275,4.39020,0.00000
1734.00,4.39085,20.047993,-0.000157,20.039114,0.9002,0.275,4.39085,0.00000
1735.00,4.38989,20.048082,-0.000156,20.039183,0.9003,0.275,4.38989,0.00000
1736.00,4.39037,20.048086,-0.000157,20.039216,0.9004,0.275,4.39037,0.00000
1737.00,4.39027,20.048137,-0.000159,20.039213,0.9004,0.275,4.39027,0.00000
1738.00,4.39038,20.048194,-0.000157,20.039149,0.9005,0.275,4.39038,0.00000
1739.00,4.39149,20.048221,-0.000155,20.039168,0.9006,0.275,4.39149,0.00000
1740.00,4.39259,20.048204,-0.000153,20.039114,0.9007,0.275,4.39259,0.00000
1741.00,4.39287,20.048235,-0.000156,20.039068,0.9008,0.275,4.39287,0.00000
1742.00,4.39275,20.048246,-0.000158,20.038995,0.9009,0.275,4.39275,0.00000
1743.00,4.39242,20.048293,-0.000160,20.039076,0.9010,0.275,4.39242,0.00000
1744.00,4.39106,20.048277,-0.000160,20.039063,0.9011,0.275,4.39106,0.00000
1745.00,4.39033,20.048278,-0.000163,20.039087,0.9012,0.275,4.39033,0.00000
1746.00,4.39099,20.048296,-0.000161,20.039151,0.9013,0.275,4.39099,0.00000
1747.00,4.39143,20.048322,-0.000156,20.039231,0.9014,0.275,4.39143,0.00000
1748.00,4.39141,20.048290,-0.000157,20.039143,0.9015,0.276,4.39141,0.00000
1749.00,4.39031,20.048345,-0.000159,20.039147,0.9016,0.276,4.39031,0.00000
1750.00,4.38979,20.048399,-0.000159,20.039117,0.9016,0.276,4.38979,0.00000
1751.00,4.38873,20.048393,-0.000159,20.039047,0.9017,0.276,4.38873,0.00000
1752.00,4.38866,20.048403,-0.000164,20.039026,0.9018,0.276,4.38866,0.00000
1753.00,4.38881,20.048461,-0.000163,20.039092,0.9019,0.276,4.38881,0.00000
1754.00,4.39013,20.048505,-0.000162,20.039077,0.9019,0.276,4.39013,0.00000
1755.00,4.39073,20.048482,-0.000164,20.039082,0.9019,0.276,4.39073,0.00000
1756.00,4.39075,20.048467,-0.000168,20.039052,0.9020,0.276,4.39075,0.00000
1757.00,4.39091,20.048470,-0.000164,20.039034,0.9020,0.276,4.39091,0.00000
1758.00,4.39126,20.048418,-0.000166,20.038934,0.9020,0.277,4.39126,0.00000
1759.00,4.39124,20.048393,-0.000166,20.038892,0.9021,0.277,4.39124,0.00000
1760.00,4.39130,20.048435,-0.000164,20.038898,0.9022,0.277,4.39130,0.00000
1761.00,4.39099,20.048477,-0.000160,20.038906,0.9022,0.277,4.39099,0.00000
1762.00,4.39024,20.048542,-0.000164,20.038937,0.9023,0.277,4.39024,0.00000
1763.00,4.38973,20.048576,-0.000162,20.039018,0.9024,0.277,4.38973,0.00000
1764.00,4.38908,20.048630,-0.000157,20.039051,0.9025,0.277,4.38908,0.00000
1765.00,4.38906,20.048621,-0.000157,20.039002,0.9026,0.277,4.38906,0.00000
1766.00,4.38923,20.048612,-0.000161,20.039006,0.9027,0.277,4.38923,0.00000
1767.00,4.38918,20.048601,-0.000159,20.038945,0.9028,0.277,4.38918,0.00000
1768.00,4.38954,20.048589,-0.000163,20.038872,0.9028,0.277,4.38954,0.00000
1769.00,4.39000,20.048534,-0.000163,20.038870,0.9029,0.277,4.39000,0.00000
1770.00,4.38965,20.048596,-0.000160,20.038913,0.9030,0.277,4.38965,0.00000
1771.00,4.38978,20.048669,-0.000157,20.038953,0.9032,0.277,4.38978,0.00000
1772.00,4.38993,20.048640,-0.000158,20.038967,0.9033,0.277,4.38993,0.00000
1773.00,4.38939,20.048656,-0.000159,20.038988,0.9034,0.277,4.38939,0.00000
1774.00,4.39001,20.048709,-0.000161,20.038968,0.9035,0.277,4.39001,0.00000
1775.00,4.39072,20.048727,-0.000164,20.038997,0.9036,0.277,4.39072,0.00000
1776.00,4.39076,20.048759,-0.000162,20.038997,0.9037,0.277,4.39076,0.00000
1777.00,4.39026,20.048750,-0.000161,20.038957,0.9038,0.277,4.39026,0.00000
1778.00,4.38990,20.048873,-0.000162,20.038990,0.9040,0.278,4.38990,0.00000
1779.00,4.38832,20.048935,-0.000164,20.039053,0.9041,0.278,4.38832,0.00000
1780.00,4.38744,20.048936,-0.000166,20.039054,0.9042,0.278,4.38744,0.00000
1781.00,4.38768,20.048925,-0.000168,20.039025,0.9043,0.278,4.38768,0.00000
@10,2.5000,5.0, 1780.001 
1782.00,4.38848,20.049003,-0.000165,20.039078,0.9045,0.278,4.38848,0.00000
1783.00,4.38845,20.048995,-0.000161,20.039161,0.9046,0.278,4.38845,0.00000
1784.00,4.38514,20.049000,-0.000156,20.039165,0.9047,0.278,4.38514,0.00000
1785.00,4.37720,20.049049,-0.000155,20.039171,0.9048,0.278,4.37720,0.00000
1786.00,4.36518,20.049075,-0.000155,20.039195,0.9050,0.278,4.36518,0.00000
1787.00,4.35031,20.049101,-0.000157,20.039237,0.9051,0.278,4.35031,0.00000
1788.00,4.33545,20.049126,-0.000158,20.039165,0.9053,0.278,4.33545,0.00000
1789.00,4.32524,20.049112,-0.000161,20.039078,0.9054,0.278,4.32524,0.00000
1790.00,4.32239,20.049084,-0.000161,20.039020,0.9055,0.278,4.32239,0.00000
1791.00,4.32482,20.049080,-0.000162,20.038960,0.9057,0.278,4.32482,0.00000
1792.00,4.33189,20.049071,-0.000163,20.038921,0.9059,0.278,4.33189,0.00000
1793.00,4.34055,20.049032,-0.000166,20.038846,0.9060,0.278,4.34055,0.00000
1794.00,4.34975,20.049114,-0.000163,20.038898,0.9062,0.278,4.34975,0.00000
1795.00,4.35543,20.049166,-0.000159,20.038921,0.9063,0.278,4.35543,0.00000
1796.00,4.35962,20.049258,-0.000156,20.039011,0.9065,0.278,4.35962,0.00000
1797.00,4.36192,20.049370,-0.000156,20.039025,0.9066,0.278,4.36192,0.00000
1798.00,4.36386,20.049479,-0.000156,20.039094,0.9068,0.278,4.36386,0.00000
1799.00,4.36374,20.049484,-0.000162,20.039043,0.9069,0.278,4.36374,0.00000
1800.00,4.36423,20.049516,-0.000166,20.039037,0.9071,0.279,4.36423,0.00000
1801.00,4.36534,20.049510,-0.000170,20.039025,0.9073,0.279,4.36534,0.00000
1802.00,4.36711,20.049542,-0.000171,20.039065,0.9075,0.279,4.36711,0.00000
1803.00,4.36850,20.049426,-0.000170,20.038960,0.9077,0.279,4.36850,0.00000
1804.00,4.37091,20.049428,-0.000168,20.039024,0.9079,0.279,4.37091,0.00000
1805.00,4.37387,20.049423,-0.000168,20.039005,0.9081,0.279,4.37387,0.00000
1806.00,4.37601,20.049431,-0.000170,20.038981,0.9082,0.279,4.37601,0.00000
1807.00,4.37696,20.049383,-0.000172,20.038962,0.9084,0.280,4.37696,0.00000
1808.00,4.37824,20.049490,-0.000174,20.039084,0.9085,0.280,4.37824,0.00000
1809.00,4.37835,20.049527,-0.000174,20.039084,0.9087,0.280,4.37835,0.00000
1810.00,4.37899,20.049571,-0.000173,20.039155,0.9088,0.280,4.37899,0.00000
1811.00,4.37957,20.049609,-0.000173,20.039156,0.9090,0.280,4.37957,0.00000
1812.00,4.38024,20.049632,-0.000169,20.039116,0.9091,0.280,4.38024,0.00000
1813.00,4.38052,20.049626,-0.000164,20.039088,0.9093,0.280,4.38052,0.00000
1814.00,4.38113,20.049735,-0.000161,20.039149,0.9094,0.280,4.38113,0.00000
1815.00,4.38061,20.049714,-0.000159,20.039072,0.9096,0.280,4.38061,0.00000
1816.00,4.37995,20.049773,-0.000155,20.039124,0.9098,0.280,4.37995,0.00000
1817.00,4.37990,20.049846,-0.000156,20.039206,0.9100,0.280,4.37990,0.00000
1818.00,4.37993,20.049923,-0.000158,20.039236,0.9101,0.280,4.37993,0.00000
1819.00,4.37973,20.049880,-0.000161,20.039167,0.9103,0.280,4.37973,0.00000
1820.00,4.38011,20.049934,-0.000164,20.039182,0.9104,0.280,4.38011,0.00000
1821.00,4.38150,20.049947,-0.000165,20.039172,0.9106,0.281,4.38150,0.00000
1822.00,4.38243,20.049942,-0.000166,20.039126,0.9107,0.281,4.38243,0.00000
1823.00,4.38288,20.049891,-0.000166,20.039073,0.9109,0.281,4.38288,0.00000
1824.00,4.38405,20.049833,-0.000163,20.039051,0.9111,0.281,4.38405,0.00000
1825.00,4.38424,20.049885,-0.000164,20.039079,0.9112,0.281,4.38424,0.00000
1826.00,4.38340,20.049879,-0.000163,20.039058,0.9114,0.281,4.38340,0.00000
1827.00,4.38289,20.049899,-0.000161,20.039054,0.9115,0.281,4.38289,0.00000
1828.00,4.38371,20.049949,-0.000161,20.039086,0.9116,0.281,4.38371,0.00000
1829.00,4.38333,20.049965,-0.000161,20.039079,0.9117,0.281,4.38333,0.00000
1830.00,4.38322,20.049911,-0.000160,20.039059,0.9119,0.281,4.38322,0.00000
1831.00,4.38437,20.049932,-0.000160,20.039052,0.9120,0.281,4.38437,0.00000
1832.00,4.38489,20.049912,-0.000160,20.039066,0.9121,0.281,4.38489,0.00000
1833.00,4.38469,20.050004,-0.000157,20.039125,0.9123,0.281,4.38469,0.00000
1834.00,4.38474,20.050079,-0.000158,20.039163,0.9124,0.281,4.38474,0.00000
1835.00,4.38526,20.050203,-0.000161,20.039255,0.9125,0.281,4.38526,0.00000
1836.00,4.38499,20.050149,-0.000159,20.039214,0.9126,0.281,4.38499,0.00000
1837.00,4.38476,20.050164,-0.000161,20.039166,0.9128,0.281,4.38476,0.00000
1838.00,4.38439,20.050089,-0.000166,20.039138,0.9129,0.282,4.38439,0.00000
1839.00,4.38551,20.050107,-0.000165,20.039123,0.9130,0.282,4.38551,0.00000
1840.00,4.38553,20.050064,-0.000160,20.039029,0.9131,0.282,4.38553,0.00000
1841.00,4.38550,20.050103,-0.000160,20.038992,0.9133,0.282,4.38550,0.00000
1842.00,4.38578,20.050176,-0.000160,20.039005,0.9134,0.282,4.38578,0.00000
1843.00,4.38566,20.050241,-0.000160,20.038989,0.9135,0.282,4.38566,0.00000
1844.00,4.38459,20.050213,-0.000160,20.038903,0.9136,0.282,4.38459,0.00000
1845.00,4.38466,20.050218,-0.000162,20.038907,0.9137,0.282,4.38466,0.00000
1846.00,4.38370,20.050261,-0.000164,20.038976,0.9138,0.282,4.38370,0.00000
1847.00,4.38375,20.050136,-0.000163,20.038865,0.9140,0.282,4.38375,0.00000
1848.00,4.38437,20.050091,-0.000160,20.038805,0.9141,0.282,4.38437,0.00000
1849.00,4.38448,20.050176,-0.000158,20.038880,0.9142,0.282,4.38448,0.00000
1850.00,4.38348,20.050192,-0.000157,20.038863,0.9143,0.282,4.38348,0.00000
1851.00,4.38318,20.050227,-0.000157,20.038855,0.9143,0.282,4.38318,0.00000
1852.00,4.38351,20.050372,-0.000156,20.038980,0.9144,0.282,4.38351,0.00000
1853.00,4.38366,20.050447,-0.000157,20.038993,0.9145,0.282,4.38366,0.00000
1854.00,4.38454,20.050448,-0.000159,20.038972,0.9146,0.282,4.38454,0.00000
1855.00,4.38534,20.050504,-0.000160,20.039015,0.9147,0.283,4.38534,0.00000
1856.00,4.38671,20.050530,-0.000161,20.039010,0.9148,0.283,4.38671,0.00000
1857.00,4.38685,20.050628,-0.000162,20.039099,0.9149,0.283,4.38685,0.00000
1858.00,4.38636,20.050625,-0.000161,20.039122,0.9150,0.283,4.38636,0.00000
1859.00,4.38593,20.050691,-0.000164,20.039202,0.9151,0.283,4.38593,0.00000
1860.00,4.38554,20.050670,-0.000162,20.039202,0.9151,0.283,4.38554,0.00000
1861.00,4.38487,20.050693,-0.000160,20.039181,0.9152,0.283,4.38487,0.00000
1862.00,4.38414,20.050663,-0.000158,20.039110,0.9152,0.283,4.38414,0.00000
1863.00,4.38399,20.050690,-0.000157,20.039104,0.9153,0.283,4.38399,0.00000
1864.00,4.38443,20.050708,-0.000156,20.039092,0.9153,0.283,4.38443,0.00000
1865.00,4.38549,20.050760,-0.000157,20.039063,0.9154,0.283,4.38549,0.00000
1866.00,4.38508,20.050780,-0.000159,20.039089,0.9154,0.283,4.38508,0.00000
1867.00,4.38471,20.050809,-0.000161,20.039124,0.9155,0.283,4.38471,0.00000
1868.00,4.38420,20.050901,-0.000167,20.039156,0.9156,0.284,4.38420,0.00000
1869.00,4.38380,20.050882,-0.000169,20.039101,0.9156,0.284,4.38380,0.00000
1870.00,4.38333,20.050883,-0.000168,20.039090,0.9157,0.284,4.38333,0.00000
1871.00,4.38361,20.050882,-0.000167,20.039071,0.9157,0.284,4.38361,0.00000
1872.00,4.38502,20.050849,-0.000168,20.038999,0.9158,0.284,4.38502,0.00000
1873.00,4.38605,20.050865,-0.000161,20.039054,0.9158,0.284,4.38605,0.00000
1874.00,4.38581,20.050842,-0.000159,20.039001,0.9159,0.284,4.38581,0.00000
1875.00,4.38563,20.050830,-0.000158,20.038974,0.9159,0.284,4.38563,0.00000
1876.00,4.38581,20.050879,-0.000155,20.039035,0.9160,0.284,4.38581,0.00000
1877.00,4.38523,20.050926,-0.000153,20.039057,0.9160,0.284,4.38523,0.00000
1878.00,4.38420,20.050850,-0.000152,20.038974,0.9161,0.284,4.38420,0.00000
1879.00,4.38396,20.050958,-0.000152,20.039064,0.9161,0.284,4.38396,0.00000
1880.00,4.38442,20.051051,-0.000156,20.039128,0.9162,0.284,4.38442,0.00000
1881.00,4.38525,20.051064,-0.000160,20.039094,0.9162,0.284,4.38525,0.00000
1882.00,4.38545,20.051064,-0.000163,20.039072,0.9163,0.284,4.38545,0.00000
1883.00,4.38586,20.051138,-0.000166,20.039111,0.9163,0.285,4.38586,0.00000
1884.00,4.38643,20.051079,-0.000163,20.039078,0.9164,0.285,4.38643,0.00000
1885.00,4.38598,20.051029,-0.000162,20.039035,0.9164,0.285,4.38598,0.00000
1886.00,4.38587,20.051060,-0.000159,20.039009,0.9164,0.285,4.38587,0.00000
1887.00,4.38550,20.051111,-0.000157,20.039016,0.9165,0.285,4.38550,0.00000
1888.00,4.38565,20.051116,-0.000156,20.038967,0.9165,0.285,4.38565,0.00000
1889.00,4.38662,20.051151,-0.000158,20.038962,0.9165,0.285,4.38662,0.00000
1890.00,4.38723,20.051251,-0.000156,20.039033,0.9166,0.285,4.38723,0.00000
1891.00,4.38705,20.051215,-0.000158,20.038975,0.9166,0.285,4.38705,0.00000
1892.00,4.38759,20.051193,-0.000159,20.038932,0.9167,0.285,4.38759,0.00000
1893.00,4.38770,20.051257,-0.000159,20.038977,0.9167,0.285,4.38770,0.00000
1894.00,4.38722,20.051328,-0.000159,20.039013,0.9167,0.285,4.38722,0.00000
1895.00,4.38729,20.051307,-0.000160,20.038979,0.9168,0.285,4.38729,0.00000
1896.00,4.38745,20.051427,-0.000159,20.039141,0.9168,0.285,4.38745,0.00000
1897.00,4.38770,20.051470,-0.000158,20.039214,0.9168,0.285,4.38770,0.00000
1898.00,4.38720,20.051490,-0.000157,20.039240,0.9169,0.285,4.38720,0.00000
1899.00,4.38654,20.051506,-0.000157,20.039260,0.9170,0.285,4.38654,0.00000
1900.00,4.38597,20.051527,-0.000156,20.039285,0.9170,0.285,4.38597,0.00000
1901.00,4.38598,20.051449,-0.000152,20.039199,0.9171,0.285,4.38598,0.00000
1902.00,4.38548,20.051426,-0.000148,20.039173,0.9171,0.285,4.38548,0.00000
1903.00,4.38595,20.051390,-0.000150,20.039150,0.9171,0.285,4.38595,0.00000
1904.00,4.38564,20.051330,-0.000148,20.039041,0.9172,0.285,4.38564,0.00000
1905.00,4.38505,20.051367,-0.000147,20.039035,0.9172,0.285,4.38505,0.00000
1906.00,4.38423,20.051415,-0.000150,20.039055,0.9172,0.285,4.38423,0.00000
1907.00,4.38358,20.051434,-0.000151,20.039065,0.9173,0.285,4.38358,0.00000
1908.00,4.38329,20.051464,-0.000149,20.039016,0.9173,0.285,4.38329,0.00000
1909.00,4.38463,20.051493,-0.000152,20.039042,0.9174,0.285,4.38463,0.00000
1910.00,4.38554,20.051450,-0.000154,20.038953,0.9174,0.286,4.38554,0.00000
1911.00,4.38564,20.051412,-0.000155,20.038875,0.9175,0.286,4.38564,0.00000
1912.00,4.38643,20.051507,-0.000158,20.038897,0.9175,0.286,4.38643,0.00000
1913.00,4.38729,20.051579,-0.000163,20.038946,0.9176,0.286,4.38729,0.00000
1914.00,4.38612,20.051690,-0.000163,20.039018,0.9176,0.286,4.38612,0.00000
1915.00,4.38571,20.051771,-0.000160,20.039074,0.9177,0.286,4.38571,0.00000
1916.00,4.38655,20.051888,-0.000158,20.039126,0.9177,0.286,4.38655,0.00000
1917.00,4.38637,20.051858,-0.000157,20.039068,0.9178,0.286,4.38637,0.00000
1918.00,4.38593,20.051836,-0.000156,20.039018,0.9178,0.286,4.38593,0.00000
1919.00,4.38624,20.051824,-0.000156,20.038955,0.9179,0.286,4.38624,0.00000
1920.00,4.38730,20.051838,-0.000157,20.038931,0.9179,0.287,4.38730,0.00000
1921.00,4.38727,20.051846,-0.000158,20.038903,0.9180,0.287,4.38727,0.00000
1922.00,4.38707,20.051900,-0.000162,20.038897,0.9180,0.287,4.38707,0.00000
1923.00,4.38686,20.051904,-0.000162,20.038884,0.9181,0.287,4.38686,0.00000
1924.00,4.38651,20.051875,-0.000164,20.038899,0.9181,0.287,4.38651,0.00000
1925.00,4.38661,20.051922,-0.000166,20.038916,0.9182,0.287,4.38661,0.00000
1926.00,4.38725,20.051881,-0.000170,20.038856,0.9182,0.287,4.38725,0.00000
1927.00,4.38756,20.051897,-0.000169,20.038860,0.9182,0.287,4.38756,0.00000
1928.00,4.38836,20.051928,-0.000171,20.038848,0.9183,0.288,4.38836,0.00000
1929.00,4.38877,20.051974,-0.000169,20.038805,0.9183,0.288,4.38877,0.00000
1930.00,4.38810,20.051991,-0.000170,20.038820,0.9183,0.288,4.38810,0.00000
1931.00,4.38636,20.052068,-0.000167,20.038908,0.9183,0.288,4.38636,0.00000
1932.00,4.38585,20.052052,-0.000164,20.038900,0.9184,0.288,4.38585,0.00000
1933.00,4.38526,20.052119,-0.000162,20.038935,0.9184,0.288,4.38526,0.00000
1934.00,4.38482,20.052103,-0.000161,20.038927,0.9185,0.288,4.38482,0.00000
1935.00,4.38449,20.052132,-0.000158,20.038936,0.9185,0.287,4.38449,0.00000
1936.00,4.38443,20.052093,-0.000157,20.038891,0.9185,0.287,4.38443,0.00000
1937.00,4.38574,20.052096,-0.000160,20.038907,0.9185,0.288,4.38574,0.00000
1938.00,4.38672,20.052094,-0.000159,20.038921,0.9185,0.288,4.38672,0.00000
1939.00,4.38702,20.052084,-0.000159,20.038911,0.9186,0.288,4.38702,0.00000
1940.00,4.38697,20.052087,-0.000165,20.038892,0.9186,0.288,4.38697,0.00000
1941.00,4.38768,20.052197,-0.000165,20.038939,0.9187,0.288,4.38768,0.00000
1942.00,4.38631,20.052255,-0.000162,20.038961,0.9187,0.288,4.38631,0.00000
1943.00,4.38524,20.052322,-0.000163,20.039003,0.9187,0.288,4.38524,0.00000
1944.00,4.38501,20.052391,-0.000164,20.039034,0.9188,0.288,4.38501,0.00000
1945.00,4.38453,20.052351,-0.000161,20.038980,0.9188,0.288,4.38453,0.00000
1946.00,4.38434,20.052327,-0.000160,20.038951,0.9189,0.288,4.38434,0.00000
1947.00,4.38492,20.052340,-0.000158,20.038925,0.9189,0.288,4.38492,0.00000
1948.00,4.38465,20.052308,-0.000159,20.038834,0.9189,0.288,4.38465,0.00000
1949.00,4.38351,20.052353,-0.000160,20.038905,0.9189,0.289,4.38351,0.00000
1950.00,4.38397,20.052425,-0.000157,20.038983,0.9189,0.289,4.38397,0.00000
1951.00,4.38399,20.052435,-0.000154,20.039022,0.9189,0.288,4.38399,0.00000
1952.00,4.38332,20.052427,-0.000153,20.039028,0.9189,0.288,4.38332,0.00000
1953.00,4.38376,20.052451,-0.000152,20.039100,0.9189,0.288,4.38376,0.00000
1954.00,4.38461,20.052437,-0.000153,20.039077,0.9189,0.288,4.38461,0.00000
1955.00,4.38479,20.052445,-0.000156,20.039067,0.9189,0.288,4.38479,0.00000
1956.00,4.38480,20.052540,-0.000162,20.039107,0.9190,0.289,4.38480,0.00000
1957.00,4.38551,20.052530,-0.000166,20.039064,0.9190,0.289,4.38551,0.00000
1958.00,4.38525,20.052507,-0.000168,20.039031,0.9189,0.289,4.38525,0.00000
1959.00,4.38602,20.052500,-0.000165,20.039005,0.9189,0.289,4.38602,0.00000
1960.00,4.38599,20.052546,-0.000165,20.039000,0.9189,0.289,4.38599,0.00000
1961.00,4.38607,20.052452,-0.000163,20.038856,0.9189,0.289,4.38607,0.00000
1962.00,4.38621,20.052510,-0.000163,20.038902,0.9189,0.289,4.38621,0.00000
1963.00,4.38624,20.052560,-0.000160,20.038883,0.9189,0.289,4.38624,0.00000
1964.00,4.38568,20.052642,-0.000160,20.038908,0.9189,0.289,4.38568,0.00000
1965.00,4.38572,20.052674,-0.000160,20.038941,0.9189,0.289,4.38572,0.00000
1966.00,4.38607,20.052747,-0.000159,20.039008,0.9190,0.289,4.38607,0.00000
1967.00,4.38590,20.052834,-0.000157,20.039072,0.9190,0.289,4.38590,0.00000
1968.00,4.38635,20.052837,-0.000158,20.039145,0.9190,0.289,4.38635,0.00000
1969.00,4.38697,20.052839,-0.000157,20.039116,0.9190,0.289,4.38697,0.00000
1970.00,4.38723,20.052887,-0.000154,20.039140,0.9190,0.289,4.38723,0.00000
1971.00,4.38614,20.052893,-0.000152,20.039143,0.9191,0.289,4.38614,0.00000
1972.00,4.38545,20.052914,-0.000151,20.039140,0.9191,0.289,4.38545,0.00000
1973.00,4.38444,20.052984,-0.000152,20.039088,0.9191,0.289,4.38444,0.00000
1974.00,4.38406,20.053103,-0.000153,20.039164,0.9191,0.289,4.38406,0.00000
1975.00,4.38368,20.053002,-0.000156,20.039059,0.9192,0.290,4.38368,0.00000
1976.00,4.38493,20.053014,-0.000159,20.039065,0.9192,0.290,4.38493,0.00000
1977.00,4.38526,20.053006,-0.000163,20.039064,0.9192,0.290,4.38526,0.00000
1978.00,4.38658,20.053014,-0.000162,20.039075,0.9192,0.290,4.38658,0.00000
1979.00,4.38722,20.052973,-0.000159,20.039021,0.9193,0.290,4.38722,0.00000
1980.00,4.38702,20.053027,-0.000158,20.039016,0.9193,0.290,4.38702,0.00000
1981.00,4.38658,20.053113,-0.000156,20.039129,0.9193,0.290,4.38658,0.00000
@11,2.5000,5.0, 1980.059 
1982.00,4.38653,20.053131,-0.000154,20.039113,0.9193,0.290,4.38653,0.00000
1983.00,4.38644,20.053153,-0.000153,20.039125,0.9193,0.290,4.38644,0.00000
1984.00,4.38336,20.053122,-0.000152,20.039132,0.9194,0.290,4.38336,0.00000
1985.00,4.37680,20.053131,-0.000152,20.039201,0.9194,0.290,4.37680,0.00000
1986.00,4.36702,20.053114,-0.000151,20.039135,0.9194,0.290,4.36702,0.00000
1987.00,4.35593,20.053082,-0.000149,20.039069,0.9194,0.290,4.35593,0.00000
1988.00,4.34255,20.053013,-0.000150,20.039012,0.9195,0.290,4.34255,0.00000
1989.00,4.33381,20.053059,-0.000150,20.039061,0.9195,0.290,4.33381,0.00000
1990.00,4.33121,20.053155,-0.000154,20.039100,0.9195,0.290,4.33121,0.00000
1991.00,4.33448,20.053165,-0.000157,20.039070,0.9196,0.290,4.33448,0.00000
1992.00,4.34049,20.053160,-0.000162,20.039076,0.9197,0.290,4.34049,0.00000
1993.00,4.34942,20.053237,-0.000162,20.039164,0.9197,0.290,4.34942,0.00000
1994.00,4.35769,20.053318,-0.000166,20.039174,0.9198,0.291,4.35769,0.00000
1995.00,4.36338,20.053230,-0.000162,20.039089,0.9198,0.290,4.36338,0.00000
1996.00,4.36711,20.053283,-0.000159,20.039152,0.9198,0.290,4.36711,0.00000
1997.00,4.37001,20.053375,-0.000159,20.039184,0.9199,0.290,4.37001,0.00000
1998.00,4.37097,20.053415,-0.000158,20.039117,0.9199,0.290,4.37097,0.00000
1999.00,4.37147,20.053433,-0.000160,20.039093,0.9199,0.290,4.37147,0.00000
2000.00,4.37249,20.053508,-0.000163,20.039168,0.9199,0.291,4.37249,0.00000
2001.00,4.37256,20.053465,-0.000163,20.039062,0.9200,0.291,4.37256,0.00000
2002.00,4.37306,20.053480,-0.000163,20.039063,0.9200,0.291,4.37306,0.00000
2003.00,4.37351,20.053453,-0.000165,20.039079,0.9200,0.291,4.37351,0.00000
2004.00,4.37376,20.053398,-0.000160,20.039052,0.9201,0.291,4.37376,0.00000
2005.00,4.37435,20.053364,-0.000158,20.038972,0.9202,0.291,4.37435,0.00000
2006.00,4.37488,20.053401,-0.000160,20.039008,0.9202,0.291,4.37488,0.00000
2007.00,4.37528,20.053369,-0.000159,20.038972,0.9203,0.291,4.37528,0.00000
2008.00,4.37713,20.053430,-0.000162,20.038981,0.9203,0.291,4.37713,0.00000
2009.00,4.37792,20.053435,-0.000168,20.038914,0.9204,0.291,4.37792,0.00000
2010.00,4.37950,20.053543,-0.000173,20.038986,0.9205,0.292,4.37950,0.00000
2011.00,4.38182,20.053589,-0.000174,20.038995,0.9205,0.292,4.38182,0.00000
2012.00,4.38305,20.053686,-0.000176,20.039053,0.9206,0.292,4.38305,0.00000
2013.00,4.38232,20.053711,-0.000174,20.039034,0.9207,0.292,4.38232,0.00000
2014.00,4.38201,20.053673,-0.000175,20.039024,0.9208,0.292,4.38201,0.00000
2015.00,4.38132,20.053693,-0.000170,20.039007,0.9209,0.292,4.38132,0.00000
2016.00,4.38088,20.053649,-0.000165,20.038997,0.9210,0.292,4.38088,0.00000
2017.00,4.38071,20.053612,-0.000163,20.038943,0.9211,0.292,4.38071,0.00000
2018.00,4.38120,20.053641,-0.000161,20.038966,0.9212,0.292,4.38120,0.00000
2019.00,4.38167,20.053772,-0.000158,20.039057,0.9214,0.292,4.38167,0.00000
2020.00,4.38183,20.053748,-0.000159,20.039022,0.9215,0.292,4.38183,0.00000
2021.00,4.38186,20.053812,-0.000163,20.039015,0.9216,0.292,4.38186,0.00000
2022.00,4.38130,20.053836,-0.000169,20.039009,0.9218,0.292,4.38130,0.00000
2023.00,4.38121,20.053817,-0.000171,20.038982,0.9219,0.293,4.38121,0.00000
2024.00,4.38243,20.053807,-0.000170,20.038922,0.9220,0.293,4.38243,0.00000
2025.00,4.38287,20.053788,-0.000170,20.038904,0.9222,0.293,4.38287,0.00000
2026.00,4.38274,20.053798,-0.000173,20.038869,0.9223,0.293,4.38274,0.00000
2027.00,4.38368,20.053830,-0.000174,20.038886,0.9224,0.293,4.38368,0.00000
2028.00,4.38423,20.053841,-0.000172,20.038868,0.9226,0.293,4.38423,0.00000
2029.00,4.38378,20.053875,-0.000174,20.038904,0.9227,0.293,4.38378,0.00000
2030.00,4.38478,20.053992,-0.000175,20.038957,0.9228,0.293,4.38478,0.00000
2031.00,4.38504,20.054050,-0.000166,20.038992,0.9230,0.293,4.38504,0.00000
2032.00,4.38388,20.054063,-0.000164,20.038942,0.9231,0.293,4.38388,0.00000
2033.00,4.38409,20.054095,-0.000165,20.038937,0.9232,0.293,4.38409,0.00000
2034.00,4.38334,20.054121,-0.000161,20.038925,0.9233,0.293,4.38334,0.00000
2035.00,4.38178,20.054066,-0.000161,20.038874,0.9234,0.293,4.38178,0.00000
2036.00,4.38116,20.054044,-0.000165,20.038872,0.9236,0.294,4.38116,0.00000
2037.00,4.38129,20.054052,-0.000165,20.038898,0.9238,0.294,4.38129,0.00000
2038.00,4.38046,20.054128,-0.000164,20.038958,0.9239,0.294,4.38046,0.00000
2039.00,4.38054,20.054163,-0.000167,20.039009,0.9241,0.294,4.38054,0.00000
2040.00,4.38163,20.054163,-0.000169,20.038963,0.9242,0.294,4.38163,0.00000
2041.00,4.38158,20.054224,-0.000169,20.039006,0.9243,0.294,4.38158,0.00000
2042.00,4.38132,20.054274,-0.000166,20.039019,0.9245,0.294,4.38132,0.00000
2043.00,4.38146,20.054307,-0.000164,20.039009,0.9246,0.294,4.38146,0.00000
2044.00,4.38304,20.054296,-0.000165,20.038958,0.9248,0.294,4.38304,0.00000
2045.00,4.38241,20.054361,-0.000162,20.039003,0.9249,0.294,4.38241,0.00000
2046.00,4.38218,20.054366,-0.000158,20.038967,0.9250,0.294,4.38218,0.00000
2047.00,4.38225,20.054391,-0.000158,20.038947,0.9252,0.294,4.38225,0.00000
2048.00,4.38269,20.054433,-0.000158,20.038950,0.9253,0.294,4.38269,0.00000
2049.00,4.38191,20.054522,-0.000159,20.038949,0.9254,0.294,4.38191,0.00000
2050.00,4.38178,20.054581,-0.000160,20.039025,0.9255,0.294,4.38178,0.00000
2051.00,4.38141,20.054644,-0.000162,20.039065,0.9257,0.294,4.38141,0.00000
2052.00,4.38179,20.054694,-0.000163,20.039119,0.9258,0.295,4.38179,0.00000
2053.00,4.38130,20.054694,-0.000163,20.039150,0.9259,0.295,4.38130,0.00000
2054.00,4.38079,20.054674,-0.000163,20.039185,0.9260,0.295,4.38079,0.00000
2055.00,4.38113,20.054716,-0.000162,20.039172,0.9261,0.295,4.38113,0.00000
2056.00,4.38253,20.054677,-0.000161,20.039128,0.9262,0.295,4.38253,0.00000
2057.00,4.38280,20.054680,-0.000166,20.039130,0.9263,0.295,4.38280,0.00000
2058.00,4.38329,20.054687,-0.000166,20.039137,0.9265,0.295,4.38329,0.00000
2059.00,4.38321,20.054689,-0.000163,20.039095,0.9266,0.295,4.38321,0.00000
2060.00,4.38332,20.054704,-0.000161,20.039109,0.9266,0.295,4.38332,0.00000
2061.00,4.38251,20.054742,-0.000162,20.039158,0.9268,0.295,4.38251,0.00000
2062.00,4.38220,20.054774,-0.000159,20.039186,0.9268,0.295,4.38220,0.00000
2063.00,4.38091,20.054746,-0.000159,20.039099,0.9269,0.295,4.38091,0.00000
2064.00,4.38020,20.054797,-0.000159,20.039148,0.9270,0.295,4.38020,0.00000
2065.00,4.37907,20.054771,-0.000157,20.039108,0.9271,0.295,4.37907,0.00000
2066.00,4.37926,20.054828,-0.000157,20.039146,0.9272,0.295,4.37926,0.00000
2067.00,4.37961,20.054819,-0.000155,20.039147,0.9273,0.295,4.37961,0.00000
2068.00,4.38164,20.054857,-0.000153,20.039200,0.9273,0.295,4.38164,0.00000
2069.00,4.38264,20.054826,-0.000153,20.039182,0.9274,0.295,4.38264,0.00000
2070.00,4.38398,20.054831,-0.000157,20.039154,0.9275,0.295,4.38398,0.00000
2071.00,4.38414,20.054837,-0.000157,20.039104,0.9276,0.296,4.38414,0.00000
2072.00,4.38353,20.054851,-0.000156,20.039073,0.9276,0.296,4.38353,0.00000
2073.00,4.38230,20.054832,-0.000160,20.039073,0.9277,0.296,4.38230,0.00000
2074.00,4.38191,20.054901,-0.000162,20.039121,0.9277,0.296,4.38191,0.00000
2075.00,4.38118,20.054942,-0.000163,20.039123,0.9278,0.296,4.38118,0.00000
2076.00,4.38010,20.054930,-0.000162,20.039125,0.9279,0.296,4.38010,0.00000
2077.00,4.38000,20.055003,-0.000165,20.039095,0.9279,0.296,4.38000,0.00000
2078.00,4.38019,20.055059,-0.000162,20.039064,0.9280,0.296,4.38019,0.00000
2079.00,4.38071,20.055094,-0.000158,20.039076,0.9280,0.296,4.38071,0.00000
2080.00,4.38101,20.055134,-0.000154,20.039138,0.9281,0.296,4.38101,0.00000
2081.00,4.38203,20.055176,-0.000155,20.039141,0.9282,0.296,4.38203,0.00000
2082.00,4.38291,20.055165,-0.000153,20.039193,0.9283,0.296,4.38291,0.00000
2083.00,4.38292,20.055172,-0.000153,20.039225,0.9284,0.296,4.38292,0.00000
2084.00,4.38274,20.055160,-0.000157,20.039140,0.9285,0.296,4.38274,0.00000
2085.00,4.38265,20.055120,-0.000158,20.039068,0.9285,0.296,4.38265,0.00000
2086.00,4.38241,20.055160,-0.000156,20.039013,0.9286,0.296,4.38241,0.00000
2087.00,4.38169,20.055118,-0.000157,20.038963,0.9287,0.296,4.38169,0.00000
2088.00,4.38204,20.055151,-0.000160,20.038929,0.9287,0.297,4.38204,0.00000
2089.00,4.38247,20.055223,-0.000160,20.038990,0.9288,0.297,4.38247,0.00000
2090.00,4.38232,20.055280,-0.000162,20.038989,0.9289,0.297,4.38232,0.00000
2091.00,4.38247,20.055284,-0.000165,20.038968,0.9289,0.297,4.38247,0.00000
2092.00,4.38286,20.055385,-0.000164,20.038967,0.9290,0.297,4.38286,0.00000
2093.00,4.38217,20.055423,-0.000162,20.038966,0.9290,0.297,4.38217,0.00000
2094.00,4.38140,20.055411,-0.000163,20.038953,0.9291,0.297,4.38140,0.00000
2095.00,4.38217,20.055441,-0.000162,20.038992,0.9292,0.297,4.38217,0.00000
2096.00,4.38175,20.055428,-0.000162,20.039028,0.9292,0.297,4.38175,0.00000
2097.00,4.38235,20.055405,-0.000166,20.039046,0.9293,0.298,4.38235,0.00000
2098.00,4.38309,20.055404,-0.000166,20.039043,0.9293,0.298,4.38309,0.00000
2099.00,4.38394,20.055407,-0.000160,20.039013,0.9294,0.297,4.38394,0.00000
2100.00,4.38393,20.055416,-0.000158,20.038954,0.9295,0.297,4.38393,0.00000
2101.00,4.38493,20.055443,-0.000157,20.038982,0.9295,0.297,4.38493,0.00000
2102.00,4.38439,20.055437,-0.000155,20.038951,0.9296,0.297,4.38439,0.00000
2103.00,4.38419,20.055482,-0.000156,20.038978,0.9296,0.297,4.38419,0.00000
2104.00,4.38356,20.055452,-0.000160,20.038930,0.9296,0.298,4.38356,0.00000
2105.00,4.38266,20.055466,-0.000166,20.038989,0.9296,0.298,4.38266,0.00000
2106.00,4.38152,20.055551,-0.000172,20.039067,0.9296,0.298,4.38152,0.00000
2107.00,4.38051,20.055649,-0.000170,20.039157,0.9297,0.298,4.38051,0.00000
2108.00,4.38007,20.055614,-0.000170,20.039156,0.9297,0.298,4.38007,0.00000
2109.00,4.38006,20.055638,-0.000171,20.039220,0.9297,0.299,4.38006,0.00000
2110.00,4.38020,20.055667,-0.000168,20.039218,0.9297,0.298,4.38020,0.00000
2111.00,4.38043,20.055655,-0.000161,20.039129,0.9297,0.298,4.38043,0.00000
2112.00,4.38118,20.055599,-0.000161,20.039068,0.9297,0.298,4.38118,0.00000
2113.00,4.38182,20.055638,-0.000160,20.039089,0.9297,0.298,4.38182,0.00000
2114.00,4.38204,20.055660,-0.000157,20.039032,0.9297,0.298,4.38204,0.00000
2115.00,4.38233,20.055675,-0.000158,20.039026,0.9298,0.298,4.38233,0.00000
2116.00,4.38345,20.055704,-0.000160,20.039039,0.9298,0.298,4.38345,0.00000
2117.00,4.38358,20.055742,-0.000159,20.039036,0.9299,0.298,4.38358,0.00000
2118.00,4.38261,20.055760,-0.000157,20.038940,0.9299,0.298,4.38261,0.00000
2119.00,4.38235,20.055800,-0.000156,20.038923,0.9299,0.298,4.38235,0.00000
2120.00,4.38211,20.055769,-0.000156,20.038855,0.9299,0.299,4.38211,0.00000
2121.00,4.38107,20.055720,-0.000157,20.038821,0.9300,0.299,4.38107,0.00000
2122.00,4.38062,20.055777,-0.000159,20.038870,0.9300,0.299,4.38062,0.00000
2123.00,4.38142,20.055791,-0.000162,20.038918,0.9300,0.299,4.38142,0.00000
2124.00,4.38089,20.055827,-0.000165,20.038977,0.9301,0.299,4.38089,0.00000
2125.00,4.38106,20.055941,-0.000163,20.039076,0.9301,0.299,4.38106,0.00000
2126.00,4.38068,20.056006,-0.000162,20.039102,0.9302,0.299,4.38068,0.00000
2127.00,4.38091,20.056029,-0.000164,20.039126,0.9303,0.299,4.38091,0.00000
2128.00,4.38001,20.056093,-0.000161,20.039208,0.9303,0.299,4.38001,0.00000
2129.00,4.38059,20.056126,-0.000160,20.039225,0.9304,0.300,4.38059,0.00000
2130.00,4.38069,20.056104,-0.000162,20.039210,0.9305,0.300,4.38069,0.00000
2131.00,4.38125,20.056049,-0.000164,20.039157,0.9306,0.300,4.38125,0.00000
2132.00,4.38146,20.056051,-0.000161,20.039121,0.9306,0.300,4.38146,0.00000
2133.00,4.38256,20.056064,-0.000162,20.039109,0.9306,0.300,4.38256,0.00000
2134.00,4.38244,20.056063,-0.000162,20.039113,0.9307,0.300,4.38244,0.00000
2135.00,4.38246,20.056146,-0.000165,20.039175,0.9307,0.300,4.38246,0.00000
2136.00,4.38228,20.056271,-0.000162,20.039268,0.9307,0.300,4.38228,0.00000
2137.00,4.38201,20.056305,-0.000161,20.039271,0.9308,0.300,4.38201,0.00000
2138.00,4.38088,20.056350,-0.000165,20.039258,0.9308,0.300,4.38088,0.00000
2139.00,4.38151,20.056458,-0.000164,20.039321,0.9309,0.300,4.38151,0.00000
2140.00,4.38108,20.056461,-0.000159,20.039283,0.9309,0.300,4.38108,0.00000
2141.00,4.38165,20.056481,-0.000159,20.039324,0.9309,0.300,4.38165,0.00000
2142.00,4.38199,20.056460,-0.000158,20.039306,0.9310,0.300,4.38199,0.00000
2143.00,4.38245,20.056468,-0.000152,20.039301,0.9310,0.300,4.38245,0.00000
2144.00,4.38135,20.056492,-0.000154,20.039301,0.9311,0.300,4.38135,0.00000
2145.00,4.38132,20.056494,-0.000155,20.039356,0.9311,0.300,4.38132,0.00000
2146.00,4.38071,20.056515,-0.000154,20.039361,0.9312,0.300,4.38071,0.00000
2147.00,4.38024,20.056551,-0.000154,20.039392,0.9312,0.300,4.38024,0.00000
2148.00,4.38123,20.056485,-0.000155,20.039357,0.9313,0.300,4.38123,0.00000
2149.00,4.38210,20.056430,-0.000150,20.039304,0.9313,0.300,4.38210,0.00000
2150.00,4.38202,20.056397,-0.000147,20.039168,0.9314,0.300,4.38202,0.00000
2151.00,4.38208,20.056356,-0.000149,20.039083,0.9315,0.300,4.38208,0.00000
2152.00,4.38254,20.056349,-0.000150,20.039052,0.9315,0.300,4.38254,0.00000
2153.00,4.38182,20.056363,-0.000150,20.039063,0.9316,0.300,4.38182,0.00000
2154.00,4.38160,20.056402,-0.000155,20.039082,0.9317,0.301,4.38160,0.00000
2155.00,4.38133,20.056384,-0.000159,20.039124,0.9317,0.301,4.38133,0.00000
2156.00,4.38169,20.056410,-0.000156,20.039112,0.9318,0.301,4.38169,0.00000
2157.00,4.38143,20.056450,-0.000158,20.039084,0.9318,0.301,4.38143,0.00000
2158.00,4.38083,20.056502,-0.000160,20.039088,0.9319,0.301,4.38083,0.00000
2159.00,4.38104,20.056485,-0.000156,20.039049,0.9319,0.301,4.38104,0.00000
2160.00,4.38082,20.056572,-0.000151,20.039052,0.9320,0.301,4.38082,0.00000
2161.00,4.38020,20.056590,-0.000152,20.039050,0.9320,0.301,4.38020,0.00000
2162.00,4.38048,20.056644,-0.000151,20.039091,0.9321,0.301,4.38048,0.00000
2163.00,4.38165,20.056660,-0.000151,20.039041,0.9322,0.301,4.38165,0.00000
2164.00,4.38156,20.056740,-0.000153,20.039095,0.9322,0.301,4.38156,0.00000
2165.00,4.38173,20.056793,-0.000156,20.039128,0.9322,0.301,4.38173,0.00000
2166.00,4.38160,20.056841,-0.000154,20.039186,0.9323,0.301,4.38160,0.00000
2167.00,4.38073,20.056804,-0.000154,20.039147,0.9323,0.301,4.38073,0.00000
2168.00,4.37911,20.056878,-0.000151,20.039223,0.9323,0.301,4.37911,0.00000
2169.00,4.37883,20.056770,-0.000152,20.039092,0.9324,0.301,4.37883,0.00000
2170.00,4.37991,20.056664,-0.000154,20.039025,0.9324,0.301,4.37991,0.00000
2171.00,4.38082,20.056680,-0.000160,20.038998,0.9325,0.302,4.38082,0.00000
2172.00,4.38147,20.056715,-0.000161,20.039049,0.9325,0.302,4.38147,0.00000
2173.00,4.38241,20.056701,-0.000165,20.039057,0.9325,0.302,4.38241,0.00000
2174.00,4.38244,20.056783,-0.000164,20.039144,0.9325,0.302,4.38244,0.00000
2175.00,4.38129,20.056862,-0.000162,20.039181,0.9326,0.302,4.38129,0.00000
2176.00,4.38070,20.056894,-0.000158,20.039196,0.9326,0.302,4.38070,0.00000
2177.00,4.38122,20.056948,-0.000156,20.039162,0.9326,0.302,4.38122,0.00000
2178.00,4.38159,20.056916,-0.000153,20.039091,0.9327,0.302,4.38159,0.00000
2179.00,4.38140,20.056933,-0.000153,20.039053,0.9327,0.302,4.38140,0.00000
2180.00,4.38099,20.057007,-0.000156,20.039051,0.9328,0.302,4.38099,0.00000
2181.00,4.38086,20.056998,-0.000161,20.039050,0.9328,0.302,4.38086,0.00000
@12,2.5000,5.0, 2180.018 
2182.00,4.38011,20.056983,-0.000162,20.039043,0.9328,0.302,4.38011,0.00000
2183.00,4.37981,20.057070,-0.000163,20.039169,0.9329,0.303,4.37981,0.00000
2184.00,4.37794,20.057054,-0.000165,20.039189,0.9329,0.303,4.37794,0.00000
2185.00,4.37390,20.056997,-0.000164,20.039131,0.9330,0.303,4.37390,0.00000
2186.00,4.36661,20.056992,-0.000163,20.039058,0.9331,0.303,4.36661,0.00000
2187.00,4.35682,20.057008,-0.000164,20.039020,0.9331,0.303,4.35682,0.00000
2188.00,4.34551,20.057055,-0.000164,20.038987,0.9332,0.303,4.34551,0.00000
2189.00,4.33716,20.057055,-0.000164,20.038987,0.9332,0.303,4.33716,0.00000
2190.00,4.33346,20.057075,-0.000160,20.039007,0.9332,0.303,4.33346,0.00000
2191.00,4.33442,20.057128,-0.000161,20.039075,0.9333,0.303,4.33442,0.00000
2192.00,4.34136,20.057155,-0.000161,20.039121,0.9333,0.303,4.34136,0.00000
2193.00,4.35000,20.057187,-0.000164,20.039100,0.9333,0.303,4.35000,0.00000
2194.00,4.35920,20.057302,-0.000163,20.039133,0.9334,0.303,4.35920,0.00000
2195.00,4.36633,20.057353,-0.000165,20.039166,0.9334,0.303,4.36633,0.00000
2196.00,4.37095,20.057322,-0.000163,20.039130,0.9334,0.304,4.37095,0.00000
2197.00,4.37174,20.057418,-0.000164,20.039214,0.9334,0.304,4.37174,0.00000
2198.00,4.37241,20.057379,-0.000165,20.039184,0.9334,0.304,4.37241,0.00000
2199.00,4.37196,20.057369,-0.000167,20.039159,0.9335,0.304,4.37196,0.00000
2200.00,4.37233,20.057391,-0.000167,20.039188,0.9335,0.304,4.37233,0.00000
2201.00,4.37346,20.057475,-0.000168,20.039246,0.9335,0.304,4.37346,0.00000
2202.00,4.37509,20.057467,-0.000167,20.039230,0.9335,0.304,4.37509,0.00000
2203.00,4.37580,20.057484,-0.000165,20.039252,0.9335,0.304,4.37580,0.00000
2204.00,4.37640,20.057473,-0.000162,20.039224,0.9335,0.304,4.37640,0.00000
2205.00,4.37688,20.057487,-0.000162,20.039176,0.9335,0.304,4.37688,0.00000
2206.00,4.37659,20.057483,-0.000162,20.039160,0.9336,0.304,4.37659,0.00000
2207.00,4.37569,20.057434,-0.000161,20.039076,0.9336,0.304,4.37569,0.00000
2208.00,4.37551,20.057530,-0.000159,20.039147,0.9336,0.304,4.37551,0.00000
2209.00,4.37568,20.057539,-0.000161,20.039147,0.9336,0.304,4.37568,0.00000
2210.00,4.37498,20.057599,-0.000162,20.039218,0.9337,0.304,4.37498,0.00000
2211.00,4.37475,20.057628,-0.000162,20.039206,0.9337,0.304,4.37475,0.00000
2212.00,4.37539,20.057706,-0.000162,20.039285,0.9338,0.305,4.37539,0.00000
2213.00,4.37575,20.057660,-0.000163,20.039212,0.9338,0.305,4.37575,0.00000
2214.00,4.37553,20.057643,-0.000163,20.039208,0.9338,0.305,4.37553,0.00000
2215.00,4.37506,20.057580,-0.000160,20.039090,0.9339,0.305,4.37506,0.00000
2216.00,4.37594,20.057638,-0.000157,20.039139,0.9339,0.305,4.37594,0.00000
2217.00,4.37574,20.057602,-0.000155,20.039024,0.9339,0.305,4.37574,0.00000
2218.00,4.37556,20.057611,-0.000153,20.038971,0.9340,0.305,4.37556,0.00000
2219.00,4.37580,20.057711,-0.000151,20.038983,0.9340,0.305,4.37580,0.00000
2220.00,4.37697,20.057698,-0.000151,20.039009,0.9340,0.304,4.37697,0.00000
2221.00,4.37601,20.057686,-0.000154,20.038958,0.9340,0.305,4.37601,0.00000
2222.00,4.37685,20.057694,-0.000156,20.039000,0.9340,0.305,4.37685,0.00000
2223.00,4.37737,20.057659,-0.000161,20.038962,0.9341,0.305,4.37737,0.00000
2224.00,4.37696,20.057688,-0.000160,20.039006,0.9341,0.305,4.37696,0.00000
2225.00,4.37657,20.057829,-0.000161,20.039088,0.9342,0.305,4.37657,0.00000
2226.00,4.37703,20.057810,-0.000159,20.039046,0.9342,0.305,4.37703,0.00000
2227.00,4.37648,20.057860,-0.000159,20.039048,0.9343,0.305,4.37648,0.00000
2228.00,4.37706,20.058001,-0.000153,20.039173,0.9343,0.305,4.37706,0.00000
2229.00,4.37764,20.057988,-0.000156,20.039132,0.9344,0.305,4.37764,0.00000
2230.00,4.37737,20.057966,-0.000159,20.039099,0.9344,0.305,4.37737,0.00000
2231.00,4.37783,20.058049,-0.000161,20.039146,0.9344,0.305,4.37783,0.00000
2232.00,4.37820,20.058039,-0.000162,20.039122,0.9344,0.306,4.37820,0.00000
2233.00,4.37772,20.058012,-0.000161,20.039078,0.9345,0.306,4.37772,0.00000
2234.00,4.37794,20.058055,-0.000159,20.039149,0.9345,0.306,4.37794,0.00000
2235.00,4.37894,20.058033,-0.000157,20.039112,0.9345,0.306,4.37894,0.00000
2236.00,4.37940,20.057982,-0.000157,20.039095,0.9346,0.306,4.37940,0.00000
2237.00,4.37935,20.058068,-0.000155,20.039130,0.9346,0.306,4.37935,0.00000
2238.00,4.37941,20.058123,-0.000159,20.039160,0.9346,0.306,4.37941,0.00000
2239.00,4.37928,20.058103,-0.000160,20.039089,0.9347,0.306,4.37928,0.00000
2240.00,4.37925,20.058206,-0.000158,20.039145,0.9347,0.306,4.37925,0.00000
2241.00,4.37789,20.058307,-0.000155,20.039163,0.9347,0.306,4.37789,0.00000
2242.00,4.37782,20.058245,-0.000156,20.039084,0.9348,0.306,4.37782,0.00000
2243.00,4.37809,20.058219,-0.000156,20.039002,0.9348,0.306,4.37809,0.00000
2244.00,4.37859,20.058263,-0.000155,20.039021,0.9349,0.306,4.37859,0.00000
2245.00,4.37852,20.058278,-0.000157,20.039030,0.9349,0.306,4.37852,0.00000
2246.00,4.37933,20.058232,-0.000160,20.038979,0.9349,0.306,4.37933,0.00000
2247.00,4.37884,20.058323,-0.000158,20.039073,0.9349,0.306,4.37884,0.00000
2248.00,4.37894,20.058350,-0.000155,20.039129,0.9350,0.306,4.37894,0.00000
2249.00,4.37915,20.058372,-0.000153,20.039113,0.9350,0.306,4.37915,0.00000
2250.00,4.37982,20.058359,-0.000153,20.039053,0.9350,0.306,4.37982,0.00000
2251.00,4.38002,20.058357,-0.000154,20.039077,0.9350,0.307,4.38002,0.00000
2252.00,4.38043,20.058362,-0.000156,20.039069,0.9351,0.307,4.38043,0.00000
2253.00,4.37976,20.058381,-0.000158,20.039012,0.9351,0.307,4.37976,0.00000
2254.00,4.37907,20.058438,-0.000158,20.039042,0.9351,0.307,4.37907,0.00000
2255.00,4.37873,20.058532,-0.000158,20.039121,0.9352,0.307,4.37873,0.00000
2256.00,4.37816,20.058590,-0.000152,20.039139,0.9352,0.307,4.37816,0.00000
2257.00,4.37843,20.058578,-0.000152,20.039096,0.9353,0.307,4.37843,0.00000
2258.00,4.37893,20.058600,-0.000154,20.039137,0.9354,0.307,4.37893,0.00000
2259.00,4.37905,20.058578,-0.000157,20.039105,0.9354,0.307,4.37905,0.00000
2260.00,4.37842,20.058522,-0.000158,20.039024,0.9355,0.307,4.37842,0.00000
2261.00,4.37814,20.058577,-0.000160,20.039005,0.9356,0.307,4.37814,0.00000
2262.00,4.37797,20.058518,-0.000160,20.038913,0.9357,0.307,4.37797,0.00000
2263.00,4.37722,20.058574,-0.000159,20.038908,0.9357,0.307,4.37722,0.00000
2264.00,4.37675,20.058685,-0.000161,20.038979,0.9358,0.307,4.37675,0.00000
2265.00,4.37709,20.058699,-0.000160,20.038970,0.9359,0.308,4.37709,0.00000
2266.00,4.37760,20.058726,-0.000158,20.038990,0.9360,0.308,4.37760,0.00000
2267.00,4.37739,20.058894,-0.000159,20.039140,0.9361,0.308,4.37739,0.00000
2268.00,4.37801,20.058888,-0.000160,20.039172,0.9362,0.308,4.37801,0.00000
2269.00,4.37881,20.058844,-0.000160,20.039156,0.9363,0.308,4.37881,0.00000
2270.00,4.37889,20.058932,-0.000161,20.039171,0.9364,0.308,4.37889,0.00000
2271.00,4.37952,20.058918,-0.000161,20.039175,0.9365,0.308,4.37952,0.00000
2272.00,4.37994,20.058889,-0.000160,20.039146,0.9366,0.308,4.37994,0.00000
2273.00,4.37955,20.058895,-0.000158,20.039119,0.9367,0.308,4.37955,0.00000
2274.00,4.37926,20.058925,-0.000157,20.039106,0.9367,0.308,4.37926,0.00000
2275.00,4.37964,20.058866,-0.000158,20.039102,0.9368,0.308,4.37964,0.00000
2276.00,4.37885,20.058891,-0.000160,20.039113,0.9369,0.308,4.37885,0.00000
2277.00,4.37862,20.058885,-0.000160,20.039119,0.9370,0.308,4.37862,0.00000
2278.00,4.37878,20.058928,-0.000160,20.039136,0.9371,0.308,4.37878,0.00000
2279.00,4.37880,20.058958,-0.000156,20.039136,0.9373,0.308,4.37880,0.00000
2280.00,4.37806,20.059051,-0.000152,20.039214,0.9374,0.308,4.37806,0.00000
2281.00,4.37835,20.059014,-0.000152,20.039148,0.9375,0.308,4.37835,0.00000
2282.00,4.37796,20.059092,-0.000149,20.039141,0.9376,0.308,4.37796,0.00000
2283.00,4.37776,20.059142,-0.000149,20.039160,0.9378,0.308,4.37776,0.00000
2284.00,4.37733,20.059065,-0.000149,20.039063,0.9379,0.308,4.37733,0.00000
2285.00,4.37777,20.058998,-0.000152,20.038988,0.9380,0.308,4.37777,0.00000
2286.00,4.37778,20.059003,-0.000152,20.038965,0.9381,0.308,4.37778,0.00000
2287.00,4.37837,20.058968,-0.000156,20.038918,0.9382,0.308,4.37837,0.00000
2288.00,4.37803,20.058952,-0.000158,20.038875,0.9383,0.309,4.37803,0.00000
2289.00,4.37818,20.059058,-0.000164,20.038984,0.9385,0.309,4.37818,0.00000
2290.00,4.37782,20.059103,-0.000164,20.038965,0.9386,0.309,4.37782,0.00000
2291.00,4.37772,20.059210,-0.000164,20.039034,0.9387,0.309,4.37772,0.00000
2292.00,4.37735,20.059282,-0.000165,20.039080,0.9388,0.309,4.37735,0.00000
2293.00,4.37822,20.059288,-0.000166,20.039073,0.9390,0.309,4.37822,0.00000
2294.00,4.37904,20.059282,-0.000165,20.039010,0.9391,0.309,4.37904,0.00000
2295.00,4.37916,20.059309,-0.000163,20.039045,0.9392,0.309,4.37916,0.00000
2296.00,4.37855,20.059378,-0.000160,20.039115,0.9393,0.309,4.37855,0.00000
2297.00,4.37851,20.059427,-0.000156,20.039205,0.9394,0.309,4.37851,0.00000
2298.00,4.37822,20.059417,-0.000156,20.039192,0.9394,0.309,4.37822,0.00000
2299.00,4.37772,20.059397,-0.000153,20.039206,0.9395,0.309,4.37772,0.00000
2300.00,4.37788,20.059431,-0.000153,20.039274,0.9396,0.309,4.37788,0.00000
2301.00,4.37820,20.059417,-0.000155,20.039261,0.9397,0.310,4.37820,0.00000
2302.00,4.37838,20.059352,-0.000156,20.039163,0.9398,0.310,4.37838,0.00000
2303.00,4.37892,20.059397,-0.000155,20.039205,0.9399,0.310,4.37892,0.00000
2304.00,4.37919,20.059485,-0.000155,20.039257,0.9400,0.310,4.37919,0.00000
2305.00,4.37862,20.059478,-0.000159,20.039210,0.9400,0.310,4.37862,0.00000
2306.00,4.37919,20.059448,-0.000157,20.039174,0.9401,0.310,4.37919,0.00000
2307.00,4.37926,20.059523,-0.000159,20.039260,0.9402,0.310,4.37926,0.00000
2308.00,4.37878,20.059498,-0.000160,20.039230,0.9402,0.310,4.37878,0.00000
2309.00,4.37780,20.059459,-0.000161,20.039197,0.9403,0.310,4.37780,0.00000
2310.00,4.37788,20.059513,-0.000156,20.039169,0.9404,0.310,4.37788,0.00000
2311.00,4.37779,20.059586,-0.000156,20.039175,0.9405,0.310,4.37779,0.00000
2312.00,4.37798,20.059611,-0.000152,20.039197,0.9406,0.310,4.37798,0.00000
2313.00,4.37802,20.059711,-0.000150,20.039248,0.9407,0.310,4.37802,0.00000
2314.00,4.37851,20.059796,-0.000151,20.039318,0.9407,0.310,4.37851,0.00000
2315.00,4.37790,20.059837,-0.000154,20.039396,0.9408,0.310,4.37790,0.00000
2316.00,4.37753,20.059855,-0.000158,20.039449,0.9409,0.311,4.37753,0.00000
2317.00,4.37682,20.059817,-0.000160,20.039349,0.9409,0.311,4.37682,0.00000
2318.00,4.37549,20.059914,-0.000160,20.039405,0.9410,0.311,4.37549,0.00000
2319.00,4.37437,20.059915,-0.000158,20.039300,0.9410,0.311,4.37437,0.00000
2320.00,4.37497,20.059937,-0.000157,20.039279,0.9411,0.311,4.37497,0.00000
2321.00,4.37555,20.059894,-0.000154,20.039214,0.9412,0.311,4.37555,0.00000
2322.00,4.37626,20.059956,-0.000153,20.039279,0.9412,0.311,4.37626,0.00000
2323.00,4.37663,20.059899,-0.000153,20.039229,0.9412,0.311,4.37663,0.00000
2324.00,4.37740,20.059944,-0.000152,20.039317,0.9413,0.311,4.37740,0.00000
2325.00,4.37704,20.059938,-0.000150,20.039283,0.9413,0.311,4.37704,0.00000
2326.00,4.37642,20.059978,-0.000150,20.039239,0.9413,0.311,4.37642,0.00000
2327.00,4.37569,20.060010,-0.000148,20.039206,0.9414,0.311,4.37569,0.00000
2328.00,4.37582,20.059988,-0.000148,20.039156,0.9414,0.311,4.37582,0.00000
2329.00,4.37673,20.059984,-0.000149,20.039125,0.9415,0.311,4.37673,0.00000
2330.00,4.37715,20.060007,-0.000151,20.039127,0.9415,0.311,4.37715,0.00000
2331.00,4.37738,20.060006,-0.000151,20.039171,0.9415,0.311,4.37738,0.00000
2332.00,4.37736,20.060020,-0.000154,20.039179,0.9416,0.311,4.37736,0.00000
2333.00,4.37791,20.060030,-0.000153,20.039166,0.9416,0.312,4.37791,0.00000
2334.00,4.37739,20.060063,-0.000155,20.039209,0.9416,0.312,4.37739,0.00000
2335.00,4.37714,20.060043,-0.000154,20.039188,0.9417,0.312,4.37714,0.00000
2336.00,4.37716,20.060113,-0.000157,20.039199,0.9417,0.312,4.37716,0.00000
2337.00,4.37692,20.060133,-0.000155,20.039200,0.9418,0.312,4.37692,0.00000
2338.00,4.37732,20.060227,-0.000155,20.039281,0.9419,0.312,4.37732,0.00000
2339.00,4.37686,20.060216,-0.000154,20.039194,0.9420,0.312,4.37686,0.00000
2340.00,4.37672,20.060303,-0.000152,20.039246,0.9421,0.312,4.37672,0.00000
2341.00,4.37706,20.060246,-0.000151,20.039172,0.9421,0.312,4.37706,0.00000
2342.00,4.37794,20.060230,-0.000155,20.039101,0.9422,0.312,4.37794,0.00000
2343.00,4.37768,20.060182,-0.000154,20.039034,0.9422,0.312,4.37768,0.00000
2344.00,4.37795,20.060193,-0.000151,20.039078,0.9423,0.312,4.37795,0.00000
2345.00,4.37783,20.060219,-0.000152,20.039057,0.9424,0.312,4.37783,0.00000
2346.00,4.37668,20.060309,-0.000151,20.039129,0.9424,0.312,4.37668,0.00000
2347.00,4.37597,20.060328,-0.000147,20.039171,0.9425,0.312,4.37597,0.00000
2348.00,4.37596,20.060384,-0.000150,20.039243,0.9425,0.312,4.37596,0.00000
2349.00,4.37608,20.060420,-0.000154,20.039203,0.9426,0.313,4.37608,0.00000
2350.00,4.37618,20.060322,-0.000154,20.039154,0.9426,0.313,4.37618,0.00000
2351.00,4.37723,20.060349,-0.000155,20.039118,0.9427,0.313,4.37723,0.00000
2352.00,4.37834,20.060422,-0.000159,20.039086,0.9427,0.313,4.37834,0.00000
2353.00,4.37774,20.060453,-0.000157,20.039009,0.9428,0.313,4.37774,0.00000
2354.00,4.37770,20.060444,-0.000153,20.039016,0.9428,0.313,4.37770,0.00000
2355.00,4.37769,20.060572,-0.000152,20.039053,0.9429,0.313,4.37769,0.00000
2356.00,4.37698,20.060591,-0.000152,20.039049,0.9430,0.313,4.37698,0.00000
2357.00,4.37674,20.060607,-0.000146,20.039086,0.9431,0.313,4.37674,0.00000
2358.00,4.37750,20.060542,-0.000144,20.039036,0.9431,0.313,4.37750,0.00000
2359.00,4.37776,20.060560,-0.000146,20.039012,0.9432,0.313,4.37776,0.00000
2360.00,4.37819,20.060522,-0.000147,20.038953,0.9432,0.313,4.37819,0.00000
2361.00,4.37878,20.060525,-0.000147,20.038973,0.9433,0.313,4.37878,0.00000
2362.00,4.37824,20.060492,-0.000151,20.038997,0.9433,0.313,4.37824,0.00000
2363.00,4.37815,20.060626,-0.000152,20.039112,0.9434,0.314,4.37815,0.00000
2364.00,4.37809,20.060610,-0.000151,20.039073,0.9435,0.314,4.37809,0.00000
2365.00,4.37775,20.060649,-0.000150,20.039092,0.9435,0.314,4.37775,0.00000
2366.00,4.37723,20.060678,-0.000151,20.039101,0.9436,0.314,4.37723,0.00000
2367.00,4.37735,20.060759,-0.000153,20.039118,0.9437,0.314,4.37735,0.00000
2368.00,4.37698,20.060729,-0.000155,20.039089,0.9437,0.314,4.37698,0.00000
2369.00,4.37600,20.060810,-0.000160,20.039181,0.9438,0.315,4.37600,0.00000
2370.00,4.37618,20.060801,-0.000159,20.039213,0.9439,0.315,4.37618,0.00000
2371.00,4.37611,20.060836,-0.000157,20.039214,0.9439,0.315,4.37611,0.00000
2372.00,4.37616,20.060840,-0.000152,20.039197,0.9440,0.314,4.37616,0.00000
2373.00,4.37646,20.060833,-0.000149,20.039189,0.9441,0.314,4.37646,0.00000
2374.00,4.37707,20.060881,-0.000145,20.039183,0.9441,0.314,4.37707,0.00000
2375.00,4.37690,20.060921,-0.000146,20.039187,0.9442,0.314,4.37690,0.00000
2376.00,4.37647,20.060866,-0.000146,20.039161,0.9443,0.314,4.37647,0.00000
2377.00,4.37636,20.060889,-0.000150,20.039151,0.9443,0.314,4.37636,0.00000
2378.00,4.37652,20.060911,-0.000150,20.039118,0.9444,0.315,4.37652,0.00000
2379.00,4.37674,20.060948,-0.000148,20.039163,0.9445,0.315,4.37674,0.00000
2380.00,4.37671,20.060989,-0.000147,20.039132,0.9446,0.315,4.37671,0.00000
2381.00,4.37668,20.061077,-0.000141,20.039139,0.9446,0.314,4.37668,0.00000
@13,2.5000,5.0, 2380.091 
2382.00,4.37668,20.061095,-0.000140,20.039151,0.9447,0.314,4.37668,0.00000
2383.00,4.37704,20.061136,-0.000141,20.039197,0.9447,0.314,4.37704,0.00000
2384.00,4.37564,20.061152,-0.000142,20.039108,0.9448,0.314,4.37564,0.00000
2385.00,4.37210,20.061213,-0.000142,20.039138,0.9449,0.314,4.37210,0.00000
2386.00,4.36594,20.061261,-0.000150,20.039204,0.9450,0.315,4.36594,0.00000
2387.00,4.35691,20.061342,-0.000151,20.039223,0.9450,0.315,4.35691,0.00000
2388.00,4.34535,20.061422,-0.000151,20.039258,0.9451,0.315,4.34535,0.00000
2389.00,4.33585,20.061449,-0.000155,20.039316,0.9452,0.315,4.33585,0.00000
2390.00,4.33109,20.061482,-0.000157,20.039328,0.9453,0.315,4.33109,0.00000
2391.00,4.33255,20.061511,-0.000154,20.039313,0.9454,0.315,4.33255,0.00000
2392.00,4.33748,20.061409,-0.000156,20.039178,0.9455,0.315,4.33748,0.00000
2393.00,4.34616,20.061312,-0.000158,20.039036,0.9455,0.316,4.34616,0.00000
2394.00,4.35555,20.061315,-0.000157,20.039000,0.9456,0.316,4.35555,0.00000
2395.00,4.36297,20.061294,-0.000154,20.039017,0.9457,0.316,4.36297,0.00000
2396.00,4.36714,20.061297,-0.000161,20.038960,0.9458,0.316,4.36714,0.00000
2397.00,4.36977,20.061336,-0.000161,20.038988,0.9459,0.316,4.36977,0.00000
2398.00,4.37108,20.061406,-0.000156,20.039031,0.9459,0.316,4.37108,0.00000
2399.00,4.37108,20.061415,-0.000154,20.039048,0.9460,0.316,4.37108,0.00000
2400.00,4.37115,20.061448,-0.000156,20.039064,0.9461,0.316,4.37115,0.00000
2401.00,4.37130,20.061424,-0.000153,20.039057,0.9462,0.316,4.37130,0.00000
2402.00,4.37255,20.061533,-0.000150,20.039118,0.9463,0.316,4.37255,0.00000
2403.00,4.37281,20.061578,-0.000152,20.039169,0.9463,0.316,4.37281,0.00000
2404.00,4.37337,20.061573,-0.000151,20.039174,0.9464,0.316,4.37337,0.00000
2405.00,4.37312,20.061608,-0.000149,20.039134,0.9465,0.316,4.37312,0.00000
2406.00,4.37290,20.061645,-0.000145,20.039156,0.9466,0.316,4.37290,0.00000
2407.00,4.37135,20.061656,-0.000144,20.039180,0.9467,0.316,4.37135,0.00000
2408.00,4.37148,20.061717,-0.000145,20.039239,0.9468,0.316,4.37148,0.00000
2409.00,4.37150,20.061776,-0.000147,20.039260,0.9469,0.316,4.37150,0.00000
2410.00,4.37175,20.061831,-0.000150,20.039322,0.9469,0.316,4.37175,0.00000
2411.00,4.37132,20.061847,-0.000153,20.039311,0.9470,0.316,4.37132,0.00000
2412.00,4.37197,20.061862,-0.000154,20.039329,0.9471,0.317,4.37197,0.00000
2413.00,4.37043,20.061770,-0.000156,20.039215,0.9472,0.317,4.37043,0.00000
2414.00,4.37038,20.061784,-0.000156,20.039178,0.9473,0.317,4.37038,0.00000
2415.00,4.37025,20.061701,-0.000155,20.039040,0.9474,0.317,4.37025,0.00000
2416.00,4.37145,20.061681,-0.000155,20.038993,0.9475,0.317,4.37145,0.00000
2417.00,4.37223,20.061657,-0.000156,20.038926,0.9476,0.317,4.37223,0.00000
2418.00,4.37359,20.061690,-0.000156,20.038919,0.9477,0.317,4.37359,0.00000
2419.00,4.37351,20.061698,-0.000152,20.038915,0.9477,0.317,4.37351,0.00000
2420.00,4.37309,20.061736,-0.000148,20.038959,0.9478,0.317,4.37309,0.00000
2421.00,4.37200,20.061804,-0.000144,20.039028,0.9479,0.317,4.37200,0.00000
2422.00,4.37168,20.061836,-0.000145,20.039050,0.9479,0.317,4.37168,0.00000
2423.00,4.37195,20.061882,-0.000147,20.039074,0.9480,0.317,4.37195,0.00000
2424.00,4.37205,20.061885,-0.000149,20.039083,0.9480,0.317,4.37205,0.00000
2425.00,4.37343,20.061923,-0.000151,20.039109,0.9481,0.317,4.37343,0.00000
2426.00,4.37506,20.061890,-0.000153,20.039089,0.9481,0.317,4.37506,0.00000
2427.00,4.37567,20.061892,-0.000152,20.039083,0.9482,0.317,4.37567,0.00000
2428.00,4.37507,20.061921,-0.000150,20.039087,0.9482,0.317,4.37507,0.00000
2429.00,4.37487,20.061929,-0.000150,20.039060,0.9483,0.317,4.37487,0.00000
2430.00,4.37490,20.061897,-0.000151,20.039022,0.9483,0.317,4.37490,0.00000
2431.00,4.37404,20.061937,-0.000153,20.039012,0.9483,0.318,4.37404,0.00000
2432.00,4.37390,20.062016,-0.000155,20.039126,0.9483,0.318,4.37390,0.00000
2433.00,4.37446,20.062001,-0.000156,20.039158,0.9483,0.318,4.37446,0.00000
2434.00,4.37485,20.062036,-0.000157,20.039187,0.9483,0.318,4.37485,0.00000
2435.00,4.37471,20.062101,-0.000157,20.039223,0.9484,0.318,4.37471,0.00000
2436.00,4.37424,20.062129,-0.000157,20.039258,0.9484,0.318,4.37424,0.00000
2437.00,4.37414,20.062044,-0.000155,20.039116,0.9484,0.318,4.37414,0.00000
2438.00,4.37381,20.062118,-0.000154,20.039134,0.9484,0.318,4.37381,0.00000
2439.00,4.37472,20.062141,-0.000155,20.039087,0.9485,0.318,4.37472,0.00000
2440.00,4.37481,20.062179,-0.000153,20.039084,0.9485,0.318,4.37481,0.00000
2441.00,4.37495,20.062240,-0.000149,20.039099,0.9485,0.318,4.37495,0.00000
2442.00,4.37413,20.062355,-0.000151,20.039173,0.9485,0.318,4.37413,0.00000
2443.00,4.37437,20.062395,-0.000152,20.039187,0.9485,0.318,4.37437,0.00000
2444.00,4.37318,20.062412,-0.000154,20.039211,0.9486,0.318,4.37318,0.00000
2445.00,4.37291,20.062401,-0.000156,20.039205,0.9486,0.319,4.37291,0.00000
2446.00,4.37297,20.062355,-0.000161,20.039144,0.9486,0.319,4.37297,0.00000
2447.00,4.37346,20.062278,-0.000159,20.039095,0.9487,0.319,4.37346,0.00000
2448.00,4.37352,20.062268,-0.000157,20.039055,0.9488,0.319,4.37352,0.00000
2449.00,4.37353,20.062256,-0.000155,20.039051,0.9488,0.319,4.37353,0.00000
2450.00,4.37425,20.062291,-0.000155,20.039100,0.9489,0.319,4.37425,0.00000
2451.00,4.37506,20.062317,-0.000156,20.039123,0.9489,0.319,4.37506,0.00000
2452.00,4.37537,20.062373,-0.000158,20.039189,0.9490,0.319,4.37537,0.00000
2453.00,4.37480,20.062352,-0.000161,20.039175,0.9490,0.319,4.37480,0.00000
2454.00,4.37491,20.062410,-0.000158,20.039191,0.9490,0.319,4.37491,0.00000
2455.00,4.37393,20.062413,-0.000155,20.039158,0.9491,0.319,4.37393,0.00000
2456.00,4.37428,20.062480,-0.000152,20.039233,0.9492,0.319,4.37428,0.00000
2457.00,4.37473,20.062536,-0.000152,20.039231,0.9492,0.319,4.37473,0.00000
2458.00,4.37648,20.062572,-0.000152,20.039250,0.9493,0.319,4.37648,0.00000
2459.00,4.37740,20.062607,-0.000154,20.039222,0.9493,0.319,4.37740,0.00000
2460.00,4.37808,20.062671,-0.000156,20.039226,0.9493,0.320,4.37808,0.00000
2461.00,4.37789,20.062659,-0.000157,20.039124,0.9494,0.320,4.37789,0.00000
2462.00,4.37642,20.062687,-0.000159,20.039126,0.9494,0.320,4.37642,0.00000
2463.00,4.37485,20.062803,-0.000158,20.039231,0.9495,0.320,4.37485,0.00000
2464.00,4.37454,20.062866,-0.000157,20.039291,0.9495,0.320,4.37454,0.00000
2465.00,4.37461,20.062842,-0.000157,20.039274,0.9496,0.320,4.37461,0.00000
2466.00,4.37368,20.062935,-0.000155,20.039396,0.9496,0.320,4.37368,0.00000
2467.00,4.37472,20.062938,-0.000150,20.039349,0.9497,0.320,4.37472,0.00000
2468.00,4.37535,20.062855,-0.000148,20.039238,0.9497,0.320,4.37535,0.00000
2469.00,4.37456,20.062815,-0.000148,20.039224,0.9497,0.320,4.37456,0.00000
2470.00,4.37405,20.062890,-0.000149,20.039303,0.9498,0.320,4.37405,0.00000
2471.00,4.37552,20.062907,-0.000150,20.039283,0.9498,0.320,4.37552,0.00000
2472.00,4.37514,20.062930,-0.000155,20.039277,0.9499,0.320,4.37514,0.00000
2473.00,4.37479,20.062952,-0.000156,20.039257,0.9500,0.320,4.37479,0.00000
2474.00,4.37488,20.062988,-0.000156,20.039247,0.9500,0.320,4.37488,0.00000
2475.00,4.37498,20.062976,-0.000158,20.039167,0.9501,0.321,4.37498,0.00000
2476.00,4.37393,20.062961,-0.000155,20.039149,0.9502,0.321,4.37393,0.00000
2477.00,4.37339,20.062971,-0.000153,20.039164,0.9502,0.321,4.37339,0.00000
2478.00,4.37288,20.062930,-0.000154,20.039087,0.9503,0.321,4.37288,0.00000
2479.00,4.37324,20.062971,-0.000152,20.039093,0.9503,0.320,4.37324,0.00000
2480.00,4.37374,20.062972,-0.000150,20.039107,0.9504,0.320,4.37374,0.00000
2481.00,4.37361,20.062994,-0.000152,20.039088,0.9505,0.320,4.37361,0.00000
2482.00,4.37419,20.063021,-0.000152,20.039099,0.9505,0.321,4.37419,0.00000
2483.00,4.37454,20.063114,-0.000152,20.039168,0.9506,0.321,4.37454,0.00000
2484.00,4.37370,20.063066,-0.000151,20.039115,0.9507,0.321,4.37370,0.00000
2485.00,4.37205,20.063120,-0.000153,20.039127,0.9507,0.321,4.37205,0.00000
2486.00,4.37138,20.063142,-0.000155,20.039094,0.9508,0.321,4.37138,0.00000
2487.00,4.37162,20.063141,-0.000153,20.039052,0.9508,0.321,4.37162,0.00000
2488.00,4.37238,20.063196,-0.000154,20.039102,0.9509,0.321,4.37238,0.00000
2489.00,4.37314,20.063219,-0.000156,20.039117,0.9509,0.321,4.37314,0.00000
2490.00,4.37418,20.063171,-0.000155,20.039064,0.9510,0.321,4.37418,0.00000
2491.00,4.37474,20.063154,-0.000157,20.039043,0.9511,0.322,4.37474,0.00000
2492.00,4.37416,20.063204,-0.000162,20.039072,0.9511,0.322,4.37416,0.00000
2493.00,4.37333,20.063209,-0.000163,20.039075,0.9512,0.322,4.37333,0.00000
2494.00,4.37300,20.063253,-0.000165,20.039090,0.9512,0.322,4.37300,0.00000
2495.00,4.37237,20.063294,-0.000168,20.039115,0.9513,0.322,4.37237,0.00000
2496.00,4.37306,20.063330,-0.000169,20.039161,0.9513,0.323,4.37306,0.00000
2497.00,4.37401,20.063294,-0.000166,20.039131,0.9513,0.322,4.37401,0.00000
2498.00,4.37405,20.063290,-0.000164,20.039065,0.9514,0.323,4.37405,0.00000
2499.00,4.37484,20.063334,-0.000166,20.039106,0.9515,0.323,4.37484,0.00000
2500.00,4.37584,20.063379,-0.000162,20.039118,0.9515,0.323,4.37584,0.00000
2501.00,4.37474,20.063421,-0.000159,20.039107,0.9516,0.323,4.37474,0.00000
2502.00,4.37445,20.063466,-0.000162,20.039121,0.9516,0.323,4.37445,0.00000
2503.00,4.37409,20.063523,-0.000160,20.039189,0.9517,0.323,4.37409,0.00000
2504.00,4.37268,20.063511,-0.000157,20.039117,0.9517,0.323,4.37268,0.00000
2505.00,4.37162,20.063592,-0.000157,20.039161,0.9518,0.323,4.37162,0.00000
2506.00,4.37242,20.063573,-0.000152,20.039130,0.9519,0.323,4.37242,0.00000
2507.00,4.37207,20.063619,-0.000147,20.039161,0.9519,0.322,4.37207,0.00000
2508.00,4.37264,20.063617,-0.000147,20.039163,0.9519,0.322,4.37264,0.00000
2509.00,4.37354,20.063680,-0.000150,20.039239,0.9520,0.323,4.37354,0.00000
2510.00,4.37440,20.063668,-0.000148,20.039189,0.9520,0.323,4.37440,0.00000
2511.00,4.37434,20.063623,-0.000151,20.039164,0.9521,0.323,4.37434,0.00000
2512.00,4.37454,20.063567,-0.000153,20.039124,0.9521,0.323,4.37454,0.00000
2513.00,4.37382,20.063638,-0.000154,20.039122,0.9522,0.323,4.37382,0.00000
2514.00,4.37379,20.063623,-0.000152,20.039089,0.9523,0.323,4.37379,0.00000
2515.00,4.37286,20.063592,-0.000154,20.039097,0.9523,0.323,4.37286,0.00000
2516.00,4.37206,20.063694,-0.000151,20.039132,0.9524,0.323,4.37206,0.00000
2517.00,4.37193,20.063767,-0.000151,20.039109,0.9525,0.323,4.37193,0.00000
2518.00,4.37205,20.063723,-0.000149,20.039067,0.9525,0.323,4.37205,0.00000
2519.00,4.37201,20.063778,-0.000148,20.039110,0.9526,0.323,4.37201,0.00000
2520.00,4.37264,20.063854,-0.000150,20.039164,0.9526,0.323,4.37264,0.00000
2521.00,4.37258,20.063880,-0.000151,20.039172,0.9527,0.323,4.37258,0.00000
2522.00,4.37182,20.063900,-0.000150,20.039189,0.9527,0.323,4.37182,0.00000
2523.00,4.37304,20.063937,-0.000149,20.039245,0.9528,0.323,4.37304,0.00000
2524.00,4.37281,20.063957,-0.000147,20.039253,0.9529,0.323,4.37281,0.00000
2525.00,4.37281,20.063923,-0.000143,20.039204,0.9529,0.323,4.37281,0.00000
2526.00,4.37319,20.063950,-0.000143,20.039192,0.9530,0.323,4.37319,0.00000
2527.00,4.37313,20.063966,-0.000141,20.039214,0.9530,0.323,4.37313,0.00000
2528.00,4.37200,20.063992,-0.000144,20.039159,0.9531,0.323,4.37200,0.00000
2529.00,4.37204,20.063960,-0.000150,20.039072,0.9532,0.323,4.37204,0.00000
2530.00,4.37213,20.064024,-0.000155,20.039111,0.9533,0.324,4.37213,0.00000
2531.00,4.37314,20.064074,-0.000154,20.039165,0.9534,0.324,4.37314,0.00000
2532.00,4.37403,20.064104,-0.000156,20.039204,0.9535,0.324,4.37403,0.00000
2533.00,4.37422,20.064092,-0.000157,20.039193,0.9536,0.324,4.37422,0.00000
2534.00,4.37441,20.064165,-0.000157,20.039267,0.9537,0.324,4.37441,0.00000
2535.00,4.37325,20.064156,-0.000158,20.039210,0.9537,0.324,4.37325,0.00000
2536.00,4.37215,20.064176,-0.000162,20.039196,0.9538,0.324,4.37215,0.00000
2537.00,4.37195,20.064193,-0.000167,20.039140,0.9538,0.325,4.37195,0.00000
2538.00,4.37267,20.064244,-0.000165,20.039190,0.9538,0.325,4.37267,0.00000
2539.00,4.37276,20.064175,-0.000164,20.039109,0.9539,0.325,4.37276,0.00000
2540.00,4.37388,20.064198,-0.000164,20.039123,0.9540,0.325,4.37388,0.00000
2541.00,4.37424,20.064169,-0.000161,20.039074,0.9541,0.325,4.37424,0.00000
2542.00,4.37319,20.064260,-0.000158,20.039111,0.9542,0.325,4.37319,0.00000
2543.00,4.37238,20.064235,-0.000156,20.039061,0.9543,0.325,4.37238,0.00000
2544.00,4.37240,20.064301,-0.000154,20.039066,0.9544,0.325,4.37240,0.00000
2545.00,4.37298,20.064310,-0.000153,20.039030,0.9545,0.325,4.37298,0.00000
2546.00,4.37246,20.064321,-0.000153,20.039063,0.9545,0.325,4.37246,0.00000
2547.00,4.37239,20.064326,-0.000155,20.039051,0.9546,0.325,4.37239,0.00000
2548.00,4.37140,20.064417,-0.000159,20.039086,0.9547,0.325,4.37140,0.00000
2549.00,4.37081,20.064424,-0.000162,20.039084,0.9547,0.325,4.37081,0.00000
2550.00,4.36940,20.064411,-0.000159,20.039061,0.9548,0.325,4.36940,0.00000
2551.00,4.37013,20.064442,-0.000160,20.039052,0.9549,0.325,4.37013,0.00000
2552.00,4.37072,20.064472,-0.000157,20.039064,0.9549,0.325,4.37072,0.00000
2553.00,4.37120,20.064410,-0.000155,20.038972,0.9550,0.325,4.37120,0.00000
2554.00,4.37168,20.064428,-0.000152,20.038976,0.9551,0.325,4.37168,0.00000
2555.00,4.37213,20.064464,-0.000154,20.038980,0.9552,0.325,4.37213,0.00000
2556.00,4.37086,20.064475,-0.000154,20.038936,0.9553,0.326,4.37086,0.00000
2557.00,4.37153,20.064383,-0.000154,20.038834,0.9553,0.326,4.37153,0.00000
2558.00,4.37238,20.064414,-0.000149,20.038877,0.9554,0.325,4.37238,0.00000
2559.00,4.37143,20.064444,-0.000150,20.038871,0.9554,0.325,4.37143,0.00000
2560.00,4.37117,20.064535,-0.000150,20.038946,0.9555,0.325,4.37117,0.00000
2561.00,4.37176,20.064574,-0.000148,20.038997,0.9556,0.325,4.37176,0.00000
2562.00,4.37155,20.064654,-0.000150,20.039015,0.9556,0.326,4.37155,0.00000
2563.00,4.37043,20.064691,-0.000157,20.038963,0.9557,0.326,4.37043,0.00000
2564.00,4.37050,20.064773,-0.000157,20.038969,0.9557,0.326,4.37050,0.00000
2565.00,4.37096,20.064748,-0.000159,20.038886,0.9558,0.326,4.37096,0.00000
2566.00,4.37161,20.064759,-0.000158,20.038826,0.9558,0.326,4.37161,0.00000
2567.00,4.37125,20.064767,-0.000159,20.038860,0.9559,0.326,4.37125,0.00000
2568.00,4.37159,20.064823,-0.000156,20.038923,0.9559,0.326,4.37159,0.00000
2569.00,4.37188,20.064796,-0.000157,20.038891,0.9560,0.326,4.37188,0.00000
2570.00,4.37186,20.064835,-0.000154,20.038939,0.9560,0.326,4.37186,0.00000
2571.00,4.37175,20.064791,-0.000158,20.038897,0.9561,0.326,4.37175,0.00000
2572.00,4.37203,20.064827,-0.000158,20.038912,0.9561,0.327,4.37203,0.00000
2573.00,4.37233,20.064840,-0.000159,20.038937,0.9562,0.327,4.37233,0.00000
2574.00,4.37225,20.064814,-0.000157,20.038929,0.9562,0.327,4.37225,0.00000
2575.00,4.37172,20.064811,-0.000157,20.038895,0.9563,0.327,4.37172,0.00000
2576.00,4.37098,20.064919,-0.000154,20.038943,0.9563,0.326,4.37098,0.00000
2577.00,4.37013,20.064937,-0.000154,20.038917,0.9564,0.326,4.37013,0.00000
2578.00,4.37019,20.064984,-0.000155,20.038926,0.9564,0.327,4.37019,0.00000
2579.00,4.36992,20.065053,-0.000157,20.038984,0.9564,0.327,4.36992,0.00000
2580.00,4.36994,20.065092,-0.000157,20.038986,0.9565,0.327,4.36994,0.00000
2581.00,4.37016,20.065116,-0.000159,20.039004,0.9565,0.327,4.37016,0.00000
2582.00,4.37004,20.065158,-0.000157,20.039011,0.9565,0.327,4.37004,0.00000
@14,2.5000,5.0, 2580.069 
2583.00,4.36965,20.065148,-0.000155,20.038982,0.9565,0.327,4.36965,0.00000
2584.00,4.36857,20.065232,-0.000156,20.038997,0.9565,0.327,4.36857,0.00000
2585.00,4.36496,20.065203,-0.000155,20.038976,0.9566,0.327,4.36496,0.00000
2586.00,4.35923,20.065157,-0.000155,20.038961,0.9566,0.327,4.35923,0.00000
2587.00,4.35130,20.065155,-0.000158,20.038954,0.9565,0.327,4.35130,0.00000
2588.00,4.34179,20.065137,-0.000157,20.038919,0.9566,0.327,4.34179,0.00000
2589.00,4.33350,20.065145,-0.000156,20.038923,0.9565,0.327,4.33350,0.00000
2590.00,4.33017,20.065167,-0.000157,20.038931,0.9565,0.327,4.33017,0.00000
2591.00,4.33126,20.065197,-0.000157,20.038971,0.9565,0.327,4.33126,0.00000
2592.00,4.33687,20.065132,-0.000155,20.038934,0.9565,0.327,4.33687,0.00000
2593.00,4.34468,20.065186,-0.000157,20.038957,0.9565,0.327,4.34468,0.00000
2594.00,4.35361,20.065220,-0.000159,20.038972,0.9565,0.328,4.35361,0.00000
2595.00,4.36037,20.065267,-0.000160,20.038997,0.9565,0.328,4.36037,0.00000
2596.00,4.36482,20.065293,-0.000161,20.038967,0.9565,0.328,4.36482,0.00000
2597.00,4.36764,20.065442,-0.000162,20.039073,0.9565,0.328,4.36764,0.00000
2598.00,4.36908,20.065439,-0.000160,20.039071,0.9564,0.328,4.36908,0.00000
2599.00,4.37063,20.065375,-0.000160,20.039008,0.9564,0.328,4.37063,0.00000
2600.00,4.37067,20.065389,-0.000159,20.038997,0.9565,0.328,4.37067,0.00000
2601.00,4.36976,20.065411,-0.000159,20.039032,0.9565,0.328,4.36976,0.00000
2602.00,4.36874,20.065363,-0.000161,20.038993,0.9565,0.328,4.36874,0.00000
2603.00,4.36841,20.065397,-0.000165,20.039035,0.9564,0.329,4.36841,0.00000
2604.00,4.36735,20.065467,-0.000165,20.039120,0.9564,0.329,4.36735,0.00000
2605.00,4.36717,20.065522,-0.000163,20.039195,0.9564,0.329,4.36717,0.00000
2606.00,4.36696,20.065542,-0.000160,20.039170,0.9564,0.329,4.36696,0.00000
2607.00,4.36707,20.065529,-0.000155,20.039113,0.9563,0.329,4.36707,0.00000
2608.00,4.36759,20.065510,-0.000152,20.039036,0.9563,0.329,4.36759,0.00000
2609.00,4.36701,20.065465,-0.000147,20.038935,0.9563,0.328,4.36701,0.00000
2610.00,4.36694,20.065439,-0.000148,20.038862,0.9563,0.328,4.36694,0.00000
2611.00,4.36743,20.065476,-0.000148,20.038867,0.9562,0.328,4.36743,0.00000
2612.00,4.36825,20.065567,-0.000150,20.038930,0.9562,0.329,4.36825,0.00000
2613.00,4.36796,20.065635,-0.000149,20.038968,0.9562,0.329,4.36796,0.00000
2614.00,4.36920,20.065662,-0.000148,20.038984,0.9562,0.329,4.36920,0.00000
2615.00,4.36866,20.065599,-0.000147,20.038952,0.9562,0.329,4.36866,0.00000
2616.00,4.36930,20.065643,-0.000148,20.038938,0.9562,0.329,4.36930,0.00000
2617.00,4.36936,20.065616,-0.000146,20.038918,0.9562,0.329,4.36936,0.00000
2618.00,4.37005,20.065644,-0.000149,20.038922,0.9561,0.329,4.37005,0.00000
2619.00,4.36931,20.065679,-0.000154,20.038936,0.9561,0.329,4.36931,0.00000
2620.00,4.37062,20.065803,-0.000156,20.039016,0.9561,0.329,4.37062,0.00000
2621.00,4.37267,20.065780,-0.000158,20.038968,0.9560,0.329,4.37267,0.00000
2622.00,4.37476,20.065782,-0.000160,20.038941,0.9560,0.330,4.37476,0.00000
2623.00,4.37681,20.065799,-0.000158,20.038956,0.9560,0.330,4.37681,0.00000
2624.00,4.37856,20.065803,-0.000152,20.038942,0.9560,0.330,4.37856,0.00000
2625.00,4.37848,20.065841,-0.000150,20.038946,0.9560,0.329,4.37848,0.00000
2626.00,4.37653,20.065842,-0.000148,20.038962,0.9559,0.329,4.37653,0.00000
2627.00,4.37447,20.065907,-0.000147,20.039024,0.9559,0.329,4.37447,0.00000
2628.00,4.37253,20.065950,-0.000146,20.039050,0.9559,0.329,4.37253,0.00000
2629.00,4.37134,20.065931,-0.000152,20.039029,0.9559,0.330,4.37134,0.00000
2630.00,4.37055,20.065913,-0.000155,20.038985,0.9559,0.330,4.37055,0.00000
2631.00,4.36969,20.065938,-0.000154,20.039018,0.9559,0.330,4.36969,0.00000
2632.00,4.36885,20.065945,-0.000153,20.038990,0.9559,0.330,4.36885,0.00000
2633.00,4.36835,20.065944,-0.000153,20.038970,0.9560,0.330,4.36835,0.00000
2634.00,4.36762,20.066017,-0.000151,20.038964,0.9560,0.330,4.36762,0.00000
2635.00,4.36840,20.065995,-0.000151,20.038932,0.9560,0.330,4.36840,0.00000
2636.00,4.36940,20.066049,-0.000152,20.038969,0.9560,0.330,4.36940,0.00000
2637.00,4.36962,20.066057,-0.000153,20.038982,0.9560,0.330,4.36962,0.00000
2638.00,4.36957,20.066073,-0.000152,20.039038,0.9561,0.330,4.36957,0.00000
2639.00,4.36943,20.066099,-0.000153,20.039043,0.9561,0.330,4.36943,0.00000
2640.00,4.36884,20.066203,-0.000146,20.039097,0.9561,0.330,4.36884,0.00000
2641.00,4.36858,20.066217,-0.000142,20.039073,0.9562,0.330,4.36858,0.00000
2642.00,4.36858,20.066246,-0.000140,20.039060,0.9562,0.330,4.36858,0.00000
2643.00,4.36783,20.066227,-0.000141,20.039026,0.9563,0.330,4.36783,0.00000
2644.00,4.36746,20.066278,-0.000140,20.039164,0.9564,0.330,4.36746,0.00000
2645.00,4.36763,20.066270,-0.000145,20.039154,0.9564,0.330,4.36763,0.00000
2646.00,4.36747,20.066335,-0.000147,20.039187,0.9565,0.330,4.36747,0.00000
2647.00,4.36680,20.066380,-0.000151,20.039181,0.9566,0.330,4.36680,0.00000
2648.00,4.36694,20.066397,-0.000153,20.039110,0.9567,0.330,4.36694,0.00000
2649.00,4.36713,20.066445,-0.000157,20.039065,0.9567,0.330,4.36713,0.00000
2650.00,4.36668,20.066479,-0.000157,20.039080,0.9568,0.331,4.36668,0.00000
2651.00,4.36754,20.066384,-0.000159,20.038946,0.9569,0.331,4.36754,0.00000
2652.00,4.36858,20.066409,-0.000157,20.038951,0.9570,0.331,4.36858,0.00000
2653.00,4.36918,20.066453,-0.000157,20.038970,0.9571,0.331,4.36918,0.00000
2654.00,4.36965,20.066407,-0.000154,20.038909,0.9572,0.331,4.36965,0.00000
2655.00,4.36966,20.066402,-0.000152,20.038865,0.9573,0.331,4.36966,0.00000
2656.00,4.36795,20.066475,-0.000150,20.038962,0.9574,0.331,4.36795,0.00000
2657.00,4.36835,20.066495,-0.000153,20.038992,0.9575,0.331,4.36835,0.00000
2658.00,4.36855,20.066554,-0.000151,20.039062,0.9576,0.331,4.36855,0.00000
2659.00,4.36899,20.066511,-0.000151,20.039048,0.9577,0.331,4.36899,0.00000
2660.00,4.36879,20.066516,-0.000151,20.039069,0.9578,0.331,4.36879,0.00000
2661.00,4.36843,20.066516,-0.000152,20.039054,0.9579,0.331,4.36843,0.00000
2662.00,4.36810,20.066500,-0.000150,20.039015,0.9580,0.331,4.36810,0.00000
2663.00,4.36749,20.066466,-0.000151,20.038904,0.9581,0.331,4.36749,0.00000
2664.00,4.36625,20.066591,-0.000154,20.038993,0.9582,0.331,4.36625,0.00000
2665.00,4.36671,20.066625,-0.000156,20.038989,0.9583,0.331,4.36671,0.00000
2666.00,4.36803,20.066654,-0.000153,20.038976,0.9584,0.331,4.36803,0.00000
2667.00,4.36834,20.066666,-0.000155,20.038987,0.9585,0.331,4.36834,0.00000
2668.00,4.36870,20.066679,-0.000156,20.039020,0.9586,0.331,4.36870,0.00000
2669.00,4.36902,20.066675,-0.000155,20.038967,0.9587,0.331,4.36902,0.00000
2670.00,4.36899,20.066710,-0.000155,20.039001,0.9588,0.331,4.36899,0.00000
2671.00,4.36797,20.066773,-0.000159,20.039055,0.9589,0.332,4.36797,0.00000
2672.00,4.36737,20.066786,-0.000156,20.039038,0.9590,0.332,4.36737,0.00000
2673.00,4.36720,20.066817,-0.000156,20.039051,0.9591,0.332,4.36720,0.00000
2674.00,4.36729,20.066836,-0.000154,20.039058,0.9592,0.332,4.36729,0.00000
2675.00,4.36672,20.066782,-0.000153,20.039001,0.9592,0.332,4.36672,0.00000
2676.00,4.36743,20.066758,-0.000153,20.038966,0.9593,0.332,4.36743,0.00000
2677.00,4.36743,20.066838,-0.000152,20.039008,0.9594,0.332,4.36743,0.00000
2678.00,4.36765,20.066835,-0.000153,20.038998,0.9595,0.332,4.36765,0.00000
2679.00,4.36797,20.066824,-0.000154,20.038954,0.9596,0.332,4.36797,0.00000
2680.00,4.36827,20.066913,-0.000151,20.038951,0.9596,0.332,4.36827,0.00000
2681.00,4.36802,20.066957,-0.000151,20.038912,0.9597,0.332,4.36802,0.00000
2682.00,4.36746,20.066896,-0.000154,20.038798,0.9598,0.332,4.36746,0.00000
2683.00,4.36651,20.066991,-0.000154,20.038860,0.9598,0.332,4.36651,0.00000
2684.00,4.36595,20.066967,-0.000153,20.038863,0.9599,0.332,4.36595,0.00000
2685.00,4.36609,20.066955,-0.000155,20.038861,0.9599,0.332,4.36609,0.00000
2686.00,4.36650,20.066948,-0.000155,20.038883,0.9599,0.332,4.36650,0.00000
2687.00,4.36713,20.066959,-0.000150,20.038972,0.9600,0.332,4.36713,0.00000
2688.00,4.36752,20.066926,-0.000153,20.038929,0.9600,0.332,4.36752,0.00000
2689.00,4.36727,20.066900,-0.000151,20.038885,0.9600,0.332,4.36727,0.00000
2690.00,4.36681,20.066933,-0.000150,20.038939,0.9601,0.332,4.36681,0.00000
2691.00,4.36614,20.066940,-0.000149,20.038917,0.9601,0.332,4.36614,0.00000
2692.00,4.36623,20.066989,-0.000152,20.038895,0.9601,0.332,4.36623,0.00000
2693.00,4.36657,20.066997,-0.000149,20.038876,0.9602,0.332,4.36657,0.00000
2694.00,4.36694,20.067043,-0.000151,20.038870,0.9602,0.332,4.36694,0.00000
2695.00,4.36630,20.067012,-0.000154,20.038832,0.9602,0.332,4.36630,0.00000
2696.00,4.36666,20.066989,-0.000156,20.038789,0.9603,0.333,4.36666,0.00000
2697.00,4.36652,20.067003,-0.000155,20.038791,0.9604,0.333,4.36652,0.00000
2698.00,4.36625,20.067089,-0.000155,20.038842,0.9604,0.333,4.36625,0.00000
2699.00,4.36589,20.067085,-0.000157,20.038822,0.9605,0.333,4.36589,0.00000
2700.00,4.36659,20.067139,-0.000155,20.038841,0.9605,0.333,4.36659,0.00000
2701.00,4.36676,20.067228,-0.000156,20.038925,0.9605,0.333,4.36676,0.00000
2702.00,4.36736,20.067278,-0.000159,20.038949,0.9605,0.333,4.36736,0.00000
2703.00,4.36741,20.067233,-0.000160,20.038918,0.9605,0.333,4.36741,0.00000
2704.00,4.36793,20.067361,-0.000157,20.039018,0.9606,0.333,4.36793,0.00000
2705.00,4.36794,20.067428,-0.000155,20.039043,0.9606,0.333,4.36794,0.00000
2706.00,4.36760,20.067464,-0.000153,20.039040,0.9606,0.333,4.36760,0.00000
2707.00,4.36711,20.067539,-0.000152,20.039102,0.9606,0.333,4.36711,0.00000
2708.00,4.36705,20.067564,-0.000153,20.039129,0.9607,0.333,4.36705,0.00000
2709.00,4.36718,20.067605,-0.000153,20.039180,0.9607,0.333,4.36718,0.00000
2710.00,4.36751,20.067577,-0.000153,20.039106,0.9607,0.333,4.36751,0.00000
2711.00,4.36785,20.067547,-0.000154,20.039091,0.9608,0.333,4.36785,0.00000
2712.00,4.36741,20.067513,-0.000153,20.039036,0.9608,0.333,4.36741,0.00000
2713.00,4.36727,20.067502,-0.000155,20.038996,0.9608,0.333,4.36727,0.00000
2714.00,4.36699,20.067480,-0.000158,20.038904,0.9608,0.334,4.36699,0.00000
2715.00,4.36667,20.067545,-0.000161,20.038994,0.9609,0.334,4.36667,0.00000
2716.00,4.36643,20.067562,-0.000161,20.038983,0.9609,0.334,4.36643,0.00000
2717.00,4.36661,20.067530,-0.000159,20.038915,0.9609,0.334,4.36661,0.00000
2718.00,4.36724,20.067596,-0.000158,20.038945,0.9609,0.334,4.36724,0.00000
2719.00,4.36702,20.067609,-0.000157,20.038972,0.9609,0.334,4.36702,0.00000
2720.00,4.36753,20.067544,-0.000156,20.038894,0.9609,0.334,4.36753,0.00000
2721.00,4.36751,20.067584,-0.000157,20.038887,0.9609,0.334,4.36751,0.00000
2722.00,4.36745,20.067590,-0.000162,20.038911,0.9609,0.335,4.36745,0.00000
2723.00,4.36651,20.067593,-0.000163,20.038901,0.9609,0.335,4.36651,0.00000
2724.00,4.36661,20.067668,-0.000163,20.038913,0.9610,0.335,4.36661,0.00000
2725.00,4.36666,20.067729,-0.000165,20.038931,0.9610,0.335,4.36666,0.00000
2726.00,4.36716,20.067720,-0.000164,20.038918,0.9610,0.335,4.36716,0.00000
2727.00,4.36727,20.067741,-0.000165,20.038847,0.9610,0.335,4.36727,0.00000
2728.00,4.36734,20.067790,-0.000164,20.038859,0.9610,0.335,4.36734,0.00000
2729.00,4.36748,20.067786,-0.000167,20.038874,0.9610,0.335,4.36748,0.00000
2730.00,4.36703,20.067848,-0.000169,20.038904,0.9611,0.335,4.36703,0.00000
2731.00,4.36649,20.067842,-0.000168,20.038884,0.9611,0.335,4.36649,0.00000
2732.00,4.36644,20.067913,-0.000167,20.038945,0.9611,0.335,4.36644,0.00000
2733.00,4.36647,20.067907,-0.000164,20.038924,0.9611,0.335,4.36647,0.00000
2734.00,4.36610,20.067826,-0.000159,20.038859,0.9611,0.335,4.36610,0.00000
2735.00,4.36587,20.067868,-0.000158,20.038886,0.9612,0.335,4.36587,0.00000
2736.00,4.36615,20.067959,-0.000160,20.038945,0.9612,0.335,4.36615,0.00000
2737.00,4.36593,20.067934,-0.000160,20.038951,0.9612,0.335,4.36593,0.00000
2738.00,4.36638,20.067917,-0.000159,20.038889,0.9612,0.336,4.36638,0.00000
2739.00,4.36725,20.067962,-0.000164,20.038885,0.9612,0.336,4.36725,0.00000
2740.00,4.36806,20.067898,-0.000161,20.038825,0.9613,0.336,4.36806,0.00000
2741.00,4.36803,20.067884,-0.000160,20.038781,0.9613,0.336,4.36803,0.00000
2742.00,4.36865,20.067922,-0.000158,20.038761,0.9613,0.336,4.36865,0.00000
2743.00,4.36855,20.067956,-0.000159,20.038807,0.9614,0.336,4.36855,0.00000
2744.00,4.36794,20.067957,-0.000156,20.038722,0.9614,0.336,4.36794,0.00000
2745.00,4.36838,20.067968,-0.000155,20.038682,0.9614,0.336,4.36838,0.00000
2746.00,4.36768,20.068010,-0.000155,20.038696,0.9614,0.336,4.36768,0.00000
2747.00,4.36622,20.068019,-0.000157,20.038697,0.9615,0.336,4.36622,0.00000
2748.00,4.36570,20.067974,-0.000158,20.038650,0.9615,0.336,4.36570,0.00000
2749.00,4.36607,20.068055,-0.000156,20.038764,0.9615,0.336,4.36607,0.00000
2750.00,4.36557,20.068076,-0.000154,20.038776,0.9615,0.336,4.36557,0.00000
2751.00,4.36589,20.068090,-0.000155,20.038792,0.9615,0.336,4.36589,0.00000
2752.00,4.36713,20.068128,-0.000155,20.038815,0.9616,0.336,4.36713,0.00000
2753.00,4.36765,20.068258,-0.000154,20.038902,0.9616,0.336,4.36765,0.00000
2754.00,4.36644,20.068250,-0.000158,20.038875,0.9616,0.336,4.36644,0.00000
2755.00,4.36442,20.068350,-0.000160,20.038975,0.9616,0.337,4.36442,0.00000
2756.00,4.36335,20.068377,-0.000161,20.038993,0.9617,0.337,4.36335,0.00000
2757.00,4.36248,20.068402,-0.000159,20.039032,0.9617,0.337,4.36248,0.00000
2758.00,4.36219,20.068396,-0.000160,20.039005,0.9617,0.337,4.36219,0.00000
2759.00,4.36346,20.068444,-0.000159,20.039047,0.9617,0.337,4.36346,0.00000
2760.00,4.36479,20.068412,-0.000157,20.039006,0.9617,0.337,4.36479,0.00000
2761.00,4.36573,20.068380,-0.000153,20.038953,0.9617,0.337,4.36573,0.00000
2762.00,4.36601,20.068428,-0.000153,20.038908,0.9618,0.337,4.36601,0.00000
2763.00,4.36577,20.068446,-0.000152,20.038886,0.9618,0.337,4.36577,0.00000
2764.00,4.36479,20.068444,-0.000152,20.038816,0.9618,0.337,4.36479,0.00000
2765.00,4.36490,20.068498,-0.000152,20.038805,0.9619,0.337,4.36490,0.00000
2766.00,4.36494,20.068546,-0.000157,20.038777,0.9619,0.337,4.36494,0.00000
2767.00,4.36430,20.068534,-0.000159,20.038776,0.9620,0.337,4.36430,0.00000
2768.00,4.36467,20.068618,-0.000158,20.038865,0.9620,0.337,4.36467,0.00000
2769.00,4.36558,20.068617,-0.000158,20.038897,0.9621,0.337,4.36558,0.00000
2770.00,4.36550,20.068647,-0.000159,20.038964,0.9622,0.337,4.36550,0.00000
2771.00,4.36527,20.068722,-0.000156,20.039073,0.9622,0.337,4.36527,0.00000
2772.00,4.36564,20.068740,-0.000154,20.039130,0.9623,0.337,4.36564,0.00000
2773.00,4.36520,20.068692,-0.000158,20.039054,0.9624,0.337,4.36520,0.00000
2774.00,4.36480,20.068769,-0.000160,20.039103,0.9625,0.337,4.36480,0.00000
2775.00,4.36477,20.068759,-0.000164,20.039050,0.9625,0.338,4.36477,0.00000
2776.00,4.36582,20.068754,-0.000164,20.039033,0.9626,0.338,4.36582,0.00000
2777.00,4.36597,20.068775,-0.000165,20.038987,0.9627,0.338,4.36597,0.00000
2778.00,4.36568,20.068770,-0.000164,20.039002,0.9628,0.338,4.36568,0.00000
2779.00,4.36521,20.068733,-0.000161,20.038920,0.9629,0.338,4.36521,0.00000
2780.00,4.36530,20.068711,-0.000158,20.038880,0.9630,0.338,4.36530,0.00000
2781.00,4.36525,20.068700,-0.000159,20.038882,0.9631,0.338,4.36525,0.00000
2782.00,4.36580,20.068689,-0.000161,20.038869,0.9632,0.338,4.36580,0.00000
@15,2.5000,5.0, 2780.106 
2783.00,4.36609,20.068706,-0.000161,20.038851,0.9633,0.338,4.36609,0.00000
2784.00,4.36515,20.068764,-0.000162,20.038887,0.9634,0.338,4.36515,0.00000
2785.00,4.36123,20.068906,-0.000164,20.039009,0.9635,0.339,4.36123,0.00000
2786.00,4.35441,20.068953,-0.000164,20.039041,0.9636,0.339,4.35441,0.00000
2787.00,4.34674,20.069016,-0.000162,20.039095,0.9637,0.339,4.34674,0.00000
2788.00,4.33725,20.069067,-0.000161,20.039104,0.9638,0.339,4.33725,0.00000
2789.00,4.32889,20.069033,-0.000160,20.039016,0.9639,0.339,4.32889,0.00000
2790.00,4.32504,20.068995,-0.000158,20.038911,0.9640,0.339,4.32504,0.00000
2791.00,4.32589,20.068959,-0.000156,20.038797,0.9641,0.339,4.32589,0.00000
2792.00,4.33051,20.068962,-0.000159,20.038741,0.9641,0.339,4.33051,0.00000
2793.00,4.33923,20.068995,-0.000162,20.038769,0.9642,0.339,4.33923,0.00000
2794.00,4.34722,20.069076,-0.000161,20.038856,0.9643,0.339,4.34722,0.00000
2795.00,4.35362,20.069107,-0.000162,20.038905,0.9644,0.339,4.35362,0.00000
2796.00,4.35809,20.069169,-0.000159,20.038953,0.9644,0.339,4.35809,0.00000
2797.00,4.36004,20.069147,-0.000153,20.038949,0.9645,0.339,4.36004,0.00000
2798.00,4.36153,20.069221,-0.000149,20.038975,0.9646,0.339,4.36153,0.00000
2799.00,4.36309,20.069248,-0.000150,20.039001,0.9646,0.339,4.36309,0.00000
2800.00,4.36436,20.069219,-0.000149,20.038970,0.9647,0.339,4.36436,0.00000
2801.00,4.36510,20.069253,-0.000152,20.039015,0.9648,0.339,4.36510,0.00000
2802.00,4.36598,20.069304,-0.000154,20.039081,0.9649,0.339,4.36598,0.00000
2803.00,4.36561,20.069229,-0.000157,20.039039,0.9649,0.339,4.36561,0.00000
2804.00,4.36472,20.069225,-0.000159,20.039043,0.9650,0.339,4.36472,0.00000
2805.00,4.36380,20.069262,-0.000162,20.039066,0.9650,0.340,4.36380,0.00000
2806.00,4.36276,20.069234,-0.000159,20.038997,0.9650,0.340,4.36276,0.00000
2807.00,4.36211,20.069273,-0.000158,20.038964,0.9650,0.340,4.36211,0.00000
2808.00,4.36098,20.069273,-0.000158,20.038943,0.9650,0.340,4.36098,0.00000
2809.00,4.36141,20.069268,-0.000158,20.038926,0.9651,0.340,4.36141,0.00000
2810.00,4.36207,20.069271,-0.000156,20.038875,0.9651,0.340,4.36207,0.00000
2811.00,4.36260,20.069270,-0.000160,20.038891,0.9652,0.340,4.36260,0.00000
2812.00,4.36295,20.069263,-0.000162,20.038867,0.9652,0.340,4.36295,0.00000
2813.00,4.36341,20.069357,-0.000158,20.038902,0.9652,0.340,4.36341,0.00000
2814.00,4.36331,20.069416,-0.000159,20.038897,0.9653,0.340,4.36331,0.00000
2815.00,4.36333,20.069461,-0.000162,20.038941,0.9653,0.340,4.36333,0.00000
2816.00,4.36376,20.069529,-0.000160,20.038975,0.9654,0.340,4.36376,0.00000
2817.00,4.36349,20.069618,-0.000158,20.039021,0.9654,0.340,4.36349,0.00000
2818.00,4.36419,20.069572,-0.000161,20.039012,0.9655,0.340,4.36419,0.00000
2819.00,4.36417,20.069637,-0.000161,20.039098,0.9655,0.340,4.36417,0.00000
2820.00,4.36258,20.069616,-0.000159,20.039044,0.9656,0.340,4.36258,0.00000
2821.00,4.36166,20.069612,-0.000161,20.039018,0.9656,0.340,4.36166,0.00000
2822.00,4.36203,20.069632,-0.000161,20.039013,0.9657,0.340,4.36203,0.00000
2823.00,4.36173,20.069681,-0.000162,20.038984,0.9657,0.341,4.36173,0.00000
2824.00,4.36224,20.069678,-0.000162,20.038943,0.9658,0.341,4.36224,0.00000
2825.00,4.36378,20.069714,-0.000161,20.038943,0.9658,0.341,4.36378,0.00000
2826.00,4.36456,20.069747,-0.000160,20.038911,0.9659,0.341,4.36456,0.00000
2827.00,4.36393,20.069742,-0.000160,20.038872,0.9659,0.341,4.36393,0.00000
2828.00,4.36310,20.069737,-0.000157,20.038826,0.9659,0.341,4.36310,0.00000
2829.00,4.36308,20.069689,-0.000158,20.038785,0.9659,0.341,4.36308,0.00000
2830.00,4.36288,20.069694,-0.000157,20.038793,0.9659,0.341,4.36288,0.00000
2831.00,4.36236,20.069718,-0.000160,20.038819,0.9660,0.341,4.36236,0.00000
2832.00,4.36281,20.069728,-0.000161,20.038868,0.9660,0.341,4.36281,0.00000
2833.00,4.36329,20.069732,-0.000161,20.038906,0.9660,0.341,4.36329,0.00000
2834.00,4.36253,20.069767,-0.000160,20.038938,0.9661,0.341,4.36253,0.00000
2835.00,4.36257,20.069823,-0.000160,20.038980,0.9661,0.341,4.36257,0.00000
2836.00,4.36269,20.069812,-0.000158,20.038980,0.9661,0.341,4.36269,0.00000
2837.00,4.36245,20.069843,-0.000156,20.038939,0.9662,0.341,4.36245,0.00000
2838.00,4.36221,20.069884,-0.000154,20.038974,0.9662,0.341,4.36221,0.00000
2839.00,4.36293,20.069897,-0.000153,20.038965,0.9662,0.341,4.36293,0.00000
2840.00,4.36294,20.069906,-0.000156,20.038965,0.9662,0.341,4.36294,0.00000
2841.00,4.36383,20.070036,-0.000157,20.039048,0.9662,0.341,4.36383,0.00000
2842.00,4.36447,20.070060,-0.000156,20.039083,0.9662,0.341,4.36447,0.00000
2843.00,4.36572,20.070092,-0.000160,20.039048,0.9662,0.342,4.36572,0.00000
2844.00,4.36565,20.070224,-0.000160,20.039098,0.9662,0.342,4.36565,0.00000
2845.00,4.36480,20.070224,-0.000156,20.039087,0.9662,0.342,4.36480,0.00000
2846.00,4.36369,20.070122,-0.000159,20.039031,0.9662,0.342,4.36369,0.00000
2847.00,4.36294,20.070128,-0.000164,20.039009,0.9662,0.342,4.36294,0.00000
2848.00,4.36139,20.070174,-0.000164,20.039075,0.9662,0.342,4.36139,0.00000
2849.00,4.36129,20.070059,-0.000164,20.038943,0.9662,0.342,4.36129,0.00000
2850.00,4.36276,20.070093,-0.000164,20.038907,0.9662,0.342,4.36276,0.00000
2851.00,4.36313,20.070152,-0.000163,20.038890,0.9662,0.342,4.36313,0.00000
2852.00,4.36302,20.070164,-0.000160,20.038896,0.9662,0.342,4.36302,0.00000
2853.00,4.36319,20.070154,-0.000158,20.038820,0.9662,0.342,4.36319,0.00000
2854.00,4.36364,20.070269,-0.000157,20.038900,0.9663,0.342,4.36364,0.00000
2855.00,4.36277,20.070262,-0.000158,20.038884,0.9663,0.342,4.36277,0.00000
2856.00,4.36225,20.070281,-0.000157,20.038864,0.9662,0.342,4.36225,0.00000
2857.00,4.36276,20.070286,-0.000157,20.038824,0.9662,0.342,4.36276,0.00000
2858.00,4.36278,20.070357,-0.000159,20.038889,0.9662,0.342,4.36278,0.00000
2859.00,4.36214,20.070341,-0.000158,20.038849,0.9662,0.342,4.36214,0.00000
2860.00,4.36180,20.070379,-0.000161,20.038872,0.9662,0.343,4.36180,0.00000
2861.00,4.36218,20.070433,-0.000160,20.038956,0.9662,0.343,4.36218,0.00000
2862.00,4.36138,20.070382,-0.000161,20.038934,0.9662,0.343,4.36138,0.00000
2863.00,4.36168,20.070345,-0.000159,20.038895,0.9661,0.343,4.36168,0.00000
2864.00,4.36213,20.070352,-0.000160,20.038920,0.9661,0.343,4.36213,0.00000
2865.00,4.36303,20.070378,-0.000159,20.038947,0.9661,0.343,4.36303,0.00000
2866.00,4.36286,20.070393,-0.000159,20.038896,0.9660,0.343,4.36286,0.00000
2867.00,4.36305,20.070529,-0.000163,20.039005,0.9660,0.343,4.36305,0.00000
2868.00,4.36381,20.070590,-0.000166,20.039037,0.9660,0.343,4.36381,0.00000
2869.00,4.36371,20.070625,-0.000165,20.039056,0.9659,0.343,4.36371,0.00000
2870.00,4.36396,20.070670,-0.000165,20.039068,0.9659,0.344,4.36396,0.00000
2871.00,4.36423,20.070593,-0.000166,20.038992,0.9658,0.344,4.36423,0.00000
2872.00,4.36541,20.070555,-0.000164,20.038928,0.9658,0.344,4.36541,0.00000
2873.00,4.36496,20.070550,-0.000162,20.038914,0.9657,0.344,4.36496,0.00000
2874.00,4.36512,20.070540,-0.000162,20.038876,0.9657,0.344,4.36512,0.00000
2875.00,4.36494,20.070559,-0.000161,20.038858,0.9657,0.344,4.36494,0.00000
2876.00,4.36474,20.070624,-0.000159,20.038885,0.9656,0.344,4.36474,0.00000
2877.00,4.36346,20.070662,-0.000158,20.038843,0.9656,0.344,4.36346,0.00000
2878.00,4.36333,20.070680,-0.000161,20.038761,0.9655,0.344,4.36333,0.00000
2879.00,4.36348,20.070710,-0.000161,20.038801,0.9655,0.344,4.36348,0.00000
2880.00,4.36319,20.070709,-0.000162,20.038819,0.9654,0.344,4.36319,0.00000
2881.00,4.36298,20.070801,-0.000161,20.038884,0.9654,0.344,4.36298,0.00000
2882.00,4.36381,20.070800,-0.000159,20.038913,0.9654,0.344,4.36381,0.00000
2883.00,4.36356,20.070766,-0.000159,20.038980,0.9654,0.344,4.36356,0.00000
2884.00,4.36340,20.070785,-0.000157,20.038984,0.9654,0.344,4.36340,0.00000
2885.00,4.36383,20.070797,-0.000157,20.038982,0.9654,0.344,4.36383,0.00000
2886.00,4.36456,20.070754,-0.000160,20.038918,0.9654,0.344,4.36456,0.00000
2887.00,4.36446,20.070824,-0.000164,20.038934,0.9653,0.345,4.36446,0.00000
2888.00,4.36524,20.070892,-0.000160,20.038886,0.9653,0.344,4.36524,0.00000
2889.00,4.36486,20.070882,-0.000163,20.038858,0.9653,0.345,4.36486,0.00000
2890.00,4.36403,20.070902,-0.000165,20.038863,0.9652,0.345,4.36403,0.00000
2891.00,4.36351,20.070899,-0.000168,20.038864,0.9652,0.345,4.36351,0.00000
2892.00,4.36289,20.070807,-0.000168,20.038811,0.9651,0.345,4.36289,0.00000
2893.00,4.36180,20.070761,-0.000171,20.038770,0.9651,0.345,4.36180,0.00000
2894.00,4.36166,20.070850,-0.000174,20.038795,0.9651,0.345,4.36166,0.00000
2895.00,4.36160,20.070869,-0.000173,20.038721,0.9651,0.346,4.36160,0.00000
2896.00,4.36206,20.070892,-0.000168,20.038710,0.9651,0.345,4.36206,0.00000
2897.00,4.36226,20.070937,-0.000166,20.038702,0.9651,0.345,4.36226,0.00000
2898.00,4.36225,20.071007,-0.000163,20.038780,0.9651,0.345,4.36225,0.00000
2899.00,4.36207,20.070969,-0.000159,20.038733,0.9650,0.345,4.36207,0.00000
2900.00,4.36232,20.071016,-0.000158,20.038803,0.9651,0.345,4.36232,0.00000
2901.00,4.36251,20.071076,-0.000160,20.038846,0.9651,0.345,4.36251,0.00000
2902.00,4.36331,20.071145,-0.000158,20.038902,0.9651,0.345,4.36331,0.00000
2903.00,4.36466,20.071189,-0.000159,20.038937,0.9651,0.345,4.36466,0.00000
2904.00,4.36474,20.071160,-0.000159,20.038897,0.9651,0.345,4.36474,0.00000
2905.00,4.36487,20.071077,-0.000158,20.038821,0.9652,0.346,4.36487,0.00000
2906.00,4.36449,20.071100,-0.000159,20.038832,0.9652,0.346,4.36449,0.00000
2907.00,4.36342,20.071052,-0.000161,20.038745,0.9652,0.346,4.36342,0.00000
2908.00,4.36230,20.071082,-0.000159,20.038737,0.9652,0.346,4.36230,0.00000
2909.00,4.36242,20.071143,-0.000161,20.038784,0.9652,0.346,4.36242,0.00000
2910.00,4.36207,20.071204,-0.000161,20.038809,0.9653,0.346,4.36207,0.00000
2911.00,4.36174,20.071235,-0.000158,20.038825,0.9653,0.346,4.36174,0.00000
2912.00,4.36187,20.071343,-0.000156,20.038912,0.9653,0.346,4.36187,0.00000
2913.00,4.36272,20.071337,-0.000157,20.038864,0.9654,0.346,4.36272,0.00000
2914.00,4.36274,20.071370,-0.000155,20.038866,0.9654,0.346,4.36274,0.00000
2915.00,4.36267,20.071422,-0.000157,20.038869,0.9654,0.346,4.36267,0.00000
2916.00,4.36323,20.071455,-0.000159,20.038848,0.9655,0.346,4.36323,0.00000
2917.00,4.36407,20.071455,-0.000158,20.038857,0.9655,0.346,4.36407,0.00000
2918.00,4.36440,20.071465,-0.000159,20.038877,0.9655,0.346,4.36440,0.00000
2919.00,4.36461,20.071456,-0.000161,20.038865,0.9655,0.346,4.36461,0.00000
2920.00,4.36466,20.071491,-0.000159,20.038937,0.9656,0.346,4.36466,0.00000
2921.00,4.36451,20.071548,-0.000158,20.039007,0.9656,0.346,4.36451,0.00000
2922.00,4.36390,20.071530,-0.000159,20.038979,0.9656,0.346,4.36390,0.00000
2923.00,4.36294,20.071547,-0.000161,20.038956,0.9656,0.346,4.36294,0.00000
2924.00,4.36340,20.071560,-0.000161,20.038974,0.9657,0.346,4.36340,0.00000
2925.00,4.36365,20.071599,-0.000162,20.038973,0.9657,0.346,4.36365,0.00000
2926.00,4.36295,20.071513,-0.000163,20.038906,0.9657,0.346,4.36295,0.00000
2927.00,4.36272,20.071466,-0.000164,20.038841,0.9657,0.347,4.36272,0.00000
2928.00,4.36307,20.071482,-0.000162,20.038848,0.9657,0.347,4.36307,0.00000
2929.00,4.36363,20.071560,-0.000163,20.038864,0.9657,0.347,4.36363,0.00000
2930.00,4.36314,20.071551,-0.000164,20.038794,0.9657,0.347,4.36314,0.00000
2931.00,4.36391,20.071632,-0.000163,20.038781,0.9658,0.347,4.36391,0.00000
2932.00,4.36305,20.071738,-0.000165,20.038835,0.9658,0.347,4.36305,0.00000
2933.00,4.36268,20.071795,-0.000166,20.038851,0.9658,0.347,4.36268,0.00000
2934.00,4.36160,20.071846,-0.000163,20.038807,0.9658,0.347,4.36160,0.00000
2935.00,4.36178,20.071829,-0.000162,20.038782,0.9659,0.347,4.36178,0.00000
2936.00,4.36186,20.071847,-0.000164,20.038791,0.9659,0.347,4.36186,0.00000
2937.00,4.36375,20.071936,-0.000161,20.038877,0.9660,0.347,4.36375,0.00000
2938.00,4.36448,20.071894,-0.000157,20.038824,0.9660,0.347,4.36448,0.00000
2939.00,4.36450,20.071870,-0.000157,20.038846,0.9660,0.347,4.36450,0.00000
2940.00,4.36521,20.071948,-0.000157,20.038865,0.9660,0.347,4.36521,0.00000
2941.00,4.36523,20.071945,-0.000154,20.038859,0.9660,0.347,4.36523,0.00000
2942.00,4.36467,20.071918,-0.000154,20.038785,0.9660,0.347,4.36467,0.00000
2943.00,4.36394,20.072063,-0.000156,20.038868,0.9661,0.348,4.36394,0.00000
2944.00,4.36373,20.072122,-0.000157,20.038928,0.9661,0.348,4.36373,0.00000
2945.00,4.36336,20.072094,-0.000154,20.038919,0.9661,0.348,4.36336,0.00000
2946.00,4.36273,20.072129,-0.000155,20.038918,0.9661,0.348,4.36273,0.00000
2947.00,4.36222,20.072148,-0.000154,20.038916,0.9661,0.348,4.36222,0.00000
2948.00,4.36253,20.072016,-0.000154,20.038876,0.9661,0.348,4.36253,0.00000
2949.00,4.36203,20.072019,-0.000156,20.038919,0.9661,0.348,4.36203,0.00000
2950.00,4.36134,20.072038,-0.000157,20.038967,0.9661,0.348,4.36134,0.00000
2951.00,4.36073,20.072067,-0.000160,20.039029,0.9661,0.348,4.36073,0.00000
2952.00,4.36088,20.072017,-0.000161,20.039042,0.9661,0.348,4.36088,0.00000
2953.00,4.36070,20.072149,-0.000161,20.039062,0.9661,0.348,4.36070,0.00000
2954.00,4.36141,20.072098,-0.000154,20.038918,0.9661,0.348,4.36141,0.00000
2955.00,4.36131,20.072117,-0.000157,20.038915,0.9661,0.348,4.36131,0.00000
2956.00,4.36152,20.072145,-0.000158,20.038919,0.9661,0.348,4.36152,0.00000
2957.00,4.36105,20.072212,-0.000157,20.038933,0.9661,0.348,4.36105,0.00000
2958.00,4.36091,20.072171,-0.000159,20.038924,0.9661,0.348,4.36091,0.00000
2959.00,4.36033,20.072291,-0.000167,20.039041,0.9661,0.349,4.36033,0.00000
2960.00,4.36121,20.072419,-0.000167,20.039105,0.9661,0.349,4.36121,0.00000
2961.00,4.36281,20.072415,-0.000165,20.039057,0.9661,0.349,4.36281,0.00000
2962.00,4.36341,20.072416,-0.000170,20.039070,0.9661,0.349,4.36341,0.00000
2963.00,4.36389,20.072448,-0.000169,20.039094,0.9661,0.349,4.36389,0.00000
2964.00,4.36466,20.072422,-0.000166,20.039072,0.9661,0.349,4.36466,0.00000
2965.00,4.36447,20.072355,-0.000161,20.039032,0.9661,0.349,4.36447,0.00000
2966.00,4.36314,20.072339,-0.000162,20.039033,0.9661,0.349,4.36314,0.00000
2967.00,4.36271,20.072351,-0.000162,20.039012,0.9661,0.349,4.36271,0.00000
2968.00,4.36182,20.072315,-0.000158,20.038956,0.9661,0.349,4.36182,0.00000
2969.00,4.36123,20.072311,-0.000158,20.038943,0.9660,0.349,4.36123,0.00000
2970.00,4.36054,20.072255,-0.000160,20.038897,0.9660,0.349,4.36054,0.00000
2971.00,4.36100,20.072307,-0.000160,20.038914,0.9661,0.349,4.36100,0.00000
2972.00,4.36064,20.072339,-0.000156,20.038958,0.9661,0.349,4.36064,0.00000
2973.00,4.36108,20.072397,-0.000160,20.039046,0.9661,0.349,4.36108,0.00000
2974.00,4.36123,20.072479,-0.000161,20.039087,0.9661,0.349,4.36123,0.00000
2975.00,4.36238,20.072550,-0.000163,20.039134,0.9661,0.349,4.36238,0.00000
2976.00,4.36269,20.072552,-0.000162,20.039105,0.9661,0.349,4.36269,0.00000
2977.00,4.36343,20.072641,-0.000164,20.039106,0.9662,0.349,4.36343,0.00000
2978.00,4.36337,20.072640,-0.000163,20.039025,0.9662,0.349,4.36337,0.00000
2979.00,4.36315,20.072586,-0.000163,20.038953,0.9662,0.350,4.36315,0.00000
2980.00,4.36204,20.072602,-0.000163,20.038893,0.9662,0.350,4.36204,0.00000
2981.00,4.36120,20.072581,-0.000165,20.038855,0.9663,0.350,4.36120,0.00000
2982.00,4.36119,20.072540,-0.000163,20.038800,0.9663,0.350,4.36119,0.00000
@16,2.5000,5.0, 2980.1 
2983.00,4.36160,20.072558,-0.000168,20.038821,0.9664,0.350,4.36160,0.00000
2984.00,4.36123,20.072574,-0.000168,20.038801,0.9664,0.350,4.36123,0.00000
2985.00,4.35904,20.072643,-0.000168,20.038860,0.9664,0.350,4.35904,0.00000
2986.00,4.35450,20.072710,-0.000166,20.038862,0.9665,0.350,4.35450,0.00000
2987.00,4.34686,20.072698,-0.000167,20.038843,0.9665,0.350,4.34686,0.00000
2988.00,4.33791,20.072785,-0.000162,20.038890,0.9666,0.350,4.33791,0.00000
2989.00,4.32979,20.072859,-0.000163,20.038959,0.9666,0.350,4.32979,0.00000
2990.00,4.32450,20.072796,-0.000163,20.038912,0.9667,0.350,4.32450,0.00000
2991.00,4.32427,20.072822,-0.000167,20.038985,0.9667,0.350,4.32427,0.00000
2992.00,4.32853,20.072900,-0.000171,20.039031,0.9668,0.350,4.32853,0.00000
2993.00,4.33592,20.072848,-0.000172,20.038919,0.9668,0.351,4.33592,0.00000
2994.00,4.34370,20.072822,-0.000173,20.038897,0.9669,0.351,4.34370,0.00000
2995.00,4.35116,20.072938,-0.000177,20.038921,0.9669,0.351,4.35116,0.00000
2996.00,4.35542,20.072877,-0.000177,20.038838,0.9669,0.351,4.35542,0.00000
2997.00,4.35793,20.072898,-0.000174,20.038800,0.9670,0.351,4.35793,0.00000
2998.00,4.35891,20.072947,-0.000177,20.038840,0.9670,0.351,4.35891,0.00000
2999.00,4.35963,20.072999,-0.000173,20.038811,0.9670,0.351,4.35963,0.00000
3000.00,4.36012,20.072921,-0.000169,20.038789,0.9671,0.351,4.36012,0.00000
3001.00,4.36020,20.073043,-0.000168,20.038874,0.9671,0.351,4.36020,0.00000
3002.00,4.36065,20.073020,-0.000167,20.038880,0.9672,0.351,4.36065,0.00000
3003.00,4.36047,20.073041,-0.000167,20.038953,0.9672,0.351,4.36047,0.00000
3004.00,4.36054,20.073040,-0.000169,20.038992,0.9673,0.351,4.36054,0.00000
3005.00,4.36007,20.073073,-0.000169,20.038974,0.9674,0.351,4.36007,0.00000
3006.00,4.36012,20.073060,-0.000168,20.038942,0.9675,0.351,4.36012,0.00000
3007.00,4.35991,20.073075,-0.000167,20.038969,0.9675,0.351,4.35991,0.00000
3008.00,4.35929,20.073153,-0.000165,20.038987,0.9676,0.351,4.35929,0.00000
3009.00,4.35957,20.073201,-0.000162,20.038962,0.9677,0.351,4.35957,0.00000
3010.00,4.36008,20.073272,-0.000163,20.039024,0.9678,0.352,4.36008,0.00000
3011.00,4.36043,20.073312,-0.000164,20.039035,0.9678,0.352,4.36043,0.00000
3012.00,4.36106,20.073379,-0.000165,20.039052,0.9679,0.352,4.36106,0.00000
3013.00,4.36085,20.073363,-0.000165,20.039009,0.9679,0.352,4.36085,0.00000
3014.00,4.36037,20.073383,-0.000164,20.039009,0.9680,0.352,4.36037,0.00000
3015.00,4.36015,20.073378,-0.000161,20.038965,0.9680,0.352,4.36015,0.00000
3016.00,4.35971,20.073379,-0.000161,20.038957,0.9680,0.352,4.35971,0.00000
3017.00,4.35940,20.073403,-0.000159,20.039000,0.9681,0.352,4.35940,0.00000
3018.00,4.35970,20.073348,-0.000155,20.038916,0.9681,0.352,4.35970,0.00000
3019.00,4.35981,20.073353,-0.000155,20.038923,0.9682,0.352,4.35981,0.00000
3020.00,4.35953,20.073406,-0.000154,20.038936,0.9683,0.352,4.35953,0.00000
3021.00,4.35949,20.073442,-0.000151,20.038928,0.9683,0.352,4.35949,0.00000
3022.00,4.35858,20.073447,-0.000152,20.038871,0.9684,0.352,4.35858,0.00000
3023.00,4.35873,20.073464,-0.000156,20.038933,0.9684,0.352,4.35873,0.00000
3024.00,4.35787,20.073513,-0.000157,20.038980,0.9685,0.352,4.35787,0.00000
3025.00,4.35699,20.073566,-0.000159,20.038985,0.9685,0.352,4.35699,0.00000
3026.00,4.35739,20.073579,-0.000162,20.039010,0.9686,0.353,4.35739,0.00000
3027.00,4.35782,20.073635,-0.000159,20.039058,0.9686,0.353,4.35782,0.00000
3028.00,4.35815,20.073638,-0.000152,20.039032,0.9686,0.352,4.35815,0.00000
3029.00,4.35911,20.073600,-0.000153,20.038986,0.9686,0.352,4.35911,0.00000
3030.00,4.35993,20.073529,-0.000153,20.038983,0.9687,0.352,4.35993,0.00000
3031.00,4.35943,20.073517,-0.000149,20.038972,0.9687,0.352,4.35943,0.00000
3032.00,4.35876,20.073505,-0.000153,20.038921,0.9687,0.352,4.35876,0.00000
3033.00,4.35806,20.073638,-0.000160,20.039003,0.9688,0.353,4.35806,0.00000
3034.00,4.35756,20.073674,-0.000161,20.038998,0.9688,0.353,4.35756,0.00000
3035.00,4.35728,20.073703,-0.000162,20.038970,0.9688,0.353,4.35728,0.00000
3036.00,4.35850,20.073778,-0.000165,20.038979,0.9689,0.353,4.35850,0.00000
3037.00,4.35992,20.073750,-0.000159,20.038973,0.9689,0.353,4.35992,0.00000
3038.00,4.36053,20.073665,-0.000156,20.038880,0.9689,0.353,4.36053,0.00000
3039.00,4.36031,20.073632,-0.000152,20.038850,0.9690,0.353,4.36031,0.00000
3040.00,4.36020,20.073576,-0.000151,20.038863,0.9690,0.353,4.36020,0.00000
3041.00,4.35893,20.073525,-0.000150,20.038866,0.9690,0.353,4.35893,0.00000
3042.00,4.35870,20.073513,-0.000156,20.038822,0.9691,0.353,4.35870,0.00000
3043.00,4.35883,20.073521,-0.000160,20.038848,0.9691,0.353,4.35883,0.00000
3044.00,4.35963,20.073565,-0.000159,20.038890,0.9691,0.353,4.35963,0.00000
3045.00,4.36022,20.073633,-0.000161,20.038883,0.9692,0.353,4.36022,0.00000
3046.00,4.36068,20.073684,-0.000163,20.038870,0.9692,0.354,4.36068,0.00000
3047.00,4.35977,20.073747,-0.000162,20.038924,0.9693,0.354,4.35977,0.00000
3048.00,4.35922,20.073809,-0.000156,20.038935,0.9693,0.353,4.35922,0.00000
3049.00,4.35825,20.073837,-0.000159,20.038946,0.9694,0.353,4.35825,0.00000
3050.00,4.35761,20.073918,-0.000159,20.038991,0.9694,0.353,4.35761,0.00000
3051.00,4.35726,20.073943,-0.000158,20.039015,0.9694,0.353,4.35726,0.00000
3052.00,4.35774,20.073967,-0.000160,20.039020,0.9694,0.354,4.35774,0.00000
3053.00,4.35865,20.074003,-0.000162,20.039055,0.9694,0.354,4.35865,0.00000
3054.00,4.36005,20.073986,-0.000165,20.039004,0.9694,0.354,4.36005,0.00000
3055.00,4.36032,20.073952,-0.000165,20.038958,0.9694,0.354,4.36032,0.00000
3056.00,4.36130,20.073983,-0.000164,20.038962,0.9694,0.354,4.36130,0.00000
3057.00,4.36212,20.074026,-0.000163,20.038980,0.9694,0.354,4.36212,0.00000
3058.00,4.36169,20.074047,-0.000165,20.038972,0.9694,0.354,4.36169,0.00000
3059.00,4.36086,20.074083,-0.000162,20.038976,0.9694,0.354,4.36086,0.00000
3060.00,4.36069,20.074065,-0.000163,20.038966,0.9694,0.354,4.36069,0.00000
3061.00,4.36105,20.074069,-0.000164,20.038951,0.9695,0.354,4.36105,0.00000
3062.00,4.36065,20.074092,-0.000161,20.038946,0.9695,0.354,4.36065,0.00000
3063.00,4.36089,20.074115,-0.000160,20.038943,0.9695,0.354,4.36089,0.00000
3064.00,4.36096,20.074189,-0.000162,20.038986,0.9696,0.354,4.36096,0.00000
3065.00,4.36197,20.074336,-0.000165,20.039098,0.9696,0.354,4.36197,0.00000
3066.00,4.36059,20.074363,-0.000167,20.039099,0.9696,0.355,4.36059,0.00000
3067.00,4.36010,20.074327,-0.000171,20.039028,0.9696,0.355,4.36010,0.00000
3068.00,4.36051,20.074393,-0.000172,20.038999,0.9697,0.355,4.36051,0.00000
3069.00,4.36037,20.074409,-0.000172,20.038978,0.9697,0.355,4.36037,0.00000
3070.00,4.36003,20.074411,-0.000168,20.038910,0.9697,0.355,4.36003,0.00000
3071.00,4.36036,20.074446,-0.000163,20.038932,0.9698,0.355,4.36036,0.00000
3072.00,4.36075,20.074547,-0.000160,20.038985,0.9698,0.355,4.36075,0.00000
3073.00,4.36055,20.074530,-0.000159,20.038972,0.9698,0.355,4.36055,0.00000
3074.00,4.36054,20.074517,-0.000161,20.038905,0.9698,0.355,4.36054,0.00000
3075.00,4.36072,20.074539,-0.000161,20.038920,0.9699,0.355,4.36072,0.00000
3076.00,4.36111,20.074485,-0.000165,20.038853,0.9699,0.355,4.36111,0.00000
3077.00,4.36101,20.074439,-0.000164,20.038851,0.9699,0.355,4.36101,0.00000
3078.00,4.36022,20.074444,-0.000164,20.038853,0.9699,0.355,4.36022,0.00000
3079.00,4.36027,20.074436,-0.000162,20.038868,0.9700,0.355,4.36027,0.00000
3080.00,4.35906,20.074387,-0.000165,20.038807,0.9700,0.355,4.35906,0.00000
3081.00,4.35820,20.074422,-0.000167,20.038810,0.9700,0.355,4.35820,0.00000
3082.00,4.35791,20.074415,-0.000171,20.038760,0.9700,0.356,4.35791,0.00000
3083.00,4.35824,20.074419,-0.000176,20.038739,0.9701,0.356,4.35824,0.00000
3084.00,4.35861,20.074453,-0.000176,20.038756,0.9701,0.356,4.35861,0.00000
3085.00,4.35962,20.074444,-0.000173,20.038769,0.9702,0.356,4.35962,0.00000
3086.00,4.36035,20.074380,-0.000174,20.038715,0.9702,0.356,4.36035,0.00000
3087.00,4.36059,20.074397,-0.000170,20.038711,0.9703,0.356,4.36059,0.00000
3088.00,4.36129,20.074436,-0.000164,20.038750,0.9703,0.356,4.36129,0.00000
3089.00,4.36152,20.074510,-0.000160,20.038803,0.9704,0.356,4.36152,0.00000
3090.00,4.36115,20.074542,-0.000157,20.038806,0.9704,0.355,4.36115,0.00000
3091.00,4.35991,20.074652,-0.000155,20.038843,0.9705,0.355,4.35991,0.00000
3092.00,4.35969,20.074662,-0.000158,20.038805,0.9705,0.355,4.35969,0.00000
3093.00,4.35906,20.074702,-0.000162,20.038869,0.9706,0.356,4.35906,0.00000
3094.00,4.35928,20.074717,-0.000166,20.038890,0.9706,0.356,4.35928,0.00000
3095.00,4.35979,20.074731,-0.000168,20.038891,0.9707,0.356,4.35979,0.00000
3096.00,4.36085,20.074772,-0.000163,20.038886,0.9708,0.356,4.36085,0.00000
3097.00,4.36120,20.074768,-0.000161,20.038912,0.9708,0.356,4.36120,0.00000
3098.00,4.36081,20.074690,-0.000161,20.038770,0.9709,0.356,4.36081,0.00000
3099.00,4.36031,20.074646,-0.000162,20.038713,0.9709,0.356,4.36031,0.00000
3100.00,4.36020,20.074713,-0.000166,20.038740,0.9710,0.356,4.36020,0.00000
3101.00,4.36041,20.074714,-0.000171,20.038757,0.9710,0.357,4.36041,0.00000
3102.00,4.35985,20.074788,-0.000174,20.038815,0.9711,0.357,4.35985,0.00000
3103.00,4.36038,20.074824,-0.000172,20.038894,0.9711,0.357,4.36038,0.00000
3104.00,4.36042,20.074822,-0.000170,20.038857,0.9712,0.357,4.36042,0.00000
3105.00,4.36037,20.074815,-0.000171,20.038802,0.9712,0.357,4.36037,0.00000
3106.00,4.35979,20.074785,-0.000171,20.038785,0.9713,0.357,4.35979,0.00000
3107.00,4.35996,20.074832,-0.000167,20.038828,0.9714,0.357,4.35996,0.00000
3108.00,4.35999,20.074899,-0.000166,20.038838,0.9714,0.357,4.35999,0.00000
3109.00,4.36011,20.074923,-0.000167,20.038864,0.9715,0.357,4.36011,0.00000
3110.00,4.36012,20.074952,-0.000164,20.038901,0.9715,0.357,4.36012,0.00000
3111.00,4.36080,20.074984,-0.000162,20.038925,0.9716,0.357,4.36080,0.00000
3112.00,4.36092,20.074991,-0.000165,20.038840,0.9717,0.357,4.36092,0.00000
3113.00,4.36063,20.075017,-0.000171,20.038828,0.9718,0.357,4.36063,0.00000
3114.00,4.36033,20.075020,-0.000171,20.038806,0.9718,0.357,4.36033,0.00000
3115.00,4.35948,20.075030,-0.000170,20.038793,0.9719,0.357,4.35948,0.00000
3116.00,4.35955,20.075046,-0.000171,20.038770,0.9720,0.357,4.35955,0.00000
3117.00,4.35978,20.075098,-0.000169,20.038819,0.9721,0.357,4.35978,0.00000
3118.00,4.35996,20.075073,-0.000165,20.038804,0.9721,0.357,4.35996,0.00000
3119.00,4.35987,20.075112,-0.000165,20.038829,0.9722,0.357,4.35987,0.00000
3120.00,4.36013,20.075135,-0.000165,20.038853,0.9722,0.357,4.36013,0.00000
3121.00,4.35916,20.075188,-0.000164,20.038860,0.9723,0.357,4.35916,0.00000
3122.00,4.35890,20.075110,-0.000164,20.038791,0.9724,0.357,4.35890,0.00000
3123.00,4.35895,20.075156,-0.000163,20.038795,0.9724,0.357,4.35895,0.00000
3124.00,4.35945,20.075166,-0.000164,20.038754,0.9725,0.358,4.35945,0.00000
3125.00,4.36078,20.075195,-0.000165,20.038754,0.9726,0.358,4.36078,0.00000
3126.00,4.36112,20.075210,-0.000168,20.038798,0.9727,0.358,4.36112,0.00000
3127.00,4.36136,20.075242,-0.000169,20.038832,0.9728,0.358,4.36136,0.00000
3128.00,4.36059,20.075209,-0.000167,20.038778,0.9729,0.358,4.36059,0.00000
3129.00,4.36014,20.075238,-0.000167,20.038778,0.9730,0.358,4.36014,0.00000
3130.00,4.35949,20.075224,-0.000170,20.038762,0.9731,0.358,4.35949,0.00000
3131.00,4.35926,20.075262,-0.000171,20.038786,0.9732,0.358,4.35926,0.00000
3132.00,4.35848,20.075295,-0.000171,20.038782,0.9733,0.359,4.35848,0.00000
3133.00,4.35828,20.075323,-0.000172,20.038801,0.9734,0.359,4.35828,0.00000
3134.00,4.35869,20.075398,-0.000170,20.038905,0.9735,0.359,4.35869,0.00000
3135.00,4.35866,20.075425,-0.000167,20.038880,0.9736,0.359,4.35866,0.00000
3136.00,4.35870,20.075423,-0.000160,20.038833,0.9737,0.358,4.35870,0.00000
3137.00,4.35932,20.075445,-0.000161,20.038845,0.9738,0.358,4.35932,0.00000
3138.00,4.35999,20.075547,-0.000162,20.038911,0.9739,0.358,4.35999,0.00000
3139.00,4.35897,20.075551,-0.000164,20.038897,0.9740,0.359,4.35897,0.00000
3140.00,4.35873,20.075530,-0.000166,20.038893,0.9742,0.359,4.35873,0.00000
3141.00,4.35871,20.075536,-0.000168,20.038903,0.9743,0.359,4.35871,0.00000
3142.00,4.35825,20.075563,-0.000169,20.038899,0.9744,0.359,4.35825,0.00000
3143.00,4.35800,20.075552,-0.000170,20.038878,0.9745,0.359,4.35800,0.00000
3144.00,4.35818,20.075520,-0.000168,20.038838,0.9746,0.359,4.35818,0.00000
3145.00,4.35771,20.075586,-0.000165,20.038871,0.9748,0.359,4.35771,0.00000
3146.00,4.35724,20.075592,-0.000167,20.038855,0.9749,0.359,4.35724,0.00000
3147.00,4.35722,20.075630,-0.000162,20.038849,0.9750,0.359,4.35722,0.00000
3148.00,4.35680,20.075701,-0.000162,20.038890,0.9752,0.359,4.35680,0.00000
3149.00,4.35649,20.075705,-0.000162,20.038891,0.9753,0.359,4.35649,0.00000
3150.00,4.35583,20.075697,-0.000162,20.038866,0.9754,0.359,4.35583,0.00000
3151.00,4.35580,20.075777,-0.000166,20.038886,0.9756,0.359,4.35580,0.00000
3152.00,4.35569,20.075782,-0.000168,20.038888,0.9757,0.360,4.35569,0.00000
3153.00,4.35593,20.075781,-0.000164,20.038889,0.9759,0.360,4.35593,0.00000
3154.00,4.35609,20.075841,-0.000165,20.038864,0.9760,0.360,4.35609,0.00000
3155.00,4.35676,20.075906,-0.000165,20.038915,0.9761,0.360,4.35676,0.00000
3156.00,4.35726,20.075919,-0.000161,20.038903,0.9763,0.360,4.35726,0.00000
3157.00,4.35717,20.075902,-0.000161,20.038850,0.9765,0.360,4.35717,0.00000
3158.00,4.35709,20.075810,-0.000163,20.038753,0.9766,0.360,4.35709,0.00000
3159.00,4.35655,20.075824,-0.000162,20.038799,0.9768,0.360,4.35655,0.00000
3160.00,4.35703,20.075780,-0.000164,20.038702,0.9769,0.360,4.35703,0.00000
3161.00,4.35683,20.075716,-0.000165,20.038664,0.9770,0.360,4.35683,0.00000
3162.00,4.35666,20.075743,-0.000166,20.038698,0.9772,0.360,4.35666,0.00000
3163.00,4.35662,20.075814,-0.000168,20.038752,0.9773,0.360,4.35662,0.00000
3164.00,4.35656,20.075864,-0.000167,20.038729,0.9775,0.360,4.35656,0.00000
3165.00,4.35608,20.075931,-0.000165,20.038765,0.9776,0.360,4.35608,0.00000
3166.00,4.35589,20.075960,-0.000163,20.038719,0.9778,0.360,4.35589,0.00000
3167.00,4.35582,20.076054,-0.000162,20.038798,0.9779,0.360,4.35582,0.00000
3168.00,4.35566,20.076120,-0.000161,20.038829,0.9780,0.360,4.35566,0.00000
3169.00,4.35592,20.076128,-0.000162,20.038806,0.9781,0.360,4.35592,0.00000
3170.00,4.35641,20.076159,-0.000164,20.038841,0.9782,0.361,4.35641,0.00000
3171.00,4.35775,20.076278,-0.000166,20.038997,0.9783,0.361,4.35775,0.00000
3172.00,4.35917,20.076189,-0.000170,20.038863,0.9784,0.361,4.35917,0.00000
3173.00,4.35985,20.076143,-0.000169,20.038824,0.9785,0.361,4.35985,0.00000
3174.00,4.36076,20.076136,-0.000166,20.038843,0.9786,0.361,4.36076,0.00000
3175.00,4.36060,20.076118,-0.000166,20.038830,0.9787,0.361,4.36060,0.00000
3176.00,4.35850,20.076049,-0.000165,20.038728,0.9788,0.361,4.35850,0.00000
3177.00,4.35613,20.076186,-0.000158,20.038817,0.9790,0.361,4.35613,0.00000
3178.00,4.35546,20.076244,-0.000156,20.038802,0.9791,0.361,4.35546,0.00000
3179.00,4.35446,20.076394,-0.000158,20.038881,0.9791,0.361,4.35446,0.00000
3180.00,4.35399,20.076452,-0.000158,20.038833,0.9792,0.361,4.35399,0.00000
3181.00,4.35515,20.076604,-0.000160,20.038915,0.9793,0.361,4.35515,0.00000
3182.00,4.35652,20.076611,-0.000164,20.038936,0.9794,0.361,4.35652,0.00000
