# Supplementary material for: A nucleotide-sensing oligomerization mechanism that controls NrdR-dependent transcription of ribonucleotide reductases
Source: Nat Commun. 2022 May 16;13:2700. doi: 10.1038/s41467-022-30328-1 (PMC9110341; doi:10.1038/s41467-022-30328-1)
Supplement: Supplementary file 10 — Source Data [file 41467_2022_30328_MOESM10_ESM.zip › Source data NrdR/Suppl Fig 12 source data/ITC at 20 degrees (Suppl Fig 12a,c)/dADP to NrdR/R19dADP150toNrdR20deg20.itc]

$ITC
$ 16 
$NOT
$ 20 
$ 120 
$ 1000 
$ 5 
$ 2 
$ADCGainCode:  0 
$False,True,True
$ 0.7 , 1.4 , 120 , 5 
$ 2.5 , 5 , 180 , 5 
$ 2.5 , 5 , 180 , 5 
$ 2.5 , 5 , 180 , 5 
$ 2.5 , 5 , 180 , 5 
$ 2.5 , 5 , 180 , 5 
$ 2.5 , 5 , 180 , 5 
$ 2.5 , 5 , 180 , 5 
$ 2.5 , 5 , 180 , 5 
$ 2.5 , 5 , 180 , 5 
$ 2.5 , 5 , 180 , 5 
$ 2.5 , 5 , 180 , 5 
$ 2.5 , 5 , 180 , 5 
$ 2.5 , 5 , 180 , 5 
$ 2.5 , 5 , 180 , 5 
$ 2.5 , 5 , 180 , 5 
# 0 
# 0.15 
# 0.02 
# 0.2068 
# 20 
# 3.8602 
# 9.74 
?
% ITC200_05.14.976
% 0.2068 
% 3.8602 
%-0.590864 , 29.66499 
% 0.034375 , 29.28716 
% 0.8333333 
% 168160 , 168170 
% 0.25 , 81 
%-0.002934 ,-0.034078 
%-20 , 8 
% 0 , 0 
% 0 
% 128000       127243 
% 43.1 
% 500 , 750 , 1000 , 750 
% 0.04257 ,-0.00249 , 0.000047734 ,-0.000000435026 , 0.00000000201917 
% ITC200 Ver: 1.26.3
@0
5.00,4.45136,20.102052,-0.000204,20.109626,0.2875,0.171,4.45136,0.00000
6.00,4.45292,20.102066,-0.000203,20.109607,0.2887,0.172,4.45292,0.00000
7.00,4.45373,20.102130,-0.000202,20.109656,0.2898,0.172,4.45373,0.00000
8.00,4.45359,20.102094,-0.000197,20.109620,0.2909,0.171,4.45359,0.00000
9.00,4.45431,20.102154,-0.000191,20.109663,0.2921,0.171,4.45431,0.00000
10.00,4.45199,20.102202,-0.000191,20.109676,0.2932,0.171,4.45199,0.00000
11.00,4.45087,20.102226,-0.000195,20.109708,0.2944,0.172,4.45087,0.00000
12.00,4.45019,20.102256,-0.000197,20.109673,0.2956,0.172,4.45019,0.00000
13.00,4.44947,20.102285,-0.000201,20.109660,0.2967,0.172,4.44947,0.00000
14.00,4.44830,20.102281,-0.000205,20.109638,0.2979,0.173,4.44830,0.00000
15.00,4.44836,20.102347,-0.000205,20.109658,0.2990,0.173,4.44836,0.00000
16.00,4.44914,20.102436,-0.000206,20.109702,0.3002,0.173,4.44914,0.00000
17.00,4.44963,20.102517,-0.000206,20.109764,0.3013,0.173,4.44963,0.00000
18.00,4.45005,20.102566,-0.000206,20.109755,0.3025,0.173,4.45005,0.00000
19.00,4.45030,20.102555,-0.000208,20.109710,0.3036,0.174,4.45030,0.00000
20.00,4.44977,20.102467,-0.000208,20.109592,0.3047,0.174,4.44977,0.00000
21.00,4.44827,20.102428,-0.000209,20.109533,0.3058,0.174,4.44827,0.00000
22.00,4.44908,20.102367,-0.000208,20.109518,0.3069,0.174,4.44908,0.00000
23.00,4.44922,20.102440,-0.000206,20.109590,0.3080,0.174,4.44922,0.00000
24.00,4.44997,20.102526,-0.000204,20.109669,0.3091,0.174,4.44997,0.00000
25.00,4.45155,20.102571,-0.000203,20.109712,0.3102,0.174,4.45155,0.00000
26.00,4.45268,20.102531,-0.000202,20.109651,0.3113,0.175,4.45268,0.00000
27.00,4.45164,20.102556,-0.000206,20.109576,0.3124,0.175,4.45164,0.00000
28.00,4.45094,20.102603,-0.000206,20.109581,0.3135,0.175,4.45094,0.00000
29.00,4.45006,20.102603,-0.000207,20.109555,0.3146,0.175,4.45006,0.00000
30.00,4.44884,20.102634,-0.000208,20.109518,0.3156,0.175,4.44884,0.00000
31.00,4.44879,20.102721,-0.000208,20.109590,0.3167,0.176,4.44879,0.00000
32.00,4.44753,20.102821,-0.000206,20.109664,0.3178,0.176,4.44753,0.00000
33.00,4.44763,20.102773,-0.000208,20.109611,0.3189,0.176,4.44763,0.00000
34.00,4.44700,20.102805,-0.000209,20.109624,0.3200,0.176,4.44700,0.00000
35.00,4.44677,20.102879,-0.000212,20.109671,0.3211,0.177,4.44677,0.00000
36.00,4.44598,20.102902,-0.000211,20.109626,0.3222,0.177,4.44598,0.00000
37.00,4.44644,20.102866,-0.000212,20.109599,0.3233,0.177,4.44644,0.00000
38.00,4.44648,20.102943,-0.000212,20.109647,0.3243,0.177,4.44648,0.00000
39.00,4.44751,20.103031,-0.000212,20.109717,0.3254,0.178,4.44751,0.00000
40.00,4.44754,20.103086,-0.000210,20.109761,0.3265,0.178,4.44754,0.00000
41.00,4.44749,20.103138,-0.000209,20.109822,0.3276,0.178,4.44749,0.00000
42.00,4.44766,20.103222,-0.000205,20.109830,0.3287,0.178,4.44766,0.00000
43.00,4.44762,20.103262,-0.000202,20.109817,0.3298,0.178,4.44762,0.00000
44.00,4.44606,20.103278,-0.000198,20.109718,0.3309,0.178,4.44606,0.00000
45.00,4.44697,20.103342,-0.000198,20.109704,0.3319,0.178,4.44697,0.00000
46.00,4.44719,20.103418,-0.000199,20.109693,0.3330,0.178,4.44719,0.00000
47.00,4.44721,20.103391,-0.000200,20.109652,0.3340,0.178,4.44721,0.00000
48.00,4.44651,20.103369,-0.000200,20.109617,0.3350,0.178,4.44651,0.00000
49.00,4.44715,20.103407,-0.000204,20.109681,0.3360,0.179,4.44715,0.00000
50.00,4.44610,20.103360,-0.000206,20.109661,0.3370,0.179,4.44610,0.00000
51.00,4.44572,20.103330,-0.000209,20.109633,0.3380,0.179,4.44572,0.00000
52.00,4.44442,20.103391,-0.000210,20.109678,0.3389,0.180,4.44442,0.00000
53.00,4.44456,20.103399,-0.000212,20.109659,0.3399,0.180,4.44456,0.00000
54.00,4.44516,20.103362,-0.000210,20.109584,0.3409,0.180,4.44516,0.00000
55.00,4.44501,20.103423,-0.000213,20.109601,0.3419,0.180,4.44501,0.00000
56.00,4.44505,20.103418,-0.000210,20.109599,0.3428,0.180,4.44505,0.00000
57.00,4.44592,20.103354,-0.000210,20.109564,0.3438,0.180,4.44592,0.00000
58.00,4.44615,20.103456,-0.000209,20.109623,0.3447,0.181,4.44615,0.00000
59.00,4.44581,20.103474,-0.000208,20.109641,0.3456,0.181,4.44581,0.00000
60.00,4.44564,20.103410,-0.000202,20.109593,0.3466,0.181,4.44564,0.00000
61.00,4.44652,20.103479,-0.000198,20.109626,0.3475,0.181,4.44652,0.00000
62.00,4.44635,20.103596,-0.000195,20.109637,0.3485,0.181,4.44635,0.00000
63.00,4.44527,20.103643,-0.000194,20.109673,0.3494,0.181,4.44527,0.00000
64.00,4.44370,20.103649,-0.000196,20.109614,0.3504,0.181,4.44370,0.00000
65.00,4.44286,20.103777,-0.000200,20.109666,0.3513,0.181,4.44286,0.00000
66.00,4.44135,20.103809,-0.000203,20.109660,0.3522,0.181,4.44135,0.00000
67.00,4.44141,20.103791,-0.000206,20.109664,0.3531,0.182,4.44141,0.00000
68.00,4.44282,20.103780,-0.000207,20.109639,0.3540,0.182,4.44282,0.00000
69.00,4.44401,20.103903,-0.000205,20.109782,0.3549,0.182,4.44401,0.00000
70.00,4.44394,20.103934,-0.000203,20.109821,0.3558,0.182,4.44394,0.00000
71.00,4.44412,20.103947,-0.000205,20.109808,0.3567,0.182,4.44412,0.00000
72.00,4.44397,20.103942,-0.000204,20.109808,0.3576,0.182,4.44397,0.00000
73.00,4.44389,20.104037,-0.000203,20.109840,0.3586,0.183,4.44389,0.00000
74.00,4.44408,20.104011,-0.000201,20.109773,0.3595,0.183,4.44408,0.00000
75.00,4.44443,20.103930,-0.000203,20.109703,0.3604,0.183,4.44443,0.00000
76.00,4.44360,20.103951,-0.000202,20.109709,0.3613,0.183,4.44360,0.00000
77.00,4.44289,20.103977,-0.000203,20.109713,0.3622,0.183,4.44289,0.00000
78.00,4.44240,20.103889,-0.000204,20.109607,0.3631,0.183,4.44240,0.00000
79.00,4.44164,20.103919,-0.000207,20.109611,0.3640,0.184,4.44164,0.00000
80.00,4.44169,20.104025,-0.000203,20.109615,0.3649,0.184,4.44169,0.00000
81.00,4.44259,20.104047,-0.000202,20.109617,0.3658,0.184,4.44259,0.00000
82.00,4.44241,20.104127,-0.000203,20.109627,0.3667,0.184,4.44241,0.00000
83.00,4.44269,20.104202,-0.000205,20.109718,0.3676,0.184,4.44269,0.00000
84.00,4.44337,20.104219,-0.000202,20.109695,0.3685,0.184,4.44337,0.00000
85.00,4.44455,20.104218,-0.000205,20.109664,0.3694,0.185,4.44455,0.00000
86.00,4.44538,20.104214,-0.000207,20.109666,0.3702,0.185,4.44538,0.00000
87.00,4.44631,20.104216,-0.000203,20.109627,0.3711,0.185,4.44631,0.00000
88.00,4.44526,20.104251,-0.000204,20.109618,0.3720,0.185,4.44526,0.00000
89.00,4.44506,20.104280,-0.000206,20.109665,0.3729,0.185,4.44506,0.00000
90.00,4.44402,20.104249,-0.000205,20.109677,0.3737,0.186,4.44402,0.00000
91.00,4.44267,20.104255,-0.000201,20.109640,0.3746,0.186,4.44267,0.00000
92.00,4.44261,20.104291,-0.000201,20.109648,0.3755,0.186,4.44261,0.00000
93.00,4.44268,20.104288,-0.000200,20.109646,0.3763,0.186,4.44268,0.00000
94.00,4.44190,20.104309,-0.000200,20.109635,0.3772,0.186,4.44190,0.00000
95.00,4.44118,20.104410,-0.000198,20.109714,0.3780,0.186,4.44118,0.00000
96.00,4.44146,20.104514,-0.000202,20.109810,0.3789,0.186,4.44146,0.00000
97.00,4.44175,20.104567,-0.000206,20.109854,0.3797,0.187,4.44175,0.00000
98.00,4.44200,20.104585,-0.000206,20.109842,0.3806,0.187,4.44200,0.00000
99.00,4.44226,20.104617,-0.000206,20.109833,0.3814,0.187,4.44226,0.00000
100.00,4.44260,20.104602,-0.000209,20.109757,0.3822,0.187,4.44260,0.00000
101.00,4.44243,20.104594,-0.000206,20.109688,0.3830,0.187,4.44243,0.00000
102.00,4.44205,20.104513,-0.000205,20.109598,0.3839,0.187,4.44205,0.00000
103.00,4.44232,20.104598,-0.000206,20.109634,0.3847,0.188,4.44232,0.00000
104.00,4.44206,20.104620,-0.000206,20.109624,0.3855,0.188,4.44206,0.00000
105.00,4.44259,20.104687,-0.000205,20.109707,0.3864,0.188,4.44259,0.00000
106.00,4.44289,20.104767,-0.000206,20.109742,0.3872,0.188,4.44289,0.00000
107.00,4.44275,20.104877,-0.000203,20.109820,0.3880,0.188,4.44275,0.00000
108.00,4.44268,20.104808,-0.000202,20.109748,0.3889,0.188,4.44268,0.00000
109.00,4.44310,20.104841,-0.000202,20.109770,0.3897,0.188,4.44310,0.00000
110.00,4.44268,20.104828,-0.000201,20.109696,0.3905,0.188,4.44268,0.00000
111.00,4.44212,20.104810,-0.000198,20.109687,0.3914,0.188,4.44212,0.00000
112.00,4.44247,20.104746,-0.000197,20.109613,0.3922,0.188,4.44247,0.00000
113.00,4.44303,20.104837,-0.000194,20.109667,0.3931,0.188,4.44303,0.00000
114.00,4.44238,20.104817,-0.000195,20.109610,0.3940,0.189,4.44238,0.00000
115.00,4.44259,20.104860,-0.000194,20.109603,0.3948,0.189,4.44259,0.00000
116.00,4.44338,20.104808,-0.000199,20.109528,0.3957,0.189,4.44338,0.00000
117.00,4.44235,20.104864,-0.000202,20.109595,0.3966,0.189,4.44235,0.00000
118.00,4.44098,20.104885,-0.000205,20.109598,0.3974,0.190,4.44098,0.00000
119.00,4.44076,20.104927,-0.000203,20.109622,0.3983,0.190,4.44076,0.00000
120.00,4.43987,20.104919,-0.000205,20.109623,0.3992,0.190,4.43987,0.00000
@1,0.7000,1.4, 120.040000000001 
121.00,4.43905,20.104961,-0.000204,20.109630,0.4000,0.190,4.43905,0.00000
122.00,4.43809,20.105055,-0.000204,20.109642,0.4009,0.190,4.43809,0.00000
123.00,4.42255,20.105052,-0.000208,20.109584,0.4018,0.191,4.42255,0.00000
124.00,4.39353,20.105134,-0.000209,20.109622,0.4027,0.191,4.39353,0.00000
125.00,4.36411,20.105233,-0.000210,20.109645,0.4036,0.191,4.36411,0.00000
126.00,4.33568,20.105349,-0.000213,20.109720,0.4045,0.191,4.33568,0.00000
127.00,4.31136,20.105354,-0.000215,20.109683,0.4054,0.192,4.31136,0.00000
128.00,4.30487,20.105454,-0.000211,20.109750,0.4063,0.192,4.30487,0.00000
129.00,4.31511,20.105431,-0.000210,20.109684,0.4071,0.192,4.31511,0.00000
130.00,4.32815,20.105424,-0.000209,20.109688,0.4080,0.192,4.32815,0.00000
131.00,4.34169,20.105428,-0.000206,20.109644,0.4089,0.192,4.34169,0.00000
132.00,4.35376,20.105437,-0.000204,20.109602,0.4098,0.192,4.35376,0.00000
133.00,4.36363,20.105416,-0.000203,20.109581,0.4107,0.192,4.36363,0.00000
134.00,4.37206,20.105476,-0.000202,20.109594,0.4116,0.192,4.37206,0.00000
135.00,4.37853,20.105519,-0.000200,20.109596,0.4124,0.192,4.37853,0.00000
136.00,4.38445,20.105598,-0.000200,20.109714,0.4133,0.192,4.38445,0.00000
137.00,4.38844,20.105634,-0.000199,20.109794,0.4141,0.192,4.38844,0.00000
138.00,4.39156,20.105651,-0.000198,20.109800,0.4150,0.193,4.39156,0.00000
139.00,4.39359,20.105596,-0.000198,20.109849,0.4159,0.193,4.39359,0.00000
140.00,4.39513,20.105518,-0.000201,20.109739,0.4168,0.193,4.39513,0.00000
141.00,4.39610,20.105416,-0.000202,20.109600,0.4177,0.193,4.39610,0.00000
142.00,4.39798,20.105407,-0.000204,20.109594,0.4186,0.193,4.39798,0.00000
143.00,4.40000,20.105395,-0.000207,20.109563,0.4195,0.194,4.40000,0.00000
144.00,4.40161,20.105460,-0.000207,20.109549,0.4204,0.194,4.40161,0.00000
145.00,4.40353,20.105594,-0.000206,20.109645,0.4213,0.194,4.40353,0.00000
146.00,4.40522,20.105694,-0.000204,20.109686,0.4222,0.194,4.40522,0.00000
147.00,4.40654,20.105725,-0.000201,20.109693,0.4230,0.194,4.40654,0.00000
148.00,4.40703,20.105735,-0.000197,20.109686,0.4239,0.194,4.40703,0.00000
149.00,4.40841,20.105706,-0.000200,20.109632,0.4248,0.194,4.40841,0.00000
150.00,4.40972,20.105710,-0.000200,20.109669,0.4257,0.195,4.40972,0.00000
151.00,4.41078,20.105692,-0.000199,20.109620,0.4266,0.195,4.41078,0.00000
152.00,4.41184,20.105724,-0.000201,20.109603,0.4275,0.195,4.41184,0.00000
153.00,4.41353,20.105771,-0.000202,20.109602,0.4283,0.195,4.41353,0.00000
154.00,4.41515,20.105889,-0.000197,20.109701,0.4291,0.195,4.41515,0.00000
155.00,4.41572,20.105932,-0.000199,20.109728,0.4300,0.195,4.41572,0.00000
156.00,4.41660,20.106022,-0.000199,20.109842,0.4308,0.196,4.41660,0.00000
157.00,4.41809,20.106050,-0.000201,20.109861,0.4316,0.196,4.41809,0.00000
158.00,4.41921,20.106053,-0.000201,20.109875,0.4324,0.196,4.41921,0.00000
159.00,4.41797,20.105991,-0.000204,20.109796,0.4332,0.196,4.41797,0.00000
160.00,4.41932,20.105920,-0.000199,20.109741,0.4340,0.196,4.41932,0.00000
161.00,4.41988,20.105858,-0.000198,20.109665,0.4348,0.196,4.41988,0.00000
162.00,4.42070,20.105806,-0.000197,20.109596,0.4356,0.197,4.42070,0.00000
163.00,4.42123,20.105859,-0.000194,20.109612,0.4364,0.197,4.42123,0.00000
164.00,4.42339,20.105871,-0.000189,20.109616,0.4372,0.196,4.42339,0.00000
165.00,4.42375,20.105964,-0.000192,20.109633,0.4379,0.197,4.42375,0.00000
166.00,4.42430,20.106012,-0.000189,20.109653,0.4387,0.197,4.42430,0.00000
167.00,4.42459,20.106038,-0.000188,20.109655,0.4395,0.197,4.42459,0.00000
168.00,4.42463,20.106032,-0.000191,20.109612,0.4403,0.197,4.42463,0.00000
169.00,4.42432,20.106123,-0.000194,20.109666,0.4411,0.197,4.42432,0.00000
170.00,4.42414,20.106156,-0.000194,20.109683,0.4419,0.197,4.42414,0.00000
171.00,4.42486,20.106162,-0.000195,20.109688,0.4427,0.198,4.42486,0.00000
172.00,4.42426,20.106263,-0.000192,20.109698,0.4434,0.198,4.42426,0.00000
173.00,4.42441,20.106288,-0.000188,20.109711,0.4442,0.198,4.42441,0.00000
174.00,4.42524,20.106306,-0.000187,20.109728,0.4449,0.198,4.42524,0.00000
175.00,4.42684,20.106313,-0.000188,20.109693,0.4457,0.198,4.42684,0.00000
176.00,4.42685,20.106389,-0.000189,20.109708,0.4465,0.198,4.42685,0.00000
177.00,4.42776,20.106438,-0.000189,20.109747,0.4473,0.198,4.42776,0.00000
178.00,4.42845,20.106562,-0.000190,20.109834,0.4480,0.198,4.42845,0.00000
179.00,4.42921,20.106553,-0.000191,20.109745,0.4488,0.199,4.42921,0.00000
180.00,4.42925,20.106578,-0.000189,20.109778,0.4495,0.199,4.42925,0.00000
181.00,4.42932,20.106583,-0.000190,20.109759,0.4502,0.199,4.42932,0.00000
182.00,4.42889,20.106533,-0.000192,20.109713,0.4509,0.199,4.42889,0.00000
183.00,4.42926,20.106495,-0.000190,20.109640,0.4516,0.199,4.42926,0.00000
184.00,4.42930,20.106510,-0.000190,20.109657,0.4524,0.199,4.42930,0.00000
185.00,4.42864,20.106497,-0.000191,20.109588,0.4531,0.199,4.42864,0.00000
186.00,4.42870,20.106536,-0.000191,20.109562,0.4538,0.199,4.42870,0.00000
187.00,4.42987,20.106696,-0.000190,20.109675,0.4545,0.199,4.42987,0.00000
188.00,4.42996,20.106759,-0.000192,20.109730,0.4553,0.200,4.42996,0.00000
189.00,4.43009,20.106790,-0.000190,20.109763,0.4560,0.200,4.43009,0.00000
190.00,4.43120,20.106876,-0.000191,20.109842,0.4568,0.200,4.43120,0.00000
191.00,4.43216,20.106872,-0.000192,20.109910,0.4575,0.200,4.43216,0.00000
192.00,4.43159,20.106839,-0.000193,20.109901,0.4583,0.200,4.43159,0.00000
193.00,4.43207,20.106812,-0.000194,20.109844,0.4590,0.200,4.43207,0.00000
194.00,4.43156,20.106847,-0.000197,20.109840,0.4598,0.200,4.43156,0.00000
195.00,4.43125,20.106804,-0.000199,20.109800,0.4605,0.201,4.43125,0.00000
196.00,4.43082,20.106774,-0.000200,20.109707,0.4612,0.201,4.43082,0.00000
197.00,4.43096,20.106702,-0.000198,20.109618,0.4620,0.201,4.43096,0.00000
198.00,4.43132,20.106731,-0.000197,20.109638,0.4627,0.201,4.43132,0.00000
199.00,4.43248,20.106724,-0.000195,20.109624,0.4634,0.201,4.43248,0.00000
200.00,4.43237,20.106743,-0.000193,20.109583,0.4642,0.201,4.43237,0.00000
201.00,4.43145,20.106759,-0.000191,20.109578,0.4649,0.201,4.43145,0.00000
202.00,4.43151,20.106815,-0.000191,20.109552,0.4657,0.201,4.43151,0.00000
203.00,4.43082,20.106863,-0.000193,20.109541,0.4664,0.201,4.43082,0.00000
204.00,4.43023,20.106928,-0.000194,20.109537,0.4671,0.201,4.43023,0.00000
205.00,4.43081,20.106944,-0.000194,20.109562,0.4678,0.202,4.43081,0.00000
206.00,4.43201,20.106978,-0.000192,20.109579,0.4685,0.202,4.43201,0.00000
207.00,4.43244,20.106978,-0.000194,20.109538,0.4692,0.202,4.43244,0.00000
208.00,4.43343,20.106927,-0.000191,20.109470,0.4699,0.202,4.43343,0.00000
209.00,4.43420,20.106916,-0.000189,20.109454,0.4706,0.202,4.43420,0.00000
210.00,4.43467,20.106977,-0.000185,20.109464,0.4714,0.202,4.43467,0.00000
211.00,4.43466,20.107042,-0.000188,20.109518,0.4721,0.202,4.43466,0.00000
212.00,4.43507,20.107136,-0.000188,20.109641,0.4728,0.202,4.43507,0.00000
213.00,4.43470,20.107196,-0.000191,20.109727,0.4735,0.203,4.43470,0.00000
214.00,4.43413,20.107320,-0.000193,20.109830,0.4742,0.203,4.43413,0.00000
215.00,4.43306,20.107326,-0.000197,20.109825,0.4749,0.203,4.43306,0.00000
216.00,4.43427,20.107354,-0.000196,20.109791,0.4756,0.203,4.43427,0.00000
217.00,4.43549,20.107375,-0.000198,20.109759,0.4763,0.203,4.43549,0.00000
218.00,4.43606,20.107379,-0.000196,20.109677,0.4771,0.203,4.43606,0.00000
219.00,4.43624,20.107322,-0.000195,20.109592,0.4778,0.203,4.43624,0.00000
220.00,4.43695,20.107371,-0.000193,20.109584,0.4785,0.204,4.43695,0.00000
221.00,4.43523,20.107422,-0.000197,20.109581,0.4792,0.204,4.43523,0.00000
222.00,4.43324,20.107418,-0.000199,20.109546,0.4800,0.204,4.43324,0.00000
223.00,4.43228,20.107467,-0.000200,20.109643,0.4807,0.204,4.43228,0.00000
224.00,4.43127,20.107430,-0.000200,20.109591,0.4814,0.205,4.43127,0.00000
225.00,4.43113,20.107394,-0.000200,20.109540,0.4821,0.205,4.43113,0.00000
226.00,4.43136,20.107388,-0.000195,20.109541,0.4828,0.205,4.43136,0.00000
227.00,4.43114,20.107382,-0.000194,20.109550,0.4835,0.205,4.43114,0.00000
228.00,4.43026,20.107386,-0.000196,20.109500,0.4842,0.205,4.43026,0.00000
229.00,4.43039,20.107496,-0.000200,20.109588,0.4849,0.205,4.43039,0.00000
230.00,4.42912,20.107481,-0.000200,20.109604,0.4856,0.205,4.42912,0.00000
231.00,4.42896,20.107479,-0.000202,20.109615,0.4863,0.206,4.42896,0.00000
232.00,4.42859,20.107586,-0.000199,20.109683,0.4870,0.206,4.42859,0.00000
233.00,4.42907,20.107582,-0.000198,20.109627,0.4877,0.206,4.42907,0.00000
234.00,4.42942,20.107537,-0.000195,20.109560,0.4884,0.206,4.42942,0.00000
235.00,4.43065,20.107602,-0.000194,20.109519,0.4892,0.206,4.43065,0.00000
236.00,4.43168,20.107645,-0.000192,20.109487,0.4899,0.206,4.43168,0.00000
237.00,4.43204,20.107604,-0.000194,20.109419,0.4906,0.206,4.43204,0.00000
238.00,4.43269,20.107694,-0.000194,20.109498,0.4914,0.206,4.43269,0.00000
239.00,4.43284,20.107710,-0.000194,20.109451,0.4921,0.207,4.43284,0.00000
240.00,4.43199,20.107748,-0.000193,20.109485,0.4928,0.207,4.43199,0.00000
@2,2.5000,5.0, 240.098000000005 
241.00,4.43104,20.107778,-0.000196,20.109499,0.4936,0.207,4.43104,0.00000
242.00,4.42854,20.107874,-0.000197,20.109508,0.4943,0.207,4.42854,0.00000
243.00,4.40733,20.107927,-0.000198,20.109532,0.4950,0.207,4.40733,0.00000
244.00,4.36331,20.108064,-0.000199,20.109590,0.4958,0.207,4.36331,0.00000
245.00,4.29847,20.108092,-0.000203,20.109567,0.4965,0.208,4.29847,0.00000
246.00,4.21539,20.108129,-0.000203,20.109568,0.4973,0.208,4.21539,0.00000
247.00,4.12310,20.108159,-0.000203,20.109605,0.4981,0.208,4.12310,0.00000
248.00,4.05252,20.108116,-0.000201,20.109573,0.4988,0.208,4.05252,0.00000
249.00,4.01509,20.108154,-0.000199,20.109611,0.4996,0.208,4.01509,0.00000
250.00,4.00871,20.108132,-0.000195,20.109611,0.5004,0.208,4.00871,0.00000
251.00,4.02758,20.108137,-0.000194,20.109601,0.5012,0.208,4.02758,0.00000
252.00,4.06350,20.108074,-0.000196,20.109508,0.5019,0.208,4.06350,0.00000
253.00,4.09824,20.108101,-0.000201,20.109440,0.5027,0.209,4.09824,0.00000
254.00,4.12424,20.107989,-0.000204,20.109337,0.5034,0.209,4.12424,0.00000
255.00,4.14206,20.108063,-0.000208,20.109309,0.5042,0.209,4.14206,0.00000
256.00,4.15439,20.108109,-0.000209,20.109284,0.5049,0.210,4.15439,0.00000
257.00,4.16399,20.108131,-0.000207,20.109258,0.5057,0.210,4.16399,0.00000
258.00,4.17496,20.108173,-0.000201,20.109276,0.5065,0.210,4.17496,0.00000
259.00,4.18728,20.108317,-0.000196,20.109355,0.5072,0.210,4.18728,0.00000
260.00,4.20117,20.108446,-0.000194,20.109441,0.5080,0.210,4.20117,0.00000
261.00,4.21720,20.108452,-0.000194,20.109391,0.5087,0.210,4.21720,0.00000
262.00,4.23367,20.108544,-0.000192,20.109436,0.5094,0.210,4.23367,0.00000
263.00,4.24845,20.108558,-0.000194,20.109429,0.5102,0.210,4.24845,0.00000
264.00,4.26363,20.108539,-0.000197,20.109386,0.5110,0.210,4.26363,0.00000
265.00,4.27660,20.108502,-0.000195,20.109440,0.5117,0.210,4.27660,0.00000
266.00,4.28738,20.108476,-0.000193,20.109456,0.5124,0.210,4.28738,0.00000
267.00,4.29608,20.108416,-0.000196,20.109429,0.5132,0.211,4.29608,0.00000
268.00,4.30456,20.108517,-0.000198,20.109454,0.5139,0.211,4.30456,0.00000
269.00,4.31150,20.108608,-0.000199,20.109513,0.5146,0.211,4.31150,0.00000
270.00,4.31764,20.108628,-0.000200,20.109418,0.5154,0.211,4.31764,0.00000
271.00,4.32294,20.108689,-0.000201,20.109466,0.5161,0.212,4.32294,0.00000
272.00,4.32810,20.108761,-0.000200,20.109520,0.5167,0.212,4.32810,0.00000
273.00,4.33312,20.108690,-0.000198,20.109504,0.5174,0.212,4.33312,0.00000
274.00,4.33616,20.108669,-0.000195,20.109464,0.5181,0.212,4.33616,0.00000
275.00,4.34074,20.108734,-0.000192,20.109532,0.5188,0.212,4.34074,0.00000
276.00,4.34543,20.108728,-0.000194,20.109465,0.5195,0.212,4.34543,0.00000
277.00,4.34963,20.108749,-0.000195,20.109456,0.5202,0.212,4.34963,0.00000
278.00,4.35312,20.108841,-0.000192,20.109544,0.5209,0.212,4.35312,0.00000
279.00,4.35712,20.108895,-0.000195,20.109620,0.5215,0.212,4.35712,0.00000
280.00,4.36034,20.108836,-0.000196,20.109561,0.5222,0.213,4.36034,0.00000
281.00,4.36297,20.108955,-0.000193,20.109684,0.5228,0.213,4.36297,0.00000
282.00,4.36644,20.108991,-0.000190,20.109710,0.5234,0.213,4.36644,0.00000
283.00,4.36910,20.108945,-0.000190,20.109612,0.5241,0.213,4.36910,0.00000
284.00,4.37203,20.108987,-0.000186,20.109583,0.5247,0.213,4.37203,0.00000
285.00,4.37475,20.109073,-0.000187,20.109670,0.5254,0.213,4.37475,0.00000
286.00,4.37758,20.109095,-0.000189,20.109705,0.5260,0.213,4.37758,0.00000
287.00,4.37856,20.109094,-0.000189,20.109625,0.5267,0.213,4.37856,0.00000
288.00,4.37956,20.109149,-0.000188,20.109675,0.5273,0.214,4.37956,0.00000
289.00,4.38128,20.109080,-0.000192,20.109623,0.5280,0.214,4.38128,0.00000
290.00,4.38258,20.109063,-0.000190,20.109575,0.5287,0.214,4.38258,0.00000
291.00,4.38355,20.109077,-0.000187,20.109498,0.5293,0.214,4.38355,0.00000
292.00,4.38589,20.109072,-0.000188,20.109551,0.5299,0.214,4.38589,0.00000
293.00,4.38800,20.109133,-0.000189,20.109617,0.5306,0.214,4.38800,0.00000
294.00,4.38942,20.109199,-0.000188,20.109720,0.5312,0.214,4.38942,0.00000
295.00,4.39015,20.109244,-0.000187,20.109768,0.5319,0.214,4.39015,0.00000
296.00,4.39147,20.109191,-0.000186,20.109799,0.5325,0.214,4.39147,0.00000
297.00,4.39332,20.109203,-0.000186,20.109770,0.5332,0.214,4.39332,0.00000
298.00,4.39526,20.109230,-0.000187,20.109768,0.5338,0.214,4.39526,0.00000
299.00,4.39685,20.109231,-0.000185,20.109737,0.5345,0.215,4.39685,0.00000
300.00,4.39845,20.109256,-0.000184,20.109710,0.5352,0.215,4.39845,0.00000
301.00,4.39889,20.109209,-0.000185,20.109647,0.5358,0.215,4.39889,0.00000
302.00,4.39886,20.109331,-0.000183,20.109723,0.5365,0.215,4.39886,0.00000
303.00,4.39936,20.109291,-0.000179,20.109616,0.5372,0.215,4.39936,0.00000
304.00,4.40005,20.109304,-0.000178,20.109556,0.5378,0.215,4.40005,0.00000
305.00,4.40082,20.109298,-0.000181,20.109529,0.5385,0.215,4.40082,0.00000
306.00,4.40219,20.109484,-0.000182,20.109637,0.5392,0.215,4.40219,0.00000
307.00,4.40283,20.109420,-0.000183,20.109564,0.5398,0.215,4.40283,0.00000
308.00,4.40285,20.109495,-0.000185,20.109654,0.5404,0.216,4.40285,0.00000
309.00,4.40281,20.109569,-0.000185,20.109680,0.5411,0.216,4.40281,0.00000
310.00,4.40359,20.109622,-0.000182,20.109711,0.5417,0.216,4.40359,0.00000
311.00,4.40456,20.109586,-0.000180,20.109649,0.5423,0.216,4.40456,0.00000
312.00,4.40524,20.109659,-0.000179,20.109728,0.5429,0.216,4.40524,0.00000
313.00,4.40623,20.109654,-0.000181,20.109684,0.5436,0.216,4.40623,0.00000
314.00,4.40745,20.109652,-0.000181,20.109693,0.5442,0.216,4.40745,0.00000
315.00,4.40720,20.109710,-0.000180,20.109703,0.5448,0.216,4.40720,0.00000
316.00,4.40828,20.109649,-0.000184,20.109613,0.5454,0.217,4.40828,0.00000
317.00,4.40891,20.109686,-0.000184,20.109578,0.5460,0.217,4.40891,0.00000
318.00,4.40901,20.109712,-0.000185,20.109549,0.5466,0.217,4.40901,0.00000
319.00,4.40915,20.109667,-0.000188,20.109463,0.5472,0.217,4.40915,0.00000
320.00,4.41121,20.109619,-0.000190,20.109410,0.5478,0.217,4.41121,0.00000
321.00,4.41141,20.109753,-0.000189,20.109477,0.5484,0.218,4.41141,0.00000
322.00,4.41222,20.109839,-0.000189,20.109510,0.5491,0.218,4.41222,0.00000
323.00,4.41238,20.109903,-0.000188,20.109564,0.5497,0.218,4.41238,0.00000
324.00,4.41372,20.109964,-0.000183,20.109621,0.5503,0.218,4.41372,0.00000
325.00,4.41385,20.109995,-0.000181,20.109655,0.5509,0.218,4.41385,0.00000
326.00,4.41410,20.110009,-0.000181,20.109674,0.5515,0.218,4.41410,0.00000
327.00,4.41392,20.109905,-0.000183,20.109626,0.5521,0.218,4.41392,0.00000
328.00,4.41493,20.109812,-0.000185,20.109563,0.5527,0.218,4.41493,0.00000
329.00,4.41456,20.109842,-0.000189,20.109580,0.5533,0.218,4.41456,0.00000
330.00,4.41438,20.109868,-0.000187,20.109576,0.5539,0.218,4.41438,0.00000
331.00,4.41400,20.109824,-0.000187,20.109559,0.5545,0.218,4.41400,0.00000
332.00,4.41392,20.109852,-0.000184,20.109573,0.5551,0.218,4.41392,0.00000
333.00,4.41427,20.109907,-0.000178,20.109596,0.5558,0.218,4.41427,0.00000
334.00,4.41457,20.109949,-0.000174,20.109638,0.5564,0.218,4.41457,0.00000
335.00,4.41531,20.109907,-0.000177,20.109616,0.5570,0.218,4.41531,0.00000
336.00,4.41529,20.110003,-0.000179,20.109669,0.5576,0.219,4.41529,0.00000
337.00,4.41573,20.110054,-0.000179,20.109706,0.5583,0.219,4.41573,0.00000
338.00,4.41540,20.110116,-0.000184,20.109720,0.5589,0.219,4.41540,0.00000
339.00,4.41471,20.110165,-0.000184,20.109730,0.5595,0.219,4.41471,0.00000
340.00,4.41437,20.110242,-0.000184,20.109745,0.5601,0.219,4.41437,0.00000
341.00,4.41492,20.110213,-0.000184,20.109704,0.5608,0.219,4.41492,0.00000
342.00,4.41528,20.110206,-0.000187,20.109649,0.5614,0.220,4.41528,0.00000
343.00,4.41653,20.110229,-0.000187,20.109669,0.5620,0.220,4.41653,0.00000
344.00,4.41753,20.110200,-0.000189,20.109590,0.5626,0.220,4.41753,0.00000
345.00,4.41798,20.110253,-0.000189,20.109650,0.5632,0.220,4.41798,0.00000
346.00,4.41948,20.110336,-0.000186,20.109714,0.5639,0.220,4.41948,0.00000
347.00,4.41996,20.110383,-0.000185,20.109734,0.5645,0.220,4.41996,0.00000
348.00,4.41911,20.110357,-0.000180,20.109731,0.5651,0.220,4.41911,0.00000
349.00,4.41876,20.110332,-0.000178,20.109740,0.5658,0.220,4.41876,0.00000
350.00,4.41805,20.110351,-0.000180,20.109741,0.5664,0.221,4.41805,0.00000
351.00,4.41757,20.110388,-0.000185,20.109758,0.5670,0.221,4.41757,0.00000
352.00,4.41740,20.110442,-0.000184,20.109776,0.5676,0.221,4.41740,0.00000
353.00,4.41774,20.110507,-0.000187,20.109768,0.5682,0.221,4.41774,0.00000
354.00,4.41753,20.110511,-0.000188,20.109736,0.5689,0.221,4.41753,0.00000
355.00,4.41838,20.110581,-0.000189,20.109740,0.5695,0.221,4.41838,0.00000
356.00,4.41721,20.110557,-0.000185,20.109710,0.5701,0.221,4.41721,0.00000
357.00,4.41705,20.110569,-0.000182,20.109709,0.5707,0.221,4.41705,0.00000
358.00,4.41805,20.110569,-0.000182,20.109709,0.5713,0.222,4.41805,0.00000
359.00,4.41813,20.110720,-0.000178,20.109827,0.5719,0.221,4.41813,0.00000
360.00,4.41703,20.110689,-0.000176,20.109825,0.5725,0.221,4.41703,0.00000
361.00,4.41710,20.110673,-0.000175,20.109791,0.5731,0.222,4.41710,0.00000
362.00,4.41740,20.110710,-0.000177,20.109811,0.5736,0.222,4.41740,0.00000
363.00,4.41670,20.110693,-0.000176,20.109777,0.5742,0.222,4.41670,0.00000
364.00,4.41792,20.110655,-0.000174,20.109674,0.5748,0.222,4.41792,0.00000
365.00,4.41870,20.110762,-0.000176,20.109651,0.5753,0.222,4.41870,0.00000
366.00,4.41892,20.110865,-0.000176,20.109640,0.5759,0.222,4.41892,0.00000
367.00,4.41864,20.110868,-0.000179,20.109611,0.5765,0.222,4.41864,0.00000
368.00,4.41934,20.111010,-0.000178,20.109720,0.5771,0.222,4.41934,0.00000
369.00,4.41923,20.111015,-0.000183,20.109721,0.5777,0.223,4.41923,0.00000
370.00,4.41870,20.110950,-0.000181,20.109679,0.5783,0.223,4.41870,0.00000
371.00,4.41866,20.110948,-0.000185,20.109717,0.5789,0.223,4.41866,0.00000
372.00,4.41896,20.110935,-0.000186,20.109729,0.5795,0.223,4.41896,0.00000
373.00,4.41732,20.110862,-0.000187,20.109650,0.5801,0.223,4.41732,0.00000
374.00,4.41641,20.110952,-0.000184,20.109693,0.5807,0.223,4.41641,0.00000
375.00,4.41730,20.110911,-0.000188,20.109677,0.5814,0.224,4.41730,0.00000
376.00,4.41805,20.110916,-0.000185,20.109685,0.5820,0.224,4.41805,0.00000
377.00,4.41814,20.110998,-0.000181,20.109715,0.5826,0.224,4.41814,0.00000
378.00,4.42003,20.111090,-0.000181,20.109798,0.5832,0.224,4.42003,0.00000
379.00,4.42081,20.111077,-0.000186,20.109811,0.5838,0.224,4.42081,0.00000
380.00,4.42073,20.111129,-0.000183,20.109830,0.5844,0.224,4.42073,0.00000
381.00,4.42076,20.111056,-0.000184,20.109755,0.5850,0.224,4.42076,0.00000
382.00,4.42048,20.111007,-0.000184,20.109705,0.5856,0.224,4.42048,0.00000
383.00,4.41967,20.110997,-0.000184,20.109648,0.5861,0.225,4.41967,0.00000
384.00,4.41958,20.111018,-0.000181,20.109695,0.5867,0.224,4.41958,0.00000
385.00,4.41881,20.111037,-0.000183,20.109727,0.5873,0.225,4.41881,0.00000
386.00,4.41840,20.111076,-0.000182,20.109784,0.5878,0.225,4.41840,0.00000
387.00,4.41811,20.111148,-0.000182,20.109834,0.5884,0.225,4.41811,0.00000
388.00,4.41735,20.111063,-0.000184,20.109730,0.5890,0.225,4.41735,0.00000
389.00,4.41730,20.111047,-0.000187,20.109662,0.5895,0.225,4.41730,0.00000
390.00,4.41871,20.111070,-0.000185,20.109632,0.5901,0.225,4.41871,0.00000
391.00,4.41863,20.111184,-0.000183,20.109664,0.5907,0.225,4.41863,0.00000
392.00,4.41919,20.111225,-0.000186,20.109608,0.5912,0.226,4.41919,0.00000
393.00,4.41970,20.111392,-0.000184,20.109725,0.5918,0.226,4.41970,0.00000
394.00,4.41950,20.111437,-0.000183,20.109715,0.5923,0.226,4.41950,0.00000
395.00,4.41906,20.111512,-0.000186,20.109736,0.5929,0.226,4.41906,0.00000
396.00,4.41871,20.111581,-0.000189,20.109742,0.5934,0.226,4.41871,0.00000
397.00,4.41862,20.111594,-0.000186,20.109738,0.5939,0.226,4.41862,0.00000
398.00,4.41835,20.111586,-0.000185,20.109734,0.5945,0.226,4.41835,0.00000
399.00,4.41793,20.111655,-0.000185,20.109816,0.5950,0.226,4.41793,0.00000
400.00,4.41688,20.111657,-0.000181,20.109809,0.5956,0.226,4.41688,0.00000
401.00,4.41736,20.111623,-0.000178,20.109776,0.5961,0.226,4.41736,0.00000
402.00,4.41783,20.111600,-0.000178,20.109784,0.5966,0.226,4.41783,0.00000
403.00,4.41862,20.111704,-0.000180,20.109868,0.5972,0.227,4.41862,0.00000
404.00,4.41867,20.111702,-0.000179,20.109830,0.5977,0.227,4.41867,0.00000
405.00,4.41891,20.111727,-0.000178,20.109835,0.5982,0.227,4.41891,0.00000
406.00,4.41935,20.111708,-0.000180,20.109766,0.5988,0.227,4.41935,0.00000
407.00,4.41912,20.111827,-0.000180,20.109842,0.5993,0.227,4.41912,0.00000
408.00,4.41827,20.111793,-0.000176,20.109777,0.5998,0.227,4.41827,0.00000
409.00,4.41871,20.111889,-0.000177,20.109879,0.6003,0.227,4.41871,0.00000
410.00,4.41848,20.111974,-0.000177,20.109995,0.6009,0.227,4.41848,0.00000
411.00,4.41799,20.111984,-0.000175,20.110014,0.6014,0.227,4.41799,0.00000
412.00,4.41737,20.111932,-0.000174,20.109975,0.6019,0.227,4.41737,0.00000
413.00,4.41854,20.111934,-0.000176,20.109973,0.6024,0.228,4.41854,0.00000
414.00,4.41827,20.111932,-0.000177,20.109890,0.6029,0.228,4.41827,0.00000
415.00,4.41886,20.111941,-0.000175,20.109849,0.6034,0.228,4.41886,0.00000
416.00,4.41901,20.112019,-0.000178,20.109861,0.6039,0.228,4.41901,0.00000
417.00,4.41897,20.112078,-0.000179,20.109848,0.6044,0.228,4.41897,0.00000
418.00,4.41826,20.112102,-0.000179,20.109798,0.6049,0.228,4.41826,0.00000
419.00,4.41853,20.112079,-0.000181,20.109768,0.6054,0.228,4.41853,0.00000
420.00,4.41823,20.112088,-0.000184,20.109725,0.6059,0.229,4.41823,0.00000
@3,2.5000,5.0, 420.060000000005 
421.00,4.41757,20.112096,-0.000186,20.109739,0.6064,0.229,4.41757,0.00000
422.00,4.41671,20.112133,-0.000186,20.109775,0.6068,0.229,4.41671,0.00000
423.00,4.40154,20.112116,-0.000184,20.109788,0.6073,0.229,4.40154,0.00000
424.00,4.36615,20.112115,-0.000183,20.109805,0.6078,0.229,4.36615,0.00000
425.00,4.31117,20.112166,-0.000182,20.109880,0.6083,0.229,4.31117,0.00000
426.00,4.23930,20.112207,-0.000180,20.109922,0.6088,0.229,4.23930,0.00000
427.00,4.15570,20.112157,-0.000178,20.109882,0.6092,0.229,4.15570,0.00000
428.00,4.08557,20.112216,-0.000177,20.109891,0.6097,0.229,4.08557,0.00000
429.00,4.04492,20.112238,-0.000176,20.109851,0.6101,0.229,4.04492,0.00000
430.00,4.03305,20.112229,-0.000176,20.109809,0.6106,0.229,4.03305,0.00000
431.00,4.04435,20.112199,-0.000179,20.109761,0.6111,0.229,4.04435,0.00000
432.00,4.07228,20.112265,-0.000182,20.109784,0.6116,0.230,4.07228,0.00000
433.00,4.10310,20.112306,-0.000185,20.109808,0.6120,0.230,4.10310,0.00000
434.00,4.12625,20.112361,-0.000183,20.109824,0.6125,0.230,4.12625,0.00000
435.00,4.14132,20.112345,-0.000185,20.109730,0.6130,0.230,4.14132,0.00000
436.00,4.15247,20.112385,-0.000183,20.109734,0.6135,0.230,4.15247,0.00000
437.00,4.16195,20.112393,-0.000182,20.109700,0.6140,0.230,4.16195,0.00000
438.00,4.17116,20.112462,-0.000182,20.109736,0.6145,0.230,4.17116,0.00000
439.00,4.18230,20.112447,-0.000185,20.109724,0.6150,0.230,4.18230,0.00000
440.00,4.19665,20.112466,-0.000183,20.109733,0.6155,0.231,4.19665,0.00000
441.00,4.21226,20.112494,-0.000184,20.109803,0.6160,0.231,4.21226,0.00000
442.00,4.22814,20.112558,-0.000184,20.109858,0.6165,0.231,4.22814,0.00000
443.00,4.24360,20.112554,-0.000182,20.109864,0.6170,0.231,4.24360,0.00000
444.00,4.25802,20.112513,-0.000184,20.109834,0.6174,0.231,4.25802,0.00000
445.00,4.27104,20.112559,-0.000183,20.109911,0.6180,0.231,4.27104,0.00000
446.00,4.28193,20.112592,-0.000182,20.109877,0.6185,0.231,4.28193,0.00000
447.00,4.29146,20.112560,-0.000182,20.109885,0.6190,0.231,4.29146,0.00000
448.00,4.30007,20.112516,-0.000182,20.109786,0.6195,0.232,4.30007,0.00000
449.00,4.30763,20.112577,-0.000180,20.109820,0.6200,0.232,4.30763,0.00000
450.00,4.31392,20.112540,-0.000183,20.109741,0.6205,0.232,4.31392,0.00000
451.00,4.31919,20.112568,-0.000183,20.109737,0.6210,0.232,4.31919,0.00000
452.00,4.32566,20.112636,-0.000180,20.109752,0.6215,0.232,4.32566,0.00000
453.00,4.33092,20.112673,-0.000180,20.109802,0.6221,0.232,4.33092,0.00000
454.00,4.33472,20.112675,-0.000180,20.109797,0.6226,0.232,4.33472,0.00000
455.00,4.33750,20.112677,-0.000176,20.109788,0.6231,0.232,4.33750,0.00000
456.00,4.34135,20.112684,-0.000179,20.109792,0.6235,0.232,4.34135,0.00000
457.00,4.34394,20.112593,-0.000181,20.109721,0.6240,0.232,4.34394,0.00000
458.00,4.34782,20.112708,-0.000182,20.109799,0.6244,0.232,4.34782,0.00000
459.00,4.35186,20.112754,-0.000184,20.109800,0.6249,0.232,4.35186,0.00000
460.00,4.35628,20.112807,-0.000190,20.109857,0.6253,0.232,4.35628,0.00000
461.00,4.35949,20.112781,-0.000192,20.109836,0.6258,0.232,4.35949,0.00000
462.00,4.36179,20.112865,-0.000198,20.109854,0.6263,0.233,4.36179,0.00000
463.00,4.36394,20.112777,-0.000198,20.109732,0.6267,0.233,4.36394,0.00000
464.00,4.36645,20.112847,-0.000200,20.109765,0.6272,0.233,4.36645,0.00000
465.00,4.36873,20.112869,-0.000204,20.109720,0.6276,0.233,4.36873,0.00000
466.00,4.37078,20.112983,-0.000203,20.109792,0.6280,0.233,4.37078,0.00000
467.00,4.37242,20.113008,-0.000204,20.109816,0.6285,0.234,4.37242,0.00000
468.00,4.37388,20.112982,-0.000206,20.109793,0.6289,0.234,4.37388,0.00000
469.00,4.37490,20.112959,-0.000208,20.109766,0.6294,0.234,4.37490,0.00000
470.00,4.37593,20.112970,-0.000203,20.109762,0.6299,0.234,4.37593,0.00000
471.00,4.37791,20.112895,-0.000202,20.109659,0.6303,0.234,4.37791,0.00000
472.00,4.38055,20.112846,-0.000199,20.109562,0.6307,0.234,4.38055,0.00000
473.00,4.38216,20.112884,-0.000201,20.109584,0.6312,0.234,4.38216,0.00000
474.00,4.38325,20.112908,-0.000203,20.109595,0.6316,0.234,4.38325,0.00000
475.00,4.38408,20.112992,-0.000202,20.109660,0.6321,0.234,4.38408,0.00000
476.00,4.38493,20.112965,-0.000199,20.109669,0.6326,0.234,4.38493,0.00000
477.00,4.38589,20.113001,-0.000200,20.109697,0.6330,0.235,4.38589,0.00000
478.00,4.38657,20.113126,-0.000200,20.109781,0.6335,0.235,4.38657,0.00000
479.00,4.38765,20.113150,-0.000198,20.109768,0.6339,0.235,4.38765,0.00000
480.00,4.38865,20.113202,-0.000196,20.109818,0.6344,0.235,4.38865,0.00000
481.00,4.38932,20.113317,-0.000196,20.109826,0.6348,0.235,4.38932,0.00000
482.00,4.38921,20.113345,-0.000197,20.109817,0.6353,0.235,4.38921,0.00000
483.00,4.39034,20.113232,-0.000193,20.109749,0.6357,0.235,4.39034,0.00000
484.00,4.39101,20.113288,-0.000194,20.109801,0.6362,0.235,4.39101,0.00000
485.00,4.39279,20.113266,-0.000194,20.109767,0.6366,0.235,4.39279,0.00000
486.00,4.39461,20.113319,-0.000194,20.109850,0.6371,0.235,4.39461,0.00000
487.00,4.39538,20.113387,-0.000194,20.109906,0.6376,0.236,4.39538,0.00000
488.00,4.39579,20.113472,-0.000195,20.109871,0.6380,0.236,4.39579,0.00000
489.00,4.39720,20.113484,-0.000193,20.109865,0.6385,0.236,4.39720,0.00000
490.00,4.39720,20.113523,-0.000192,20.109839,0.6389,0.236,4.39720,0.00000
491.00,4.39707,20.113553,-0.000194,20.109818,0.6394,0.236,4.39707,0.00000
492.00,4.39772,20.113466,-0.000196,20.109701,0.6398,0.236,4.39772,0.00000
493.00,4.39770,20.113517,-0.000198,20.109770,0.6402,0.236,4.39770,0.00000
494.00,4.39719,20.113536,-0.000195,20.109767,0.6407,0.237,4.39719,0.00000
495.00,4.39702,20.113547,-0.000195,20.109789,0.6411,0.237,4.39702,0.00000
496.00,4.39705,20.113510,-0.000191,20.109767,0.6416,0.237,4.39705,0.00000
497.00,4.39720,20.113681,-0.000186,20.109956,0.6421,0.236,4.39720,0.00000
498.00,4.39691,20.113630,-0.000184,20.109887,0.6425,0.236,4.39691,0.00000
499.00,4.39746,20.113603,-0.000184,20.109853,0.6430,0.236,4.39746,0.00000
500.00,4.39879,20.113616,-0.000185,20.109806,0.6434,0.237,4.39879,0.00000
501.00,4.39937,20.113646,-0.000186,20.109751,0.6439,0.237,4.39937,0.00000
502.00,4.39970,20.113659,-0.000190,20.109696,0.6443,0.237,4.39970,0.00000
503.00,4.40028,20.113743,-0.000186,20.109760,0.6447,0.237,4.40028,0.00000
504.00,4.40066,20.113788,-0.000186,20.109805,0.6452,0.237,4.40066,0.00000
505.00,4.40003,20.113854,-0.000186,20.109833,0.6456,0.237,4.40003,0.00000
506.00,4.40019,20.113944,-0.000185,20.109917,0.6461,0.237,4.40019,0.00000
507.00,4.40024,20.113952,-0.000182,20.109934,0.6465,0.237,4.40024,0.00000
508.00,4.40190,20.113978,-0.000189,20.109939,0.6469,0.237,4.40190,0.00000
509.00,4.40266,20.114042,-0.000194,20.109919,0.6473,0.238,4.40266,0.00000
510.00,4.40479,20.114084,-0.000192,20.109971,0.6477,0.238,4.40479,0.00000
511.00,4.40515,20.114114,-0.000192,20.109939,0.6481,0.238,4.40515,0.00000
512.00,4.40570,20.114115,-0.000194,20.109911,0.6485,0.238,4.40570,0.00000
513.00,4.40601,20.114156,-0.000193,20.109914,0.6489,0.238,4.40601,0.00000
514.00,4.40671,20.114189,-0.000189,20.109927,0.6493,0.238,4.40671,0.00000
515.00,4.40564,20.114153,-0.000192,20.109875,0.6498,0.238,4.40564,0.00000
516.00,4.40544,20.114117,-0.000193,20.109864,0.6502,0.238,4.40544,0.00000
517.00,4.40543,20.114197,-0.000195,20.109898,0.6506,0.238,4.40543,0.00000
518.00,4.40518,20.114245,-0.000194,20.109906,0.6511,0.239,4.40518,0.00000
519.00,4.40510,20.114251,-0.000196,20.109884,0.6515,0.239,4.40510,0.00000
520.00,4.40564,20.114288,-0.000197,20.109927,0.6520,0.239,4.40564,0.00000
521.00,4.40559,20.114289,-0.000199,20.109883,0.6524,0.239,4.40559,0.00000
522.00,4.40623,20.114267,-0.000198,20.109874,0.6528,0.239,4.40623,0.00000
523.00,4.40595,20.114250,-0.000198,20.109802,0.6533,0.239,4.40595,0.00000
524.00,4.40580,20.114241,-0.000198,20.109707,0.6537,0.239,4.40580,0.00000
525.00,4.40634,20.114357,-0.000194,20.109732,0.6541,0.239,4.40634,0.00000
526.00,4.40738,20.114495,-0.000194,20.109842,0.6545,0.239,4.40738,0.00000
527.00,4.40804,20.114622,-0.000195,20.109858,0.6550,0.239,4.40804,0.00000
528.00,4.40912,20.114645,-0.000196,20.109854,0.6554,0.240,4.40912,0.00000
529.00,4.40970,20.114738,-0.000196,20.110000,0.6558,0.240,4.40970,0.00000
530.00,4.40902,20.114623,-0.000199,20.109887,0.6562,0.240,4.40902,0.00000
531.00,4.40902,20.114566,-0.000199,20.109845,0.6566,0.240,4.40902,0.00000
532.00,4.40873,20.114497,-0.000198,20.109813,0.6570,0.240,4.40873,0.00000
533.00,4.40890,20.114462,-0.000198,20.109820,0.6574,0.240,4.40890,0.00000
534.00,4.40840,20.114386,-0.000197,20.109695,0.6578,0.240,4.40840,0.00000
535.00,4.40918,20.114408,-0.000195,20.109695,0.6582,0.241,4.40918,0.00000
536.00,4.40886,20.114466,-0.000194,20.109711,0.6586,0.241,4.40886,0.00000
537.00,4.40916,20.114468,-0.000196,20.109669,0.6590,0.241,4.40916,0.00000
538.00,4.40931,20.114516,-0.000193,20.109678,0.6594,0.241,4.40931,0.00000
539.00,4.40990,20.114572,-0.000197,20.109721,0.6599,0.241,4.40990,0.00000
540.00,4.40918,20.114610,-0.000199,20.109717,0.6603,0.241,4.40918,0.00000
541.00,4.41023,20.114539,-0.000201,20.109626,0.6607,0.241,4.41023,0.00000
542.00,4.41033,20.114611,-0.000203,20.109727,0.6611,0.242,4.41033,0.00000
543.00,4.40950,20.114608,-0.000207,20.109721,0.6615,0.242,4.40950,0.00000
544.00,4.40909,20.114604,-0.000205,20.109733,0.6618,0.242,4.40909,0.00000
545.00,4.41026,20.114638,-0.000203,20.109744,0.6622,0.242,4.41026,0.00000
546.00,4.40928,20.114702,-0.000201,20.109797,0.6626,0.242,4.40928,0.00000
547.00,4.40890,20.114650,-0.000195,20.109708,0.6629,0.242,4.40890,0.00000
548.00,4.41014,20.114706,-0.000191,20.109758,0.6633,0.242,4.41014,0.00000
549.00,4.41010,20.114793,-0.000188,20.109801,0.6637,0.242,4.41010,0.00000
550.00,4.40866,20.114820,-0.000187,20.109836,0.6640,0.242,4.40866,0.00000
551.00,4.40827,20.114918,-0.000190,20.109872,0.6644,0.242,4.40827,0.00000
552.00,4.40856,20.114991,-0.000190,20.109889,0.6647,0.242,4.40856,0.00000
553.00,4.40731,20.115069,-0.000190,20.109908,0.6651,0.242,4.40731,0.00000
554.00,4.40761,20.115070,-0.000191,20.109872,0.6654,0.242,4.40761,0.00000
555.00,4.40841,20.115105,-0.000193,20.109863,0.6658,0.243,4.40841,0.00000
556.00,4.40943,20.115068,-0.000194,20.109835,0.6662,0.243,4.40943,0.00000
557.00,4.40880,20.115080,-0.000192,20.109836,0.6665,0.243,4.40880,0.00000
558.00,4.40787,20.115023,-0.000195,20.109737,0.6669,0.243,4.40787,0.00000
559.00,4.40764,20.115038,-0.000194,20.109756,0.6672,0.243,4.40764,0.00000
560.00,4.40700,20.115033,-0.000190,20.109732,0.6675,0.243,4.40700,0.00000
561.00,4.40582,20.115028,-0.000188,20.109712,0.6679,0.243,4.40582,0.00000
562.00,4.40626,20.115005,-0.000190,20.109639,0.6682,0.243,4.40626,0.00000
563.00,4.40776,20.115150,-0.000189,20.109723,0.6685,0.243,4.40776,0.00000
564.00,4.40790,20.115231,-0.000192,20.109691,0.6689,0.243,4.40790,0.00000
565.00,4.40796,20.115238,-0.000194,20.109686,0.6692,0.244,4.40796,0.00000
566.00,4.40911,20.115257,-0.000191,20.109681,0.6696,0.244,4.40911,0.00000
567.00,4.40973,20.115265,-0.000194,20.109729,0.6699,0.244,4.40973,0.00000
568.00,4.40966,20.115156,-0.000195,20.109683,0.6702,0.244,4.40966,0.00000
569.00,4.40956,20.115134,-0.000191,20.109721,0.6705,0.244,4.40956,0.00000
570.00,4.40931,20.115150,-0.000194,20.109714,0.6708,0.244,4.40931,0.00000
571.00,4.40872,20.115182,-0.000196,20.109718,0.6712,0.244,4.40872,0.00000
572.00,4.40844,20.115205,-0.000196,20.109734,0.6715,0.244,4.40844,0.00000
573.00,4.40850,20.115289,-0.000196,20.109781,0.6718,0.244,4.40850,0.00000
574.00,4.40913,20.115296,-0.000194,20.109762,0.6721,0.244,4.40913,0.00000
575.00,4.41018,20.115346,-0.000193,20.109793,0.6724,0.245,4.41018,0.00000
576.00,4.41056,20.115401,-0.000193,20.109828,0.6728,0.245,4.41056,0.00000
577.00,4.41026,20.115461,-0.000194,20.109847,0.6731,0.245,4.41026,0.00000
578.00,4.40966,20.115385,-0.000195,20.109766,0.6733,0.245,4.40966,0.00000
579.00,4.40945,20.115459,-0.000196,20.109829,0.6737,0.245,4.40945,0.00000
580.00,4.40994,20.115447,-0.000194,20.109831,0.6740,0.245,4.40994,0.00000
581.00,4.41064,20.115428,-0.000193,20.109825,0.6743,0.245,4.41064,0.00000
582.00,4.41080,20.115431,-0.000188,20.109809,0.6746,0.245,4.41080,0.00000
583.00,4.41044,20.115542,-0.000184,20.109902,0.6749,0.245,4.41044,0.00000
584.00,4.40958,20.115469,-0.000188,20.109818,0.6752,0.245,4.40958,0.00000
585.00,4.40877,20.115538,-0.000189,20.109868,0.6755,0.245,4.40877,0.00000
586.00,4.40824,20.115632,-0.000190,20.109890,0.6758,0.246,4.40824,0.00000
587.00,4.40836,20.115623,-0.000192,20.109829,0.6761,0.246,4.40836,0.00000
588.00,4.40913,20.115666,-0.000198,20.109832,0.6764,0.246,4.40913,0.00000
589.00,4.40880,20.115726,-0.000195,20.109885,0.6768,0.246,4.40880,0.00000
590.00,4.40855,20.115673,-0.000195,20.109817,0.6771,0.246,4.40855,0.00000
591.00,4.40838,20.115649,-0.000194,20.109810,0.6774,0.246,4.40838,0.00000
592.00,4.40782,20.115781,-0.000191,20.109953,0.6778,0.246,4.40782,0.00000
593.00,4.40789,20.115842,-0.000187,20.109966,0.6781,0.246,4.40789,0.00000
594.00,4.40829,20.115836,-0.000185,20.109925,0.6784,0.246,4.40829,0.00000
595.00,4.40845,20.116022,-0.000182,20.110020,0.6787,0.246,4.40845,0.00000
596.00,4.40865,20.116092,-0.000185,20.110019,0.6790,0.246,4.40865,0.00000
597.00,4.40930,20.116208,-0.000189,20.110047,0.6794,0.247,4.40930,0.00000
598.00,4.40931,20.116183,-0.000190,20.110012,0.6797,0.247,4.40931,0.00000
599.00,4.40912,20.116210,-0.000192,20.109989,0.6800,0.247,4.40912,0.00000
600.00,4.40921,20.116145,-0.000195,20.109943,0.6803,0.247,4.40921,0.00000
@4,2.5000,5.0, 600.038 
601.00,4.40912,20.116081,-0.000193,20.109871,0.6807,0.247,4.40912,0.00000
602.00,4.40788,20.116015,-0.000189,20.109790,0.6810,0.247,4.40788,0.00000
603.00,4.39510,20.116044,-0.000188,20.109791,0.6813,0.247,4.39510,0.00000
604.00,4.36464,20.116119,-0.000188,20.109816,0.6817,0.247,4.36464,0.00000
605.00,4.31609,20.116216,-0.000184,20.109866,0.6820,0.247,4.31609,0.00000
606.00,4.25316,20.116270,-0.000184,20.109888,0.6824,0.247,4.25316,0.00000
607.00,4.18098,20.116214,-0.000191,20.109792,0.6827,0.248,4.18098,0.00000
608.00,4.11946,20.116221,-0.000195,20.109749,0.6830,0.248,4.11946,0.00000
609.00,4.08675,20.116247,-0.000193,20.109766,0.6833,0.248,4.08675,0.00000
610.00,4.07795,20.116155,-0.000195,20.109641,0.6836,0.248,4.07795,0.00000
611.00,4.08748,20.116200,-0.000196,20.109647,0.6840,0.248,4.08748,0.00000
612.00,4.10975,20.116255,-0.000194,20.109651,0.6843,0.248,4.10975,0.00000
613.00,4.13497,20.116310,-0.000191,20.109656,0.6846,0.248,4.13497,0.00000
614.00,4.15036,20.116314,-0.000194,20.109583,0.6849,0.248,4.15036,0.00000
615.00,4.16052,20.116454,-0.000195,20.109673,0.6853,0.248,4.16052,0.00000
616.00,4.16735,20.116508,-0.000197,20.109679,0.6856,0.248,4.16735,0.00000
617.00,4.17298,20.116608,-0.000197,20.109790,0.6859,0.248,4.17298,0.00000
618.00,4.17966,20.116612,-0.000200,20.109793,0.6863,0.249,4.17966,0.00000
619.00,4.18942,20.116628,-0.000200,20.109821,0.6866,0.249,4.18942,0.00000
620.00,4.20022,20.116529,-0.000203,20.109716,0.6869,0.249,4.20022,0.00000
621.00,4.21315,20.116527,-0.000201,20.109729,0.6872,0.249,4.21315,0.00000
622.00,4.22822,20.116522,-0.000200,20.109715,0.6876,0.249,4.22822,0.00000
623.00,4.24182,20.116579,-0.000199,20.109708,0.6879,0.249,4.24182,0.00000
624.00,4.25396,20.116608,-0.000202,20.109731,0.6881,0.249,4.25396,0.00000
625.00,4.26525,20.116625,-0.000199,20.109725,0.6885,0.249,4.26525,0.00000
626.00,4.27543,20.116573,-0.000199,20.109655,0.6888,0.249,4.27543,0.00000
627.00,4.28377,20.116559,-0.000199,20.109612,0.6891,0.250,4.28377,0.00000
628.00,4.29219,20.116469,-0.000201,20.109608,0.6894,0.250,4.29219,0.00000
629.00,4.30051,20.116477,-0.000196,20.109621,0.6897,0.250,4.30051,0.00000
630.00,4.30832,20.116511,-0.000198,20.109623,0.6900,0.250,4.30832,0.00000
631.00,4.31503,20.116584,-0.000199,20.109673,0.6903,0.250,4.31503,0.00000
632.00,4.32113,20.116583,-0.000204,20.109648,0.6906,0.250,4.32113,0.00000
633.00,4.32650,20.116682,-0.000202,20.109685,0.6909,0.250,4.32650,0.00000
634.00,4.33057,20.116718,-0.000206,20.109635,0.6912,0.250,4.33057,0.00000
635.00,4.33378,20.116701,-0.000206,20.109677,0.6915,0.251,4.33378,0.00000
636.00,4.33690,20.116686,-0.000206,20.109603,0.6918,0.251,4.33690,0.00000
637.00,4.34008,20.116691,-0.000203,20.109589,0.6921,0.251,4.34008,0.00000
638.00,4.34367,20.116632,-0.000204,20.109523,0.6924,0.251,4.34367,0.00000
639.00,4.34640,20.116629,-0.000206,20.109558,0.6928,0.251,4.34640,0.00000
640.00,4.34867,20.116658,-0.000204,20.109558,0.6931,0.251,4.34867,0.00000
641.00,4.35180,20.116685,-0.000202,20.109647,0.6935,0.251,4.35180,0.00000
642.00,4.35385,20.116694,-0.000203,20.109665,0.6938,0.251,4.35385,0.00000
643.00,4.35500,20.116771,-0.000201,20.109770,0.6942,0.251,4.35500,0.00000
644.00,4.35628,20.116820,-0.000199,20.109789,0.6945,0.251,4.35628,0.00000
645.00,4.35864,20.116881,-0.000200,20.109816,0.6948,0.252,4.35864,0.00000
646.00,4.35983,20.116860,-0.000201,20.109748,0.6952,0.252,4.35983,0.00000
647.00,4.36213,20.116878,-0.000197,20.109697,0.6955,0.252,4.36213,0.00000
648.00,4.36418,20.116936,-0.000196,20.109651,0.6959,0.252,4.36418,0.00000
649.00,4.36670,20.116918,-0.000195,20.109606,0.6962,0.252,4.36670,0.00000
650.00,4.36793,20.116893,-0.000196,20.109564,0.6966,0.252,4.36793,0.00000
651.00,4.36976,20.117013,-0.000192,20.109663,0.6969,0.252,4.36976,0.00000
652.00,4.37076,20.117068,-0.000192,20.109710,0.6973,0.252,4.37076,0.00000
653.00,4.37190,20.117047,-0.000192,20.109698,0.6976,0.252,4.37190,0.00000
654.00,4.37239,20.117142,-0.000191,20.109762,0.6979,0.252,4.37239,0.00000
655.00,4.37387,20.117220,-0.000191,20.109778,0.6983,0.252,4.37387,0.00000
656.00,4.37480,20.117231,-0.000191,20.109713,0.6986,0.252,4.37480,0.00000
657.00,4.37526,20.117266,-0.000193,20.109735,0.6989,0.253,4.37526,0.00000
658.00,4.37589,20.117351,-0.000192,20.109757,0.6992,0.253,4.37589,0.00000
659.00,4.37882,20.117314,-0.000191,20.109713,0.6995,0.253,4.37882,0.00000
660.00,4.38193,20.117282,-0.000184,20.109687,0.6999,0.252,4.38193,0.00000
661.00,4.38367,20.117302,-0.000182,20.109708,0.7002,0.252,4.38367,0.00000
662.00,4.38527,20.117328,-0.000180,20.109760,0.7005,0.252,4.38527,0.00000
663.00,4.38631,20.117342,-0.000178,20.109736,0.7009,0.252,4.38631,0.00000
664.00,4.38568,20.117399,-0.000180,20.109740,0.7012,0.252,4.38568,0.00000
665.00,4.38359,20.117468,-0.000182,20.109819,0.7015,0.253,4.38359,0.00000
666.00,4.38320,20.117472,-0.000181,20.109810,0.7019,0.253,4.38320,0.00000
667.00,4.38299,20.117426,-0.000182,20.109755,0.7022,0.253,4.38299,0.00000
668.00,4.38330,20.117348,-0.000185,20.109706,0.7025,0.253,4.38330,0.00000
669.00,4.38334,20.117380,-0.000185,20.109708,0.7029,0.253,4.38334,0.00000
670.00,4.38487,20.117414,-0.000189,20.109669,0.7032,0.253,4.38487,0.00000
671.00,4.38499,20.117407,-0.000194,20.109647,0.7035,0.254,4.38499,0.00000
672.00,4.38510,20.117412,-0.000195,20.109573,0.7039,0.254,4.38510,0.00000
673.00,4.38694,20.117456,-0.000193,20.109606,0.7042,0.254,4.38694,0.00000
674.00,4.38878,20.117502,-0.000190,20.109697,0.7046,0.254,4.38878,0.00000
675.00,4.39030,20.117443,-0.000186,20.109617,0.7049,0.254,4.39030,0.00000
676.00,4.39174,20.117500,-0.000186,20.109678,0.7052,0.254,4.39174,0.00000
677.00,4.39355,20.117580,-0.000185,20.109725,0.7056,0.254,4.39355,0.00000
678.00,4.39230,20.117617,-0.000187,20.109720,0.7059,0.254,4.39230,0.00000
679.00,4.39135,20.117608,-0.000190,20.109662,0.7063,0.254,4.39135,0.00000
680.00,4.39011,20.117732,-0.000192,20.109729,0.7066,0.254,4.39011,0.00000
681.00,4.38879,20.117727,-0.000190,20.109709,0.7070,0.254,4.38879,0.00000
682.00,4.38897,20.117761,-0.000192,20.109767,0.7073,0.255,4.38897,0.00000
683.00,4.38959,20.117763,-0.000194,20.109767,0.7077,0.255,4.38959,0.00000
684.00,4.38955,20.117761,-0.000193,20.109720,0.7080,0.255,4.38955,0.00000
685.00,4.38959,20.117771,-0.000194,20.109744,0.7084,0.255,4.38959,0.00000
686.00,4.39084,20.117788,-0.000194,20.109731,0.7087,0.255,4.39084,0.00000
687.00,4.39068,20.117759,-0.000193,20.109675,0.7091,0.255,4.39068,0.00000
688.00,4.39291,20.117839,-0.000191,20.109721,0.7094,0.255,4.39291,0.00000
689.00,4.39406,20.117879,-0.000190,20.109756,0.7098,0.255,4.39406,0.00000
690.00,4.39616,20.117921,-0.000188,20.109809,0.7102,0.255,4.39616,0.00000
691.00,4.39621,20.118008,-0.000189,20.109867,0.7106,0.255,4.39621,0.00000
692.00,4.39625,20.118063,-0.000187,20.109922,0.7109,0.255,4.39625,0.00000
693.00,4.39425,20.118055,-0.000183,20.109896,0.7113,0.255,4.39425,0.00000
694.00,4.39408,20.118029,-0.000185,20.109846,0.7117,0.255,4.39408,0.00000
695.00,4.39344,20.118015,-0.000186,20.109823,0.7120,0.255,4.39344,0.00000
696.00,4.39373,20.117952,-0.000184,20.109719,0.7124,0.255,4.39373,0.00000
697.00,4.39359,20.118044,-0.000188,20.109756,0.7127,0.256,4.39359,0.00000
698.00,4.39379,20.118069,-0.000193,20.109755,0.7131,0.256,4.39379,0.00000
699.00,4.39279,20.118105,-0.000196,20.109775,0.7135,0.256,4.39279,0.00000
700.00,4.39248,20.118128,-0.000197,20.109753,0.7138,0.257,4.39248,0.00000
701.00,4.39349,20.118164,-0.000195,20.109818,0.7142,0.257,4.39349,0.00000
702.00,4.39443,20.118136,-0.000195,20.109772,0.7145,0.257,4.39443,0.00000
703.00,4.39577,20.118113,-0.000196,20.109759,0.7149,0.257,4.39577,0.00000
704.00,4.39730,20.118175,-0.000192,20.109762,0.7152,0.257,4.39730,0.00000
705.00,4.39741,20.118195,-0.000187,20.109727,0.7156,0.257,4.39741,0.00000
706.00,4.39628,20.118281,-0.000189,20.109732,0.7160,0.257,4.39628,0.00000
707.00,4.39603,20.118227,-0.000189,20.109601,0.7163,0.257,4.39603,0.00000
708.00,4.39567,20.118278,-0.000185,20.109565,0.7167,0.257,4.39567,0.00000
709.00,4.39575,20.118285,-0.000183,20.109571,0.7171,0.257,4.39575,0.00000
710.00,4.39590,20.118281,-0.000186,20.109554,0.7175,0.257,4.39590,0.00000
711.00,4.39713,20.118216,-0.000187,20.109515,0.7179,0.257,4.39713,0.00000
712.00,4.39690,20.118332,-0.000184,20.109645,0.7182,0.257,4.39690,0.00000
713.00,4.39611,20.118396,-0.000184,20.109712,0.7186,0.257,4.39611,0.00000
714.00,4.39577,20.118382,-0.000187,20.109691,0.7190,0.257,4.39577,0.00000
715.00,4.39502,20.118393,-0.000186,20.109699,0.7193,0.257,4.39502,0.00000
716.00,4.39398,20.118465,-0.000179,20.109733,0.7197,0.257,4.39398,0.00000
717.00,4.39497,20.118417,-0.000179,20.109722,0.7201,0.257,4.39497,0.00000
718.00,4.39574,20.118380,-0.000179,20.109693,0.7204,0.257,4.39574,0.00000
719.00,4.39602,20.118380,-0.000177,20.109689,0.7208,0.257,4.39602,0.00000
720.00,4.39683,20.118403,-0.000178,20.109705,0.7212,0.257,4.39683,0.00000
721.00,4.39796,20.118416,-0.000185,20.109644,0.7216,0.258,4.39796,0.00000
722.00,4.39786,20.118460,-0.000188,20.109610,0.7219,0.258,4.39786,0.00000
723.00,4.39789,20.118440,-0.000189,20.109582,0.7223,0.258,4.39789,0.00000
724.00,4.39837,20.118525,-0.000191,20.109639,0.7227,0.258,4.39837,0.00000
725.00,4.39861,20.118547,-0.000191,20.109607,0.7231,0.258,4.39861,0.00000
726.00,4.39787,20.118534,-0.000189,20.109650,0.7235,0.258,4.39787,0.00000
727.00,4.39787,20.118554,-0.000187,20.109701,0.7239,0.258,4.39787,0.00000
728.00,4.39825,20.118618,-0.000187,20.109739,0.7242,0.258,4.39825,0.00000
729.00,4.39787,20.118600,-0.000186,20.109737,0.7246,0.258,4.39787,0.00000
730.00,4.39798,20.118688,-0.000187,20.109818,0.7250,0.259,4.39798,0.00000
731.00,4.39864,20.118742,-0.000186,20.109823,0.7254,0.259,4.39864,0.00000
732.00,4.39905,20.118680,-0.000187,20.109766,0.7257,0.259,4.39905,0.00000
733.00,4.39910,20.118764,-0.000186,20.109828,0.7261,0.259,4.39910,0.00000
734.00,4.39881,20.118781,-0.000188,20.109820,0.7265,0.259,4.39881,0.00000
735.00,4.39906,20.118761,-0.000185,20.109794,0.7268,0.259,4.39906,0.00000
736.00,4.39867,20.118701,-0.000182,20.109763,0.7272,0.259,4.39867,0.00000
737.00,4.39867,20.118778,-0.000182,20.109761,0.7275,0.259,4.39867,0.00000
738.00,4.39987,20.118736,-0.000184,20.109679,0.7278,0.259,4.39987,0.00000
739.00,4.40060,20.118696,-0.000185,20.109560,0.7282,0.259,4.40060,0.00000
740.00,4.40051,20.118716,-0.000189,20.109540,0.7285,0.259,4.40051,0.00000
741.00,4.40138,20.118845,-0.000193,20.109578,0.7289,0.259,4.40138,0.00000
742.00,4.40101,20.118851,-0.000192,20.109575,0.7292,0.260,4.40101,0.00000
743.00,4.40013,20.118916,-0.000193,20.109617,0.7295,0.260,4.40013,0.00000
744.00,4.40032,20.119086,-0.000195,20.109769,0.7298,0.260,4.40032,0.00000
745.00,4.40118,20.119156,-0.000195,20.109793,0.7301,0.260,4.40118,0.00000
746.00,4.40155,20.119181,-0.000194,20.109807,0.7304,0.260,4.40155,0.00000
747.00,4.40143,20.119227,-0.000193,20.109858,0.7307,0.260,4.40143,0.00000
748.00,4.40098,20.119233,-0.000194,20.109839,0.7309,0.260,4.40098,0.00000
749.00,4.40003,20.119130,-0.000192,20.109768,0.7312,0.260,4.40003,0.00000
750.00,4.39954,20.119160,-0.000192,20.109807,0.7314,0.260,4.39954,0.00000
751.00,4.39928,20.119151,-0.000194,20.109809,0.7317,0.260,4.39928,0.00000
752.00,4.40043,20.119163,-0.000197,20.109790,0.7320,0.261,4.40043,0.00000
753.00,4.40075,20.119188,-0.000197,20.109805,0.7323,0.261,4.40075,0.00000
754.00,4.40080,20.119251,-0.000195,20.109828,0.7326,0.261,4.40080,0.00000
755.00,4.40035,20.119180,-0.000193,20.109728,0.7328,0.261,4.40035,0.00000
756.00,4.39909,20.119198,-0.000191,20.109712,0.7331,0.261,4.39909,0.00000
757.00,4.39854,20.119263,-0.000193,20.109768,0.7334,0.261,4.39854,0.00000
758.00,4.39899,20.119202,-0.000191,20.109680,0.7336,0.261,4.39899,0.00000
759.00,4.39996,20.119193,-0.000192,20.109639,0.7339,0.261,4.39996,0.00000
760.00,4.40033,20.119218,-0.000196,20.109666,0.7342,0.261,4.40033,0.00000
761.00,4.40167,20.119207,-0.000198,20.109632,0.7344,0.262,4.40167,0.00000
762.00,4.40078,20.119209,-0.000196,20.109606,0.7347,0.262,4.40078,0.00000
763.00,4.39923,20.119274,-0.000198,20.109632,0.7349,0.262,4.39923,0.00000
764.00,4.39843,20.119418,-0.000200,20.109719,0.7352,0.262,4.39843,0.00000
765.00,4.39795,20.119508,-0.000196,20.109750,0.7355,0.262,4.39795,0.00000
766.00,4.39736,20.119585,-0.000197,20.109787,0.7357,0.262,4.39736,0.00000
767.00,4.39870,20.119638,-0.000198,20.109734,0.7360,0.262,4.39870,0.00000
768.00,4.40022,20.119661,-0.000194,20.109760,0.7363,0.262,4.40022,0.00000
769.00,4.40054,20.119568,-0.000192,20.109684,0.7366,0.262,4.40054,0.00000
770.00,4.40126,20.119553,-0.000190,20.109708,0.7368,0.262,4.40126,0.00000
771.00,4.40120,20.119514,-0.000186,20.109678,0.7371,0.262,4.40120,0.00000
772.00,4.40089,20.119470,-0.000181,20.109682,0.7374,0.262,4.40089,0.00000
773.00,4.40013,20.119510,-0.000185,20.109697,0.7377,0.262,4.40013,0.00000
774.00,4.40027,20.119535,-0.000186,20.109685,0.7380,0.262,4.40027,0.00000
775.00,4.39970,20.119523,-0.000187,20.109653,0.7383,0.262,4.39970,0.00000
776.00,4.40051,20.119606,-0.000188,20.109708,0.7386,0.262,4.40051,0.00000
777.00,4.40029,20.119666,-0.000190,20.109730,0.7389,0.263,4.40029,0.00000
778.00,4.40022,20.119614,-0.000189,20.109658,0.7392,0.263,4.40022,0.00000
779.00,4.39983,20.119576,-0.000187,20.109576,0.7395,0.263,4.39983,0.00000
780.00,4.39988,20.119567,-0.000187,20.109466,0.7399,0.263,4.39988,0.00000
@5,2.5000,5.0, 780.093000000001 
781.00,4.39923,20.119515,-0.000188,20.109353,0.7402,0.263,4.39923,0.00000
782.00,4.39892,20.119518,-0.000190,20.109275,0.7405,0.263,4.39892,0.00000
783.00,4.39232,20.119547,-0.000190,20.109257,0.7409,0.263,4.39232,0.00000
784.00,4.37102,20.119607,-0.000192,20.109348,0.7412,0.263,4.37102,0.00000
785.00,4.33493,20.119715,-0.000196,20.109439,0.7416,0.264,4.33493,0.00000
786.00,4.28642,20.119825,-0.000195,20.109525,0.7419,0.264,4.28642,0.00000
787.00,4.22800,20.119930,-0.000195,20.109624,0.7422,0.264,4.22800,0.00000
788.00,4.17261,20.120027,-0.000194,20.109727,0.7426,0.264,4.17261,0.00000
789.00,4.13787,20.120143,-0.000195,20.109751,0.7429,0.264,4.13787,0.00000
790.00,4.12274,20.120115,-0.000193,20.109708,0.7432,0.264,4.12274,0.00000
791.00,4.12394,20.120080,-0.000198,20.109661,0.7435,0.264,4.12394,0.00000
792.00,4.13788,20.120093,-0.000201,20.109651,0.7438,0.265,4.13788,0.00000
793.00,4.15709,20.120179,-0.000202,20.109631,0.7442,0.265,4.15709,0.00000
794.00,4.17090,20.120201,-0.000200,20.109610,0.7445,0.265,4.17090,0.00000
795.00,4.17967,20.120234,-0.000199,20.109596,0.7448,0.265,4.17967,0.00000
796.00,4.18553,20.120311,-0.000194,20.109641,0.7452,0.265,4.18553,0.00000
797.00,4.19013,20.120321,-0.000191,20.109656,0.7455,0.265,4.19013,0.00000
798.00,4.19603,20.120378,-0.000190,20.109713,0.7458,0.265,4.19603,0.00000
799.00,4.20375,20.120388,-0.000190,20.109763,0.7461,0.265,4.20375,0.00000
800.00,4.21325,20.120456,-0.000191,20.109834,0.7464,0.265,4.21325,0.00000
801.00,4.22333,20.120420,-0.000194,20.109804,0.7467,0.265,4.22333,0.00000
802.00,4.23478,20.120484,-0.000194,20.109812,0.7470,0.265,4.23478,0.00000
803.00,4.24589,20.120414,-0.000195,20.109724,0.7473,0.265,4.24589,0.00000
804.00,4.25692,20.120424,-0.000193,20.109697,0.7476,0.265,4.25692,0.00000
805.00,4.26670,20.120464,-0.000193,20.109688,0.7480,0.265,4.26670,0.00000
806.00,4.27666,20.120543,-0.000189,20.109742,0.7483,0.265,4.27666,0.00000
807.00,4.28530,20.120555,-0.000188,20.109747,0.7487,0.265,4.28530,0.00000
808.00,4.29294,20.120540,-0.000186,20.109717,0.7490,0.265,4.29294,0.00000
809.00,4.29881,20.120549,-0.000189,20.109665,0.7493,0.265,4.29881,0.00000
810.00,4.30554,20.120590,-0.000190,20.109702,0.7497,0.266,4.30554,0.00000
811.00,4.31149,20.120591,-0.000193,20.109659,0.7500,0.266,4.31149,0.00000
812.00,4.31635,20.120561,-0.000194,20.109602,0.7504,0.266,4.31635,0.00000
813.00,4.32036,20.120593,-0.000198,20.109650,0.7507,0.266,4.32036,0.00000
814.00,4.32474,20.120603,-0.000197,20.109704,0.7510,0.266,4.32474,0.00000
815.00,4.32806,20.120582,-0.000197,20.109672,0.7513,0.267,4.32806,0.00000
816.00,4.33177,20.120567,-0.000194,20.109651,0.7517,0.267,4.33177,0.00000
817.00,4.33500,20.120582,-0.000198,20.109650,0.7520,0.267,4.33500,0.00000
818.00,4.33860,20.120629,-0.000196,20.109641,0.7523,0.267,4.33860,0.00000
819.00,4.34125,20.120650,-0.000197,20.109600,0.7527,0.267,4.34125,0.00000
820.00,4.34384,20.120659,-0.000200,20.109565,0.7530,0.267,4.34384,0.00000
821.00,4.34535,20.120670,-0.000204,20.109523,0.7533,0.267,4.34535,0.00000
822.00,4.34747,20.120741,-0.000199,20.109625,0.7536,0.267,4.34747,0.00000
823.00,4.34881,20.120773,-0.000197,20.109654,0.7539,0.267,4.34881,0.00000
824.00,4.35070,20.120776,-0.000195,20.109653,0.7542,0.267,4.35070,0.00000
825.00,4.35276,20.120738,-0.000193,20.109635,0.7545,0.267,4.35276,0.00000
826.00,4.35442,20.120804,-0.000190,20.109749,0.7548,0.267,4.35442,0.00000
827.00,4.35562,20.120738,-0.000194,20.109660,0.7551,0.267,4.35562,0.00000
828.00,4.35694,20.120738,-0.000194,20.109641,0.7554,0.268,4.35694,0.00000
829.00,4.35774,20.120790,-0.000194,20.109700,0.7557,0.268,4.35774,0.00000
830.00,4.35930,20.120832,-0.000191,20.109724,0.7559,0.268,4.35930,0.00000
831.00,4.36085,20.120845,-0.000188,20.109726,0.7562,0.268,4.36085,0.00000
832.00,4.36244,20.120874,-0.000183,20.109742,0.7564,0.267,4.36244,0.00000
833.00,4.36307,20.120950,-0.000181,20.109794,0.7567,0.267,4.36307,0.00000
834.00,4.36486,20.121013,-0.000179,20.109812,0.7569,0.267,4.36486,0.00000
835.00,4.36539,20.121122,-0.000183,20.109921,0.7572,0.268,4.36539,0.00000
836.00,4.36654,20.121127,-0.000185,20.109846,0.7574,0.268,4.36654,0.00000
837.00,4.36711,20.121194,-0.000184,20.109835,0.7577,0.268,4.36711,0.00000
838.00,4.36893,20.121141,-0.000185,20.109728,0.7579,0.268,4.36893,0.00000
839.00,4.36866,20.121093,-0.000186,20.109688,0.7582,0.268,4.36866,0.00000
840.00,4.36916,20.121083,-0.000184,20.109648,0.7585,0.268,4.36916,0.00000
841.00,4.36977,20.121139,-0.000185,20.109715,0.7588,0.268,4.36977,0.00000
842.00,4.37115,20.121210,-0.000189,20.109809,0.7590,0.269,4.37115,0.00000
843.00,4.37109,20.121237,-0.000193,20.109891,0.7593,0.269,4.37109,0.00000
844.00,4.37285,20.121320,-0.000194,20.109942,0.7595,0.269,4.37285,0.00000
845.00,4.37410,20.121331,-0.000191,20.109932,0.7598,0.269,4.37410,0.00000
846.00,4.37463,20.121340,-0.000186,20.109892,0.7600,0.269,4.37463,0.00000
847.00,4.37451,20.121227,-0.000183,20.109728,0.7603,0.269,4.37451,0.00000
848.00,4.37522,20.121215,-0.000178,20.109654,0.7605,0.269,4.37522,0.00000
849.00,4.37543,20.121194,-0.000176,20.109590,0.7607,0.269,4.37543,0.00000
850.00,4.37532,20.121234,-0.000180,20.109590,0.7609,0.269,4.37532,0.00000
851.00,4.37462,20.121278,-0.000181,20.109579,0.7611,0.269,4.37462,0.00000
852.00,4.37469,20.121420,-0.000184,20.109710,0.7613,0.269,4.37469,0.00000
853.00,4.37540,20.121541,-0.000184,20.109862,0.7615,0.270,4.37540,0.00000
854.00,4.37546,20.121611,-0.000184,20.109959,0.7617,0.270,4.37546,0.00000
855.00,4.37637,20.121628,-0.000178,20.109952,0.7619,0.270,4.37637,0.00000
856.00,4.37808,20.121669,-0.000177,20.110029,0.7621,0.270,4.37808,0.00000
857.00,4.37972,20.121648,-0.000173,20.109998,0.7623,0.270,4.37972,0.00000
858.00,4.37961,20.121601,-0.000172,20.109880,0.7625,0.270,4.37961,0.00000
859.00,4.38064,20.121550,-0.000170,20.109775,0.7627,0.270,4.38064,0.00000
860.00,4.38038,20.121596,-0.000174,20.109839,0.7629,0.270,4.38038,0.00000
861.00,4.38017,20.121553,-0.000176,20.109807,0.7631,0.270,4.38017,0.00000
862.00,4.37973,20.121553,-0.000177,20.109796,0.7633,0.270,4.37973,0.00000
863.00,4.37944,20.121568,-0.000178,20.109814,0.7635,0.270,4.37944,0.00000
864.00,4.37924,20.121702,-0.000180,20.109916,0.7637,0.270,4.37924,0.00000
865.00,4.37946,20.121670,-0.000182,20.109856,0.7639,0.270,4.37946,0.00000
866.00,4.38034,20.121703,-0.000181,20.109851,0.7641,0.270,4.38034,0.00000
867.00,4.38038,20.121727,-0.000180,20.109880,0.7643,0.270,4.38038,0.00000
868.00,4.38238,20.121770,-0.000181,20.109908,0.7644,0.270,4.38238,0.00000
869.00,4.38336,20.121733,-0.000181,20.109849,0.7646,0.270,4.38336,0.00000
870.00,4.38368,20.121807,-0.000178,20.109905,0.7648,0.270,4.38368,0.00000
871.00,4.38381,20.121860,-0.000180,20.109895,0.7650,0.270,4.38381,0.00000
872.00,4.38456,20.121924,-0.000182,20.109908,0.7652,0.270,4.38456,0.00000
873.00,4.38362,20.121954,-0.000183,20.109884,0.7654,0.271,4.38362,0.00000
874.00,4.38342,20.121950,-0.000185,20.109894,0.7656,0.271,4.38342,0.00000
875.00,4.38393,20.121872,-0.000185,20.109809,0.7658,0.271,4.38393,0.00000
876.00,4.38386,20.121946,-0.000182,20.109858,0.7660,0.271,4.38386,0.00000
877.00,4.38368,20.121923,-0.000181,20.109836,0.7661,0.271,4.38368,0.00000
878.00,4.38397,20.121874,-0.000179,20.109836,0.7663,0.271,4.38397,0.00000
879.00,4.38481,20.121879,-0.000176,20.109789,0.7665,0.271,4.38481,0.00000
880.00,4.38583,20.121909,-0.000180,20.109778,0.7666,0.271,4.38583,0.00000
881.00,4.38609,20.121873,-0.000184,20.109760,0.7668,0.271,4.38609,0.00000
882.00,4.38647,20.121929,-0.000184,20.109798,0.7670,0.271,4.38647,0.00000
883.00,4.38704,20.122052,-0.000185,20.109839,0.7672,0.271,4.38704,0.00000
884.00,4.38698,20.122119,-0.000186,20.109869,0.7673,0.272,4.38698,0.00000
885.00,4.38695,20.122177,-0.000184,20.109884,0.7675,0.272,4.38695,0.00000
886.00,4.38677,20.122164,-0.000182,20.109805,0.7677,0.271,4.38677,0.00000
887.00,4.38709,20.122129,-0.000186,20.109732,0.7679,0.272,4.38709,0.00000
888.00,4.38779,20.122113,-0.000186,20.109708,0.7681,0.272,4.38779,0.00000
889.00,4.38761,20.122132,-0.000188,20.109714,0.7682,0.272,4.38761,0.00000
890.00,4.38632,20.122162,-0.000187,20.109694,0.7684,0.272,4.38632,0.00000
891.00,4.38673,20.122161,-0.000187,20.109753,0.7686,0.272,4.38673,0.00000
892.00,4.38724,20.122202,-0.000184,20.109770,0.7688,0.272,4.38724,0.00000
893.00,4.38655,20.122172,-0.000182,20.109771,0.7690,0.272,4.38655,0.00000
894.00,4.38672,20.122192,-0.000181,20.109777,0.7692,0.272,4.38672,0.00000
895.00,4.38728,20.122280,-0.000184,20.109817,0.7694,0.272,4.38728,0.00000
896.00,4.38706,20.122333,-0.000187,20.109786,0.7695,0.273,4.38706,0.00000
897.00,4.38652,20.122477,-0.000190,20.109861,0.7697,0.273,4.38652,0.00000
898.00,4.38700,20.122555,-0.000194,20.109854,0.7699,0.273,4.38700,0.00000
899.00,4.38681,20.122602,-0.000194,20.109844,0.7701,0.273,4.38681,0.00000
900.00,4.38694,20.122548,-0.000193,20.109815,0.7703,0.273,4.38694,0.00000
901.00,4.38741,20.122623,-0.000189,20.109838,0.7705,0.273,4.38741,0.00000
902.00,4.38743,20.122557,-0.000188,20.109747,0.7707,0.273,4.38743,0.00000
903.00,4.38764,20.122595,-0.000186,20.109771,0.7709,0.273,4.38764,0.00000
904.00,4.38801,20.122597,-0.000187,20.109757,0.7711,0.273,4.38801,0.00000
905.00,4.38924,20.122604,-0.000188,20.109735,0.7713,0.273,4.38924,0.00000
906.00,4.38994,20.122529,-0.000189,20.109714,0.7715,0.273,4.38994,0.00000
907.00,4.39071,20.122555,-0.000187,20.109723,0.7717,0.273,4.39071,0.00000
908.00,4.39051,20.122518,-0.000187,20.109662,0.7719,0.273,4.39051,0.00000
909.00,4.39102,20.122494,-0.000187,20.109666,0.7721,0.274,4.39102,0.00000
910.00,4.39015,20.122543,-0.000185,20.109701,0.7723,0.274,4.39015,0.00000
911.00,4.38947,20.122598,-0.000185,20.109603,0.7725,0.274,4.38947,0.00000
912.00,4.38948,20.122579,-0.000186,20.109539,0.7727,0.274,4.38948,0.00000
913.00,4.38920,20.122628,-0.000186,20.109551,0.7729,0.274,4.38920,0.00000
914.00,4.38875,20.122679,-0.000183,20.109541,0.7730,0.274,4.38875,0.00000
915.00,4.38928,20.122688,-0.000184,20.109520,0.7732,0.274,4.38928,0.00000
916.00,4.38969,20.122769,-0.000185,20.109627,0.7734,0.274,4.38969,0.00000
917.00,4.39020,20.122752,-0.000186,20.109615,0.7736,0.274,4.39020,0.00000
918.00,4.39024,20.122834,-0.000186,20.109676,0.7738,0.274,4.39024,0.00000
919.00,4.38988,20.122853,-0.000186,20.109705,0.7740,0.275,4.38988,0.00000
920.00,4.39017,20.122922,-0.000184,20.109759,0.7742,0.274,4.39017,0.00000
921.00,4.39062,20.122877,-0.000182,20.109718,0.7744,0.274,4.39062,0.00000
922.00,4.39048,20.122975,-0.000181,20.109870,0.7746,0.274,4.39048,0.00000
923.00,4.39153,20.122952,-0.000182,20.109815,0.7748,0.275,4.39153,0.00000
924.00,4.39187,20.122993,-0.000185,20.109816,0.7750,0.275,4.39187,0.00000
925.00,4.39163,20.123006,-0.000188,20.109805,0.7751,0.275,4.39163,0.00000
926.00,4.39133,20.123075,-0.000191,20.109862,0.7753,0.275,4.39133,0.00000
927.00,4.39049,20.123080,-0.000190,20.109811,0.7754,0.275,4.39049,0.00000
928.00,4.38974,20.123157,-0.000188,20.109862,0.7756,0.275,4.38974,0.00000
929.00,4.39016,20.123099,-0.000187,20.109779,0.7758,0.275,4.39016,0.00000
930.00,4.39079,20.123014,-0.000185,20.109733,0.7759,0.275,4.39079,0.00000
931.00,4.39075,20.122948,-0.000181,20.109679,0.7761,0.275,4.39075,0.00000
932.00,4.39169,20.122977,-0.000182,20.109683,0.7762,0.275,4.39169,0.00000
933.00,4.39222,20.122997,-0.000184,20.109685,0.7763,0.275,4.39222,0.00000
934.00,4.39147,20.123097,-0.000182,20.109794,0.7765,0.275,4.39147,0.00000
935.00,4.39159,20.123177,-0.000186,20.109783,0.7766,0.276,4.39159,0.00000
936.00,4.39092,20.123279,-0.000189,20.109808,0.7767,0.276,4.39092,0.00000
937.00,4.39088,20.123297,-0.000189,20.109788,0.7769,0.276,4.39088,0.00000
938.00,4.39091,20.123251,-0.000192,20.109747,0.7769,0.276,4.39091,0.00000
939.00,4.39198,20.123246,-0.000191,20.109672,0.7770,0.276,4.39198,0.00000
940.00,4.39138,20.123303,-0.000190,20.109697,0.7771,0.276,4.39138,0.00000
941.00,4.39218,20.123314,-0.000186,20.109687,0.7772,0.276,4.39218,0.00000
942.00,4.39189,20.123326,-0.000186,20.109659,0.7774,0.276,4.39189,0.00000
943.00,4.39115,20.123391,-0.000185,20.109683,0.7775,0.276,4.39115,0.00000
944.00,4.39084,20.123376,-0.000186,20.109688,0.7776,0.276,4.39084,0.00000
945.00,4.39076,20.123435,-0.000181,20.109750,0.7777,0.276,4.39076,0.00000
946.00,4.39050,20.123404,-0.000184,20.109730,0.7778,0.276,4.39050,0.00000
947.00,4.39113,20.123402,-0.000187,20.109733,0.7779,0.277,4.39113,0.00000
948.00,4.39239,20.123369,-0.000187,20.109652,0.7780,0.277,4.39239,0.00000
949.00,4.39268,20.123398,-0.000189,20.109605,0.7781,0.277,4.39268,0.00000
950.00,4.39356,20.123355,-0.000192,20.109544,0.7782,0.277,4.39356,0.00000
951.00,4.39361,20.123465,-0.000192,20.109590,0.7784,0.277,4.39361,0.00000
952.00,4.39303,20.123455,-0.000193,20.109569,0.7785,0.277,4.39303,0.00000
953.00,4.39210,20.123542,-0.000189,20.109721,0.7786,0.277,4.39210,0.00000
954.00,4.39124,20.123574,-0.000189,20.109749,0.7788,0.277,4.39124,0.00000
955.00,4.38936,20.123570,-0.000188,20.109726,0.7789,0.277,4.38936,0.00000
956.00,4.38985,20.123593,-0.000186,20.109690,0.7791,0.277,4.38985,0.00000
957.00,4.39045,20.123649,-0.000182,20.109758,0.7792,0.277,4.39045,0.00000
958.00,4.39149,20.123665,-0.000180,20.109712,0.7794,0.277,4.39149,0.00000
959.00,4.39212,20.123651,-0.000180,20.109687,0.7795,0.277,4.39212,0.00000
960.00,4.39360,20.123649,-0.000184,20.109641,0.7796,0.277,4.39360,0.00000
@6,2.5000,5.0, 960.073000000004 
961.00,4.39373,20.123573,-0.000185,20.109628,0.7797,0.277,4.39373,0.00000
962.00,4.39321,20.123582,-0.000187,20.109551,0.7798,0.277,4.39321,0.00000
963.00,4.38760,20.123514,-0.000189,20.109475,0.7799,0.278,4.38760,0.00000
964.00,4.37093,20.123613,-0.000187,20.109524,0.7800,0.278,4.37093,0.00000
965.00,4.34244,20.123689,-0.000186,20.109585,0.7802,0.278,4.34244,0.00000
966.00,4.30440,20.123863,-0.000188,20.109712,0.7803,0.278,4.30440,0.00000
967.00,4.25796,20.123939,-0.000192,20.109773,0.7804,0.278,4.25796,0.00000
968.00,4.21445,20.123997,-0.000196,20.109775,0.7806,0.278,4.21445,0.00000
969.00,4.18613,20.123996,-0.000198,20.109772,0.7807,0.279,4.18613,0.00000
970.00,4.17389,20.124092,-0.000200,20.109852,0.7808,0.279,4.17389,0.00000
971.00,4.17369,20.123998,-0.000197,20.109734,0.7810,0.279,4.17369,0.00000
972.00,4.18438,20.124052,-0.000194,20.109725,0.7811,0.279,4.18438,0.00000
973.00,4.19812,20.124154,-0.000191,20.109826,0.7813,0.279,4.19812,0.00000
974.00,4.20937,20.124235,-0.000190,20.109896,0.7815,0.279,4.20937,0.00000
975.00,4.21712,20.124179,-0.000187,20.109826,0.7817,0.279,4.21712,0.00000
976.00,4.22270,20.124224,-0.000186,20.109865,0.7819,0.279,4.22270,0.00000
977.00,4.22627,20.124238,-0.000187,20.109893,0.7820,0.279,4.22627,0.00000
978.00,4.23040,20.124230,-0.000187,20.109855,0.7822,0.279,4.23040,0.00000
979.00,4.23608,20.124154,-0.000188,20.109808,0.7823,0.279,4.23608,0.00000
980.00,4.24219,20.124121,-0.000191,20.109846,0.7825,0.279,4.24219,0.00000
981.00,4.25098,20.124095,-0.000192,20.109806,0.7826,0.279,4.25098,0.00000
982.00,4.26104,20.124002,-0.000191,20.109767,0.7828,0.279,4.26104,0.00000
983.00,4.27117,20.123933,-0.000192,20.109732,0.7830,0.279,4.27117,0.00000
984.00,4.27972,20.124031,-0.000193,20.109792,0.7832,0.280,4.27972,0.00000
985.00,4.28782,20.124019,-0.000193,20.109712,0.7833,0.280,4.28782,0.00000
986.00,4.29395,20.123994,-0.000196,20.109616,0.7835,0.280,4.29395,0.00000
987.00,4.30040,20.124039,-0.000197,20.109594,0.7837,0.280,4.30040,0.00000
988.00,4.30553,20.124094,-0.000198,20.109584,0.7839,0.280,4.30553,0.00000
989.00,4.30951,20.124051,-0.000195,20.109484,0.7841,0.280,4.30951,0.00000
990.00,4.31481,20.124164,-0.000192,20.109538,0.7843,0.280,4.31481,0.00000
991.00,4.31910,20.124265,-0.000189,20.109634,0.7845,0.280,4.31910,0.00000
992.00,4.32178,20.124283,-0.000188,20.109580,0.7848,0.280,4.32178,0.00000
993.00,4.32546,20.124264,-0.000188,20.109590,0.7850,0.280,4.32546,0.00000
994.00,4.33003,20.124299,-0.000193,20.109625,0.7852,0.280,4.33003,0.00000
995.00,4.33302,20.124358,-0.000194,20.109615,0.7855,0.281,4.33302,0.00000
996.00,4.33584,20.124339,-0.000194,20.109583,0.7857,0.281,4.33584,0.00000
997.00,4.33884,20.124372,-0.000193,20.109643,0.7859,0.281,4.33884,0.00000
998.00,4.34077,20.124450,-0.000191,20.109638,0.7862,0.281,4.34077,0.00000
999.00,4.34248,20.124432,-0.000187,20.109587,0.7864,0.281,4.34248,0.00000
1000.00,4.34388,20.124391,-0.000187,20.109581,0.7867,0.281,4.34388,0.00000
1001.00,4.34516,20.124472,-0.000188,20.109619,0.7869,0.281,4.34516,0.00000
1002.00,4.34713,20.124496,-0.000192,20.109620,0.7871,0.281,4.34713,0.00000
1003.00,4.34876,20.124452,-0.000192,20.109566,0.7874,0.281,4.34876,0.00000
1004.00,4.35124,20.124523,-0.000193,20.109630,0.7876,0.281,4.35124,0.00000
1005.00,4.35314,20.124547,-0.000194,20.109613,0.7878,0.282,4.35314,0.00000
1006.00,4.35599,20.124527,-0.000194,20.109613,0.7880,0.282,4.35599,0.00000
1007.00,4.35659,20.124543,-0.000190,20.109599,0.7883,0.282,4.35659,0.00000
1008.00,4.35713,20.124623,-0.000191,20.109692,0.7885,0.282,4.35713,0.00000
1009.00,4.35731,20.124604,-0.000190,20.109677,0.7887,0.282,4.35731,0.00000
1010.00,4.35736,20.124556,-0.000188,20.109642,0.7890,0.282,4.35736,0.00000
1011.00,4.35715,20.124569,-0.000188,20.109683,0.7892,0.282,4.35715,0.00000
1012.00,4.35836,20.124589,-0.000187,20.109710,0.7894,0.282,4.35836,0.00000
1013.00,4.35965,20.124567,-0.000188,20.109606,0.7897,0.282,4.35965,0.00000
1014.00,4.36081,20.124691,-0.000190,20.109670,0.7899,0.282,4.36081,0.00000
1015.00,4.36206,20.124782,-0.000193,20.109675,0.7902,0.282,4.36206,0.00000
1016.00,4.36249,20.124895,-0.000195,20.109707,0.7905,0.282,4.36249,0.00000
1017.00,4.36274,20.124924,-0.000197,20.109706,0.7907,0.283,4.36274,0.00000
1018.00,4.36308,20.125002,-0.000197,20.109805,0.7910,0.283,4.36308,0.00000
1019.00,4.36378,20.124908,-0.000193,20.109736,0.7913,0.283,4.36378,0.00000
1020.00,4.36450,20.124896,-0.000191,20.109768,0.7915,0.283,4.36450,0.00000
1021.00,4.36547,20.124887,-0.000188,20.109750,0.7918,0.283,4.36547,0.00000
1022.00,4.36631,20.124891,-0.000186,20.109736,0.7920,0.283,4.36631,0.00000
1023.00,4.36761,20.124827,-0.000182,20.109687,0.7923,0.282,4.36761,0.00000
1024.00,4.36742,20.124929,-0.000183,20.109771,0.7925,0.283,4.36742,0.00000
1025.00,4.36675,20.124982,-0.000183,20.109783,0.7928,0.283,4.36675,0.00000
1026.00,4.36645,20.125003,-0.000182,20.109761,0.7931,0.283,4.36645,0.00000
1027.00,4.36731,20.125114,-0.000183,20.109791,0.7933,0.283,4.36731,0.00000
1028.00,4.36815,20.125214,-0.000184,20.109783,0.7936,0.283,4.36815,0.00000
1029.00,4.36911,20.125203,-0.000184,20.109720,0.7939,0.283,4.36911,0.00000
1030.00,4.37077,20.125157,-0.000181,20.109662,0.7941,0.283,4.37077,0.00000
1031.00,4.37161,20.125174,-0.000181,20.109693,0.7944,0.283,4.37161,0.00000
1032.00,4.37139,20.125144,-0.000180,20.109684,0.7947,0.283,4.37139,0.00000
1033.00,4.37040,20.125166,-0.000181,20.109702,0.7949,0.283,4.37040,0.00000
1034.00,4.36998,20.125242,-0.000181,20.109711,0.7952,0.283,4.36998,0.00000
1035.00,4.36976,20.125364,-0.000185,20.109806,0.7954,0.283,4.36976,0.00000
1036.00,4.36974,20.125387,-0.000185,20.109760,0.7957,0.283,4.36974,0.00000
1037.00,4.37060,20.125410,-0.000186,20.109780,0.7959,0.284,4.37060,0.00000
1038.00,4.37162,20.125441,-0.000187,20.109816,0.7961,0.284,4.37162,0.00000
1039.00,4.37272,20.125360,-0.000187,20.109787,0.7963,0.284,4.37272,0.00000
1040.00,4.37331,20.125315,-0.000187,20.109741,0.7966,0.284,4.37331,0.00000
1041.00,4.37310,20.125355,-0.000188,20.109771,0.7968,0.284,4.37310,0.00000
1042.00,4.37224,20.125325,-0.000186,20.109723,0.7970,0.284,4.37224,0.00000
1043.00,4.37249,20.125382,-0.000184,20.109772,0.7972,0.284,4.37249,0.00000
1044.00,4.37183,20.125387,-0.000182,20.109735,0.7974,0.284,4.37183,0.00000
1045.00,4.37177,20.125433,-0.000179,20.109746,0.7975,0.284,4.37177,0.00000
1046.00,4.37293,20.125423,-0.000179,20.109761,0.7977,0.284,4.37293,0.00000
1047.00,4.37405,20.125512,-0.000184,20.109781,0.7980,0.284,4.37405,0.00000
1048.00,4.37502,20.125490,-0.000186,20.109704,0.7982,0.284,4.37502,0.00000
1049.00,4.37591,20.125611,-0.000188,20.109789,0.7984,0.284,4.37591,0.00000
1050.00,4.37675,20.125603,-0.000191,20.109799,0.7986,0.285,4.37675,0.00000
1051.00,4.37736,20.125572,-0.000192,20.109785,0.7988,0.285,4.37736,0.00000
1052.00,4.37593,20.125580,-0.000191,20.109806,0.7989,0.285,4.37593,0.00000
1053.00,4.37524,20.125594,-0.000192,20.109814,0.7991,0.285,4.37524,0.00000
1054.00,4.37662,20.125554,-0.000192,20.109766,0.7993,0.285,4.37662,0.00000
1055.00,4.37634,20.125647,-0.000191,20.109752,0.7994,0.285,4.37634,0.00000
1056.00,4.37601,20.125750,-0.000192,20.109768,0.7996,0.285,4.37601,0.00000
1057.00,4.37789,20.125775,-0.000188,20.109798,0.7998,0.285,4.37789,0.00000
1058.00,4.37795,20.125761,-0.000187,20.109786,0.8000,0.285,4.37795,0.00000
1059.00,4.37657,20.125798,-0.000185,20.109778,0.8001,0.285,4.37657,0.00000
1060.00,4.37648,20.125873,-0.000186,20.109819,0.8003,0.285,4.37648,0.00000
1061.00,4.37678,20.125881,-0.000185,20.109774,0.8005,0.285,4.37678,0.00000
1062.00,4.37690,20.125909,-0.000187,20.109766,0.8006,0.286,4.37690,0.00000
1063.00,4.37703,20.125988,-0.000187,20.109824,0.8008,0.286,4.37703,0.00000
1064.00,4.37684,20.125944,-0.000190,20.109807,0.8010,0.286,4.37684,0.00000
1065.00,4.37672,20.125885,-0.000191,20.109760,0.8011,0.286,4.37672,0.00000
1066.00,4.37649,20.125839,-0.000193,20.109718,0.8013,0.286,4.37649,0.00000
1067.00,4.37649,20.125867,-0.000195,20.109701,0.8015,0.286,4.37649,0.00000
1068.00,4.37721,20.125844,-0.000194,20.109663,0.8016,0.286,4.37721,0.00000
1069.00,4.37888,20.125975,-0.000194,20.109712,0.8018,0.286,4.37888,0.00000
1070.00,4.37998,20.125933,-0.000193,20.109659,0.8019,0.287,4.37998,0.00000
1071.00,4.37997,20.125951,-0.000192,20.109670,0.8021,0.287,4.37997,0.00000
1072.00,4.38011,20.125940,-0.000188,20.109645,0.8023,0.287,4.38011,0.00000
1073.00,4.37988,20.125987,-0.000190,20.109669,0.8025,0.287,4.37988,0.00000
1074.00,4.37859,20.125998,-0.000191,20.109659,0.8026,0.287,4.37859,0.00000
1075.00,4.37805,20.126089,-0.000193,20.109715,0.8028,0.287,4.37805,0.00000
1076.00,4.37841,20.126186,-0.000192,20.109780,0.8030,0.287,4.37841,0.00000
1077.00,4.37874,20.126286,-0.000190,20.109847,0.8032,0.287,4.37874,0.00000
1078.00,4.37854,20.126290,-0.000188,20.109828,0.8033,0.287,4.37854,0.00000
1079.00,4.37921,20.126249,-0.000185,20.109817,0.8035,0.287,4.37921,0.00000
1080.00,4.37964,20.126245,-0.000185,20.109839,0.8037,0.287,4.37964,0.00000
1081.00,4.38044,20.126185,-0.000185,20.109791,0.8039,0.287,4.38044,0.00000
1082.00,4.37998,20.126096,-0.000187,20.109703,0.8041,0.287,4.37998,0.00000
1083.00,4.38007,20.126066,-0.000191,20.109647,0.8043,0.288,4.38007,0.00000
1084.00,4.38017,20.126075,-0.000193,20.109626,0.8045,0.288,4.38017,0.00000
1085.00,4.37940,20.126106,-0.000192,20.109629,0.8047,0.288,4.37940,0.00000
1086.00,4.37886,20.126179,-0.000191,20.109640,0.8048,0.288,4.37886,0.00000
1087.00,4.37983,20.126266,-0.000192,20.109677,0.8050,0.288,4.37983,0.00000
1088.00,4.38057,20.126294,-0.000189,20.109703,0.8052,0.288,4.38057,0.00000
1089.00,4.38020,20.126331,-0.000186,20.109720,0.8054,0.288,4.38020,0.00000
1090.00,4.38071,20.126369,-0.000186,20.109702,0.8055,0.288,4.38071,0.00000
1091.00,4.38092,20.126430,-0.000185,20.109762,0.8057,0.288,4.38092,0.00000
1092.00,4.38016,20.126400,-0.000182,20.109757,0.8058,0.288,4.38016,0.00000
1093.00,4.37919,20.126457,-0.000181,20.109805,0.8060,0.288,4.37919,0.00000
1094.00,4.37975,20.126554,-0.000182,20.109871,0.8062,0.288,4.37975,0.00000
1095.00,4.37925,20.126471,-0.000181,20.109817,0.8064,0.288,4.37925,0.00000
1096.00,4.37976,20.126427,-0.000185,20.109809,0.8065,0.288,4.37976,0.00000
1097.00,4.38057,20.126486,-0.000186,20.109842,0.8067,0.288,4.38057,0.00000
1098.00,4.38101,20.126462,-0.000185,20.109782,0.8069,0.288,4.38101,0.00000
1099.00,4.38039,20.126387,-0.000189,20.109708,0.8071,0.289,4.38039,0.00000
1100.00,4.38089,20.126529,-0.000193,20.109776,0.8072,0.289,4.38089,0.00000
1101.00,4.38110,20.126578,-0.000191,20.109761,0.8074,0.289,4.38110,0.00000
1102.00,4.38028,20.126552,-0.000193,20.109729,0.8075,0.289,4.38028,0.00000
1103.00,4.38102,20.126604,-0.000193,20.109782,0.8077,0.289,4.38102,0.00000
1104.00,4.38135,20.126626,-0.000190,20.109821,0.8079,0.289,4.38135,0.00000
1105.00,4.38165,20.126562,-0.000185,20.109766,0.8080,0.289,4.38165,0.00000
1106.00,4.38155,20.126543,-0.000182,20.109719,0.8082,0.289,4.38155,0.00000
1107.00,4.38117,20.126546,-0.000180,20.109697,0.8084,0.289,4.38117,0.00000
1108.00,4.38064,20.126622,-0.000181,20.109699,0.8085,0.289,4.38064,0.00000
1109.00,4.38063,20.126711,-0.000180,20.109712,0.8087,0.289,4.38063,0.00000
1110.00,4.38080,20.126738,-0.000183,20.109689,0.8089,0.289,4.38080,0.00000
1111.00,4.38098,20.126808,-0.000184,20.109732,0.8091,0.289,4.38098,0.00000
1112.00,4.38242,20.126847,-0.000188,20.109734,0.8092,0.289,4.38242,0.00000
1113.00,4.38214,20.126817,-0.000188,20.109702,0.8094,0.289,4.38214,0.00000
1114.00,4.38193,20.126823,-0.000188,20.109659,0.8097,0.289,4.38193,0.00000
1115.00,4.38124,20.126849,-0.000185,20.109676,0.8099,0.289,4.38124,0.00000
1116.00,4.38073,20.126769,-0.000185,20.109631,0.8101,0.289,4.38073,0.00000
1117.00,4.38104,20.126802,-0.000185,20.109670,0.8103,0.289,4.38104,0.00000
1118.00,4.38193,20.126771,-0.000184,20.109638,0.8105,0.289,4.38193,0.00000
1119.00,4.38255,20.126760,-0.000187,20.109662,0.8107,0.290,4.38255,0.00000
1120.00,4.38300,20.126777,-0.000190,20.109733,0.8110,0.290,4.38300,0.00000
1121.00,4.38347,20.126834,-0.000192,20.109768,0.8112,0.290,4.38347,0.00000
1122.00,4.38274,20.126889,-0.000195,20.109776,0.8114,0.290,4.38274,0.00000
1123.00,4.38238,20.126882,-0.000198,20.109744,0.8116,0.290,4.38238,0.00000
1124.00,4.38203,20.126848,-0.000196,20.109684,0.8118,0.290,4.38203,0.00000
1125.00,4.38228,20.126879,-0.000198,20.109670,0.8120,0.290,4.38228,0.00000
1126.00,4.38146,20.126929,-0.000199,20.109712,0.8122,0.291,4.38146,0.00000
1127.00,4.38148,20.126933,-0.000194,20.109701,0.8124,0.291,4.38148,0.00000
1128.00,4.38275,20.126994,-0.000192,20.109766,0.8126,0.291,4.38275,0.00000
1129.00,4.38271,20.127069,-0.000191,20.109833,0.8129,0.291,4.38271,0.00000
1130.00,4.38348,20.127163,-0.000189,20.109895,0.8131,0.291,4.38348,0.00000
1131.00,4.38363,20.127160,-0.000187,20.109831,0.8133,0.291,4.38363,0.00000
1132.00,4.38345,20.127127,-0.000187,20.109813,0.8135,0.291,4.38345,0.00000
1133.00,4.38260,20.127252,-0.000187,20.109866,0.8137,0.291,4.38260,0.00000
1134.00,4.38220,20.127286,-0.000189,20.109848,0.8139,0.291,4.38220,0.00000
1135.00,4.38097,20.127268,-0.000189,20.109843,0.8141,0.291,4.38097,0.00000
1136.00,4.38118,20.127285,-0.000188,20.109858,0.8143,0.291,4.38118,0.00000
1137.00,4.38149,20.127349,-0.000190,20.109868,0.8145,0.291,4.38149,0.00000
1138.00,4.38147,20.127331,-0.000190,20.109831,0.8148,0.291,4.38147,0.00000
1139.00,4.38246,20.127371,-0.000186,20.109838,0.8150,0.291,4.38246,0.00000
1140.00,4.38280,20.127427,-0.000183,20.109856,0.8152,0.291,4.38280,0.00000
@7,2.5000,5.0, 1140.052 
1141.00,4.38316,20.127487,-0.000182,20.109890,0.8154,0.291,4.38316,0.00000
1142.00,4.38314,20.127505,-0.000180,20.109908,0.8157,0.291,4.38314,0.00000
1143.00,4.37994,20.127512,-0.000180,20.109910,0.8159,0.291,4.37994,0.00000
1144.00,4.36838,20.127532,-0.000179,20.109892,0.8162,0.291,4.36838,0.00000
1145.00,4.34820,20.127474,-0.000182,20.109777,0.8164,0.291,4.34820,0.00000
1146.00,4.32013,20.127504,-0.000183,20.109712,0.8166,0.291,4.32013,0.00000
1147.00,4.28677,20.127536,-0.000184,20.109645,0.8168,0.291,4.28677,0.00000
1148.00,4.25492,20.127584,-0.000185,20.109618,0.8171,0.291,4.25492,0.00000
1149.00,4.23399,20.127609,-0.000189,20.109633,0.8173,0.292,4.23399,0.00000
1150.00,4.22548,20.127640,-0.000191,20.109660,0.8175,0.292,4.22548,0.00000
1151.00,4.22741,20.127654,-0.000192,20.109673,0.8177,0.292,4.22741,0.00000
1152.00,4.23680,20.127683,-0.000192,20.109728,0.8180,0.292,4.23680,0.00000
1153.00,4.24821,20.127619,-0.000193,20.109691,0.8182,0.292,4.24821,0.00000
1154.00,4.25773,20.127590,-0.000191,20.109653,0.8185,0.292,4.25773,0.00000
1155.00,4.26358,20.127634,-0.000191,20.109686,0.8188,0.292,4.26358,0.00000
1156.00,4.26705,20.127598,-0.000191,20.109635,0.8190,0.292,4.26705,0.00000
1157.00,4.26983,20.127567,-0.000189,20.109579,0.8193,0.292,4.26983,0.00000
1158.00,4.27271,20.127603,-0.000187,20.109592,0.8195,0.292,4.27271,0.00000
1159.00,4.27629,20.127639,-0.000187,20.109653,0.8198,0.292,4.27629,0.00000
1160.00,4.28107,20.127635,-0.000187,20.109630,0.8200,0.292,4.28107,0.00000
1161.00,4.28720,20.127619,-0.000188,20.109589,0.8203,0.292,4.28720,0.00000
1162.00,4.29398,20.127649,-0.000189,20.109600,0.8205,0.292,4.29398,0.00000
1163.00,4.30031,20.127692,-0.000190,20.109643,0.8207,0.292,4.30031,0.00000
1164.00,4.30607,20.127701,-0.000190,20.109548,0.8210,0.292,4.30607,0.00000
1165.00,4.31209,20.127687,-0.000189,20.109513,0.8212,0.292,4.31209,0.00000
1166.00,4.31705,20.127731,-0.000192,20.109586,0.8214,0.293,4.31705,0.00000
1167.00,4.32016,20.127798,-0.000193,20.109639,0.8217,0.293,4.32016,0.00000
1168.00,4.32398,20.127869,-0.000196,20.109646,0.8219,0.293,4.32398,0.00000
1169.00,4.32784,20.127906,-0.000199,20.109689,0.8222,0.293,4.32784,0.00000
1170.00,4.33099,20.127982,-0.000200,20.109683,0.8224,0.293,4.33099,0.00000
1171.00,4.33301,20.127979,-0.000200,20.109661,0.8226,0.293,4.33301,0.00000
1172.00,4.33573,20.127990,-0.000199,20.109682,0.8228,0.294,4.33573,0.00000
1173.00,4.33803,20.127920,-0.000195,20.109623,0.8230,0.293,4.33803,0.00000
1174.00,4.34006,20.128012,-0.000193,20.109667,0.8232,0.293,4.34006,0.00000
1175.00,4.34239,20.128020,-0.000194,20.109688,0.8234,0.294,4.34239,0.00000
1176.00,4.34489,20.128085,-0.000192,20.109686,0.8236,0.294,4.34489,0.00000
1177.00,4.34734,20.128055,-0.000190,20.109593,0.8237,0.294,4.34734,0.00000
1178.00,4.34963,20.128195,-0.000191,20.109696,0.8239,0.294,4.34963,0.00000
1179.00,4.35056,20.128130,-0.000192,20.109619,0.8241,0.294,4.35056,0.00000
1180.00,4.34977,20.128132,-0.000190,20.109527,0.8242,0.294,4.34977,0.00000
1181.00,4.35066,20.128189,-0.000188,20.109576,0.8244,0.294,4.35066,0.00000
1182.00,4.35149,20.128193,-0.000193,20.109588,0.8246,0.294,4.35149,0.00000
1183.00,4.35221,20.128138,-0.000195,20.109538,0.8248,0.294,4.35221,0.00000
1184.00,4.35358,20.128253,-0.000198,20.109661,0.8250,0.295,4.35358,0.00000
1185.00,4.35633,20.128373,-0.000199,20.109822,0.8252,0.295,4.35633,0.00000
1186.00,4.35783,20.128383,-0.000200,20.109856,0.8253,0.295,4.35783,0.00000
1187.00,4.35798,20.128488,-0.000197,20.109945,0.8255,0.295,4.35798,0.00000
1188.00,4.35814,20.128574,-0.000195,20.110000,0.8257,0.295,4.35814,0.00000
1189.00,4.35785,20.128570,-0.000190,20.109976,0.8258,0.295,4.35785,0.00000
1190.00,4.35750,20.128531,-0.000188,20.109915,0.8260,0.295,4.35750,0.00000
1191.00,4.35782,20.128469,-0.000188,20.109769,0.8261,0.295,4.35782,0.00000
1192.00,4.35883,20.128489,-0.000187,20.109759,0.8262,0.295,4.35883,0.00000
1193.00,4.35970,20.128499,-0.000185,20.109782,0.8264,0.295,4.35970,0.00000
1194.00,4.36164,20.128512,-0.000184,20.109799,0.8265,0.295,4.36164,0.00000
1195.00,4.36186,20.128565,-0.000185,20.109898,0.8266,0.295,4.36186,0.00000
1196.00,4.36217,20.128685,-0.000187,20.110043,0.8268,0.295,4.36217,0.00000
1197.00,4.36188,20.128682,-0.000187,20.110030,0.8269,0.295,4.36188,0.00000
1198.00,4.36264,20.128661,-0.000187,20.109976,0.8270,0.295,4.36264,0.00000
1199.00,4.36265,20.128663,-0.000187,20.109969,0.8271,0.295,4.36265,0.00000
1200.00,4.36459,20.128668,-0.000185,20.109911,0.8273,0.295,4.36459,0.00000
1201.00,4.36568,20.128711,-0.000182,20.109939,0.8274,0.295,4.36568,0.00000
1202.00,4.36720,20.128855,-0.000179,20.110054,0.8276,0.295,4.36720,0.00000
1203.00,4.36807,20.128914,-0.000177,20.110117,0.8277,0.295,4.36807,0.00000
1204.00,4.36794,20.128868,-0.000173,20.110106,0.8278,0.295,4.36794,0.00000
1205.00,4.36751,20.128809,-0.000176,20.110041,0.8280,0.295,4.36751,0.00000
1206.00,4.36715,20.128808,-0.000180,20.110001,0.8281,0.295,4.36715,0.00000
1207.00,4.36696,20.128655,-0.000181,20.109847,0.8283,0.295,4.36696,0.00000
1208.00,4.36641,20.128671,-0.000184,20.109783,0.8284,0.295,4.36641,0.00000
1209.00,4.36667,20.128736,-0.000189,20.109774,0.8286,0.296,4.36667,0.00000
1210.00,4.36633,20.128827,-0.000190,20.109845,0.8288,0.296,4.36633,0.00000
1211.00,4.36666,20.128838,-0.000189,20.109857,0.8289,0.296,4.36666,0.00000
1212.00,4.36717,20.128897,-0.000190,20.109872,0.8291,0.296,4.36717,0.00000
1213.00,4.36708,20.128838,-0.000194,20.109801,0.8292,0.296,4.36708,0.00000
1214.00,4.36788,20.128865,-0.000193,20.109794,0.8293,0.296,4.36788,0.00000
1215.00,4.36865,20.128919,-0.000192,20.109810,0.8295,0.296,4.36865,0.00000
1216.00,4.36934,20.128948,-0.000191,20.109821,0.8296,0.296,4.36934,0.00000
1217.00,4.36985,20.128961,-0.000193,20.109770,0.8298,0.297,4.36985,0.00000
1218.00,4.37067,20.129008,-0.000193,20.109769,0.8299,0.297,4.37067,0.00000
1219.00,4.37024,20.129029,-0.000194,20.109763,0.8301,0.297,4.37024,0.00000
1220.00,4.37027,20.129018,-0.000194,20.109708,0.8302,0.297,4.37027,0.00000
1221.00,4.36998,20.129068,-0.000194,20.109723,0.8304,0.297,4.36998,0.00000
1222.00,4.36935,20.129176,-0.000191,20.109833,0.8305,0.297,4.36935,0.00000
1223.00,4.36977,20.129211,-0.000190,20.109853,0.8306,0.297,4.36977,0.00000
1224.00,4.37046,20.129176,-0.000190,20.109839,0.8308,0.297,4.37046,0.00000
1225.00,4.37145,20.129248,-0.000190,20.109898,0.8309,0.297,4.37145,0.00000
1226.00,4.37126,20.129268,-0.000189,20.109864,0.8311,0.297,4.37126,0.00000
1227.00,4.37147,20.129196,-0.000192,20.109813,0.8312,0.297,4.37147,0.00000
1228.00,4.37079,20.129146,-0.000189,20.109740,0.8313,0.297,4.37079,0.00000
1229.00,4.37132,20.129209,-0.000189,20.109755,0.8314,0.297,4.37132,0.00000
1230.00,4.37088,20.129210,-0.000189,20.109742,0.8315,0.297,4.37088,0.00000
1231.00,4.37088,20.129198,-0.000187,20.109741,0.8316,0.297,4.37088,0.00000
1232.00,4.37062,20.129244,-0.000188,20.109716,0.8317,0.297,4.37062,0.00000
1233.00,4.37063,20.129321,-0.000189,20.109831,0.8319,0.297,4.37063,0.00000
1234.00,4.36998,20.129360,-0.000189,20.109825,0.8319,0.298,4.36998,0.00000
1235.00,4.36989,20.129262,-0.000189,20.109738,0.8321,0.298,4.36989,0.00000
1236.00,4.37024,20.129212,-0.000191,20.109677,0.8322,0.298,4.37024,0.00000
1237.00,4.37068,20.129189,-0.000189,20.109675,0.8323,0.298,4.37068,0.00000
1238.00,4.37124,20.129240,-0.000193,20.109690,0.8324,0.298,4.37124,0.00000
1239.00,4.37213,20.129268,-0.000194,20.109701,0.8325,0.298,4.37213,0.00000
1240.00,4.37262,20.129423,-0.000192,20.109780,0.8326,0.298,4.37262,0.00000
1241.00,4.37273,20.129514,-0.000195,20.109773,0.8327,0.299,4.37273,0.00000
1242.00,4.37292,20.129595,-0.000197,20.109790,0.8329,0.299,4.37292,0.00000
1243.00,4.37277,20.129627,-0.000194,20.109746,0.8330,0.299,4.37277,0.00000
1244.00,4.37174,20.129675,-0.000194,20.109755,0.8331,0.299,4.37174,0.00000
1245.00,4.37209,20.129639,-0.000195,20.109678,0.8332,0.299,4.37209,0.00000
1246.00,4.37218,20.129707,-0.000194,20.109768,0.8333,0.299,4.37218,0.00000
1247.00,4.37180,20.129791,-0.000193,20.109856,0.8335,0.299,4.37180,0.00000
1248.00,4.37254,20.129826,-0.000193,20.109877,0.8336,0.299,4.37254,0.00000
1249.00,4.37314,20.129832,-0.000194,20.109807,0.8337,0.299,4.37314,0.00000
1250.00,4.37384,20.129836,-0.000196,20.109814,0.8339,0.299,4.37384,0.00000
1251.00,4.37395,20.129812,-0.000195,20.109746,0.8340,0.299,4.37395,0.00000
1252.00,4.37371,20.129811,-0.000193,20.109680,0.8341,0.299,4.37371,0.00000
1253.00,4.37237,20.129871,-0.000194,20.109728,0.8342,0.300,4.37237,0.00000
1254.00,4.37213,20.129938,-0.000192,20.109802,0.8343,0.300,4.37213,0.00000
1255.00,4.37096,20.130000,-0.000190,20.109816,0.8345,0.300,4.37096,0.00000
1256.00,4.37084,20.130072,-0.000193,20.109870,0.8346,0.300,4.37084,0.00000
1257.00,4.37210,20.130024,-0.000192,20.109801,0.8347,0.300,4.37210,0.00000
1258.00,4.37280,20.129982,-0.000188,20.109719,0.8348,0.300,4.37280,0.00000
1259.00,4.37278,20.129932,-0.000185,20.109709,0.8350,0.300,4.37278,0.00000
1260.00,4.37299,20.129981,-0.000181,20.109743,0.8351,0.300,4.37299,0.00000
1261.00,4.37328,20.129974,-0.000177,20.109727,0.8353,0.299,4.37328,0.00000
1262.00,4.37308,20.129959,-0.000177,20.109718,0.8354,0.299,4.37308,0.00000
1263.00,4.37366,20.129996,-0.000181,20.109773,0.8356,0.300,4.37366,0.00000
1264.00,4.37413,20.130038,-0.000185,20.109727,0.8357,0.300,4.37413,0.00000
1265.00,4.37383,20.130071,-0.000188,20.109734,0.8358,0.300,4.37383,0.00000
1266.00,4.37399,20.130099,-0.000189,20.109733,0.8360,0.300,4.37399,0.00000
1267.00,4.37427,20.130183,-0.000188,20.109791,0.8361,0.300,4.37427,0.00000
1268.00,4.37411,20.130225,-0.000187,20.109806,0.8363,0.300,4.37411,0.00000
1269.00,4.37385,20.130250,-0.000186,20.109877,0.8364,0.300,4.37385,0.00000
1270.00,4.37463,20.130211,-0.000188,20.109920,0.8366,0.300,4.37463,0.00000
1271.00,4.37520,20.130196,-0.000188,20.109948,0.8367,0.301,4.37520,0.00000
1272.00,4.37527,20.130203,-0.000189,20.109983,0.8369,0.301,4.37527,0.00000
1273.00,4.37540,20.130114,-0.000188,20.109886,0.8370,0.301,4.37540,0.00000
1274.00,4.37561,20.130144,-0.000189,20.109851,0.8372,0.301,4.37561,0.00000
1275.00,4.37510,20.130192,-0.000189,20.109813,0.8374,0.301,4.37510,0.00000
1276.00,4.37454,20.130225,-0.000191,20.109823,0.8376,0.301,4.37454,0.00000
1277.00,4.37451,20.130237,-0.000191,20.109828,0.8378,0.301,4.37451,0.00000
1278.00,4.37386,20.130289,-0.000191,20.109889,0.8380,0.301,4.37386,0.00000
1279.00,4.37406,20.130248,-0.000189,20.109858,0.8382,0.301,4.37406,0.00000
1280.00,4.37502,20.130242,-0.000190,20.109853,0.8383,0.301,4.37502,0.00000
1281.00,4.37528,20.130238,-0.000189,20.109832,0.8385,0.301,4.37528,0.00000
1282.00,4.37528,20.130255,-0.000187,20.109790,0.8386,0.301,4.37528,0.00000
1283.00,4.37695,20.130386,-0.000185,20.109891,0.8388,0.301,4.37695,0.00000
1284.00,4.37719,20.130409,-0.000185,20.109906,0.8390,0.301,4.37719,0.00000
1285.00,4.37647,20.130407,-0.000182,20.109900,0.8391,0.301,4.37647,0.00000
1286.00,4.37553,20.130423,-0.000178,20.109885,0.8393,0.301,4.37553,0.00000
1287.00,4.37448,20.130457,-0.000178,20.109949,0.8395,0.301,4.37448,0.00000
1288.00,4.37369,20.130397,-0.000179,20.109857,0.8397,0.302,4.37369,0.00000
1289.00,4.37282,20.130450,-0.000180,20.109933,0.8398,0.302,4.37282,0.00000
1290.00,4.37232,20.130475,-0.000181,20.109948,0.8400,0.302,4.37232,0.00000
1291.00,4.37355,20.130530,-0.000185,20.109966,0.8402,0.302,4.37355,0.00000
1292.00,4.37477,20.130560,-0.000189,20.109927,0.8404,0.302,4.37477,0.00000
1293.00,4.37457,20.130617,-0.000191,20.109961,0.8406,0.303,4.37457,0.00000
1294.00,4.37519,20.130624,-0.000187,20.109939,0.8408,0.302,4.37519,0.00000
1295.00,4.37484,20.130703,-0.000189,20.109962,0.8410,0.303,4.37484,0.00000
1296.00,4.37376,20.130693,-0.000187,20.109968,0.8411,0.303,4.37376,0.00000
1297.00,4.37264,20.130749,-0.000184,20.110055,0.8413,0.302,4.37264,0.00000
1298.00,4.37226,20.130706,-0.000180,20.110038,0.8415,0.302,4.37226,0.00000
1299.00,4.37227,20.130681,-0.000181,20.109965,0.8418,0.302,4.37227,0.00000
1300.00,4.37377,20.130648,-0.000178,20.109929,0.8420,0.302,4.37377,0.00000
1301.00,4.37432,20.130671,-0.000177,20.109895,0.8422,0.302,4.37432,0.00000
1302.00,4.37471,20.130668,-0.000178,20.109846,0.8424,0.302,4.37471,0.00000
1303.00,4.37499,20.130649,-0.000179,20.109777,0.8426,0.303,4.37499,0.00000
1304.00,4.37466,20.130699,-0.000179,20.109829,0.8428,0.303,4.37466,0.00000
1305.00,4.37411,20.130774,-0.000178,20.109857,0.8430,0.303,4.37411,0.00000
1306.00,4.37416,20.130792,-0.000176,20.109917,0.8432,0.303,4.37416,0.00000
1307.00,4.37459,20.130721,-0.000177,20.109826,0.8434,0.303,4.37459,0.00000
1308.00,4.37388,20.130874,-0.000173,20.109991,0.8436,0.303,4.37388,0.00000
1309.00,4.37471,20.130917,-0.000171,20.110023,0.8437,0.303,4.37471,0.00000
1310.00,4.37461,20.130951,-0.000176,20.110021,0.8439,0.303,4.37461,0.00000
1311.00,4.37379,20.131020,-0.000177,20.109996,0.8441,0.303,4.37379,0.00000
1312.00,4.37301,20.131138,-0.000178,20.110079,0.8443,0.303,4.37301,0.00000
1313.00,4.37402,20.131104,-0.000180,20.109952,0.8445,0.303,4.37402,0.00000
1314.00,4.37365,20.131055,-0.000180,20.109846,0.8446,0.303,4.37365,0.00000
1315.00,4.37422,20.131077,-0.000176,20.109867,0.8447,0.303,4.37422,0.00000
1316.00,4.37420,20.131062,-0.000176,20.109902,0.8449,0.303,4.37420,0.00000
1317.00,4.37493,20.131025,-0.000174,20.109863,0.8450,0.303,4.37493,0.00000
1318.00,4.37465,20.131057,-0.000177,20.109919,0.8451,0.303,4.37465,0.00000
1319.00,4.37455,20.131136,-0.000180,20.109943,0.8452,0.303,4.37455,0.00000
1320.00,4.37435,20.131055,-0.000181,20.109866,0.8454,0.304,4.37435,0.00000
1321.00,4.37467,20.131109,-0.000183,20.109838,0.8455,0.304,4.37467,0.00000
@8,2.5000,5.0, 1320.108 
1322.00,4.37465,20.131219,-0.000182,20.109898,0.8456,0.304,4.37465,0.00000
1323.00,4.37415,20.131222,-0.000182,20.109872,0.8457,0.304,4.37415,0.00000
1324.00,4.36836,20.131175,-0.000181,20.109857,0.8458,0.304,4.36836,0.00000
1325.00,4.35544,20.131222,-0.000184,20.109841,0.8459,0.304,4.35544,0.00000
1326.00,4.33822,20.131229,-0.000185,20.109845,0.8460,0.304,4.33822,0.00000
1327.00,4.31583,20.131178,-0.000189,20.109796,0.8461,0.304,4.31583,0.00000
1328.00,4.29356,20.131189,-0.000191,20.109763,0.8462,0.305,4.29356,0.00000
1329.00,4.27822,20.131294,-0.000195,20.109816,0.8463,0.305,4.27822,0.00000
1330.00,4.27368,20.131338,-0.000194,20.109828,0.8464,0.305,4.27368,0.00000
1331.00,4.27582,20.131416,-0.000196,20.109846,0.8465,0.305,4.27582,0.00000
1332.00,4.28276,20.131439,-0.000197,20.109811,0.8466,0.305,4.28276,0.00000
1333.00,4.29181,20.131467,-0.000197,20.109821,0.8467,0.305,4.29181,0.00000
1334.00,4.30031,20.131497,-0.000194,20.109823,0.8468,0.305,4.30031,0.00000
1335.00,4.30481,20.131474,-0.000189,20.109809,0.8469,0.305,4.30481,0.00000
1336.00,4.30747,20.131433,-0.000186,20.109772,0.8470,0.305,4.30747,0.00000
1337.00,4.31062,20.131523,-0.000183,20.109823,0.8471,0.305,4.31062,0.00000
1338.00,4.31240,20.131543,-0.000178,20.109778,0.8472,0.305,4.31240,0.00000
1339.00,4.31456,20.131553,-0.000179,20.109778,0.8473,0.305,4.31456,0.00000
1340.00,4.31746,20.131640,-0.000185,20.109835,0.8474,0.305,4.31746,0.00000
1341.00,4.32105,20.131643,-0.000185,20.109796,0.8475,0.305,4.32105,0.00000
1342.00,4.32429,20.131612,-0.000185,20.109761,0.8476,0.305,4.32429,0.00000
1343.00,4.32805,20.131692,-0.000188,20.109871,0.8478,0.306,4.32805,0.00000
1344.00,4.33037,20.131767,-0.000188,20.109886,0.8479,0.306,4.33037,0.00000
1345.00,4.33314,20.131805,-0.000187,20.109904,0.8480,0.306,4.33314,0.00000
1346.00,4.33638,20.131762,-0.000187,20.109858,0.8481,0.306,4.33638,0.00000
1347.00,4.33957,20.131771,-0.000186,20.109872,0.8482,0.306,4.33957,0.00000
1348.00,4.34169,20.131730,-0.000188,20.109768,0.8484,0.306,4.34169,0.00000
1349.00,4.34422,20.131646,-0.000189,20.109678,0.8485,0.306,4.34422,0.00000
1350.00,4.34564,20.131647,-0.000187,20.109672,0.8486,0.306,4.34564,0.00000
1351.00,4.34646,20.131731,-0.000187,20.109713,0.8488,0.306,4.34646,0.00000
1352.00,4.34733,20.131752,-0.000192,20.109688,0.8490,0.306,4.34733,0.00000
1353.00,4.34832,20.131775,-0.000189,20.109735,0.8491,0.306,4.34832,0.00000
1354.00,4.34941,20.131877,-0.000185,20.109806,0.8493,0.306,4.34941,0.00000
1355.00,4.35106,20.131813,-0.000188,20.109692,0.8495,0.306,4.35106,0.00000
1356.00,4.35228,20.131890,-0.000189,20.109776,0.8496,0.306,4.35228,0.00000
1357.00,4.35293,20.131908,-0.000188,20.109797,0.8498,0.307,4.35293,0.00000
1358.00,4.35412,20.131911,-0.000190,20.109777,0.8499,0.307,4.35412,0.00000
1359.00,4.35478,20.131950,-0.000189,20.109823,0.8501,0.307,4.35478,0.00000
1360.00,4.35594,20.132027,-0.000185,20.109885,0.8503,0.307,4.35594,0.00000
1361.00,4.35691,20.131991,-0.000178,20.109805,0.8505,0.306,4.35691,0.00000
1362.00,4.35830,20.131997,-0.000176,20.109790,0.8506,0.306,4.35830,0.00000
1363.00,4.35923,20.131984,-0.000176,20.109792,0.8508,0.306,4.35923,0.00000
1364.00,4.36089,20.131944,-0.000178,20.109771,0.8509,0.307,4.36089,0.00000
1365.00,4.36106,20.131985,-0.000182,20.109845,0.8511,0.307,4.36106,0.00000
1366.00,4.36085,20.132046,-0.000190,20.109925,0.8512,0.307,4.36085,0.00000
1367.00,4.36073,20.132054,-0.000191,20.109915,0.8514,0.308,4.36073,0.00000
1368.00,4.36132,20.132145,-0.000187,20.109959,0.8515,0.307,4.36132,0.00000
1369.00,4.36182,20.132174,-0.000188,20.109933,0.8516,0.308,4.36182,0.00000
1370.00,4.36234,20.132233,-0.000185,20.109925,0.8518,0.308,4.36234,0.00000
1371.00,4.36250,20.132210,-0.000181,20.109839,0.8519,0.307,4.36250,0.00000
1372.00,4.36318,20.132293,-0.000181,20.109852,0.8520,0.307,4.36318,0.00000
1373.00,4.36356,20.132352,-0.000182,20.109870,0.8521,0.308,4.36356,0.00000
1374.00,4.36306,20.132373,-0.000181,20.109848,0.8522,0.308,4.36306,0.00000
1375.00,4.36367,20.132274,-0.000178,20.109745,0.8523,0.308,4.36367,0.00000
1376.00,4.36446,20.132304,-0.000176,20.109774,0.8524,0.308,4.36446,0.00000
1377.00,4.36473,20.132233,-0.000173,20.109772,0.8525,0.308,4.36473,0.00000
1378.00,4.36522,20.132217,-0.000169,20.109758,0.8526,0.308,4.36522,0.00000
1379.00,4.36528,20.132160,-0.000166,20.109742,0.8528,0.308,4.36528,0.00000
1380.00,4.36545,20.132251,-0.000167,20.109818,0.8529,0.307,4.36545,0.00000
1381.00,4.36629,20.132317,-0.000168,20.109824,0.8530,0.307,4.36629,0.00000
1382.00,4.36611,20.132442,-0.000168,20.109825,0.8531,0.307,4.36611,0.00000
1383.00,4.36549,20.132510,-0.000172,20.109846,0.8532,0.308,4.36549,0.00000
1384.00,4.36494,20.132591,-0.000176,20.109867,0.8533,0.308,4.36494,0.00000
1385.00,4.36401,20.132638,-0.000177,20.109852,0.8534,0.308,4.36401,0.00000
1386.00,4.36344,20.132569,-0.000176,20.109817,0.8535,0.308,4.36344,0.00000
1387.00,4.36408,20.132544,-0.000175,20.109800,0.8536,0.308,4.36408,0.00000
1388.00,4.36429,20.132447,-0.000176,20.109694,0.8537,0.308,4.36429,0.00000
1389.00,4.36529,20.132451,-0.000176,20.109641,0.8538,0.308,4.36529,0.00000
1390.00,4.36621,20.132479,-0.000177,20.109665,0.8539,0.308,4.36621,0.00000
1391.00,4.36668,20.132562,-0.000178,20.109671,0.8541,0.308,4.36668,0.00000
1392.00,4.36686,20.132568,-0.000182,20.109663,0.8542,0.309,4.36686,0.00000
1393.00,4.36764,20.132638,-0.000182,20.109670,0.8543,0.309,4.36764,0.00000
1394.00,4.36778,20.132753,-0.000185,20.109741,0.8544,0.309,4.36778,0.00000
1395.00,4.36830,20.132792,-0.000184,20.109710,0.8545,0.309,4.36830,0.00000
1396.00,4.36915,20.132776,-0.000179,20.109645,0.8546,0.309,4.36915,0.00000
1397.00,4.36948,20.132796,-0.000178,20.109636,0.8547,0.309,4.36948,0.00000
1398.00,4.36941,20.132863,-0.000178,20.109709,0.8548,0.309,4.36941,0.00000
1399.00,4.36929,20.132815,-0.000175,20.109673,0.8549,0.309,4.36929,0.00000
1400.00,4.36876,20.132787,-0.000177,20.109717,0.8550,0.309,4.36876,0.00000
1401.00,4.36876,20.132953,-0.000183,20.109904,0.8551,0.309,4.36876,0.00000
1402.00,4.36829,20.133004,-0.000184,20.109928,0.8552,0.309,4.36829,0.00000
1403.00,4.36860,20.133026,-0.000184,20.109909,0.8553,0.310,4.36860,0.00000
1404.00,4.36937,20.133063,-0.000185,20.109907,0.8555,0.310,4.36937,0.00000
1405.00,4.36914,20.133156,-0.000186,20.109912,0.8556,0.310,4.36914,0.00000
1406.00,4.36916,20.133028,-0.000182,20.109795,0.8557,0.310,4.36916,0.00000
1407.00,4.36886,20.133017,-0.000182,20.109804,0.8559,0.310,4.36886,0.00000
1408.00,4.36850,20.132959,-0.000183,20.109769,0.8560,0.310,4.36850,0.00000
1409.00,4.36907,20.132965,-0.000182,20.109766,0.8561,0.310,4.36907,0.00000
1410.00,4.37022,20.132910,-0.000185,20.109672,0.8562,0.310,4.37022,0.00000
1411.00,4.37095,20.132980,-0.000185,20.109637,0.8563,0.310,4.37095,0.00000
1412.00,4.37249,20.133098,-0.000186,20.109671,0.8565,0.310,4.37249,0.00000
1413.00,4.37368,20.133198,-0.000184,20.109689,0.8566,0.310,4.37368,0.00000
1414.00,4.37274,20.133284,-0.000186,20.109722,0.8567,0.310,4.37274,0.00000
1415.00,4.37218,20.133275,-0.000187,20.109721,0.8568,0.311,4.37218,0.00000
1416.00,4.37082,20.133328,-0.000186,20.109828,0.8569,0.311,4.37082,0.00000
1417.00,4.37012,20.133213,-0.000184,20.109707,0.8570,0.310,4.37012,0.00000
1418.00,4.36855,20.133190,-0.000185,20.109687,0.8571,0.311,4.36855,0.00000
1419.00,4.36858,20.133189,-0.000184,20.109687,0.8572,0.311,4.36858,0.00000
1420.00,4.36864,20.133295,-0.000180,20.109769,0.8573,0.311,4.36864,0.00000
1421.00,4.36881,20.133270,-0.000182,20.109724,0.8574,0.311,4.36881,0.00000
1422.00,4.37006,20.133349,-0.000184,20.109789,0.8575,0.311,4.37006,0.00000
1423.00,4.37087,20.133386,-0.000184,20.109794,0.8576,0.311,4.37087,0.00000
1424.00,4.37093,20.133427,-0.000183,20.109836,0.8577,0.311,4.37093,0.00000
1425.00,4.37093,20.133476,-0.000181,20.109878,0.8577,0.311,4.37093,0.00000
1426.00,4.37043,20.133486,-0.000180,20.109872,0.8578,0.311,4.37043,0.00000
1427.00,4.36995,20.133522,-0.000178,20.109905,0.8579,0.311,4.36995,0.00000
1428.00,4.37024,20.133497,-0.000176,20.109891,0.8579,0.311,4.37024,0.00000
1429.00,4.37104,20.133460,-0.000175,20.109851,0.8580,0.311,4.37104,0.00000
1430.00,4.37083,20.133473,-0.000175,20.109861,0.8581,0.311,4.37083,0.00000
1431.00,4.37179,20.133467,-0.000174,20.109822,0.8582,0.311,4.37179,0.00000
1432.00,4.37127,20.133510,-0.000178,20.109864,0.8583,0.311,4.37127,0.00000
1433.00,4.37071,20.133581,-0.000177,20.109906,0.8583,0.311,4.37071,0.00000
1434.00,4.36996,20.133577,-0.000180,20.109897,0.8584,0.311,4.36996,0.00000
1435.00,4.37055,20.133508,-0.000182,20.109830,0.8584,0.311,4.37055,0.00000
1436.00,4.37117,20.133558,-0.000187,20.109852,0.8585,0.312,4.37117,0.00000
1437.00,4.37072,20.133561,-0.000185,20.109816,0.8585,0.312,4.37072,0.00000
1438.00,4.37056,20.133561,-0.000188,20.109808,0.8585,0.312,4.37056,0.00000
1439.00,4.37115,20.133565,-0.000186,20.109816,0.8586,0.312,4.37115,0.00000
1440.00,4.37042,20.133529,-0.000187,20.109795,0.8586,0.312,4.37042,0.00000
1441.00,4.36969,20.133548,-0.000185,20.109807,0.8586,0.312,4.36969,0.00000
1442.00,4.37072,20.133484,-0.000186,20.109719,0.8587,0.312,4.37072,0.00000
1443.00,4.37084,20.133577,-0.000185,20.109769,0.8587,0.312,4.37084,0.00000
1444.00,4.37062,20.133586,-0.000188,20.109723,0.8588,0.312,4.37062,0.00000
1445.00,4.37113,20.133672,-0.000185,20.109707,0.8588,0.312,4.37113,0.00000
1446.00,4.37126,20.133698,-0.000183,20.109683,0.8589,0.312,4.37126,0.00000
1447.00,4.37090,20.133786,-0.000180,20.109779,0.8589,0.312,4.37090,0.00000
1448.00,4.37119,20.133740,-0.000180,20.109750,0.8590,0.312,4.37119,0.00000
1449.00,4.37066,20.133837,-0.000180,20.109847,0.8590,0.312,4.37066,0.00000
1450.00,4.36994,20.133911,-0.000181,20.109931,0.8590,0.312,4.36994,0.00000
1451.00,4.36967,20.133922,-0.000183,20.109939,0.8590,0.313,4.36967,0.00000
1452.00,4.37023,20.133903,-0.000188,20.109863,0.8590,0.313,4.37023,0.00000
1453.00,4.37072,20.133957,-0.000187,20.109847,0.8591,0.313,4.37072,0.00000
1454.00,4.37117,20.133957,-0.000190,20.109806,0.8591,0.313,4.37117,0.00000
1455.00,4.37167,20.133895,-0.000188,20.109734,0.8591,0.313,4.37167,0.00000
1456.00,4.37164,20.133894,-0.000189,20.109729,0.8591,0.313,4.37164,0.00000
1457.00,4.37087,20.133980,-0.000186,20.109790,0.8592,0.313,4.37087,0.00000
1458.00,4.37026,20.134034,-0.000184,20.109877,0.8592,0.313,4.37026,0.00000
1459.00,4.36998,20.134013,-0.000181,20.109838,0.8592,0.313,4.36998,0.00000
1460.00,4.37054,20.134053,-0.000181,20.109857,0.8592,0.313,4.37054,0.00000
1461.00,4.37079,20.134140,-0.000178,20.109916,0.8592,0.313,4.37079,0.00000
1462.00,4.37107,20.134114,-0.000180,20.109911,0.8592,0.313,4.37107,0.00000
1463.00,4.37115,20.134037,-0.000178,20.109810,0.8593,0.313,4.37115,0.00000
1464.00,4.37110,20.134133,-0.000176,20.109891,0.8593,0.313,4.37110,0.00000
1465.00,4.37074,20.134185,-0.000177,20.109923,0.8594,0.313,4.37074,0.00000
1466.00,4.36969,20.134183,-0.000175,20.109943,0.8594,0.313,4.36969,0.00000
1467.00,4.36821,20.134229,-0.000170,20.109941,0.8595,0.313,4.36821,0.00000
1468.00,4.36764,20.134183,-0.000169,20.109895,0.8596,0.313,4.36764,0.00000
1469.00,4.36749,20.134107,-0.000169,20.109784,0.8597,0.313,4.36749,0.00000
1470.00,4.36728,20.134064,-0.000167,20.109716,0.8597,0.313,4.36728,0.00000
1471.00,4.36822,20.134034,-0.000166,20.109653,0.8598,0.313,4.36822,0.00000
1472.00,4.36970,20.133955,-0.000166,20.109606,0.8599,0.313,4.36970,0.00000
1473.00,4.37153,20.134074,-0.000169,20.109699,0.8599,0.313,4.37153,0.00000
1474.00,4.37281,20.134130,-0.000167,20.109750,0.8600,0.313,4.37281,0.00000
1475.00,4.37264,20.134136,-0.000167,20.109807,0.8601,0.313,4.37264,0.00000
1476.00,4.37223,20.134258,-0.000169,20.109892,0.8601,0.313,4.37223,0.00000
1477.00,4.37181,20.134339,-0.000171,20.109951,0.8602,0.314,4.37181,0.00000
1478.00,4.37102,20.134350,-0.000170,20.109902,0.8603,0.314,4.37102,0.00000
1479.00,4.37015,20.134401,-0.000173,20.109929,0.8604,0.314,4.37015,0.00000
1480.00,4.37072,20.134523,-0.000176,20.109930,0.8605,0.314,4.37072,0.00000
1481.00,4.37138,20.134487,-0.000177,20.109809,0.8605,0.314,4.37138,0.00000
1482.00,4.37168,20.134601,-0.000180,20.109825,0.8606,0.314,4.37168,0.00000
1483.00,4.37131,20.134617,-0.000180,20.109849,0.8607,0.314,4.37131,0.00000
1484.00,4.37133,20.134631,-0.000177,20.109862,0.8608,0.314,4.37133,0.00000
1485.00,4.37167,20.134652,-0.000178,20.109881,0.8608,0.314,4.37167,0.00000
1486.00,4.37131,20.134684,-0.000178,20.109952,0.8609,0.314,4.37131,0.00000
1487.00,4.37137,20.134632,-0.000174,20.109911,0.8610,0.314,4.37137,0.00000
1488.00,4.37177,20.134638,-0.000174,20.109840,0.8611,0.314,4.37177,0.00000
1489.00,4.37212,20.134612,-0.000175,20.109772,0.8612,0.314,4.37212,0.00000
1490.00,4.37124,20.134587,-0.000176,20.109786,0.8612,0.315,4.37124,0.00000
1491.00,4.37206,20.134531,-0.000177,20.109687,0.8613,0.315,4.37206,0.00000
1492.00,4.37189,20.134584,-0.000180,20.109722,0.8613,0.315,4.37189,0.00000
1493.00,4.37138,20.134656,-0.000183,20.109800,0.8614,0.315,4.37138,0.00000
1494.00,4.37198,20.134721,-0.000184,20.109833,0.8614,0.315,4.37198,0.00000
1495.00,4.37292,20.134818,-0.000182,20.109835,0.8615,0.315,4.37292,0.00000
1496.00,4.37273,20.134954,-0.000178,20.109971,0.8616,0.315,4.37273,0.00000
1497.00,4.37288,20.134943,-0.000176,20.109958,0.8616,0.315,4.37288,0.00000
1498.00,4.37286,20.134977,-0.000174,20.109919,0.8617,0.315,4.37286,0.00000
1499.00,4.37197,20.134959,-0.000173,20.109904,0.8617,0.315,4.37197,0.00000
1500.00,4.37145,20.134945,-0.000172,20.109882,0.8618,0.315,4.37145,0.00000
1501.00,4.37162,20.134941,-0.000172,20.109835,0.8619,0.315,4.37162,0.00000
@9,2.5000,5.0, 1500.08500000001 
1502.00,4.37141,20.134998,-0.000175,20.109835,0.8619,0.315,4.37141,0.00000
1503.00,4.37059,20.135024,-0.000175,20.109885,0.8620,0.316,4.37059,0.00000
1504.00,4.36631,20.135133,-0.000178,20.109935,0.8620,0.316,4.36631,0.00000
1505.00,4.35750,20.135129,-0.000183,20.109887,0.8621,0.316,4.35750,0.00000
1506.00,4.34385,20.135067,-0.000188,20.109824,0.8621,0.316,4.34385,0.00000
1507.00,4.32822,20.135120,-0.000188,20.109857,0.8622,0.316,4.32822,0.00000
1508.00,4.31289,20.135064,-0.000187,20.109822,0.8623,0.316,4.31289,0.00000
1509.00,4.30308,20.135022,-0.000186,20.109769,0.8624,0.316,4.30308,0.00000
1510.00,4.29993,20.134964,-0.000186,20.109679,0.8624,0.317,4.29993,0.00000
1511.00,4.30316,20.134993,-0.000182,20.109690,0.8625,0.317,4.30316,0.00000
1512.00,4.31017,20.134962,-0.000178,20.109660,0.8626,0.316,4.31017,0.00000
1513.00,4.31861,20.135029,-0.000173,20.109700,0.8626,0.316,4.31861,0.00000
1514.00,4.32595,20.135054,-0.000169,20.109673,0.8627,0.316,4.32595,0.00000
1515.00,4.33064,20.135168,-0.000166,20.109808,0.8627,0.316,4.33064,0.00000
1516.00,4.33342,20.135266,-0.000168,20.109891,0.8628,0.316,4.33342,0.00000
1517.00,4.33539,20.135252,-0.000169,20.109839,0.8629,0.316,4.33539,0.00000
1518.00,4.33757,20.135235,-0.000175,20.109777,0.8630,0.317,4.33757,0.00000
1519.00,4.33875,20.135290,-0.000178,20.109864,0.8632,0.317,4.33875,0.00000
1520.00,4.34074,20.135310,-0.000179,20.109877,0.8632,0.317,4.34074,0.00000
1521.00,4.34170,20.135215,-0.000179,20.109763,0.8633,0.317,4.34170,0.00000
1522.00,4.34341,20.135224,-0.000177,20.109793,0.8634,0.317,4.34341,0.00000
1523.00,4.34510,20.135259,-0.000173,20.109834,0.8635,0.317,4.34510,0.00000
1524.00,4.34602,20.135272,-0.000170,20.109790,0.8636,0.316,4.34602,0.00000
1525.00,4.34694,20.135275,-0.000168,20.109770,0.8637,0.316,4.34694,0.00000
1526.00,4.34882,20.135293,-0.000168,20.109809,0.8638,0.316,4.34882,0.00000
1527.00,4.35011,20.135339,-0.000174,20.109837,0.8639,0.317,4.35011,0.00000
1528.00,4.35063,20.135301,-0.000176,20.109785,0.8640,0.317,4.35063,0.00000
1529.00,4.35210,20.135267,-0.000177,20.109778,0.8640,0.317,4.35210,0.00000
1530.00,4.35364,20.135273,-0.000179,20.109852,0.8641,0.317,4.35364,0.00000
1531.00,4.35543,20.135327,-0.000181,20.109868,0.8642,0.317,4.35543,0.00000
1532.00,4.35647,20.135283,-0.000179,20.109796,0.8642,0.317,4.35647,0.00000
1533.00,4.35766,20.135354,-0.000179,20.109868,0.8643,0.317,4.35766,0.00000
1534.00,4.35894,20.135392,-0.000180,20.109855,0.8643,0.317,4.35894,0.00000
1535.00,4.36042,20.135383,-0.000179,20.109737,0.8644,0.317,4.36042,0.00000
1536.00,4.36159,20.135417,-0.000175,20.109750,0.8644,0.317,4.36159,0.00000
1537.00,4.36299,20.135529,-0.000175,20.109821,0.8645,0.317,4.36299,0.00000
1538.00,4.36255,20.135585,-0.000174,20.109871,0.8646,0.317,4.36255,0.00000
1539.00,4.36259,20.135565,-0.000177,20.109901,0.8646,0.318,4.36259,0.00000
1540.00,4.36203,20.135598,-0.000179,20.109917,0.8646,0.318,4.36203,0.00000
1541.00,4.36191,20.135616,-0.000180,20.109911,0.8646,0.318,4.36191,0.00000
1542.00,4.36183,20.135612,-0.000178,20.109899,0.8647,0.318,4.36183,0.00000
1543.00,4.36296,20.135578,-0.000184,20.109807,0.8647,0.318,4.36296,0.00000
1544.00,4.36381,20.135691,-0.000182,20.109847,0.8648,0.318,4.36381,0.00000
1545.00,4.36463,20.135712,-0.000184,20.109867,0.8648,0.318,4.36463,0.00000
1546.00,4.36522,20.135785,-0.000185,20.109947,0.8648,0.318,4.36522,0.00000
1547.00,4.36541,20.135784,-0.000186,20.109984,0.8649,0.319,4.36541,0.00000
1548.00,4.36513,20.135833,-0.000186,20.110031,0.8649,0.319,4.36513,0.00000
1549.00,4.36516,20.135792,-0.000186,20.109979,0.8649,0.319,4.36516,0.00000
1550.00,4.36469,20.135815,-0.000181,20.109996,0.8650,0.319,4.36469,0.00000
1551.00,4.36428,20.135745,-0.000183,20.109904,0.8650,0.319,4.36428,0.00000
1552.00,4.36444,20.135884,-0.000182,20.109990,0.8651,0.319,4.36444,0.00000
1553.00,4.36612,20.135798,-0.000181,20.109890,0.8651,0.319,4.36612,0.00000
1554.00,4.36635,20.135831,-0.000181,20.109911,0.8652,0.319,4.36635,0.00000
1555.00,4.36611,20.135813,-0.000181,20.109879,0.8652,0.319,4.36611,0.00000
1556.00,4.36576,20.135899,-0.000179,20.109916,0.8652,0.319,4.36576,0.00000
1557.00,4.36629,20.135783,-0.000179,20.109750,0.8652,0.319,4.36629,0.00000
1558.00,4.36585,20.135925,-0.000173,20.109841,0.8653,0.319,4.36585,0.00000
1559.00,4.36568,20.135899,-0.000173,20.109793,0.8653,0.319,4.36568,0.00000
1560.00,4.36654,20.135917,-0.000177,20.109734,0.8654,0.319,4.36654,0.00000
1561.00,4.36787,20.135917,-0.000181,20.109695,0.8654,0.319,4.36787,0.00000
1562.00,4.36706,20.135955,-0.000181,20.109727,0.8655,0.320,4.36706,0.00000
1563.00,4.36619,20.135895,-0.000183,20.109644,0.8655,0.320,4.36619,0.00000
1564.00,4.36660,20.136020,-0.000184,20.109725,0.8655,0.320,4.36660,0.00000
1565.00,4.36631,20.136008,-0.000181,20.109744,0.8655,0.320,4.36631,0.00000
1566.00,4.36628,20.136053,-0.000177,20.109775,0.8655,0.320,4.36628,0.00000
1567.00,4.36681,20.136002,-0.000178,20.109731,0.8655,0.320,4.36681,0.00000
1568.00,4.36758,20.136144,-0.000178,20.109829,0.8655,0.320,4.36758,0.00000
1569.00,4.36748,20.136074,-0.000177,20.109751,0.8655,0.320,4.36748,0.00000
1570.00,4.36770,20.136094,-0.000175,20.109745,0.8655,0.320,4.36770,0.00000
1571.00,4.36707,20.136073,-0.000174,20.109750,0.8655,0.320,4.36707,0.00000
1572.00,4.36694,20.136215,-0.000174,20.109829,0.8655,0.320,4.36694,0.00000
1573.00,4.36682,20.136204,-0.000177,20.109806,0.8655,0.320,4.36682,0.00000
1574.00,4.36697,20.136244,-0.000174,20.109874,0.8655,0.320,4.36697,0.00000
1575.00,4.36713,20.136346,-0.000173,20.109919,0.8654,0.320,4.36713,0.00000
1576.00,4.36796,20.136371,-0.000172,20.109909,0.8654,0.320,4.36796,0.00000
1577.00,4.36805,20.136433,-0.000168,20.109987,0.8654,0.320,4.36805,0.00000
1578.00,4.36794,20.136458,-0.000168,20.109991,0.8654,0.320,4.36794,0.00000
1579.00,4.36748,20.136523,-0.000171,20.109995,0.8654,0.320,4.36748,0.00000
1580.00,4.36870,20.136582,-0.000172,20.110037,0.8654,0.320,4.36870,0.00000
1581.00,4.36903,20.136631,-0.000174,20.110025,0.8654,0.320,4.36903,0.00000
1582.00,4.37005,20.136580,-0.000177,20.109953,0.8653,0.321,4.37005,0.00000
1583.00,4.37087,20.136536,-0.000178,20.109924,0.8653,0.321,4.37087,0.00000
1584.00,4.37141,20.136511,-0.000179,20.109903,0.8653,0.321,4.37141,0.00000
1585.00,4.37068,20.136524,-0.000182,20.109938,0.8652,0.321,4.37068,0.00000
1586.00,4.37008,20.136530,-0.000179,20.109954,0.8652,0.321,4.37008,0.00000
1587.00,4.36979,20.136502,-0.000177,20.109896,0.8652,0.321,4.36979,0.00000
1588.00,4.36961,20.136475,-0.000176,20.109861,0.8652,0.321,4.36961,0.00000
1589.00,4.36957,20.136537,-0.000172,20.109875,0.8652,0.321,4.36957,0.00000
1590.00,4.36948,20.136489,-0.000171,20.109786,0.8652,0.321,4.36948,0.00000
1591.00,4.36951,20.136525,-0.000177,20.109800,0.8652,0.321,4.36951,0.00000
1592.00,4.36968,20.136579,-0.000178,20.109820,0.8652,0.321,4.36968,0.00000
1593.00,4.36959,20.136598,-0.000178,20.109815,0.8652,0.321,4.36959,0.00000
1594.00,4.37002,20.136641,-0.000181,20.109879,0.8653,0.321,4.37002,0.00000
1595.00,4.37022,20.136642,-0.000180,20.109869,0.8653,0.321,4.37022,0.00000
1596.00,4.36992,20.136650,-0.000175,20.109854,0.8653,0.321,4.36992,0.00000
1597.00,4.36872,20.136666,-0.000175,20.109900,0.8654,0.321,4.36872,0.00000
1598.00,4.36823,20.136740,-0.000176,20.109930,0.8654,0.322,4.36823,0.00000
1599.00,4.36861,20.136685,-0.000174,20.109784,0.8654,0.322,4.36861,0.00000
1600.00,4.36859,20.136663,-0.000176,20.109730,0.8654,0.322,4.36859,0.00000
1601.00,4.36846,20.136675,-0.000178,20.109705,0.8654,0.322,4.36846,0.00000
1602.00,4.36938,20.136654,-0.000177,20.109652,0.8655,0.322,4.36938,0.00000
1603.00,4.37013,20.136666,-0.000177,20.109648,0.8655,0.322,4.37013,0.00000
1604.00,4.36965,20.136665,-0.000177,20.109665,0.8655,0.322,4.36965,0.00000
1605.00,4.36997,20.136794,-0.000177,20.109729,0.8656,0.322,4.36997,0.00000
1606.00,4.36996,20.136801,-0.000176,20.109707,0.8656,0.322,4.36996,0.00000
1607.00,4.36950,20.136911,-0.000177,20.109750,0.8657,0.322,4.36950,0.00000
1608.00,4.36907,20.136944,-0.000179,20.109772,0.8657,0.322,4.36907,0.00000
1609.00,4.36999,20.137000,-0.000180,20.109798,0.8657,0.322,4.36999,0.00000
1610.00,4.36934,20.136990,-0.000179,20.109813,0.8658,0.322,4.36934,0.00000
1611.00,4.36905,20.136999,-0.000178,20.109807,0.8658,0.322,4.36905,0.00000
1612.00,4.36957,20.136989,-0.000178,20.109793,0.8658,0.322,4.36957,0.00000
1613.00,4.37001,20.137062,-0.000175,20.109843,0.8659,0.322,4.37001,0.00000
1614.00,4.36925,20.137015,-0.000174,20.109751,0.8660,0.322,4.36925,0.00000
1615.00,4.36974,20.137005,-0.000177,20.109705,0.8660,0.323,4.36974,0.00000
1616.00,4.37012,20.136991,-0.000179,20.109687,0.8661,0.323,4.37012,0.00000
1617.00,4.37039,20.136974,-0.000177,20.109645,0.8661,0.323,4.37039,0.00000
1618.00,4.37034,20.136976,-0.000178,20.109582,0.8662,0.323,4.37034,0.00000
1619.00,4.37028,20.137082,-0.000178,20.109672,0.8663,0.323,4.37028,0.00000
1620.00,4.37024,20.137205,-0.000175,20.109758,0.8663,0.323,4.37024,0.00000
1621.00,4.37051,20.137250,-0.000175,20.109737,0.8664,0.323,4.37051,0.00000
1622.00,4.36970,20.137369,-0.000176,20.109812,0.8664,0.323,4.36970,0.00000
1623.00,4.37002,20.137405,-0.000176,20.109877,0.8665,0.323,4.37002,0.00000
1624.00,4.36993,20.137399,-0.000175,20.109930,0.8665,0.323,4.36993,0.00000
1625.00,4.36973,20.137431,-0.000179,20.109999,0.8666,0.323,4.36973,0.00000
1626.00,4.36929,20.137478,-0.000181,20.110120,0.8667,0.323,4.36929,0.00000
1627.00,4.36926,20.137313,-0.000184,20.109969,0.8667,0.324,4.36926,0.00000
1628.00,4.36933,20.137258,-0.000187,20.109884,0.8668,0.324,4.36933,0.00000
1629.00,4.36932,20.137240,-0.000188,20.109799,0.8668,0.324,4.36932,0.00000
1630.00,4.37022,20.137177,-0.000186,20.109688,0.8669,0.324,4.37022,0.00000
1631.00,4.37041,20.137240,-0.000183,20.109691,0.8669,0.324,4.37041,0.00000
1632.00,4.37043,20.137363,-0.000179,20.109789,0.8670,0.324,4.37043,0.00000
1633.00,4.36979,20.137360,-0.000176,20.109820,0.8671,0.324,4.36979,0.00000
1634.00,4.36966,20.137438,-0.000174,20.109866,0.8671,0.324,4.36966,0.00000
1635.00,4.36885,20.137438,-0.000172,20.109853,0.8672,0.324,4.36885,0.00000
1636.00,4.36882,20.137436,-0.000174,20.109822,0.8672,0.324,4.36882,0.00000
1637.00,4.36929,20.137432,-0.000178,20.109801,0.8673,0.324,4.36929,0.00000
1638.00,4.36996,20.137415,-0.000182,20.109724,0.8673,0.324,4.36996,0.00000
1639.00,4.37009,20.137442,-0.000184,20.109729,0.8674,0.324,4.37009,0.00000
1640.00,4.37055,20.137489,-0.000184,20.109705,0.8674,0.324,4.37055,0.00000
1641.00,4.37050,20.137463,-0.000183,20.109673,0.8674,0.325,4.37050,0.00000
1642.00,4.37038,20.137499,-0.000179,20.109702,0.8674,0.324,4.37038,0.00000
1643.00,4.37012,20.137647,-0.000176,20.109804,0.8674,0.324,4.37012,0.00000
1644.00,4.37045,20.137617,-0.000177,20.109767,0.8674,0.325,4.37045,0.00000
1645.00,4.36922,20.137631,-0.000177,20.109781,0.8674,0.325,4.36922,0.00000
1646.00,4.36869,20.137684,-0.000177,20.109795,0.8675,0.325,4.36869,0.00000
1647.00,4.36845,20.137647,-0.000181,20.109765,0.8675,0.325,4.36845,0.00000
1648.00,4.36805,20.137529,-0.000182,20.109690,0.8675,0.325,4.36805,0.00000
1649.00,4.36727,20.137534,-0.000181,20.109687,0.8675,0.325,4.36727,0.00000
1650.00,4.36837,20.137547,-0.000179,20.109711,0.8675,0.325,4.36837,0.00000
1651.00,4.36938,20.137459,-0.000177,20.109625,0.8676,0.325,4.36938,0.00000
1652.00,4.36922,20.137588,-0.000175,20.109685,0.8676,0.325,4.36922,0.00000
1653.00,4.36916,20.137686,-0.000176,20.109705,0.8676,0.325,4.36916,0.00000
1654.00,4.36964,20.137733,-0.000177,20.109745,0.8676,0.325,4.36964,0.00000
1655.00,4.36904,20.137722,-0.000180,20.109689,0.8677,0.325,4.36904,0.00000
1656.00,4.36841,20.137810,-0.000185,20.109682,0.8677,0.326,4.36841,0.00000
1657.00,4.36807,20.137809,-0.000186,20.109618,0.8678,0.326,4.36807,0.00000
1658.00,4.36862,20.137864,-0.000181,20.109615,0.8678,0.326,4.36862,0.00000
1659.00,4.36926,20.137917,-0.000175,20.109595,0.8679,0.326,4.36926,0.00000
1660.00,4.36968,20.137996,-0.000175,20.109679,0.8679,0.326,4.36968,0.00000
1661.00,4.37018,20.138099,-0.000171,20.109777,0.8680,0.325,4.37018,0.00000
1662.00,4.37051,20.138131,-0.000169,20.109833,0.8680,0.325,4.37051,0.00000
1663.00,4.36976,20.138189,-0.000172,20.109897,0.8681,0.325,4.36976,0.00000
1664.00,4.36880,20.138179,-0.000178,20.109880,0.8682,0.326,4.36880,0.00000
1665.00,4.36854,20.138235,-0.000180,20.109860,0.8682,0.326,4.36854,0.00000
1666.00,4.36895,20.138261,-0.000180,20.109889,0.8683,0.326,4.36895,0.00000
1667.00,4.36950,20.138257,-0.000180,20.109823,0.8683,0.326,4.36950,0.00000
1668.00,4.36867,20.138188,-0.000179,20.109760,0.8684,0.326,4.36867,0.00000
1669.00,4.36824,20.138188,-0.000176,20.109744,0.8685,0.326,4.36824,0.00000
1670.00,4.36838,20.138111,-0.000173,20.109675,0.8685,0.326,4.36838,0.00000
1671.00,4.36786,20.138039,-0.000173,20.109594,0.8686,0.326,4.36786,0.00000
1672.00,4.36792,20.138001,-0.000175,20.109592,0.8687,0.326,4.36792,0.00000
1673.00,4.36979,20.138072,-0.000174,20.109624,0.8688,0.326,4.36979,0.00000
1674.00,4.37079,20.138087,-0.000173,20.109623,0.8689,0.326,4.37079,0.00000
1675.00,4.37006,20.138157,-0.000174,20.109657,0.8690,0.326,4.37006,0.00000
1676.00,4.36996,20.138158,-0.000175,20.109648,0.8691,0.326,4.36996,0.00000
1677.00,4.36961,20.138173,-0.000177,20.109583,0.8692,0.326,4.36961,0.00000
1678.00,4.36913,20.138141,-0.000179,20.109510,0.8693,0.327,4.36913,0.00000
1679.00,4.36869,20.138176,-0.000179,20.109508,0.8694,0.327,4.36869,0.00000
1680.00,4.36961,20.138147,-0.000179,20.109505,0.8695,0.327,4.36961,0.00000
1681.00,4.36992,20.138233,-0.000176,20.109556,0.8695,0.327,4.36992,0.00000
@10,2.5000,5.0, 1680.069 
1682.00,4.36977,20.138284,-0.000176,20.109662,0.8696,0.327,4.36977,0.00000
1683.00,4.36896,20.138333,-0.000177,20.109743,0.8697,0.327,4.36896,0.00000
1684.00,4.36551,20.138401,-0.000180,20.109806,0.8697,0.327,4.36551,0.00000
1685.00,4.35808,20.138414,-0.000180,20.109793,0.8698,0.327,4.35808,0.00000
1686.00,4.34856,20.138355,-0.000182,20.109711,0.8698,0.327,4.34856,0.00000
1687.00,4.33748,20.138433,-0.000182,20.109721,0.8699,0.327,4.33748,0.00000
1688.00,4.32555,20.138437,-0.000183,20.109697,0.8700,0.327,4.32555,0.00000
1689.00,4.31754,20.138400,-0.000183,20.109621,0.8700,0.327,4.31754,0.00000
1690.00,4.31610,20.138491,-0.000181,20.109690,0.8701,0.327,4.31610,0.00000
1691.00,4.31988,20.138600,-0.000183,20.109786,0.8701,0.328,4.31988,0.00000
1692.00,4.32628,20.138546,-0.000184,20.109730,0.8702,0.328,4.32628,0.00000
1693.00,4.33440,20.138548,-0.000182,20.109678,0.8703,0.328,4.33440,0.00000
1694.00,4.34180,20.138617,-0.000179,20.109712,0.8703,0.328,4.34180,0.00000
1695.00,4.34629,20.138536,-0.000181,20.109608,0.8704,0.328,4.34629,0.00000
1696.00,4.34804,20.138511,-0.000181,20.109555,0.8705,0.328,4.34804,0.00000
1697.00,4.34997,20.138559,-0.000175,20.109567,0.8706,0.328,4.34997,0.00000
1698.00,4.35106,20.138565,-0.000174,20.109573,0.8707,0.328,4.35106,0.00000
1699.00,4.35160,20.138526,-0.000176,20.109562,0.8707,0.328,4.35160,0.00000
1700.00,4.35263,20.138611,-0.000177,20.109624,0.8708,0.328,4.35263,0.00000
1701.00,4.35356,20.138641,-0.000175,20.109669,0.8708,0.328,4.35356,0.00000
1702.00,4.35373,20.138684,-0.000181,20.109663,0.8708,0.328,4.35373,0.00000
1703.00,4.35477,20.138746,-0.000182,20.109690,0.8708,0.328,4.35477,0.00000
1704.00,4.35662,20.138908,-0.000182,20.109794,0.8708,0.328,4.35662,0.00000
1705.00,4.35813,20.138923,-0.000182,20.109770,0.8708,0.328,4.35813,0.00000
1706.00,4.35883,20.138981,-0.000183,20.109745,0.8709,0.328,4.35883,0.00000
1707.00,4.35898,20.139013,-0.000180,20.109773,0.8709,0.328,4.35898,0.00000
1708.00,4.35913,20.139022,-0.000180,20.109770,0.8709,0.328,4.35913,0.00000
1709.00,4.35889,20.138919,-0.000182,20.109680,0.8708,0.328,4.35889,0.00000
1710.00,4.35870,20.138867,-0.000183,20.109646,0.8708,0.329,4.35870,0.00000
1711.00,4.36008,20.138828,-0.000183,20.109633,0.8708,0.329,4.36008,0.00000
1712.00,4.36088,20.138771,-0.000183,20.109580,0.8707,0.329,4.36088,0.00000
1713.00,4.36150,20.138836,-0.000183,20.109627,0.8707,0.329,4.36150,0.00000
1714.00,4.36205,20.138936,-0.000180,20.109710,0.8707,0.329,4.36205,0.00000
1715.00,4.36250,20.139060,-0.000178,20.109826,0.8707,0.329,4.36250,0.00000
1716.00,4.36205,20.139122,-0.000177,20.109907,0.8707,0.329,4.36205,0.00000
1717.00,4.36318,20.139143,-0.000175,20.109890,0.8707,0.329,4.36318,0.00000
1718.00,4.36332,20.139109,-0.000172,20.109846,0.8708,0.329,4.36332,0.00000
1719.00,4.36338,20.139041,-0.000172,20.109745,0.8708,0.329,4.36338,0.00000
1720.00,4.36369,20.139022,-0.000173,20.109695,0.8707,0.329,4.36369,0.00000
1721.00,4.36374,20.139062,-0.000173,20.109645,0.8708,0.329,4.36374,0.00000
1722.00,4.36327,20.139133,-0.000173,20.109736,0.8708,0.329,4.36327,0.00000
1723.00,4.36370,20.139221,-0.000176,20.109790,0.8708,0.329,4.36370,0.00000
1724.00,4.36377,20.139221,-0.000176,20.109797,0.8708,0.329,4.36377,0.00000
1725.00,4.36308,20.139302,-0.000176,20.109847,0.8709,0.329,4.36308,0.00000
1726.00,4.36261,20.139268,-0.000176,20.109834,0.8709,0.329,4.36261,0.00000
1727.00,4.36291,20.139280,-0.000173,20.109843,0.8709,0.329,4.36291,0.00000
1728.00,4.36266,20.139296,-0.000171,20.109858,0.8709,0.329,4.36266,0.00000
1729.00,4.36323,20.139402,-0.000172,20.109943,0.8709,0.329,4.36323,0.00000
1730.00,4.36449,20.139465,-0.000171,20.109949,0.8710,0.329,4.36449,0.00000
1731.00,4.36556,20.139500,-0.000173,20.109950,0.8710,0.329,4.36556,0.00000
1732.00,4.36571,20.139452,-0.000177,20.109835,0.8711,0.329,4.36571,0.00000
1733.00,4.36694,20.139439,-0.000177,20.109780,0.8711,0.330,4.36694,0.00000
1734.00,4.36761,20.139440,-0.000176,20.109668,0.8712,0.330,4.36761,0.00000
1735.00,4.36728,20.139332,-0.000174,20.109554,0.8713,0.330,4.36728,0.00000
1736.00,4.36785,20.139428,-0.000171,20.109640,0.8713,0.329,4.36785,0.00000
1737.00,4.36845,20.139581,-0.000171,20.109765,0.8714,0.329,4.36845,0.00000
1738.00,4.36820,20.139609,-0.000172,20.109793,0.8715,0.330,4.36820,0.00000
1739.00,4.36781,20.139620,-0.000175,20.109878,0.8715,0.330,4.36781,0.00000
1740.00,4.36754,20.139748,-0.000178,20.109974,0.8715,0.330,4.36754,0.00000
1741.00,4.36703,20.139776,-0.000180,20.109936,0.8716,0.330,4.36703,0.00000
1742.00,4.36693,20.139765,-0.000176,20.109924,0.8716,0.330,4.36693,0.00000
1743.00,4.36709,20.139863,-0.000176,20.109981,0.8717,0.330,4.36709,0.00000
1744.00,4.36742,20.139941,-0.000176,20.109995,0.8717,0.330,4.36742,0.00000
1745.00,4.36779,20.139876,-0.000175,20.109930,0.8718,0.330,4.36779,0.00000
1746.00,4.36815,20.139710,-0.000176,20.109771,0.8718,0.330,4.36815,0.00000
1747.00,4.36759,20.139711,-0.000181,20.109781,0.8718,0.331,4.36759,0.00000
1748.00,4.36689,20.139725,-0.000182,20.109752,0.8719,0.331,4.36689,0.00000
1749.00,4.36618,20.139772,-0.000180,20.109753,0.8719,0.331,4.36618,0.00000
1750.00,4.36637,20.139819,-0.000180,20.109765,0.8720,0.331,4.36637,0.00000
1751.00,4.36651,20.139871,-0.000178,20.109802,0.8720,0.331,4.36651,0.00000
1752.00,4.36746,20.139974,-0.000178,20.109865,0.8721,0.331,4.36746,0.00000
1753.00,4.36781,20.139881,-0.000178,20.109822,0.8722,0.331,4.36781,0.00000
1754.00,4.36888,20.139836,-0.000178,20.109803,0.8723,0.331,4.36888,0.00000
1755.00,4.36928,20.139833,-0.000180,20.109825,0.8723,0.331,4.36928,0.00000
1756.00,4.36865,20.139930,-0.000180,20.109921,0.8724,0.331,4.36865,0.00000
1757.00,4.36733,20.139881,-0.000180,20.109818,0.8725,0.331,4.36733,0.00000
1758.00,4.36768,20.139965,-0.000176,20.109835,0.8726,0.331,4.36768,0.00000
1759.00,4.36683,20.139949,-0.000178,20.109814,0.8726,0.331,4.36683,0.00000
1760.00,4.36643,20.140037,-0.000179,20.109846,0.8727,0.331,4.36643,0.00000
1761.00,4.36651,20.140039,-0.000179,20.109855,0.8728,0.331,4.36651,0.00000
1762.00,4.36704,20.140005,-0.000175,20.109858,0.8728,0.331,4.36704,0.00000
1763.00,4.36732,20.139985,-0.000176,20.109884,0.8729,0.331,4.36732,0.00000
1764.00,4.36765,20.140033,-0.000172,20.109877,0.8730,0.331,4.36765,0.00000
1765.00,4.36814,20.139938,-0.000173,20.109843,0.8731,0.331,4.36814,0.00000
1766.00,4.36821,20.139989,-0.000171,20.109839,0.8732,0.331,4.36821,0.00000
1767.00,4.36814,20.139987,-0.000174,20.109812,0.8733,0.331,4.36814,0.00000
1768.00,4.36707,20.139967,-0.000177,20.109753,0.8734,0.332,4.36707,0.00000
1769.00,4.36639,20.139901,-0.000179,20.109740,0.8735,0.332,4.36639,0.00000
1770.00,4.36611,20.139964,-0.000176,20.109715,0.8737,0.332,4.36611,0.00000
1771.00,4.36694,20.139950,-0.000177,20.109706,0.8738,0.332,4.36694,0.00000
1772.00,4.36745,20.140001,-0.000175,20.109747,0.8739,0.332,4.36745,0.00000
1773.00,4.36802,20.140029,-0.000175,20.109708,0.8740,0.332,4.36802,0.00000
1774.00,4.36777,20.140042,-0.000174,20.109626,0.8741,0.332,4.36777,0.00000
1775.00,4.36757,20.140078,-0.000174,20.109606,0.8742,0.332,4.36757,0.00000
1776.00,4.36664,20.140076,-0.000174,20.109582,0.8743,0.332,4.36664,0.00000
1777.00,4.36584,20.140054,-0.000174,20.109519,0.8743,0.332,4.36584,0.00000
1778.00,4.36627,20.140084,-0.000172,20.109568,0.8744,0.332,4.36627,0.00000
1779.00,4.36720,20.140130,-0.000171,20.109614,0.8745,0.332,4.36720,0.00000
1780.00,4.36712,20.140174,-0.000168,20.109676,0.8746,0.332,4.36712,0.00000
1781.00,4.36649,20.140208,-0.000172,20.109681,0.8747,0.332,4.36649,0.00000
1782.00,4.36708,20.140298,-0.000169,20.109727,0.8748,0.332,4.36708,0.00000
1783.00,4.36742,20.140399,-0.000170,20.109755,0.8749,0.332,4.36742,0.00000
1784.00,4.36861,20.140428,-0.000170,20.109759,0.8750,0.332,4.36861,0.00000
1785.00,4.36814,20.140436,-0.000172,20.109711,0.8751,0.332,4.36814,0.00000
1786.00,4.36875,20.140383,-0.000171,20.109634,0.8752,0.332,4.36875,0.00000
1787.00,4.36883,20.140385,-0.000179,20.109605,0.8752,0.333,4.36883,0.00000
1788.00,4.36766,20.140420,-0.000181,20.109623,0.8753,0.333,4.36766,0.00000
1789.00,4.36653,20.140471,-0.000184,20.109643,0.8754,0.333,4.36653,0.00000
1790.00,4.36691,20.140526,-0.000186,20.109706,0.8755,0.334,4.36691,0.00000
1791.00,4.36722,20.140700,-0.000184,20.109814,0.8756,0.334,4.36722,0.00000
1792.00,4.36669,20.140672,-0.000179,20.109781,0.8757,0.333,4.36669,0.00000
1793.00,4.36644,20.140638,-0.000175,20.109712,0.8758,0.333,4.36644,0.00000
1794.00,4.36628,20.140682,-0.000172,20.109718,0.8759,0.333,4.36628,0.00000
1795.00,4.36668,20.140663,-0.000169,20.109683,0.8761,0.333,4.36668,0.00000
1796.00,4.36668,20.140624,-0.000170,20.109639,0.8762,0.333,4.36668,0.00000
1797.00,4.36744,20.140758,-0.000172,20.109724,0.8763,0.333,4.36744,0.00000
1798.00,4.36764,20.140738,-0.000174,20.109732,0.8764,0.333,4.36764,0.00000
1799.00,4.36718,20.140680,-0.000177,20.109667,0.8765,0.334,4.36718,0.00000
1800.00,4.36645,20.140744,-0.000180,20.109670,0.8767,0.334,4.36645,0.00000
1801.00,4.36587,20.140780,-0.000183,20.109670,0.8768,0.334,4.36587,0.00000
1802.00,4.36639,20.140764,-0.000184,20.109672,0.8769,0.334,4.36639,0.00000
1803.00,4.36738,20.140781,-0.000186,20.109654,0.8770,0.334,4.36738,0.00000
1804.00,4.36767,20.140850,-0.000186,20.109724,0.8771,0.334,4.36767,0.00000
1805.00,4.36781,20.140798,-0.000184,20.109681,0.8772,0.335,4.36781,0.00000
1806.00,4.36808,20.140831,-0.000181,20.109726,0.8773,0.334,4.36808,0.00000
1807.00,4.36712,20.140818,-0.000180,20.109706,0.8774,0.335,4.36712,0.00000
1808.00,4.36577,20.140884,-0.000183,20.109746,0.8775,0.335,4.36577,0.00000
1809.00,4.36555,20.140959,-0.000185,20.109734,0.8776,0.335,4.36555,0.00000
1810.00,4.36519,20.141001,-0.000186,20.109702,0.8777,0.335,4.36519,0.00000
1811.00,4.36543,20.141059,-0.000187,20.109729,0.8778,0.335,4.36543,0.00000
1812.00,4.36514,20.141162,-0.000183,20.109782,0.8779,0.335,4.36514,0.00000
1813.00,4.36514,20.141175,-0.000181,20.109812,0.8780,0.335,4.36514,0.00000
1814.00,4.36481,20.141131,-0.000178,20.109832,0.8781,0.335,4.36481,0.00000
1815.00,4.36558,20.141156,-0.000176,20.109940,0.8781,0.335,4.36558,0.00000
1816.00,4.36491,20.141099,-0.000175,20.109896,0.8782,0.335,4.36491,0.00000
1817.00,4.36481,20.141019,-0.000178,20.109844,0.8783,0.335,4.36481,0.00000
1818.00,4.36590,20.141057,-0.000177,20.109854,0.8783,0.335,4.36590,0.00000
1819.00,4.36705,20.141058,-0.000177,20.109836,0.8783,0.335,4.36705,0.00000
1820.00,4.36713,20.141015,-0.000177,20.109785,0.8784,0.335,4.36713,0.00000
1821.00,4.36725,20.141063,-0.000177,20.109744,0.8784,0.335,4.36725,0.00000
1822.00,4.36754,20.141112,-0.000174,20.109710,0.8785,0.335,4.36754,0.00000
1823.00,4.36658,20.141130,-0.000172,20.109685,0.8786,0.335,4.36658,0.00000
1824.00,4.36596,20.141153,-0.000171,20.109696,0.8787,0.335,4.36596,0.00000
1825.00,4.36562,20.141186,-0.000173,20.109611,0.8787,0.335,4.36562,0.00000
1826.00,4.36575,20.141240,-0.000174,20.109653,0.8788,0.335,4.36575,0.00000
1827.00,4.36564,20.141305,-0.000175,20.109723,0.8788,0.336,4.36564,0.00000
1828.00,4.36586,20.141331,-0.000176,20.109704,0.8788,0.336,4.36586,0.00000
1829.00,4.36557,20.141399,-0.000175,20.109701,0.8789,0.336,4.36557,0.00000
1830.00,4.36576,20.141486,-0.000174,20.109814,0.8790,0.336,4.36576,0.00000
1831.00,4.36600,20.141451,-0.000173,20.109762,0.8790,0.336,4.36600,0.00000
1832.00,4.36611,20.141459,-0.000175,20.109763,0.8790,0.336,4.36611,0.00000
1833.00,4.36599,20.141474,-0.000173,20.109802,0.8791,0.336,4.36599,0.00000
1834.00,4.36621,20.141488,-0.000176,20.109774,0.8792,0.336,4.36621,0.00000
1835.00,4.36624,20.141424,-0.000177,20.109741,0.8792,0.336,4.36624,0.00000
1836.00,4.36633,20.141498,-0.000180,20.109850,0.8793,0.336,4.36633,0.00000
1837.00,4.36673,20.141479,-0.000176,20.109779,0.8793,0.336,4.36673,0.00000
1838.00,4.36733,20.141390,-0.000175,20.109680,0.8793,0.336,4.36733,0.00000
1839.00,4.36729,20.141457,-0.000171,20.109743,0.8794,0.336,4.36729,0.00000
1840.00,4.36646,20.141449,-0.000169,20.109689,0.8794,0.336,4.36646,0.00000
1841.00,4.36629,20.141429,-0.000167,20.109624,0.8795,0.336,4.36629,0.00000
1842.00,4.36535,20.141471,-0.000171,20.109722,0.8796,0.336,4.36535,0.00000
1843.00,4.36489,20.141534,-0.000173,20.109755,0.8796,0.336,4.36489,0.00000
1844.00,4.36516,20.141537,-0.000177,20.109805,0.8797,0.336,4.36516,0.00000
1845.00,4.36530,20.141676,-0.000177,20.109927,0.8797,0.336,4.36530,0.00000
1846.00,4.36542,20.141687,-0.000176,20.109937,0.8797,0.336,4.36542,0.00000
1847.00,4.36537,20.141662,-0.000175,20.109922,0.8797,0.336,4.36537,0.00000
1848.00,4.36538,20.141730,-0.000175,20.110015,0.8798,0.337,4.36538,0.00000
1849.00,4.36530,20.141666,-0.000176,20.109944,0.8798,0.337,4.36530,0.00000
1850.00,4.36603,20.141667,-0.000176,20.109902,0.8798,0.337,4.36603,0.00000
1851.00,4.36635,20.141698,-0.000175,20.109881,0.8798,0.337,4.36635,0.00000
1852.00,4.36684,20.141668,-0.000174,20.109790,0.8798,0.337,4.36684,0.00000
1853.00,4.36653,20.141609,-0.000174,20.109706,0.8798,0.337,4.36653,0.00000
1854.00,4.36610,20.141718,-0.000173,20.109772,0.8798,0.337,4.36610,0.00000
1855.00,4.36488,20.141705,-0.000177,20.109782,0.8798,0.337,4.36488,0.00000
1856.00,4.36422,20.141755,-0.000178,20.109846,0.8799,0.337,4.36422,0.00000
1857.00,4.36478,20.141913,-0.000181,20.109939,0.8799,0.337,4.36478,0.00000
1858.00,4.36521,20.142053,-0.000181,20.109969,0.8799,0.337,4.36521,0.00000
1859.00,4.36588,20.142035,-0.000182,20.109855,0.8799,0.337,4.36588,0.00000
1860.00,4.36720,20.142051,-0.000181,20.109802,0.8799,0.337,4.36720,0.00000
1861.00,4.36847,20.142064,-0.000179,20.109723,0.8799,0.337,4.36847,0.00000
@11,2.5000,5.0, 1860.03000000001 
1862.00,4.36857,20.141970,-0.000178,20.109615,0.8799,0.337,4.36857,0.00000
1863.00,4.36820,20.141935,-0.000176,20.109549,0.8799,0.337,4.36820,0.00000
1864.00,4.36514,20.142004,-0.000175,20.109642,0.8799,0.337,4.36514,0.00000
1865.00,4.35895,20.142000,-0.000178,20.109601,0.8799,0.337,4.35895,0.00000
1866.00,4.34991,20.141926,-0.000180,20.109572,0.8799,0.338,4.34991,0.00000
1867.00,4.34009,20.142021,-0.000180,20.109657,0.8799,0.338,4.34009,0.00000
1868.00,4.32977,20.142050,-0.000181,20.109715,0.8799,0.338,4.32977,0.00000
1869.00,4.32336,20.141991,-0.000183,20.109658,0.8799,0.338,4.32336,0.00000
1870.00,4.32203,20.142003,-0.000181,20.109698,0.8800,0.338,4.32203,0.00000
1871.00,4.32530,20.142093,-0.000182,20.109734,0.8800,0.338,4.32530,0.00000
1872.00,4.33121,20.142087,-0.000184,20.109681,0.8800,0.338,4.33121,0.00000
1873.00,4.33914,20.142142,-0.000185,20.109702,0.8800,0.339,4.33914,0.00000
1874.00,4.34573,20.142197,-0.000183,20.109699,0.8800,0.339,4.34573,0.00000
1875.00,4.35047,20.142348,-0.000182,20.109783,0.8800,0.339,4.35047,0.00000
1876.00,4.35278,20.142339,-0.000181,20.109769,0.8800,0.339,4.35278,0.00000
1877.00,4.35333,20.142433,-0.000182,20.109820,0.8800,0.339,4.35333,0.00000
1878.00,4.35350,20.142466,-0.000183,20.109874,0.8801,0.339,4.35350,0.00000
1879.00,4.35403,20.142434,-0.000184,20.109860,0.8801,0.339,4.35403,0.00000
1880.00,4.35456,20.142407,-0.000184,20.109809,0.8801,0.339,4.35456,0.00000
1881.00,4.35466,20.142402,-0.000179,20.109810,0.8802,0.339,4.35466,0.00000
1882.00,4.35545,20.142319,-0.000174,20.109753,0.8802,0.339,4.35545,0.00000
1883.00,4.35626,20.142295,-0.000172,20.109679,0.8802,0.339,4.35626,0.00000
1884.00,4.35687,20.142341,-0.000169,20.109685,0.8802,0.339,4.35687,0.00000
1885.00,4.35770,20.142328,-0.000170,20.109699,0.8802,0.339,4.35770,0.00000
1886.00,4.35869,20.142361,-0.000175,20.109695,0.8803,0.339,4.35869,0.00000
1887.00,4.35968,20.142442,-0.000174,20.109754,0.8803,0.339,4.35968,0.00000
1888.00,4.36004,20.142489,-0.000171,20.109778,0.8803,0.339,4.36004,0.00000
1889.00,4.36005,20.142573,-0.000172,20.109835,0.8803,0.339,4.36005,0.00000
1890.00,4.35953,20.142577,-0.000170,20.109840,0.8803,0.339,4.35953,0.00000
1891.00,4.35937,20.142574,-0.000169,20.109867,0.8804,0.339,4.35937,0.00000
1892.00,4.36022,20.142584,-0.000171,20.109866,0.8804,0.339,4.36022,0.00000
1893.00,4.36151,20.142508,-0.000173,20.109813,0.8804,0.339,4.36151,0.00000
1894.00,4.36225,20.142494,-0.000172,20.109783,0.8804,0.339,4.36225,0.00000
1895.00,4.36297,20.142544,-0.000173,20.109793,0.8804,0.339,4.36297,0.00000
1896.00,4.36363,20.142581,-0.000175,20.109763,0.8804,0.339,4.36363,0.00000
1897.00,4.36216,20.142583,-0.000178,20.109721,0.8804,0.339,4.36216,0.00000
1898.00,4.36102,20.142652,-0.000177,20.109731,0.8804,0.339,4.36102,0.00000
1899.00,4.36074,20.142639,-0.000179,20.109679,0.8805,0.340,4.36074,0.00000
1900.00,4.36034,20.142593,-0.000180,20.109590,0.8805,0.340,4.36034,0.00000
1901.00,4.36030,20.142649,-0.000178,20.109616,0.8805,0.340,4.36030,0.00000
1902.00,4.36134,20.142691,-0.000176,20.109655,0.8805,0.340,4.36134,0.00000
1903.00,4.36131,20.142710,-0.000179,20.109619,0.8805,0.340,4.36131,0.00000
1904.00,4.36119,20.142782,-0.000179,20.109661,0.8805,0.340,4.36119,0.00000
1905.00,4.36195,20.142865,-0.000179,20.109688,0.8805,0.340,4.36195,0.00000
1906.00,4.36221,20.142852,-0.000175,20.109664,0.8805,0.340,4.36221,0.00000
1907.00,4.36191,20.142820,-0.000174,20.109661,0.8806,0.340,4.36191,0.00000
1908.00,4.36258,20.142889,-0.000171,20.109769,0.8806,0.340,4.36258,0.00000
1909.00,4.36263,20.142875,-0.000169,20.109797,0.8807,0.340,4.36263,0.00000
1910.00,4.36297,20.142889,-0.000169,20.109821,0.8807,0.340,4.36297,0.00000
1911.00,4.36344,20.142961,-0.000171,20.109885,0.8807,0.340,4.36344,0.00000
1912.00,4.36392,20.143018,-0.000173,20.109887,0.8808,0.340,4.36392,0.00000
1913.00,4.36406,20.142967,-0.000176,20.109826,0.8808,0.340,4.36406,0.00000
1914.00,4.36466,20.143030,-0.000179,20.109836,0.8808,0.340,4.36466,0.00000
1915.00,4.36397,20.143009,-0.000177,20.109823,0.8808,0.340,4.36397,0.00000
1916.00,4.36403,20.142971,-0.000177,20.109754,0.8809,0.341,4.36403,0.00000
1917.00,4.36424,20.142975,-0.000176,20.109733,0.8809,0.341,4.36424,0.00000
1918.00,4.36404,20.143051,-0.000175,20.109780,0.8809,0.341,4.36404,0.00000
1919.00,4.36377,20.143118,-0.000174,20.109831,0.8810,0.341,4.36377,0.00000
1920.00,4.36439,20.143170,-0.000175,20.109855,0.8810,0.341,4.36439,0.00000
1921.00,4.36392,20.143250,-0.000176,20.109912,0.8810,0.341,4.36392,0.00000
1922.00,4.36333,20.143313,-0.000178,20.109934,0.8810,0.341,4.36333,0.00000
1923.00,4.36397,20.143229,-0.000177,20.109808,0.8810,0.341,4.36397,0.00000
1924.00,4.36403,20.143173,-0.000176,20.109753,0.8811,0.341,4.36403,0.00000
1925.00,4.36380,20.143202,-0.000178,20.109762,0.8811,0.341,4.36380,0.00000
1926.00,4.36370,20.143217,-0.000181,20.109755,0.8812,0.341,4.36370,0.00000
1927.00,4.36403,20.143203,-0.000180,20.109699,0.8812,0.341,4.36403,0.00000
1928.00,4.36389,20.143305,-0.000184,20.109788,0.8813,0.341,4.36389,0.00000
1929.00,4.36378,20.143275,-0.000185,20.109692,0.8814,0.342,4.36378,0.00000
1930.00,4.36397,20.143283,-0.000188,20.109659,0.8815,0.342,4.36397,0.00000
1931.00,4.36387,20.143302,-0.000186,20.109640,0.8816,0.342,4.36387,0.00000
1932.00,4.36452,20.143290,-0.000187,20.109621,0.8817,0.342,4.36452,0.00000
1933.00,4.36494,20.143286,-0.000186,20.109570,0.8817,0.342,4.36494,0.00000
1934.00,4.36581,20.143425,-0.000187,20.109662,0.8818,0.342,4.36581,0.00000
1935.00,4.36595,20.143474,-0.000182,20.109656,0.8819,0.342,4.36595,0.00000
1936.00,4.36655,20.143546,-0.000181,20.109700,0.8820,0.342,4.36655,0.00000
1937.00,4.36675,20.143581,-0.000183,20.109712,0.8821,0.342,4.36675,0.00000
1938.00,4.36556,20.143562,-0.000179,20.109690,0.8821,0.342,4.36556,0.00000
1939.00,4.36511,20.143485,-0.000176,20.109622,0.8822,0.342,4.36511,0.00000
1940.00,4.36481,20.143537,-0.000176,20.109697,0.8823,0.342,4.36481,0.00000
1941.00,4.36440,20.143433,-0.000178,20.109638,0.8823,0.342,4.36440,0.00000
1942.00,4.36384,20.143455,-0.000177,20.109657,0.8824,0.342,4.36384,0.00000
1943.00,4.36405,20.143583,-0.000180,20.109786,0.8825,0.342,4.36405,0.00000
1944.00,4.36488,20.143605,-0.000182,20.109803,0.8825,0.343,4.36488,0.00000
1945.00,4.36564,20.143586,-0.000185,20.109727,0.8825,0.343,4.36564,0.00000
1946.00,4.36563,20.143683,-0.000185,20.109775,0.8826,0.343,4.36563,0.00000
1947.00,4.36543,20.143684,-0.000184,20.109760,0.8826,0.343,4.36543,0.00000
1948.00,4.36555,20.143596,-0.000184,20.109607,0.8826,0.343,4.36555,0.00000
1949.00,4.36442,20.143648,-0.000183,20.109604,0.8826,0.343,4.36442,0.00000
1950.00,4.36324,20.143633,-0.000182,20.109610,0.8826,0.343,4.36324,0.00000
1951.00,4.36307,20.143628,-0.000180,20.109616,0.8826,0.343,4.36307,0.00000
1952.00,4.36227,20.143675,-0.000179,20.109679,0.8826,0.343,4.36227,0.00000
1953.00,4.36282,20.143754,-0.000179,20.109795,0.8826,0.343,4.36282,0.00000
1954.00,4.36348,20.143752,-0.000178,20.109842,0.8826,0.343,4.36348,0.00000
1955.00,4.36430,20.143780,-0.000181,20.109905,0.8826,0.343,4.36430,0.00000
1956.00,4.36417,20.143802,-0.000181,20.109868,0.8826,0.344,4.36417,0.00000
1957.00,4.36519,20.143888,-0.000183,20.109881,0.8826,0.344,4.36519,0.00000
1958.00,4.36519,20.143859,-0.000182,20.109821,0.8827,0.344,4.36519,0.00000
1959.00,4.36393,20.143910,-0.000178,20.109865,0.8827,0.343,4.36393,0.00000
1960.00,4.36334,20.143945,-0.000170,20.109861,0.8827,0.343,4.36334,0.00000
1961.00,4.36332,20.143970,-0.000170,20.109911,0.8827,0.343,4.36332,0.00000
1962.00,4.36273,20.143987,-0.000169,20.109938,0.8827,0.343,4.36273,0.00000
1963.00,4.36238,20.144088,-0.000171,20.110028,0.8827,0.343,4.36238,0.00000
1964.00,4.36298,20.144033,-0.000175,20.109954,0.8827,0.343,4.36298,0.00000
1965.00,4.36379,20.144121,-0.000179,20.109982,0.8827,0.344,4.36379,0.00000
1966.00,4.36459,20.144105,-0.000179,20.109921,0.8827,0.344,4.36459,0.00000
1967.00,4.36481,20.144010,-0.000182,20.109839,0.8827,0.344,4.36481,0.00000
1968.00,4.36509,20.143924,-0.000181,20.109740,0.8827,0.344,4.36509,0.00000
1969.00,4.36477,20.143905,-0.000178,20.109696,0.8827,0.344,4.36477,0.00000
1970.00,4.36333,20.143872,-0.000180,20.109700,0.8827,0.344,4.36333,0.00000
1971.00,4.36248,20.143919,-0.000178,20.109743,0.8828,0.344,4.36248,0.00000
1972.00,4.36241,20.143957,-0.000175,20.109766,0.8828,0.344,4.36241,0.00000
1973.00,4.36232,20.143987,-0.000176,20.109763,0.8828,0.344,4.36232,0.00000
1974.00,4.36303,20.144082,-0.000178,20.109820,0.8828,0.344,4.36303,0.00000
1975.00,4.36421,20.144068,-0.000176,20.109753,0.8828,0.344,4.36421,0.00000
1976.00,4.36474,20.144106,-0.000175,20.109775,0.8828,0.344,4.36474,0.00000
1977.00,4.36457,20.144199,-0.000175,20.109833,0.8828,0.344,4.36457,0.00000
1978.00,4.36459,20.144318,-0.000174,20.109907,0.8828,0.344,4.36459,0.00000
1979.00,4.36381,20.144329,-0.000176,20.109912,0.8827,0.344,4.36381,0.00000
1980.00,4.36314,20.144412,-0.000176,20.109974,0.8827,0.344,4.36314,0.00000
1981.00,4.36329,20.144378,-0.000174,20.109913,0.8827,0.344,4.36329,0.00000
1982.00,4.36369,20.144333,-0.000173,20.109860,0.8828,0.344,4.36369,0.00000
1983.00,4.36404,20.144288,-0.000172,20.109828,0.8828,0.344,4.36404,0.00000
1984.00,4.36569,20.144295,-0.000171,20.109855,0.8828,0.344,4.36569,0.00000
1985.00,4.36651,20.144274,-0.000169,20.109853,0.8828,0.344,4.36651,0.00000
1986.00,4.36618,20.144377,-0.000175,20.109919,0.8828,0.345,4.36618,0.00000
1987.00,4.36542,20.144377,-0.000176,20.109880,0.8828,0.345,4.36542,0.00000
1988.00,4.36445,20.144393,-0.000176,20.109859,0.8828,0.345,4.36445,0.00000
1989.00,4.36318,20.144415,-0.000172,20.109824,0.8828,0.345,4.36318,0.00000
1990.00,4.36211,20.144441,-0.000174,20.109808,0.8828,0.345,4.36211,0.00000
1991.00,4.36182,20.144428,-0.000171,20.109800,0.8828,0.345,4.36182,0.00000
1992.00,4.36198,20.144422,-0.000169,20.109766,0.8828,0.345,4.36198,0.00000
1993.00,4.36197,20.144408,-0.000168,20.109768,0.8828,0.345,4.36197,0.00000
1994.00,4.36212,20.144410,-0.000170,20.109713,0.8828,0.345,4.36212,0.00000
1995.00,4.36240,20.144418,-0.000172,20.109663,0.8828,0.345,4.36240,0.00000
1996.00,4.36316,20.144418,-0.000172,20.109640,0.8828,0.345,4.36316,0.00000
1997.00,4.36401,20.144514,-0.000173,20.109687,0.8828,0.345,4.36401,0.00000
1998.00,4.36396,20.144607,-0.000176,20.109713,0.8829,0.345,4.36396,0.00000
1999.00,4.36422,20.144705,-0.000178,20.109786,0.8829,0.345,4.36422,0.00000
2000.00,4.36448,20.144717,-0.000173,20.109796,0.8829,0.345,4.36448,0.00000
2001.00,4.36387,20.144781,-0.000172,20.109801,0.8829,0.345,4.36387,0.00000
2002.00,4.36332,20.144802,-0.000174,20.109815,0.8829,0.345,4.36332,0.00000
2003.00,4.36361,20.144804,-0.000172,20.109813,0.8830,0.345,4.36361,0.00000
2004.00,4.36324,20.144790,-0.000172,20.109798,0.8830,0.345,4.36324,0.00000
2005.00,4.36281,20.144793,-0.000174,20.109777,0.8830,0.345,4.36281,0.00000
2006.00,4.36226,20.144698,-0.000176,20.109698,0.8830,0.345,4.36226,0.00000
2007.00,4.36269,20.144723,-0.000174,20.109715,0.8830,0.345,4.36269,0.00000
2008.00,4.36308,20.144712,-0.000173,20.109696,0.8830,0.345,4.36308,0.00000
2009.00,4.36315,20.144636,-0.000173,20.109615,0.8830,0.346,4.36315,0.00000
2010.00,4.36303,20.144657,-0.000176,20.109674,0.8830,0.346,4.36303,0.00000
2011.00,4.36399,20.144710,-0.000175,20.109720,0.8830,0.346,4.36399,0.00000
2012.00,4.36422,20.144725,-0.000177,20.109745,0.8830,0.346,4.36422,0.00000
2013.00,4.36402,20.144816,-0.000177,20.109805,0.8830,0.346,4.36402,0.00000
2014.00,4.36368,20.144902,-0.000176,20.109884,0.8829,0.346,4.36368,0.00000
2015.00,4.36390,20.144926,-0.000175,20.109850,0.8829,0.346,4.36390,0.00000
2016.00,4.36355,20.144995,-0.000175,20.109888,0.8828,0.346,4.36355,0.00000
2017.00,4.36328,20.144994,-0.000174,20.109879,0.8828,0.346,4.36328,0.00000
2018.00,4.36272,20.145015,-0.000176,20.109902,0.8827,0.346,4.36272,0.00000
2019.00,4.36333,20.145058,-0.000174,20.109921,0.8827,0.346,4.36333,0.00000
2020.00,4.36421,20.145069,-0.000175,20.109931,0.8826,0.346,4.36421,0.00000
2021.00,4.36542,20.145024,-0.000175,20.109881,0.8825,0.346,4.36542,0.00000
2022.00,4.36584,20.145020,-0.000175,20.109856,0.8824,0.346,4.36584,0.00000
2023.00,4.36632,20.145011,-0.000177,20.109864,0.8824,0.346,4.36632,0.00000
2024.00,4.36716,20.144993,-0.000176,20.109821,0.8823,0.346,4.36716,0.00000
2025.00,4.36681,20.144935,-0.000173,20.109749,0.8822,0.346,4.36681,0.00000
2026.00,4.36617,20.145010,-0.000174,20.109792,0.8822,0.346,4.36617,0.00000
2027.00,4.36537,20.145025,-0.000170,20.109779,0.8821,0.346,4.36537,0.00000
2028.00,4.36550,20.145003,-0.000165,20.109679,0.8820,0.346,4.36550,0.00000
2029.00,4.36391,20.144999,-0.000167,20.109684,0.8819,0.346,4.36391,0.00000
2030.00,4.36361,20.145105,-0.000170,20.109759,0.8818,0.346,4.36361,0.00000
2031.00,4.36356,20.145062,-0.000172,20.109699,0.8817,0.346,4.36356,0.00000
2032.00,4.36414,20.145086,-0.000177,20.109691,0.8816,0.347,4.36414,0.00000
2033.00,4.36368,20.145175,-0.000180,20.109750,0.8815,0.347,4.36368,0.00000
2034.00,4.36405,20.145252,-0.000181,20.109748,0.8814,0.347,4.36405,0.00000
2035.00,4.36433,20.145235,-0.000179,20.109690,0.8813,0.347,4.36433,0.00000
2036.00,4.36418,20.145338,-0.000177,20.109770,0.8812,0.347,4.36418,0.00000
2037.00,4.36377,20.145396,-0.000177,20.109824,0.8811,0.347,4.36377,0.00000
2038.00,4.36450,20.145369,-0.000178,20.109784,0.8809,0.347,4.36450,0.00000
2039.00,4.36508,20.145433,-0.000179,20.109843,0.8808,0.347,4.36508,0.00000
2040.00,4.36568,20.145518,-0.000181,20.109892,0.8807,0.347,4.36568,0.00000
2041.00,4.36573,20.145429,-0.000183,20.109768,0.8805,0.347,4.36573,0.00000
@12,2.5000,5.0, 2040.02 
2042.00,4.36544,20.145462,-0.000185,20.109738,0.8804,0.348,4.36544,0.00000
2043.00,4.36402,20.145453,-0.000186,20.109740,0.8802,0.348,4.36402,0.00000
2044.00,4.36130,20.145449,-0.000182,20.109760,0.8800,0.348,4.36130,0.00000
2045.00,4.35532,20.145428,-0.000178,20.109748,0.8798,0.348,4.35532,0.00000
2046.00,4.34839,20.145546,-0.000175,20.109883,0.8797,0.348,4.34839,0.00000
2047.00,4.33954,20.145602,-0.000172,20.109965,0.8795,0.347,4.33954,0.00000
2048.00,4.33000,20.145617,-0.000172,20.109939,0.8792,0.347,4.33000,0.00000
2049.00,4.32350,20.145571,-0.000174,20.109871,0.8790,0.348,4.32350,0.00000
2050.00,4.32248,20.145673,-0.000179,20.109937,0.8788,0.348,4.32248,0.00000
2051.00,4.32500,20.145747,-0.000180,20.109974,0.8786,0.348,4.32500,0.00000
2052.00,4.33171,20.145679,-0.000181,20.109897,0.8785,0.348,4.33171,0.00000
2053.00,4.34065,20.145723,-0.000182,20.109955,0.8783,0.348,4.34065,0.00000
2054.00,4.34754,20.145776,-0.000184,20.110015,0.8781,0.348,4.34754,0.00000
2055.00,4.35226,20.145702,-0.000178,20.109929,0.8780,0.348,4.35226,0.00000
2056.00,4.35611,20.145627,-0.000177,20.109819,0.8778,0.348,4.35611,0.00000
2057.00,4.35794,20.145630,-0.000175,20.109741,0.8777,0.348,4.35794,0.00000
2058.00,4.35771,20.145700,-0.000174,20.109778,0.8775,0.348,4.35771,0.00000
2059.00,4.35834,20.145780,-0.000173,20.109788,0.8774,0.348,4.35834,0.00000
2060.00,4.35881,20.145741,-0.000174,20.109754,0.8772,0.348,4.35881,0.00000
2061.00,4.35812,20.145763,-0.000176,20.109778,0.8771,0.348,4.35812,0.00000
2062.00,4.35748,20.145778,-0.000179,20.109767,0.8769,0.349,4.35748,0.00000
2063.00,4.35832,20.145750,-0.000179,20.109762,0.8767,0.349,4.35832,0.00000
2064.00,4.35892,20.145690,-0.000178,20.109732,0.8766,0.349,4.35892,0.00000
2065.00,4.35911,20.145780,-0.000178,20.109823,0.8764,0.349,4.35911,0.00000
2066.00,4.36018,20.145816,-0.000177,20.109824,0.8762,0.349,4.36018,0.00000
2067.00,4.36114,20.145872,-0.000176,20.109888,0.8760,0.349,4.36114,0.00000
2068.00,4.36097,20.145878,-0.000174,20.109841,0.8759,0.349,4.36097,0.00000
2069.00,4.36137,20.145958,-0.000174,20.109889,0.8757,0.349,4.36137,0.00000
2070.00,4.36197,20.145992,-0.000177,20.109871,0.8755,0.349,4.36197,0.00000
2071.00,4.36182,20.146020,-0.000178,20.109920,0.8754,0.349,4.36182,0.00000
2072.00,4.36075,20.146064,-0.000179,20.109988,0.8752,0.349,4.36075,0.00000
2073.00,4.36097,20.146105,-0.000182,20.110017,0.8751,0.349,4.36097,0.00000
2074.00,4.35936,20.146113,-0.000182,20.109968,0.8749,0.349,4.35936,0.00000
2075.00,4.35905,20.146192,-0.000181,20.110021,0.8748,0.349,4.35905,0.00000
2076.00,4.35916,20.146247,-0.000179,20.110000,0.8746,0.349,4.35916,0.00000
2077.00,4.36026,20.146250,-0.000177,20.109926,0.8744,0.349,4.36026,0.00000
2078.00,4.36125,20.146317,-0.000173,20.109937,0.8743,0.349,4.36125,0.00000
2079.00,4.36285,20.146347,-0.000172,20.109948,0.8741,0.349,4.36285,0.00000
2080.00,4.36323,20.146297,-0.000170,20.109867,0.8739,0.349,4.36323,0.00000
2081.00,4.36253,20.146234,-0.000171,20.109802,0.8738,0.349,4.36253,0.00000
2082.00,4.36281,20.146278,-0.000170,20.109822,0.8737,0.349,4.36281,0.00000
2083.00,4.36253,20.146228,-0.000171,20.109788,0.8736,0.349,4.36253,0.00000
2084.00,4.36230,20.146203,-0.000170,20.109768,0.8734,0.349,4.36230,0.00000
2085.00,4.36208,20.146214,-0.000171,20.109782,0.8733,0.349,4.36208,0.00000
2086.00,4.36260,20.146299,-0.000171,20.109854,0.8731,0.349,4.36260,0.00000
2087.00,4.36306,20.146286,-0.000172,20.109858,0.8730,0.349,4.36306,0.00000
2088.00,4.36351,20.146301,-0.000173,20.109854,0.8728,0.350,4.36351,0.00000
2089.00,4.36431,20.146342,-0.000174,20.109849,0.8727,0.350,4.36431,0.00000
2090.00,4.36523,20.146399,-0.000176,20.109877,0.8725,0.350,4.36523,0.00000
2091.00,4.36477,20.146388,-0.000175,20.109821,0.8724,0.350,4.36477,0.00000
2092.00,4.36337,20.146365,-0.000174,20.109788,0.8722,0.350,4.36337,0.00000
2093.00,4.36286,20.146429,-0.000175,20.109821,0.8721,0.350,4.36286,0.00000
2094.00,4.36289,20.146490,-0.000176,20.109857,0.8719,0.350,4.36289,0.00000
2095.00,4.36242,20.146563,-0.000175,20.109864,0.8718,0.350,4.36242,0.00000
2096.00,4.36249,20.146631,-0.000178,20.109920,0.8716,0.350,4.36249,0.00000
2097.00,4.36400,20.146751,-0.000177,20.109953,0.8715,0.350,4.36400,0.00000
2098.00,4.36447,20.146743,-0.000174,20.109934,0.8713,0.350,4.36447,0.00000
2099.00,4.36419,20.146738,-0.000175,20.109907,0.8712,0.350,4.36419,0.00000
2100.00,4.36351,20.146627,-0.000177,20.109856,0.8710,0.350,4.36351,0.00000
2101.00,4.36394,20.146637,-0.000175,20.109866,0.8709,0.350,4.36394,0.00000
2102.00,4.36350,20.146637,-0.000179,20.109915,0.8708,0.350,4.36350,0.00000
2103.00,4.36371,20.146635,-0.000184,20.109881,0.8707,0.351,4.36371,0.00000
2104.00,4.36411,20.146637,-0.000182,20.109844,0.8705,0.351,4.36411,0.00000
2105.00,4.36551,20.146719,-0.000181,20.109882,0.8704,0.351,4.36551,0.00000
2106.00,4.36601,20.146722,-0.000181,20.109843,0.8703,0.351,4.36601,0.00000
2107.00,4.36599,20.146670,-0.000181,20.109749,0.8702,0.351,4.36599,0.00000
2108.00,4.36487,20.146721,-0.000179,20.109781,0.8701,0.351,4.36487,0.00000
2109.00,4.36391,20.146750,-0.000180,20.109825,0.8700,0.351,4.36391,0.00000
2110.00,4.36330,20.146749,-0.000182,20.109779,0.8699,0.351,4.36330,0.00000
2111.00,4.36293,20.146709,-0.000181,20.109706,0.8698,0.351,4.36293,0.00000
2112.00,4.36294,20.146853,-0.000181,20.109823,0.8697,0.351,4.36294,0.00000
2113.00,4.36370,20.146880,-0.000181,20.109825,0.8696,0.351,4.36370,0.00000
2114.00,4.36446,20.146828,-0.000181,20.109759,0.8695,0.351,4.36446,0.00000
2115.00,4.36443,20.146932,-0.000177,20.109840,0.8694,0.351,4.36443,0.00000
2116.00,4.36455,20.147014,-0.000178,20.109948,0.8693,0.351,4.36455,0.00000
2117.00,4.36488,20.147000,-0.000178,20.109924,0.8692,0.351,4.36488,0.00000
2118.00,4.36546,20.147062,-0.000175,20.109915,0.8691,0.351,4.36546,0.00000
2119.00,4.36511,20.147155,-0.000175,20.109939,0.8691,0.351,4.36511,0.00000
2120.00,4.36539,20.147163,-0.000176,20.109902,0.8690,0.352,4.36539,0.00000
2121.00,4.36601,20.147226,-0.000179,20.109905,0.8690,0.352,4.36601,0.00000
2122.00,4.36505,20.147238,-0.000178,20.109892,0.8689,0.352,4.36505,0.00000
2123.00,4.36355,20.147239,-0.000180,20.109893,0.8689,0.352,4.36355,0.00000
2124.00,4.36291,20.147279,-0.000179,20.109902,0.8688,0.352,4.36291,0.00000
2125.00,4.36244,20.147216,-0.000178,20.109841,0.8688,0.352,4.36244,0.00000
2126.00,4.36228,20.147197,-0.000175,20.109817,0.8687,0.352,4.36228,0.00000
2127.00,4.36303,20.147300,-0.000173,20.109879,0.8687,0.352,4.36303,0.00000
2128.00,4.36330,20.147281,-0.000175,20.109823,0.8686,0.352,4.36330,0.00000
2129.00,4.36366,20.147306,-0.000175,20.109816,0.8686,0.352,4.36366,0.00000
2130.00,4.36313,20.147407,-0.000176,20.109896,0.8685,0.352,4.36313,0.00000
2131.00,4.36317,20.147422,-0.000175,20.109878,0.8685,0.352,4.36317,0.00000
2132.00,4.36340,20.147396,-0.000174,20.109791,0.8685,0.352,4.36340,0.00000
2133.00,4.36494,20.147429,-0.000171,20.109830,0.8684,0.352,4.36494,0.00000
2134.00,4.36568,20.147412,-0.000171,20.109846,0.8684,0.352,4.36568,0.00000
2135.00,4.36625,20.147472,-0.000170,20.109832,0.8683,0.352,4.36625,0.00000
2136.00,4.36540,20.147592,-0.000172,20.109931,0.8683,0.352,4.36540,0.00000
2137.00,4.36448,20.147640,-0.000172,20.109957,0.8682,0.352,4.36448,0.00000
2138.00,4.36299,20.147664,-0.000175,20.109924,0.8682,0.352,4.36299,0.00000
2139.00,4.36254,20.147743,-0.000179,20.109931,0.8681,0.352,4.36254,0.00000
2140.00,4.36189,20.147775,-0.000180,20.109908,0.8681,0.353,4.36189,0.00000
2141.00,4.36216,20.147683,-0.000181,20.109736,0.8680,0.353,4.36216,0.00000
2142.00,4.36285,20.147611,-0.000182,20.109639,0.8680,0.353,4.36285,0.00000
2143.00,4.36343,20.147704,-0.000178,20.109746,0.8679,0.353,4.36343,0.00000
2144.00,4.36384,20.147678,-0.000173,20.109735,0.8678,0.352,4.36384,0.00000
2145.00,4.36473,20.147637,-0.000174,20.109737,0.8678,0.352,4.36473,0.00000
2146.00,4.36534,20.147732,-0.000171,20.109830,0.8677,0.352,4.36534,0.00000
2147.00,4.36512,20.147826,-0.000171,20.109922,0.8676,0.352,4.36512,0.00000
2148.00,4.36536,20.147828,-0.000172,20.109859,0.8675,0.353,4.36536,0.00000
2149.00,4.36498,20.147922,-0.000176,20.109900,0.8675,0.353,4.36498,0.00000
2150.00,4.36449,20.147967,-0.000174,20.109951,0.8674,0.353,4.36449,0.00000
2151.00,4.36396,20.147973,-0.000175,20.109912,0.8673,0.353,4.36396,0.00000
2152.00,4.36408,20.147922,-0.000174,20.109834,0.8672,0.353,4.36408,0.00000
2153.00,4.36457,20.147956,-0.000174,20.109864,0.8671,0.353,4.36457,0.00000
2154.00,4.36448,20.147960,-0.000171,20.109874,0.8670,0.353,4.36448,0.00000
2155.00,4.36437,20.147895,-0.000173,20.109767,0.8669,0.353,4.36437,0.00000
2156.00,4.36418,20.147918,-0.000174,20.109850,0.8668,0.353,4.36418,0.00000
2157.00,4.36438,20.148006,-0.000174,20.109922,0.8667,0.353,4.36438,0.00000
2158.00,4.36386,20.147983,-0.000174,20.109902,0.8666,0.353,4.36386,0.00000
2159.00,4.36422,20.147889,-0.000176,20.109801,0.8665,0.353,4.36422,0.00000
2160.00,4.36393,20.147961,-0.000176,20.109862,0.8664,0.353,4.36393,0.00000
2161.00,4.36449,20.147955,-0.000174,20.109815,0.8662,0.353,4.36449,0.00000
2162.00,4.36447,20.148026,-0.000176,20.109884,0.8661,0.353,4.36447,0.00000
2163.00,4.36390,20.148025,-0.000175,20.109876,0.8660,0.353,4.36390,0.00000
2164.00,4.36414,20.148077,-0.000176,20.109953,0.8659,0.353,4.36414,0.00000
2165.00,4.36516,20.148116,-0.000176,20.109983,0.8658,0.353,4.36516,0.00000
2166.00,4.36558,20.148181,-0.000175,20.110025,0.8657,0.353,4.36558,0.00000
2167.00,4.36582,20.148095,-0.000177,20.109940,0.8656,0.353,4.36582,0.00000
2168.00,4.36630,20.148180,-0.000180,20.109988,0.8655,0.354,4.36630,0.00000
2169.00,4.36618,20.148228,-0.000180,20.109934,0.8653,0.354,4.36618,0.00000
2170.00,4.36600,20.148250,-0.000182,20.109901,0.8652,0.354,4.36600,0.00000
2171.00,4.36529,20.148191,-0.000183,20.109837,0.8651,0.354,4.36529,0.00000
2172.00,4.36516,20.148318,-0.000180,20.109875,0.8650,0.354,4.36516,0.00000
2173.00,4.36546,20.148338,-0.000180,20.109826,0.8648,0.354,4.36546,0.00000
2174.00,4.36589,20.148381,-0.000177,20.109848,0.8647,0.354,4.36589,0.00000
2175.00,4.36633,20.148413,-0.000175,20.109846,0.8646,0.354,4.36633,0.00000
2176.00,4.36675,20.148445,-0.000175,20.109811,0.8644,0.354,4.36675,0.00000
2177.00,4.36666,20.148397,-0.000176,20.109776,0.8643,0.354,4.36666,0.00000
2178.00,4.36648,20.148414,-0.000173,20.109829,0.8642,0.354,4.36648,0.00000
2179.00,4.36528,20.148440,-0.000174,20.109843,0.8641,0.354,4.36528,0.00000
2180.00,4.36428,20.148429,-0.000174,20.109815,0.8640,0.354,4.36428,0.00000
2181.00,4.36333,20.148513,-0.000174,20.109901,0.8638,0.354,4.36333,0.00000
2182.00,4.36347,20.148512,-0.000177,20.109899,0.8637,0.354,4.36347,0.00000
2183.00,4.36404,20.148564,-0.000180,20.109869,0.8636,0.355,4.36404,0.00000
2184.00,4.36462,20.148665,-0.000182,20.109930,0.8635,0.355,4.36462,0.00000
2185.00,4.36517,20.148649,-0.000181,20.109931,0.8634,0.355,4.36517,0.00000
2186.00,4.36567,20.148645,-0.000185,20.109888,0.8633,0.355,4.36567,0.00000
2187.00,4.36515,20.148611,-0.000184,20.109784,0.8632,0.355,4.36515,0.00000
2188.00,4.36437,20.148537,-0.000186,20.109725,0.8631,0.355,4.36437,0.00000
2189.00,4.36436,20.148430,-0.000187,20.109596,0.8630,0.355,4.36436,0.00000
2190.00,4.36349,20.148515,-0.000188,20.109673,0.8629,0.355,4.36349,0.00000
2191.00,4.36326,20.148509,-0.000186,20.109665,0.8628,0.355,4.36326,0.00000
2192.00,4.36386,20.148598,-0.000187,20.109831,0.8627,0.356,4.36386,0.00000
2193.00,4.36482,20.148641,-0.000186,20.109893,0.8626,0.356,4.36482,0.00000
2194.00,4.36485,20.148677,-0.000183,20.109959,0.8625,0.356,4.36485,0.00000
2195.00,4.36559,20.148676,-0.000180,20.109914,0.8624,0.356,4.36559,0.00000
2196.00,4.36622,20.148778,-0.000176,20.110004,0.8623,0.355,4.36622,0.00000
2197.00,4.36502,20.148760,-0.000171,20.109915,0.8623,0.355,4.36502,0.00000
2198.00,4.36345,20.148833,-0.000169,20.109986,0.8622,0.355,4.36345,0.00000
2199.00,4.36304,20.148862,-0.000171,20.110008,0.8621,0.355,4.36304,0.00000
2200.00,4.36313,20.148876,-0.000167,20.109984,0.8621,0.355,4.36313,0.00000
2201.00,4.36283,20.148879,-0.000170,20.109925,0.8620,0.355,4.36283,0.00000
2202.00,4.36355,20.148942,-0.000171,20.109965,0.8619,0.355,4.36355,0.00000
2203.00,4.36514,20.149014,-0.000170,20.109957,0.8618,0.355,4.36514,0.00000
2204.00,4.36555,20.149097,-0.000172,20.110033,0.8618,0.356,4.36555,0.00000
2205.00,4.36548,20.149138,-0.000172,20.110101,0.8617,0.356,4.36548,0.00000
2206.00,4.36451,20.149127,-0.000168,20.110100,0.8616,0.355,4.36451,0.00000
2207.00,4.36432,20.149156,-0.000169,20.110129,0.8616,0.356,4.36432,0.00000
2208.00,4.36342,20.149101,-0.000170,20.110107,0.8616,0.356,4.36342,0.00000
2209.00,4.36417,20.149028,-0.000167,20.109983,0.8616,0.356,4.36417,0.00000
2210.00,4.36440,20.148943,-0.000171,20.109850,0.8615,0.356,4.36440,0.00000
2211.00,4.36506,20.148952,-0.000176,20.109849,0.8615,0.356,4.36506,0.00000
2212.00,4.36496,20.148950,-0.000174,20.109810,0.8615,0.356,4.36496,0.00000
2213.00,4.36407,20.148987,-0.000172,20.109789,0.8615,0.356,4.36407,0.00000
2214.00,4.36294,20.148895,-0.000174,20.109701,0.8615,0.356,4.36294,0.00000
2215.00,4.36254,20.149049,-0.000173,20.109825,0.8615,0.356,4.36254,0.00000
2216.00,4.36324,20.149002,-0.000172,20.109743,0.8615,0.356,4.36324,0.00000
2217.00,4.36359,20.149041,-0.000174,20.109737,0.8615,0.356,4.36359,0.00000
2218.00,4.36489,20.149084,-0.000177,20.109729,0.8615,0.356,4.36489,0.00000
2219.00,4.36424,20.149226,-0.000176,20.109825,0.8615,0.356,4.36424,0.00000
2220.00,4.36415,20.149185,-0.000177,20.109750,0.8614,0.356,4.36415,0.00000
2221.00,4.36352,20.149260,-0.000178,20.109815,0.8614,0.356,4.36352,0.00000
@13,2.5000,5.0, 2220 
2222.00,4.36354,20.149206,-0.000177,20.109762,0.8614,0.356,4.36354,0.00000
2223.00,4.36319,20.149126,-0.000175,20.109681,0.8613,0.356,4.36319,0.00000
2224.00,4.36311,20.149166,-0.000175,20.109708,0.8613,0.356,4.36311,0.00000
2225.00,4.35994,20.149207,-0.000174,20.109755,0.8613,0.356,4.35994,0.00000
2226.00,4.35384,20.149246,-0.000173,20.109730,0.8612,0.356,4.35384,0.00000
2227.00,4.34542,20.149350,-0.000172,20.109802,0.8612,0.356,4.34542,0.00000
2228.00,4.33616,20.149408,-0.000173,20.109841,0.8612,0.356,4.33616,0.00000
2229.00,4.32822,20.149454,-0.000174,20.109857,0.8611,0.356,4.32822,0.00000
2230.00,4.32558,20.149418,-0.000178,20.109830,0.8611,0.357,4.32558,0.00000
2231.00,4.32676,20.149467,-0.000178,20.109874,0.8610,0.357,4.32676,0.00000
2232.00,4.33124,20.149413,-0.000179,20.109822,0.8609,0.357,4.33124,0.00000
2233.00,4.33812,20.149462,-0.000180,20.109836,0.8609,0.357,4.33812,0.00000
2234.00,4.34594,20.149393,-0.000182,20.109716,0.8608,0.357,4.34594,0.00000
2235.00,4.35110,20.149450,-0.000184,20.109738,0.8608,0.357,4.35110,0.00000
2236.00,4.35587,20.149475,-0.000184,20.109736,0.8608,0.358,4.35587,0.00000
2237.00,4.35859,20.149536,-0.000185,20.109747,0.8607,0.358,4.35859,0.00000
2238.00,4.35939,20.149516,-0.000186,20.109747,0.8607,0.358,4.35939,0.00000
2239.00,4.35921,20.149615,-0.000182,20.109833,0.8607,0.358,4.35921,0.00000
2240.00,4.35901,20.149628,-0.000179,20.109801,0.8607,0.358,4.35901,0.00000
2241.00,4.35899,20.149580,-0.000182,20.109730,0.8607,0.358,4.35899,0.00000
2242.00,4.35972,20.149623,-0.000182,20.109735,0.8607,0.358,4.35972,0.00000
2243.00,4.36059,20.149688,-0.000178,20.109721,0.8607,0.358,4.36059,0.00000
2244.00,4.36132,20.149666,-0.000178,20.109662,0.8607,0.358,4.36132,0.00000
2245.00,4.36108,20.149712,-0.000175,20.109661,0.8607,0.358,4.36108,0.00000
2246.00,4.36150,20.149768,-0.000173,20.109727,0.8607,0.358,4.36150,0.00000
2247.00,4.36126,20.149806,-0.000170,20.109772,0.8607,0.358,4.36126,0.00000
2248.00,4.36218,20.149846,-0.000170,20.109778,0.8607,0.358,4.36218,0.00000
2249.00,4.36315,20.149937,-0.000171,20.109872,0.8607,0.358,4.36315,0.00000
2250.00,4.36425,20.150008,-0.000172,20.109928,0.8608,0.358,4.36425,0.00000
2251.00,4.36297,20.149931,-0.000174,20.109871,0.8607,0.358,4.36297,0.00000
2252.00,4.36210,20.149862,-0.000174,20.109805,0.8607,0.358,4.36210,0.00000
2253.00,4.36154,20.149796,-0.000176,20.109748,0.8607,0.358,4.36154,0.00000
2254.00,4.35986,20.149671,-0.000177,20.109637,0.8607,0.358,4.35986,0.00000
2255.00,4.35846,20.149612,-0.000180,20.109616,0.8607,0.358,4.35846,0.00000
2256.00,4.35917,20.149610,-0.000182,20.109617,0.8607,0.359,4.35917,0.00000
2257.00,4.36086,20.149719,-0.000181,20.109679,0.8607,0.359,4.36086,0.00000
2258.00,4.36119,20.149804,-0.000181,20.109750,0.8607,0.359,4.36119,0.00000
2259.00,4.36311,20.149898,-0.000182,20.109762,0.8606,0.359,4.36311,0.00000
2260.00,4.36440,20.149900,-0.000177,20.109703,0.8606,0.359,4.36440,0.00000
2261.00,4.36316,20.149972,-0.000174,20.109703,0.8606,0.359,4.36316,0.00000
2262.00,4.36219,20.149957,-0.000178,20.109628,0.8606,0.359,4.36219,0.00000
2263.00,4.36110,20.149972,-0.000176,20.109610,0.8606,0.359,4.36110,0.00000
2264.00,4.35980,20.150025,-0.000172,20.109664,0.8606,0.359,4.35980,0.00000
2265.00,4.35935,20.150040,-0.000176,20.109711,0.8605,0.359,4.35935,0.00000
2266.00,4.35993,20.150116,-0.000176,20.109755,0.8605,0.359,4.35993,0.00000
2267.00,4.36045,20.150113,-0.000174,20.109797,0.8605,0.359,4.36045,0.00000
2268.00,4.36069,20.150051,-0.000174,20.109713,0.8605,0.359,4.36069,0.00000
2269.00,4.36107,20.150068,-0.000175,20.109761,0.8604,0.359,4.36107,0.00000
2270.00,4.36137,20.150103,-0.000170,20.109765,0.8605,0.359,4.36137,0.00000
2271.00,4.36219,20.150066,-0.000169,20.109739,0.8605,0.359,4.36219,0.00000
2272.00,4.36206,20.150176,-0.000168,20.109765,0.8605,0.359,4.36206,0.00000
2273.00,4.36164,20.150218,-0.000169,20.109840,0.8605,0.359,4.36164,0.00000
2274.00,4.36063,20.150224,-0.000171,20.109786,0.8604,0.359,4.36063,0.00000
2275.00,4.35988,20.150265,-0.000174,20.109805,0.8604,0.359,4.35988,0.00000
2276.00,4.35940,20.150298,-0.000176,20.109792,0.8604,0.359,4.35940,0.00000
2277.00,4.35914,20.150189,-0.000174,20.109677,0.8604,0.359,4.35914,0.00000
2278.00,4.35996,20.150221,-0.000173,20.109655,0.8604,0.359,4.35996,0.00000
2279.00,4.36118,20.150275,-0.000171,20.109718,0.8604,0.359,4.36118,0.00000
2280.00,4.36187,20.150344,-0.000168,20.109772,0.8604,0.359,4.36187,0.00000
2281.00,4.36175,20.150320,-0.000168,20.109750,0.8604,0.359,4.36175,0.00000
2282.00,4.36257,20.150363,-0.000165,20.109837,0.8605,0.359,4.36257,0.00000
2283.00,4.36274,20.150410,-0.000165,20.109875,0.8606,0.359,4.36274,0.00000
2284.00,4.36290,20.150356,-0.000165,20.109764,0.8606,0.359,4.36290,0.00000
2285.00,4.36343,20.150214,-0.000167,20.109560,0.8606,0.359,4.36343,0.00000
2286.00,4.36397,20.150289,-0.000168,20.109616,0.8607,0.360,4.36397,0.00000
2287.00,4.36302,20.150299,-0.000171,20.109551,0.8608,0.360,4.36302,0.00000
2288.00,4.36298,20.150265,-0.000173,20.109483,0.8608,0.360,4.36298,0.00000
2289.00,4.36260,20.150340,-0.000176,20.109517,0.8609,0.360,4.36260,0.00000
2290.00,4.36250,20.150525,-0.000179,20.109621,0.8610,0.360,4.36250,0.00000
2291.00,4.36238,20.150542,-0.000175,20.109565,0.8611,0.360,4.36238,0.00000
2292.00,4.36266,20.150571,-0.000176,20.109592,0.8612,0.360,4.36266,0.00000
2293.00,4.36223,20.150637,-0.000175,20.109641,0.8612,0.360,4.36223,0.00000
2294.00,4.36174,20.150596,-0.000175,20.109560,0.8613,0.360,4.36174,0.00000
2295.00,4.36183,20.150532,-0.000173,20.109522,0.8614,0.360,4.36183,0.00000
2296.00,4.36144,20.150617,-0.000178,20.109562,0.8615,0.360,4.36144,0.00000
2297.00,4.36170,20.150650,-0.000178,20.109590,0.8615,0.361,4.36170,0.00000
2298.00,4.36158,20.150651,-0.000182,20.109591,0.8616,0.361,4.36158,0.00000
2299.00,4.36125,20.150691,-0.000183,20.109657,0.8616,0.361,4.36125,0.00000
2300.00,4.36106,20.150758,-0.000185,20.109762,0.8617,0.361,4.36106,0.00000
2301.00,4.36207,20.150763,-0.000183,20.109797,0.8618,0.361,4.36207,0.00000
2302.00,4.36245,20.150779,-0.000184,20.109793,0.8619,0.361,4.36245,0.00000
2303.00,4.36307,20.150783,-0.000180,20.109823,0.8619,0.361,4.36307,0.00000
2304.00,4.36363,20.150797,-0.000177,20.109805,0.8620,0.361,4.36363,0.00000
2305.00,4.36330,20.150791,-0.000172,20.109736,0.8620,0.361,4.36330,0.00000
2306.00,4.36312,20.150747,-0.000169,20.109682,0.8620,0.361,4.36312,0.00000
2307.00,4.36276,20.150754,-0.000164,20.109675,0.8620,0.361,4.36276,0.00000
2308.00,4.36264,20.150799,-0.000164,20.109664,0.8621,0.361,4.36264,0.00000
2309.00,4.36310,20.150792,-0.000163,20.109659,0.8621,0.361,4.36310,0.00000
2310.00,4.36317,20.150829,-0.000165,20.109654,0.8621,0.361,4.36317,0.00000
2311.00,4.36296,20.150879,-0.000166,20.109682,0.8622,0.362,4.36296,0.00000
2312.00,4.36235,20.150956,-0.000168,20.109709,0.8622,0.362,4.36235,0.00000
2313.00,4.36148,20.150969,-0.000166,20.109660,0.8622,0.362,4.36148,0.00000
2314.00,4.36120,20.151067,-0.000167,20.109731,0.8622,0.362,4.36120,0.00000
2315.00,4.36148,20.151112,-0.000164,20.109799,0.8621,0.362,4.36148,0.00000
2316.00,4.36058,20.151120,-0.000166,20.109727,0.8622,0.362,4.36058,0.00000
2317.00,4.36084,20.151107,-0.000167,20.109718,0.8622,0.362,4.36084,0.00000
2318.00,4.36119,20.151152,-0.000167,20.109782,0.8622,0.362,4.36119,0.00000
2319.00,4.36137,20.151122,-0.000169,20.109712,0.8622,0.363,4.36137,0.00000
2320.00,4.36011,20.151091,-0.000168,20.109666,0.8622,0.363,4.36011,0.00000
2321.00,4.36003,20.151114,-0.000164,20.109715,0.8621,0.362,4.36003,0.00000
2322.00,4.35951,20.151138,-0.000163,20.109734,0.8621,0.362,4.35951,0.00000
2323.00,4.35895,20.151159,-0.000164,20.109716,0.8621,0.362,4.35895,0.00000
2324.00,4.35812,20.151201,-0.000164,20.109785,0.8621,0.362,4.35812,0.00000
2325.00,4.35869,20.151262,-0.000168,20.109806,0.8621,0.362,4.35869,0.00000
2326.00,4.35903,20.151252,-0.000170,20.109810,0.8620,0.362,4.35903,0.00000
2327.00,4.35982,20.151249,-0.000170,20.109773,0.8620,0.362,4.35982,0.00000
2328.00,4.36012,20.151229,-0.000167,20.109731,0.8620,0.362,4.36012,0.00000
2329.00,4.36063,20.151267,-0.000162,20.109758,0.8620,0.362,4.36063,0.00000
2330.00,4.36127,20.151260,-0.000159,20.109747,0.8620,0.362,4.36127,0.00000
2331.00,4.36200,20.151277,-0.000161,20.109713,0.8620,0.362,4.36200,0.00000
2332.00,4.36175,20.151327,-0.000161,20.109697,0.8620,0.362,4.36175,0.00000
2333.00,4.36205,20.151340,-0.000165,20.109688,0.8620,0.362,4.36205,0.00000
2334.00,4.36170,20.151344,-0.000167,20.109620,0.8620,0.362,4.36170,0.00000
2335.00,4.36083,20.151369,-0.000166,20.109613,0.8621,0.362,4.36083,0.00000
2336.00,4.36008,20.151452,-0.000165,20.109665,0.8621,0.362,4.36008,0.00000
2337.00,4.35975,20.151453,-0.000166,20.109701,0.8621,0.362,4.35975,0.00000
2338.00,4.35988,20.151491,-0.000162,20.109729,0.8620,0.362,4.35988,0.00000
2339.00,4.35999,20.151507,-0.000163,20.109767,0.8620,0.362,4.35999,0.00000
2340.00,4.35981,20.151524,-0.000165,20.109804,0.8620,0.362,4.35981,0.00000
2341.00,4.35982,20.151533,-0.000163,20.109827,0.8620,0.362,4.35982,0.00000
2342.00,4.36003,20.151555,-0.000163,20.109884,0.8620,0.362,4.36003,0.00000
2343.00,4.36006,20.151520,-0.000165,20.109827,0.8620,0.362,4.36006,0.00000
2344.00,4.36122,20.151476,-0.000165,20.109738,0.8620,0.362,4.36122,0.00000
2345.00,4.36217,20.151559,-0.000165,20.109715,0.8620,0.362,4.36217,0.00000
2346.00,4.36310,20.151566,-0.000165,20.109649,0.8620,0.362,4.36310,0.00000
2347.00,4.36328,20.151599,-0.000166,20.109592,0.8620,0.362,4.36328,0.00000
2348.00,4.36327,20.151694,-0.000167,20.109698,0.8621,0.362,4.36327,0.00000
2349.00,4.36274,20.151805,-0.000169,20.109800,0.8621,0.363,4.36274,0.00000
2350.00,4.36279,20.151710,-0.000169,20.109754,0.8621,0.363,4.36279,0.00000
2351.00,4.36283,20.151741,-0.000170,20.109791,0.8621,0.363,4.36283,0.00000
2352.00,4.36268,20.151746,-0.000171,20.109779,0.8622,0.363,4.36268,0.00000
2353.00,4.36358,20.151734,-0.000172,20.109742,0.8622,0.363,4.36358,0.00000
2354.00,4.36318,20.151741,-0.000170,20.109716,0.8622,0.363,4.36318,0.00000
2355.00,4.36328,20.151729,-0.000171,20.109698,0.8622,0.363,4.36328,0.00000
2356.00,4.36280,20.151761,-0.000170,20.109764,0.8623,0.363,4.36280,0.00000
2357.00,4.36348,20.151767,-0.000173,20.109793,0.8623,0.363,4.36348,0.00000
2358.00,4.36293,20.151801,-0.000175,20.109758,0.8623,0.363,4.36293,0.00000
2359.00,4.36356,20.151803,-0.000177,20.109747,0.8624,0.364,4.36356,0.00000
2360.00,4.36391,20.151888,-0.000179,20.109813,0.8624,0.364,4.36391,0.00000
2361.00,4.36381,20.151821,-0.000182,20.109706,0.8624,0.364,4.36381,0.00000
2362.00,4.36417,20.151842,-0.000177,20.109704,0.8625,0.363,4.36417,0.00000
2363.00,4.36444,20.151838,-0.000178,20.109709,0.8625,0.363,4.36444,0.00000
2364.00,4.36361,20.151896,-0.000179,20.109745,0.8626,0.364,4.36361,0.00000
2365.00,4.36337,20.151905,-0.000179,20.109678,0.8626,0.364,4.36337,0.00000
2366.00,4.36349,20.151974,-0.000180,20.109676,0.8627,0.364,4.36349,0.00000
2367.00,4.36205,20.151971,-0.000184,20.109581,0.8627,0.364,4.36205,0.00000
2368.00,4.36113,20.152039,-0.000186,20.109561,0.8627,0.364,4.36113,0.00000
2369.00,4.36160,20.151992,-0.000185,20.109490,0.8627,0.364,4.36160,0.00000
2370.00,4.36099,20.152081,-0.000183,20.109513,0.8627,0.364,4.36099,0.00000
2371.00,4.36088,20.152209,-0.000185,20.109618,0.8628,0.364,4.36088,0.00000
2372.00,4.36117,20.152314,-0.000183,20.109766,0.8628,0.364,4.36117,0.00000
2373.00,4.36137,20.152330,-0.000179,20.109828,0.8629,0.364,4.36137,0.00000
2374.00,4.36148,20.152402,-0.000182,20.109887,0.8629,0.364,4.36148,0.00000
2375.00,4.36155,20.152360,-0.000182,20.109882,0.8630,0.364,4.36155,0.00000
2376.00,4.36182,20.152275,-0.000181,20.109846,0.8630,0.364,4.36182,0.00000
2377.00,4.36253,20.152271,-0.000182,20.109774,0.8631,0.364,4.36253,0.00000
2378.00,4.36250,20.152221,-0.000184,20.109736,0.8631,0.364,4.36250,0.00000
2379.00,4.36233,20.152237,-0.000182,20.109757,0.8631,0.364,4.36233,0.00000
2380.00,4.36303,20.152209,-0.000183,20.109723,0.8632,0.365,4.36303,0.00000
2381.00,4.36241,20.152257,-0.000183,20.109691,0.8632,0.365,4.36241,0.00000
2382.00,4.36142,20.152254,-0.000182,20.109693,0.8633,0.365,4.36142,0.00000
2383.00,4.36172,20.152287,-0.000183,20.109654,0.8633,0.365,4.36172,0.00000
2384.00,4.36170,20.152276,-0.000183,20.109617,0.8634,0.365,4.36170,0.00000
2385.00,4.36179,20.152308,-0.000183,20.109635,0.8634,0.365,4.36179,0.00000
2386.00,4.36236,20.152374,-0.000183,20.109659,0.8635,0.365,4.36236,0.00000
2387.00,4.36300,20.152406,-0.000181,20.109687,0.8636,0.365,4.36300,0.00000
2388.00,4.36341,20.152431,-0.000178,20.109700,0.8637,0.365,4.36341,0.00000
2389.00,4.36350,20.152434,-0.000176,20.109678,0.8637,0.365,4.36350,0.00000
2390.00,4.36251,20.152549,-0.000175,20.109778,0.8638,0.365,4.36251,0.00000
2391.00,4.36215,20.152509,-0.000178,20.109746,0.8639,0.365,4.36215,0.00000
2392.00,4.36223,20.152549,-0.000182,20.109750,0.8639,0.365,4.36223,0.00000
2393.00,4.36189,20.152572,-0.000185,20.109787,0.8640,0.365,4.36189,0.00000
2394.00,4.36185,20.152536,-0.000190,20.109761,0.8641,0.366,4.36185,0.00000
2395.00,4.36216,20.152497,-0.000191,20.109686,0.8641,0.366,4.36216,0.00000
2396.00,4.36218,20.152501,-0.000188,20.109702,0.8642,0.366,4.36218,0.00000
2397.00,4.36187,20.152461,-0.000185,20.109604,0.8643,0.366,4.36187,0.00000
2398.00,4.36217,20.152536,-0.000182,20.109650,0.8644,0.366,4.36217,0.00000
2399.00,4.36151,20.152560,-0.000181,20.109602,0.8644,0.366,4.36151,0.00000
2400.00,4.36192,20.152536,-0.000180,20.109542,0.8645,0.366,4.36192,0.00000
2401.00,4.36169,20.152578,-0.000183,20.109550,0.8646,0.366,4.36169,0.00000
@14,2.5000,5.0, 2400.07 
2402.00,4.36101,20.152618,-0.000186,20.109562,0.8647,0.366,4.36101,0.00000
2403.00,4.36085,20.152595,-0.000187,20.109513,0.8648,0.366,4.36085,0.00000
2404.00,4.35961,20.152680,-0.000183,20.109573,0.8649,0.366,4.35961,0.00000
2405.00,4.35486,20.152716,-0.000183,20.109577,0.8650,0.366,4.35486,0.00000
2406.00,4.34980,20.152729,-0.000179,20.109555,0.8651,0.366,4.34980,0.00000
2407.00,4.34314,20.152826,-0.000177,20.109651,0.8652,0.366,4.34314,0.00000
2408.00,4.33312,20.152799,-0.000179,20.109603,0.8653,0.366,4.33312,0.00000
2409.00,4.32518,20.152838,-0.000182,20.109640,0.8654,0.366,4.32518,0.00000
2410.00,4.32185,20.152884,-0.000182,20.109683,0.8655,0.366,4.32185,0.00000
2411.00,4.32230,20.152912,-0.000186,20.109647,0.8656,0.367,4.32230,0.00000
2412.00,4.32684,20.152880,-0.000189,20.109601,0.8656,0.367,4.32684,0.00000
2413.00,4.33531,20.152993,-0.000188,20.109707,0.8657,0.367,4.33531,0.00000
2414.00,4.34377,20.153058,-0.000189,20.109748,0.8658,0.367,4.34377,0.00000
2415.00,4.35055,20.153119,-0.000189,20.109812,0.8658,0.367,4.35055,0.00000
2416.00,4.35463,20.153142,-0.000188,20.109849,0.8659,0.367,4.35463,0.00000
2417.00,4.35638,20.153150,-0.000185,20.109818,0.8660,0.367,4.35638,0.00000
2418.00,4.35734,20.153184,-0.000181,20.109799,0.8661,0.367,4.35734,0.00000
2419.00,4.35801,20.153175,-0.000178,20.109756,0.8662,0.367,4.35801,0.00000
2420.00,4.35829,20.153188,-0.000174,20.109747,0.8663,0.367,4.35829,0.00000
2421.00,4.35804,20.153202,-0.000171,20.109766,0.8663,0.367,4.35804,0.00000
2422.00,4.35850,20.153227,-0.000173,20.109854,0.8664,0.367,4.35850,0.00000
2423.00,4.35777,20.153208,-0.000176,20.109818,0.8664,0.367,4.35777,0.00000
2424.00,4.35765,20.153193,-0.000178,20.109766,0.8665,0.367,4.35765,0.00000
2425.00,4.35677,20.153213,-0.000179,20.109730,0.8665,0.367,4.35677,0.00000
2426.00,4.35661,20.153254,-0.000182,20.109725,0.8666,0.368,4.35661,0.00000
2427.00,4.35642,20.153265,-0.000181,20.109632,0.8666,0.368,4.35642,0.00000
2428.00,4.35696,20.153324,-0.000180,20.109654,0.8666,0.368,4.35696,0.00000
2429.00,4.35749,20.153319,-0.000180,20.109646,0.8667,0.368,4.35749,0.00000
2430.00,4.35885,20.153374,-0.000181,20.109703,0.8667,0.368,4.35885,0.00000
2431.00,4.35959,20.153371,-0.000179,20.109696,0.8667,0.368,4.35959,0.00000
2432.00,4.35992,20.153385,-0.000178,20.109695,0.8667,0.368,4.35992,0.00000
2433.00,4.35948,20.153354,-0.000179,20.109655,0.8667,0.368,4.35948,0.00000
2434.00,4.35818,20.153412,-0.000180,20.109699,0.8667,0.368,4.35818,0.00000
2435.00,4.35683,20.153447,-0.000178,20.109658,0.8668,0.368,4.35683,0.00000
2436.00,4.35668,20.153458,-0.000178,20.109649,0.8668,0.368,4.35668,0.00000
2437.00,4.35657,20.153535,-0.000175,20.109733,0.8668,0.368,4.35657,0.00000
2438.00,4.35695,20.153542,-0.000175,20.109762,0.8668,0.368,4.35695,0.00000
2439.00,4.35725,20.153519,-0.000178,20.109705,0.8668,0.368,4.35725,0.00000
2440.00,4.35735,20.153455,-0.000180,20.109684,0.8668,0.368,4.35735,0.00000
2441.00,4.35734,20.153463,-0.000183,20.109686,0.8669,0.368,4.35734,0.00000
2442.00,4.35693,20.153487,-0.000184,20.109685,0.8669,0.368,4.35693,0.00000
2443.00,4.35712,20.153535,-0.000181,20.109670,0.8669,0.368,4.35712,0.00000
2444.00,4.35795,20.153679,-0.000176,20.109783,0.8669,0.368,4.35795,0.00000
2445.00,4.35870,20.153734,-0.000176,20.109796,0.8669,0.368,4.35870,0.00000
2446.00,4.35832,20.153799,-0.000175,20.109812,0.8670,0.368,4.35832,0.00000
2447.00,4.35855,20.153859,-0.000177,20.109836,0.8670,0.368,4.35855,0.00000
2448.00,4.35814,20.153919,-0.000183,20.109861,0.8670,0.369,4.35814,0.00000
2449.00,4.35799,20.153842,-0.000184,20.109752,0.8670,0.369,4.35799,0.00000
2450.00,4.35821,20.153886,-0.000181,20.109799,0.8670,0.369,4.35821,0.00000
2451.00,4.35818,20.153879,-0.000178,20.109795,0.8670,0.369,4.35818,0.00000
2452.00,4.35837,20.153864,-0.000177,20.109748,0.8671,0.369,4.35837,0.00000
2453.00,4.35744,20.153922,-0.000172,20.109772,0.8671,0.368,4.35744,0.00000
2454.00,4.35758,20.153943,-0.000174,20.109795,0.8671,0.369,4.35758,0.00000
2455.00,4.35779,20.153883,-0.000176,20.109723,0.8671,0.369,4.35779,0.00000
2456.00,4.35872,20.153881,-0.000178,20.109722,0.8671,0.369,4.35872,0.00000
2457.00,4.35929,20.153726,-0.000178,20.109607,0.8671,0.369,4.35929,0.00000
2458.00,4.36066,20.153651,-0.000178,20.109569,0.8671,0.369,4.36066,0.00000
2459.00,4.36059,20.153709,-0.000174,20.109603,0.8671,0.369,4.36059,0.00000
2460.00,4.36038,20.153802,-0.000174,20.109646,0.8671,0.369,4.36038,0.00000
2461.00,4.35999,20.153840,-0.000175,20.109606,0.8672,0.369,4.35999,0.00000
2462.00,4.35956,20.153991,-0.000175,20.109689,0.8672,0.369,4.35956,0.00000
2463.00,4.35885,20.153967,-0.000179,20.109586,0.8672,0.369,4.35885,0.00000
2464.00,4.35882,20.153973,-0.000179,20.109569,0.8672,0.369,4.35882,0.00000
2465.00,4.35874,20.153924,-0.000180,20.109512,0.8672,0.369,4.35874,0.00000
2466.00,4.35889,20.153899,-0.000179,20.109507,0.8673,0.369,4.35889,0.00000
2467.00,4.35955,20.153914,-0.000179,20.109557,0.8674,0.370,4.35955,0.00000
2468.00,4.36061,20.153941,-0.000176,20.109620,0.8675,0.369,4.36061,0.00000
2469.00,4.36091,20.153905,-0.000177,20.109564,0.8675,0.369,4.36091,0.00000
2470.00,4.36093,20.153938,-0.000179,20.109587,0.8676,0.370,4.36093,0.00000
2471.00,4.36143,20.153982,-0.000182,20.109620,0.8676,0.370,4.36143,0.00000
2472.00,4.36045,20.153917,-0.000183,20.109533,0.8677,0.370,4.36045,0.00000
2473.00,4.36062,20.153881,-0.000186,20.109518,0.8677,0.370,4.36062,0.00000
2474.00,4.36057,20.153850,-0.000187,20.109545,0.8678,0.370,4.36057,0.00000
2475.00,4.36075,20.153918,-0.000185,20.109570,0.8679,0.370,4.36075,0.00000
2476.00,4.36078,20.153872,-0.000184,20.109492,0.8680,0.370,4.36078,0.00000
2477.00,4.36110,20.153972,-0.000184,20.109540,0.8681,0.370,4.36110,0.00000
2478.00,4.36023,20.154127,-0.000182,20.109653,0.8681,0.370,4.36023,0.00000
2479.00,4.35981,20.154239,-0.000180,20.109700,0.8682,0.370,4.35981,0.00000
2480.00,4.35912,20.154240,-0.000178,20.109716,0.8683,0.370,4.35912,0.00000
2481.00,4.35890,20.154284,-0.000178,20.109768,0.8684,0.370,4.35890,0.00000
2482.00,4.35891,20.154289,-0.000180,20.109751,0.8685,0.370,4.35891,0.00000
2483.00,4.35894,20.154270,-0.000182,20.109699,0.8686,0.371,4.35894,0.00000
2484.00,4.35908,20.154257,-0.000185,20.109696,0.8687,0.371,4.35908,0.00000
2485.00,4.35995,20.154189,-0.000187,20.109630,0.8688,0.371,4.35995,0.00000
2486.00,4.35951,20.154280,-0.000187,20.109645,0.8689,0.371,4.35951,0.00000
2487.00,4.35904,20.154286,-0.000183,20.109639,0.8691,0.371,4.35904,0.00000
2488.00,4.35941,20.154286,-0.000183,20.109637,0.8692,0.371,4.35941,0.00000
2489.00,4.35895,20.154354,-0.000182,20.109668,0.8693,0.371,4.35895,0.00000
2490.00,4.35803,20.154404,-0.000180,20.109712,0.8694,0.371,4.35803,0.00000
2491.00,4.35869,20.154383,-0.000177,20.109782,0.8695,0.371,4.35869,0.00000
2492.00,4.35890,20.154445,-0.000178,20.109863,0.8696,0.371,4.35890,0.00000
2493.00,4.35820,20.154505,-0.000177,20.109896,0.8697,0.371,4.35820,0.00000
2494.00,4.35824,20.154459,-0.000177,20.109807,0.8697,0.371,4.35824,0.00000
2495.00,4.35757,20.154497,-0.000180,20.109809,0.8698,0.371,4.35757,0.00000
2496.00,4.35615,20.154535,-0.000179,20.109750,0.8699,0.371,4.35615,0.00000
2497.00,4.35554,20.154573,-0.000178,20.109700,0.8700,0.371,4.35554,0.00000
2498.00,4.35610,20.154503,-0.000175,20.109629,0.8700,0.371,4.35610,0.00000
2499.00,4.35633,20.154559,-0.000173,20.109712,0.8701,0.371,4.35633,0.00000
2500.00,4.35719,20.154552,-0.000168,20.109689,0.8701,0.371,4.35719,0.00000
2501.00,4.35794,20.154556,-0.000171,20.109700,0.8702,0.371,4.35794,0.00000
2502.00,4.35884,20.154522,-0.000171,20.109690,0.8702,0.371,4.35884,0.00000
2503.00,4.35813,20.154562,-0.000175,20.109701,0.8703,0.371,4.35813,0.00000
2504.00,4.35797,20.154621,-0.000177,20.109723,0.8704,0.371,4.35797,0.00000
2505.00,4.35825,20.154664,-0.000183,20.109750,0.8705,0.372,4.35825,0.00000
2506.00,4.35806,20.154680,-0.000183,20.109677,0.8705,0.372,4.35806,0.00000
2507.00,4.35810,20.154674,-0.000185,20.109661,0.8706,0.372,4.35810,0.00000
2508.00,4.35824,20.154769,-0.000185,20.109730,0.8706,0.372,4.35824,0.00000
2509.00,4.35863,20.154754,-0.000185,20.109700,0.8707,0.372,4.35863,0.00000
2510.00,4.35987,20.154788,-0.000182,20.109720,0.8707,0.372,4.35987,0.00000
2511.00,4.35991,20.154877,-0.000184,20.109825,0.8707,0.372,4.35991,0.00000
2512.00,4.36013,20.154906,-0.000182,20.109780,0.8708,0.372,4.36013,0.00000
2513.00,4.36045,20.154914,-0.000178,20.109795,0.8709,0.372,4.36045,0.00000
2514.00,4.35978,20.154940,-0.000177,20.109776,0.8709,0.372,4.35978,0.00000
2515.00,4.35699,20.154956,-0.000180,20.109773,0.8710,0.372,4.35699,0.00000
2516.00,4.35652,20.154932,-0.000177,20.109758,0.8711,0.372,4.35652,0.00000
2517.00,4.35607,20.154921,-0.000179,20.109773,0.8711,0.372,4.35607,0.00000
2518.00,4.35680,20.154972,-0.000179,20.109764,0.8711,0.373,4.35680,0.00000
2519.00,4.35760,20.155012,-0.000180,20.109740,0.8712,0.373,4.35760,0.00000
2520.00,4.35934,20.155081,-0.000179,20.109684,0.8712,0.373,4.35934,0.00000
2521.00,4.35951,20.155084,-0.000180,20.109612,0.8713,0.373,4.35951,0.00000
2522.00,4.35952,20.155166,-0.000181,20.109635,0.8713,0.373,4.35952,0.00000
2523.00,4.35864,20.155152,-0.000183,20.109560,0.8714,0.373,4.35864,0.00000
2524.00,4.35769,20.155187,-0.000182,20.109600,0.8715,0.373,4.35769,0.00000
2525.00,4.35786,20.155171,-0.000180,20.109635,0.8716,0.373,4.35786,0.00000
2526.00,4.35781,20.155172,-0.000181,20.109669,0.8717,0.373,4.35781,0.00000
2527.00,4.35782,20.155240,-0.000182,20.109726,0.8717,0.373,4.35782,0.00000
2528.00,4.35799,20.155225,-0.000184,20.109696,0.8718,0.373,4.35799,0.00000
2529.00,4.35802,20.155235,-0.000185,20.109668,0.8719,0.373,4.35802,0.00000
2530.00,4.35762,20.155281,-0.000189,20.109680,0.8720,0.373,4.35762,0.00000
2531.00,4.35777,20.155335,-0.000192,20.109708,0.8721,0.374,4.35777,0.00000
2532.00,4.35735,20.155311,-0.000191,20.109692,0.8721,0.374,4.35735,0.00000
2533.00,4.35722,20.155414,-0.000190,20.109792,0.8722,0.374,4.35722,0.00000
2534.00,4.35729,20.155342,-0.000193,20.109753,0.8723,0.374,4.35729,0.00000
2535.00,4.35679,20.155310,-0.000192,20.109690,0.8724,0.374,4.35679,0.00000
2536.00,4.35651,20.155267,-0.000191,20.109631,0.8724,0.374,4.35651,0.00000
2537.00,4.35771,20.155301,-0.000188,20.109676,0.8725,0.374,4.35771,0.00000
2538.00,4.35811,20.155320,-0.000188,20.109693,0.8726,0.374,4.35811,0.00000
2539.00,4.35887,20.155385,-0.000185,20.109731,0.8726,0.374,4.35887,0.00000
2540.00,4.36005,20.155436,-0.000183,20.109733,0.8727,0.374,4.36005,0.00000
2541.00,4.36039,20.155560,-0.000182,20.109746,0.8727,0.374,4.36039,0.00000
2542.00,4.35844,20.155614,-0.000180,20.109738,0.8728,0.374,4.35844,0.00000
2543.00,4.35779,20.155602,-0.000181,20.109702,0.8729,0.374,4.35779,0.00000
2544.00,4.35741,20.155612,-0.000180,20.109642,0.8730,0.374,4.35741,0.00000
2545.00,4.35697,20.155672,-0.000178,20.109730,0.8731,0.374,4.35697,0.00000
2546.00,4.35707,20.155653,-0.000175,20.109739,0.8731,0.374,4.35707,0.00000
2547.00,4.35789,20.155557,-0.000182,20.109625,0.8732,0.375,4.35789,0.00000
2548.00,4.35793,20.155565,-0.000182,20.109611,0.8733,0.375,4.35793,0.00000
2549.00,4.35755,20.155671,-0.000184,20.109720,0.8733,0.375,4.35755,0.00000
2550.00,4.35730,20.155636,-0.000186,20.109657,0.8734,0.375,4.35730,0.00000
2551.00,4.35758,20.155633,-0.000188,20.109663,0.8735,0.375,4.35758,0.00000
2552.00,4.35780,20.155720,-0.000184,20.109706,0.8735,0.375,4.35780,0.00000
2553.00,4.35815,20.155705,-0.000181,20.109682,0.8736,0.375,4.35815,0.00000
2554.00,4.35860,20.155694,-0.000179,20.109682,0.8736,0.375,4.35860,0.00000
2555.00,4.35835,20.155676,-0.000179,20.109652,0.8737,0.375,4.35835,0.00000
2556.00,4.35747,20.155627,-0.000179,20.109603,0.8737,0.375,4.35747,0.00000
2557.00,4.35714,20.155633,-0.000179,20.109616,0.8738,0.375,4.35714,0.00000
2558.00,4.35615,20.155611,-0.000178,20.109566,0.8738,0.375,4.35615,0.00000
2559.00,4.35591,20.155597,-0.000176,20.109497,0.8738,0.375,4.35591,0.00000
2560.00,4.35568,20.155700,-0.000174,20.109538,0.8738,0.375,4.35568,0.00000
2561.00,4.35597,20.155811,-0.000174,20.109579,0.8738,0.375,4.35597,0.00000
2562.00,4.35579,20.155756,-0.000174,20.109494,0.8738,0.375,4.35579,0.00000
2563.00,4.35629,20.155891,-0.000175,20.109601,0.8738,0.375,4.35629,0.00000
2564.00,4.35629,20.155940,-0.000174,20.109648,0.8738,0.375,4.35629,0.00000
2565.00,4.35664,20.155824,-0.000176,20.109576,0.8739,0.375,4.35664,0.00000
2566.00,4.35633,20.155853,-0.000177,20.109622,0.8739,0.375,4.35633,0.00000
2567.00,4.35680,20.155927,-0.000176,20.109627,0.8739,0.375,4.35680,0.00000
2568.00,4.35638,20.155859,-0.000175,20.109483,0.8740,0.375,4.35638,0.00000
2569.00,4.35631,20.155867,-0.000175,20.109467,0.8740,0.375,4.35631,0.00000
2570.00,4.35613,20.155996,-0.000173,20.109587,0.8741,0.375,4.35613,0.00000
2571.00,4.35651,20.156026,-0.000174,20.109610,0.8742,0.375,4.35651,0.00000
2572.00,4.35605,20.156095,-0.000174,20.109693,0.8742,0.375,4.35605,0.00000
2573.00,4.35724,20.156113,-0.000178,20.109756,0.8743,0.376,4.35724,0.00000
2574.00,4.35818,20.156162,-0.000183,20.109785,0.8743,0.376,4.35818,0.00000
2575.00,4.35875,20.156225,-0.000184,20.109778,0.8744,0.376,4.35875,0.00000
2576.00,4.35902,20.156235,-0.000180,20.109751,0.8744,0.376,4.35902,0.00000
2577.00,4.36000,20.156235,-0.000179,20.109729,0.8745,0.376,4.36000,0.00000
2578.00,4.35951,20.156403,-0.000177,20.109865,0.8746,0.376,4.35951,0.00000
2579.00,4.35861,20.156384,-0.000172,20.109815,0.8746,0.376,4.35861,0.00000
2580.00,4.35820,20.156350,-0.000174,20.109769,0.8746,0.376,4.35820,0.00000
2581.00,4.35797,20.156442,-0.000178,20.109816,0.8747,0.376,4.35797,0.00000
2582.00,4.35737,20.156569,-0.000182,20.109930,0.8747,0.376,4.35737,0.00000
@15,2.5000,5.0, 2580.048 
2583.00,4.35800,20.156527,-0.000185,20.109833,0.8747,0.376,4.35800,0.00000
2584.00,4.35722,20.156614,-0.000190,20.109893,0.8747,0.377,4.35722,0.00000
2585.00,4.35444,20.156653,-0.000187,20.109908,0.8748,0.377,4.35444,0.00000
2586.00,4.34827,20.156650,-0.000185,20.109878,0.8747,0.377,4.34827,0.00000
2587.00,4.34097,20.156529,-0.000181,20.109766,0.8748,0.376,4.34097,0.00000
2588.00,4.33098,20.156550,-0.000179,20.109805,0.8748,0.376,4.33098,0.00000
2589.00,4.32242,20.156549,-0.000178,20.109819,0.8748,0.376,4.32242,0.00000
2590.00,4.31731,20.156502,-0.000180,20.109762,0.8748,0.376,4.31731,0.00000
2591.00,4.31876,20.156434,-0.000178,20.109688,0.8748,0.376,4.31876,0.00000
2592.00,4.32277,20.156524,-0.000184,20.109726,0.8748,0.377,4.32277,0.00000
2593.00,4.33057,20.156534,-0.000189,20.109688,0.8748,0.377,4.33057,0.00000
2594.00,4.33923,20.156560,-0.000188,20.109671,0.8749,0.377,4.33923,0.00000
2595.00,4.34649,20.156658,-0.000184,20.109702,0.8749,0.377,4.34649,0.00000
2596.00,4.35036,20.156747,-0.000188,20.109744,0.8749,0.377,4.35036,0.00000
2597.00,4.35241,20.156762,-0.000185,20.109716,0.8750,0.377,4.35241,0.00000
2598.00,4.35374,20.156796,-0.000177,20.109756,0.8750,0.377,4.35374,0.00000
2599.00,4.35455,20.156827,-0.000177,20.109747,0.8750,0.377,4.35455,0.00000
2600.00,4.35440,20.156885,-0.000177,20.109803,0.8751,0.377,4.35440,0.00000
2601.00,4.35452,20.156877,-0.000174,20.109817,0.8751,0.377,4.35452,0.00000
2602.00,4.35554,20.156898,-0.000174,20.109849,0.8751,0.377,4.35554,0.00000
2603.00,4.35587,20.156863,-0.000176,20.109796,0.8751,0.377,4.35587,0.00000
2604.00,4.35560,20.156864,-0.000174,20.109820,0.8751,0.377,4.35560,0.00000
2605.00,4.35545,20.156819,-0.000176,20.109786,0.8752,0.377,4.35545,0.00000
2606.00,4.35560,20.156845,-0.000175,20.109780,0.8752,0.377,4.35560,0.00000
2607.00,4.35413,20.156796,-0.000174,20.109751,0.8752,0.377,4.35413,0.00000
2608.00,4.35351,20.156763,-0.000175,20.109670,0.8752,0.377,4.35351,0.00000
2609.00,4.35343,20.156787,-0.000180,20.109670,0.8752,0.377,4.35343,0.00000
2610.00,4.35405,20.156853,-0.000179,20.109666,0.8753,0.378,4.35405,0.00000
2611.00,4.35368,20.156819,-0.000182,20.109605,0.8752,0.378,4.35368,0.00000
2612.00,4.35530,20.156877,-0.000187,20.109588,0.8753,0.378,4.35530,0.00000
2613.00,4.35457,20.156898,-0.000185,20.109639,0.8753,0.378,4.35457,0.00000
2614.00,4.35340,20.156866,-0.000183,20.109582,0.8753,0.378,4.35340,0.00000
2615.00,4.35247,20.156826,-0.000184,20.109567,0.8753,0.378,4.35247,0.00000
2616.00,4.35353,20.156899,-0.000184,20.109622,0.8753,0.378,4.35353,0.00000
2617.00,4.35284,20.156950,-0.000182,20.109635,0.8753,0.378,4.35284,0.00000
2618.00,4.35372,20.157055,-0.000182,20.109704,0.8753,0.378,4.35372,0.00000
2619.00,4.35445,20.157117,-0.000181,20.109705,0.8753,0.378,4.35445,0.00000
2620.00,4.35575,20.157203,-0.000178,20.109775,0.8754,0.378,4.35575,0.00000
2621.00,4.35548,20.157233,-0.000174,20.109791,0.8754,0.378,4.35548,0.00000
2622.00,4.35576,20.157143,-0.000171,20.109696,0.8755,0.378,4.35576,0.00000
2623.00,4.35560,20.157116,-0.000171,20.109664,0.8755,0.378,4.35560,0.00000
2624.00,4.35599,20.157143,-0.000171,20.109702,0.8756,0.378,4.35599,0.00000
2625.00,4.35554,20.157094,-0.000172,20.109641,0.8756,0.378,4.35554,0.00000
2626.00,4.35549,20.157108,-0.000174,20.109692,0.8757,0.378,4.35549,0.00000
2627.00,4.35499,20.157220,-0.000175,20.109787,0.8758,0.378,4.35499,0.00000
2628.00,4.35521,20.157281,-0.000176,20.109783,0.8759,0.379,4.35521,0.00000
2629.00,4.35585,20.157298,-0.000179,20.109758,0.8759,0.379,4.35585,0.00000
2630.00,4.35585,20.157302,-0.000183,20.109727,0.8760,0.379,4.35585,0.00000
2631.00,4.35601,20.157286,-0.000184,20.109604,0.8761,0.379,4.35601,0.00000
2632.00,4.35699,20.157238,-0.000184,20.109559,0.8762,0.379,4.35699,0.00000
2633.00,4.35645,20.157229,-0.000182,20.109558,0.8762,0.379,4.35645,0.00000
2634.00,4.35551,20.157282,-0.000182,20.109557,0.8763,0.379,4.35551,0.00000
2635.00,4.35513,20.157319,-0.000177,20.109598,0.8764,0.379,4.35513,0.00000
2636.00,4.35491,20.157287,-0.000174,20.109553,0.8764,0.379,4.35491,0.00000
2637.00,4.35473,20.157394,-0.000175,20.109653,0.8765,0.379,4.35473,0.00000
2638.00,4.35481,20.157474,-0.000180,20.109739,0.8766,0.379,4.35481,0.00000
2639.00,4.35506,20.157403,-0.000178,20.109743,0.8767,0.379,4.35506,0.00000
2640.00,4.35546,20.157425,-0.000179,20.109714,0.8768,0.379,4.35546,0.00000
2641.00,4.35534,20.157485,-0.000184,20.109782,0.8769,0.380,4.35534,0.00000
2642.00,4.35482,20.157488,-0.000186,20.109749,0.8770,0.380,4.35482,0.00000
2643.00,4.35524,20.157408,-0.000187,20.109625,0.8770,0.380,4.35524,0.00000
2644.00,4.35563,20.157390,-0.000186,20.109586,0.8771,0.380,4.35563,0.00000
2645.00,4.35504,20.157358,-0.000186,20.109575,0.8772,0.380,4.35504,0.00000
2646.00,4.35543,20.157412,-0.000181,20.109626,0.8772,0.380,4.35543,0.00000
2647.00,4.35543,20.157374,-0.000181,20.109562,0.8773,0.380,4.35543,0.00000
2648.00,4.35580,20.157510,-0.000181,20.109664,0.8774,0.380,4.35580,0.00000
2649.00,4.35623,20.157541,-0.000183,20.109663,0.8774,0.380,4.35623,0.00000
2650.00,4.35748,20.157627,-0.000186,20.109731,0.8775,0.380,4.35748,0.00000
2651.00,4.35683,20.157635,-0.000191,20.109700,0.8776,0.380,4.35683,0.00000
2652.00,4.35667,20.157726,-0.000192,20.109766,0.8776,0.380,4.35667,0.00000
2653.00,4.35636,20.157673,-0.000191,20.109730,0.8777,0.380,4.35636,0.00000
2654.00,4.35560,20.157726,-0.000191,20.109793,0.8778,0.381,4.35560,0.00000
2655.00,4.35507,20.157737,-0.000188,20.109765,0.8778,0.380,4.35507,0.00000
2656.00,4.35601,20.157758,-0.000186,20.109798,0.8779,0.380,4.35601,0.00000
2657.00,4.35624,20.157734,-0.000184,20.109793,0.8780,0.380,4.35624,0.00000
2658.00,4.35579,20.157777,-0.000184,20.109817,0.8781,0.381,4.35579,0.00000
2659.00,4.35577,20.157755,-0.000184,20.109725,0.8782,0.381,4.35577,0.00000
2660.00,4.35587,20.157786,-0.000186,20.109709,0.8783,0.381,4.35587,0.00000
2661.00,4.35557,20.157756,-0.000186,20.109670,0.8784,0.381,4.35557,0.00000
2662.00,4.35569,20.157784,-0.000185,20.109655,0.8784,0.381,4.35569,0.00000
2663.00,4.35519,20.157751,-0.000187,20.109607,0.8785,0.381,4.35519,0.00000
2664.00,4.35419,20.157818,-0.000187,20.109700,0.8786,0.381,4.35419,0.00000
2665.00,4.35371,20.157794,-0.000184,20.109668,0.8787,0.381,4.35371,0.00000
2666.00,4.35326,20.157822,-0.000180,20.109637,0.8788,0.381,4.35326,0.00000
2667.00,4.35422,20.157832,-0.000181,20.109645,0.8789,0.381,4.35422,0.00000
2668.00,4.35574,20.157931,-0.000179,20.109695,0.8790,0.381,4.35574,0.00000
2669.00,4.35632,20.157957,-0.000181,20.109689,0.8791,0.381,4.35632,0.00000
2670.00,4.35602,20.157941,-0.000185,20.109656,0.8792,0.381,4.35602,0.00000
2671.00,4.35623,20.157963,-0.000189,20.109686,0.8793,0.381,4.35623,0.00000
2672.00,4.35533,20.157924,-0.000192,20.109619,0.8794,0.382,4.35533,0.00000
2673.00,4.35450,20.157877,-0.000190,20.109553,0.8794,0.382,4.35450,0.00000
2674.00,4.35522,20.157803,-0.000189,20.109479,0.8795,0.382,4.35522,0.00000
2675.00,4.35603,20.157883,-0.000189,20.109497,0.8796,0.382,4.35603,0.00000
2676.00,4.35630,20.157961,-0.000187,20.109510,0.8797,0.382,4.35630,0.00000
2677.00,4.35622,20.158021,-0.000185,20.109560,0.8798,0.382,4.35622,0.00000
2678.00,4.35604,20.158093,-0.000188,20.109598,0.8799,0.382,4.35604,0.00000
2679.00,4.35440,20.158214,-0.000186,20.109642,0.8799,0.382,4.35440,0.00000
2680.00,4.35376,20.158287,-0.000184,20.109718,0.8800,0.382,4.35376,0.00000
2681.00,4.35260,20.158245,-0.000184,20.109709,0.8801,0.382,4.35260,0.00000
2682.00,4.35300,20.158230,-0.000185,20.109690,0.8802,0.382,4.35300,0.00000
2683.00,4.35335,20.158185,-0.000184,20.109623,0.8803,0.382,4.35335,0.00000
2684.00,4.35513,20.158198,-0.000188,20.109620,0.8804,0.382,4.35513,0.00000
2685.00,4.35554,20.158134,-0.000192,20.109545,0.8805,0.383,4.35554,0.00000
2686.00,4.35632,20.158122,-0.000191,20.109487,0.8806,0.383,4.35632,0.00000
2687.00,4.35502,20.158186,-0.000191,20.109508,0.8807,0.383,4.35502,0.00000
2688.00,4.35474,20.158202,-0.000187,20.109515,0.8807,0.383,4.35474,0.00000
2689.00,4.35365,20.158316,-0.000188,20.109629,0.8808,0.383,4.35365,0.00000
2690.00,4.35366,20.158441,-0.000184,20.109761,0.8809,0.383,4.35366,0.00000
2691.00,4.35433,20.158582,-0.000184,20.109845,0.8810,0.383,4.35433,0.00000
2692.00,4.35571,20.158642,-0.000180,20.109852,0.8810,0.383,4.35571,0.00000
2693.00,4.35585,20.158702,-0.000183,20.109842,0.8811,0.383,4.35585,0.00000
2694.00,4.35639,20.158675,-0.000182,20.109737,0.8812,0.383,4.35639,0.00000
2695.00,4.35507,20.158630,-0.000183,20.109701,0.8812,0.383,4.35507,0.00000
2696.00,4.35401,20.158626,-0.000185,20.109672,0.8813,0.383,4.35401,0.00000
2697.00,4.35297,20.158604,-0.000187,20.109656,0.8813,0.383,4.35297,0.00000
2698.00,4.35275,20.158628,-0.000181,20.109699,0.8814,0.383,4.35275,0.00000
2699.00,4.35293,20.158620,-0.000182,20.109712,0.8815,0.383,4.35293,0.00000
2700.00,4.35422,20.158585,-0.000185,20.109623,0.8816,0.383,4.35422,0.00000
2701.00,4.35404,20.158616,-0.000184,20.109649,0.8817,0.383,4.35404,0.00000
2702.00,4.35497,20.158621,-0.000184,20.109623,0.8818,0.383,4.35497,0.00000
2703.00,4.35511,20.158621,-0.000189,20.109566,0.8819,0.384,4.35511,0.00000
2704.00,4.35471,20.158650,-0.000187,20.109559,0.8820,0.384,4.35471,0.00000
2705.00,4.35516,20.158756,-0.000184,20.109662,0.8821,0.384,4.35516,0.00000
2706.00,4.35569,20.158742,-0.000184,20.109625,0.8822,0.384,4.35569,0.00000
2707.00,4.35491,20.158818,-0.000185,20.109675,0.8823,0.384,4.35491,0.00000
2708.00,4.35421,20.158800,-0.000188,20.109701,0.8824,0.384,4.35421,0.00000
2709.00,4.35403,20.158737,-0.000189,20.109617,0.8825,0.384,4.35403,0.00000
2710.00,4.35278,20.158706,-0.000189,20.109560,0.8826,0.384,4.35278,0.00000
2711.00,4.35223,20.158745,-0.000192,20.109582,0.8827,0.384,4.35223,0.00000
2712.00,4.35275,20.158658,-0.000190,20.109502,0.8828,0.384,4.35275,0.00000
2713.00,4.35398,20.158712,-0.000187,20.109537,0.8829,0.384,4.35398,0.00000
2714.00,4.35360,20.158833,-0.000189,20.109630,0.8830,0.384,4.35360,0.00000
2715.00,4.35421,20.158861,-0.000189,20.109631,0.8831,0.384,4.35421,0.00000
2716.00,4.35492,20.158856,-0.000186,20.109596,0.8832,0.384,4.35492,0.00000
2717.00,4.35499,20.158949,-0.000188,20.109657,0.8833,0.384,4.35499,0.00000
2718.00,4.35412,20.158997,-0.000186,20.109632,0.8834,0.384,4.35412,0.00000
2719.00,4.35511,20.159028,-0.000186,20.109639,0.8836,0.385,4.35511,0.00000
2720.00,4.35465,20.159089,-0.000185,20.109668,0.8837,0.385,4.35465,0.00000
2721.00,4.35407,20.159111,-0.000187,20.109658,0.8838,0.385,4.35407,0.00000
2722.00,4.35333,20.159093,-0.000189,20.109610,0.8839,0.385,4.35333,0.00000
2723.00,4.35352,20.159105,-0.000196,20.109638,0.8840,0.385,4.35352,0.00000
2724.00,4.35244,20.159079,-0.000194,20.109651,0.8841,0.385,4.35244,0.00000
2725.00,4.35235,20.159015,-0.000193,20.109576,0.8842,0.386,4.35235,0.00000
2726.00,4.35193,20.159071,-0.000191,20.109608,0.8843,0.386,4.35193,0.00000
2727.00,4.35270,20.159204,-0.000186,20.109690,0.8844,0.385,4.35270,0.00000
2728.00,4.35270,20.159194,-0.000179,20.109684,0.8845,0.385,4.35270,0.00000
2729.00,4.35290,20.159219,-0.000175,20.109634,0.8846,0.385,4.35290,0.00000
2730.00,4.35286,20.159303,-0.000173,20.109659,0.8847,0.385,4.35286,0.00000
2731.00,4.35221,20.159308,-0.000172,20.109648,0.8849,0.385,4.35221,0.00000
2732.00,4.35040,20.159192,-0.000171,20.109515,0.8850,0.385,4.35040,0.00000
2733.00,4.34972,20.159156,-0.000172,20.109415,0.8851,0.385,4.34972,0.00000
2734.00,4.34923,20.159151,-0.000175,20.109436,0.8853,0.385,4.34923,0.00000
2735.00,4.34847,20.159132,-0.000175,20.109404,0.8854,0.385,4.34847,0.00000
2736.00,4.34858,20.159106,-0.000175,20.109398,0.8855,0.385,4.34858,0.00000
2737.00,4.34982,20.159150,-0.000175,20.109460,0.8856,0.385,4.34982,0.00000
2738.00,4.35049,20.159125,-0.000173,20.109462,0.8857,0.385,4.35049,0.00000
2739.00,4.35202,20.159097,-0.000173,20.109437,0.8859,0.385,4.35202,0.00000
2740.00,4.35304,20.159125,-0.000172,20.109466,0.8860,0.385,4.35304,0.00000
2741.00,4.35458,20.159145,-0.000169,20.109458,0.8862,0.385,4.35458,0.00000
2742.00,4.35504,20.159169,-0.000171,20.109448,0.8863,0.385,4.35504,0.00000
2743.00,4.35522,20.159225,-0.000173,20.109461,0.8864,0.385,4.35522,0.00000
2744.00,4.35413,20.159258,-0.000174,20.109462,0.8866,0.385,4.35413,0.00000
2745.00,4.35460,20.159235,-0.000174,20.109406,0.8867,0.386,4.35460,0.00000
2746.00,4.35321,20.159279,-0.000180,20.109438,0.8869,0.386,4.35321,0.00000
2747.00,4.35242,20.159328,-0.000182,20.109470,0.8870,0.386,4.35242,0.00000
2748.00,4.35161,20.159426,-0.000184,20.109534,0.8872,0.386,4.35161,0.00000
2749.00,4.35134,20.159528,-0.000183,20.109546,0.8873,0.386,4.35134,0.00000
2750.00,4.35063,20.159604,-0.000184,20.109593,0.8875,0.386,4.35063,0.00000
2751.00,4.35120,20.159580,-0.000183,20.109507,0.8876,0.386,4.35120,0.00000
2752.00,4.35123,20.159593,-0.000181,20.109475,0.8878,0.386,4.35123,0.00000
2753.00,4.35184,20.159595,-0.000179,20.109485,0.8880,0.386,4.35184,0.00000
2754.00,4.35231,20.159566,-0.000180,20.109488,0.8881,0.386,4.35231,0.00000
2755.00,4.35238,20.159582,-0.000181,20.109537,0.8882,0.386,4.35238,0.00000
2756.00,4.35239,20.159624,-0.000182,20.109624,0.8884,0.386,4.35239,0.00000
2757.00,4.35260,20.159628,-0.000184,20.109645,0.8885,0.387,4.35260,0.00000
2758.00,4.35209,20.159606,-0.000186,20.109588,0.8886,0.387,4.35209,0.00000
2759.00,4.35152,20.159706,-0.000183,20.109635,0.8888,0.387,4.35152,0.00000
2760.00,4.35144,20.159752,-0.000185,20.109602,0.8889,0.387,4.35144,0.00000
2761.00,4.35126,20.159771,-0.000183,20.109555,0.8890,0.387,4.35126,0.00000
2762.00,4.35134,20.159837,-0.000179,20.109623,0.8891,0.386,4.35134,0.00000
@16,2.5000,5.0, 2760.106 
2763.00,4.35184,20.159834,-0.000176,20.109651,0.8892,0.386,4.35184,0.00000
2764.00,4.35231,20.159697,-0.000176,20.109530,0.8893,0.386,4.35231,0.00000
2765.00,4.34896,20.159759,-0.000173,20.109583,0.8894,0.386,4.34896,0.00000
2766.00,4.34347,20.159785,-0.000175,20.109621,0.8895,0.386,4.34347,0.00000
2767.00,4.33587,20.159750,-0.000179,20.109543,0.8896,0.387,4.33587,0.00000
2768.00,4.32649,20.159831,-0.000181,20.109540,0.8897,0.387,4.32649,0.00000
2769.00,4.31788,20.159986,-0.000185,20.109660,0.8899,0.387,4.31788,0.00000
2770.00,4.31405,20.159901,-0.000188,20.109550,0.8900,0.387,4.31405,0.00000
2771.00,4.31539,20.159905,-0.000188,20.109518,0.8901,0.387,4.31539,0.00000
2772.00,4.32071,20.159990,-0.000189,20.109528,0.8903,0.388,4.32071,0.00000
2773.00,4.32897,20.160054,-0.000192,20.109525,0.8904,0.388,4.32897,0.00000
2774.00,4.33745,20.160043,-0.000191,20.109505,0.8905,0.388,4.33745,0.00000
2775.00,4.34397,20.160089,-0.000190,20.109526,0.8906,0.388,4.34397,0.00000
2776.00,4.34847,20.160159,-0.000188,20.109536,0.8907,0.388,4.34847,0.00000
2777.00,4.35125,20.160116,-0.000188,20.109536,0.8907,0.388,4.35125,0.00000
2778.00,4.35236,20.160097,-0.000189,20.109561,0.8908,0.388,4.35236,0.00000
2779.00,4.35326,20.160112,-0.000187,20.109534,0.8909,0.388,4.35326,0.00000
2780.00,4.35350,20.160102,-0.000185,20.109539,0.8910,0.388,4.35350,0.00000
2781.00,4.35295,20.160101,-0.000186,20.109577,0.8911,0.388,4.35295,0.00000
2782.00,4.35202,20.160129,-0.000186,20.109571,0.8912,0.388,4.35202,0.00000
2783.00,4.35093,20.160191,-0.000184,20.109599,0.8913,0.388,4.35093,0.00000
2784.00,4.34938,20.160185,-0.000185,20.109606,0.8914,0.388,4.34938,0.00000
2785.00,4.34907,20.160239,-0.000188,20.109642,0.8915,0.389,4.34907,0.00000
2786.00,4.34993,20.160270,-0.000189,20.109616,0.8916,0.389,4.34993,0.00000
2787.00,4.35049,20.160262,-0.000190,20.109608,0.8916,0.389,4.35049,0.00000
2788.00,4.35151,20.160344,-0.000189,20.109654,0.8917,0.389,4.35151,0.00000
2789.00,4.35205,20.160389,-0.000189,20.109630,0.8919,0.389,4.35205,0.00000
2790.00,4.35296,20.160486,-0.000188,20.109627,0.8920,0.389,4.35296,0.00000
2791.00,4.35220,20.160490,-0.000189,20.109630,0.8921,0.389,4.35220,0.00000
2792.00,4.35149,20.160589,-0.000187,20.109648,0.8923,0.389,4.35149,0.00000
2793.00,4.35152,20.160560,-0.000189,20.109558,0.8924,0.389,4.35152,0.00000
2794.00,4.35135,20.160478,-0.000190,20.109482,0.8926,0.389,4.35135,0.00000
2795.00,4.35121,20.160372,-0.000190,20.109438,0.8927,0.389,4.35121,0.00000
2796.00,4.35104,20.160422,-0.000186,20.109443,0.8928,0.389,4.35104,0.00000
2797.00,4.35092,20.160416,-0.000186,20.109423,0.8929,0.389,4.35092,0.00000
2798.00,4.35066,20.160391,-0.000185,20.109415,0.8930,0.389,4.35066,0.00000
2799.00,4.35048,20.160521,-0.000184,20.109504,0.8931,0.389,4.35048,0.00000
2800.00,4.35000,20.160641,-0.000185,20.109580,0.8932,0.389,4.35000,0.00000
2801.00,4.35040,20.160637,-0.000188,20.109567,0.8934,0.389,4.35040,0.00000
2802.00,4.35078,20.160666,-0.000187,20.109619,0.8935,0.389,4.35078,0.00000
2803.00,4.35117,20.160686,-0.000185,20.109592,0.8936,0.389,4.35117,0.00000
2804.00,4.35146,20.160672,-0.000182,20.109556,0.8937,0.389,4.35146,0.00000
2805.00,4.35120,20.160595,-0.000182,20.109455,0.8938,0.389,4.35120,0.00000
2806.00,4.35043,20.160536,-0.000181,20.109397,0.8940,0.389,4.35043,0.00000
2807.00,4.34989,20.160459,-0.000181,20.109295,0.8941,0.389,4.34989,0.00000
2808.00,4.34873,20.160505,-0.000185,20.109398,0.8942,0.390,4.34873,0.00000
2809.00,4.34903,20.160539,-0.000186,20.109446,0.8944,0.390,4.34903,0.00000
2810.00,4.34951,20.160537,-0.000182,20.109451,0.8945,0.390,4.34951,0.00000
2811.00,4.35004,20.160552,-0.000181,20.109437,0.8946,0.390,4.35004,0.00000
2812.00,4.35058,20.160630,-0.000180,20.109461,0.8947,0.390,4.35058,0.00000
2813.00,4.35036,20.160570,-0.000177,20.109344,0.8949,0.390,4.35036,0.00000
2814.00,4.35026,20.160607,-0.000179,20.109306,0.8950,0.390,4.35026,0.00000
2815.00,4.35011,20.160721,-0.000181,20.109403,0.8951,0.390,4.35011,0.00000
2816.00,4.34944,20.160834,-0.000187,20.109469,0.8952,0.390,4.34944,0.00000
2817.00,4.34914,20.160850,-0.000190,20.109498,0.8953,0.390,4.34914,0.00000
2818.00,4.34989,20.160935,-0.000186,20.109548,0.8955,0.390,4.34989,0.00000
2819.00,4.35066,20.160903,-0.000187,20.109555,0.8956,0.390,4.35066,0.00000
2820.00,4.35077,20.160924,-0.000189,20.109563,0.8958,0.391,4.35077,0.00000
2821.00,4.35199,20.160926,-0.000183,20.109582,0.8959,0.390,4.35199,0.00000
2822.00,4.35239,20.160990,-0.000180,20.109598,0.8960,0.390,4.35239,0.00000
2823.00,4.35251,20.160972,-0.000182,20.109583,0.8961,0.390,4.35251,0.00000
2824.00,4.35188,20.161026,-0.000180,20.109614,0.8962,0.390,4.35188,0.00000
2825.00,4.35194,20.161041,-0.000178,20.109572,0.8963,0.390,4.35194,0.00000
2826.00,4.35133,20.161050,-0.000181,20.109532,0.8964,0.390,4.35133,0.00000
2827.00,4.35084,20.160979,-0.000184,20.109462,0.8965,0.391,4.35084,0.00000
2828.00,4.35065,20.161130,-0.000189,20.109553,0.8967,0.391,4.35065,0.00000
2829.00,4.35063,20.161144,-0.000192,20.109561,0.8968,0.391,4.35063,0.00000
2830.00,4.34995,20.161125,-0.000192,20.109563,0.8970,0.391,4.34995,0.00000
2831.00,4.34983,20.161165,-0.000187,20.109583,0.8971,0.391,4.34983,0.00000
2832.00,4.34999,20.161251,-0.000186,20.109679,0.8973,0.391,4.34999,0.00000
2833.00,4.35030,20.161168,-0.000183,20.109598,0.8974,0.391,4.35030,0.00000
2834.00,4.34983,20.161148,-0.000180,20.109515,0.8975,0.391,4.34983,0.00000
2835.00,4.35054,20.161190,-0.000181,20.109476,0.8976,0.391,4.35054,0.00000
2836.00,4.35095,20.161149,-0.000184,20.109435,0.8978,0.391,4.35095,0.00000
2837.00,4.35131,20.161187,-0.000182,20.109406,0.8979,0.391,4.35131,0.00000
2838.00,4.35078,20.161188,-0.000181,20.109448,0.8980,0.391,4.35078,0.00000
2839.00,4.35080,20.161275,-0.000181,20.109539,0.8982,0.391,4.35080,0.00000
2840.00,4.35052,20.161284,-0.000181,20.109570,0.8983,0.392,4.35052,0.00000
2841.00,4.35005,20.161346,-0.000180,20.109616,0.8985,0.392,4.35005,0.00000
2842.00,4.34928,20.161390,-0.000184,20.109675,0.8986,0.392,4.34928,0.00000
2843.00,4.34883,20.161433,-0.000184,20.109641,0.8988,0.392,4.34883,0.00000
2844.00,4.34841,20.161401,-0.000183,20.109528,0.8989,0.392,4.34841,0.00000
2845.00,4.34805,20.161427,-0.000181,20.109518,0.8990,0.392,4.34805,0.00000
2846.00,4.34799,20.161485,-0.000182,20.109550,0.8992,0.392,4.34799,0.00000
2847.00,4.34781,20.161496,-0.000179,20.109490,0.8993,0.392,4.34781,0.00000
2848.00,4.34863,20.161498,-0.000174,20.109496,0.8994,0.392,4.34863,0.00000
2849.00,4.34901,20.161554,-0.000173,20.109607,0.8996,0.392,4.34901,0.00000
2850.00,4.34924,20.161516,-0.000170,20.109555,0.8997,0.392,4.34924,0.00000
2851.00,4.34927,20.161558,-0.000171,20.109529,0.8999,0.392,4.34927,0.00000
2852.00,4.35020,20.161594,-0.000177,20.109529,0.9001,0.392,4.35020,0.00000
2853.00,4.34987,20.161658,-0.000183,20.109533,0.9003,0.392,4.34987,0.00000
2854.00,4.34961,20.161697,-0.000186,20.109515,0.9005,0.392,4.34961,0.00000
2855.00,4.35008,20.161785,-0.000190,20.109582,0.9006,0.393,4.35008,0.00000
2856.00,4.34933,20.161763,-0.000188,20.109576,0.9008,0.393,4.34933,0.00000
2857.00,4.34881,20.161740,-0.000185,20.109586,0.9010,0.393,4.34881,0.00000
2858.00,4.34803,20.161713,-0.000184,20.109551,0.9011,0.393,4.34803,0.00000
2859.00,4.34850,20.161790,-0.000183,20.109621,0.9013,0.393,4.34850,0.00000
2860.00,4.34802,20.161843,-0.000185,20.109628,0.9014,0.393,4.34802,0.00000
2861.00,4.34933,20.161810,-0.000186,20.109565,0.9016,0.393,4.34933,0.00000
2862.00,4.34927,20.161898,-0.000186,20.109589,0.9017,0.393,4.34927,0.00000
2863.00,4.35033,20.161926,-0.000186,20.109628,0.9018,0.393,4.35033,0.00000
2864.00,4.35043,20.161865,-0.000185,20.109568,0.9020,0.393,4.35043,0.00000
2865.00,4.35054,20.161816,-0.000181,20.109563,0.9021,0.393,4.35054,0.00000
2866.00,4.34911,20.161917,-0.000185,20.109659,0.9023,0.393,4.34911,0.00000
2867.00,4.34959,20.161858,-0.000185,20.109632,0.9024,0.394,4.34959,0.00000
2868.00,4.34951,20.161858,-0.000184,20.109625,0.9025,0.394,4.34951,0.00000
2869.00,4.34934,20.161879,-0.000188,20.109583,0.9026,0.394,4.34934,0.00000
2870.00,4.34882,20.161931,-0.000188,20.109530,0.9026,0.394,4.34882,0.00000
2871.00,4.34917,20.161920,-0.000182,20.109458,0.9027,0.394,4.34917,0.00000
2872.00,4.34946,20.162017,-0.000179,20.109513,0.9028,0.394,4.34946,0.00000
2873.00,4.34921,20.162009,-0.000177,20.109479,0.9029,0.394,4.34921,0.00000
2874.00,4.34887,20.161980,-0.000178,20.109484,0.9029,0.394,4.34887,0.00000
2875.00,4.34944,20.161956,-0.000177,20.109506,0.9030,0.394,4.34944,0.00000
2876.00,4.35068,20.161977,-0.000175,20.109545,0.9031,0.394,4.35068,0.00000
2877.00,4.35048,20.161977,-0.000180,20.109576,0.9032,0.394,4.35048,0.00000
2878.00,4.35045,20.162040,-0.000185,20.109624,0.9032,0.394,4.35045,0.00000
2879.00,4.35048,20.162107,-0.000185,20.109617,0.9033,0.395,4.35048,0.00000
2880.00,4.34997,20.162130,-0.000186,20.109613,0.9034,0.395,4.34997,0.00000
2881.00,4.34920,20.162114,-0.000189,20.109573,0.9035,0.395,4.34920,0.00000
2882.00,4.34895,20.162068,-0.000186,20.109468,0.9035,0.395,4.34895,0.00000
2883.00,4.34889,20.162108,-0.000181,20.109459,0.9036,0.395,4.34889,0.00000
2884.00,4.34785,20.162132,-0.000179,20.109504,0.9037,0.395,4.34785,0.00000
2885.00,4.34785,20.162181,-0.000181,20.109532,0.9038,0.395,4.34785,0.00000
2886.00,4.34783,20.162229,-0.000179,20.109571,0.9039,0.395,4.34783,0.00000
2887.00,4.34711,20.162279,-0.000181,20.109606,0.9040,0.395,4.34711,0.00000
2888.00,4.34768,20.162324,-0.000181,20.109674,0.9041,0.395,4.34768,0.00000
2889.00,4.34824,20.162333,-0.000181,20.109664,0.9041,0.395,4.34824,0.00000
2890.00,4.34796,20.162362,-0.000178,20.109701,0.9042,0.395,4.34796,0.00000
2891.00,4.34729,20.162335,-0.000179,20.109698,0.9043,0.395,4.34729,0.00000
2892.00,4.34742,20.162314,-0.000172,20.109705,0.9044,0.395,4.34742,0.00000
2893.00,4.34643,20.162307,-0.000171,20.109637,0.9045,0.395,4.34643,0.00000
2894.00,4.34630,20.162360,-0.000171,20.109643,0.9046,0.395,4.34630,0.00000
2895.00,4.34632,20.162448,-0.000169,20.109645,0.9047,0.395,4.34632,0.00000
2896.00,4.34664,20.162602,-0.000169,20.109728,0.9048,0.395,4.34664,0.00000
2897.00,4.34629,20.162593,-0.000173,20.109652,0.9050,0.395,4.34629,0.00000
2898.00,4.34646,20.162641,-0.000175,20.109688,0.9051,0.395,4.34646,0.00000
2899.00,4.34677,20.162610,-0.000173,20.109630,0.9052,0.395,4.34677,0.00000
2900.00,4.34720,20.162618,-0.000176,20.109625,0.9053,0.395,4.34720,0.00000
2901.00,4.34699,20.162605,-0.000177,20.109591,0.9054,0.395,4.34699,0.00000
2902.00,4.34674,20.162721,-0.000176,20.109706,0.9055,0.395,4.34674,0.00000
2903.00,4.34684,20.162670,-0.000176,20.109653,0.9056,0.395,4.34684,0.00000
2904.00,4.34774,20.162739,-0.000177,20.109708,0.9057,0.395,4.34774,0.00000
2905.00,4.34770,20.162668,-0.000176,20.109675,0.9057,0.395,4.34770,0.00000
2906.00,4.34828,20.162639,-0.000176,20.109646,0.9058,0.395,4.34828,0.00000
2907.00,4.34914,20.162679,-0.000178,20.109691,0.9059,0.396,4.34914,0.00000
2908.00,4.34866,20.162749,-0.000180,20.109746,0.9060,0.396,4.34866,0.00000
2909.00,4.34785,20.162793,-0.000181,20.109768,0.9061,0.396,4.34785,0.00000
2910.00,4.34748,20.162866,-0.000181,20.109805,0.9062,0.396,4.34748,0.00000
2911.00,4.34717,20.162798,-0.000181,20.109739,0.9063,0.396,4.34717,0.00000
2912.00,4.34763,20.162837,-0.000177,20.109722,0.9064,0.396,4.34763,0.00000
2913.00,4.34868,20.162794,-0.000171,20.109670,0.9065,0.396,4.34868,0.00000
2914.00,4.34900,20.162839,-0.000171,20.109708,0.9066,0.396,4.34900,0.00000
2915.00,4.34906,20.162832,-0.000172,20.109674,0.9067,0.396,4.34906,0.00000
2916.00,4.34857,20.162963,-0.000170,20.109751,0.9068,0.396,4.34857,0.00000
2917.00,4.34778,20.162856,-0.000169,20.109616,0.9070,0.396,4.34778,0.00000
2918.00,4.34743,20.162907,-0.000168,20.109627,0.9071,0.396,4.34743,0.00000
2919.00,4.34622,20.162805,-0.000166,20.109511,0.9072,0.396,4.34622,0.00000
2920.00,4.34659,20.162845,-0.000163,20.109524,0.9073,0.396,4.34659,0.00000
2921.00,4.34703,20.162905,-0.000168,20.109554,0.9074,0.396,4.34703,0.00000
2922.00,4.34656,20.162983,-0.000171,20.109666,0.9075,0.396,4.34656,0.00000
2923.00,4.34601,20.163043,-0.000174,20.109720,0.9076,0.396,4.34601,0.00000
2924.00,4.34691,20.163185,-0.000174,20.109808,0.9077,0.396,4.34691,0.00000
2925.00,4.34719,20.163229,-0.000179,20.109827,0.9078,0.397,4.34719,0.00000
2926.00,4.34731,20.163201,-0.000176,20.109768,0.9079,0.397,4.34731,0.00000
2927.00,4.34751,20.163249,-0.000176,20.109737,0.9080,0.397,4.34751,0.00000
2928.00,4.34708,20.163299,-0.000177,20.109725,0.9081,0.397,4.34708,0.00000
2929.00,4.34731,20.163290,-0.000179,20.109660,0.9082,0.397,4.34731,0.00000
2930.00,4.34659,20.163282,-0.000174,20.109618,0.9083,0.397,4.34659,0.00000
2931.00,4.34643,20.163296,-0.000173,20.109594,0.9084,0.397,4.34643,0.00000
2932.00,4.34691,20.163292,-0.000172,20.109562,0.9084,0.397,4.34691,0.00000
2933.00,4.34743,20.163276,-0.000173,20.109566,0.9085,0.397,4.34743,0.00000
2934.00,4.34668,20.163279,-0.000171,20.109589,0.9086,0.397,4.34668,0.00000
2935.00,4.34785,20.163295,-0.000174,20.109644,0.9087,0.397,4.34785,0.00000
2936.00,4.34819,20.163368,-0.000178,20.109763,0.9087,0.397,4.34819,0.00000
2937.00,4.34812,20.163388,-0.000182,20.109792,0.9088,0.398,4.34812,0.00000
2938.00,4.34822,20.163330,-0.000182,20.109670,0.9088,0.398,4.34822,0.00000
2939.00,4.34883,20.163319,-0.000183,20.109641,0.9089,0.398,4.34883,0.00000
2940.00,4.34822,20.163337,-0.000184,20.109610,0.9089,0.398,4.34822,0.00000
2941.00,4.34770,20.163302,-0.000181,20.109523,0.9090,0.398,4.34770,0.00000
2942.00,4.34728,20.163283,-0.000179,20.109490,0.9090,0.398,4.34728,0.00000
