# Supplementary material for: A nucleotide-sensing oligomerization mechanism that controls NrdR-dependent transcription of ribonucleotide reductases
Source: Nat Commun. 2022 May 16;13:2700. doi: 10.1038/s41467-022-30328-1 (PMC9110341; doi:10.1038/s41467-022-30328-1)
Supplement: Supplementary file 10 — Source Data [file 41467_2022_30328_MOESM10_ESM.zip › Source data NrdR/Suppl Fig 12 source data/ITC at 20 degrees (Suppl Fig 12a,c)/c-di-AMP to NrdR/R26dicycAMP200toNrdR20deg20.itc]

$ITC
$ 16 
$NOT
$ 20 
$ 60 
$ 1000 
$ 5 
$ 2 
$ADCGainCode:  0 
$False,True,True
$ 0.7 , 1.4 , 120 , 5 
$ 2.5 , 5 , 180 , 5 
$ 2.5 , 5 , 180 , 5 
$ 2.5 , 5 , 180 , 5 
$ 2.5 , 5 , 180 , 5 
$ 2.5 , 5 , 180 , 5 
$ 2.5 , 5 , 180 , 5 
$ 2.5 , 5 , 180 , 5 
$ 2.5 , 5 , 180 , 5 
$ 2.5 , 5 , 180 , 5 
$ 2.5 , 5 , 180 , 5 
$ 2.5 , 5 , 180 , 5 
$ 2.5 , 5 , 180 , 5 
$ 2.5 , 5 , 180 , 5 
$ 2.5 , 5 , 180 , 5 
$ 2.5 , 5 , 180 , 5 
# 0 
# 0.2 
# 0.02 
# 0.2068 
# 20 
# 3.8602 
# 9.74 
?
% ITC200_05.14.976
% 0.2068 
% 3.8602 
%-0.590864 , 29.66499 
% 0.034375 , 29.28716 
% 0.8333333 
% 168160 , 168170 
% 0.25 , 81 
%-0.002934 ,-0.034078 
%-20 , 8 
% 0 , 0 
% 0 
% 128000       127243 
% 43.1 
% 500 , 750 , 1000 , 750 
% 0.04257 ,-0.00249 , 0.000047734 ,-0.000000435026 , 0.00000000201917 
% ITC200 Ver: 1.26.3
@0
5.00,4.43905,19.986534,-0.000182,19.994555,0.5088,0.191,4.43905,0.00000
6.00,4.43857,19.986644,-0.000182,19.994668,0.5095,0.191,4.43857,0.00000
7.00,4.43911,19.986633,-0.000182,19.994612,0.5103,0.191,4.43911,0.00000
8.00,4.44008,19.986641,-0.000183,19.994580,0.5111,0.191,4.44008,0.00000
9.00,4.43991,19.986631,-0.000186,19.994591,0.5118,0.192,4.43991,0.00000
10.00,4.44019,19.986671,-0.000188,19.994643,0.5126,0.192,4.44019,0.00000
11.00,4.44078,19.986572,-0.000188,19.994590,0.5133,0.192,4.44078,0.00000
12.00,4.44153,19.986750,-0.000190,19.994745,0.5141,0.192,4.44153,0.00000
13.00,4.44075,19.986879,-0.000189,19.994874,0.5148,0.193,4.44075,0.00000
14.00,4.44052,19.986833,-0.000188,19.994822,0.5155,0.193,4.44052,0.00000
15.00,4.44018,19.986871,-0.000187,19.994841,0.5163,0.193,4.44018,0.00000
16.00,4.43920,19.986917,-0.000187,19.994826,0.5170,0.193,4.43920,0.00000
17.00,4.43786,19.986886,-0.000184,19.994788,0.5178,0.193,4.43786,0.00000
18.00,4.43747,19.986775,-0.000183,19.994675,0.5185,0.193,4.43747,0.00000
19.00,4.43724,19.986839,-0.000181,19.994683,0.5193,0.193,4.43724,0.00000
20.00,4.43696,19.986846,-0.000177,19.994714,0.5200,0.193,4.43696,0.00000
21.00,4.43793,19.987009,-0.000175,19.994801,0.5207,0.193,4.43793,0.00000
22.00,4.43896,19.987029,-0.000175,19.994770,0.5214,0.193,4.43896,0.00000
23.00,4.43896,19.987251,-0.000173,19.994920,0.5222,0.193,4.43896,0.00000
24.00,4.43931,19.987316,-0.000174,19.994938,0.5229,0.193,4.43931,0.00000
25.00,4.43883,19.987414,-0.000176,19.994933,0.5236,0.194,4.43883,0.00000
26.00,4.43858,19.987395,-0.000176,19.994908,0.5243,0.194,4.43858,0.00000
27.00,4.43803,19.987407,-0.000176,19.994884,0.5251,0.194,4.43803,0.00000
28.00,4.43862,19.987349,-0.000178,19.994821,0.5257,0.194,4.43862,0.00000
29.00,4.43817,19.987395,-0.000179,19.994899,0.5264,0.194,4.43817,0.00000
30.00,4.43809,19.987366,-0.000180,19.994911,0.5271,0.194,4.43809,0.00000
31.00,4.43743,19.987406,-0.000181,19.994964,0.5278,0.195,4.43743,0.00000
32.00,4.43755,19.987420,-0.000180,19.994967,0.5285,0.195,4.43755,0.00000
33.00,4.43751,19.987424,-0.000178,19.994923,0.5291,0.195,4.43751,0.00000
34.00,4.43708,19.987468,-0.000175,19.994943,0.5298,0.195,4.43708,0.00000
35.00,4.43747,19.987415,-0.000171,19.994922,0.5304,0.195,4.43747,0.00000
36.00,4.43713,19.987372,-0.000170,19.994878,0.5310,0.195,4.43713,0.00000
37.00,4.43633,19.987420,-0.000168,19.994946,0.5316,0.195,4.43633,0.00000
38.00,4.43465,19.987542,-0.000170,19.995110,0.5322,0.195,4.43465,0.00000
39.00,4.43458,19.987532,-0.000171,19.995099,0.5329,0.195,4.43458,0.00000
40.00,4.43466,19.987602,-0.000174,19.995088,0.5335,0.195,4.43466,0.00000
41.00,4.43491,19.987683,-0.000173,19.995105,0.5341,0.195,4.43491,0.00000
42.00,4.43510,19.987740,-0.000174,19.995119,0.5347,0.196,4.43510,0.00000
43.00,4.43634,19.987656,-0.000172,19.994998,0.5353,0.196,4.43634,0.00000
44.00,4.43681,19.987688,-0.000173,19.995017,0.5359,0.196,4.43681,0.00000
45.00,4.43617,19.987726,-0.000175,19.994992,0.5365,0.196,4.43617,0.00000
46.00,4.43647,19.987641,-0.000177,19.994923,0.5370,0.196,4.43647,0.00000
47.00,4.43684,19.987598,-0.000180,19.994855,0.5376,0.196,4.43684,0.00000
48.00,4.43656,19.987646,-0.000181,19.994878,0.5381,0.196,4.43656,0.00000
49.00,4.43605,19.987598,-0.000180,19.994805,0.5387,0.197,4.43605,0.00000
50.00,4.43563,19.987563,-0.000177,19.994806,0.5392,0.197,4.43563,0.00000
51.00,4.43516,19.987654,-0.000178,19.994885,0.5398,0.197,4.43516,0.00000
52.00,4.43504,19.987669,-0.000178,19.994927,0.5403,0.197,4.43504,0.00000
53.00,4.43551,19.987720,-0.000182,19.994922,0.5408,0.197,4.43551,0.00000
54.00,4.43588,19.987861,-0.000183,19.995013,0.5414,0.197,4.43588,0.00000
55.00,4.43642,19.987919,-0.000185,19.995053,0.5419,0.198,4.43642,0.00000
56.00,4.43695,19.987984,-0.000184,19.995054,0.5424,0.198,4.43695,0.00000
57.00,4.43736,19.988014,-0.000184,19.995012,0.5429,0.198,4.43736,0.00000
58.00,4.43725,19.987934,-0.000182,19.994923,0.5434,0.198,4.43725,0.00000
59.00,4.43684,19.988007,-0.000181,19.994984,0.5438,0.198,4.43684,0.00000
60.00,4.43766,19.988017,-0.000184,19.994907,0.5443,0.198,4.43766,0.00000
@1,0.7000,1.4, 60.0010000000002 
61.00,4.43736,19.987956,-0.000183,19.994812,0.5447,0.198,4.43736,0.00000
62.00,4.43619,19.987974,-0.000184,19.994804,0.5452,0.198,4.43619,0.00000
63.00,4.43478,19.988051,-0.000183,19.994860,0.5457,0.198,4.43478,0.00000
64.00,4.43252,19.987990,-0.000185,19.994769,0.5461,0.199,4.43252,0.00000
65.00,4.42780,19.988056,-0.000185,19.994850,0.5466,0.199,4.42780,0.00000
66.00,4.42300,19.988104,-0.000185,19.994890,0.5471,0.199,4.42300,0.00000
67.00,4.41906,19.988074,-0.000185,19.994842,0.5475,0.199,4.41906,0.00000
68.00,4.41567,19.988142,-0.000186,19.994890,0.5480,0.199,4.41567,0.00000
69.00,4.41339,19.988124,-0.000185,19.994808,0.5484,0.200,4.41339,0.00000
70.00,4.41270,19.988150,-0.000182,19.994781,0.5489,0.200,4.41270,0.00000
71.00,4.41375,19.988177,-0.000182,19.994811,0.5494,0.200,4.41375,0.00000
72.00,4.41393,19.988247,-0.000182,19.994884,0.5499,0.200,4.41393,0.00000
73.00,4.41394,19.988235,-0.000183,19.994868,0.5504,0.200,4.41394,0.00000
74.00,4.41353,19.988269,-0.000183,19.994926,0.5509,0.200,4.41353,0.00000
75.00,4.41332,19.988316,-0.000183,19.994967,0.5514,0.200,4.41332,0.00000
76.00,4.41247,19.988365,-0.000184,19.994969,0.5519,0.201,4.41247,0.00000
77.00,4.41211,19.988430,-0.000181,19.994968,0.5523,0.201,4.41211,0.00000
78.00,4.41267,19.988435,-0.000178,19.994927,0.5528,0.201,4.41267,0.00000
79.00,4.41394,19.988469,-0.000177,19.994938,0.5533,0.201,4.41394,0.00000
80.00,4.41476,19.988389,-0.000177,19.994843,0.5538,0.201,4.41476,0.00000
81.00,4.41560,19.988439,-0.000175,19.994870,0.5543,0.201,4.41560,0.00000
82.00,4.41665,19.988438,-0.000175,19.994892,0.5548,0.201,4.41665,0.00000
83.00,4.41669,19.988513,-0.000173,19.994930,0.5553,0.201,4.41669,0.00000
84.00,4.41720,19.988584,-0.000171,19.994939,0.5558,0.201,4.41720,0.00000
85.00,4.41736,19.988751,-0.000172,19.995104,0.5564,0.201,4.41736,0.00000
86.00,4.41793,19.988752,-0.000174,19.995033,0.5569,0.201,4.41793,0.00000
87.00,4.41829,19.988852,-0.000173,19.995029,0.5574,0.201,4.41829,0.00000
88.00,4.41831,19.988805,-0.000178,19.994994,0.5579,0.202,4.41831,0.00000
89.00,4.41820,19.988767,-0.000180,19.994928,0.5584,0.202,4.41820,0.00000
90.00,4.41861,19.988690,-0.000178,19.994793,0.5589,0.202,4.41861,0.00000
91.00,4.41868,19.988674,-0.000173,19.994799,0.5594,0.202,4.41868,0.00000
92.00,4.41969,19.988691,-0.000173,19.994806,0.5599,0.202,4.41969,0.00000
93.00,4.42120,19.988748,-0.000172,19.994824,0.5604,0.202,4.42120,0.00000
94.00,4.42251,19.988722,-0.000171,19.994800,0.5609,0.202,4.42251,0.00000
95.00,4.42422,19.988733,-0.000172,19.994790,0.5614,0.202,4.42422,0.00000
96.00,4.42522,19.988769,-0.000176,19.994766,0.5619,0.203,4.42522,0.00000
97.00,4.42565,19.988753,-0.000174,19.994764,0.5624,0.203,4.42565,0.00000
98.00,4.42595,19.988822,-0.000173,19.994771,0.5630,0.203,4.42595,0.00000
99.00,4.42475,19.988843,-0.000173,19.994794,0.5635,0.203,4.42475,0.00000
100.00,4.42328,19.988855,-0.000172,19.994803,0.5640,0.203,4.42328,0.00000
101.00,4.42370,19.988960,-0.000168,19.994870,0.5645,0.203,4.42370,0.00000
102.00,4.42393,19.988960,-0.000168,19.994817,0.5649,0.203,4.42393,0.00000
103.00,4.42409,19.988915,-0.000167,19.994769,0.5654,0.203,4.42409,0.00000
104.00,4.42528,19.988968,-0.000164,19.994804,0.5660,0.203,4.42528,0.00000
105.00,4.42662,19.989027,-0.000165,19.994841,0.5665,0.203,4.42662,0.00000
106.00,4.42633,19.988945,-0.000167,19.994804,0.5670,0.204,4.42633,0.00000
107.00,4.42641,19.988940,-0.000169,19.994808,0.5675,0.204,4.42641,0.00000
108.00,4.42643,19.988909,-0.000173,19.994774,0.5681,0.204,4.42643,0.00000
109.00,4.42636,19.988906,-0.000176,19.994718,0.5686,0.204,4.42636,0.00000
110.00,4.42741,19.988917,-0.000176,19.994700,0.5691,0.205,4.42741,0.00000
111.00,4.42867,19.989019,-0.000178,19.994718,0.5697,0.205,4.42867,0.00000
112.00,4.42869,19.989049,-0.000178,19.994705,0.5702,0.205,4.42869,0.00000
113.00,4.42891,19.989130,-0.000174,19.994766,0.5708,0.205,4.42891,0.00000
114.00,4.42983,19.989173,-0.000172,19.994843,0.5714,0.205,4.42983,0.00000
115.00,4.42883,19.989216,-0.000172,19.994868,0.5719,0.205,4.42883,0.00000
116.00,4.42798,19.989137,-0.000172,19.994816,0.5725,0.205,4.42798,0.00000
117.00,4.42776,19.989120,-0.000171,19.994787,0.5731,0.205,4.42776,0.00000
118.00,4.42807,19.989181,-0.000172,19.994816,0.5736,0.205,4.42807,0.00000
119.00,4.42763,19.989214,-0.000172,19.994823,0.5742,0.205,4.42763,0.00000
120.00,4.42769,19.989232,-0.000171,19.994822,0.5748,0.205,4.42769,0.00000
121.00,4.42810,19.989298,-0.000171,19.994851,0.5753,0.205,4.42810,0.00000
122.00,4.42866,19.989376,-0.000172,19.994872,0.5759,0.205,4.42866,0.00000
123.00,4.42818,19.989405,-0.000171,19.994837,0.5765,0.206,4.42818,0.00000
124.00,4.42878,19.989462,-0.000169,19.994799,0.5771,0.206,4.42878,0.00000
125.00,4.42964,19.989474,-0.000174,19.994734,0.5776,0.206,4.42964,0.00000
126.00,4.42958,19.989454,-0.000173,19.994693,0.5782,0.206,4.42958,0.00000
127.00,4.43008,19.989424,-0.000173,19.994721,0.5787,0.206,4.43008,0.00000
128.00,4.43130,19.989379,-0.000174,19.994676,0.5793,0.206,4.43130,0.00000
129.00,4.43148,19.989341,-0.000178,19.994616,0.5799,0.207,4.43148,0.00000
130.00,4.43106,19.989351,-0.000176,19.994636,0.5804,0.207,4.43106,0.00000
131.00,4.43136,19.989426,-0.000174,19.994670,0.5810,0.207,4.43136,0.00000
132.00,4.43093,19.989493,-0.000176,19.994677,0.5816,0.207,4.43093,0.00000
133.00,4.43023,19.989555,-0.000177,19.994744,0.5821,0.207,4.43023,0.00000
134.00,4.43014,19.989588,-0.000173,19.994795,0.5827,0.207,4.43014,0.00000
135.00,4.43056,19.989606,-0.000172,19.994769,0.5832,0.207,4.43056,0.00000
136.00,4.43121,19.989546,-0.000174,19.994709,0.5838,0.207,4.43121,0.00000
137.00,4.43112,19.989555,-0.000174,19.994671,0.5843,0.207,4.43112,0.00000
138.00,4.43072,19.989520,-0.000175,19.994597,0.5848,0.207,4.43072,0.00000
139.00,4.43021,19.989505,-0.000177,19.994572,0.5854,0.208,4.43021,0.00000
140.00,4.42933,19.989535,-0.000176,19.994583,0.5859,0.208,4.42933,0.00000
141.00,4.42778,19.989661,-0.000174,19.994667,0.5865,0.208,4.42778,0.00000
142.00,4.42812,19.989725,-0.000172,19.994699,0.5870,0.208,4.42812,0.00000
143.00,4.42900,19.989801,-0.000173,19.994754,0.5875,0.208,4.42900,0.00000
144.00,4.43014,19.989899,-0.000173,19.994790,0.5880,0.208,4.43014,0.00000
145.00,4.43111,19.989895,-0.000173,19.994798,0.5885,0.208,4.43111,0.00000
146.00,4.43172,19.989905,-0.000175,19.994797,0.5890,0.208,4.43172,0.00000
147.00,4.43241,19.989855,-0.000174,19.994758,0.5895,0.208,4.43241,0.00000
148.00,4.43162,19.989854,-0.000172,19.994743,0.5900,0.208,4.43162,0.00000
149.00,4.43078,19.989846,-0.000172,19.994734,0.5905,0.208,4.43078,0.00000
150.00,4.43011,19.989965,-0.000175,19.994808,0.5910,0.209,4.43011,0.00000
151.00,4.43092,19.990062,-0.000177,19.994847,0.5914,0.209,4.43092,0.00000
152.00,4.43071,19.990127,-0.000180,19.994847,0.5919,0.209,4.43071,0.00000
153.00,4.43176,19.990128,-0.000180,19.994771,0.5924,0.209,4.43176,0.00000
154.00,4.43187,19.990148,-0.000180,19.994706,0.5929,0.209,4.43187,0.00000
155.00,4.43197,19.990129,-0.000181,19.994683,0.5933,0.209,4.43197,0.00000
156.00,4.43127,19.990108,-0.000182,19.994658,0.5938,0.210,4.43127,0.00000
157.00,4.43130,19.990128,-0.000180,19.994625,0.5943,0.210,4.43130,0.00000
158.00,4.43134,19.990246,-0.000184,19.994672,0.5947,0.210,4.43134,0.00000
159.00,4.43119,19.990311,-0.000185,19.994699,0.5952,0.210,4.43119,0.00000
160.00,4.43153,19.990340,-0.000184,19.994654,0.5957,0.210,4.43153,0.00000
161.00,4.43173,19.990307,-0.000183,19.994596,0.5961,0.210,4.43173,0.00000
162.00,4.43070,19.990358,-0.000184,19.994646,0.5966,0.210,4.43070,0.00000
163.00,4.42972,19.990338,-0.000181,19.994665,0.5971,0.210,4.42972,0.00000
164.00,4.42974,19.990330,-0.000182,19.994644,0.5976,0.211,4.42974,0.00000
165.00,4.42972,19.990318,-0.000180,19.994598,0.5980,0.211,4.42972,0.00000
166.00,4.42950,19.990396,-0.000175,19.994654,0.5985,0.211,4.42950,0.00000
167.00,4.43057,19.990406,-0.000173,19.994651,0.5989,0.211,4.43057,0.00000
168.00,4.43135,19.990405,-0.000172,19.994626,0.5993,0.211,4.43135,0.00000
169.00,4.43134,19.990403,-0.000169,19.994592,0.5998,0.211,4.43134,0.00000
170.00,4.43140,19.990463,-0.000166,19.994593,0.6002,0.211,4.43140,0.00000
171.00,4.43160,19.990484,-0.000173,19.994524,0.6006,0.211,4.43160,0.00000
172.00,4.43081,19.990546,-0.000174,19.994498,0.6010,0.211,4.43081,0.00000
173.00,4.43097,19.990616,-0.000177,19.994498,0.6014,0.212,4.43097,0.00000
174.00,4.43085,19.990668,-0.000178,19.994557,0.6019,0.212,4.43085,0.00000
175.00,4.43076,19.990702,-0.000181,19.994594,0.6023,0.212,4.43076,0.00000
176.00,4.43130,19.990697,-0.000176,19.994611,0.6027,0.212,4.43130,0.00000
177.00,4.43217,19.990710,-0.000174,19.994640,0.6031,0.212,4.43217,0.00000
178.00,4.43176,19.990653,-0.000173,19.994562,0.6035,0.212,4.43176,0.00000
179.00,4.43229,19.990684,-0.000174,19.994558,0.6039,0.212,4.43229,0.00000
180.00,4.43207,19.990666,-0.000173,19.994545,0.6043,0.212,4.43207,0.00000
@2,2.5000,5.0, 180.003000000001 
181.00,4.43064,19.990771,-0.000173,19.994619,0.6047,0.212,4.43064,0.00000
182.00,4.42968,19.990800,-0.000174,19.994650,0.6051,0.213,4.42968,0.00000
183.00,4.42972,19.990907,-0.000170,19.994742,0.6055,0.212,4.42972,0.00000
184.00,4.42727,19.990969,-0.000169,19.994786,0.6059,0.213,4.42727,0.00000
185.00,4.42363,19.990999,-0.000170,19.994777,0.6063,0.213,4.42363,0.00000
186.00,4.41895,19.990989,-0.000173,19.994730,0.6067,0.213,4.41895,0.00000
187.00,4.41124,19.990948,-0.000174,19.994689,0.6071,0.213,4.41124,0.00000
188.00,4.40132,19.990956,-0.000179,19.994718,0.6075,0.213,4.40132,0.00000
189.00,4.39329,19.990898,-0.000179,19.994670,0.6079,0.214,4.39329,0.00000
190.00,4.38585,19.990916,-0.000180,19.994687,0.6083,0.214,4.38585,0.00000
191.00,4.37916,19.990937,-0.000179,19.994688,0.6087,0.214,4.37916,0.00000
192.00,4.37450,19.990895,-0.000179,19.994608,0.6091,0.214,4.37450,0.00000
193.00,4.37154,19.990887,-0.000178,19.994573,0.6094,0.214,4.37154,0.00000
194.00,4.36964,19.990944,-0.000181,19.994594,0.6098,0.214,4.36964,0.00000
195.00,4.36780,19.990995,-0.000182,19.994608,0.6102,0.214,4.36780,0.00000
196.00,4.36564,19.990957,-0.000184,19.994508,0.6106,0.215,4.36564,0.00000
197.00,4.36338,19.991067,-0.000183,19.994563,0.6110,0.215,4.36338,0.00000
198.00,4.36102,19.991076,-0.000183,19.994531,0.6114,0.215,4.36102,0.00000
199.00,4.35894,19.991064,-0.000182,19.994447,0.6118,0.215,4.35894,0.00000
200.00,4.35674,19.991023,-0.000180,19.994407,0.6122,0.215,4.35674,0.00000
201.00,4.35618,19.991068,-0.000179,19.994486,0.6126,0.215,4.35618,0.00000
202.00,4.35735,19.991117,-0.000176,19.994546,0.6130,0.215,4.35735,0.00000
203.00,4.35805,19.991171,-0.000174,19.994590,0.6134,0.215,4.35805,0.00000
204.00,4.35852,19.991217,-0.000171,19.994669,0.6138,0.215,4.35852,0.00000
205.00,4.36041,19.991329,-0.000170,19.994709,0.6142,0.215,4.36041,0.00000
206.00,4.36292,19.991401,-0.000169,19.994782,0.6146,0.215,4.36292,0.00000
207.00,4.36437,19.991415,-0.000169,19.994785,0.6150,0.215,4.36437,0.00000
208.00,4.36653,19.991463,-0.000170,19.994810,0.6155,0.215,4.36653,0.00000
209.00,4.36833,19.991517,-0.000170,19.994847,0.6159,0.215,4.36833,0.00000
210.00,4.37013,19.991542,-0.000171,19.994857,0.6163,0.216,4.37013,0.00000
211.00,4.37112,19.991564,-0.000168,19.994868,0.6167,0.216,4.37112,0.00000
212.00,4.37255,19.991606,-0.000173,19.994895,0.6171,0.216,4.37255,0.00000
213.00,4.37442,19.991619,-0.000171,19.994929,0.6175,0.216,4.37442,0.00000
214.00,4.37599,19.991666,-0.000168,19.994968,0.6179,0.216,4.37599,0.00000
215.00,4.37812,19.991653,-0.000169,19.994985,0.6184,0.216,4.37812,0.00000
216.00,4.37955,19.991608,-0.000169,19.994969,0.6188,0.216,4.37955,0.00000
217.00,4.38123,19.991584,-0.000166,19.994901,0.6192,0.216,4.38123,0.00000
218.00,4.38325,19.991615,-0.000168,19.994878,0.6196,0.216,4.38325,0.00000
219.00,4.38518,19.991583,-0.000170,19.994802,0.6200,0.216,4.38518,0.00000
220.00,4.38607,19.991570,-0.000168,19.994750,0.6204,0.216,4.38607,0.00000
221.00,4.38786,19.991572,-0.000168,19.994702,0.6209,0.216,4.38786,0.00000
222.00,4.38925,19.991636,-0.000167,19.994727,0.6213,0.216,4.38925,0.00000
223.00,4.39061,19.991656,-0.000162,19.994730,0.6218,0.216,4.39061,0.00000
224.00,4.39170,19.991702,-0.000161,19.994776,0.6222,0.216,4.39170,0.00000
225.00,4.39257,19.991816,-0.000161,19.994888,0.6226,0.216,4.39257,0.00000
226.00,4.39375,19.991925,-0.000163,19.994986,0.6231,0.216,4.39375,0.00000
227.00,4.39503,19.991906,-0.000164,19.994993,0.6235,0.216,4.39503,0.00000
228.00,4.39555,19.991889,-0.000164,19.994993,0.6239,0.217,4.39555,0.00000
229.00,4.39608,19.991882,-0.000168,19.994977,0.6244,0.217,4.39608,0.00000
230.00,4.39863,19.991847,-0.000168,19.994910,0.6248,0.217,4.39863,0.00000
231.00,4.39985,19.991771,-0.000169,19.994787,0.6253,0.217,4.39985,0.00000
232.00,4.40067,19.991751,-0.000171,19.994766,0.6257,0.217,4.40067,0.00000
233.00,4.40150,19.991764,-0.000174,19.994750,0.6262,0.218,4.40150,0.00000
234.00,4.40333,19.991820,-0.000173,19.994757,0.6266,0.218,4.40333,0.00000
235.00,4.40291,19.991852,-0.000174,19.994784,0.6270,0.218,4.40291,0.00000
236.00,4.40383,19.991917,-0.000173,19.994795,0.6274,0.218,4.40383,0.00000
237.00,4.40399,19.991956,-0.000174,19.994780,0.6278,0.218,4.40399,0.00000
238.00,4.40452,19.992053,-0.000171,19.994822,0.6282,0.218,4.40452,0.00000
239.00,4.40578,19.992058,-0.000170,19.994802,0.6287,0.218,4.40578,0.00000
240.00,4.40755,19.992085,-0.000169,19.994784,0.6290,0.218,4.40755,0.00000
241.00,4.40792,19.992198,-0.000170,19.994840,0.6294,0.218,4.40792,0.00000
242.00,4.40835,19.992228,-0.000167,19.994834,0.6298,0.218,4.40835,0.00000
243.00,4.40961,19.992238,-0.000172,19.994820,0.6302,0.218,4.40961,0.00000
244.00,4.40951,19.992230,-0.000174,19.994770,0.6306,0.219,4.40951,0.00000
245.00,4.40937,19.992254,-0.000173,19.994773,0.6310,0.219,4.40937,0.00000
246.00,4.40975,19.992175,-0.000172,19.994708,0.6314,0.219,4.40975,0.00000
247.00,4.41144,19.992219,-0.000172,19.994723,0.6318,0.219,4.41144,0.00000
248.00,4.41178,19.992170,-0.000169,19.994726,0.6322,0.219,4.41178,0.00000
249.00,4.41171,19.992196,-0.000166,19.994778,0.6326,0.219,4.41171,0.00000
250.00,4.41116,19.992204,-0.000167,19.994782,0.6329,0.219,4.41116,0.00000
251.00,4.41193,19.992226,-0.000169,19.994782,0.6333,0.219,4.41193,0.00000
252.00,4.41225,19.992245,-0.000169,19.994785,0.6336,0.219,4.41225,0.00000
253.00,4.41279,19.992339,-0.000168,19.994776,0.6340,0.219,4.41279,0.00000
254.00,4.41377,19.992376,-0.000172,19.994791,0.6343,0.219,4.41377,0.00000
255.00,4.41545,19.992391,-0.000172,19.994746,0.6346,0.220,4.41545,0.00000
256.00,4.41537,19.992452,-0.000171,19.994785,0.6350,0.220,4.41537,0.00000
257.00,4.41514,19.992521,-0.000173,19.994817,0.6353,0.220,4.41514,0.00000
258.00,4.41474,19.992459,-0.000172,19.994759,0.6356,0.220,4.41474,0.00000
259.00,4.41454,19.992461,-0.000170,19.994746,0.6359,0.220,4.41454,0.00000
260.00,4.41428,19.992432,-0.000170,19.994721,0.6362,0.220,4.41428,0.00000
261.00,4.41512,19.992351,-0.000171,19.994644,0.6365,0.220,4.41512,0.00000
262.00,4.41486,19.992381,-0.000168,19.994617,0.6368,0.220,4.41486,0.00000
263.00,4.41526,19.992487,-0.000172,19.994637,0.6371,0.220,4.41526,0.00000
264.00,4.41487,19.992506,-0.000174,19.994580,0.6374,0.220,4.41487,0.00000
265.00,4.41581,19.992598,-0.000178,19.994617,0.6378,0.221,4.41581,0.00000
266.00,4.41619,19.992741,-0.000179,19.994697,0.6381,0.221,4.41619,0.00000
267.00,4.41790,19.992689,-0.000182,19.994636,0.6384,0.221,4.41790,0.00000
268.00,4.41848,19.992661,-0.000184,19.994604,0.6387,0.221,4.41848,0.00000
269.00,4.41910,19.992678,-0.000182,19.994589,0.6389,0.221,4.41910,0.00000
270.00,4.41865,19.992695,-0.000178,19.994587,0.6392,0.221,4.41865,0.00000
271.00,4.41914,19.992646,-0.000176,19.994527,0.6395,0.221,4.41914,0.00000
272.00,4.41944,19.992749,-0.000174,19.994608,0.6398,0.221,4.41944,0.00000
273.00,4.42007,19.992758,-0.000173,19.994559,0.6401,0.221,4.42007,0.00000
274.00,4.42076,19.992800,-0.000174,19.994563,0.6404,0.222,4.42076,0.00000
275.00,4.42166,19.992822,-0.000177,19.994525,0.6406,0.222,4.42166,0.00000
276.00,4.42217,19.992920,-0.000177,19.994616,0.6409,0.222,4.42217,0.00000
277.00,4.42178,19.992876,-0.000180,19.994582,0.6411,0.222,4.42178,0.00000
278.00,4.42211,19.992946,-0.000181,19.994659,0.6414,0.222,4.42211,0.00000
279.00,4.42276,19.993018,-0.000181,19.994690,0.6416,0.222,4.42276,0.00000
280.00,4.42268,19.993034,-0.000182,19.994661,0.6419,0.223,4.42268,0.00000
281.00,4.42163,19.993037,-0.000183,19.994589,0.6422,0.223,4.42163,0.00000
282.00,4.42150,19.993107,-0.000177,19.994619,0.6425,0.223,4.42150,0.00000
283.00,4.42047,19.993059,-0.000175,19.994550,0.6427,0.223,4.42047,0.00000
284.00,4.41996,19.993055,-0.000173,19.994549,0.6430,0.223,4.41996,0.00000
285.00,4.41939,19.993078,-0.000170,19.994610,0.6433,0.223,4.41939,0.00000
286.00,4.41955,19.993157,-0.000167,19.994686,0.6435,0.223,4.41955,0.00000
287.00,4.41987,19.993177,-0.000171,19.994689,0.6438,0.223,4.41987,0.00000
288.00,4.42064,19.993306,-0.000171,19.994806,0.6441,0.223,4.42064,0.00000
289.00,4.42079,19.993349,-0.000172,19.994875,0.6444,0.223,4.42079,0.00000
290.00,4.42111,19.993409,-0.000175,19.994925,0.6446,0.224,4.42111,0.00000
291.00,4.42202,19.993389,-0.000175,19.994866,0.6449,0.224,4.42202,0.00000
292.00,4.42209,19.993376,-0.000172,19.994817,0.6452,0.224,4.42209,0.00000
293.00,4.42227,19.993357,-0.000175,19.994765,0.6455,0.224,4.42227,0.00000
294.00,4.42341,19.993454,-0.000174,19.994799,0.6458,0.224,4.42341,0.00000
295.00,4.42357,19.993434,-0.000168,19.994755,0.6461,0.224,4.42357,0.00000
296.00,4.42271,19.993441,-0.000169,19.994779,0.6464,0.224,4.42271,0.00000
297.00,4.42240,19.993488,-0.000171,19.994792,0.6467,0.224,4.42240,0.00000
298.00,4.42256,19.993529,-0.000168,19.994808,0.6470,0.224,4.42256,0.00000
299.00,4.42108,19.993502,-0.000168,19.994782,0.6472,0.224,4.42108,0.00000
300.00,4.42182,19.993559,-0.000172,19.994836,0.6475,0.225,4.42182,0.00000
301.00,4.42282,19.993568,-0.000173,19.994784,0.6478,0.225,4.42282,0.00000
302.00,4.42400,19.993555,-0.000171,19.994778,0.6481,0.225,4.42400,0.00000
303.00,4.42372,19.993600,-0.000171,19.994823,0.6484,0.225,4.42372,0.00000
304.00,4.42492,19.993645,-0.000168,19.994838,0.6487,0.225,4.42492,0.00000
305.00,4.42476,19.993638,-0.000167,19.994787,0.6490,0.225,4.42476,0.00000
306.00,4.42383,19.993647,-0.000165,19.994808,0.6493,0.225,4.42383,0.00000
307.00,4.42263,19.993729,-0.000163,19.994849,0.6496,0.225,4.42263,0.00000
308.00,4.42235,19.993688,-0.000165,19.994756,0.6499,0.225,4.42235,0.00000
309.00,4.42169,19.993661,-0.000165,19.994712,0.6502,0.225,4.42169,0.00000
310.00,4.42146,19.993706,-0.000164,19.994731,0.6506,0.225,4.42146,0.00000
311.00,4.42244,19.993783,-0.000164,19.994806,0.6509,0.225,4.42244,0.00000
312.00,4.42229,19.993806,-0.000167,19.994845,0.6512,0.225,4.42229,0.00000
313.00,4.42267,19.993782,-0.000163,19.994830,0.6515,0.225,4.42267,0.00000
314.00,4.42378,19.993818,-0.000164,19.994841,0.6519,0.225,4.42378,0.00000
315.00,4.42477,19.993831,-0.000167,19.994848,0.6522,0.226,4.42477,0.00000
316.00,4.42409,19.993819,-0.000170,19.994779,0.6526,0.226,4.42409,0.00000
317.00,4.42404,19.993870,-0.000170,19.994785,0.6530,0.226,4.42404,0.00000
318.00,4.42383,19.993951,-0.000168,19.994808,0.6534,0.226,4.42383,0.00000
319.00,4.42323,19.993951,-0.000169,19.994768,0.6538,0.226,4.42323,0.00000
320.00,4.42238,19.993988,-0.000167,19.994783,0.6542,0.226,4.42238,0.00000
321.00,4.42224,19.994011,-0.000166,19.994807,0.6546,0.226,4.42224,0.00000
322.00,4.42339,19.993976,-0.000166,19.994739,0.6550,0.226,4.42339,0.00000
323.00,4.42475,19.993953,-0.000166,19.994764,0.6554,0.226,4.42475,0.00000
324.00,4.42574,19.994046,-0.000167,19.994840,0.6559,0.226,4.42574,0.00000
325.00,4.42604,19.993976,-0.000167,19.994771,0.6563,0.226,4.42604,0.00000
326.00,4.42629,19.994063,-0.000164,19.994809,0.6568,0.226,4.42629,0.00000
327.00,4.42599,19.994078,-0.000162,19.994827,0.6572,0.226,4.42599,0.00000
328.00,4.42511,19.994119,-0.000166,19.994794,0.6577,0.226,4.42511,0.00000
329.00,4.42431,19.994059,-0.000168,19.994693,0.6582,0.227,4.42431,0.00000
330.00,4.42453,19.994172,-0.000171,19.994726,0.6586,0.227,4.42453,0.00000
331.00,4.42502,19.994152,-0.000177,19.994694,0.6591,0.227,4.42502,0.00000
332.00,4.42558,19.994218,-0.000180,19.994733,0.6596,0.228,4.42558,0.00000
333.00,4.42537,19.994260,-0.000177,19.994742,0.6601,0.228,4.42537,0.00000
334.00,4.42480,19.994279,-0.000174,19.994721,0.6606,0.227,4.42480,0.00000
335.00,4.42462,19.994226,-0.000173,19.994665,0.6610,0.228,4.42462,0.00000
336.00,4.42442,19.994209,-0.000173,19.994634,0.6615,0.228,4.42442,0.00000
337.00,4.42402,19.994141,-0.000175,19.994519,0.6619,0.228,4.42402,0.00000
338.00,4.42413,19.994216,-0.000176,19.994572,0.6623,0.228,4.42413,0.00000
339.00,4.42372,19.994244,-0.000178,19.994584,0.6628,0.228,4.42372,0.00000
340.00,4.42327,19.994311,-0.000176,19.994612,0.6632,0.228,4.42327,0.00000
341.00,4.42255,19.994330,-0.000176,19.994619,0.6637,0.228,4.42255,0.00000
342.00,4.42280,19.994424,-0.000174,19.994721,0.6641,0.228,4.42280,0.00000
343.00,4.42306,19.994356,-0.000174,19.994652,0.6646,0.228,4.42306,0.00000
344.00,4.42359,19.994381,-0.000170,19.994668,0.6650,0.228,4.42359,0.00000
345.00,4.42410,19.994486,-0.000168,19.994763,0.6655,0.228,4.42410,0.00000
346.00,4.42457,19.994493,-0.000164,19.994768,0.6659,0.228,4.42457,0.00000
347.00,4.42388,19.994472,-0.000163,19.994719,0.6664,0.228,4.42388,0.00000
348.00,4.42336,19.994548,-0.000165,19.994731,0.6668,0.228,4.42336,0.00000
349.00,4.42272,19.994555,-0.000168,19.994765,0.6672,0.228,4.42272,0.00000
350.00,4.42200,19.994445,-0.000173,19.994639,0.6676,0.229,4.42200,0.00000
351.00,4.42160,19.994598,-0.000175,19.994733,0.6680,0.229,4.42160,0.00000
352.00,4.42264,19.994639,-0.000178,19.994761,0.6684,0.229,4.42264,0.00000
353.00,4.42285,19.994597,-0.000180,19.994743,0.6688,0.230,4.42285,0.00000
354.00,4.42388,19.994556,-0.000182,19.994659,0.6692,0.230,4.42388,0.00000
355.00,4.42449,19.994628,-0.000181,19.994654,0.6697,0.230,4.42449,0.00000
356.00,4.42519,19.994591,-0.000186,19.994555,0.6701,0.230,4.42519,0.00000
357.00,4.42379,19.994652,-0.000183,19.994545,0.6705,0.230,4.42379,0.00000
358.00,4.42396,19.994837,-0.000178,19.994703,0.6710,0.230,4.42396,0.00000
359.00,4.42398,19.994970,-0.000176,19.994822,0.6714,0.230,4.42398,0.00000
360.00,4.42379,19.994999,-0.000173,19.994873,0.6718,0.230,4.42379,0.00000
@3,2.5000,5.0, 360.079000000002 
361.00,4.42371,19.994912,-0.000170,19.994794,0.6721,0.230,4.42371,0.00000
362.00,4.42444,19.995008,-0.000168,19.994909,0.6725,0.230,4.42444,0.00000
363.00,4.42376,19.994981,-0.000169,19.994852,0.6729,0.230,4.42376,0.00000
364.00,4.42293,19.994952,-0.000168,19.994752,0.6733,0.230,4.42293,0.00000
365.00,4.42067,19.995020,-0.000170,19.994813,0.6736,0.230,4.42067,0.00000
366.00,4.41640,19.995160,-0.000169,19.994955,0.6740,0.230,4.41640,0.00000
367.00,4.41083,19.995096,-0.000171,19.994854,0.6743,0.230,4.41083,0.00000
368.00,4.40477,19.995064,-0.000169,19.994794,0.6746,0.231,4.40477,0.00000
369.00,4.39741,19.995125,-0.000171,19.994859,0.6749,0.231,4.39741,0.00000
370.00,4.39130,19.995159,-0.000172,19.994879,0.6753,0.231,4.39130,0.00000
371.00,4.38702,19.995219,-0.000174,19.994844,0.6756,0.231,4.38702,0.00000
372.00,4.38393,19.995274,-0.000170,19.994842,0.6759,0.231,4.38393,0.00000
373.00,4.38128,19.995345,-0.000168,19.994916,0.6763,0.231,4.38128,0.00000
374.00,4.37945,19.995358,-0.000164,19.994951,0.6766,0.231,4.37945,0.00000
375.00,4.37734,19.995365,-0.000161,19.994926,0.6769,0.231,4.37734,0.00000
376.00,4.37513,19.995282,-0.000159,19.994893,0.6772,0.231,4.37513,0.00000
377.00,4.37232,19.995257,-0.000163,19.994933,0.6775,0.231,4.37232,0.00000
378.00,4.37088,19.995204,-0.000166,19.994885,0.6777,0.232,4.37088,0.00000
379.00,4.36951,19.995278,-0.000168,19.994881,0.6780,0.232,4.36951,0.00000
380.00,4.36815,19.995216,-0.000169,19.994787,0.6783,0.232,4.36815,0.00000
381.00,4.36727,19.995394,-0.000169,19.994887,0.6786,0.232,4.36727,0.00000
382.00,4.36781,19.995408,-0.000167,19.994838,0.6789,0.232,4.36781,0.00000
383.00,4.36785,19.995530,-0.000167,19.994887,0.6792,0.232,4.36785,0.00000
384.00,4.36905,19.995554,-0.000166,19.994902,0.6795,0.232,4.36905,0.00000
385.00,4.37086,19.995661,-0.000163,19.994990,0.6798,0.232,4.37086,0.00000
386.00,4.37267,19.995610,-0.000161,19.994956,0.6801,0.232,4.37267,0.00000
387.00,4.37388,19.995762,-0.000159,19.995093,0.6804,0.232,4.37388,0.00000
388.00,4.37497,19.995692,-0.000160,19.995042,0.6807,0.233,4.37497,0.00000
389.00,4.37623,19.995684,-0.000159,19.995036,0.6810,0.233,4.37623,0.00000
390.00,4.37851,19.995704,-0.000163,19.995024,0.6813,0.233,4.37851,0.00000
391.00,4.37971,19.995672,-0.000165,19.994929,0.6817,0.233,4.37971,0.00000
392.00,4.38115,19.995577,-0.000166,19.994790,0.6820,0.233,4.38115,0.00000
393.00,4.38128,19.995633,-0.000162,19.994832,0.6823,0.233,4.38128,0.00000
394.00,4.38157,19.995630,-0.000162,19.994812,0.6827,0.233,4.38157,0.00000
395.00,4.38215,19.995669,-0.000159,19.994813,0.6830,0.233,4.38215,0.00000
396.00,4.38295,19.995689,-0.000158,19.994851,0.6834,0.233,4.38295,0.00000
397.00,4.38365,19.995772,-0.000157,19.994920,0.6837,0.233,4.38365,0.00000
398.00,4.38540,19.995789,-0.000158,19.994893,0.6840,0.233,4.38540,0.00000
399.00,4.38606,19.995850,-0.000162,19.994879,0.6844,0.234,4.38606,0.00000
400.00,4.38530,19.995826,-0.000162,19.994837,0.6847,0.234,4.38530,0.00000
401.00,4.38622,19.995878,-0.000163,19.994846,0.6850,0.234,4.38622,0.00000
402.00,4.38686,19.995874,-0.000168,19.994834,0.6854,0.234,4.38686,0.00000
403.00,4.38777,19.995906,-0.000170,19.994823,0.6858,0.234,4.38777,0.00000
404.00,4.38980,19.995918,-0.000169,19.994825,0.6861,0.234,4.38980,0.00000
405.00,4.39160,19.995960,-0.000168,19.994862,0.6865,0.235,4.39160,0.00000
406.00,4.39230,19.995948,-0.000167,19.994869,0.6869,0.235,4.39230,0.00000
407.00,4.39299,19.995981,-0.000164,19.994867,0.6873,0.234,4.39299,0.00000
408.00,4.39325,19.996024,-0.000160,19.994886,0.6877,0.234,4.39325,0.00000
409.00,4.39404,19.996066,-0.000155,19.994978,0.6881,0.234,4.39404,0.00000
410.00,4.39476,19.996067,-0.000155,19.994970,0.6885,0.234,4.39476,0.00000
411.00,4.39584,19.996157,-0.000155,19.995003,0.6889,0.234,4.39584,0.00000
412.00,4.39702,19.996105,-0.000155,19.994943,0.6893,0.234,4.39702,0.00000
413.00,4.39896,19.996117,-0.000156,19.994962,0.6898,0.234,4.39896,0.00000
414.00,4.39942,19.996130,-0.000161,19.994868,0.6901,0.235,4.39942,0.00000
415.00,4.40015,19.996186,-0.000164,19.994911,0.6906,0.235,4.40015,0.00000
416.00,4.40045,19.996236,-0.000164,19.994954,0.6909,0.235,4.40045,0.00000
417.00,4.40037,19.996333,-0.000164,19.995016,0.6913,0.235,4.40037,0.00000
418.00,4.40024,19.996349,-0.000163,19.994960,0.6918,0.235,4.40024,0.00000
419.00,4.40038,19.996389,-0.000160,19.994978,0.6922,0.235,4.40038,0.00000
420.00,4.40148,19.996424,-0.000156,19.994987,0.6926,0.235,4.40148,0.00000
421.00,4.40173,19.996433,-0.000155,19.994978,0.6931,0.235,4.40173,0.00000
422.00,4.40235,19.996500,-0.000155,19.995020,0.6935,0.235,4.40235,0.00000
423.00,4.40238,19.996553,-0.000158,19.995118,0.6939,0.235,4.40238,0.00000
424.00,4.40291,19.996603,-0.000160,19.995184,0.6943,0.236,4.40291,0.00000
425.00,4.40314,19.996660,-0.000161,19.995218,0.6948,0.236,4.40314,0.00000
426.00,4.40367,19.996607,-0.000162,19.995146,0.6952,0.236,4.40367,0.00000
427.00,4.40377,19.996563,-0.000161,19.995055,0.6956,0.236,4.40377,0.00000
428.00,4.40477,19.996552,-0.000160,19.995008,0.6960,0.236,4.40477,0.00000
429.00,4.40520,19.996533,-0.000159,19.994983,0.6964,0.236,4.40520,0.00000
430.00,4.40495,19.996487,-0.000160,19.994935,0.6969,0.236,4.40495,0.00000
431.00,4.40528,19.996599,-0.000158,19.995022,0.6973,0.236,4.40528,0.00000
432.00,4.40676,19.996641,-0.000161,19.995121,0.6977,0.236,4.40676,0.00000
433.00,4.40774,19.996723,-0.000161,19.995177,0.6982,0.237,4.40774,0.00000
434.00,4.40780,19.996695,-0.000159,19.995118,0.6986,0.237,4.40780,0.00000
435.00,4.40871,19.996736,-0.000158,19.995091,0.6991,0.237,4.40871,0.00000
436.00,4.40903,19.996679,-0.000160,19.995044,0.6995,0.237,4.40903,0.00000
437.00,4.40875,19.996695,-0.000160,19.995003,0.7000,0.237,4.40875,0.00000
438.00,4.40877,19.996723,-0.000160,19.994969,0.7004,0.237,4.40877,0.00000
439.00,4.40940,19.996761,-0.000162,19.994968,0.7008,0.237,4.40940,0.00000
440.00,4.40927,19.996851,-0.000161,19.995015,0.7013,0.237,4.40927,0.00000
441.00,4.41006,19.996875,-0.000165,19.994974,0.7017,0.237,4.41006,0.00000
442.00,4.41053,19.996885,-0.000166,19.994926,0.7021,0.238,4.41053,0.00000
443.00,4.41095,19.996864,-0.000163,19.994931,0.7026,0.238,4.41095,0.00000
444.00,4.40971,19.996944,-0.000162,19.994979,0.7030,0.238,4.40971,0.00000
445.00,4.40940,19.996851,-0.000166,19.994894,0.7035,0.238,4.40940,0.00000
446.00,4.40938,19.996936,-0.000162,19.995006,0.7039,0.238,4.40938,0.00000
447.00,4.40962,19.996997,-0.000160,19.995059,0.7044,0.238,4.40962,0.00000
448.00,4.40952,19.997016,-0.000164,19.995020,0.7048,0.238,4.40952,0.00000
449.00,4.41133,19.997065,-0.000167,19.995004,0.7052,0.238,4.41133,0.00000
450.00,4.41145,19.997161,-0.000163,19.995062,0.7057,0.238,4.41145,0.00000
451.00,4.41133,19.997102,-0.000165,19.994943,0.7061,0.238,4.41133,0.00000
452.00,4.41168,19.997075,-0.000167,19.994892,0.7065,0.239,4.41168,0.00000
453.00,4.41148,19.997083,-0.000171,19.994887,0.7069,0.239,4.41148,0.00000
454.00,4.41115,19.997006,-0.000171,19.994901,0.7073,0.239,4.41115,0.00000
455.00,4.41156,19.997062,-0.000174,19.994976,0.7077,0.239,4.41156,0.00000
456.00,4.41113,19.997070,-0.000175,19.994974,0.7081,0.239,4.41113,0.00000
457.00,4.41028,19.997136,-0.000174,19.994996,0.7084,0.239,4.41028,0.00000
458.00,4.41037,19.997197,-0.000167,19.995014,0.7088,0.239,4.41037,0.00000
459.00,4.41088,19.997228,-0.000166,19.995014,0.7092,0.239,4.41088,0.00000
460.00,4.41081,19.997172,-0.000165,19.994931,0.7095,0.239,4.41081,0.00000
461.00,4.41127,19.997218,-0.000165,19.994924,0.7099,0.239,4.41127,0.00000
462.00,4.41234,19.997205,-0.000163,19.994936,0.7103,0.239,4.41234,0.00000
463.00,4.41278,19.997134,-0.000165,19.994894,0.7106,0.240,4.41278,0.00000
464.00,4.41226,19.997181,-0.000163,19.994872,0.7110,0.239,4.41226,0.00000
465.00,4.41308,19.997206,-0.000161,19.994871,0.7114,0.239,4.41308,0.00000
466.00,4.41316,19.997244,-0.000161,19.994922,0.7117,0.239,4.41316,0.00000
467.00,4.41183,19.997270,-0.000163,19.994926,0.7121,0.240,4.41183,0.00000
468.00,4.41161,19.997322,-0.000163,19.994983,0.7124,0.240,4.41161,0.00000
469.00,4.41188,19.997313,-0.000168,19.994965,0.7127,0.240,4.41188,0.00000
470.00,4.41119,19.997413,-0.000171,19.995024,0.7131,0.240,4.41119,0.00000
471.00,4.41109,19.997423,-0.000171,19.995026,0.7134,0.240,4.41109,0.00000
472.00,4.41215,19.997489,-0.000170,19.995083,0.7138,0.240,4.41215,0.00000
473.00,4.41227,19.997536,-0.000169,19.995063,0.7141,0.240,4.41227,0.00000
474.00,4.41229,19.997609,-0.000167,19.995119,0.7144,0.240,4.41229,0.00000
475.00,4.41352,19.997563,-0.000169,19.995087,0.7147,0.240,4.41352,0.00000
476.00,4.41421,19.997596,-0.000168,19.995117,0.7150,0.241,4.41421,0.00000
477.00,4.41429,19.997539,-0.000169,19.995032,0.7153,0.241,4.41429,0.00000
478.00,4.41370,19.997556,-0.000167,19.995045,0.7156,0.241,4.41370,0.00000
479.00,4.41330,19.997577,-0.000169,19.995076,0.7159,0.241,4.41330,0.00000
480.00,4.41202,19.997532,-0.000166,19.995054,0.7162,0.241,4.41202,0.00000
481.00,4.41186,19.997572,-0.000165,19.995058,0.7164,0.241,4.41186,0.00000
482.00,4.41093,19.997642,-0.000162,19.995083,0.7167,0.241,4.41093,0.00000
483.00,4.41128,19.997683,-0.000167,19.995109,0.7170,0.241,4.41128,0.00000
484.00,4.41028,19.997694,-0.000165,19.995054,0.7172,0.241,4.41028,0.00000
485.00,4.41130,19.997725,-0.000169,19.995048,0.7174,0.242,4.41130,0.00000
486.00,4.41208,19.997684,-0.000168,19.994978,0.7177,0.242,4.41208,0.00000
487.00,4.41329,19.997700,-0.000169,19.995014,0.7179,0.242,4.41329,0.00000
488.00,4.41319,19.997724,-0.000166,19.995012,0.7182,0.242,4.41319,0.00000
489.00,4.41477,19.997832,-0.000167,19.995048,0.7185,0.242,4.41477,0.00000
490.00,4.41418,19.997873,-0.000165,19.995037,0.7188,0.242,4.41418,0.00000
491.00,4.41351,19.998008,-0.000166,19.995115,0.7191,0.242,4.41351,0.00000
492.00,4.41296,19.998042,-0.000167,19.995105,0.7194,0.242,4.41296,0.00000
493.00,4.41408,19.998045,-0.000167,19.995148,0.7197,0.242,4.41408,0.00000
494.00,4.41416,19.998022,-0.000163,19.995164,0.7200,0.242,4.41416,0.00000
495.00,4.41414,19.998099,-0.000158,19.995184,0.7203,0.242,4.41414,0.00000
496.00,4.41318,19.998033,-0.000156,19.995151,0.7206,0.242,4.41318,0.00000
497.00,4.41273,19.997982,-0.000152,19.995083,0.7209,0.242,4.41273,0.00000
498.00,4.41222,19.997970,-0.000153,19.994953,0.7211,0.242,4.41222,0.00000
499.00,4.41241,19.997947,-0.000154,19.994911,0.7214,0.242,4.41241,0.00000
500.00,4.41290,19.997952,-0.000159,19.994914,0.7217,0.242,4.41290,0.00000
501.00,4.41368,19.998008,-0.000157,19.994927,0.7220,0.242,4.41368,0.00000
502.00,4.41400,19.998079,-0.000153,19.994960,0.7223,0.242,4.41400,0.00000
503.00,4.41356,19.998101,-0.000152,19.994998,0.7226,0.242,4.41356,0.00000
504.00,4.41283,19.998154,-0.000153,19.994986,0.7229,0.242,4.41283,0.00000
505.00,4.41255,19.998240,-0.000154,19.995077,0.7231,0.242,4.41255,0.00000
506.00,4.41150,19.998225,-0.000160,19.995054,0.7234,0.243,4.41150,0.00000
507.00,4.41174,19.998294,-0.000168,19.995132,0.7237,0.243,4.41174,0.00000
508.00,4.41159,19.998370,-0.000161,19.995161,0.7240,0.243,4.41159,0.00000
509.00,4.41163,19.998433,-0.000153,19.995250,0.7244,0.243,4.41163,0.00000
510.00,4.41171,19.998352,-0.000153,19.995129,0.7247,0.243,4.41171,0.00000
511.00,4.41366,19.998411,-0.000154,19.995130,0.7250,0.243,4.41366,0.00000
512.00,4.41437,19.998347,-0.000154,19.995014,0.7253,0.243,4.41437,0.00000
513.00,4.41554,19.998362,-0.000167,19.994976,0.7256,0.243,4.41554,0.00000
514.00,4.41667,19.998247,-0.000178,19.994826,0.7258,0.244,4.41667,0.00000
515.00,4.41721,19.998334,-0.000179,19.994861,0.7261,0.244,4.41721,0.00000
516.00,4.41710,19.998347,-0.000177,19.994865,0.7264,0.244,4.41710,0.00000
517.00,4.41705,19.998382,-0.000174,19.994893,0.7267,0.245,4.41705,0.00000
518.00,4.41697,19.998451,-0.000173,19.994955,0.7270,0.245,4.41697,0.00000
519.00,4.41635,19.998523,-0.000172,19.995000,0.7273,0.245,4.41635,0.00000
520.00,4.41627,19.998547,-0.000173,19.995000,0.7276,0.245,4.41627,0.00000
521.00,4.41705,19.998594,-0.000173,19.994992,0.7279,0.245,4.41705,0.00000
522.00,4.41616,19.998687,-0.000175,19.995055,0.7282,0.245,4.41616,0.00000
523.00,4.41543,19.998639,-0.000176,19.995009,0.7285,0.245,4.41543,0.00000
524.00,4.41551,19.998676,-0.000176,19.995040,0.7288,0.245,4.41551,0.00000
525.00,4.41520,19.998666,-0.000176,19.994983,0.7291,0.245,4.41520,0.00000
526.00,4.41413,19.998707,-0.000178,19.995019,0.7294,0.246,4.41413,0.00000
527.00,4.41464,19.998704,-0.000178,19.994969,0.7297,0.246,4.41464,0.00000
528.00,4.41484,19.998783,-0.000178,19.994967,0.7300,0.246,4.41484,0.00000
529.00,4.41551,19.998786,-0.000174,19.994935,0.7304,0.246,4.41551,0.00000
530.00,4.41618,19.998807,-0.000173,19.994939,0.7307,0.246,4.41618,0.00000
531.00,4.41644,19.998775,-0.000171,19.994880,0.7311,0.246,4.41644,0.00000
532.00,4.41659,19.998724,-0.000169,19.994757,0.7314,0.246,4.41659,0.00000
533.00,4.41669,19.998678,-0.000168,19.994721,0.7318,0.246,4.41669,0.00000
534.00,4.41522,19.998658,-0.000168,19.994651,0.7321,0.246,4.41522,0.00000
535.00,4.41409,19.998694,-0.000166,19.994692,0.7325,0.246,4.41409,0.00000
536.00,4.41401,19.998710,-0.000161,19.994700,0.7328,0.246,4.41401,0.00000
537.00,4.41498,19.998771,-0.000159,19.994783,0.7331,0.246,4.41498,0.00000
538.00,4.41470,19.998755,-0.000160,19.994727,0.7334,0.246,4.41470,0.00000
539.00,4.41565,19.998824,-0.000161,19.994783,0.7337,0.246,4.41565,0.00000
540.00,4.41452,19.998774,-0.000161,19.994684,0.7341,0.246,4.41452,0.00000
@4,2.5000,5.0, 540.054 
541.00,4.41393,19.998778,-0.000163,19.994664,0.7344,0.247,4.41393,0.00000
542.00,4.41247,19.998820,-0.000162,19.994676,0.7347,0.247,4.41247,0.00000
543.00,4.41312,19.998922,-0.000159,19.994770,0.7350,0.247,4.41312,0.00000
544.00,4.41370,19.998917,-0.000162,19.994730,0.7353,0.247,4.41370,0.00000
545.00,4.41538,19.998946,-0.000167,19.994801,0.7356,0.247,4.41538,0.00000
546.00,4.41546,19.998997,-0.000169,19.994795,0.7360,0.247,4.41546,0.00000
547.00,4.41446,19.998955,-0.000173,19.994723,0.7362,0.248,4.41446,0.00000
548.00,4.41200,19.999028,-0.000175,19.994678,0.7365,0.248,4.41200,0.00000
549.00,4.40744,19.999029,-0.000173,19.994617,0.7368,0.248,4.40744,0.00000
550.00,4.40279,19.999030,-0.000170,19.994534,0.7371,0.248,4.40279,0.00000
551.00,4.39890,19.999025,-0.000170,19.994542,0.7374,0.248,4.39890,0.00000
552.00,4.39534,19.999062,-0.000170,19.994564,0.7377,0.248,4.39534,0.00000
553.00,4.39119,19.998945,-0.000167,19.994521,0.7379,0.248,4.39119,0.00000
554.00,4.38869,19.999007,-0.000165,19.994565,0.7383,0.248,4.38869,0.00000
555.00,4.38633,19.999063,-0.000166,19.994608,0.7386,0.248,4.38633,0.00000
556.00,4.38327,19.999089,-0.000166,19.994630,0.7389,0.248,4.38327,0.00000
557.00,4.38016,19.999222,-0.000162,19.994745,0.7393,0.248,4.38016,0.00000
558.00,4.37755,19.999236,-0.000162,19.994758,0.7396,0.248,4.37755,0.00000
559.00,4.37572,19.999245,-0.000164,19.994784,0.7400,0.248,4.37572,0.00000
560.00,4.37482,19.999225,-0.000163,19.994764,0.7404,0.248,4.37482,0.00000
561.00,4.37364,19.999219,-0.000166,19.994665,0.7408,0.249,4.37364,0.00000
562.00,4.37381,19.999139,-0.000171,19.994544,0.7411,0.249,4.37381,0.00000
563.00,4.37513,19.999231,-0.000173,19.994592,0.7415,0.249,4.37513,0.00000
564.00,4.37556,19.999181,-0.000171,19.994548,0.7418,0.249,4.37556,0.00000
565.00,4.37526,19.999205,-0.000170,19.994538,0.7422,0.249,4.37526,0.00000
566.00,4.37601,19.999232,-0.000166,19.994579,0.7425,0.249,4.37601,0.00000
567.00,4.37607,19.999267,-0.000164,19.994619,0.7428,0.249,4.37607,0.00000
568.00,4.37585,19.999244,-0.000161,19.994562,0.7431,0.249,4.37585,0.00000
569.00,4.37608,19.999370,-0.000164,19.994660,0.7435,0.249,4.37608,0.00000
570.00,4.37788,19.999366,-0.000163,19.994645,0.7438,0.250,4.37788,0.00000
571.00,4.37882,19.999420,-0.000159,19.994668,0.7441,0.249,4.37882,0.00000
572.00,4.38017,19.999473,-0.000159,19.994658,0.7445,0.249,4.38017,0.00000
573.00,4.38191,19.999528,-0.000158,19.994674,0.7449,0.249,4.38191,0.00000
574.00,4.38370,19.999433,-0.000155,19.994539,0.7452,0.249,4.38370,0.00000
575.00,4.38433,19.999577,-0.000155,19.994636,0.7455,0.249,4.38433,0.00000
576.00,4.38540,19.999594,-0.000161,19.994661,0.7459,0.250,4.38540,0.00000
577.00,4.38573,19.999614,-0.000160,19.994692,0.7462,0.250,4.38573,0.00000
578.00,4.38559,19.999667,-0.000163,19.994739,0.7465,0.250,4.38559,0.00000
579.00,4.38483,19.999818,-0.000163,19.994835,0.7469,0.250,4.38483,0.00000
580.00,4.38489,19.999846,-0.000163,19.994819,0.7472,0.250,4.38489,0.00000
581.00,4.38491,19.999860,-0.000161,19.994788,0.7475,0.250,4.38491,0.00000
582.00,4.38503,19.999835,-0.000161,19.994743,0.7478,0.250,4.38503,0.00000
583.00,4.38518,19.999757,-0.000164,19.994669,0.7481,0.250,4.38518,0.00000
584.00,4.38682,19.999788,-0.000164,19.994720,0.7483,0.250,4.38682,0.00000
585.00,4.38745,19.999787,-0.000165,19.994802,0.7486,0.250,4.38745,0.00000
586.00,4.38735,19.999836,-0.000165,19.994853,0.7489,0.251,4.38735,0.00000
587.00,4.38825,19.999841,-0.000166,19.994846,0.7492,0.251,4.38825,0.00000
588.00,4.39016,19.999897,-0.000163,19.994920,0.7495,0.251,4.39016,0.00000
589.00,4.38929,19.999936,-0.000161,19.994951,0.7498,0.251,4.38929,0.00000
590.00,4.38944,19.999913,-0.000164,19.994861,0.7501,0.251,4.38944,0.00000
591.00,4.39084,20.000015,-0.000166,19.994879,0.7503,0.251,4.39084,0.00000
592.00,4.39223,20.000118,-0.000168,19.994929,0.7506,0.251,4.39223,0.00000
593.00,4.39146,20.000198,-0.000171,19.994959,0.7509,0.251,4.39146,0.00000
594.00,4.39301,20.000208,-0.000174,19.994945,0.7512,0.252,4.39301,0.00000
595.00,4.39383,20.000232,-0.000169,19.994919,0.7514,0.252,4.39383,0.00000
596.00,4.39415,20.000164,-0.000165,19.994887,0.7517,0.251,4.39415,0.00000
597.00,4.39366,20.000192,-0.000162,19.994919,0.7520,0.251,4.39366,0.00000
598.00,4.39419,20.000124,-0.000159,19.994819,0.7523,0.251,4.39419,0.00000
599.00,4.39413,20.000154,-0.000157,19.994789,0.7526,0.251,4.39413,0.00000
600.00,4.39476,20.000202,-0.000159,19.994749,0.7529,0.252,4.39476,0.00000
601.00,4.39600,20.000196,-0.000162,19.994680,0.7531,0.252,4.39600,0.00000
602.00,4.39705,20.000154,-0.000165,19.994536,0.7534,0.252,4.39705,0.00000
603.00,4.39752,20.000231,-0.000169,19.994556,0.7536,0.252,4.39752,0.00000
604.00,4.39862,20.000256,-0.000169,19.994565,0.7539,0.252,4.39862,0.00000
605.00,4.39932,20.000321,-0.000166,19.994618,0.7541,0.252,4.39932,0.00000
606.00,4.39845,20.000317,-0.000167,19.994569,0.7544,0.252,4.39845,0.00000
607.00,4.39921,20.000343,-0.000163,19.994651,0.7547,0.252,4.39921,0.00000
608.00,4.39962,20.000378,-0.000160,19.994665,0.7549,0.252,4.39962,0.00000
609.00,4.39911,20.000377,-0.000161,19.994658,0.7552,0.252,4.39911,0.00000
610.00,4.39876,20.000336,-0.000163,19.994606,0.7555,0.252,4.39876,0.00000
611.00,4.39977,20.000396,-0.000165,19.994690,0.7558,0.252,4.39977,0.00000
612.00,4.39882,20.000396,-0.000170,19.994636,0.7561,0.253,4.39882,0.00000
613.00,4.39938,20.000465,-0.000171,19.994654,0.7564,0.253,4.39938,0.00000
614.00,4.40009,20.000432,-0.000171,19.994558,0.7567,0.253,4.40009,0.00000
615.00,4.40021,20.000495,-0.000175,19.994581,0.7570,0.254,4.40021,0.00000
616.00,4.40032,20.000541,-0.000175,19.994576,0.7573,0.254,4.40032,0.00000
617.00,4.40057,20.000614,-0.000175,19.994624,0.7576,0.254,4.40057,0.00000
618.00,4.40104,20.000550,-0.000172,19.994568,0.7579,0.254,4.40104,0.00000
619.00,4.40173,20.000626,-0.000171,19.994631,0.7581,0.254,4.40173,0.00000
620.00,4.40264,20.000713,-0.000168,19.994704,0.7584,0.254,4.40264,0.00000
621.00,4.40304,20.000693,-0.000166,19.994666,0.7586,0.254,4.40304,0.00000
622.00,4.40433,20.000778,-0.000163,19.994718,0.7589,0.254,4.40433,0.00000
623.00,4.40557,20.000829,-0.000163,19.994752,0.7591,0.254,4.40557,0.00000
624.00,4.40494,20.000822,-0.000165,19.994705,0.7594,0.254,4.40494,0.00000
625.00,4.40446,20.000758,-0.000163,19.994694,0.7597,0.254,4.40446,0.00000
626.00,4.40449,20.000840,-0.000161,19.994763,0.7599,0.254,4.40449,0.00000
627.00,4.40380,20.000792,-0.000161,19.994706,0.7602,0.254,4.40380,0.00000
628.00,4.40221,20.000792,-0.000157,19.994681,0.7605,0.254,4.40221,0.00000
629.00,4.40290,20.000800,-0.000155,19.994748,0.7607,0.254,4.40290,0.00000
630.00,4.40391,20.000865,-0.000156,19.994762,0.7610,0.254,4.40391,0.00000
631.00,4.40377,20.000915,-0.000158,19.994790,0.7613,0.254,4.40377,0.00000
632.00,4.40350,20.000878,-0.000157,19.994806,0.7616,0.254,4.40350,0.00000
633.00,4.40364,20.000977,-0.000159,19.994884,0.7619,0.254,4.40364,0.00000
634.00,4.40379,20.001060,-0.000158,19.994908,0.7622,0.254,4.40379,0.00000
635.00,4.40345,20.001070,-0.000157,19.994909,0.7624,0.254,4.40345,0.00000
636.00,4.40365,20.001082,-0.000155,19.994915,0.7627,0.254,4.40365,0.00000
637.00,4.40448,20.001190,-0.000156,19.994938,0.7630,0.254,4.40448,0.00000
638.00,4.40518,20.001138,-0.000156,19.994892,0.7633,0.255,4.40518,0.00000
639.00,4.40500,20.001101,-0.000159,19.994846,0.7636,0.255,4.40500,0.00000
640.00,4.40557,20.001098,-0.000161,19.994821,0.7639,0.255,4.40557,0.00000
641.00,4.40557,20.001061,-0.000161,19.994817,0.7642,0.255,4.40557,0.00000
642.00,4.40516,20.001048,-0.000159,19.994807,0.7645,0.255,4.40516,0.00000
643.00,4.40573,20.001046,-0.000160,19.994779,0.7648,0.255,4.40573,0.00000
644.00,4.40646,20.001087,-0.000161,19.994825,0.7651,0.255,4.40646,0.00000
645.00,4.40592,20.001073,-0.000162,19.994766,0.7654,0.255,4.40592,0.00000
646.00,4.40580,20.001164,-0.000162,19.994782,0.7657,0.255,4.40580,0.00000
647.00,4.40620,20.001221,-0.000168,19.994800,0.7660,0.256,4.40620,0.00000
648.00,4.40584,20.001329,-0.000170,19.994869,0.7662,0.256,4.40584,0.00000
649.00,4.40610,20.001346,-0.000167,19.994831,0.7665,0.256,4.40610,0.00000
650.00,4.40632,20.001371,-0.000166,19.994888,0.7668,0.256,4.40632,0.00000
651.00,4.40664,20.001295,-0.000167,19.994818,0.7671,0.256,4.40664,0.00000
652.00,4.40676,20.001307,-0.000162,19.994831,0.7674,0.256,4.40676,0.00000
653.00,4.40676,20.001284,-0.000158,19.994806,0.7677,0.256,4.40676,0.00000
654.00,4.40558,20.001289,-0.000159,19.994798,0.7680,0.256,4.40558,0.00000
655.00,4.40545,20.001344,-0.000158,19.994834,0.7683,0.256,4.40545,0.00000
656.00,4.40553,20.001441,-0.000157,19.994841,0.7686,0.256,4.40553,0.00000
657.00,4.40551,20.001436,-0.000161,19.994834,0.7689,0.256,4.40551,0.00000
658.00,4.40613,20.001479,-0.000163,19.994828,0.7692,0.256,4.40613,0.00000
659.00,4.40700,20.001471,-0.000163,19.994792,0.7696,0.256,4.40700,0.00000
660.00,4.40713,20.001433,-0.000163,19.994699,0.7699,0.256,4.40713,0.00000
661.00,4.40672,20.001430,-0.000168,19.994688,0.7702,0.257,4.40672,0.00000
662.00,4.40661,20.001433,-0.000166,19.994634,0.7706,0.257,4.40661,0.00000
663.00,4.40615,20.001486,-0.000167,19.994648,0.7710,0.257,4.40615,0.00000
664.00,4.40682,20.001560,-0.000169,19.994684,0.7713,0.257,4.40682,0.00000
665.00,4.40784,20.001650,-0.000167,19.994798,0.7717,0.257,4.40784,0.00000
666.00,4.40917,20.001653,-0.000164,19.994834,0.7720,0.257,4.40917,0.00000
667.00,4.41015,20.001702,-0.000168,19.994887,0.7723,0.257,4.41015,0.00000
668.00,4.41086,20.001659,-0.000167,19.994838,0.7727,0.257,4.41086,0.00000
669.00,4.41037,20.001690,-0.000165,19.994829,0.7730,0.257,4.41037,0.00000
670.00,4.40993,20.001730,-0.000165,19.994740,0.7733,0.257,4.40993,0.00000
671.00,4.40946,20.001810,-0.000160,19.994748,0.7737,0.257,4.40946,0.00000
672.00,4.40893,20.001827,-0.000157,19.994720,0.7740,0.257,4.40893,0.00000
673.00,4.40812,20.001829,-0.000158,19.994702,0.7743,0.257,4.40812,0.00000
674.00,4.40782,20.001846,-0.000161,19.994672,0.7746,0.257,4.40782,0.00000
675.00,4.40805,20.001869,-0.000165,19.994695,0.7748,0.258,4.40805,0.00000
676.00,4.40739,20.001839,-0.000168,19.994701,0.7751,0.258,4.40739,0.00000
677.00,4.40692,20.001864,-0.000168,19.994696,0.7754,0.258,4.40692,0.00000
678.00,4.40772,20.001938,-0.000166,19.994802,0.7757,0.258,4.40772,0.00000
679.00,4.40841,20.001946,-0.000164,19.994874,0.7759,0.258,4.40841,0.00000
680.00,4.40719,20.001915,-0.000162,19.994908,0.7762,0.258,4.40719,0.00000
681.00,4.40783,20.001977,-0.000166,19.994937,0.7765,0.258,4.40783,0.00000
682.00,4.40864,20.001962,-0.000171,19.994898,0.7768,0.259,4.40864,0.00000
683.00,4.40804,20.001985,-0.000169,19.994820,0.7770,0.259,4.40804,0.00000
684.00,4.40753,20.001947,-0.000171,19.994724,0.7773,0.259,4.40753,0.00000
685.00,4.40835,20.002005,-0.000170,19.994684,0.7776,0.259,4.40835,0.00000
686.00,4.40823,20.002001,-0.000166,19.994628,0.7778,0.259,4.40823,0.00000
687.00,4.40839,20.002014,-0.000164,19.994649,0.7781,0.259,4.40839,0.00000
688.00,4.40855,20.001993,-0.000165,19.994704,0.7783,0.259,4.40855,0.00000
689.00,4.40843,20.002053,-0.000164,19.994777,0.7786,0.259,4.40843,0.00000
690.00,4.40853,20.001947,-0.000166,19.994749,0.7788,0.259,4.40853,0.00000
691.00,4.40839,20.001954,-0.000167,19.994757,0.7790,0.259,4.40839,0.00000
692.00,4.40784,20.001988,-0.000164,19.994763,0.7792,0.259,4.40784,0.00000
693.00,4.40714,20.002064,-0.000166,19.994779,0.7795,0.260,4.40714,0.00000
694.00,4.40754,20.002118,-0.000167,19.994818,0.7798,0.260,4.40754,0.00000
695.00,4.40724,20.002235,-0.000167,19.994864,0.7800,0.260,4.40724,0.00000
696.00,4.40733,20.002232,-0.000164,19.994831,0.7803,0.260,4.40733,0.00000
697.00,4.40717,20.002249,-0.000165,19.994836,0.7805,0.260,4.40717,0.00000
698.00,4.40744,20.002306,-0.000165,19.994834,0.7808,0.260,4.40744,0.00000
699.00,4.40701,20.002284,-0.000162,19.994712,0.7810,0.260,4.40701,0.00000
700.00,4.40692,20.002349,-0.000159,19.994717,0.7812,0.260,4.40692,0.00000
701.00,4.40662,20.002406,-0.000159,19.994716,0.7815,0.260,4.40662,0.00000
702.00,4.40685,20.002485,-0.000158,19.994708,0.7817,0.260,4.40685,0.00000
703.00,4.40674,20.002441,-0.000158,19.994668,0.7820,0.260,4.40674,0.00000
704.00,4.40742,20.002490,-0.000161,19.994755,0.7822,0.260,4.40742,0.00000
705.00,4.40770,20.002512,-0.000161,19.994764,0.7825,0.260,4.40770,0.00000
706.00,4.40784,20.002536,-0.000164,19.994805,0.7827,0.260,4.40784,0.00000
707.00,4.40792,20.002504,-0.000165,19.994783,0.7829,0.261,4.40792,0.00000
708.00,4.40782,20.002539,-0.000167,19.994797,0.7832,0.261,4.40782,0.00000
709.00,4.40659,20.002568,-0.000167,19.994774,0.7834,0.261,4.40659,0.00000
710.00,4.40544,20.002475,-0.000168,19.994678,0.7837,0.261,4.40544,0.00000
711.00,4.40591,20.002495,-0.000167,19.994621,0.7839,0.261,4.40591,0.00000
712.00,4.40676,20.002639,-0.000163,19.994725,0.7841,0.261,4.40676,0.00000
713.00,4.40710,20.002735,-0.000160,19.994737,0.7843,0.261,4.40710,0.00000
714.00,4.40769,20.002724,-0.000155,19.994730,0.7845,0.261,4.40769,0.00000
715.00,4.40891,20.002786,-0.000153,19.994766,0.7847,0.261,4.40891,0.00000
716.00,4.40806,20.002816,-0.000150,19.994771,0.7849,0.261,4.40806,0.00000
717.00,4.40644,20.002722,-0.000154,19.994696,0.7851,0.261,4.40644,0.00000
718.00,4.40628,20.002640,-0.000154,19.994625,0.7853,0.261,4.40628,0.00000
719.00,4.40699,20.002749,-0.000155,19.994719,0.7855,0.261,4.40699,0.00000
720.00,4.40683,20.002803,-0.000155,19.994758,0.7858,0.261,4.40683,0.00000
@5,2.5000,5.0, 720.051000000003 
721.00,4.40743,20.002870,-0.000158,19.994857,0.7860,0.261,4.40743,0.00000
722.00,4.40865,20.002936,-0.000159,19.994933,0.7862,0.262,4.40865,0.00000
723.00,4.40957,20.003017,-0.000157,19.995033,0.7864,0.262,4.40957,0.00000
724.00,4.41010,20.002966,-0.000158,19.994985,0.7866,0.262,4.41010,0.00000
725.00,4.41125,20.003015,-0.000160,19.994974,0.7868,0.262,4.41125,0.00000
726.00,4.41272,20.002933,-0.000160,19.994887,0.7869,0.262,4.41272,0.00000
727.00,4.41376,20.002920,-0.000162,19.994814,0.7871,0.262,4.41376,0.00000
728.00,4.41376,20.002927,-0.000166,19.994819,0.7873,0.262,4.41376,0.00000
729.00,4.41262,20.002985,-0.000167,19.994821,0.7875,0.262,4.41262,0.00000
730.00,4.40985,20.003020,-0.000168,19.994855,0.7877,0.262,4.40985,0.00000
731.00,4.40622,20.003055,-0.000168,19.994885,0.7879,0.263,4.40622,0.00000
732.00,4.40177,20.003113,-0.000165,19.994963,0.7881,0.263,4.40177,0.00000
733.00,4.39813,20.003139,-0.000165,19.994942,0.7884,0.263,4.39813,0.00000
734.00,4.39445,20.003177,-0.000166,19.994942,0.7887,0.263,4.39445,0.00000
735.00,4.39217,20.003187,-0.000168,19.994935,0.7890,0.263,4.39217,0.00000
736.00,4.39014,20.003239,-0.000169,19.994930,0.7892,0.263,4.39014,0.00000
737.00,4.38821,20.003286,-0.000169,19.994917,0.7895,0.263,4.38821,0.00000
738.00,4.38623,20.003319,-0.000169,19.994959,0.7897,0.263,4.38623,0.00000
739.00,4.38518,20.003333,-0.000170,19.994996,0.7900,0.264,4.38518,0.00000
740.00,4.38375,20.003323,-0.000167,19.994959,0.7902,0.263,4.38375,0.00000
741.00,4.38233,20.003355,-0.000162,19.994991,0.7905,0.263,4.38233,0.00000
742.00,4.38207,20.003349,-0.000159,19.994980,0.7907,0.263,4.38207,0.00000
743.00,4.38189,20.003398,-0.000155,19.994976,0.7910,0.263,4.38189,0.00000
744.00,4.38049,20.003388,-0.000152,19.994971,0.7912,0.263,4.38049,0.00000
745.00,4.38051,20.003408,-0.000155,19.995063,0.7915,0.263,4.38051,0.00000
746.00,4.38101,20.003502,-0.000156,19.995139,0.7917,0.263,4.38101,0.00000
747.00,4.38136,20.003526,-0.000159,19.995178,0.7920,0.264,4.38136,0.00000
748.00,4.38155,20.003479,-0.000161,19.995141,0.7922,0.264,4.38155,0.00000
749.00,4.38271,20.003554,-0.000159,19.995153,0.7924,0.264,4.38271,0.00000
750.00,4.38320,20.003583,-0.000158,19.995132,0.7926,0.264,4.38320,0.00000
751.00,4.38334,20.003465,-0.000157,19.995036,0.7928,0.264,4.38334,0.00000
752.00,4.38377,20.003484,-0.000159,19.995023,0.7930,0.264,4.38377,0.00000
753.00,4.38436,20.003551,-0.000159,19.995073,0.7933,0.264,4.38436,0.00000
754.00,4.38530,20.003487,-0.000165,19.995031,0.7935,0.265,4.38530,0.00000
755.00,4.38599,20.003468,-0.000166,19.995008,0.7937,0.265,4.38599,0.00000
756.00,4.38637,20.003481,-0.000167,19.995007,0.7940,0.265,4.38637,0.00000
757.00,4.38604,20.003453,-0.000166,19.994942,0.7942,0.265,4.38604,0.00000
758.00,4.38603,20.003408,-0.000165,19.994908,0.7944,0.265,4.38603,0.00000
759.00,4.38589,20.003456,-0.000163,19.994968,0.7947,0.265,4.38589,0.00000
760.00,4.38596,20.003541,-0.000159,19.995031,0.7949,0.265,4.38596,0.00000
761.00,4.38622,20.003589,-0.000158,19.995022,0.7951,0.265,4.38622,0.00000
762.00,4.38696,20.003606,-0.000158,19.995018,0.7954,0.265,4.38696,0.00000
763.00,4.38755,20.003629,-0.000158,19.995036,0.7956,0.265,4.38755,0.00000
764.00,4.38818,20.003649,-0.000157,19.994974,0.7958,0.265,4.38818,0.00000
765.00,4.38820,20.003647,-0.000159,19.994922,0.7960,0.265,4.38820,0.00000
766.00,4.38853,20.003711,-0.000160,19.994967,0.7963,0.265,4.38853,0.00000
767.00,4.38836,20.003746,-0.000161,19.994990,0.7964,0.265,4.38836,0.00000
768.00,4.38859,20.003784,-0.000163,19.994969,0.7966,0.265,4.38859,0.00000
769.00,4.38835,20.003786,-0.000165,19.994990,0.7968,0.265,4.38835,0.00000
770.00,4.38812,20.003769,-0.000168,19.994932,0.7970,0.266,4.38812,0.00000
771.00,4.38881,20.003803,-0.000169,19.994923,0.7972,0.266,4.38881,0.00000
772.00,4.39015,20.003838,-0.000169,19.994954,0.7974,0.266,4.39015,0.00000
773.00,4.39058,20.003809,-0.000168,19.994938,0.7976,0.266,4.39058,0.00000
774.00,4.39118,20.003899,-0.000166,19.994945,0.7978,0.266,4.39118,0.00000
775.00,4.39233,20.003971,-0.000163,19.995017,0.7981,0.266,4.39233,0.00000
776.00,4.39255,20.003969,-0.000163,19.995002,0.7983,0.266,4.39255,0.00000
777.00,4.39217,20.003994,-0.000160,19.994976,0.7985,0.266,4.39217,0.00000
778.00,4.39206,20.004108,-0.000163,19.994987,0.7987,0.266,4.39206,0.00000
779.00,4.39241,20.004136,-0.000164,19.995045,0.7989,0.266,4.39241,0.00000
780.00,4.39256,20.004182,-0.000164,19.995106,0.7991,0.266,4.39256,0.00000
781.00,4.39284,20.004154,-0.000165,19.995100,0.7993,0.267,4.39284,0.00000
782.00,4.39386,20.004235,-0.000162,19.995170,0.7995,0.267,4.39386,0.00000
783.00,4.39494,20.004223,-0.000160,19.995201,0.7996,0.267,4.39494,0.00000
784.00,4.39505,20.004214,-0.000160,19.995177,0.7998,0.267,4.39505,0.00000
785.00,4.39504,20.004184,-0.000161,19.995092,0.8000,0.267,4.39504,0.00000
786.00,4.39527,20.004187,-0.000161,19.995027,0.8002,0.267,4.39527,0.00000
787.00,4.39443,20.004177,-0.000164,19.994986,0.8003,0.267,4.39443,0.00000
788.00,4.39451,20.004228,-0.000160,19.994968,0.8005,0.267,4.39451,0.00000
789.00,4.39497,20.004209,-0.000161,19.994867,0.8006,0.267,4.39497,0.00000
790.00,4.39563,20.004260,-0.000161,19.994877,0.8008,0.267,4.39563,0.00000
791.00,4.39643,20.004318,-0.000160,19.994941,0.8010,0.267,4.39643,0.00000
792.00,4.39757,20.004336,-0.000160,19.994936,0.8012,0.267,4.39757,0.00000
793.00,4.39794,20.004373,-0.000163,19.995027,0.8014,0.267,4.39794,0.00000
794.00,4.39796,20.004381,-0.000163,19.995072,0.8016,0.267,4.39796,0.00000
795.00,4.39809,20.004289,-0.000158,19.994974,0.8018,0.267,4.39809,0.00000
796.00,4.39779,20.004385,-0.000156,19.995035,0.8020,0.267,4.39779,0.00000
797.00,4.39758,20.004364,-0.000159,19.995012,0.8022,0.267,4.39758,0.00000
798.00,4.39734,20.004357,-0.000158,19.994882,0.8024,0.267,4.39734,0.00000
799.00,4.39724,20.004434,-0.000161,19.994910,0.8026,0.268,4.39724,0.00000
800.00,4.39756,20.004513,-0.000166,19.994959,0.8027,0.268,4.39756,0.00000
801.00,4.39842,20.004474,-0.000167,19.994853,0.8029,0.268,4.39842,0.00000
802.00,4.39867,20.004504,-0.000165,19.994855,0.8031,0.268,4.39867,0.00000
803.00,4.39940,20.004483,-0.000167,19.994880,0.8033,0.268,4.39940,0.00000
804.00,4.40077,20.004476,-0.000167,19.994852,0.8035,0.268,4.40077,0.00000
805.00,4.40184,20.004558,-0.000164,19.994945,0.8037,0.268,4.40184,0.00000
806.00,4.40117,20.004617,-0.000164,19.995026,0.8038,0.268,4.40117,0.00000
807.00,4.40064,20.004670,-0.000166,19.995102,0.8040,0.268,4.40064,0.00000
808.00,4.39970,20.004726,-0.000167,19.995116,0.8041,0.268,4.39970,0.00000
809.00,4.39858,20.004808,-0.000167,19.995131,0.8042,0.269,4.39858,0.00000
810.00,4.39742,20.004788,-0.000168,19.995061,0.8043,0.269,4.39742,0.00000
811.00,4.39730,20.004831,-0.000171,19.995091,0.8045,0.269,4.39730,0.00000
812.00,4.39830,20.004836,-0.000171,19.995071,0.8046,0.269,4.39830,0.00000
813.00,4.40015,20.004816,-0.000169,19.995017,0.8048,0.269,4.40015,0.00000
814.00,4.40146,20.004849,-0.000167,19.995084,0.8050,0.269,4.40146,0.00000
815.00,4.40130,20.004939,-0.000165,19.995133,0.8051,0.269,4.40130,0.00000
816.00,4.40185,20.004961,-0.000163,19.995112,0.8053,0.269,4.40185,0.00000
817.00,4.40233,20.005000,-0.000160,19.995013,0.8055,0.269,4.40233,0.00000
818.00,4.40154,20.005031,-0.000161,19.995014,0.8056,0.269,4.40154,0.00000
819.00,4.40047,20.004975,-0.000160,19.994902,0.8058,0.269,4.40047,0.00000
820.00,4.40059,20.004946,-0.000163,19.994885,0.8059,0.270,4.40059,0.00000
821.00,4.40001,20.004956,-0.000162,19.994865,0.8060,0.270,4.40001,0.00000
822.00,4.39864,20.004949,-0.000165,19.994894,0.8062,0.270,4.39864,0.00000
823.00,4.39878,20.004967,-0.000166,19.994918,0.8064,0.270,4.39878,0.00000
824.00,4.40010,20.005007,-0.000167,19.994947,0.8065,0.270,4.40010,0.00000
825.00,4.40138,20.005023,-0.000161,19.994910,0.8067,0.270,4.40138,0.00000
826.00,4.40221,20.005049,-0.000159,19.994941,0.8070,0.270,4.40221,0.00000
827.00,4.40300,20.005143,-0.000158,19.995052,0.8072,0.270,4.40300,0.00000
828.00,4.40164,20.005188,-0.000155,19.995038,0.8074,0.270,4.40164,0.00000
829.00,4.40102,20.005272,-0.000154,19.995069,0.8075,0.270,4.40102,0.00000
830.00,4.40020,20.005314,-0.000157,19.995035,0.8077,0.270,4.40020,0.00000
831.00,4.39980,20.005355,-0.000156,19.994997,0.8079,0.270,4.39980,0.00000
832.00,4.39902,20.005357,-0.000154,19.994879,0.8081,0.270,4.39902,0.00000
833.00,4.40057,20.005385,-0.000155,19.994918,0.8083,0.270,4.40057,0.00000
834.00,4.40017,20.005279,-0.000157,19.994827,0.8085,0.270,4.40017,0.00000
835.00,4.39973,20.005310,-0.000157,19.994863,0.8087,0.270,4.39973,0.00000
836.00,4.40065,20.005294,-0.000158,19.994886,0.8089,0.270,4.40065,0.00000
837.00,4.40224,20.005218,-0.000163,19.994864,0.8091,0.271,4.40224,0.00000
838.00,4.40173,20.005201,-0.000163,19.994840,0.8093,0.271,4.40173,0.00000
839.00,4.40207,20.005214,-0.000159,19.994833,0.8096,0.271,4.40207,0.00000
840.00,4.40255,20.005257,-0.000157,19.994888,0.8098,0.271,4.40255,0.00000
841.00,4.40240,20.005272,-0.000156,19.994857,0.8101,0.271,4.40240,0.00000
842.00,4.40229,20.005314,-0.000155,19.994904,0.8103,0.271,4.40229,0.00000
843.00,4.40225,20.005485,-0.000156,19.995046,0.8106,0.271,4.40225,0.00000
844.00,4.40139,20.005587,-0.000161,19.995112,0.8108,0.271,4.40139,0.00000
845.00,4.40154,20.005573,-0.000162,19.995094,0.8110,0.271,4.40154,0.00000
846.00,4.40124,20.005638,-0.000159,19.995114,0.8113,0.271,4.40124,0.00000
847.00,4.40076,20.005673,-0.000157,19.995101,0.8115,0.271,4.40076,0.00000
848.00,4.40139,20.005613,-0.000159,19.994973,0.8118,0.271,4.40139,0.00000
849.00,4.40266,20.005660,-0.000157,19.995004,0.8120,0.271,4.40266,0.00000
850.00,4.40330,20.005645,-0.000161,19.995001,0.8123,0.272,4.40330,0.00000
851.00,4.40311,20.005603,-0.000165,19.994984,0.8125,0.272,4.40311,0.00000
852.00,4.40380,20.005651,-0.000168,19.995007,0.8128,0.272,4.40380,0.00000
853.00,4.40368,20.005668,-0.000168,19.995052,0.8131,0.272,4.40368,0.00000
854.00,4.40338,20.005613,-0.000167,19.994989,0.8133,0.272,4.40338,0.00000
855.00,4.40346,20.005673,-0.000165,19.995009,0.8136,0.272,4.40346,0.00000
856.00,4.40404,20.005725,-0.000164,19.995040,0.8139,0.272,4.40404,0.00000
857.00,4.40271,20.005674,-0.000162,19.995021,0.8141,0.272,4.40271,0.00000
858.00,4.40267,20.005659,-0.000161,19.994972,0.8144,0.272,4.40267,0.00000
859.00,4.40252,20.005753,-0.000160,19.995063,0.8146,0.273,4.40252,0.00000
860.00,4.40203,20.005739,-0.000160,19.995041,0.8149,0.273,4.40203,0.00000
861.00,4.40141,20.005707,-0.000161,19.994977,0.8152,0.273,4.40141,0.00000
862.00,4.40221,20.005809,-0.000164,19.995013,0.8155,0.273,4.40221,0.00000
863.00,4.40299,20.005814,-0.000164,19.995029,0.8158,0.273,4.40299,0.00000
864.00,4.40351,20.005775,-0.000167,19.994960,0.8161,0.273,4.40351,0.00000
865.00,4.40348,20.005790,-0.000164,19.994930,0.8163,0.273,4.40348,0.00000
866.00,4.40355,20.005843,-0.000163,19.994980,0.8166,0.273,4.40355,0.00000
867.00,4.40335,20.005900,-0.000159,19.995013,0.8169,0.273,4.40335,0.00000
868.00,4.40228,20.006015,-0.000157,19.995089,0.8172,0.273,4.40228,0.00000
869.00,4.40210,20.006044,-0.000156,19.995055,0.8175,0.273,4.40210,0.00000
870.00,4.40167,20.006128,-0.000157,19.995110,0.8178,0.273,4.40167,0.00000
871.00,4.40127,20.006144,-0.000157,19.995100,0.8181,0.273,4.40127,0.00000
872.00,4.40121,20.006093,-0.000161,19.995042,0.8184,0.274,4.40121,0.00000
873.00,4.40116,20.006018,-0.000158,19.994950,0.8187,0.274,4.40116,0.00000
874.00,4.40079,20.006068,-0.000156,19.995002,0.8190,0.274,4.40079,0.00000
875.00,4.40123,20.006059,-0.000160,19.994940,0.8193,0.274,4.40123,0.00000
876.00,4.40106,20.006120,-0.000159,19.994949,0.8197,0.274,4.40106,0.00000
877.00,4.40145,20.006201,-0.000160,19.994983,0.8200,0.274,4.40145,0.00000
878.00,4.40191,20.006255,-0.000161,19.995015,0.8203,0.274,4.40191,0.00000
879.00,4.40199,20.006308,-0.000159,19.995046,0.8206,0.274,4.40199,0.00000
880.00,4.40198,20.006383,-0.000158,19.995119,0.8209,0.274,4.40198,0.00000
881.00,4.40245,20.006370,-0.000160,19.995133,0.8213,0.274,4.40245,0.00000
882.00,4.40121,20.006329,-0.000160,19.995093,0.8216,0.275,4.40121,0.00000
883.00,4.40128,20.006363,-0.000160,19.995048,0.8219,0.275,4.40128,0.00000
884.00,4.40111,20.006303,-0.000162,19.994978,0.8223,0.275,4.40111,0.00000
885.00,4.40087,20.006306,-0.000162,19.994977,0.8226,0.275,4.40087,0.00000
886.00,4.40115,20.006292,-0.000161,19.994943,0.8229,0.275,4.40115,0.00000
887.00,4.40218,20.006359,-0.000159,19.994961,0.8232,0.275,4.40218,0.00000
888.00,4.40177,20.006314,-0.000161,19.994923,0.8236,0.275,4.40177,0.00000
889.00,4.40192,20.006403,-0.000162,19.994970,0.8239,0.275,4.40192,0.00000
890.00,4.40163,20.006394,-0.000161,19.994937,0.8242,0.275,4.40163,0.00000
891.00,4.40071,20.006530,-0.000156,19.995027,0.8245,0.275,4.40071,0.00000
892.00,4.39970,20.006514,-0.000154,19.995017,0.8248,0.275,4.39970,0.00000
893.00,4.39913,20.006579,-0.000152,19.995088,0.8251,0.275,4.39913,0.00000
894.00,4.39900,20.006593,-0.000151,19.995088,0.8254,0.275,4.39900,0.00000
895.00,4.39977,20.006678,-0.000150,19.995167,0.8257,0.275,4.39977,0.00000
896.00,4.40041,20.006643,-0.000154,19.995137,0.8261,0.275,4.40041,0.00000
897.00,4.40071,20.006620,-0.000155,19.995102,0.8264,0.275,4.40071,0.00000
898.00,4.40057,20.006667,-0.000159,19.995093,0.8267,0.276,4.40057,0.00000
899.00,4.40075,20.006691,-0.000161,19.995082,0.8270,0.276,4.40075,0.00000
900.00,4.39989,20.006676,-0.000162,19.995052,0.8274,0.276,4.39989,0.00000
@6,2.5000,5.0, 900.105999999996 
901.00,4.40044,20.006659,-0.000161,19.994986,0.8277,0.276,4.40044,0.00000
902.00,4.40208,20.006746,-0.000159,19.995006,0.8281,0.276,4.40208,0.00000
903.00,4.40334,20.006793,-0.000155,19.995028,0.8284,0.276,4.40334,0.00000
904.00,4.40554,20.006841,-0.000152,19.995086,0.8288,0.276,4.40554,0.00000
905.00,4.40854,20.006772,-0.000153,19.994988,0.8291,0.276,4.40854,0.00000
906.00,4.41010,20.006822,-0.000153,19.995029,0.8295,0.276,4.41010,0.00000
907.00,4.41151,20.006841,-0.000156,19.995050,0.8298,0.276,4.41151,0.00000
908.00,4.41284,20.006794,-0.000158,19.994996,0.8302,0.276,4.41284,0.00000
909.00,4.41089,20.006789,-0.000162,19.994969,0.8305,0.277,4.41089,0.00000
910.00,4.40792,20.006837,-0.000164,19.995002,0.8309,0.277,4.40792,0.00000
911.00,4.40501,20.006842,-0.000165,19.994941,0.8312,0.277,4.40501,0.00000
912.00,4.40134,20.006823,-0.000166,19.994860,0.8316,0.277,4.40134,0.00000
913.00,4.39729,20.006804,-0.000167,19.994845,0.8320,0.277,4.39729,0.00000
914.00,4.39455,20.006716,-0.000164,19.994737,0.8324,0.277,4.39455,0.00000
915.00,4.39279,20.006736,-0.000164,19.994726,0.8327,0.277,4.39279,0.00000
916.00,4.39051,20.006724,-0.000162,19.994722,0.8331,0.277,4.39051,0.00000
917.00,4.38815,20.006775,-0.000160,19.994794,0.8334,0.277,4.38815,0.00000
918.00,4.38664,20.006819,-0.000161,19.994868,0.8338,0.278,4.38664,0.00000
919.00,4.38460,20.006967,-0.000161,19.995020,0.8341,0.278,4.38460,0.00000
920.00,4.38215,20.007090,-0.000159,19.995102,0.8344,0.278,4.38215,0.00000
921.00,4.38069,20.007044,-0.000157,19.995104,0.8348,0.278,4.38069,0.00000
922.00,4.37965,20.007081,-0.000154,19.995159,0.8351,0.278,4.37965,0.00000
923.00,4.37888,20.007171,-0.000150,19.995169,0.8355,0.277,4.37888,0.00000
924.00,4.37976,20.007141,-0.000152,19.995114,0.8359,0.278,4.37976,0.00000
925.00,4.37952,20.007099,-0.000151,19.995113,0.8362,0.278,4.37952,0.00000
926.00,4.37976,20.007135,-0.000153,19.995085,0.8366,0.278,4.37976,0.00000
927.00,4.37977,20.007154,-0.000151,19.995084,0.8369,0.278,4.37977,0.00000
928.00,4.37975,20.007145,-0.000151,19.995100,0.8372,0.278,4.37975,0.00000
929.00,4.37877,20.007168,-0.000147,19.995089,0.8375,0.277,4.37877,0.00000
930.00,4.37950,20.007192,-0.000150,19.995012,0.8378,0.278,4.37950,0.00000
931.00,4.37976,20.007315,-0.000150,19.995091,0.8382,0.278,4.37976,0.00000
932.00,4.38019,20.007296,-0.000153,19.995022,0.8385,0.278,4.38019,0.00000
933.00,4.38064,20.007330,-0.000153,19.994977,0.8389,0.278,4.38064,0.00000
934.00,4.38095,20.007324,-0.000154,19.994923,0.8392,0.278,4.38095,0.00000
935.00,4.38134,20.007378,-0.000153,19.994981,0.8395,0.278,4.38134,0.00000
936.00,4.38255,20.007389,-0.000156,19.994961,0.8398,0.278,4.38255,0.00000
937.00,4.38205,20.007462,-0.000157,19.994962,0.8401,0.279,4.38205,0.00000
938.00,4.38189,20.007456,-0.000157,19.994905,0.8404,0.279,4.38189,0.00000
939.00,4.38227,20.007511,-0.000157,19.994923,0.8406,0.279,4.38227,0.00000
940.00,4.38193,20.007505,-0.000157,19.994845,0.8409,0.279,4.38193,0.00000
941.00,4.38071,20.007482,-0.000158,19.994857,0.8412,0.279,4.38071,0.00000
942.00,4.38253,20.007554,-0.000157,19.994956,0.8414,0.279,4.38253,0.00000
943.00,4.38271,20.007675,-0.000157,19.995084,0.8417,0.279,4.38271,0.00000
944.00,4.38280,20.007733,-0.000156,19.995116,0.8419,0.279,4.38280,0.00000
945.00,4.38373,20.007738,-0.000157,19.995144,0.8421,0.279,4.38373,0.00000
946.00,4.38415,20.007789,-0.000155,19.995168,0.8424,0.279,4.38415,0.00000
947.00,4.38394,20.007699,-0.000158,19.995068,0.8426,0.279,4.38394,0.00000
948.00,4.38519,20.007558,-0.000158,19.994953,0.8428,0.280,4.38519,0.00000
949.00,4.38610,20.007544,-0.000160,19.995020,0.8430,0.280,4.38610,0.00000
950.00,4.38633,20.007584,-0.000159,19.995048,0.8432,0.280,4.38633,0.00000
951.00,4.38653,20.007658,-0.000159,19.995071,0.8434,0.280,4.38653,0.00000
952.00,4.38673,20.007754,-0.000155,19.995122,0.8436,0.280,4.38673,0.00000
953.00,4.38653,20.007856,-0.000155,19.995153,0.8438,0.280,4.38653,0.00000
954.00,4.38688,20.007840,-0.000155,19.995085,0.8440,0.280,4.38688,0.00000
955.00,4.38672,20.007805,-0.000156,19.995050,0.8441,0.280,4.38672,0.00000
956.00,4.38699,20.007823,-0.000156,19.995032,0.8443,0.280,4.38699,0.00000
957.00,4.38765,20.007847,-0.000159,19.995079,0.8444,0.280,4.38765,0.00000
958.00,4.38735,20.007844,-0.000159,19.995124,0.8445,0.280,4.38735,0.00000
959.00,4.38720,20.007951,-0.000160,19.995170,0.8447,0.280,4.38720,0.00000
960.00,4.38746,20.008010,-0.000158,19.995178,0.8448,0.280,4.38746,0.00000
961.00,4.38877,20.007973,-0.000159,19.995162,0.8449,0.280,4.38877,0.00000
962.00,4.38903,20.007975,-0.000160,19.995156,0.8450,0.280,4.38903,0.00000
963.00,4.39000,20.008037,-0.000160,19.995138,0.8451,0.281,4.39000,0.00000
964.00,4.38974,20.008055,-0.000159,19.995146,0.8452,0.281,4.38974,0.00000
965.00,4.38948,20.008072,-0.000158,19.995176,0.8453,0.281,4.38948,0.00000
966.00,4.38843,20.008077,-0.000159,19.995193,0.8454,0.281,4.38843,0.00000
967.00,4.38800,20.008106,-0.000159,19.995170,0.8455,0.281,4.38800,0.00000
968.00,4.38691,20.008098,-0.000159,19.995172,0.8456,0.281,4.38691,0.00000
969.00,4.38709,20.008117,-0.000157,19.995178,0.8457,0.281,4.38709,0.00000
970.00,4.38796,20.008192,-0.000157,19.995261,0.8457,0.281,4.38796,0.00000
971.00,4.38914,20.008229,-0.000155,19.995188,0.8458,0.281,4.38914,0.00000
972.00,4.38925,20.008242,-0.000155,19.995151,0.8459,0.281,4.38925,0.00000
973.00,4.38940,20.008345,-0.000155,19.995194,0.8460,0.281,4.38940,0.00000
974.00,4.38982,20.008315,-0.000159,19.995114,0.8461,0.281,4.38982,0.00000
975.00,4.39011,20.008336,-0.000158,19.995032,0.8462,0.281,4.39011,0.00000
976.00,4.39053,20.008367,-0.000160,19.995072,0.8462,0.281,4.39053,0.00000
977.00,4.39092,20.008357,-0.000156,19.995074,0.8463,0.281,4.39092,0.00000
978.00,4.39162,20.008285,-0.000156,19.995083,0.8464,0.281,4.39162,0.00000
979.00,4.39097,20.008270,-0.000157,19.995137,0.8465,0.282,4.39097,0.00000
980.00,4.39035,20.008222,-0.000159,19.995150,0.8466,0.282,4.39035,0.00000
981.00,4.38963,20.008272,-0.000159,19.995189,0.8468,0.282,4.38963,0.00000
982.00,4.38969,20.008282,-0.000163,19.995178,0.8469,0.282,4.38969,0.00000
983.00,4.39054,20.008311,-0.000160,19.995113,0.8470,0.282,4.39054,0.00000
984.00,4.39172,20.008305,-0.000156,19.995011,0.8471,0.282,4.39172,0.00000
985.00,4.39209,20.008400,-0.000157,19.995022,0.8472,0.282,4.39209,0.00000
986.00,4.39153,20.008390,-0.000158,19.994966,0.8473,0.282,4.39153,0.00000
987.00,4.39089,20.008496,-0.000156,19.995040,0.8474,0.282,4.39089,0.00000
988.00,4.39108,20.008572,-0.000157,19.995032,0.8475,0.282,4.39108,0.00000
989.00,4.39217,20.008670,-0.000159,19.995087,0.8476,0.282,4.39217,0.00000
990.00,4.39317,20.008683,-0.000158,19.995074,0.8477,0.282,4.39317,0.00000
991.00,4.39325,20.008752,-0.000158,19.995108,0.8478,0.282,4.39325,0.00000
992.00,4.39317,20.008648,-0.000162,19.995007,0.8479,0.283,4.39317,0.00000
993.00,4.39344,20.008627,-0.000162,19.995018,0.8480,0.283,4.39344,0.00000
994.00,4.39239,20.008640,-0.000159,19.995061,0.8481,0.283,4.39239,0.00000
995.00,4.39184,20.008560,-0.000160,19.995019,0.8482,0.283,4.39184,0.00000
996.00,4.39278,20.008522,-0.000158,19.995057,0.8483,0.283,4.39278,0.00000
997.00,4.39375,20.008611,-0.000155,19.995166,0.8484,0.283,4.39375,0.00000
998.00,4.39322,20.008522,-0.000156,19.995117,0.8485,0.283,4.39322,0.00000
999.00,4.39262,20.008531,-0.000160,19.995115,0.8486,0.283,4.39262,0.00000
1000.00,4.39242,20.008569,-0.000161,19.995083,0.8488,0.283,4.39242,0.00000
1001.00,4.39260,20.008586,-0.000161,19.995048,0.8489,0.284,4.39260,0.00000
1002.00,4.39317,20.008519,-0.000161,19.994925,0.8490,0.284,4.39317,0.00000
1003.00,4.39313,20.008588,-0.000159,19.994913,0.8491,0.284,4.39313,0.00000
1004.00,4.39373,20.008590,-0.000156,19.994867,0.8492,0.284,4.39373,0.00000
1005.00,4.39355,20.008637,-0.000156,19.994898,0.8493,0.284,4.39355,0.00000
1006.00,4.39295,20.008698,-0.000153,19.994925,0.8495,0.284,4.39295,0.00000
1007.00,4.39237,20.008795,-0.000150,19.994977,0.8496,0.284,4.39237,0.00000
1008.00,4.39241,20.008862,-0.000153,19.995065,0.8497,0.284,4.39241,0.00000
1009.00,4.39271,20.008889,-0.000154,19.995095,0.8498,0.284,4.39271,0.00000
1010.00,4.39340,20.008915,-0.000154,19.995140,0.8499,0.284,4.39340,0.00000
1011.00,4.39389,20.008939,-0.000153,19.995141,0.8500,0.284,4.39389,0.00000
1012.00,4.39302,20.008940,-0.000157,19.995131,0.8501,0.284,4.39302,0.00000
1013.00,4.39266,20.008948,-0.000154,19.995063,0.8503,0.284,4.39266,0.00000
1014.00,4.39269,20.009012,-0.000154,19.995082,0.8504,0.284,4.39269,0.00000
1015.00,4.39181,20.009023,-0.000150,19.995072,0.8506,0.284,4.39181,0.00000
1016.00,4.39154,20.008963,-0.000153,19.995010,0.8507,0.284,4.39154,0.00000
1017.00,4.39316,20.009015,-0.000150,19.995067,0.8509,0.284,4.39316,0.00000
1018.00,4.39387,20.009077,-0.000152,19.995123,0.8510,0.284,4.39387,0.00000
1019.00,4.39387,20.009021,-0.000148,19.995062,0.8511,0.284,4.39387,0.00000
1020.00,4.39490,20.009031,-0.000154,19.995008,0.8513,0.285,4.39490,0.00000
1021.00,4.39484,20.009123,-0.000154,19.995066,0.8514,0.285,4.39484,0.00000
1022.00,4.39432,20.009108,-0.000156,19.995007,0.8516,0.285,4.39432,0.00000
1023.00,4.39426,20.009124,-0.000156,19.994959,0.8517,0.285,4.39426,0.00000
1024.00,4.39478,20.009242,-0.000158,19.994971,0.8519,0.285,4.39478,0.00000
1025.00,4.39503,20.009303,-0.000155,19.995005,0.8520,0.285,4.39503,0.00000
1026.00,4.39625,20.009265,-0.000160,19.994895,0.8521,0.285,4.39625,0.00000
1027.00,4.39718,20.009344,-0.000157,19.994923,0.8523,0.285,4.39718,0.00000
1028.00,4.39716,20.009358,-0.000159,19.994938,0.8524,0.285,4.39716,0.00000
1029.00,4.39609,20.009260,-0.000159,19.994872,0.8526,0.286,4.39609,0.00000
1030.00,4.39539,20.009275,-0.000159,19.994891,0.8527,0.286,4.39539,0.00000
1031.00,4.39497,20.009373,-0.000159,19.994990,0.8529,0.286,4.39497,0.00000
1032.00,4.39467,20.009402,-0.000161,19.994984,0.8531,0.286,4.39467,0.00000
1033.00,4.39526,20.009456,-0.000161,19.995026,0.8532,0.286,4.39526,0.00000
1034.00,4.39514,20.009517,-0.000161,19.995122,0.8534,0.286,4.39514,0.00000
1035.00,4.39491,20.009554,-0.000161,19.995105,0.8536,0.286,4.39491,0.00000
1036.00,4.39461,20.009517,-0.000158,19.995047,0.8538,0.286,4.39461,0.00000
1037.00,4.39330,20.009573,-0.000156,19.995129,0.8540,0.286,4.39330,0.00000
1038.00,4.39238,20.009563,-0.000152,19.995117,0.8542,0.286,4.39238,0.00000
1039.00,4.39303,20.009591,-0.000154,19.995104,0.8545,0.286,4.39303,0.00000
1040.00,4.39362,20.009567,-0.000154,19.995088,0.8547,0.286,4.39362,0.00000
1041.00,4.39344,20.009525,-0.000156,19.995037,0.8549,0.286,4.39344,0.00000
1042.00,4.39359,20.009428,-0.000156,19.994923,0.8551,0.286,4.39359,0.00000
1043.00,4.39385,20.009481,-0.000157,19.994948,0.8553,0.287,4.39385,0.00000
1044.00,4.39362,20.009538,-0.000155,19.994943,0.8555,0.286,4.39362,0.00000
1045.00,4.39306,20.009585,-0.000154,19.994952,0.8557,0.286,4.39306,0.00000
1046.00,4.39339,20.009692,-0.000154,19.995060,0.8559,0.287,4.39339,0.00000
1047.00,4.39418,20.009711,-0.000156,19.995057,0.8561,0.287,4.39418,0.00000
1048.00,4.39445,20.009635,-0.000157,19.994926,0.8562,0.287,4.39445,0.00000
1049.00,4.39576,20.009642,-0.000161,19.994918,0.8564,0.287,4.39576,0.00000
1050.00,4.39617,20.009633,-0.000165,19.994844,0.8566,0.287,4.39617,0.00000
1051.00,4.39642,20.009672,-0.000167,19.994783,0.8568,0.288,4.39642,0.00000
1052.00,4.39669,20.009743,-0.000167,19.994798,0.8570,0.288,4.39669,0.00000
1053.00,4.39618,20.009731,-0.000168,19.994789,0.8572,0.288,4.39618,0.00000
1054.00,4.39465,20.009745,-0.000166,19.994765,0.8573,0.288,4.39465,0.00000
1055.00,4.39410,20.009793,-0.000162,19.994830,0.8575,0.288,4.39410,0.00000
1056.00,4.39338,20.009785,-0.000159,19.994821,0.8577,0.288,4.39338,0.00000
1057.00,4.39334,20.009796,-0.000160,19.994825,0.8579,0.288,4.39334,0.00000
1058.00,4.39365,20.009849,-0.000158,19.994813,0.8580,0.288,4.39365,0.00000
1059.00,4.39404,20.009847,-0.000157,19.994812,0.8582,0.288,4.39404,0.00000
1060.00,4.39450,20.009858,-0.000154,19.994817,0.8583,0.288,4.39450,0.00000
1061.00,4.39513,20.009829,-0.000154,19.994802,0.8585,0.288,4.39513,0.00000
1062.00,4.39525,20.009882,-0.000153,19.994824,0.8586,0.288,4.39525,0.00000
1063.00,4.39533,20.009947,-0.000154,19.994941,0.8588,0.288,4.39533,0.00000
1064.00,4.39518,20.010011,-0.000156,19.995006,0.8590,0.288,4.39518,0.00000
1065.00,4.39466,20.010061,-0.000160,19.995078,0.8591,0.288,4.39466,0.00000
1066.00,4.39397,20.010104,-0.000160,19.995122,0.8593,0.289,4.39397,0.00000
1067.00,4.39254,20.010051,-0.000161,19.995062,0.8594,0.289,4.39254,0.00000
1068.00,4.39132,20.010056,-0.000161,19.995046,0.8596,0.289,4.39132,0.00000
1069.00,4.39061,20.010138,-0.000159,19.995076,0.8597,0.289,4.39061,0.00000
1070.00,4.39085,20.010155,-0.000160,19.995043,0.8598,0.289,4.39085,0.00000
1071.00,4.39136,20.010202,-0.000157,19.995005,0.8600,0.289,4.39136,0.00000
1072.00,4.39248,20.010324,-0.000154,19.995026,0.8601,0.289,4.39248,0.00000
1073.00,4.39388,20.010331,-0.000156,19.994950,0.8602,0.289,4.39388,0.00000
1074.00,4.39438,20.010346,-0.000157,19.994923,0.8603,0.289,4.39438,0.00000
1075.00,4.39462,20.010336,-0.000156,19.994854,0.8604,0.289,4.39462,0.00000
1076.00,4.39447,20.010355,-0.000159,19.994845,0.8605,0.289,4.39447,0.00000
1077.00,4.39409,20.010310,-0.000161,19.994775,0.8606,0.289,4.39409,0.00000
1078.00,4.39374,20.010330,-0.000162,19.994726,0.8607,0.290,4.39374,0.00000
1079.00,4.39367,20.010254,-0.000164,19.994570,0.8608,0.290,4.39367,0.00000
1080.00,4.39423,20.010330,-0.000163,19.994588,0.8609,0.290,4.39423,0.00000
@7,2.5000,5.0, 1080.099 
1081.00,4.39385,20.010343,-0.000163,19.994624,0.8610,0.290,4.39385,0.00000
1082.00,4.39369,20.010335,-0.000163,19.994648,0.8611,0.290,4.39369,0.00000
1083.00,4.39440,20.010371,-0.000160,19.994740,0.8613,0.290,4.39440,0.00000
1084.00,4.39716,20.010436,-0.000160,19.994858,0.8614,0.290,4.39716,0.00000
1085.00,4.39962,20.010388,-0.000160,19.994811,0.8615,0.290,4.39962,0.00000
1086.00,4.40422,20.010478,-0.000159,19.994861,0.8616,0.290,4.40422,0.00000
1087.00,4.40903,20.010507,-0.000160,19.994866,0.8617,0.290,4.40903,0.00000
1088.00,4.41282,20.010537,-0.000160,19.994801,0.8618,0.290,4.41282,0.00000
1089.00,4.41401,20.010552,-0.000159,19.994789,0.8618,0.290,4.41401,0.00000
1090.00,4.41347,20.010586,-0.000159,19.994766,0.8619,0.290,4.41347,0.00000
1091.00,4.41088,20.010533,-0.000158,19.994684,0.8620,0.290,4.41088,0.00000
1092.00,4.40751,20.010622,-0.000156,19.994763,0.8621,0.290,4.40751,0.00000
1093.00,4.40397,20.010713,-0.000156,19.994856,0.8622,0.290,4.40397,0.00000
1094.00,4.40042,20.010722,-0.000159,19.994849,0.8622,0.291,4.40042,0.00000
1095.00,4.39732,20.010741,-0.000162,19.994885,0.8623,0.291,4.39732,0.00000
1096.00,4.39421,20.010813,-0.000163,19.994921,0.8623,0.291,4.39421,0.00000
1097.00,4.39140,20.010838,-0.000166,19.994930,0.8624,0.291,4.39140,0.00000
1098.00,4.38905,20.010862,-0.000167,19.994961,0.8625,0.291,4.38905,0.00000
1099.00,4.38806,20.010937,-0.000167,19.995003,0.8626,0.292,4.38806,0.00000
1100.00,4.38693,20.010913,-0.000170,19.994989,0.8627,0.292,4.38693,0.00000
1101.00,4.38658,20.010893,-0.000167,19.994963,0.8628,0.292,4.38658,0.00000
1102.00,4.38650,20.010872,-0.000164,19.994945,0.8629,0.292,4.38650,0.00000
1103.00,4.38590,20.010825,-0.000163,19.994909,0.8629,0.292,4.38590,0.00000
1104.00,4.38512,20.010822,-0.000158,19.994921,0.8630,0.292,4.38512,0.00000
1105.00,4.38439,20.010847,-0.000152,19.994967,0.8631,0.291,4.38439,0.00000
1106.00,4.38421,20.010882,-0.000154,19.995023,0.8632,0.291,4.38421,0.00000
1107.00,4.38354,20.010921,-0.000153,19.995017,0.8632,0.292,4.38354,0.00000
1108.00,4.38352,20.010954,-0.000153,19.995030,0.8633,0.292,4.38352,0.00000
1109.00,4.38310,20.010927,-0.000158,19.994988,0.8634,0.292,4.38310,0.00000
1110.00,4.38272,20.010970,-0.000155,19.994976,0.8634,0.292,4.38272,0.00000
1111.00,4.38206,20.010975,-0.000154,19.994946,0.8635,0.292,4.38206,0.00000
1112.00,4.38225,20.011012,-0.000154,19.994975,0.8636,0.292,4.38225,0.00000
1113.00,4.38210,20.010984,-0.000151,19.994893,0.8636,0.292,4.38210,0.00000
1114.00,4.38159,20.010979,-0.000148,19.994859,0.8637,0.292,4.38159,0.00000
1115.00,4.38266,20.011028,-0.000148,19.994869,0.8637,0.292,4.38266,0.00000
1116.00,4.38268,20.011047,-0.000149,19.994894,0.8638,0.292,4.38268,0.00000
1117.00,4.38249,20.011041,-0.000154,19.994859,0.8638,0.292,4.38249,0.00000
1118.00,4.38230,20.011155,-0.000157,19.994914,0.8639,0.292,4.38230,0.00000
1119.00,4.38242,20.011298,-0.000157,19.994976,0.8640,0.292,4.38242,0.00000
1120.00,4.38200,20.011332,-0.000156,19.994982,0.8641,0.292,4.38200,0.00000
1121.00,4.38244,20.011390,-0.000157,19.994958,0.8642,0.292,4.38244,0.00000
1122.00,4.38227,20.011427,-0.000154,19.994967,0.8643,0.292,4.38227,0.00000
1123.00,4.38206,20.011397,-0.000153,19.994988,0.8644,0.292,4.38206,0.00000
1124.00,4.38248,20.011351,-0.000153,19.994943,0.8645,0.292,4.38248,0.00000
1125.00,4.38204,20.011401,-0.000155,19.994992,0.8646,0.293,4.38204,0.00000
1126.00,4.38181,20.011389,-0.000155,19.994975,0.8647,0.293,4.38181,0.00000
1127.00,4.38282,20.011339,-0.000156,19.994917,0.8648,0.293,4.38282,0.00000
1128.00,4.38363,20.011425,-0.000159,19.994941,0.8649,0.293,4.38363,0.00000
1129.00,4.38429,20.011432,-0.000161,19.994970,0.8650,0.293,4.38429,0.00000
1130.00,4.38544,20.011450,-0.000161,19.994970,0.8651,0.293,4.38544,0.00000
1131.00,4.38596,20.011479,-0.000161,19.994971,0.8652,0.293,4.38596,0.00000
1132.00,4.38518,20.011512,-0.000158,19.994964,0.8653,0.293,4.38518,0.00000
1133.00,4.38499,20.011488,-0.000155,19.994920,0.8654,0.293,4.38499,0.00000
1134.00,4.38560,20.011511,-0.000153,19.994885,0.8655,0.293,4.38560,0.00000
1135.00,4.38520,20.011543,-0.000151,19.994866,0.8657,0.293,4.38520,0.00000
1136.00,4.38577,20.011599,-0.000153,19.994880,0.8658,0.293,4.38577,0.00000
1137.00,4.38651,20.011622,-0.000153,19.994928,0.8659,0.293,4.38651,0.00000
1138.00,4.38670,20.011677,-0.000157,19.995015,0.8660,0.294,4.38670,0.00000
1139.00,4.38598,20.011663,-0.000157,19.995012,0.8661,0.294,4.38598,0.00000
1140.00,4.38689,20.011721,-0.000160,19.995101,0.8662,0.294,4.38689,0.00000
1141.00,4.38684,20.011692,-0.000159,19.995100,0.8663,0.294,4.38684,0.00000
1142.00,4.38611,20.011718,-0.000158,19.995126,0.8664,0.294,4.38611,0.00000
1143.00,4.38698,20.011702,-0.000153,19.995036,0.8665,0.294,4.38698,0.00000
1144.00,4.38693,20.011792,-0.000151,19.995129,0.8666,0.294,4.38693,0.00000
1145.00,4.38651,20.011773,-0.000149,19.995044,0.8666,0.294,4.38651,0.00000
1146.00,4.38615,20.011829,-0.000146,19.995041,0.8667,0.294,4.38615,0.00000
1147.00,4.38693,20.011871,-0.000145,19.995005,0.8668,0.294,4.38693,0.00000
1148.00,4.38603,20.011843,-0.000148,19.994995,0.8668,0.294,4.38603,0.00000
1149.00,4.38637,20.011875,-0.000147,19.994971,0.8669,0.294,4.38637,0.00000
1150.00,4.38646,20.011859,-0.000146,19.994921,0.8670,0.294,4.38646,0.00000
1151.00,4.38711,20.011840,-0.000148,19.994884,0.8671,0.294,4.38711,0.00000
1152.00,4.38668,20.011828,-0.000149,19.994858,0.8672,0.294,4.38668,0.00000
1153.00,4.38708,20.011904,-0.000147,19.994862,0.8673,0.294,4.38708,0.00000
1154.00,4.38706,20.011866,-0.000150,19.994817,0.8674,0.294,4.38706,0.00000
1155.00,4.38671,20.011916,-0.000149,19.994916,0.8675,0.294,4.38671,0.00000
1156.00,4.38589,20.011974,-0.000148,19.994961,0.8677,0.294,4.38589,0.00000
1157.00,4.38700,20.012038,-0.000149,19.994982,0.8678,0.295,4.38700,0.00000
1158.00,4.38668,20.012109,-0.000147,19.995092,0.8679,0.295,4.38668,0.00000
1159.00,4.38670,20.012147,-0.000147,19.995097,0.8680,0.295,4.38670,0.00000
1160.00,4.38662,20.012176,-0.000146,19.995056,0.8681,0.295,4.38662,0.00000
1161.00,4.38814,20.012214,-0.000148,19.995072,0.8682,0.295,4.38814,0.00000
1162.00,4.38751,20.012257,-0.000150,19.995135,0.8683,0.295,4.38751,0.00000
1163.00,4.38780,20.012178,-0.000154,19.995029,0.8684,0.295,4.38780,0.00000
1164.00,4.38737,20.012236,-0.000153,19.995028,0.8685,0.295,4.38737,0.00000
1165.00,4.38762,20.012255,-0.000154,19.995051,0.8686,0.295,4.38762,0.00000
1166.00,4.38689,20.012233,-0.000155,19.994977,0.8687,0.295,4.38689,0.00000
1167.00,4.38735,20.012312,-0.000154,19.994985,0.8688,0.295,4.38735,0.00000
1168.00,4.38734,20.012394,-0.000156,19.995051,0.8689,0.295,4.38734,0.00000
1169.00,4.38799,20.012387,-0.000155,19.995053,0.8690,0.295,4.38799,0.00000
1170.00,4.38880,20.012481,-0.000157,19.995140,0.8691,0.296,4.38880,0.00000
1171.00,4.38935,20.012565,-0.000156,19.995258,0.8692,0.296,4.38935,0.00000
1172.00,4.38914,20.012516,-0.000153,19.995222,0.8693,0.296,4.38914,0.00000
1173.00,4.38948,20.012496,-0.000153,19.995183,0.8695,0.296,4.38948,0.00000
1174.00,4.38964,20.012577,-0.000154,19.995236,0.8696,0.296,4.38964,0.00000
1175.00,4.38896,20.012447,-0.000153,19.995066,0.8698,0.296,4.38896,0.00000
1176.00,4.38840,20.012378,-0.000150,19.994981,0.8699,0.296,4.38840,0.00000
1177.00,4.38877,20.012407,-0.000151,19.994988,0.8700,0.296,4.38877,0.00000
1178.00,4.38990,20.012387,-0.000151,19.994959,0.8702,0.296,4.38990,0.00000
1179.00,4.38919,20.012347,-0.000150,19.994945,0.8703,0.296,4.38919,0.00000
1180.00,4.38948,20.012358,-0.000153,19.994922,0.8704,0.296,4.38948,0.00000
1181.00,4.38905,20.012432,-0.000153,19.994977,0.8705,0.296,4.38905,0.00000
1182.00,4.38901,20.012376,-0.000151,19.994913,0.8707,0.296,4.38901,0.00000
1183.00,4.38802,20.012438,-0.000148,19.994983,0.8708,0.296,4.38802,0.00000
1184.00,4.38881,20.012397,-0.000149,19.994895,0.8709,0.296,4.38881,0.00000
1185.00,4.38922,20.012415,-0.000147,19.994906,0.8711,0.296,4.38922,0.00000
1186.00,4.38945,20.012363,-0.000148,19.994864,0.8712,0.296,4.38945,0.00000
1187.00,4.38891,20.012346,-0.000152,19.994857,0.8713,0.297,4.38891,0.00000
1188.00,4.38932,20.012352,-0.000156,19.994833,0.8714,0.297,4.38932,0.00000
1189.00,4.38906,20.012359,-0.000152,19.994829,0.8715,0.297,4.38906,0.00000
1190.00,4.38933,20.012432,-0.000149,19.994895,0.8717,0.297,4.38933,0.00000
1191.00,4.38913,20.012483,-0.000150,19.994883,0.8718,0.297,4.38913,0.00000
1192.00,4.38948,20.012607,-0.000145,19.994971,0.8720,0.297,4.38948,0.00000
1193.00,4.38822,20.012627,-0.000142,19.994959,0.8721,0.296,4.38822,0.00000
1194.00,4.38874,20.012659,-0.000145,19.994985,0.8722,0.297,4.38874,0.00000
1195.00,4.38859,20.012643,-0.000149,19.994951,0.8724,0.297,4.38859,0.00000
1196.00,4.38978,20.012642,-0.000149,19.994941,0.8725,0.297,4.38978,0.00000
1197.00,4.38992,20.012617,-0.000149,19.994897,0.8726,0.297,4.38992,0.00000
1198.00,4.39078,20.012696,-0.000153,19.994955,0.8728,0.297,4.39078,0.00000
1199.00,4.39025,20.012719,-0.000154,19.995010,0.8729,0.297,4.39025,0.00000
1200.00,4.38950,20.012745,-0.000154,19.995042,0.8730,0.297,4.38950,0.00000
1201.00,4.38869,20.012829,-0.000154,19.995111,0.8731,0.297,4.38869,0.00000
1202.00,4.38856,20.012870,-0.000154,19.995070,0.8733,0.297,4.38856,0.00000
1203.00,4.38882,20.012845,-0.000153,19.995005,0.8734,0.297,4.38882,0.00000
1204.00,4.38973,20.012892,-0.000150,19.994981,0.8735,0.297,4.38973,0.00000
1205.00,4.39034,20.012842,-0.000149,19.994881,0.8736,0.297,4.39034,0.00000
1206.00,4.39063,20.012831,-0.000149,19.994796,0.8737,0.297,4.39063,0.00000
1207.00,4.39083,20.012787,-0.000150,19.994770,0.8738,0.298,4.39083,0.00000
1208.00,4.39032,20.012769,-0.000151,19.994681,0.8739,0.298,4.39032,0.00000
1209.00,4.38998,20.012813,-0.000155,19.994692,0.8740,0.298,4.38998,0.00000
1210.00,4.39017,20.012923,-0.000156,19.994765,0.8741,0.298,4.39017,0.00000
1211.00,4.39029,20.012973,-0.000158,19.994856,0.8742,0.298,4.39029,0.00000
1212.00,4.39081,20.013051,-0.000160,19.994918,0.8744,0.299,4.39081,0.00000
1213.00,4.39106,20.013155,-0.000157,19.994994,0.8745,0.299,4.39106,0.00000
1214.00,4.39078,20.013179,-0.000154,19.994988,0.8746,0.299,4.39078,0.00000
1215.00,4.39124,20.013197,-0.000157,19.995026,0.8748,0.299,4.39124,0.00000
1216.00,4.39181,20.013231,-0.000155,19.995009,0.8749,0.299,4.39181,0.00000
1217.00,4.39146,20.013283,-0.000154,19.994994,0.8750,0.299,4.39146,0.00000
1218.00,4.39204,20.013307,-0.000154,19.995055,0.8752,0.299,4.39204,0.00000
1219.00,4.39230,20.013375,-0.000152,19.995078,0.8753,0.299,4.39230,0.00000
1220.00,4.39140,20.013372,-0.000150,19.994994,0.8754,0.299,4.39140,0.00000
1221.00,4.39034,20.013361,-0.000150,19.994958,0.8755,0.299,4.39034,0.00000
1222.00,4.39013,20.013325,-0.000149,19.994925,0.8756,0.299,4.39013,0.00000
1223.00,4.38940,20.013278,-0.000150,19.994829,0.8758,0.299,4.38940,0.00000
1224.00,4.38898,20.013290,-0.000152,19.994840,0.8759,0.299,4.38898,0.00000
1225.00,4.39001,20.013343,-0.000151,19.994900,0.8761,0.299,4.39001,0.00000
1226.00,4.39127,20.013437,-0.000152,19.994982,0.8762,0.299,4.39127,0.00000
1227.00,4.39142,20.013500,-0.000155,19.995010,0.8764,0.299,4.39142,0.00000
1228.00,4.39168,20.013546,-0.000153,19.995053,0.8766,0.299,4.39168,0.00000
1229.00,4.39147,20.013561,-0.000154,19.995020,0.8767,0.299,4.39147,0.00000
1230.00,4.39037,20.013646,-0.000157,19.995092,0.8768,0.300,4.39037,0.00000
1231.00,4.38938,20.013592,-0.000157,19.995054,0.8770,0.300,4.38938,0.00000
1232.00,4.39012,20.013579,-0.000157,19.995038,0.8771,0.300,4.39012,0.00000
1233.00,4.39074,20.013681,-0.000159,19.995132,0.8773,0.300,4.39074,0.00000
1234.00,4.39159,20.013688,-0.000159,19.995150,0.8775,0.300,4.39159,0.00000
1235.00,4.39187,20.013690,-0.000156,19.995118,0.8776,0.300,4.39187,0.00000
1236.00,4.39207,20.013705,-0.000152,19.995085,0.8778,0.300,4.39207,0.00000
1237.00,4.39113,20.013739,-0.000151,19.995131,0.8780,0.300,4.39113,0.00000
1238.00,4.39058,20.013659,-0.000153,19.995049,0.8781,0.300,4.39058,0.00000
1239.00,4.38994,20.013671,-0.000150,19.995066,0.8783,0.300,4.38994,0.00000
1240.00,4.38989,20.013669,-0.000149,19.995031,0.8784,0.300,4.38989,0.00000
1241.00,4.39044,20.013701,-0.000153,19.995047,0.8786,0.300,4.39044,0.00000
1242.00,4.39076,20.013766,-0.000152,19.995043,0.8788,0.301,4.39076,0.00000
1243.00,4.39121,20.013818,-0.000147,19.995055,0.8790,0.300,4.39121,0.00000
1244.00,4.39170,20.013836,-0.000148,19.995056,0.8791,0.300,4.39170,0.00000
1245.00,4.39154,20.013861,-0.000148,19.995090,0.8793,0.300,4.39154,0.00000
1246.00,4.39073,20.013907,-0.000149,19.995113,0.8795,0.300,4.39073,0.00000
1247.00,4.39017,20.013936,-0.000149,19.995115,0.8796,0.300,4.39017,0.00000
1248.00,4.38920,20.013943,-0.000151,19.995076,0.8798,0.301,4.38920,0.00000
1249.00,4.38889,20.013922,-0.000153,19.995032,0.8799,0.301,4.38889,0.00000
1250.00,4.38929,20.013941,-0.000158,19.995021,0.8801,0.301,4.38929,0.00000
1251.00,4.38899,20.013929,-0.000160,19.995022,0.8803,0.301,4.38899,0.00000
1252.00,4.38909,20.013907,-0.000162,19.995022,0.8804,0.301,4.38909,0.00000
1253.00,4.38892,20.013910,-0.000164,19.995055,0.8806,0.302,4.38892,0.00000
1254.00,4.38907,20.013932,-0.000162,19.995079,0.8807,0.302,4.38907,0.00000
1255.00,4.38954,20.013975,-0.000161,19.995125,0.8809,0.302,4.38954,0.00000
1256.00,4.39065,20.014073,-0.000159,19.995175,0.8811,0.302,4.39065,0.00000
1257.00,4.39115,20.014127,-0.000155,19.995201,0.8812,0.302,4.39115,0.00000
1258.00,4.39180,20.014125,-0.000156,19.995204,0.8813,0.302,4.39180,0.00000
1259.00,4.39120,20.014193,-0.000158,19.995258,0.8815,0.302,4.39120,0.00000
1260.00,4.39003,20.014174,-0.000155,19.995229,0.8816,0.302,4.39003,0.00000
1261.00,4.38891,20.014118,-0.000150,19.995167,0.8818,0.302,4.38891,0.00000
@8,2.5000,5.0, 1260.08 
1262.00,4.38796,20.014081,-0.000154,19.995090,0.8820,0.302,4.38796,0.00000
1263.00,4.38747,20.014160,-0.000151,19.995114,0.8821,0.302,4.38747,0.00000
1264.00,4.38951,20.014150,-0.000148,19.995079,0.8823,0.302,4.38951,0.00000
1265.00,4.39369,20.014170,-0.000149,19.995047,0.8825,0.302,4.39369,0.00000
1266.00,4.39858,20.014176,-0.000156,19.995015,0.8827,0.302,4.39858,0.00000
1267.00,4.40429,20.014209,-0.000154,19.995093,0.8829,0.302,4.40429,0.00000
1268.00,4.41014,20.014148,-0.000153,19.995047,0.8831,0.302,4.41014,0.00000
1269.00,4.41276,20.014134,-0.000155,19.994996,0.8833,0.302,4.41276,0.00000
1270.00,4.41200,20.014197,-0.000154,19.995023,0.8835,0.302,4.41200,0.00000
1271.00,4.41008,20.014259,-0.000151,19.995045,0.8836,0.302,4.41008,0.00000
1272.00,4.40716,20.014249,-0.000152,19.994980,0.8838,0.302,4.40716,0.00000
1273.00,4.40313,20.014372,-0.000158,19.995019,0.8840,0.303,4.40313,0.00000
1274.00,4.39994,20.014453,-0.000158,19.995042,0.8842,0.303,4.39994,0.00000
1275.00,4.39784,20.014459,-0.000156,19.995038,0.8843,0.303,4.39784,0.00000
1276.00,4.39523,20.014544,-0.000158,19.995096,0.8845,0.303,4.39523,0.00000
1277.00,4.39201,20.014664,-0.000157,19.995175,0.8846,0.303,4.39201,0.00000
1278.00,4.38983,20.014618,-0.000153,19.995141,0.8848,0.303,4.38983,0.00000
1279.00,4.38777,20.014590,-0.000151,19.995083,0.8850,0.303,4.38777,0.00000
1280.00,4.38579,20.014620,-0.000150,19.995104,0.8851,0.303,4.38579,0.00000
1281.00,4.38428,20.014545,-0.000149,19.995088,0.8853,0.303,4.38428,0.00000
1282.00,4.38442,20.014560,-0.000149,19.995120,0.8855,0.303,4.38442,0.00000
1283.00,4.38364,20.014585,-0.000150,19.995105,0.8856,0.303,4.38364,0.00000
1284.00,4.38265,20.014697,-0.000153,19.995176,0.8858,0.303,4.38265,0.00000
1285.00,4.38155,20.014665,-0.000154,19.995097,0.8859,0.303,4.38155,0.00000
1286.00,4.38088,20.014767,-0.000153,19.995107,0.8861,0.304,4.38088,0.00000
1287.00,4.37947,20.014774,-0.000152,19.995069,0.8862,0.304,4.37947,0.00000
1288.00,4.37941,20.014788,-0.000149,19.995054,0.8864,0.303,4.37941,0.00000
1289.00,4.37961,20.014757,-0.000145,19.995021,0.8865,0.303,4.37961,0.00000
1290.00,4.38010,20.014770,-0.000150,19.995033,0.8867,0.304,4.38010,0.00000
1291.00,4.38076,20.014719,-0.000155,19.994967,0.8868,0.304,4.38076,0.00000
1292.00,4.38122,20.014745,-0.000159,19.994931,0.8870,0.304,4.38122,0.00000
1293.00,4.38086,20.014774,-0.000161,19.994944,0.8871,0.304,4.38086,0.00000
1294.00,4.38048,20.014717,-0.000163,19.994910,0.8873,0.305,4.38048,0.00000
1295.00,4.38079,20.014719,-0.000161,19.994907,0.8874,0.305,4.38079,0.00000
1296.00,4.38065,20.014755,-0.000158,19.994929,0.8876,0.305,4.38065,0.00000
1297.00,4.38094,20.014751,-0.000155,19.994910,0.8878,0.305,4.38094,0.00000
1298.00,4.38135,20.014822,-0.000157,19.994929,0.8879,0.305,4.38135,0.00000
1299.00,4.38167,20.014950,-0.000156,19.994990,0.8881,0.305,4.38167,0.00000
1300.00,4.38079,20.015024,-0.000154,19.995025,0.8882,0.305,4.38079,0.00000
1301.00,4.38106,20.015060,-0.000152,19.995061,0.8883,0.305,4.38106,0.00000
1302.00,4.38057,20.015096,-0.000154,19.995095,0.8885,0.305,4.38057,0.00000
1303.00,4.38016,20.015143,-0.000152,19.995135,0.8887,0.305,4.38016,0.00000
1304.00,4.38024,20.015180,-0.000155,19.995193,0.8888,0.305,4.38024,0.00000
1305.00,4.38118,20.015248,-0.000156,19.995271,0.8890,0.305,4.38118,0.00000
1306.00,4.38046,20.015127,-0.000155,19.995163,0.8892,0.305,4.38046,0.00000
1307.00,4.38084,20.015102,-0.000154,19.995113,0.8893,0.305,4.38084,0.00000
1308.00,4.38131,20.015086,-0.000153,19.995095,0.8895,0.305,4.38131,0.00000
1309.00,4.38165,20.015092,-0.000153,19.995034,0.8897,0.305,4.38165,0.00000
1310.00,4.38163,20.015070,-0.000155,19.994921,0.8898,0.305,4.38163,0.00000
1311.00,4.38201,20.015222,-0.000157,19.994978,0.8900,0.306,4.38201,0.00000
1312.00,4.38171,20.015271,-0.000153,19.995016,0.8902,0.305,4.38171,0.00000
1313.00,4.38095,20.015286,-0.000150,19.994976,0.8903,0.305,4.38095,0.00000
1314.00,4.38079,20.015234,-0.000150,19.994955,0.8905,0.305,4.38079,0.00000
1315.00,4.38072,20.015328,-0.000149,19.995045,0.8907,0.305,4.38072,0.00000
1316.00,4.38162,20.015354,-0.000149,19.995087,0.8908,0.306,4.38162,0.00000
1317.00,4.38171,20.015361,-0.000154,19.995076,0.8910,0.306,4.38171,0.00000
1318.00,4.38184,20.015369,-0.000159,19.995090,0.8911,0.306,4.38184,0.00000
1319.00,4.38128,20.015415,-0.000156,19.995065,0.8913,0.306,4.38128,0.00000
1320.00,4.38146,20.015294,-0.000156,19.994955,0.8914,0.306,4.38146,0.00000
1321.00,4.38053,20.015285,-0.000157,19.994853,0.8916,0.306,4.38053,0.00000
1322.00,4.38080,20.015320,-0.000158,19.994909,0.8917,0.306,4.38080,0.00000
1323.00,4.38169,20.015315,-0.000155,19.994880,0.8918,0.306,4.38169,0.00000
1324.00,4.38256,20.015308,-0.000156,19.994887,0.8920,0.306,4.38256,0.00000
1325.00,4.38242,20.015402,-0.000155,19.994974,0.8921,0.306,4.38242,0.00000
1326.00,4.38284,20.015410,-0.000151,19.995019,0.8922,0.306,4.38284,0.00000
1327.00,4.38263,20.015479,-0.000151,19.995021,0.8923,0.306,4.38263,0.00000
1328.00,4.38180,20.015530,-0.000154,19.995071,0.8924,0.307,4.38180,0.00000
1329.00,4.38200,20.015525,-0.000157,19.995049,0.8925,0.307,4.38200,0.00000
1330.00,4.38305,20.015576,-0.000158,19.995041,0.8926,0.307,4.38305,0.00000
1331.00,4.38390,20.015596,-0.000160,19.995030,0.8927,0.307,4.38390,0.00000
1332.00,4.38433,20.015524,-0.000161,19.994932,0.8928,0.307,4.38433,0.00000
1333.00,4.38498,20.015526,-0.000160,19.994898,0.8929,0.307,4.38498,0.00000
1334.00,4.38456,20.015653,-0.000155,19.994998,0.8931,0.307,4.38456,0.00000
1335.00,4.38299,20.015642,-0.000153,19.995006,0.8932,0.307,4.38299,0.00000
1336.00,4.38212,20.015793,-0.000158,19.995150,0.8933,0.307,4.38212,0.00000
1337.00,4.38221,20.015871,-0.000155,19.995257,0.8934,0.307,4.38221,0.00000
1338.00,4.38240,20.015873,-0.000154,19.995298,0.8935,0.307,4.38240,0.00000
1339.00,4.38293,20.015774,-0.000156,19.995246,0.8936,0.308,4.38293,0.00000
1340.00,4.38384,20.015806,-0.000156,19.995197,0.8937,0.308,4.38384,0.00000
1341.00,4.38462,20.015734,-0.000152,19.995068,0.8938,0.308,4.38462,0.00000
1342.00,4.38509,20.015728,-0.000152,19.994993,0.8939,0.308,4.38509,0.00000
1343.00,4.38495,20.015800,-0.000151,19.994974,0.8940,0.308,4.38495,0.00000
1344.00,4.38456,20.015939,-0.000150,19.995014,0.8940,0.308,4.38456,0.00000
1345.00,4.38432,20.015940,-0.000147,19.995025,0.8941,0.307,4.38432,0.00000
1346.00,4.38357,20.015915,-0.000149,19.995014,0.8942,0.308,4.38357,0.00000
1347.00,4.38280,20.015952,-0.000150,19.995059,0.8943,0.308,4.38280,0.00000
1348.00,4.38246,20.015966,-0.000151,19.995067,0.8944,0.308,4.38246,0.00000
1349.00,4.38248,20.015939,-0.000149,19.995013,0.8945,0.308,4.38248,0.00000
1350.00,4.38178,20.015911,-0.000150,19.994998,0.8945,0.308,4.38178,0.00000
1351.00,4.38118,20.015921,-0.000150,19.994995,0.8946,0.308,4.38118,0.00000
1352.00,4.38090,20.015950,-0.000147,19.995001,0.8947,0.308,4.38090,0.00000
1353.00,4.38150,20.015987,-0.000144,19.995031,0.8947,0.308,4.38150,0.00000
1354.00,4.38208,20.016004,-0.000146,19.995087,0.8947,0.308,4.38208,0.00000
1355.00,4.38246,20.016090,-0.000147,19.995091,0.8948,0.308,4.38246,0.00000
1356.00,4.38305,20.016089,-0.000144,19.995076,0.8948,0.308,4.38305,0.00000
1357.00,4.38371,20.016068,-0.000146,19.995011,0.8948,0.308,4.38371,0.00000
1358.00,4.38296,20.016049,-0.000147,19.994979,0.8949,0.308,4.38296,0.00000
1359.00,4.38233,20.016082,-0.000145,19.994954,0.8950,0.308,4.38233,0.00000
1360.00,4.38252,20.016084,-0.000146,19.995013,0.8950,0.308,4.38252,0.00000
1361.00,4.38246,20.016180,-0.000145,19.995133,0.8951,0.308,4.38246,0.00000
1362.00,4.38336,20.016215,-0.000142,19.995183,0.8951,0.308,4.38336,0.00000
1363.00,4.38380,20.016212,-0.000142,19.995207,0.8951,0.308,4.38380,0.00000
1364.00,4.38398,20.016202,-0.000143,19.995170,0.8952,0.308,4.38398,0.00000
1365.00,4.38448,20.016199,-0.000143,19.995107,0.8952,0.308,4.38448,0.00000
1366.00,4.38496,20.016236,-0.000144,19.995078,0.8952,0.308,4.38496,0.00000
1367.00,4.38397,20.016203,-0.000147,19.995075,0.8952,0.309,4.38397,0.00000
1368.00,4.38369,20.016242,-0.000149,19.995042,0.8953,0.309,4.38369,0.00000
1369.00,4.38396,20.016256,-0.000149,19.995035,0.8953,0.309,4.38396,0.00000
1370.00,4.38358,20.016181,-0.000149,19.994938,0.8953,0.309,4.38358,0.00000
1371.00,4.38332,20.016150,-0.000149,19.994880,0.8953,0.309,4.38332,0.00000
1372.00,4.38389,20.016217,-0.000150,19.994902,0.8953,0.309,4.38389,0.00000
1373.00,4.38401,20.016308,-0.000151,19.994946,0.8953,0.309,4.38401,0.00000
1374.00,4.38400,20.016314,-0.000153,19.994927,0.8954,0.309,4.38400,0.00000
1375.00,4.38427,20.016441,-0.000152,19.995034,0.8954,0.310,4.38427,0.00000
1376.00,4.38460,20.016537,-0.000150,19.995099,0.8954,0.310,4.38460,0.00000
1377.00,4.38321,20.016610,-0.000150,19.995123,0.8954,0.310,4.38321,0.00000
1378.00,4.38383,20.016622,-0.000152,19.995142,0.8954,0.310,4.38383,0.00000
1379.00,4.38440,20.016704,-0.000150,19.995191,0.8954,0.310,4.38440,0.00000
1380.00,4.38495,20.016780,-0.000151,19.995248,0.8953,0.310,4.38495,0.00000
1381.00,4.38489,20.016764,-0.000156,19.995247,0.8953,0.310,4.38489,0.00000
1382.00,4.38631,20.016747,-0.000155,19.995211,0.8953,0.310,4.38631,0.00000
1383.00,4.38653,20.016772,-0.000151,19.995195,0.8953,0.310,4.38653,0.00000
1384.00,4.38561,20.016789,-0.000150,19.995179,0.8953,0.310,4.38561,0.00000
1385.00,4.38482,20.016752,-0.000150,19.995113,0.8953,0.310,4.38482,0.00000
1386.00,4.38477,20.016779,-0.000148,19.995087,0.8953,0.310,4.38477,0.00000
1387.00,4.38515,20.016799,-0.000147,19.995059,0.8953,0.310,4.38515,0.00000
1388.00,4.38434,20.016762,-0.000148,19.995019,0.8953,0.310,4.38434,0.00000
1389.00,4.38485,20.016800,-0.000147,19.995121,0.8953,0.310,4.38485,0.00000
1390.00,4.38421,20.016840,-0.000144,19.995163,0.8953,0.310,4.38421,0.00000
1391.00,4.38439,20.016835,-0.000145,19.995124,0.8952,0.310,4.38439,0.00000
1392.00,4.38299,20.016832,-0.000145,19.995126,0.8952,0.310,4.38299,0.00000
1393.00,4.38298,20.016864,-0.000142,19.995122,0.8952,0.310,4.38298,0.00000
1394.00,4.38413,20.016818,-0.000144,19.995013,0.8952,0.310,4.38413,0.00000
1395.00,4.38556,20.016834,-0.000146,19.995038,0.8952,0.310,4.38556,0.00000
1396.00,4.38528,20.016863,-0.000145,19.995059,0.8952,0.310,4.38528,0.00000
1397.00,4.38617,20.016890,-0.000147,19.995038,0.8952,0.310,4.38617,0.00000
1398.00,4.38657,20.016921,-0.000148,19.995029,0.8952,0.311,4.38657,0.00000
1399.00,4.38526,20.016987,-0.000150,19.995057,0.8952,0.311,4.38526,0.00000
1400.00,4.38494,20.016973,-0.000151,19.995005,0.8951,0.311,4.38494,0.00000
1401.00,4.38531,20.016995,-0.000152,19.995039,0.8951,0.311,4.38531,0.00000
1402.00,4.38531,20.017057,-0.000150,19.995110,0.8951,0.311,4.38531,0.00000
1403.00,4.38567,20.017074,-0.000152,19.995135,0.8951,0.311,4.38567,0.00000
1404.00,4.38632,20.017154,-0.000150,19.995191,0.8951,0.311,4.38632,0.00000
1405.00,4.38727,20.017239,-0.000154,19.995156,0.8951,0.311,4.38727,0.00000
1406.00,4.38716,20.017305,-0.000154,19.995127,0.8951,0.311,4.38716,0.00000
1407.00,4.38777,20.017312,-0.000158,19.995076,0.8950,0.312,4.38777,0.00000
1408.00,4.38761,20.017372,-0.000156,19.995055,0.8950,0.312,4.38761,0.00000
1409.00,4.38779,20.017359,-0.000159,19.994975,0.8950,0.312,4.38779,0.00000
1410.00,4.38691,20.017394,-0.000155,19.995046,0.8949,0.312,4.38691,0.00000
1411.00,4.38692,20.017322,-0.000156,19.995012,0.8949,0.312,4.38692,0.00000
1412.00,4.38660,20.017330,-0.000157,19.994989,0.8949,0.312,4.38660,0.00000
1413.00,4.38731,20.017358,-0.000160,19.995016,0.8948,0.312,4.38731,0.00000
1414.00,4.38717,20.017291,-0.000157,19.994969,0.8948,0.312,4.38717,0.00000
1415.00,4.38763,20.017204,-0.000158,19.994877,0.8948,0.312,4.38763,0.00000
1416.00,4.38821,20.017282,-0.000156,19.994936,0.8947,0.312,4.38821,0.00000
1417.00,4.38798,20.017249,-0.000152,19.994942,0.8947,0.312,4.38798,0.00000
1418.00,4.38792,20.017306,-0.000153,19.995011,0.8947,0.312,4.38792,0.00000
1419.00,4.38721,20.017438,-0.000155,19.995128,0.8947,0.312,4.38721,0.00000
1420.00,4.38623,20.017507,-0.000152,19.995194,0.8946,0.312,4.38623,0.00000
1421.00,4.38618,20.017512,-0.000150,19.995170,0.8946,0.312,4.38618,0.00000
1422.00,4.38553,20.017569,-0.000152,19.995160,0.8945,0.313,4.38553,0.00000
1423.00,4.38561,20.017512,-0.000149,19.995049,0.8945,0.312,4.38561,0.00000
1424.00,4.38617,20.017481,-0.000146,19.994987,0.8945,0.312,4.38617,0.00000
1425.00,4.38721,20.017502,-0.000147,19.994960,0.8945,0.312,4.38721,0.00000
1426.00,4.38675,20.017514,-0.000148,19.994904,0.8945,0.313,4.38675,0.00000
1427.00,4.38731,20.017527,-0.000148,19.994864,0.8944,0.313,4.38731,0.00000
1428.00,4.38644,20.017549,-0.000147,19.994861,0.8944,0.313,4.38644,0.00000
1429.00,4.38609,20.017579,-0.000151,19.994887,0.8944,0.313,4.38609,0.00000
1430.00,4.38561,20.017609,-0.000154,19.994907,0.8944,0.313,4.38561,0.00000
1431.00,4.38560,20.017659,-0.000154,19.994991,0.8944,0.313,4.38560,0.00000
1432.00,4.38515,20.017723,-0.000153,19.995054,0.8944,0.313,4.38515,0.00000
1433.00,4.38523,20.017713,-0.000152,19.995046,0.8944,0.313,4.38523,0.00000
1434.00,4.38507,20.017723,-0.000150,19.995057,0.8944,0.313,4.38507,0.00000
1435.00,4.38553,20.017710,-0.000147,19.995025,0.8944,0.313,4.38553,0.00000
1436.00,4.38513,20.017756,-0.000148,19.995013,0.8944,0.313,4.38513,0.00000
1437.00,4.38591,20.017719,-0.000148,19.994982,0.8944,0.314,4.38591,0.00000
1438.00,4.38658,20.017765,-0.000150,19.995039,0.8944,0.314,4.38658,0.00000
1439.00,4.38683,20.017787,-0.000150,19.995001,0.8944,0.314,4.38683,0.00000
1440.00,4.38684,20.017830,-0.000150,19.995041,0.8944,0.314,4.38684,0.00000
1441.00,4.38723,20.017795,-0.000151,19.994999,0.8944,0.314,4.38723,0.00000
@9,2.5000,5.0, 1440.039 
1442.00,4.38718,20.017880,-0.000150,19.995075,0.8944,0.314,4.38718,0.00000
1443.00,4.38650,20.017916,-0.000149,19.995035,0.8944,0.314,4.38650,0.00000
1444.00,4.38792,20.017871,-0.000152,19.995012,0.8944,0.314,4.38792,0.00000
1445.00,4.39009,20.017879,-0.000151,19.994968,0.8944,0.314,4.39009,0.00000
1446.00,4.39500,20.017875,-0.000151,19.994951,0.8944,0.314,4.39500,0.00000
1447.00,4.40045,20.017897,-0.000154,19.994983,0.8944,0.314,4.40045,0.00000
1448.00,4.40674,20.017978,-0.000156,19.995065,0.8944,0.315,4.40674,0.00000
1449.00,4.41092,20.018066,-0.000155,19.995139,0.8944,0.315,4.41092,0.00000
1450.00,4.41264,20.018160,-0.000155,19.995186,0.8944,0.315,4.41264,0.00000
1451.00,4.41260,20.018227,-0.000158,19.995219,0.8944,0.315,4.41260,0.00000
1452.00,4.41000,20.018239,-0.000157,19.995139,0.8944,0.315,4.41000,0.00000
1453.00,4.40672,20.018160,-0.000156,19.995021,0.8944,0.315,4.40672,0.00000
1454.00,4.40230,20.018215,-0.000155,19.995008,0.8944,0.315,4.40230,0.00000
1455.00,4.39995,20.018211,-0.000155,19.995008,0.8944,0.315,4.39995,0.00000
1456.00,4.39598,20.018301,-0.000151,19.995083,0.8943,0.315,4.39598,0.00000
1457.00,4.39303,20.018348,-0.000150,19.995134,0.8943,0.315,4.39303,0.00000
1458.00,4.39013,20.018427,-0.000151,19.995225,0.8943,0.315,4.39013,0.00000
1459.00,4.38904,20.018395,-0.000152,19.995177,0.8943,0.315,4.38904,0.00000
1460.00,4.38727,20.018396,-0.000152,19.995159,0.8943,0.315,4.38727,0.00000
1461.00,4.38615,20.018337,-0.000154,19.995089,0.8943,0.315,4.38615,0.00000
1462.00,4.38603,20.018355,-0.000154,19.995038,0.8943,0.315,4.38603,0.00000
1463.00,4.38535,20.018382,-0.000154,19.995017,0.8943,0.316,4.38535,0.00000
1464.00,4.38497,20.018400,-0.000151,19.995053,0.8942,0.316,4.38497,0.00000
1465.00,4.38387,20.018375,-0.000150,19.995017,0.8942,0.315,4.38387,0.00000
1466.00,4.38381,20.018385,-0.000146,19.994992,0.8942,0.315,4.38381,0.00000
1467.00,4.38287,20.018417,-0.000147,19.995054,0.8942,0.315,4.38287,0.00000
1468.00,4.38146,20.018476,-0.000148,19.995080,0.8941,0.316,4.38146,0.00000
1469.00,4.38098,20.018539,-0.000148,19.995049,0.8941,0.316,4.38098,0.00000
1470.00,4.38094,20.018656,-0.000144,19.995103,0.8941,0.316,4.38094,0.00000
1471.00,4.38003,20.018661,-0.000145,19.995083,0.8941,0.316,4.38003,0.00000
1472.00,4.37953,20.018626,-0.000147,19.995008,0.8941,0.316,4.37953,0.00000
1473.00,4.37977,20.018533,-0.000144,19.994904,0.8941,0.316,4.37977,0.00000
1474.00,4.37897,20.018570,-0.000146,19.994944,0.8941,0.316,4.37897,0.00000
1475.00,4.37866,20.018496,-0.000148,19.994869,0.8941,0.316,4.37866,0.00000
1476.00,4.37875,20.018515,-0.000147,19.994884,0.8941,0.316,4.37875,0.00000
1477.00,4.37896,20.018585,-0.000145,19.994945,0.8941,0.316,4.37896,0.00000
1478.00,4.38011,20.018643,-0.000145,19.995001,0.8941,0.316,4.38011,0.00000
1479.00,4.38011,20.018694,-0.000144,19.995069,0.8941,0.316,4.38011,0.00000
1480.00,4.37968,20.018763,-0.000144,19.995145,0.8942,0.316,4.37968,0.00000
1481.00,4.37885,20.018810,-0.000142,19.995163,0.8942,0.316,4.37885,0.00000
1482.00,4.37924,20.018731,-0.000144,19.995099,0.8942,0.316,4.37924,0.00000
1483.00,4.37946,20.018773,-0.000148,19.995145,0.8942,0.316,4.37946,0.00000
1484.00,4.38029,20.018712,-0.000150,19.995063,0.8942,0.316,4.38029,0.00000
1485.00,4.38088,20.018716,-0.000149,19.995055,0.8942,0.316,4.38088,0.00000
1486.00,4.38165,20.018783,-0.000152,19.995047,0.8942,0.316,4.38165,0.00000
1487.00,4.38105,20.018791,-0.000151,19.994988,0.8942,0.316,4.38105,0.00000
1488.00,4.37984,20.018789,-0.000151,19.994946,0.8943,0.316,4.37984,0.00000
1489.00,4.37929,20.018805,-0.000155,19.994912,0.8943,0.317,4.37929,0.00000
1490.00,4.37902,20.018819,-0.000159,19.994864,0.8943,0.317,4.37902,0.00000
1491.00,4.37982,20.018755,-0.000156,19.994833,0.8944,0.317,4.37982,0.00000
1492.00,4.38027,20.018818,-0.000156,19.994858,0.8944,0.317,4.38027,0.00000
1493.00,4.38106,20.018845,-0.000157,19.994827,0.8945,0.317,4.38106,0.00000
1494.00,4.38163,20.018859,-0.000153,19.994818,0.8945,0.317,4.38163,0.00000
1495.00,4.38151,20.018906,-0.000154,19.994868,0.8946,0.317,4.38151,0.00000
1496.00,4.38090,20.018972,-0.000157,19.994955,0.8946,0.317,4.38090,0.00000
1497.00,4.38069,20.018985,-0.000155,19.994979,0.8947,0.317,4.38069,0.00000
1498.00,4.38044,20.018918,-0.000151,19.994917,0.8947,0.317,4.38044,0.00000
1499.00,4.38014,20.018990,-0.000150,19.994950,0.8948,0.317,4.38014,0.00000
1500.00,4.38059,20.018992,-0.000148,19.994912,0.8948,0.317,4.38059,0.00000
1501.00,4.38086,20.018978,-0.000150,19.994831,0.8949,0.317,4.38086,0.00000
1502.00,4.38105,20.019028,-0.000152,19.994809,0.8949,0.317,4.38105,0.00000
1503.00,4.38115,20.019125,-0.000153,19.994878,0.8950,0.318,4.38115,0.00000
1504.00,4.38174,20.019137,-0.000154,19.994893,0.8950,0.318,4.38174,0.00000
1505.00,4.38152,20.019192,-0.000156,19.994899,0.8950,0.318,4.38152,0.00000
1506.00,4.38091,20.019268,-0.000155,19.994928,0.8951,0.318,4.38091,0.00000
1507.00,4.38064,20.019319,-0.000154,19.994990,0.8951,0.318,4.38064,0.00000
1508.00,4.38076,20.019333,-0.000154,19.994971,0.8952,0.318,4.38076,0.00000
1509.00,4.37967,20.019408,-0.000156,19.994991,0.8953,0.318,4.37967,0.00000
1510.00,4.38032,20.019397,-0.000151,19.994978,0.8954,0.318,4.38032,0.00000
1511.00,4.38099,20.019381,-0.000151,19.994958,0.8955,0.318,4.38099,0.00000
1512.00,4.38162,20.019413,-0.000154,19.994971,0.8956,0.318,4.38162,0.00000
1513.00,4.38164,20.019441,-0.000153,19.994945,0.8957,0.318,4.38164,0.00000
1514.00,4.38191,20.019403,-0.000150,19.994891,0.8957,0.318,4.38191,0.00000
1515.00,4.38093,20.019414,-0.000151,19.994900,0.8958,0.318,4.38093,0.00000
1516.00,4.38061,20.019454,-0.000151,19.994914,0.8959,0.319,4.38061,0.00000
1517.00,4.38035,20.019465,-0.000149,19.994903,0.8960,0.319,4.38035,0.00000
1518.00,4.38135,20.019508,-0.000150,19.994941,0.8961,0.319,4.38135,0.00000
1519.00,4.38240,20.019527,-0.000149,19.994951,0.8962,0.319,4.38240,0.00000
1520.00,4.38333,20.019602,-0.000149,19.994998,0.8963,0.319,4.38333,0.00000
1521.00,4.38318,20.019700,-0.000150,19.995055,0.8964,0.319,4.38318,0.00000
1522.00,4.38315,20.019702,-0.000149,19.995076,0.8965,0.319,4.38315,0.00000
1523.00,4.38173,20.019716,-0.000149,19.995113,0.8966,0.319,4.38173,0.00000
1524.00,4.38091,20.019733,-0.000149,19.995098,0.8967,0.319,4.38091,0.00000
1525.00,4.38081,20.019693,-0.000148,19.995044,0.8968,0.319,4.38081,0.00000
1526.00,4.38102,20.019621,-0.000149,19.994979,0.8969,0.319,4.38102,0.00000
1527.00,4.38162,20.019644,-0.000148,19.994950,0.8971,0.319,4.38162,0.00000
1528.00,4.38186,20.019734,-0.000151,19.995007,0.8972,0.319,4.38186,0.00000
1529.00,4.38191,20.019772,-0.000150,19.995028,0.8973,0.319,4.38191,0.00000
1530.00,4.38142,20.019865,-0.000149,19.995117,0.8974,0.319,4.38142,0.00000
1531.00,4.38198,20.019916,-0.000145,19.995144,0.8975,0.319,4.38198,0.00000
1532.00,4.38093,20.019957,-0.000144,19.995141,0.8976,0.319,4.38093,0.00000
1533.00,4.38081,20.019966,-0.000140,19.995153,0.8977,0.319,4.38081,0.00000
1534.00,4.38119,20.020045,-0.000147,19.995196,0.8979,0.319,4.38119,0.00000
1535.00,4.38209,20.020042,-0.000151,19.995170,0.8980,0.319,4.38209,0.00000
1536.00,4.38219,20.020035,-0.000152,19.995150,0.8981,0.320,4.38219,0.00000
1537.00,4.38260,20.019988,-0.000154,19.995114,0.8982,0.320,4.38260,0.00000
1538.00,4.38360,20.019986,-0.000155,19.995089,0.8983,0.320,4.38360,0.00000
1539.00,4.38317,20.019929,-0.000149,19.995058,0.8984,0.320,4.38317,0.00000
1540.00,4.38168,20.019902,-0.000146,19.994951,0.8985,0.319,4.38168,0.00000
1541.00,4.38053,20.019937,-0.000146,19.994955,0.8986,0.320,4.38053,0.00000
1542.00,4.38048,20.020090,-0.000144,19.995024,0.8987,0.319,4.38048,0.00000
1543.00,4.37991,20.020113,-0.000145,19.994976,0.8988,0.319,4.37991,0.00000
1544.00,4.38049,20.020164,-0.000148,19.994983,0.8989,0.320,4.38049,0.00000
1545.00,4.38256,20.020230,-0.000147,19.995014,0.8990,0.319,4.38256,0.00000
1546.00,4.38337,20.020210,-0.000146,19.995017,0.8991,0.319,4.38337,0.00000
1547.00,4.38306,20.020109,-0.000144,19.994980,0.8991,0.319,4.38306,0.00000
1548.00,4.38272,20.020066,-0.000145,19.994961,0.8992,0.319,4.38272,0.00000
1549.00,4.38279,20.020046,-0.000148,19.994983,0.8993,0.320,4.38279,0.00000
1550.00,4.38207,20.020091,-0.000152,19.995071,0.8994,0.320,4.38207,0.00000
1551.00,4.38137,20.020199,-0.000153,19.995079,0.8995,0.320,4.38137,0.00000
1552.00,4.38166,20.020248,-0.000155,19.995066,0.8996,0.320,4.38166,0.00000
1553.00,4.38221,20.020315,-0.000152,19.995065,0.8997,0.320,4.38221,0.00000
1554.00,4.38190,20.020351,-0.000149,19.995061,0.8998,0.320,4.38190,0.00000
1555.00,4.38129,20.020320,-0.000146,19.995015,0.8998,0.320,4.38129,0.00000
1556.00,4.38175,20.020187,-0.000146,19.994957,0.8999,0.320,4.38175,0.00000
1557.00,4.38170,20.020171,-0.000144,19.994979,0.9000,0.320,4.38170,0.00000
1558.00,4.38188,20.020117,-0.000149,19.994990,0.9001,0.320,4.38188,0.00000
1559.00,4.38267,20.020138,-0.000147,19.994982,0.9002,0.320,4.38267,0.00000
1560.00,4.38335,20.020116,-0.000149,19.994940,0.9003,0.321,4.38335,0.00000
1561.00,4.38431,20.020137,-0.000152,19.994941,0.9003,0.321,4.38431,0.00000
1562.00,4.38549,20.020170,-0.000155,19.994933,0.9004,0.321,4.38549,0.00000
1563.00,4.38522,20.020258,-0.000153,19.994964,0.9005,0.321,4.38522,0.00000
1564.00,4.38412,20.020229,-0.000152,19.994909,0.9006,0.321,4.38412,0.00000
1565.00,4.38431,20.020276,-0.000151,19.994944,0.9007,0.321,4.38431,0.00000
1566.00,4.38343,20.020418,-0.000153,19.995044,0.9008,0.321,4.38343,0.00000
1567.00,4.38312,20.020436,-0.000152,19.995049,0.9008,0.321,4.38312,0.00000
1568.00,4.38318,20.020397,-0.000152,19.995004,0.9009,0.321,4.38318,0.00000
1569.00,4.38335,20.020421,-0.000156,19.995026,0.9010,0.321,4.38335,0.00000
1570.00,4.38242,20.020420,-0.000157,19.995012,0.9010,0.321,4.38242,0.00000
1571.00,4.38227,20.020351,-0.000155,19.994923,0.9011,0.321,4.38227,0.00000
1572.00,4.38162,20.020329,-0.000156,19.994905,0.9011,0.322,4.38162,0.00000
1573.00,4.38211,20.020359,-0.000157,19.994962,0.9012,0.322,4.38211,0.00000
1574.00,4.38287,20.020412,-0.000156,19.994965,0.9012,0.322,4.38287,0.00000
1575.00,4.38339,20.020436,-0.000154,19.994939,0.9013,0.322,4.38339,0.00000
1576.00,4.38446,20.020475,-0.000150,19.994951,0.9014,0.322,4.38446,0.00000
1577.00,4.38416,20.020565,-0.000147,19.995015,0.9014,0.322,4.38416,0.00000
1578.00,4.38301,20.020596,-0.000146,19.994970,0.9015,0.322,4.38301,0.00000
1579.00,4.38231,20.020580,-0.000146,19.994985,0.9016,0.322,4.38231,0.00000
1580.00,4.38255,20.020584,-0.000150,19.995007,0.9017,0.322,4.38255,0.00000
1581.00,4.38165,20.020666,-0.000153,19.995068,0.9018,0.322,4.38165,0.00000
1582.00,4.38266,20.020580,-0.000152,19.994993,0.9018,0.322,4.38266,0.00000
1583.00,4.38293,20.020603,-0.000150,19.995034,0.9019,0.322,4.38293,0.00000
1584.00,4.38284,20.020620,-0.000150,19.995027,0.9019,0.322,4.38284,0.00000
1585.00,4.38299,20.020647,-0.000146,19.995046,0.9019,0.322,4.38299,0.00000
1586.00,4.38337,20.020617,-0.000146,19.995015,0.9019,0.322,4.38337,0.00000
1587.00,4.38282,20.020715,-0.000145,19.995058,0.9020,0.322,4.38282,0.00000
1588.00,4.38309,20.020797,-0.000149,19.995085,0.9020,0.322,4.38309,0.00000
1589.00,4.38323,20.020876,-0.000148,19.995147,0.9020,0.322,4.38323,0.00000
1590.00,4.38274,20.020966,-0.000144,19.995201,0.9019,0.322,4.38274,0.00000
1591.00,4.38177,20.021039,-0.000142,19.995215,0.9019,0.322,4.38177,0.00000
1592.00,4.38152,20.021086,-0.000142,19.995207,0.9018,0.322,4.38152,0.00000
1593.00,4.38163,20.021072,-0.000138,19.995177,0.9017,0.322,4.38163,0.00000
1594.00,4.38126,20.021080,-0.000137,19.995145,0.9016,0.322,4.38126,0.00000
1595.00,4.38127,20.021131,-0.000144,19.995144,0.9015,0.322,4.38127,0.00000
1596.00,4.38136,20.021142,-0.000150,19.995178,0.9014,0.323,4.38136,0.00000
1597.00,4.38143,20.021142,-0.000151,19.995222,0.9013,0.323,4.38143,0.00000
1598.00,4.38175,20.021116,-0.000152,19.995182,0.9012,0.323,4.38175,0.00000
1599.00,4.38238,20.021167,-0.000153,19.995198,0.9010,0.323,4.38238,0.00000
1600.00,4.38291,20.021069,-0.000152,19.995104,0.9009,0.323,4.38291,0.00000
1601.00,4.38313,20.021075,-0.000150,19.995060,0.9008,0.323,4.38313,0.00000
1602.00,4.38312,20.021110,-0.000152,19.995047,0.9006,0.323,4.38312,0.00000
1603.00,4.38227,20.021121,-0.000150,19.995057,0.9005,0.323,4.38227,0.00000
1604.00,4.38160,20.021121,-0.000149,19.995055,0.9004,0.323,4.38160,0.00000
1605.00,4.38124,20.021210,-0.000149,19.995109,0.9002,0.323,4.38124,0.00000
1606.00,4.38173,20.021191,-0.000151,19.995073,0.9000,0.323,4.38173,0.00000
1607.00,4.38211,20.021184,-0.000153,19.995009,0.8998,0.323,4.38211,0.00000
1608.00,4.38253,20.021216,-0.000159,19.994990,0.8996,0.324,4.38253,0.00000
1609.00,4.38290,20.021171,-0.000161,19.994915,0.8994,0.324,4.38290,0.00000
1610.00,4.38364,20.021150,-0.000158,19.994876,0.8992,0.324,4.38364,0.00000
1611.00,4.38407,20.021208,-0.000154,19.994905,0.8990,0.324,4.38407,0.00000
1612.00,4.38384,20.021215,-0.000150,19.994884,0.8988,0.324,4.38384,0.00000
1613.00,4.38392,20.021236,-0.000148,19.994893,0.8986,0.324,4.38392,0.00000
1614.00,4.38393,20.021358,-0.000149,19.995025,0.8984,0.324,4.38393,0.00000
1615.00,4.38233,20.021432,-0.000154,19.995108,0.8982,0.324,4.38233,0.00000
1616.00,4.38202,20.021421,-0.000155,19.995069,0.8980,0.324,4.38202,0.00000
1617.00,4.38304,20.021458,-0.000158,19.995126,0.8978,0.324,4.38304,0.00000
1618.00,4.38347,20.021457,-0.000158,19.995115,0.8976,0.324,4.38347,0.00000
1619.00,4.38310,20.021388,-0.000157,19.994965,0.8974,0.325,4.38310,0.00000
1620.00,4.38316,20.021326,-0.000155,19.994841,0.8972,0.324,4.38316,0.00000
1621.00,4.38208,20.021366,-0.000153,19.994901,0.8970,0.324,4.38208,0.00000
@10,2.5000,5.0, 1620.006 
1622.00,4.38118,20.021455,-0.000151,19.994937,0.8968,0.324,4.38118,0.00000
1623.00,4.38147,20.021449,-0.000150,19.994927,0.8966,0.324,4.38147,0.00000
1624.00,4.38356,20.021522,-0.000146,19.994959,0.8964,0.324,4.38356,0.00000
1625.00,4.38792,20.021589,-0.000147,19.995011,0.8962,0.324,4.38792,0.00000
1626.00,4.39362,20.021633,-0.000148,19.995040,0.8959,0.324,4.39362,0.00000
1627.00,4.39919,20.021606,-0.000149,19.995025,0.8957,0.324,4.39919,0.00000
1628.00,4.40543,20.021685,-0.000148,19.995078,0.8955,0.324,4.40543,0.00000
1629.00,4.40984,20.021635,-0.000150,19.995104,0.8953,0.324,4.40984,0.00000
1630.00,4.41139,20.021597,-0.000154,19.995093,0.8951,0.325,4.41139,0.00000
1631.00,4.41162,20.021561,-0.000156,19.995015,0.8949,0.325,4.41162,0.00000
1632.00,4.40982,20.021549,-0.000158,19.994957,0.8946,0.325,4.40982,0.00000
1633.00,4.40561,20.021569,-0.000158,19.994919,0.8944,0.325,4.40561,0.00000
1634.00,4.40197,20.021631,-0.000161,19.994886,0.8941,0.325,4.40197,0.00000
1635.00,4.39942,20.021663,-0.000159,19.994876,0.8938,0.325,4.39942,0.00000
1636.00,4.39655,20.021704,-0.000159,19.994819,0.8936,0.325,4.39655,0.00000
1637.00,4.39430,20.021733,-0.000161,19.994784,0.8933,0.326,4.39430,0.00000
1638.00,4.39204,20.021776,-0.000164,19.994814,0.8930,0.326,4.39204,0.00000
1639.00,4.38995,20.021782,-0.000163,19.994801,0.8928,0.326,4.38995,0.00000
1640.00,4.38749,20.021811,-0.000158,19.994816,0.8926,0.326,4.38749,0.00000
1641.00,4.38580,20.021822,-0.000155,19.994889,0.8924,0.326,4.38580,0.00000
1642.00,4.38408,20.021886,-0.000149,19.994979,0.8921,0.325,4.38408,0.00000
1643.00,4.38329,20.021921,-0.000147,19.994979,0.8919,0.325,4.38329,0.00000
1644.00,4.38216,20.021949,-0.000146,19.995018,0.8916,0.325,4.38216,0.00000
1645.00,4.38124,20.021902,-0.000147,19.994960,0.8913,0.325,4.38124,0.00000
1646.00,4.38075,20.021938,-0.000148,19.994954,0.8910,0.325,4.38075,0.00000
1647.00,4.38061,20.021823,-0.000152,19.994801,0.8908,0.326,4.38061,0.00000
1648.00,4.38057,20.021831,-0.000152,19.994829,0.8905,0.326,4.38057,0.00000
1649.00,4.38087,20.021800,-0.000153,19.994761,0.8903,0.326,4.38087,0.00000
1650.00,4.38066,20.021831,-0.000153,19.994779,0.8900,0.326,4.38066,0.00000
1651.00,4.37908,20.021865,-0.000151,19.994830,0.8898,0.326,4.37908,0.00000
1652.00,4.37783,20.021956,-0.000150,19.994925,0.8895,0.326,4.37783,0.00000
1653.00,4.37743,20.021976,-0.000149,19.994874,0.8893,0.326,4.37743,0.00000
1654.00,4.37654,20.022049,-0.000148,19.994940,0.8891,0.326,4.37654,0.00000
1655.00,4.37630,20.022164,-0.000149,19.994967,0.8888,0.326,4.37630,0.00000
1656.00,4.37703,20.022189,-0.000150,19.994932,0.8885,0.326,4.37703,0.00000
1657.00,4.37775,20.022271,-0.000148,19.994972,0.8882,0.326,4.37775,0.00000
1658.00,4.37767,20.022258,-0.000148,19.994962,0.8880,0.326,4.37767,0.00000
1659.00,4.37777,20.022303,-0.000150,19.994975,0.8877,0.326,4.37777,0.00000
1660.00,4.37783,20.022251,-0.000148,19.994915,0.8875,0.326,4.37783,0.00000
1661.00,4.37761,20.022235,-0.000152,19.994883,0.8873,0.326,4.37761,0.00000
1662.00,4.37691,20.022204,-0.000153,19.994839,0.8871,0.326,4.37691,0.00000
1663.00,4.37655,20.022170,-0.000155,19.994797,0.8868,0.327,4.37655,0.00000
1664.00,4.37697,20.022162,-0.000155,19.994766,0.8867,0.327,4.37697,0.00000
1665.00,4.37759,20.022278,-0.000154,19.994894,0.8865,0.327,4.37759,0.00000
1666.00,4.37793,20.022311,-0.000151,19.994919,0.8863,0.326,4.37793,0.00000
1667.00,4.37856,20.022422,-0.000150,19.995012,0.8861,0.326,4.37856,0.00000
1668.00,4.37879,20.022443,-0.000148,19.995013,0.8859,0.326,4.37879,0.00000
1669.00,4.37781,20.022508,-0.000145,19.995089,0.8857,0.326,4.37781,0.00000
1670.00,4.37696,20.022482,-0.000144,19.994995,0.8856,0.326,4.37696,0.00000
1671.00,4.37727,20.022510,-0.000145,19.995001,0.8854,0.326,4.37727,0.00000
1672.00,4.37797,20.022458,-0.000147,19.994950,0.8852,0.327,4.37797,0.00000
1673.00,4.37785,20.022603,-0.000149,19.995045,0.8850,0.327,4.37785,0.00000
1674.00,4.37931,20.022576,-0.000152,19.994964,0.8849,0.327,4.37931,0.00000
1675.00,4.37987,20.022605,-0.000155,19.994959,0.8847,0.327,4.37987,0.00000
1676.00,4.37968,20.022627,-0.000158,19.994945,0.8846,0.327,4.37968,0.00000
1677.00,4.37873,20.022625,-0.000157,19.994868,0.8844,0.327,4.37873,0.00000
1678.00,4.37968,20.022609,-0.000155,19.994791,0.8843,0.327,4.37968,0.00000
1679.00,4.37970,20.022624,-0.000154,19.994780,0.8842,0.327,4.37970,0.00000
1680.00,4.38008,20.022659,-0.000157,19.994862,0.8840,0.327,4.38008,0.00000
1681.00,4.37985,20.022691,-0.000153,19.994859,0.8839,0.327,4.37985,0.00000
1682.00,4.37994,20.022761,-0.000151,19.994958,0.8837,0.327,4.37994,0.00000
1683.00,4.37994,20.022789,-0.000152,19.995013,0.8836,0.327,4.37994,0.00000
1684.00,4.38007,20.022817,-0.000151,19.995013,0.8834,0.327,4.38007,0.00000
1685.00,4.37983,20.022767,-0.000149,19.994950,0.8832,0.327,4.37983,0.00000
1686.00,4.37940,20.022783,-0.000152,19.994983,0.8831,0.328,4.37940,0.00000
1687.00,4.37918,20.022838,-0.000157,19.995032,0.8829,0.328,4.37918,0.00000
1688.00,4.37862,20.022836,-0.000159,19.994991,0.8828,0.328,4.37862,0.00000
1689.00,4.37887,20.022920,-0.000158,19.995022,0.8827,0.328,4.37887,0.00000
1690.00,4.37969,20.023076,-0.000154,19.995062,0.8826,0.328,4.37969,0.00000
1691.00,4.38052,20.023063,-0.000152,19.995008,0.8824,0.328,4.38052,0.00000
1692.00,4.38139,20.022966,-0.000146,19.994874,0.8823,0.328,4.38139,0.00000
1693.00,4.38192,20.022938,-0.000148,19.994855,0.8822,0.328,4.38192,0.00000
1694.00,4.38128,20.022892,-0.000151,19.994862,0.8821,0.328,4.38128,0.00000
1695.00,4.38069,20.022927,-0.000154,19.994906,0.8819,0.328,4.38069,0.00000
1696.00,4.38034,20.023028,-0.000154,19.994946,0.8818,0.328,4.38034,0.00000
1697.00,4.37988,20.023136,-0.000156,19.994992,0.8817,0.329,4.37988,0.00000
1698.00,4.38042,20.023194,-0.000153,19.995046,0.8816,0.329,4.38042,0.00000
1699.00,4.38116,20.023221,-0.000150,19.995042,0.8815,0.329,4.38116,0.00000
1700.00,4.38107,20.023186,-0.000150,19.995035,0.8814,0.329,4.38107,0.00000
1701.00,4.38078,20.023090,-0.000151,19.994969,0.8813,0.329,4.38078,0.00000
1702.00,4.38075,20.023080,-0.000148,19.994961,0.8812,0.329,4.38075,0.00000
1703.00,4.38047,20.023060,-0.000142,19.994923,0.8811,0.328,4.38047,0.00000
1704.00,4.38024,20.023119,-0.000143,19.994982,0.8811,0.328,4.38024,0.00000
1705.00,4.37959,20.023121,-0.000145,19.994946,0.8810,0.328,4.37959,0.00000
1706.00,4.37943,20.023224,-0.000146,19.995045,0.8809,0.329,4.37943,0.00000
1707.00,4.38006,20.023266,-0.000149,19.995082,0.8808,0.329,4.38006,0.00000
1708.00,4.37926,20.023341,-0.000154,19.995098,0.8807,0.329,4.37926,0.00000
1709.00,4.37876,20.023360,-0.000153,19.995051,0.8806,0.329,4.37876,0.00000
1710.00,4.37934,20.023396,-0.000148,19.995062,0.8806,0.329,4.37934,0.00000
1711.00,4.37961,20.023460,-0.000145,19.995072,0.8805,0.329,4.37961,0.00000
1712.00,4.37934,20.023483,-0.000142,19.995063,0.8804,0.329,4.37934,0.00000
1713.00,4.37929,20.023522,-0.000140,19.995074,0.8804,0.329,4.37929,0.00000
1714.00,4.37910,20.023560,-0.000142,19.995120,0.8803,0.329,4.37910,0.00000
1715.00,4.37937,20.023610,-0.000143,19.995167,0.8802,0.329,4.37937,0.00000
1716.00,4.37974,20.023558,-0.000144,19.995114,0.8801,0.329,4.37974,0.00000
1717.00,4.37941,20.023539,-0.000146,19.995113,0.8800,0.329,4.37941,0.00000
1718.00,4.38019,20.023575,-0.000148,19.995142,0.8799,0.329,4.38019,0.00000
1719.00,4.38070,20.023571,-0.000145,19.995093,0.8799,0.329,4.38070,0.00000
1720.00,4.38049,20.023627,-0.000144,19.995086,0.8798,0.329,4.38049,0.00000
1721.00,4.38009,20.023668,-0.000146,19.995133,0.8797,0.329,4.38009,0.00000
1722.00,4.38053,20.023726,-0.000143,19.995145,0.8796,0.329,4.38053,0.00000
1723.00,4.38016,20.023747,-0.000142,19.995138,0.8795,0.329,4.38016,0.00000
1724.00,4.37980,20.023784,-0.000141,19.995197,0.8794,0.329,4.37980,0.00000
1725.00,4.37914,20.023769,-0.000142,19.995211,0.8793,0.329,4.37914,0.00000
1726.00,4.37872,20.023718,-0.000145,19.995130,0.8792,0.330,4.37872,0.00000
1727.00,4.37853,20.023720,-0.000148,19.995130,0.8791,0.330,4.37853,0.00000
1728.00,4.37935,20.023636,-0.000149,19.995036,0.8789,0.330,4.37935,0.00000
1729.00,4.37913,20.023628,-0.000150,19.995000,0.8788,0.330,4.37913,0.00000
1730.00,4.38007,20.023543,-0.000148,19.994881,0.8787,0.330,4.38007,0.00000
1731.00,4.38112,20.023608,-0.000142,19.994899,0.8785,0.330,4.38112,0.00000
1732.00,4.38135,20.023694,-0.000137,19.994944,0.8784,0.330,4.38135,0.00000
1733.00,4.38019,20.023788,-0.000136,19.995019,0.8783,0.329,4.38019,0.00000
1734.00,4.38031,20.023794,-0.000137,19.994975,0.8781,0.330,4.38031,0.00000
1735.00,4.37959,20.023869,-0.000141,19.995023,0.8779,0.330,4.37959,0.00000
1736.00,4.37932,20.023898,-0.000142,19.995026,0.8777,0.330,4.37932,0.00000
1737.00,4.37952,20.023857,-0.000141,19.994928,0.8775,0.330,4.37952,0.00000
1738.00,4.37969,20.023862,-0.000142,19.994938,0.8773,0.330,4.37969,0.00000
1739.00,4.38033,20.023888,-0.000143,19.994941,0.8771,0.330,4.38033,0.00000
1740.00,4.38084,20.023870,-0.000137,19.994884,0.8769,0.330,4.38084,0.00000
1741.00,4.38034,20.023829,-0.000141,19.994880,0.8766,0.330,4.38034,0.00000
1742.00,4.38036,20.023784,-0.000145,19.994836,0.8764,0.330,4.38036,0.00000
1743.00,4.38025,20.023754,-0.000144,19.994776,0.8762,0.330,4.38025,0.00000
1744.00,4.37981,20.023806,-0.000142,19.994802,0.8760,0.330,4.37981,0.00000
1745.00,4.37918,20.023826,-0.000141,19.994833,0.8758,0.330,4.37918,0.00000
1746.00,4.38021,20.023925,-0.000135,19.994872,0.8756,0.330,4.38021,0.00000
1747.00,4.37970,20.024058,-0.000135,19.994924,0.8755,0.330,4.37970,0.00000
1748.00,4.38049,20.024096,-0.000138,19.994908,0.8753,0.330,4.38049,0.00000
1749.00,4.38031,20.024149,-0.000141,19.994916,0.8751,0.330,4.38031,0.00000
1750.00,4.38056,20.024232,-0.000145,19.994910,0.8749,0.330,4.38056,0.00000
1751.00,4.38011,20.024203,-0.000149,19.994849,0.8748,0.330,4.38011,0.00000
1752.00,4.38037,20.024135,-0.000147,19.994832,0.8746,0.330,4.38037,0.00000
1753.00,4.38062,20.024180,-0.000147,19.994869,0.8744,0.330,4.38062,0.00000
1754.00,4.38102,20.024126,-0.000148,19.994807,0.8743,0.331,4.38102,0.00000
1755.00,4.38137,20.024102,-0.000152,19.994809,0.8741,0.331,4.38137,0.00000
1756.00,4.38182,20.024133,-0.000154,19.994814,0.8740,0.331,4.38182,0.00000
1757.00,4.38241,20.024145,-0.000157,19.994760,0.8738,0.331,4.38241,0.00000
1758.00,4.38246,20.024172,-0.000159,19.994718,0.8737,0.331,4.38246,0.00000
1759.00,4.38290,20.024204,-0.000159,19.994711,0.8736,0.331,4.38290,0.00000
1760.00,4.38300,20.024246,-0.000155,19.994752,0.8734,0.331,4.38300,0.00000
1761.00,4.38321,20.024291,-0.000153,19.994800,0.8733,0.331,4.38321,0.00000
1762.00,4.38207,20.024388,-0.000147,19.994871,0.8731,0.331,4.38207,0.00000
1763.00,4.38151,20.024419,-0.000147,19.994961,0.8729,0.331,4.38151,0.00000
1764.00,4.38154,20.024386,-0.000146,19.994911,0.8728,0.331,4.38154,0.00000
1765.00,4.38191,20.024390,-0.000150,19.994828,0.8726,0.331,4.38191,0.00000
1766.00,4.38234,20.024400,-0.000151,19.994772,0.8725,0.331,4.38234,0.00000
1767.00,4.38341,20.024387,-0.000156,19.994743,0.8723,0.331,4.38341,0.00000
1768.00,4.38328,20.024377,-0.000158,19.994690,0.8721,0.332,4.38328,0.00000
1769.00,4.38329,20.024443,-0.000161,19.994768,0.8720,0.332,4.38329,0.00000
1770.00,4.38307,20.024506,-0.000158,19.994859,0.8718,0.332,4.38307,0.00000
1771.00,4.38203,20.024540,-0.000157,19.994875,0.8715,0.332,4.38203,0.00000
1772.00,4.38174,20.024556,-0.000152,19.994916,0.8713,0.332,4.38174,0.00000
1773.00,4.38142,20.024618,-0.000150,19.994916,0.8711,0.332,4.38142,0.00000
1774.00,4.38080,20.024629,-0.000147,19.994865,0.8708,0.331,4.38080,0.00000
1775.00,4.38036,20.024566,-0.000148,19.994780,0.8706,0.332,4.38036,0.00000
1776.00,4.38049,20.024576,-0.000149,19.994785,0.8704,0.332,4.38049,0.00000
1777.00,4.38017,20.024608,-0.000152,19.994780,0.8701,0.332,4.38017,0.00000
1778.00,4.38057,20.024638,-0.000152,19.994812,0.8699,0.332,4.38057,0.00000
1779.00,4.38151,20.024715,-0.000151,19.994876,0.8697,0.332,4.38151,0.00000
1780.00,4.38195,20.024763,-0.000150,19.994892,0.8695,0.332,4.38195,0.00000
1781.00,4.38234,20.024788,-0.000150,19.994906,0.8692,0.332,4.38234,0.00000
1782.00,4.38343,20.024781,-0.000147,19.994915,0.8690,0.332,4.38343,0.00000
1783.00,4.38389,20.024774,-0.000144,19.994897,0.8687,0.332,4.38389,0.00000
1784.00,4.38353,20.024719,-0.000145,19.994881,0.8685,0.332,4.38353,0.00000
1785.00,4.38332,20.024743,-0.000144,19.994861,0.8682,0.332,4.38332,0.00000
1786.00,4.38304,20.024797,-0.000143,19.994901,0.8679,0.332,4.38304,0.00000
1787.00,4.38234,20.024902,-0.000145,19.994915,0.8677,0.332,4.38234,0.00000
1788.00,4.38196,20.024889,-0.000146,19.994851,0.8674,0.332,4.38196,0.00000
1789.00,4.38160,20.024983,-0.000147,19.994876,0.8672,0.332,4.38160,0.00000
1790.00,4.38165,20.025053,-0.000148,19.994950,0.8669,0.332,4.38165,0.00000
1791.00,4.38141,20.024985,-0.000146,19.994873,0.8667,0.332,4.38141,0.00000
1792.00,4.38100,20.025014,-0.000147,19.994937,0.8664,0.332,4.38100,0.00000
1793.00,4.38066,20.025040,-0.000146,19.995001,0.8662,0.332,4.38066,0.00000
1794.00,4.38096,20.024993,-0.000144,19.994941,0.8660,0.332,4.38096,0.00000
1795.00,4.38187,20.024978,-0.000140,19.994943,0.8658,0.332,4.38187,0.00000
1796.00,4.38263,20.025070,-0.000145,19.995005,0.8656,0.332,4.38263,0.00000
1797.00,4.38349,20.025012,-0.000142,19.994910,0.8654,0.332,4.38349,0.00000
1798.00,4.38403,20.025078,-0.000140,19.994901,0.8652,0.332,4.38403,0.00000
1799.00,4.38383,20.025097,-0.000140,19.994888,0.8650,0.332,4.38383,0.00000
1800.00,4.38294,20.025098,-0.000145,19.994864,0.8647,0.333,4.38294,0.00000
1801.00,4.38289,20.025146,-0.000145,19.994901,0.8645,0.333,4.38289,0.00000
@11,2.5000,5.0, 1800.073 
1802.00,4.38217,20.025179,-0.000148,19.994921,0.8643,0.333,4.38217,0.00000
1803.00,4.38215,20.025116,-0.000153,19.994885,0.8640,0.333,4.38215,0.00000
1804.00,4.38350,20.025123,-0.000152,19.994890,0.8638,0.333,4.38350,0.00000
1805.00,4.38662,20.025172,-0.000152,19.994911,0.8636,0.333,4.38662,0.00000
1806.00,4.39019,20.025154,-0.000149,19.994865,0.8633,0.333,4.39019,0.00000
1807.00,4.39620,20.025220,-0.000151,19.994898,0.8631,0.333,4.39620,0.00000
1808.00,4.40301,20.025292,-0.000148,19.994958,0.8629,0.333,4.40301,0.00000
1809.00,4.40865,20.025368,-0.000152,19.995021,0.8627,0.333,4.40865,0.00000
1810.00,4.41136,20.025416,-0.000152,19.995020,0.8625,0.333,4.41136,0.00000
1811.00,4.41262,20.025437,-0.000154,19.995017,0.8622,0.334,4.41262,0.00000
1812.00,4.41169,20.025427,-0.000153,19.994954,0.8620,0.334,4.41169,0.00000
1813.00,4.40878,20.025578,-0.000155,19.995024,0.8618,0.334,4.40878,0.00000
1814.00,4.40526,20.025619,-0.000154,19.994985,0.8616,0.334,4.40526,0.00000
1815.00,4.40287,20.025591,-0.000153,19.994926,0.8614,0.334,4.40287,0.00000
1816.00,4.40056,20.025567,-0.000153,19.994883,0.8612,0.334,4.40056,0.00000
1817.00,4.39765,20.025595,-0.000153,19.994910,0.8610,0.334,4.39765,0.00000
1818.00,4.39566,20.025541,-0.000151,19.994878,0.8608,0.334,4.39566,0.00000
1819.00,4.39337,20.025498,-0.000151,19.994901,0.8606,0.334,4.39337,0.00000
1820.00,4.39133,20.025510,-0.000151,19.994929,0.8604,0.334,4.39133,0.00000
1821.00,4.38973,20.025619,-0.000147,19.995025,0.8602,0.334,4.38973,0.00000
1822.00,4.38808,20.025638,-0.000147,19.995063,0.8601,0.334,4.38808,0.00000
1823.00,4.38606,20.025639,-0.000149,19.995032,0.8599,0.334,4.38606,0.00000
1824.00,4.38527,20.025720,-0.000148,19.995089,0.8597,0.334,4.38527,0.00000
1825.00,4.38395,20.025791,-0.000147,19.995171,0.8595,0.334,4.38395,0.00000
1826.00,4.38300,20.025762,-0.000145,19.995104,0.8593,0.334,4.38300,0.00000
1827.00,4.38300,20.025767,-0.000140,19.995096,0.8592,0.334,4.38300,0.00000
1828.00,4.38301,20.025759,-0.000139,19.995120,0.8590,0.334,4.38301,0.00000
1829.00,4.38269,20.025703,-0.000143,19.995074,0.8588,0.334,4.38269,0.00000
1830.00,4.38265,20.025705,-0.000141,19.995048,0.8586,0.334,4.38265,0.00000
1831.00,4.38204,20.025756,-0.000144,19.995062,0.8585,0.334,4.38204,0.00000
1832.00,4.38112,20.025803,-0.000149,19.995054,0.8584,0.334,4.38112,0.00000
1833.00,4.38135,20.025782,-0.000151,19.995014,0.8582,0.335,4.38135,0.00000
1834.00,4.38086,20.025933,-0.000144,19.995090,0.8582,0.335,4.38086,0.00000
1835.00,4.38033,20.026003,-0.000145,19.995119,0.8580,0.335,4.38033,0.00000
1836.00,4.38094,20.026029,-0.000147,19.995141,0.8579,0.335,4.38094,0.00000
1837.00,4.38195,20.026002,-0.000143,19.995104,0.8578,0.335,4.38195,0.00000
1838.00,4.38178,20.026036,-0.000141,19.995079,0.8577,0.334,4.38178,0.00000
1839.00,4.38187,20.026030,-0.000144,19.995013,0.8577,0.335,4.38187,0.00000
1840.00,4.38137,20.025975,-0.000142,19.994899,0.8576,0.335,4.38137,0.00000
1841.00,4.38076,20.025996,-0.000143,19.994923,0.8575,0.335,4.38076,0.00000
1842.00,4.38052,20.026015,-0.000146,19.994965,0.8574,0.335,4.38052,0.00000
1843.00,4.38029,20.026087,-0.000147,19.995018,0.8573,0.335,4.38029,0.00000
1844.00,4.38011,20.026051,-0.000147,19.995023,0.8572,0.335,4.38011,0.00000
1845.00,4.38047,20.026149,-0.000152,19.995115,0.8572,0.335,4.38047,0.00000
1846.00,4.38002,20.026139,-0.000152,19.995032,0.8571,0.335,4.38002,0.00000
1847.00,4.37957,20.026164,-0.000151,19.995004,0.8571,0.335,4.37957,0.00000
1848.00,4.37963,20.026165,-0.000148,19.994997,0.8571,0.335,4.37963,0.00000
1849.00,4.37940,20.026211,-0.000149,19.994975,0.8571,0.335,4.37940,0.00000
1850.00,4.37967,20.026211,-0.000147,19.994989,0.8571,0.335,4.37967,0.00000
1851.00,4.38021,20.026272,-0.000146,19.995071,0.8571,0.335,4.38021,0.00000
1852.00,4.38103,20.026303,-0.000147,19.995096,0.8571,0.335,4.38103,0.00000
1853.00,4.38095,20.026250,-0.000150,19.995007,0.8571,0.336,4.38095,0.00000
1854.00,4.38132,20.026255,-0.000150,19.995029,0.8571,0.336,4.38132,0.00000
1855.00,4.38094,20.026273,-0.000149,19.995026,0.8571,0.336,4.38094,0.00000
1856.00,4.37976,20.026295,-0.000151,19.994995,0.8571,0.336,4.37976,0.00000
1857.00,4.37904,20.026375,-0.000152,19.995011,0.8571,0.336,4.37904,0.00000
1858.00,4.37884,20.026510,-0.000152,19.995058,0.8572,0.336,4.37884,0.00000
1859.00,4.37856,20.026551,-0.000155,19.995078,0.8572,0.336,4.37856,0.00000
1860.00,4.37830,20.026544,-0.000155,19.995003,0.8572,0.336,4.37830,0.00000
1861.00,4.37915,20.026517,-0.000153,19.994964,0.8571,0.336,4.37915,0.00000
1862.00,4.37917,20.026472,-0.000149,19.994910,0.8571,0.336,4.37917,0.00000
1863.00,4.37845,20.026491,-0.000145,19.994967,0.8571,0.336,4.37845,0.00000
1864.00,4.37849,20.026476,-0.000143,19.994916,0.8571,0.336,4.37849,0.00000
1865.00,4.37891,20.026497,-0.000144,19.994952,0.8571,0.336,4.37891,0.00000
1866.00,4.37937,20.026528,-0.000145,19.994983,0.8570,0.336,4.37937,0.00000
1867.00,4.37921,20.026524,-0.000147,19.994960,0.8570,0.336,4.37921,0.00000
1868.00,4.37966,20.026484,-0.000148,19.994883,0.8569,0.336,4.37966,0.00000
1869.00,4.37922,20.026503,-0.000145,19.994896,0.8569,0.336,4.37922,0.00000
1870.00,4.37946,20.026537,-0.000144,19.994881,0.8568,0.336,4.37946,0.00000
1871.00,4.37906,20.026621,-0.000146,19.994925,0.8567,0.336,4.37906,0.00000
1872.00,4.37851,20.026708,-0.000145,19.994947,0.8566,0.336,4.37851,0.00000
1873.00,4.37794,20.026723,-0.000148,19.994937,0.8565,0.337,4.37794,0.00000
1874.00,4.37760,20.026809,-0.000152,19.995026,0.8564,0.337,4.37760,0.00000
1875.00,4.37843,20.026787,-0.000150,19.995032,0.8563,0.337,4.37843,0.00000
1876.00,4.37902,20.026734,-0.000147,19.994993,0.8562,0.337,4.37902,0.00000
1877.00,4.37989,20.026675,-0.000147,19.994979,0.8561,0.337,4.37989,0.00000
1878.00,4.38084,20.026692,-0.000145,19.995000,0.8560,0.337,4.38084,0.00000
1879.00,4.38181,20.026621,-0.000143,19.994837,0.8559,0.337,4.38181,0.00000
1880.00,4.38097,20.026651,-0.000143,19.994831,0.8558,0.337,4.38097,0.00000
1881.00,4.38014,20.026647,-0.000146,19.994805,0.8557,0.337,4.38014,0.00000
1882.00,4.37905,20.026751,-0.000149,19.994888,0.8556,0.337,4.37905,0.00000
1883.00,4.37856,20.026841,-0.000151,19.994915,0.8554,0.337,4.37856,0.00000
1884.00,4.37860,20.026908,-0.000151,19.995049,0.8553,0.337,4.37860,0.00000
1885.00,4.37860,20.026939,-0.000152,19.995071,0.8552,0.337,4.37860,0.00000
1886.00,4.37932,20.026996,-0.000153,19.995171,0.8551,0.337,4.37932,0.00000
1887.00,4.38066,20.026984,-0.000151,19.995138,0.8549,0.337,4.38066,0.00000
1888.00,4.38127,20.026963,-0.000148,19.995170,0.8548,0.337,4.38127,0.00000
1889.00,4.38143,20.026937,-0.000146,19.995116,0.8547,0.337,4.38143,0.00000
1890.00,4.38150,20.026962,-0.000147,19.995118,0.8545,0.337,4.38150,0.00000
1891.00,4.38127,20.026999,-0.000145,19.995093,0.8544,0.337,4.38127,0.00000
1892.00,4.38160,20.027034,-0.000145,19.995104,0.8542,0.337,4.38160,0.00000
1893.00,4.38209,20.027070,-0.000149,19.995106,0.8541,0.337,4.38209,0.00000
1894.00,4.38269,20.027136,-0.000155,19.995133,0.8540,0.338,4.38269,0.00000
1895.00,4.38200,20.027193,-0.000154,19.995173,0.8538,0.338,4.38200,0.00000
1896.00,4.38177,20.027249,-0.000155,19.995202,0.8537,0.338,4.38177,0.00000
1897.00,4.38061,20.027265,-0.000155,19.995169,0.8535,0.338,4.38061,0.00000
1898.00,4.37996,20.027287,-0.000149,19.995173,0.8534,0.338,4.37996,0.00000
1899.00,4.38057,20.027322,-0.000142,19.995198,0.8532,0.338,4.38057,0.00000
1900.00,4.38114,20.027307,-0.000139,19.995169,0.8530,0.337,4.38114,0.00000
1901.00,4.38151,20.027229,-0.000137,19.995040,0.8528,0.337,4.38151,0.00000
1902.00,4.38202,20.027222,-0.000136,19.995023,0.8526,0.337,4.38202,0.00000
1903.00,4.38252,20.027278,-0.000138,19.995084,0.8525,0.337,4.38252,0.00000
1904.00,4.38099,20.027248,-0.000139,19.995048,0.8523,0.337,4.38099,0.00000
1905.00,4.38067,20.027316,-0.000143,19.995074,0.8521,0.337,4.38067,0.00000
1906.00,4.38033,20.027387,-0.000144,19.995101,0.8519,0.338,4.38033,0.00000
1907.00,4.37993,20.027463,-0.000148,19.995157,0.8517,0.338,4.37993,0.00000
1908.00,4.37946,20.027417,-0.000149,19.995010,0.8515,0.338,4.37946,0.00000
1909.00,4.37975,20.027477,-0.000154,19.995040,0.8513,0.338,4.37975,0.00000
1910.00,4.38090,20.027450,-0.000156,19.994993,0.8510,0.338,4.38090,0.00000
1911.00,4.38179,20.027498,-0.000157,19.995036,0.8509,0.338,4.38179,0.00000
1912.00,4.38268,20.027512,-0.000154,19.994993,0.8507,0.338,4.38268,0.00000
1913.00,4.38285,20.027577,-0.000154,19.995041,0.8505,0.338,4.38285,0.00000
1914.00,4.38276,20.027641,-0.000153,19.995065,0.8502,0.338,4.38276,0.00000
1915.00,4.38225,20.027722,-0.000150,19.995093,0.8500,0.338,4.38225,0.00000
1916.00,4.38166,20.027716,-0.000148,19.995067,0.8498,0.338,4.38166,0.00000
1917.00,4.38176,20.027711,-0.000147,19.995094,0.8495,0.338,4.38176,0.00000
1918.00,4.38186,20.027679,-0.000150,19.995097,0.8493,0.338,4.38186,0.00000
1919.00,4.38156,20.027673,-0.000152,19.995021,0.8490,0.339,4.38156,0.00000
1920.00,4.38156,20.027717,-0.000155,19.995072,0.8488,0.339,4.38156,0.00000
1921.00,4.38126,20.027772,-0.000157,19.995126,0.8486,0.339,4.38126,0.00000
1922.00,4.38045,20.027785,-0.000158,19.995162,0.8484,0.339,4.38045,0.00000
1923.00,4.38113,20.027921,-0.000157,19.995240,0.8483,0.339,4.38113,0.00000
1924.00,4.38182,20.027973,-0.000155,19.995295,0.8481,0.339,4.38182,0.00000
1925.00,4.38188,20.027944,-0.000154,19.995198,0.8480,0.339,4.38188,0.00000
1926.00,4.38155,20.027892,-0.000156,19.995114,0.8478,0.339,4.38155,0.00000
1927.00,4.38222,20.027922,-0.000156,19.995090,0.8477,0.339,4.38222,0.00000
1928.00,4.38198,20.027841,-0.000154,19.995055,0.8475,0.339,4.38198,0.00000
1929.00,4.38192,20.027778,-0.000153,19.994973,0.8474,0.339,4.38192,0.00000
1930.00,4.38270,20.027831,-0.000154,19.995024,0.8472,0.340,4.38270,0.00000
1931.00,4.38368,20.027852,-0.000151,19.995043,0.8471,0.339,4.38368,0.00000
1932.00,4.38306,20.027885,-0.000149,19.995028,0.8470,0.339,4.38306,0.00000
1933.00,4.38201,20.027981,-0.000149,19.995044,0.8468,0.339,4.38201,0.00000
1934.00,4.38243,20.028038,-0.000150,19.995082,0.8467,0.339,4.38243,0.00000
1935.00,4.38276,20.027927,-0.000146,19.994963,0.8466,0.339,4.38276,0.00000
1936.00,4.38228,20.028059,-0.000145,19.995014,0.8465,0.339,4.38228,0.00000
1937.00,4.38224,20.028022,-0.000143,19.994952,0.8464,0.339,4.38224,0.00000
1938.00,4.38189,20.028034,-0.000141,19.994934,0.8463,0.339,4.38189,0.00000
1939.00,4.38101,20.028022,-0.000141,19.994948,0.8462,0.339,4.38101,0.00000
1940.00,4.38012,20.028154,-0.000144,19.995047,0.8460,0.339,4.38012,0.00000
1941.00,4.38042,20.028083,-0.000147,19.994994,0.8459,0.339,4.38042,0.00000
1942.00,4.38142,20.028160,-0.000151,19.995029,0.8458,0.340,4.38142,0.00000
1943.00,4.38302,20.028078,-0.000150,19.994975,0.8457,0.340,4.38302,0.00000
1944.00,4.38337,20.028138,-0.000150,19.994969,0.8456,0.340,4.38337,0.00000
1945.00,4.38308,20.028118,-0.000144,19.994933,0.8455,0.340,4.38308,0.00000
1946.00,4.38296,20.028126,-0.000141,19.994930,0.8454,0.339,4.38296,0.00000
1947.00,4.38221,20.028107,-0.000142,19.994947,0.8453,0.340,4.38221,0.00000
1948.00,4.38229,20.028208,-0.000143,19.995001,0.8453,0.340,4.38229,0.00000
1949.00,4.38209,20.028269,-0.000145,19.995062,0.8452,0.340,4.38209,0.00000
1950.00,4.38239,20.028292,-0.000149,19.995078,0.8451,0.340,4.38239,0.00000
1951.00,4.38270,20.028373,-0.000152,19.995054,0.8451,0.340,4.38270,0.00000
1952.00,4.38300,20.028409,-0.000153,19.995073,0.8451,0.340,4.38300,0.00000
1953.00,4.38217,20.028394,-0.000153,19.994998,0.8450,0.341,4.38217,0.00000
1954.00,4.38254,20.028276,-0.000151,19.994851,0.8450,0.340,4.38254,0.00000
1955.00,4.38204,20.028346,-0.000152,19.994916,0.8450,0.341,4.38204,0.00000
1956.00,4.38191,20.028367,-0.000152,19.995005,0.8450,0.341,4.38191,0.00000
1957.00,4.38116,20.028458,-0.000151,19.995083,0.8450,0.341,4.38116,0.00000
1958.00,4.38148,20.028497,-0.000150,19.995164,0.8450,0.341,4.38148,0.00000
1959.00,4.38109,20.028692,-0.000148,19.995361,0.8451,0.341,4.38109,0.00000
1960.00,4.38176,20.028685,-0.000145,19.995344,0.8451,0.340,4.38176,0.00000
1961.00,4.38223,20.028681,-0.000148,19.995320,0.8452,0.341,4.38223,0.00000
1962.00,4.38364,20.028656,-0.000148,19.995261,0.8452,0.341,4.38364,0.00000
1963.00,4.38301,20.028716,-0.000148,19.995287,0.8453,0.341,4.38301,0.00000
1964.00,4.38312,20.028642,-0.000151,19.995218,0.8453,0.341,4.38312,0.00000
1965.00,4.38319,20.028605,-0.000152,19.995145,0.8454,0.341,4.38319,0.00000
1966.00,4.38296,20.028609,-0.000152,19.995184,0.8454,0.341,4.38296,0.00000
1967.00,4.38274,20.028634,-0.000152,19.995238,0.8455,0.341,4.38274,0.00000
1968.00,4.38354,20.028582,-0.000151,19.995181,0.8455,0.341,4.38354,0.00000
1969.00,4.38359,20.028551,-0.000151,19.995098,0.8455,0.341,4.38359,0.00000
1970.00,4.38367,20.028577,-0.000153,19.995113,0.8456,0.341,4.38367,0.00000
1971.00,4.38283,20.028638,-0.000149,19.995110,0.8456,0.341,4.38283,0.00000
1972.00,4.38294,20.028667,-0.000145,19.995042,0.8457,0.341,4.38294,0.00000
1973.00,4.38249,20.028696,-0.000147,19.995058,0.8457,0.341,4.38249,0.00000
1974.00,4.38165,20.028732,-0.000148,19.995070,0.8457,0.341,4.38165,0.00000
1975.00,4.38128,20.028809,-0.000145,19.995129,0.8458,0.341,4.38128,0.00000
1976.00,4.38194,20.028834,-0.000146,19.995155,0.8458,0.341,4.38194,0.00000
1977.00,4.38173,20.028839,-0.000147,19.995201,0.8458,0.341,4.38173,0.00000
1978.00,4.38155,20.028832,-0.000149,19.995162,0.8459,0.342,4.38155,0.00000
1979.00,4.38206,20.028769,-0.000145,19.995120,0.8459,0.341,4.38206,0.00000
1980.00,4.38151,20.028789,-0.000147,19.995110,0.8459,0.342,4.38151,0.00000
1981.00,4.38088,20.028811,-0.000147,19.995085,0.8460,0.342,4.38088,0.00000
@12,2.5000,5.0, 1980.054 
1982.00,4.38006,20.028799,-0.000147,19.994990,0.8460,0.342,4.38006,0.00000
1983.00,4.38131,20.028879,-0.000146,19.995109,0.8461,0.342,4.38131,0.00000
1984.00,4.38283,20.029010,-0.000148,19.995208,0.8461,0.342,4.38283,0.00000
1985.00,4.38535,20.028979,-0.000147,19.995195,0.8462,0.342,4.38535,0.00000
1986.00,4.38897,20.028993,-0.000148,19.995211,0.8462,0.342,4.38897,0.00000
1987.00,4.39394,20.029061,-0.000147,19.995278,0.8463,0.342,4.39394,0.00000
1988.00,4.39905,20.029057,-0.000146,19.995200,0.8463,0.342,4.39905,0.00000
1989.00,4.40513,20.029100,-0.000147,19.995196,0.8464,0.342,4.40513,0.00000
1990.00,4.40978,20.029172,-0.000150,19.995208,0.8464,0.342,4.40978,0.00000
1991.00,4.41126,20.029163,-0.000151,19.995142,0.8465,0.342,4.41126,0.00000
1992.00,4.41093,20.029209,-0.000154,19.995143,0.8465,0.342,4.41093,0.00000
1993.00,4.40891,20.029255,-0.000155,19.995161,0.8465,0.342,4.40891,0.00000
1994.00,4.40506,20.029296,-0.000153,19.995161,0.8466,0.342,4.40506,0.00000
1995.00,4.40083,20.029314,-0.000150,19.995158,0.8466,0.342,4.40083,0.00000
1996.00,4.39976,20.029389,-0.000149,19.995179,0.8466,0.342,4.39976,0.00000
1997.00,4.39762,20.029410,-0.000148,19.995169,0.8466,0.342,4.39762,0.00000
1998.00,4.39556,20.029450,-0.000149,19.995146,0.8466,0.342,4.39556,0.00000
1999.00,4.39353,20.029492,-0.000150,19.995148,0.8466,0.342,4.39353,0.00000
2000.00,4.39185,20.029518,-0.000151,19.995200,0.8466,0.343,4.39185,0.00000
2001.00,4.38902,20.029528,-0.000149,19.995237,0.8467,0.342,4.38902,0.00000
2002.00,4.38774,20.029522,-0.000148,19.995239,0.8467,0.342,4.38774,0.00000
2003.00,4.38608,20.029567,-0.000146,19.995292,0.8468,0.342,4.38608,0.00000
2004.00,4.38502,20.029525,-0.000143,19.995240,0.8468,0.342,4.38502,0.00000
2005.00,4.38415,20.029499,-0.000139,19.995148,0.8469,0.342,4.38415,0.00000
2006.00,4.38330,20.029560,-0.000140,19.995166,0.8469,0.342,4.38330,0.00000
2007.00,4.38277,20.029554,-0.000141,19.995126,0.8469,0.342,4.38277,0.00000
2008.00,4.38207,20.029532,-0.000142,19.995081,0.8469,0.342,4.38207,0.00000
2009.00,4.38135,20.029628,-0.000144,19.995168,0.8470,0.342,4.38135,0.00000
2010.00,4.38140,20.029703,-0.000149,19.995240,0.8470,0.343,4.38140,0.00000
2011.00,4.38076,20.029648,-0.000152,19.995138,0.8471,0.343,4.38076,0.00000
2012.00,4.37954,20.029708,-0.000150,19.995193,0.8471,0.343,4.37954,0.00000
2013.00,4.37907,20.029725,-0.000148,19.995165,0.8472,0.343,4.37907,0.00000
2014.00,4.37897,20.029731,-0.000149,19.995155,0.8472,0.343,4.37897,0.00000
2015.00,4.37912,20.029680,-0.000150,19.995083,0.8473,0.343,4.37912,0.00000
2016.00,4.37870,20.029674,-0.000150,19.995100,0.8473,0.343,4.37870,0.00000
2017.00,4.37907,20.029679,-0.000151,19.995071,0.8474,0.343,4.37907,0.00000
2018.00,4.37935,20.029672,-0.000153,19.995045,0.8474,0.343,4.37935,0.00000
2019.00,4.37817,20.029657,-0.000152,19.995033,0.8475,0.343,4.37817,0.00000
2020.00,4.37812,20.029711,-0.000154,19.995043,0.8476,0.343,4.37812,0.00000
2021.00,4.37871,20.029753,-0.000153,19.995060,0.8477,0.343,4.37871,0.00000
2022.00,4.37922,20.029764,-0.000154,19.995047,0.8478,0.343,4.37922,0.00000
2023.00,4.37896,20.029776,-0.000154,19.995069,0.8478,0.343,4.37896,0.00000
2024.00,4.38030,20.029778,-0.000156,19.995051,0.8479,0.344,4.38030,0.00000
2025.00,4.38036,20.029852,-0.000151,19.995096,0.8479,0.343,4.38036,0.00000
2026.00,4.38051,20.029864,-0.000154,19.995089,0.8480,0.344,4.38051,0.00000
2027.00,4.37966,20.029851,-0.000154,19.995039,0.8480,0.344,4.37966,0.00000
2028.00,4.37952,20.029891,-0.000157,19.995007,0.8481,0.344,4.37952,0.00000
2029.00,4.37974,20.029948,-0.000156,19.994971,0.8482,0.344,4.37974,0.00000
2030.00,4.37855,20.029943,-0.000160,19.994922,0.8483,0.344,4.37855,0.00000
2031.00,4.37846,20.029971,-0.000157,19.994866,0.8484,0.344,4.37846,0.00000
2032.00,4.37886,20.030078,-0.000158,19.994940,0.8485,0.344,4.37886,0.00000
2033.00,4.37883,20.030145,-0.000155,19.995025,0.8486,0.344,4.37883,0.00000
2034.00,4.37782,20.030151,-0.000154,19.995062,0.8487,0.344,4.37782,0.00000
2035.00,4.37784,20.030132,-0.000154,19.995003,0.8488,0.344,4.37784,0.00000
2036.00,4.37746,20.030188,-0.000155,19.995050,0.8490,0.344,4.37746,0.00000
2037.00,4.37707,20.030178,-0.000154,19.994998,0.8491,0.344,4.37707,0.00000
2038.00,4.37766,20.030188,-0.000155,19.994947,0.8492,0.344,4.37766,0.00000
2039.00,4.37848,20.030187,-0.000155,19.994873,0.8493,0.345,4.37848,0.00000
2040.00,4.37933,20.030197,-0.000155,19.994885,0.8494,0.345,4.37933,0.00000
2041.00,4.38032,20.030171,-0.000156,19.994832,0.8495,0.345,4.38032,0.00000
2042.00,4.38076,20.030207,-0.000156,19.994900,0.8496,0.345,4.38076,0.00000
2043.00,4.38050,20.030245,-0.000155,19.994960,0.8498,0.345,4.38050,0.00000
2044.00,4.38046,20.030316,-0.000154,19.995080,0.8499,0.345,4.38046,0.00000
2045.00,4.38006,20.030380,-0.000156,19.995137,0.8500,0.345,4.38006,0.00000
2046.00,4.37842,20.030407,-0.000156,19.995193,0.8502,0.345,4.37842,0.00000
2047.00,4.37769,20.030428,-0.000155,19.995176,0.8503,0.345,4.37769,0.00000
2048.00,4.37656,20.030397,-0.000156,19.995059,0.8504,0.345,4.37656,0.00000
2049.00,4.37668,20.030444,-0.000154,19.995042,0.8506,0.345,4.37668,0.00000
2050.00,4.37696,20.030380,-0.000152,19.994957,0.8507,0.345,4.37696,0.00000
2051.00,4.37759,20.030474,-0.000153,19.995009,0.8509,0.345,4.37759,0.00000
2052.00,4.37774,20.030455,-0.000153,19.994961,0.8510,0.345,4.37774,0.00000
2053.00,4.37906,20.030514,-0.000153,19.995049,0.8511,0.345,4.37906,0.00000
2054.00,4.37819,20.030470,-0.000157,19.995005,0.8513,0.346,4.37819,0.00000
2055.00,4.37767,20.030559,-0.000156,19.995089,0.8514,0.346,4.37767,0.00000
2056.00,4.37760,20.030528,-0.000157,19.995002,0.8515,0.346,4.37760,0.00000
2057.00,4.37844,20.030556,-0.000159,19.995020,0.8517,0.346,4.37844,0.00000
2058.00,4.37798,20.030540,-0.000159,19.995035,0.8518,0.346,4.37798,0.00000
2059.00,4.37735,20.030561,-0.000157,19.994988,0.8520,0.346,4.37735,0.00000
2060.00,4.37730,20.030602,-0.000156,19.994960,0.8522,0.346,4.37730,0.00000
2061.00,4.37739,20.030637,-0.000157,19.995055,0.8523,0.346,4.37739,0.00000
2062.00,4.37659,20.030598,-0.000154,19.994973,0.8525,0.346,4.37659,0.00000
2063.00,4.37648,20.030642,-0.000157,19.994928,0.8526,0.346,4.37648,0.00000
2064.00,4.37684,20.030684,-0.000161,19.994952,0.8528,0.347,4.37684,0.00000
2065.00,4.37697,20.030701,-0.000164,19.995002,0.8530,0.347,4.37697,0.00000
2066.00,4.37712,20.030747,-0.000161,19.994978,0.8531,0.347,4.37712,0.00000
2067.00,4.37702,20.030806,-0.000158,19.995025,0.8533,0.347,4.37702,0.00000
2068.00,4.37751,20.030737,-0.000156,19.994958,0.8534,0.347,4.37751,0.00000
2069.00,4.37836,20.030708,-0.000150,19.994917,0.8536,0.346,4.37836,0.00000
2070.00,4.37819,20.030658,-0.000144,19.994813,0.8537,0.346,4.37819,0.00000
2071.00,4.37755,20.030640,-0.000143,19.994788,0.8539,0.346,4.37755,0.00000
2072.00,4.37791,20.030713,-0.000146,19.994856,0.8540,0.346,4.37791,0.00000
2073.00,4.37751,20.030841,-0.000147,19.994941,0.8542,0.346,4.37751,0.00000
2074.00,4.37799,20.030866,-0.000146,19.994938,0.8544,0.346,4.37799,0.00000
2075.00,4.37773,20.030973,-0.000153,19.995000,0.8546,0.347,4.37773,0.00000
2076.00,4.37858,20.030944,-0.000155,19.994904,0.8547,0.347,4.37858,0.00000
2077.00,4.37875,20.030950,-0.000155,19.994867,0.8549,0.347,4.37875,0.00000
2078.00,4.37833,20.031007,-0.000153,19.994896,0.8551,0.347,4.37833,0.00000
2079.00,4.37740,20.031084,-0.000156,19.995018,0.8553,0.347,4.37740,0.00000
2080.00,4.37693,20.031125,-0.000154,19.995075,0.8555,0.347,4.37693,0.00000
2081.00,4.37703,20.031159,-0.000153,19.995180,0.8557,0.347,4.37703,0.00000
2082.00,4.37703,20.031217,-0.000152,19.995229,0.8558,0.347,4.37703,0.00000
2083.00,4.37770,20.031118,-0.000152,19.995161,0.8560,0.347,4.37770,0.00000
2084.00,4.37803,20.031065,-0.000151,19.995057,0.8561,0.347,4.37803,0.00000
2085.00,4.37902,20.031053,-0.000151,19.995000,0.8563,0.347,4.37902,0.00000
2086.00,4.37857,20.031120,-0.000149,19.995001,0.8564,0.347,4.37857,0.00000
2087.00,4.37802,20.031119,-0.000152,19.994972,0.8566,0.348,4.37802,0.00000
2088.00,4.37740,20.031158,-0.000152,19.994982,0.8567,0.348,4.37740,0.00000
2089.00,4.37658,20.031198,-0.000150,19.995012,0.8569,0.348,4.37658,0.00000
2090.00,4.37587,20.031202,-0.000148,19.995034,0.8570,0.348,4.37587,0.00000
2091.00,4.37562,20.031180,-0.000152,19.995005,0.8572,0.348,4.37562,0.00000
2092.00,4.37505,20.031217,-0.000153,19.995059,0.8574,0.348,4.37505,0.00000
2093.00,4.37552,20.031259,-0.000154,19.995069,0.8575,0.348,4.37552,0.00000
2094.00,4.37498,20.031313,-0.000159,19.995097,0.8577,0.349,4.37498,0.00000
2095.00,4.37561,20.031347,-0.000159,19.995081,0.8579,0.349,4.37561,0.00000
2096.00,4.37607,20.031366,-0.000153,19.995067,0.8581,0.348,4.37607,0.00000
2097.00,4.37679,20.031356,-0.000148,19.994996,0.8583,0.348,4.37679,0.00000
2098.00,4.37686,20.031370,-0.000146,19.995017,0.8584,0.348,4.37686,0.00000
2099.00,4.37847,20.031389,-0.000144,19.995043,0.8586,0.348,4.37847,0.00000
2100.00,4.37808,20.031409,-0.000145,19.995090,0.8588,0.348,4.37808,0.00000
2101.00,4.37720,20.031447,-0.000148,19.995131,0.8589,0.348,4.37720,0.00000
2102.00,4.37746,20.031405,-0.000150,19.995116,0.8591,0.349,4.37746,0.00000
2103.00,4.37753,20.031413,-0.000151,19.995061,0.8592,0.349,4.37753,0.00000
2104.00,4.37637,20.031436,-0.000150,19.994994,0.8594,0.349,4.37637,0.00000
2105.00,4.37739,20.031396,-0.000149,19.994938,0.8595,0.349,4.37739,0.00000
2106.00,4.37831,20.031496,-0.000150,19.995039,0.8597,0.349,4.37831,0.00000
2107.00,4.37798,20.031548,-0.000149,19.995056,0.8598,0.349,4.37798,0.00000
2108.00,4.37741,20.031589,-0.000150,19.995051,0.8600,0.349,4.37741,0.00000
2109.00,4.37768,20.031678,-0.000153,19.995132,0.8602,0.349,4.37768,0.00000
2110.00,4.37624,20.031738,-0.000156,19.995152,0.8603,0.349,4.37624,0.00000
2111.00,4.37599,20.031720,-0.000157,19.995089,0.8605,0.350,4.37599,0.00000
2112.00,4.37611,20.031733,-0.000160,19.995063,0.8606,0.350,4.37611,0.00000
2113.00,4.37664,20.031809,-0.000158,19.995183,0.8608,0.350,4.37664,0.00000
2114.00,4.37677,20.031776,-0.000151,19.995235,0.8610,0.349,4.37677,0.00000
2115.00,4.37708,20.031743,-0.000150,19.995233,0.8612,0.349,4.37708,0.00000
2116.00,4.37672,20.031779,-0.000146,19.995247,0.8614,0.349,4.37672,0.00000
2117.00,4.37694,20.031815,-0.000142,19.995283,0.8616,0.349,4.37694,0.00000
2118.00,4.37719,20.031802,-0.000143,19.995279,0.8618,0.349,4.37719,0.00000
2119.00,4.37684,20.031833,-0.000147,19.995233,0.8619,0.350,4.37684,0.00000
2120.00,4.37733,20.031882,-0.000147,19.995235,0.8621,0.350,4.37733,0.00000
2121.00,4.37731,20.031830,-0.000149,19.995132,0.8622,0.350,4.37731,0.00000
2122.00,4.37678,20.031919,-0.000148,19.995182,0.8624,0.350,4.37678,0.00000
2123.00,4.37588,20.031910,-0.000148,19.995119,0.8626,0.350,4.37588,0.00000
2124.00,4.37590,20.031866,-0.000147,19.995015,0.8628,0.350,4.37590,0.00000
2125.00,4.37600,20.031865,-0.000144,19.994935,0.8629,0.350,4.37600,0.00000
2126.00,4.37606,20.031890,-0.000145,19.994923,0.8631,0.350,4.37606,0.00000
2127.00,4.37614,20.031824,-0.000150,19.994867,0.8633,0.350,4.37614,0.00000
2128.00,4.37573,20.031888,-0.000151,19.994900,0.8635,0.350,4.37573,0.00000
2129.00,4.37577,20.031933,-0.000149,19.994933,0.8637,0.350,4.37577,0.00000
2130.00,4.37591,20.031982,-0.000152,19.995018,0.8639,0.350,4.37591,0.00000
2131.00,4.37535,20.032049,-0.000149,19.995127,0.8642,0.350,4.37535,0.00000
2132.00,4.37495,20.032105,-0.000146,19.995120,0.8644,0.350,4.37495,0.00000
2133.00,4.37528,20.032082,-0.000145,19.995060,0.8646,0.350,4.37528,0.00000
2134.00,4.37515,20.032085,-0.000149,19.995025,0.8648,0.350,4.37515,0.00000
2135.00,4.37512,20.032122,-0.000149,19.995015,0.8650,0.350,4.37512,0.00000
2136.00,4.37584,20.032066,-0.000153,19.994926,0.8652,0.351,4.37584,0.00000
2137.00,4.37624,20.032125,-0.000153,19.994951,0.8654,0.351,4.37624,0.00000
2138.00,4.37730,20.032151,-0.000155,19.994935,0.8655,0.351,4.37730,0.00000
2139.00,4.37758,20.032236,-0.000154,19.994977,0.8658,0.351,4.37758,0.00000
2140.00,4.37709,20.032276,-0.000154,19.994966,0.8660,0.351,4.37709,0.00000
2141.00,4.37649,20.032400,-0.000155,19.995037,0.8662,0.351,4.37649,0.00000
2142.00,4.37660,20.032371,-0.000155,19.995031,0.8664,0.351,4.37660,0.00000
2143.00,4.37614,20.032433,-0.000150,19.995074,0.8665,0.351,4.37614,0.00000
2144.00,4.37674,20.032443,-0.000149,19.995083,0.8667,0.351,4.37674,0.00000
2145.00,4.37688,20.032431,-0.000149,19.995077,0.8669,0.351,4.37688,0.00000
2146.00,4.37664,20.032396,-0.000149,19.995031,0.8671,0.351,4.37664,0.00000
2147.00,4.37574,20.032455,-0.000148,19.995025,0.8673,0.351,4.37574,0.00000
2148.00,4.37497,20.032451,-0.000152,19.995064,0.8675,0.351,4.37497,0.00000
2149.00,4.37433,20.032434,-0.000155,19.995090,0.8677,0.352,4.37433,0.00000
2150.00,4.37464,20.032438,-0.000155,19.995134,0.8679,0.352,4.37464,0.00000
2151.00,4.37555,20.032484,-0.000155,19.995212,0.8681,0.352,4.37555,0.00000
2152.00,4.37637,20.032474,-0.000154,19.995217,0.8683,0.352,4.37637,0.00000
2153.00,4.37686,20.032545,-0.000150,19.995190,0.8685,0.352,4.37686,0.00000
2154.00,4.37717,20.032585,-0.000148,19.995177,0.8687,0.352,4.37717,0.00000
2155.00,4.37620,20.032672,-0.000148,19.995179,0.8689,0.352,4.37620,0.00000
2156.00,4.37546,20.032693,-0.000148,19.995121,0.8690,0.352,4.37546,0.00000
2157.00,4.37461,20.032722,-0.000146,19.995121,0.8692,0.352,4.37461,0.00000
2158.00,4.37450,20.032763,-0.000146,19.995129,0.8694,0.352,4.37450,0.00000
2159.00,4.37426,20.032871,-0.000146,19.995162,0.8695,0.352,4.37426,0.00000
2160.00,4.37351,20.032858,-0.000146,19.995150,0.8697,0.352,4.37351,0.00000
2161.00,4.37404,20.032874,-0.000146,19.995189,0.8699,0.352,4.37404,0.00000
@13,2.5000,5.0, 2160.031 
2162.00,4.37434,20.032882,-0.000148,19.995160,0.8700,0.352,4.37434,0.00000
2163.00,4.37431,20.032883,-0.000153,19.995151,0.8702,0.352,4.37431,0.00000
2164.00,4.37441,20.032840,-0.000154,19.995153,0.8703,0.352,4.37441,0.00000
2165.00,4.37770,20.032883,-0.000156,19.995195,0.8705,0.353,4.37770,0.00000
2166.00,4.38120,20.032840,-0.000155,19.995119,0.8706,0.353,4.38120,0.00000
2167.00,4.38596,20.032854,-0.000156,19.995124,0.8708,0.353,4.38596,0.00000
2168.00,4.39227,20.032785,-0.000152,19.995092,0.8710,0.353,4.39227,0.00000
2169.00,4.39879,20.032780,-0.000151,19.995070,0.8711,0.353,4.39879,0.00000
2170.00,4.40283,20.032775,-0.000151,19.995067,0.8713,0.353,4.40283,0.00000
2171.00,4.40429,20.032870,-0.000150,19.995149,0.8715,0.353,4.40429,0.00000
2172.00,4.40403,20.032883,-0.000150,19.995172,0.8716,0.353,4.40403,0.00000
2173.00,4.40248,20.032925,-0.000151,19.995226,0.8718,0.353,4.40248,0.00000
2174.00,4.39962,20.032906,-0.000152,19.995172,0.8720,0.353,4.39962,0.00000
2175.00,4.39633,20.032925,-0.000152,19.995123,0.8722,0.353,4.39633,0.00000
2176.00,4.39392,20.032924,-0.000153,19.995074,0.8723,0.353,4.39392,0.00000
2177.00,4.39172,20.032998,-0.000153,19.995063,0.8725,0.353,4.39172,0.00000
2178.00,4.38899,20.032993,-0.000153,19.994967,0.8727,0.353,4.38899,0.00000
2179.00,4.38702,20.033140,-0.000153,19.995051,0.8728,0.353,4.38702,0.00000
2180.00,4.38458,20.033172,-0.000151,19.995048,0.8730,0.353,4.38458,0.00000
2181.00,4.38300,20.033158,-0.000153,19.994989,0.8731,0.353,4.38300,0.00000
2182.00,4.38197,20.033131,-0.000152,19.994959,0.8732,0.353,4.38197,0.00000
2183.00,4.38066,20.033235,-0.000148,19.995076,0.8734,0.353,4.38066,0.00000
2184.00,4.37982,20.033172,-0.000145,19.995067,0.8735,0.353,4.37982,0.00000
2185.00,4.37916,20.033226,-0.000146,19.995083,0.8736,0.353,4.37916,0.00000
2186.00,4.37843,20.033229,-0.000145,19.995098,0.8738,0.353,4.37843,0.00000
2187.00,4.37727,20.033225,-0.000146,19.995088,0.8740,0.353,4.37727,0.00000
2188.00,4.37647,20.033195,-0.000149,19.995009,0.8741,0.354,4.37647,0.00000
2189.00,4.37579,20.033216,-0.000147,19.994983,0.8743,0.354,4.37579,0.00000
2190.00,4.37573,20.033269,-0.000144,19.995053,0.8745,0.354,4.37573,0.00000
2191.00,4.37548,20.033387,-0.000142,19.995153,0.8746,0.353,4.37548,0.00000
2192.00,4.37524,20.033474,-0.000143,19.995237,0.8748,0.354,4.37524,0.00000
2193.00,4.37456,20.033518,-0.000144,19.995333,0.8749,0.354,4.37456,0.00000
2194.00,4.37321,20.033549,-0.000147,19.995295,0.8751,0.354,4.37321,0.00000
2195.00,4.37248,20.033508,-0.000148,19.995236,0.8752,0.354,4.37248,0.00000
2196.00,4.37151,20.033470,-0.000149,19.995180,0.8753,0.354,4.37151,0.00000
2197.00,4.37131,20.033385,-0.000146,19.995055,0.8754,0.354,4.37131,0.00000
2198.00,4.37213,20.033406,-0.000148,19.994972,0.8756,0.354,4.37213,0.00000
2199.00,4.37286,20.033407,-0.000149,19.995042,0.8758,0.354,4.37286,0.00000
2200.00,4.37357,20.033456,-0.000149,19.995071,0.8759,0.354,4.37357,0.00000
2201.00,4.37376,20.033465,-0.000153,19.995007,0.8761,0.354,4.37376,0.00000
2202.00,4.37402,20.033438,-0.000155,19.995018,0.8763,0.355,4.37402,0.00000
2203.00,4.37351,20.033401,-0.000155,19.994997,0.8765,0.355,4.37351,0.00000
2204.00,4.37323,20.033393,-0.000155,19.994931,0.8766,0.355,4.37323,0.00000
2205.00,4.37305,20.033406,-0.000157,19.994949,0.8768,0.355,4.37305,0.00000
2206.00,4.37288,20.033429,-0.000151,19.994978,0.8769,0.355,4.37288,0.00000
2207.00,4.37240,20.033493,-0.000153,19.994994,0.8771,0.355,4.37240,0.00000
2208.00,4.37230,20.033528,-0.000152,19.995018,0.8772,0.355,4.37230,0.00000
2209.00,4.37226,20.033638,-0.000150,19.995071,0.8774,0.355,4.37226,0.00000
2210.00,4.37199,20.033591,-0.000151,19.994966,0.8776,0.355,4.37199,0.00000
2211.00,4.37197,20.033592,-0.000155,19.994960,0.8778,0.355,4.37197,0.00000
2212.00,4.37230,20.033667,-0.000152,19.994984,0.8780,0.355,4.37230,0.00000
2213.00,4.37236,20.033700,-0.000152,19.994988,0.8782,0.355,4.37236,0.00000
2214.00,4.37275,20.033663,-0.000151,19.994949,0.8784,0.355,4.37275,0.00000
2215.00,4.37285,20.033744,-0.000148,19.995030,0.8786,0.355,4.37285,0.00000
2216.00,4.37315,20.033782,-0.000146,19.995027,0.8787,0.355,4.37315,0.00000
2217.00,4.37280,20.033775,-0.000147,19.994988,0.8789,0.355,4.37280,0.00000
2218.00,4.37250,20.033781,-0.000148,19.994930,0.8791,0.355,4.37250,0.00000
2219.00,4.37237,20.033784,-0.000153,19.994914,0.8793,0.356,4.37237,0.00000
2220.00,4.37268,20.033835,-0.000156,19.994916,0.8796,0.356,4.37268,0.00000
2221.00,4.37245,20.033853,-0.000158,19.994937,0.8798,0.356,4.37245,0.00000
2222.00,4.37272,20.033852,-0.000162,19.994976,0.8800,0.356,4.37272,0.00000
2223.00,4.37240,20.033858,-0.000163,19.994976,0.8803,0.356,4.37240,0.00000
2224.00,4.37213,20.033901,-0.000159,19.995031,0.8805,0.356,4.37213,0.00000
2225.00,4.37151,20.033888,-0.000155,19.994981,0.8807,0.356,4.37151,0.00000
2226.00,4.37196,20.033877,-0.000153,19.994957,0.8809,0.356,4.37196,0.00000
2227.00,4.37184,20.033941,-0.000150,19.994914,0.8811,0.356,4.37184,0.00000
2228.00,4.37270,20.033972,-0.000146,19.994898,0.8813,0.356,4.37270,0.00000
2229.00,4.37275,20.033968,-0.000146,19.994854,0.8814,0.356,4.37275,0.00000
2230.00,4.37335,20.033909,-0.000149,19.994830,0.8816,0.356,4.37335,0.00000
2231.00,4.37247,20.033928,-0.000148,19.994824,0.8818,0.356,4.37247,0.00000
2232.00,4.37162,20.033917,-0.000149,19.994879,0.8820,0.356,4.37162,0.00000
2233.00,4.37116,20.033979,-0.000154,19.994968,0.8822,0.357,4.37116,0.00000
2234.00,4.37151,20.033998,-0.000159,19.994965,0.8824,0.357,4.37151,0.00000
2235.00,4.37094,20.034044,-0.000159,19.994941,0.8825,0.357,4.37094,0.00000
2236.00,4.37241,20.034149,-0.000162,19.995004,0.8827,0.357,4.37241,0.00000
2237.00,4.37331,20.034155,-0.000162,19.994988,0.8829,0.357,4.37331,0.00000
2238.00,4.37326,20.034170,-0.000163,19.994987,0.8831,0.357,4.37326,0.00000
2239.00,4.37311,20.034171,-0.000158,19.994967,0.8833,0.357,4.37311,0.00000
2240.00,4.37290,20.034160,-0.000160,19.994995,0.8834,0.357,4.37290,0.00000
2241.00,4.37142,20.034144,-0.000159,19.994961,0.8836,0.357,4.37142,0.00000
2242.00,4.37131,20.034235,-0.000157,19.994961,0.8838,0.357,4.37131,0.00000
2243.00,4.37155,20.034231,-0.000154,19.994919,0.8839,0.357,4.37155,0.00000
2244.00,4.37142,20.034194,-0.000158,19.994865,0.8840,0.358,4.37142,0.00000
2245.00,4.37142,20.034245,-0.000156,19.994829,0.8842,0.358,4.37142,0.00000
2246.00,4.37185,20.034242,-0.000156,19.994794,0.8843,0.358,4.37185,0.00000
2247.00,4.37179,20.034234,-0.000158,19.994797,0.8845,0.358,4.37179,0.00000
2248.00,4.37145,20.034202,-0.000157,19.994737,0.8846,0.358,4.37145,0.00000
2249.00,4.37152,20.034243,-0.000157,19.994755,0.8847,0.358,4.37152,0.00000
2250.00,4.37239,20.034287,-0.000160,19.994771,0.8849,0.358,4.37239,0.00000
2251.00,4.37230,20.034383,-0.000156,19.994875,0.8850,0.358,4.37230,0.00000
2252.00,4.37186,20.034406,-0.000155,19.994866,0.8851,0.358,4.37186,0.00000
2253.00,4.37232,20.034394,-0.000156,19.994831,0.8853,0.358,4.37232,0.00000
2254.00,4.37188,20.034448,-0.000153,19.994836,0.8854,0.358,4.37188,0.00000
2255.00,4.37063,20.034516,-0.000154,19.994886,0.8856,0.358,4.37063,0.00000
2256.00,4.37059,20.034521,-0.000156,19.994783,0.8857,0.358,4.37059,0.00000
2257.00,4.37119,20.034530,-0.000158,19.994793,0.8859,0.359,4.37119,0.00000
2258.00,4.37054,20.034637,-0.000156,19.994898,0.8860,0.359,4.37054,0.00000
2259.00,4.37032,20.034716,-0.000156,19.995010,0.8861,0.359,4.37032,0.00000
2260.00,4.37041,20.034719,-0.000153,19.994998,0.8863,0.359,4.37041,0.00000
2261.00,4.37008,20.034726,-0.000154,19.995051,0.8864,0.359,4.37008,0.00000
2262.00,4.37039,20.034741,-0.000153,19.995026,0.8865,0.359,4.37039,0.00000
2263.00,4.37082,20.034694,-0.000153,19.994940,0.8867,0.359,4.37082,0.00000
2264.00,4.37158,20.034680,-0.000151,19.994881,0.8868,0.359,4.37158,0.00000
2265.00,4.37246,20.034693,-0.000152,19.994888,0.8869,0.359,4.37246,0.00000
2266.00,4.37365,20.034656,-0.000152,19.994855,0.8870,0.359,4.37365,0.00000
2267.00,4.37280,20.034684,-0.000151,19.994876,0.8871,0.359,4.37280,0.00000
2268.00,4.37265,20.034811,-0.000152,19.994984,0.8873,0.359,4.37265,0.00000
2269.00,4.37190,20.034866,-0.000151,19.994997,0.8874,0.359,4.37190,0.00000
2270.00,4.37120,20.034914,-0.000148,19.995040,0.8876,0.359,4.37120,0.00000
2271.00,4.37035,20.034997,-0.000147,19.995102,0.8877,0.359,4.37035,0.00000
2272.00,4.37031,20.035047,-0.000147,19.995109,0.8879,0.359,4.37031,0.00000
2273.00,4.37021,20.035141,-0.000148,19.995120,0.8881,0.359,4.37021,0.00000
2274.00,4.37100,20.035116,-0.000150,19.995112,0.8882,0.359,4.37100,0.00000
2275.00,4.37101,20.035135,-0.000150,19.995117,0.8883,0.359,4.37101,0.00000
2276.00,4.37112,20.035120,-0.000152,19.995043,0.8884,0.359,4.37112,0.00000
2277.00,4.37162,20.035104,-0.000152,19.995057,0.8886,0.359,4.37162,0.00000
2278.00,4.37133,20.035031,-0.000152,19.995018,0.8887,0.360,4.37133,0.00000
2279.00,4.37016,20.035108,-0.000152,19.995072,0.8889,0.360,4.37016,0.00000
2280.00,4.36983,20.035052,-0.000153,19.995006,0.8890,0.360,4.36983,0.00000
2281.00,4.36939,20.034994,-0.000154,19.994984,0.8891,0.360,4.36939,0.00000
2282.00,4.36950,20.035050,-0.000154,19.995012,0.8893,0.360,4.36950,0.00000
2283.00,4.36990,20.034989,-0.000153,19.994966,0.8894,0.360,4.36990,0.00000
2284.00,4.37119,20.034915,-0.000154,19.994817,0.8895,0.360,4.37119,0.00000
2285.00,4.37217,20.034917,-0.000153,19.994828,0.8897,0.360,4.37217,0.00000
2286.00,4.37287,20.034971,-0.000151,19.994876,0.8898,0.360,4.37287,0.00000
2287.00,4.37285,20.034986,-0.000153,19.994868,0.8900,0.360,4.37285,0.00000
2288.00,4.37310,20.035009,-0.000152,19.994896,0.8901,0.360,4.37310,0.00000
2289.00,4.37300,20.034990,-0.000153,19.994903,0.8903,0.360,4.37300,0.00000
2290.00,4.37160,20.034994,-0.000155,19.994831,0.8904,0.360,4.37160,0.00000
2291.00,4.37064,20.035008,-0.000159,19.994856,0.8905,0.361,4.37064,0.00000
2292.00,4.36941,20.034981,-0.000155,19.994848,0.8906,0.361,4.36941,0.00000
2293.00,4.36916,20.035089,-0.000158,19.994921,0.8908,0.361,4.36916,0.00000
2294.00,4.36906,20.035159,-0.000156,19.994968,0.8909,0.361,4.36906,0.00000
2295.00,4.37002,20.035266,-0.000155,19.995058,0.8910,0.361,4.37002,0.00000
2296.00,4.37117,20.035370,-0.000148,19.995102,0.8912,0.361,4.37117,0.00000
2297.00,4.37216,20.035412,-0.000147,19.995055,0.8913,0.361,4.37216,0.00000
2298.00,4.37118,20.035406,-0.000148,19.995024,0.8914,0.361,4.37118,0.00000
2299.00,4.36957,20.035460,-0.000150,19.995068,0.8915,0.361,4.36957,0.00000
2300.00,4.36876,20.035393,-0.000151,19.994995,0.8916,0.361,4.36876,0.00000
2301.00,4.36832,20.035410,-0.000153,19.994974,0.8917,0.361,4.36832,0.00000
2302.00,4.36888,20.035453,-0.000155,19.995019,0.8918,0.361,4.36888,0.00000
2303.00,4.36923,20.035431,-0.000153,19.994955,0.8919,0.361,4.36923,0.00000
2304.00,4.36993,20.035490,-0.000151,19.994935,0.8920,0.361,4.36993,0.00000
2305.00,4.36994,20.035561,-0.000152,19.994945,0.8921,0.361,4.36994,0.00000
2306.00,4.36963,20.035567,-0.000156,19.994908,0.8922,0.361,4.36963,0.00000
2307.00,4.36834,20.035610,-0.000154,19.994911,0.8923,0.361,4.36834,0.00000
2308.00,4.36788,20.035712,-0.000151,19.994971,0.8924,0.361,4.36788,0.00000
2309.00,4.36836,20.035684,-0.000150,19.994997,0.8925,0.361,4.36836,0.00000
2310.00,4.36926,20.035684,-0.000150,19.995055,0.8926,0.361,4.36926,0.00000
2311.00,4.36893,20.035630,-0.000149,19.994983,0.8927,0.361,4.36893,0.00000
2312.00,4.36923,20.035623,-0.000153,19.994979,0.8928,0.362,4.36923,0.00000
2313.00,4.36982,20.035581,-0.000157,19.994940,0.8929,0.362,4.36982,0.00000
2314.00,4.36984,20.035637,-0.000161,19.994931,0.8929,0.362,4.36984,0.00000
2315.00,4.37006,20.035671,-0.000162,19.994886,0.8930,0.362,4.37006,0.00000
2316.00,4.37065,20.035748,-0.000165,19.994945,0.8930,0.363,4.37065,0.00000
2317.00,4.37064,20.035716,-0.000165,19.994875,0.8931,0.363,4.37064,0.00000
2318.00,4.37122,20.035764,-0.000167,19.994880,0.8932,0.363,4.37122,0.00000
2319.00,4.37139,20.035799,-0.000166,19.994890,0.8933,0.363,4.37139,0.00000
2320.00,4.37047,20.035832,-0.000167,19.994891,0.8934,0.363,4.37047,0.00000
2321.00,4.37013,20.035833,-0.000166,19.994918,0.8935,0.363,4.37013,0.00000
2322.00,4.37078,20.035949,-0.000165,19.995026,0.8936,0.363,4.37078,0.00000
2323.00,4.37055,20.035986,-0.000163,19.995069,0.8937,0.363,4.37055,0.00000
2324.00,4.37027,20.035938,-0.000166,19.995047,0.8938,0.363,4.37027,0.00000
2325.00,4.37095,20.035978,-0.000161,19.995143,0.8940,0.363,4.37095,0.00000
2326.00,4.37083,20.035977,-0.000158,19.995080,0.8941,0.363,4.37083,0.00000
2327.00,4.36976,20.035963,-0.000159,19.995033,0.8942,0.363,4.36976,0.00000
2328.00,4.36877,20.035941,-0.000158,19.994977,0.8943,0.363,4.36877,0.00000
2329.00,4.36859,20.036016,-0.000155,19.995010,0.8944,0.363,4.36859,0.00000
2330.00,4.36819,20.036052,-0.000158,19.994975,0.8946,0.363,4.36819,0.00000
2331.00,4.36879,20.036113,-0.000160,19.995002,0.8947,0.363,4.36879,0.00000
2332.00,4.36969,20.036123,-0.000156,19.994989,0.8948,0.363,4.36969,0.00000
2333.00,4.37106,20.036155,-0.000154,19.995044,0.8950,0.363,4.37106,0.00000
2334.00,4.37135,20.036178,-0.000156,19.995093,0.8951,0.363,4.37135,0.00000
2335.00,4.37155,20.036203,-0.000153,19.995080,0.8953,0.363,4.37155,0.00000
2336.00,4.37105,20.036189,-0.000152,19.995055,0.8954,0.363,4.37105,0.00000
2337.00,4.37061,20.036166,-0.000152,19.995071,0.8956,0.363,4.37061,0.00000
2338.00,4.37011,20.036213,-0.000151,19.995142,0.8957,0.364,4.37011,0.00000
2339.00,4.37086,20.036090,-0.000149,19.995027,0.8959,0.363,4.37086,0.00000
2340.00,4.37095,20.036057,-0.000152,19.994944,0.8960,0.364,4.37095,0.00000
2341.00,4.37104,20.036087,-0.000152,19.994976,0.8961,0.364,4.37104,0.00000
@14,2.5000,5.0, 2340.105 
2342.00,4.37123,20.036119,-0.000153,19.994958,0.8962,0.364,4.37123,0.00000
2343.00,4.37138,20.036099,-0.000157,19.994820,0.8963,0.364,4.37138,0.00000
2344.00,4.37078,20.036215,-0.000157,19.994833,0.8964,0.364,4.37078,0.00000
2345.00,4.37226,20.036238,-0.000157,19.994880,0.8965,0.364,4.37226,0.00000
2346.00,4.37547,20.036312,-0.000159,19.994910,0.8966,0.364,4.37547,0.00000
2347.00,4.38013,20.036277,-0.000160,19.994845,0.8967,0.364,4.38013,0.00000
2348.00,4.38552,20.036272,-0.000160,19.994911,0.8969,0.365,4.38552,0.00000
2349.00,4.39273,20.036296,-0.000162,19.994922,0.8970,0.365,4.39273,0.00000
2350.00,4.39708,20.036351,-0.000162,19.994947,0.8970,0.365,4.39708,0.00000
2351.00,4.39937,20.036321,-0.000161,19.994909,0.8971,0.365,4.39937,0.00000
2352.00,4.40003,20.036352,-0.000164,19.994913,0.8972,0.365,4.40003,0.00000
2353.00,4.39866,20.036376,-0.000165,19.994875,0.8972,0.365,4.39866,0.00000
2354.00,4.39500,20.036385,-0.000166,19.994839,0.8973,0.365,4.39500,0.00000
2355.00,4.39189,20.036350,-0.000166,19.994783,0.8973,0.365,4.39189,0.00000
2356.00,4.38960,20.036339,-0.000169,19.994756,0.8973,0.365,4.38960,0.00000
2357.00,4.38650,20.036391,-0.000168,19.994804,0.8974,0.365,4.38650,0.00000
2358.00,4.38423,20.036417,-0.000168,19.994776,0.8974,0.366,4.38423,0.00000
2359.00,4.38168,20.036448,-0.000166,19.994794,0.8973,0.366,4.38168,0.00000
2360.00,4.37953,20.036515,-0.000167,19.994838,0.8973,0.366,4.37953,0.00000
2361.00,4.37777,20.036593,-0.000164,19.994884,0.8973,0.366,4.37777,0.00000
2362.00,4.37719,20.036641,-0.000162,19.994912,0.8973,0.366,4.37719,0.00000
2363.00,4.37601,20.036670,-0.000160,19.995005,0.8972,0.366,4.37601,0.00000
2364.00,4.37557,20.036663,-0.000158,19.995000,0.8971,0.366,4.37557,0.00000
2365.00,4.37536,20.036658,-0.000155,19.995015,0.8971,0.366,4.37536,0.00000
2366.00,4.37443,20.036606,-0.000156,19.994998,0.8970,0.366,4.37443,0.00000
2367.00,4.37331,20.036565,-0.000157,19.994915,0.8969,0.366,4.37331,0.00000
2368.00,4.37216,20.036633,-0.000155,19.994849,0.8969,0.366,4.37216,0.00000
2369.00,4.37107,20.036635,-0.000155,19.994830,0.8968,0.366,4.37107,0.00000
2370.00,4.37040,20.036644,-0.000160,19.994795,0.8967,0.366,4.37040,0.00000
2371.00,4.36979,20.036766,-0.000161,19.994863,0.8966,0.366,4.36979,0.00000
2372.00,4.36951,20.036797,-0.000163,19.994905,0.8965,0.366,4.36951,0.00000
2373.00,4.37052,20.036678,-0.000164,19.994829,0.8964,0.366,4.37052,0.00000
2374.00,4.37102,20.036719,-0.000163,19.994824,0.8963,0.366,4.37102,0.00000
2375.00,4.37087,20.036721,-0.000160,19.994786,0.8962,0.366,4.37087,0.00000
2376.00,4.37016,20.036643,-0.000159,19.994667,0.8960,0.366,4.37016,0.00000
2377.00,4.36922,20.036747,-0.000159,19.994737,0.8958,0.366,4.36922,0.00000
2378.00,4.36737,20.036831,-0.000160,19.994797,0.8957,0.367,4.36737,0.00000
2379.00,4.36686,20.036803,-0.000161,19.994758,0.8955,0.367,4.36686,0.00000
2380.00,4.36696,20.036821,-0.000161,19.994776,0.8954,0.367,4.36696,0.00000
2381.00,4.36736,20.036855,-0.000161,19.994798,0.8953,0.367,4.36736,0.00000
2382.00,4.36710,20.036780,-0.000160,19.994722,0.8951,0.367,4.36710,0.00000
2383.00,4.36812,20.036818,-0.000158,19.994728,0.8949,0.367,4.36812,0.00000
2384.00,4.36705,20.036855,-0.000158,19.994750,0.8947,0.367,4.36705,0.00000
2385.00,4.36645,20.036895,-0.000158,19.994771,0.8946,0.367,4.36645,0.00000
2386.00,4.36651,20.036967,-0.000157,19.994775,0.8944,0.367,4.36651,0.00000
2387.00,4.36678,20.037010,-0.000156,19.994761,0.8941,0.367,4.36678,0.00000
2388.00,4.36660,20.037038,-0.000158,19.994765,0.8939,0.367,4.36660,0.00000
2389.00,4.36762,20.037093,-0.000161,19.994803,0.8937,0.367,4.36762,0.00000
2390.00,4.36846,20.037095,-0.000162,19.994788,0.8935,0.367,4.36846,0.00000
2391.00,4.36798,20.037079,-0.000164,19.994775,0.8932,0.368,4.36798,0.00000
2392.00,4.36803,20.037113,-0.000164,19.994768,0.8929,0.368,4.36803,0.00000
2393.00,4.36795,20.037126,-0.000164,19.994746,0.8926,0.368,4.36795,0.00000
2394.00,4.36797,20.037123,-0.000160,19.994744,0.8922,0.368,4.36797,0.00000
2395.00,4.36766,20.037203,-0.000158,19.994786,0.8919,0.368,4.36766,0.00000
2396.00,4.36811,20.037189,-0.000157,19.994815,0.8915,0.368,4.36811,0.00000
2397.00,4.36860,20.037227,-0.000157,19.994890,0.8912,0.368,4.36860,0.00000
2398.00,4.36895,20.037246,-0.000157,19.994922,0.8908,0.368,4.36895,0.00000
2399.00,4.36893,20.037290,-0.000158,19.994914,0.8905,0.368,4.36893,0.00000
2400.00,4.36892,20.037273,-0.000157,19.994890,0.8901,0.368,4.36892,0.00000
2401.00,4.36867,20.037288,-0.000158,19.994861,0.8898,0.368,4.36867,0.00000
2402.00,4.36769,20.037282,-0.000162,19.994810,0.8895,0.368,4.36769,0.00000
2403.00,4.36622,20.037331,-0.000163,19.994838,0.8891,0.368,4.36622,0.00000
2404.00,4.36610,20.037375,-0.000162,19.994894,0.8889,0.369,4.36610,0.00000
2405.00,4.36618,20.037401,-0.000163,19.994914,0.8886,0.369,4.36618,0.00000
2406.00,4.36717,20.037383,-0.000161,19.994886,0.8883,0.369,4.36717,0.00000
2407.00,4.36803,20.037425,-0.000155,19.994924,0.8880,0.368,4.36803,0.00000
2408.00,4.36887,20.037391,-0.000153,19.994854,0.8877,0.368,4.36887,0.00000
2409.00,4.36932,20.037368,-0.000154,19.994787,0.8874,0.368,4.36932,0.00000
2410.00,4.36948,20.037374,-0.000154,19.994700,0.8871,0.369,4.36948,0.00000
2411.00,4.36934,20.037481,-0.000155,19.994737,0.8868,0.369,4.36934,0.00000
2412.00,4.36966,20.037580,-0.000154,19.994765,0.8866,0.369,4.36966,0.00000
2413.00,4.37044,20.037706,-0.000154,19.994831,0.8863,0.369,4.37044,0.00000
2414.00,4.36940,20.037802,-0.000155,19.994891,0.8860,0.369,4.36940,0.00000
2415.00,4.36892,20.037878,-0.000156,19.995004,0.8857,0.369,4.36892,0.00000
2416.00,4.36861,20.037841,-0.000155,19.995018,0.8854,0.369,4.36861,0.00000
2417.00,4.36857,20.037742,-0.000154,19.994952,0.8852,0.369,4.36857,0.00000
2418.00,4.36874,20.037756,-0.000153,19.994997,0.8849,0.369,4.36874,0.00000
2419.00,4.36912,20.037685,-0.000151,19.994974,0.8847,0.369,4.36912,0.00000
2420.00,4.36988,20.037693,-0.000147,19.994964,0.8844,0.369,4.36988,0.00000
2421.00,4.37009,20.037736,-0.000148,19.994933,0.8842,0.369,4.37009,0.00000
2422.00,4.37015,20.037842,-0.000150,19.995037,0.8840,0.369,4.37015,0.00000
2423.00,4.36968,20.037790,-0.000150,19.994996,0.8837,0.369,4.36968,0.00000
2424.00,4.37011,20.037877,-0.000152,19.995013,0.8835,0.369,4.37011,0.00000
2425.00,4.36948,20.037824,-0.000155,19.995017,0.8833,0.369,4.36948,0.00000
2426.00,4.36904,20.037831,-0.000151,19.995042,0.8831,0.369,4.36904,0.00000
2427.00,4.36827,20.037749,-0.000150,19.994927,0.8829,0.369,4.36827,0.00000
2428.00,4.36755,20.037757,-0.000150,19.994942,0.8827,0.369,4.36755,0.00000
2429.00,4.36720,20.037758,-0.000144,19.994912,0.8825,0.369,4.36720,0.00000
2430.00,4.36787,20.037802,-0.000144,19.994845,0.8823,0.369,4.36787,0.00000
2431.00,4.36820,20.037848,-0.000146,19.994828,0.8821,0.369,4.36820,0.00000
2432.00,4.36898,20.037954,-0.000151,19.994877,0.8819,0.369,4.36898,0.00000
2433.00,4.36978,20.037982,-0.000155,19.994798,0.8817,0.369,4.36978,0.00000
2434.00,4.37079,20.037995,-0.000157,19.994813,0.8816,0.370,4.37079,0.00000
2435.00,4.37036,20.038000,-0.000159,19.994804,0.8815,0.370,4.37036,0.00000
2436.00,4.37070,20.038071,-0.000160,19.994862,0.8814,0.370,4.37070,0.00000
2437.00,4.37028,20.038104,-0.000161,19.994841,0.8813,0.370,4.37028,0.00000
2438.00,4.37026,20.038107,-0.000158,19.994855,0.8812,0.370,4.37026,0.00000
2439.00,4.37029,20.038101,-0.000159,19.994839,0.8811,0.370,4.37029,0.00000
2440.00,4.37108,20.038146,-0.000158,19.994867,0.8810,0.370,4.37108,0.00000
2441.00,4.37067,20.038171,-0.000157,19.994900,0.8809,0.370,4.37067,0.00000
2442.00,4.37112,20.038172,-0.000155,19.994896,0.8808,0.370,4.37112,0.00000
2443.00,4.37185,20.038221,-0.000158,19.994910,0.8808,0.370,4.37185,0.00000
2444.00,4.37077,20.038291,-0.000159,19.994920,0.8807,0.370,4.37077,0.00000
2445.00,4.37079,20.038333,-0.000157,19.994926,0.8807,0.370,4.37079,0.00000
2446.00,4.37120,20.038339,-0.000155,19.994858,0.8807,0.370,4.37120,0.00000
2447.00,4.37164,20.038309,-0.000155,19.994803,0.8806,0.370,4.37164,0.00000
2448.00,4.37086,20.038272,-0.000152,19.994733,0.8806,0.370,4.37086,0.00000
2449.00,4.37202,20.038251,-0.000150,19.994689,0.8806,0.370,4.37202,0.00000
2450.00,4.37168,20.038283,-0.000153,19.994724,0.8806,0.370,4.37168,0.00000
2451.00,4.37232,20.038238,-0.000154,19.994691,0.8806,0.370,4.37232,0.00000
2452.00,4.37156,20.038235,-0.000152,19.994664,0.8806,0.370,4.37156,0.00000
2453.00,4.37131,20.038366,-0.000153,19.994775,0.8806,0.370,4.37131,0.00000
2454.00,4.37100,20.038373,-0.000156,19.994741,0.8806,0.371,4.37100,0.00000
2455.00,4.37063,20.038333,-0.000152,19.994669,0.8806,0.370,4.37063,0.00000
2456.00,4.36925,20.038366,-0.000154,19.994654,0.8806,0.371,4.36925,0.00000
2457.00,4.36958,20.038461,-0.000156,19.994737,0.8807,0.371,4.36958,0.00000
2458.00,4.37024,20.038376,-0.000155,19.994620,0.8807,0.371,4.37024,0.00000
2459.00,4.36985,20.038401,-0.000155,19.994633,0.8807,0.371,4.36985,0.00000
2460.00,4.36961,20.038514,-0.000157,19.994707,0.8807,0.371,4.36961,0.00000
2461.00,4.36981,20.038572,-0.000155,19.994781,0.8807,0.371,4.36981,0.00000
2462.00,4.36998,20.038610,-0.000156,19.994795,0.8807,0.371,4.36998,0.00000
2463.00,4.36931,20.038689,-0.000158,19.994887,0.8807,0.371,4.36931,0.00000
2464.00,4.36973,20.038799,-0.000160,19.994967,0.8807,0.371,4.36973,0.00000
2465.00,4.37009,20.038747,-0.000162,19.994910,0.8806,0.372,4.37009,0.00000
2466.00,4.37016,20.038770,-0.000163,19.994878,0.8806,0.372,4.37016,0.00000
2467.00,4.37009,20.038767,-0.000159,19.994859,0.8806,0.372,4.37009,0.00000
2468.00,4.37068,20.038846,-0.000158,19.994967,0.8806,0.372,4.37068,0.00000
2469.00,4.37045,20.038786,-0.000158,19.994925,0.8805,0.372,4.37045,0.00000
2470.00,4.37003,20.038808,-0.000156,19.994906,0.8805,0.372,4.37003,0.00000
2471.00,4.37012,20.038798,-0.000156,19.994937,0.8805,0.372,4.37012,0.00000
2472.00,4.36939,20.038839,-0.000158,19.994987,0.8804,0.372,4.36939,0.00000
2473.00,4.36921,20.038845,-0.000155,19.994913,0.8804,0.372,4.36921,0.00000
2474.00,4.36986,20.038875,-0.000152,19.994936,0.8803,0.372,4.36986,0.00000
2475.00,4.37101,20.038902,-0.000147,19.994954,0.8803,0.372,4.37101,0.00000
2476.00,4.37140,20.038960,-0.000144,19.994955,0.8802,0.372,4.37140,0.00000
2477.00,4.37154,20.039016,-0.000145,19.995009,0.8801,0.372,4.37154,0.00000
2478.00,4.37116,20.038980,-0.000144,19.994988,0.8800,0.372,4.37116,0.00000
2479.00,4.37012,20.039024,-0.000145,19.994988,0.8799,0.372,4.37012,0.00000
2480.00,4.36948,20.039076,-0.000151,19.995039,0.8799,0.372,4.36948,0.00000
2481.00,4.36859,20.039072,-0.000155,19.995027,0.8797,0.372,4.36859,0.00000
2482.00,4.36803,20.039037,-0.000154,19.994940,0.8796,0.372,4.36803,0.00000
2483.00,4.36877,20.039161,-0.000156,19.994985,0.8795,0.372,4.36877,0.00000
2484.00,4.36889,20.039108,-0.000154,19.994955,0.8794,0.372,4.36889,0.00000
2485.00,4.36904,20.039097,-0.000154,19.994944,0.8792,0.372,4.36904,0.00000
2486.00,4.36951,20.039092,-0.000151,19.994927,0.8791,0.372,4.36951,0.00000
2487.00,4.37007,20.039108,-0.000152,19.994939,0.8790,0.373,4.37007,0.00000
2488.00,4.36922,20.039004,-0.000151,19.994859,0.8788,0.373,4.36922,0.00000
2489.00,4.36969,20.039160,-0.000151,19.994965,0.8787,0.373,4.36969,0.00000
2490.00,4.36960,20.039157,-0.000149,19.994914,0.8785,0.373,4.36960,0.00000
2491.00,4.36966,20.039230,-0.000148,19.994902,0.8784,0.373,4.36966,0.00000
2492.00,4.37011,20.039252,-0.000148,19.994879,0.8782,0.373,4.37011,0.00000
2493.00,4.37060,20.039354,-0.000148,19.994921,0.8780,0.373,4.37060,0.00000
2494.00,4.37000,20.039288,-0.000148,19.994762,0.8778,0.373,4.37000,0.00000
2495.00,4.36924,20.039373,-0.000152,19.994822,0.8777,0.373,4.36924,0.00000
2496.00,4.36882,20.039412,-0.000154,19.994853,0.8775,0.373,4.36882,0.00000
2497.00,4.36822,20.039495,-0.000152,19.994935,0.8774,0.373,4.36822,0.00000
2498.00,4.36786,20.039486,-0.000153,19.994938,0.8772,0.373,4.36786,0.00000
2499.00,4.36715,20.039563,-0.000155,19.995068,0.8771,0.373,4.36715,0.00000
2500.00,4.36751,20.039525,-0.000154,19.995029,0.8769,0.373,4.36751,0.00000
2501.00,4.36763,20.039540,-0.000153,19.995041,0.8767,0.373,4.36763,0.00000
2502.00,4.36794,20.039503,-0.000156,19.994943,0.8765,0.373,4.36794,0.00000
2503.00,4.36829,20.039538,-0.000154,19.994921,0.8763,0.373,4.36829,0.00000
2504.00,4.36949,20.039539,-0.000154,19.994888,0.8760,0.373,4.36949,0.00000
2505.00,4.36998,20.039588,-0.000153,19.994896,0.8758,0.373,4.36998,0.00000
2506.00,4.36983,20.039597,-0.000154,19.994863,0.8756,0.374,4.36983,0.00000
2507.00,4.36965,20.039656,-0.000150,19.994910,0.8755,0.373,4.36965,0.00000
2508.00,4.36976,20.039635,-0.000152,19.994902,0.8753,0.374,4.36976,0.00000
2509.00,4.36933,20.039656,-0.000151,19.994886,0.8751,0.374,4.36933,0.00000
2510.00,4.36807,20.039687,-0.000150,19.994905,0.8749,0.374,4.36807,0.00000
2511.00,4.36877,20.039719,-0.000148,19.994940,0.8748,0.374,4.36877,0.00000
2512.00,4.36941,20.039659,-0.000149,19.994907,0.8747,0.374,4.36941,0.00000
2513.00,4.36972,20.039681,-0.000149,19.994922,0.8746,0.374,4.36972,0.00000
2514.00,4.37013,20.039660,-0.000147,19.994927,0.8745,0.374,4.37013,0.00000
2515.00,4.37097,20.039680,-0.000146,19.994973,0.8744,0.374,4.37097,0.00000
2516.00,4.36983,20.039711,-0.000147,19.995013,0.8744,0.374,4.36983,0.00000
2517.00,4.36932,20.039754,-0.000148,19.995052,0.8743,0.374,4.36932,0.00000
2518.00,4.36985,20.039776,-0.000151,19.995084,0.8742,0.374,4.36985,0.00000
2519.00,4.36946,20.039787,-0.000153,19.995078,0.8742,0.374,4.36946,0.00000
2520.00,4.36985,20.039829,-0.000153,19.995074,0.8742,0.374,4.36985,0.00000
2521.00,4.37067,20.039820,-0.000152,19.995050,0.8741,0.374,4.37067,0.00000
2522.00,4.37132,20.039881,-0.000153,19.995042,0.8741,0.374,4.37132,0.00000
@15,2.5000,5.0, 2520.099 
2523.00,4.37042,20.039839,-0.000152,19.994947,0.8741,0.374,4.37042,0.00000
2524.00,4.37009,20.039856,-0.000154,19.994946,0.8741,0.375,4.37009,0.00000
2525.00,4.37111,20.039884,-0.000155,19.994943,0.8741,0.375,4.37111,0.00000
2526.00,4.37424,20.039855,-0.000153,19.994883,0.8741,0.375,4.37424,0.00000
2527.00,4.37788,20.039881,-0.000150,19.994939,0.8741,0.375,4.37788,0.00000
2528.00,4.38356,20.039918,-0.000148,19.994919,0.8741,0.374,4.38356,0.00000
2529.00,4.39024,20.039993,-0.000144,19.994956,0.8742,0.374,4.39024,0.00000
2530.00,4.39514,20.039991,-0.000143,19.994926,0.8742,0.374,4.39514,0.00000
2531.00,4.39672,20.040034,-0.000144,19.994969,0.8742,0.374,4.39672,0.00000
2532.00,4.39743,20.040024,-0.000145,19.994909,0.8743,0.374,4.39743,0.00000
2533.00,4.39645,20.040077,-0.000144,19.994936,0.8743,0.374,4.39645,0.00000
2534.00,4.39407,20.040020,-0.000148,19.994869,0.8744,0.375,4.39407,0.00000
2535.00,4.39147,20.040014,-0.000152,19.994858,0.8744,0.375,4.39147,0.00000
2536.00,4.39023,20.040051,-0.000154,19.994857,0.8745,0.375,4.39023,0.00000
2537.00,4.38806,20.040087,-0.000155,19.994846,0.8745,0.375,4.38806,0.00000
2538.00,4.38580,20.040103,-0.000156,19.994855,0.8745,0.375,4.38580,0.00000
2539.00,4.38398,20.040197,-0.000154,19.994923,0.8746,0.375,4.38398,0.00000
2540.00,4.38260,20.040257,-0.000152,19.994910,0.8746,0.375,4.38260,0.00000
2541.00,4.38143,20.040252,-0.000155,19.994855,0.8747,0.375,4.38143,0.00000
2542.00,4.38035,20.040295,-0.000153,19.994924,0.8747,0.375,4.38035,0.00000
2543.00,4.37922,20.040349,-0.000156,19.995003,0.8748,0.375,4.37922,0.00000
2544.00,4.37829,20.040377,-0.000156,19.995011,0.8748,0.375,4.37829,0.00000
2545.00,4.37768,20.040405,-0.000157,19.995049,0.8749,0.375,4.37768,0.00000
2546.00,4.37615,20.040465,-0.000154,19.995104,0.8749,0.375,4.37615,0.00000
2547.00,4.37494,20.040437,-0.000155,19.995034,0.8750,0.376,4.37494,0.00000
2548.00,4.37458,20.040420,-0.000155,19.994982,0.8750,0.376,4.37458,0.00000
2549.00,4.37402,20.040466,-0.000156,19.994957,0.8751,0.376,4.37402,0.00000
2550.00,4.37231,20.040463,-0.000156,19.994956,0.8752,0.376,4.37231,0.00000
2551.00,4.37210,20.040428,-0.000158,19.994922,0.8753,0.376,4.37210,0.00000
2552.00,4.37235,20.040462,-0.000156,19.994933,0.8753,0.376,4.37235,0.00000
2553.00,4.37117,20.040454,-0.000152,19.994893,0.8754,0.376,4.37117,0.00000
2554.00,4.37127,20.040419,-0.000149,19.994904,0.8754,0.376,4.37127,0.00000
2555.00,4.37138,20.040447,-0.000150,19.994856,0.8755,0.376,4.37138,0.00000
2556.00,4.37030,20.040518,-0.000149,19.994888,0.8755,0.376,4.37030,0.00000
2557.00,4.36929,20.040581,-0.000150,19.994891,0.8756,0.376,4.36929,0.00000
2558.00,4.36890,20.040593,-0.000152,19.994866,0.8756,0.376,4.36890,0.00000
2559.00,4.36792,20.040584,-0.000159,19.994815,0.8757,0.376,4.36792,0.00000
2560.00,4.36741,20.040655,-0.000154,19.994881,0.8757,0.376,4.36741,0.00000
2561.00,4.36758,20.040670,-0.000154,19.994866,0.8757,0.376,4.36758,0.00000
2562.00,4.36778,20.040596,-0.000156,19.994853,0.8758,0.376,4.36778,0.00000
2563.00,4.36798,20.040659,-0.000156,19.994871,0.8758,0.377,4.36798,0.00000
2564.00,4.36822,20.040676,-0.000151,19.994872,0.8759,0.376,4.36822,0.00000
2565.00,4.36787,20.040591,-0.000154,19.994759,0.8759,0.376,4.36787,0.00000
2566.00,4.36714,20.040572,-0.000150,19.994698,0.8760,0.376,4.36714,0.00000
2567.00,4.36659,20.040611,-0.000147,19.994688,0.8761,0.376,4.36659,0.00000
2568.00,4.36614,20.040646,-0.000145,19.994776,0.8762,0.376,4.36614,0.00000
2569.00,4.36603,20.040736,-0.000145,19.994818,0.8763,0.376,4.36603,0.00000
2570.00,4.36649,20.040846,-0.000144,19.994937,0.8764,0.376,4.36649,0.00000
2571.00,4.36661,20.040918,-0.000145,19.995009,0.8765,0.376,4.36661,0.00000
2572.00,4.36625,20.040981,-0.000147,19.995053,0.8766,0.376,4.36625,0.00000
2573.00,4.36664,20.040960,-0.000149,19.994994,0.8766,0.377,4.36664,0.00000
2574.00,4.36631,20.040923,-0.000147,19.994969,0.8767,0.376,4.36631,0.00000
2575.00,4.36597,20.040812,-0.000146,19.994842,0.8767,0.377,4.36597,0.00000
2576.00,4.36632,20.040820,-0.000144,19.994859,0.8768,0.376,4.36632,0.00000
2577.00,4.36705,20.040880,-0.000140,19.994900,0.8769,0.376,4.36705,0.00000
2578.00,4.36718,20.040939,-0.000138,19.994944,0.8770,0.376,4.36718,0.00000
2579.00,4.36719,20.040952,-0.000139,19.994893,0.8770,0.376,4.36719,0.00000
2580.00,4.36702,20.041019,-0.000140,19.994908,0.8771,0.376,4.36702,0.00000
2581.00,4.36693,20.041023,-0.000141,19.994855,0.8772,0.376,4.36693,0.00000
2582.00,4.36658,20.040952,-0.000143,19.994809,0.8773,0.376,4.36658,0.00000
2583.00,4.36664,20.040957,-0.000146,19.994764,0.8773,0.376,4.36664,0.00000
2584.00,4.36616,20.040979,-0.000149,19.994784,0.8774,0.376,4.36616,0.00000
2585.00,4.36644,20.041021,-0.000150,19.994853,0.8775,0.377,4.36644,0.00000
2586.00,4.36620,20.041097,-0.000151,19.994944,0.8776,0.377,4.36620,0.00000
2587.00,4.36628,20.041100,-0.000155,19.994880,0.8776,0.377,4.36628,0.00000
2588.00,4.36626,20.041109,-0.000155,19.994915,0.8777,0.377,4.36626,0.00000
2589.00,4.36732,20.041127,-0.000156,19.994955,0.8777,0.377,4.36732,0.00000
2590.00,4.36695,20.041083,-0.000158,19.994858,0.8778,0.377,4.36695,0.00000
2591.00,4.36800,20.041118,-0.000163,19.994846,0.8778,0.378,4.36800,0.00000
2592.00,4.36800,20.041210,-0.000165,19.994880,0.8778,0.378,4.36800,0.00000
2593.00,4.36792,20.041294,-0.000166,19.994881,0.8779,0.378,4.36792,0.00000
2594.00,4.36714,20.041346,-0.000164,19.994861,0.8780,0.378,4.36714,0.00000
2595.00,4.36809,20.041428,-0.000165,19.994923,0.8780,0.378,4.36809,0.00000
2596.00,4.36807,20.041390,-0.000163,19.994889,0.8781,0.378,4.36807,0.00000
2597.00,4.36778,20.041441,-0.000161,19.994981,0.8782,0.378,4.36778,0.00000
2598.00,4.36759,20.041444,-0.000161,19.994989,0.8782,0.378,4.36759,0.00000
2599.00,4.36792,20.041450,-0.000160,19.995019,0.8783,0.378,4.36792,0.00000
2600.00,4.36740,20.041408,-0.000159,19.995017,0.8783,0.378,4.36740,0.00000
2601.00,4.36673,20.041418,-0.000157,19.995008,0.8784,0.378,4.36673,0.00000
2602.00,4.36776,20.041415,-0.000156,19.994970,0.8785,0.378,4.36776,0.00000
2603.00,4.36798,20.041435,-0.000156,19.994998,0.8785,0.378,4.36798,0.00000
2604.00,4.36803,20.041454,-0.000157,19.994990,0.8786,0.378,4.36803,0.00000
2605.00,4.36796,20.041593,-0.000155,19.995057,0.8787,0.378,4.36796,0.00000
2606.00,4.36855,20.041669,-0.000158,19.995126,0.8788,0.378,4.36855,0.00000
2607.00,4.36857,20.041646,-0.000157,19.995100,0.8789,0.378,4.36857,0.00000
2608.00,4.36846,20.041638,-0.000155,19.995098,0.8789,0.378,4.36846,0.00000
2609.00,4.36894,20.041666,-0.000157,19.995122,0.8790,0.378,4.36894,0.00000
2610.00,4.36899,20.041654,-0.000158,19.995126,0.8791,0.379,4.36899,0.00000
2611.00,4.36825,20.041601,-0.000157,19.995094,0.8791,0.379,4.36825,0.00000
2612.00,4.36819,20.041630,-0.000157,19.995083,0.8792,0.379,4.36819,0.00000
2613.00,4.36816,20.041690,-0.000160,19.995126,0.8793,0.379,4.36816,0.00000
2614.00,4.36753,20.041704,-0.000158,19.995150,0.8794,0.379,4.36753,0.00000
2615.00,4.36803,20.041689,-0.000157,19.995120,0.8795,0.379,4.36803,0.00000
2616.00,4.36884,20.041759,-0.000157,19.995110,0.8796,0.379,4.36884,0.00000
2617.00,4.36877,20.041784,-0.000159,19.995111,0.8797,0.379,4.36877,0.00000
2618.00,4.36854,20.041747,-0.000159,19.995034,0.8798,0.379,4.36854,0.00000
2619.00,4.36934,20.041776,-0.000161,19.994995,0.8799,0.379,4.36934,0.00000
2620.00,4.36970,20.041881,-0.000161,19.995050,0.8800,0.379,4.36970,0.00000
2621.00,4.36922,20.041807,-0.000162,19.994950,0.8801,0.380,4.36922,0.00000
2622.00,4.36836,20.041863,-0.000163,19.994981,0.8802,0.380,4.36836,0.00000
2623.00,4.36839,20.041909,-0.000164,19.994947,0.8803,0.380,4.36839,0.00000
2624.00,4.36767,20.042022,-0.000164,19.995001,0.8804,0.380,4.36767,0.00000
2625.00,4.36656,20.042024,-0.000163,19.994951,0.8805,0.380,4.36656,0.00000
2626.00,4.36571,20.042131,-0.000165,19.994981,0.8806,0.380,4.36571,0.00000
2627.00,4.36575,20.042135,-0.000164,19.994964,0.8807,0.380,4.36575,0.00000
2628.00,4.36580,20.042172,-0.000165,19.995005,0.8808,0.380,4.36580,0.00000
2629.00,4.36563,20.042123,-0.000162,19.994944,0.8809,0.380,4.36563,0.00000
2630.00,4.36604,20.042056,-0.000163,19.994931,0.8811,0.380,4.36604,0.00000
2631.00,4.36636,20.042016,-0.000159,19.994945,0.8812,0.380,4.36636,0.00000
2632.00,4.36683,20.041999,-0.000156,19.994913,0.8813,0.380,4.36683,0.00000
2633.00,4.36689,20.041989,-0.000153,19.994903,0.8815,0.380,4.36689,0.00000
2634.00,4.36734,20.041992,-0.000154,19.994939,0.8816,0.380,4.36734,0.00000
2635.00,4.36675,20.042066,-0.000155,19.994921,0.8818,0.380,4.36675,0.00000
2636.00,4.36697,20.042157,-0.000158,19.994925,0.8820,0.380,4.36697,0.00000
2637.00,4.36688,20.042230,-0.000159,19.994948,0.8821,0.380,4.36688,0.00000
2638.00,4.36642,20.042294,-0.000160,19.994981,0.8823,0.381,4.36642,0.00000
2639.00,4.36575,20.042323,-0.000162,19.994941,0.8825,0.381,4.36575,0.00000
2640.00,4.36562,20.042275,-0.000163,19.994910,0.8826,0.381,4.36562,0.00000
2641.00,4.36553,20.042334,-0.000165,19.994980,0.8828,0.381,4.36553,0.00000
2642.00,4.36528,20.042378,-0.000166,19.995003,0.8830,0.381,4.36528,0.00000
2643.00,4.36600,20.042348,-0.000166,19.994917,0.8831,0.381,4.36600,0.00000
2644.00,4.36569,20.042337,-0.000160,19.994904,0.8833,0.381,4.36569,0.00000
2645.00,4.36608,20.042433,-0.000156,19.994950,0.8835,0.381,4.36608,0.00000
2646.00,4.36599,20.042375,-0.000152,19.994863,0.8837,0.381,4.36599,0.00000
2647.00,4.36577,20.042360,-0.000153,19.994830,0.8839,0.381,4.36577,0.00000
2648.00,4.36517,20.042437,-0.000151,19.994875,0.8841,0.381,4.36517,0.00000
2649.00,4.36589,20.042457,-0.000155,19.994838,0.8843,0.381,4.36589,0.00000
2650.00,4.36576,20.042511,-0.000157,19.994825,0.8845,0.381,4.36576,0.00000
2651.00,4.36566,20.042517,-0.000160,19.994797,0.8847,0.381,4.36566,0.00000
2652.00,4.36595,20.042455,-0.000164,19.994724,0.8849,0.382,4.36595,0.00000
2653.00,4.36696,20.042450,-0.000169,19.994714,0.8851,0.382,4.36696,0.00000
2654.00,4.36680,20.042558,-0.000168,19.994812,0.8853,0.382,4.36680,0.00000
2655.00,4.36694,20.042541,-0.000170,19.994859,0.8855,0.382,4.36694,0.00000
2656.00,4.36706,20.042573,-0.000170,19.994905,0.8857,0.382,4.36706,0.00000
2657.00,4.36719,20.042684,-0.000165,19.994990,0.8859,0.382,4.36719,0.00000
2658.00,4.36683,20.042777,-0.000159,19.995029,0.8862,0.382,4.36683,0.00000
2659.00,4.36648,20.042757,-0.000160,19.994948,0.8864,0.382,4.36648,0.00000
2660.00,4.36638,20.042825,-0.000158,19.994897,0.8866,0.382,4.36638,0.00000
2661.00,4.36653,20.042904,-0.000155,19.994924,0.8868,0.382,4.36653,0.00000
2662.00,4.36658,20.042927,-0.000156,19.994905,0.8870,0.382,4.36658,0.00000
2663.00,4.36596,20.042852,-0.000157,19.994837,0.8872,0.382,4.36596,0.00000
2664.00,4.36581,20.042903,-0.000158,19.994903,0.8875,0.382,4.36581,0.00000
2665.00,4.36574,20.042869,-0.000160,19.994886,0.8877,0.382,4.36574,0.00000
2666.00,4.36554,20.042918,-0.000158,19.994924,0.8879,0.382,4.36554,0.00000
2667.00,4.36458,20.042901,-0.000156,19.994896,0.8881,0.382,4.36458,0.00000
2668.00,4.36401,20.042929,-0.000157,19.994930,0.8883,0.382,4.36401,0.00000
2669.00,4.36449,20.042929,-0.000156,19.994925,0.8885,0.382,4.36449,0.00000
2670.00,4.36452,20.042927,-0.000152,19.994919,0.8887,0.382,4.36452,0.00000
2671.00,4.36414,20.042925,-0.000154,19.994911,0.8888,0.382,4.36414,0.00000
2672.00,4.36388,20.042949,-0.000153,19.994923,0.8890,0.382,4.36388,0.00000
2673.00,4.36450,20.042980,-0.000152,19.994893,0.8892,0.382,4.36450,0.00000
2674.00,4.36339,20.042936,-0.000152,19.994831,0.8894,0.382,4.36339,0.00000
2675.00,4.36248,20.042912,-0.000153,19.994817,0.8896,0.382,4.36248,0.00000
2676.00,4.36327,20.042866,-0.000152,19.994754,0.8898,0.382,4.36327,0.00000
2677.00,4.36316,20.042867,-0.000155,19.994730,0.8900,0.383,4.36316,0.00000
2678.00,4.36262,20.042858,-0.000157,19.994739,0.8901,0.383,4.36262,0.00000
2679.00,4.36335,20.042879,-0.000158,19.994733,0.8903,0.383,4.36335,0.00000
2680.00,4.36436,20.043013,-0.000159,19.994816,0.8905,0.383,4.36436,0.00000
2681.00,4.36356,20.043028,-0.000165,19.994785,0.8906,0.383,4.36356,0.00000
2682.00,4.36397,20.043017,-0.000165,19.994743,0.8908,0.383,4.36397,0.00000
2683.00,4.36434,20.043041,-0.000167,19.994759,0.8910,0.383,4.36434,0.00000
2684.00,4.36426,20.043038,-0.000166,19.994741,0.8911,0.384,4.36426,0.00000
2685.00,4.36436,20.042991,-0.000168,19.994681,0.8913,0.384,4.36436,0.00000
2686.00,4.36469,20.042944,-0.000167,19.994641,0.8914,0.384,4.36469,0.00000
2687.00,4.36516,20.042994,-0.000162,19.994686,0.8916,0.384,4.36516,0.00000
2688.00,4.36490,20.043021,-0.000160,19.994674,0.8917,0.384,4.36490,0.00000
2689.00,4.36424,20.043062,-0.000162,19.994715,0.8919,0.384,4.36424,0.00000
2690.00,4.36389,20.043016,-0.000161,19.994669,0.8920,0.384,4.36389,0.00000
2691.00,4.36346,20.043065,-0.000159,19.994711,0.8921,0.384,4.36346,0.00000
2692.00,4.36351,20.043046,-0.000163,19.994695,0.8923,0.384,4.36351,0.00000
2693.00,4.36384,20.043017,-0.000162,19.994670,0.8924,0.384,4.36384,0.00000
2694.00,4.36464,20.043081,-0.000157,19.994697,0.8926,0.384,4.36464,0.00000
2695.00,4.36387,20.043231,-0.000153,19.994790,0.8927,0.384,4.36387,0.00000
2696.00,4.36392,20.043296,-0.000157,19.994822,0.8928,0.384,4.36392,0.00000
2697.00,4.36321,20.043373,-0.000156,19.994878,0.8929,0.384,4.36321,0.00000
2698.00,4.36325,20.043432,-0.000157,19.994899,0.8930,0.384,4.36325,0.00000
2699.00,4.36291,20.043349,-0.000157,19.994850,0.8931,0.385,4.36291,0.00000
2700.00,4.36342,20.043274,-0.000158,19.994808,0.8932,0.385,4.36342,0.00000
2701.00,4.36365,20.043226,-0.000153,19.994751,0.8933,0.384,4.36365,0.00000
2702.00,4.36411,20.043178,-0.000149,19.994712,0.8934,0.384,4.36411,0.00000
@16,2.5000,5.0, 2700.077 
2703.00,4.36318,20.043184,-0.000152,19.994775,0.8935,0.384,4.36318,0.00000
2704.00,4.36293,20.043278,-0.000153,19.994837,0.8937,0.385,4.36293,0.00000
2705.00,4.36417,20.043312,-0.000152,19.994880,0.8938,0.385,4.36417,0.00000
2706.00,4.36612,20.043371,-0.000154,19.994916,0.8940,0.385,4.36612,0.00000
2707.00,4.36995,20.043379,-0.000154,19.994944,0.8941,0.385,4.36995,0.00000
2708.00,4.37599,20.043397,-0.000152,19.994917,0.8943,0.385,4.37599,0.00000
2709.00,4.38216,20.043411,-0.000153,19.994894,0.8944,0.385,4.38216,0.00000
2710.00,4.38706,20.043390,-0.000154,19.994851,0.8945,0.385,4.38706,0.00000
2711.00,4.39088,20.043431,-0.000155,19.994880,0.8946,0.385,4.39088,0.00000
2712.00,4.39176,20.043530,-0.000157,19.994905,0.8948,0.385,4.39176,0.00000
2713.00,4.39043,20.043553,-0.000156,19.994861,0.8949,0.385,4.39043,0.00000
2714.00,4.38804,20.043535,-0.000156,19.994825,0.8950,0.385,4.38804,0.00000
2715.00,4.38505,20.043538,-0.000159,19.994803,0.8952,0.385,4.38505,0.00000
2716.00,4.38250,20.043533,-0.000158,19.994814,0.8953,0.385,4.38250,0.00000
2717.00,4.38074,20.043525,-0.000156,19.994763,0.8955,0.385,4.38074,0.00000
2718.00,4.37889,20.043582,-0.000155,19.994810,0.8956,0.385,4.37889,0.00000
2719.00,4.37775,20.043620,-0.000154,19.994824,0.8957,0.385,4.37775,0.00000
2720.00,4.37697,20.043693,-0.000150,19.994809,0.8959,0.385,4.37697,0.00000
2721.00,4.37547,20.043727,-0.000153,19.994800,0.8960,0.385,4.37547,0.00000
2722.00,4.37355,20.043742,-0.000153,19.994798,0.8961,0.386,4.37355,0.00000
2723.00,4.37199,20.043727,-0.000153,19.994727,0.8962,0.386,4.37199,0.00000
2724.00,4.37106,20.043844,-0.000154,19.994813,0.8963,0.386,4.37106,0.00000
2725.00,4.36963,20.043916,-0.000153,19.994853,0.8964,0.386,4.36963,0.00000
2726.00,4.36841,20.044012,-0.000152,19.994881,0.8965,0.386,4.36841,0.00000
2727.00,4.36742,20.044055,-0.000154,19.994882,0.8966,0.386,4.36742,0.00000
2728.00,4.36732,20.044117,-0.000154,19.994932,0.8968,0.386,4.36732,0.00000
2729.00,4.36687,20.044058,-0.000150,19.994835,0.8969,0.386,4.36687,0.00000
2730.00,4.36670,20.044036,-0.000153,19.994816,0.8971,0.386,4.36670,0.00000
2731.00,4.36597,20.044021,-0.000152,19.994780,0.8972,0.386,4.36597,0.00000
2732.00,4.36576,20.044054,-0.000152,19.994759,0.8973,0.386,4.36576,0.00000
2733.00,4.36519,20.044058,-0.000154,19.994735,0.8975,0.386,4.36519,0.00000
2734.00,4.36413,20.044165,-0.000158,19.994791,0.8977,0.386,4.36413,0.00000
2735.00,4.36318,20.044234,-0.000154,19.994817,0.8978,0.386,4.36318,0.00000
2736.00,4.36368,20.044233,-0.000153,19.994811,0.8980,0.386,4.36368,0.00000
2737.00,4.36421,20.044260,-0.000150,19.994868,0.8982,0.386,4.36421,0.00000
2738.00,4.36337,20.044252,-0.000149,19.994901,0.8983,0.386,4.36337,0.00000
2739.00,4.36281,20.044161,-0.000148,19.994813,0.8985,0.386,4.36281,0.00000
2740.00,4.36307,20.044144,-0.000155,19.994805,0.8987,0.386,4.36307,0.00000
2741.00,4.36233,20.044215,-0.000157,19.994821,0.8990,0.387,4.36233,0.00000
2742.00,4.36271,20.044231,-0.000159,19.994807,0.8992,0.387,4.36271,0.00000
2743.00,4.36393,20.044256,-0.000161,19.994802,0.8994,0.387,4.36393,0.00000
2744.00,4.36346,20.044366,-0.000159,19.994900,0.8996,0.387,4.36346,0.00000
2745.00,4.36280,20.044406,-0.000155,19.994933,0.8998,0.387,4.36280,0.00000
2746.00,4.36271,20.044394,-0.000153,19.994944,0.9000,0.387,4.36271,0.00000
2747.00,4.36184,20.044408,-0.000153,19.994928,0.9002,0.387,4.36184,0.00000
2748.00,4.36117,20.044460,-0.000152,19.994924,0.9004,0.387,4.36117,0.00000
2749.00,4.36164,20.044511,-0.000153,19.994973,0.9007,0.387,4.36164,0.00000
2750.00,4.36149,20.044470,-0.000154,19.994928,0.9009,0.387,4.36149,0.00000
2751.00,4.36145,20.044485,-0.000153,19.994972,0.9011,0.387,4.36145,0.00000
2752.00,4.36041,20.044520,-0.000152,19.995021,0.9012,0.387,4.36041,0.00000
2753.00,4.36123,20.044547,-0.000152,19.995054,0.9014,0.387,4.36123,0.00000
2754.00,4.36124,20.044493,-0.000153,19.994986,0.9016,0.387,4.36124,0.00000
2755.00,4.36110,20.044532,-0.000151,19.994944,0.9017,0.387,4.36110,0.00000
2756.00,4.36154,20.044557,-0.000154,19.994905,0.9019,0.388,4.36154,0.00000
2757.00,4.36143,20.044557,-0.000155,19.994886,0.9021,0.388,4.36143,0.00000
2758.00,4.36032,20.044559,-0.000155,19.994858,0.9023,0.388,4.36032,0.00000
2759.00,4.36053,20.044530,-0.000155,19.994828,0.9025,0.388,4.36053,0.00000
2760.00,4.36093,20.044592,-0.000156,19.994919,0.9027,0.388,4.36093,0.00000
2761.00,4.36077,20.044562,-0.000154,19.994880,0.9029,0.388,4.36077,0.00000
2762.00,4.36099,20.044574,-0.000154,19.994860,0.9031,0.388,4.36099,0.00000
2763.00,4.36023,20.044579,-0.000155,19.994798,0.9033,0.388,4.36023,0.00000
2764.00,4.35990,20.044637,-0.000152,19.994826,0.9034,0.388,4.35990,0.00000
2765.00,4.36018,20.044641,-0.000153,19.994782,0.9036,0.388,4.36018,0.00000
2766.00,4.35997,20.044688,-0.000151,19.994812,0.9038,0.388,4.35997,0.00000
2767.00,4.36030,20.044662,-0.000152,19.994776,0.9039,0.388,4.36030,0.00000
2768.00,4.36107,20.044655,-0.000152,19.994792,0.9041,0.388,4.36107,0.00000
2769.00,4.36233,20.044667,-0.000154,19.994750,0.9042,0.388,4.36233,0.00000
2770.00,4.36232,20.044643,-0.000152,19.994756,0.9043,0.388,4.36232,0.00000
2771.00,4.36142,20.044671,-0.000154,19.994754,0.9045,0.389,4.36142,0.00000
2772.00,4.36101,20.044776,-0.000155,19.994858,0.9046,0.389,4.36101,0.00000
2773.00,4.36017,20.044853,-0.000155,19.994926,0.9048,0.389,4.36017,0.00000
2774.00,4.35932,20.044873,-0.000156,19.994955,0.9050,0.389,4.35932,0.00000
2775.00,4.35940,20.044865,-0.000163,19.994936,0.9051,0.389,4.35940,0.00000
2776.00,4.36041,20.044819,-0.000164,19.994850,0.9052,0.389,4.36041,0.00000
2777.00,4.36124,20.044790,-0.000165,19.994834,0.9054,0.389,4.36124,0.00000
2778.00,4.36184,20.044781,-0.000164,19.994819,0.9055,0.389,4.36184,0.00000
2779.00,4.36125,20.044694,-0.000166,19.994735,0.9057,0.390,4.36125,0.00000
2780.00,4.36014,20.044738,-0.000163,19.994734,0.9058,0.390,4.36014,0.00000
2781.00,4.35993,20.044737,-0.000162,19.994723,0.9059,0.390,4.35993,0.00000
2782.00,4.36007,20.044734,-0.000160,19.994661,0.9061,0.390,4.36007,0.00000
2783.00,4.36084,20.044771,-0.000156,19.994669,0.9062,0.389,4.36084,0.00000
2784.00,4.36114,20.044876,-0.000154,19.994757,0.9064,0.389,4.36114,0.00000
2785.00,4.36154,20.044934,-0.000155,19.994796,0.9066,0.389,4.36154,0.00000
2786.00,4.36138,20.044994,-0.000155,19.994903,0.9067,0.390,4.36138,0.00000
2787.00,4.36049,20.045001,-0.000159,19.994898,0.9069,0.390,4.36049,0.00000
2788.00,4.36000,20.045021,-0.000163,19.994896,0.9070,0.390,4.36000,0.00000
2789.00,4.36097,20.045013,-0.000161,19.994837,0.9071,0.390,4.36097,0.00000
2790.00,4.36189,20.045035,-0.000160,19.994840,0.9073,0.390,4.36189,0.00000
2791.00,4.36196,20.045083,-0.000161,19.994766,0.9074,0.390,4.36196,0.00000
2792.00,4.36167,20.045118,-0.000159,19.994787,0.9076,0.390,4.36167,0.00000
2793.00,4.36166,20.045054,-0.000159,19.994693,0.9077,0.390,4.36166,0.00000
2794.00,4.36046,20.045018,-0.000160,19.994636,0.9078,0.390,4.36046,0.00000
2795.00,4.35939,20.045051,-0.000158,19.994644,0.9080,0.390,4.35939,0.00000
2796.00,4.35944,20.045061,-0.000158,19.994691,0.9081,0.391,4.35944,0.00000
2797.00,4.36023,20.045079,-0.000156,19.994621,0.9082,0.390,4.36023,0.00000
2798.00,4.36039,20.045153,-0.000156,19.994636,0.9084,0.391,4.36039,0.00000
2799.00,4.36144,20.045295,-0.000157,19.994740,0.9085,0.391,4.36144,0.00000
2800.00,4.36225,20.045256,-0.000159,19.994663,0.9086,0.391,4.36225,0.00000
2801.00,4.36247,20.045298,-0.000158,19.994680,0.9088,0.391,4.36247,0.00000
2802.00,4.36247,20.045333,-0.000159,19.994745,0.9089,0.391,4.36247,0.00000
2803.00,4.36161,20.045414,-0.000158,19.994810,0.9091,0.391,4.36161,0.00000
2804.00,4.36130,20.045456,-0.000156,19.994876,0.9092,0.391,4.36130,0.00000
2805.00,4.36071,20.045477,-0.000157,19.994864,0.9093,0.391,4.36071,0.00000
2806.00,4.35949,20.045520,-0.000158,19.994888,0.9095,0.391,4.35949,0.00000
2807.00,4.35908,20.045530,-0.000156,19.994890,0.9096,0.391,4.35908,0.00000
2808.00,4.35902,20.045485,-0.000153,19.994870,0.9097,0.391,4.35902,0.00000
2809.00,4.35852,20.045415,-0.000153,19.994728,0.9098,0.391,4.35852,0.00000
2810.00,4.35882,20.045483,-0.000152,19.994787,0.9099,0.391,4.35882,0.00000
2811.00,4.35998,20.045458,-0.000154,19.994722,0.9100,0.392,4.35998,0.00000
2812.00,4.36003,20.045442,-0.000156,19.994635,0.9101,0.392,4.36003,0.00000
2813.00,4.36099,20.045545,-0.000159,19.994668,0.9102,0.392,4.36099,0.00000
2814.00,4.36092,20.045627,-0.000159,19.994737,0.9103,0.392,4.36092,0.00000
2815.00,4.36028,20.045703,-0.000157,19.994797,0.9105,0.392,4.36028,0.00000
2816.00,4.36007,20.045697,-0.000155,19.994817,0.9106,0.392,4.36007,0.00000
2817.00,4.35923,20.045772,-0.000156,19.994926,0.9107,0.392,4.35923,0.00000
2818.00,4.35765,20.045798,-0.000155,19.994974,0.9109,0.392,4.35765,0.00000
2819.00,4.35809,20.045784,-0.000155,19.994948,0.9110,0.392,4.35809,0.00000
2820.00,4.35923,20.045769,-0.000154,19.994906,0.9111,0.392,4.35923,0.00000
2821.00,4.36016,20.045879,-0.000152,19.994897,0.9112,0.392,4.36016,0.00000
2822.00,4.36071,20.045967,-0.000149,19.994970,0.9114,0.392,4.36071,0.00000
2823.00,4.36219,20.045876,-0.000146,19.994905,0.9115,0.392,4.36219,0.00000
2824.00,4.36069,20.045926,-0.000149,19.994915,0.9117,0.392,4.36069,0.00000
2825.00,4.35967,20.045931,-0.000152,19.994911,0.9118,0.392,4.35967,0.00000
2826.00,4.35864,20.045933,-0.000150,19.995024,0.9120,0.392,4.35864,0.00000
2827.00,4.35853,20.045853,-0.000149,19.994906,0.9121,0.392,4.35853,0.00000
2828.00,4.35819,20.045961,-0.000152,19.994965,0.9122,0.393,4.35819,0.00000
2829.00,4.35966,20.045975,-0.000151,19.994990,0.9124,0.393,4.35966,0.00000
2830.00,4.35934,20.045971,-0.000152,19.994983,0.9125,0.393,4.35934,0.00000
2831.00,4.35879,20.045908,-0.000156,19.994875,0.9127,0.393,4.35879,0.00000
2832.00,4.35878,20.045932,-0.000158,19.994862,0.9128,0.393,4.35878,0.00000
2833.00,4.35910,20.045897,-0.000158,19.994807,0.9130,0.393,4.35910,0.00000
2834.00,4.35917,20.045876,-0.000157,19.994758,0.9131,0.393,4.35917,0.00000
2835.00,4.36012,20.045887,-0.000155,19.994800,0.9132,0.394,4.36012,0.00000
2836.00,4.36056,20.045998,-0.000153,19.994877,0.9134,0.393,4.36056,0.00000
2837.00,4.36113,20.046012,-0.000153,19.994916,0.9136,0.394,4.36113,0.00000
2838.00,4.36033,20.046073,-0.000151,19.994965,0.9137,0.393,4.36033,0.00000
2839.00,4.36006,20.046147,-0.000148,19.995040,0.9139,0.393,4.36006,0.00000
2840.00,4.35839,20.046196,-0.000150,19.995059,0.9141,0.393,4.35839,0.00000
2841.00,4.35815,20.046131,-0.000153,19.994985,0.9142,0.394,4.35815,0.00000
2842.00,4.35766,20.046218,-0.000150,19.995083,0.9144,0.393,4.35766,0.00000
2843.00,4.35817,20.046253,-0.000153,19.995094,0.9145,0.394,4.35817,0.00000
2844.00,4.35873,20.046329,-0.000154,19.995114,0.9147,0.394,4.35873,0.00000
2845.00,4.36046,20.046341,-0.000149,19.995053,0.9148,0.394,4.36046,0.00000
2846.00,4.36041,20.046389,-0.000144,19.995034,0.9150,0.394,4.36041,0.00000
2847.00,4.35964,20.046403,-0.000146,19.994984,0.9151,0.394,4.35964,0.00000
2848.00,4.35930,20.046368,-0.000146,19.994933,0.9152,0.394,4.35930,0.00000
2849.00,4.35813,20.046403,-0.000148,19.994975,0.9154,0.394,4.35813,0.00000
2850.00,4.35711,20.046409,-0.000151,19.995006,0.9156,0.394,4.35711,0.00000
2851.00,4.35743,20.046532,-0.000152,19.995123,0.9157,0.394,4.35743,0.00000
2852.00,4.35840,20.046535,-0.000149,19.995138,0.9159,0.394,4.35840,0.00000
2853.00,4.35879,20.046623,-0.000147,19.995184,0.9161,0.394,4.35879,0.00000
2854.00,4.35952,20.046573,-0.000148,19.995121,0.9162,0.394,4.35952,0.00000
2855.00,4.35993,20.046664,-0.000150,19.995145,0.9164,0.394,4.35993,0.00000
2856.00,4.36039,20.046585,-0.000151,19.995042,0.9165,0.394,4.36039,0.00000
2857.00,4.36073,20.046589,-0.000152,19.995009,0.9167,0.395,4.36073,0.00000
2858.00,4.36032,20.046584,-0.000153,19.995010,0.9169,0.395,4.36032,0.00000
2859.00,4.35906,20.046605,-0.000151,19.995004,0.9170,0.395,4.35906,0.00000
2860.00,4.35774,20.046510,-0.000148,19.994925,0.9172,0.395,4.35774,0.00000
2861.00,4.35665,20.046481,-0.000152,19.994928,0.9173,0.395,4.35665,0.00000
2862.00,4.35611,20.046557,-0.000155,19.994965,0.9175,0.395,4.35611,0.00000
2863.00,4.35635,20.046514,-0.000155,19.994918,0.9176,0.395,4.35635,0.00000
2864.00,4.35738,20.046498,-0.000155,19.994941,0.9177,0.395,4.35738,0.00000
2865.00,4.35862,20.046516,-0.000157,19.994949,0.9178,0.395,4.35862,0.00000
2866.00,4.35937,20.046570,-0.000155,19.994974,0.9180,0.395,4.35937,0.00000
2867.00,4.36017,20.046549,-0.000152,19.994929,0.9181,0.395,4.36017,0.00000
2868.00,4.36029,20.046618,-0.000152,19.995003,0.9182,0.395,4.36029,0.00000
2869.00,4.36012,20.046608,-0.000151,19.994920,0.9183,0.395,4.36012,0.00000
2870.00,4.35984,20.046701,-0.000152,19.994959,0.9184,0.395,4.35984,0.00000
2871.00,4.35934,20.046867,-0.000153,19.995044,0.9185,0.395,4.35934,0.00000
2872.00,4.35901,20.046898,-0.000158,19.995035,0.9186,0.396,4.35901,0.00000
2873.00,4.35819,20.046923,-0.000157,19.994982,0.9187,0.396,4.35819,0.00000
2874.00,4.35787,20.047006,-0.000159,19.995023,0.9188,0.396,4.35787,0.00000
2875.00,4.35797,20.046982,-0.000159,19.994993,0.9189,0.396,4.35797,0.00000
2876.00,4.35846,20.046918,-0.000159,19.994936,0.9190,0.396,4.35846,0.00000
2877.00,4.35825,20.046991,-0.000158,19.995012,0.9191,0.396,4.35825,0.00000
2878.00,4.35860,20.046968,-0.000156,19.994985,0.9192,0.396,4.35860,0.00000
2879.00,4.35874,20.047000,-0.000156,19.995038,0.9193,0.396,4.35874,0.00000
2880.00,4.35853,20.047073,-0.000157,19.995091,0.9194,0.396,4.35853,0.00000
2881.00,4.35807,20.047078,-0.000157,19.995041,0.9195,0.396,4.35807,0.00000
2882.00,4.35722,20.047056,-0.000156,19.994988,0.9196,0.396,4.35722,0.00000
