# Supplementary material for: A nucleotide-sensing oligomerization mechanism that controls NrdR-dependent transcription of ribonucleotide reductases
Source: Nat Commun. 2022 May 16;13:2700. doi: 10.1038/s41467-022-30328-1 (PMC9110341; doi:10.1038/s41467-022-30328-1)
Supplement: Supplementary file 10 — Source Data [file 41467_2022_30328_MOESM10_ESM.zip › Source data NrdR/Suppl Fig 12 source data/ITC at 20 degrees (Suppl Fig 12a,c)/c-di-AMP to NrdR/R41dicyclicAMP150toNrdR20deg20.itc]

$ITC
$ 18 
$NOT
$ 20 
$ 60 
$ 1000 
$ 5 
$ 2 
$ADCGainCode:  0 
$False,True,True
$ 0.5 , 1 , 120 , 5 
$ 2.2 , 4.4 , 200 , 5 
$ 2.2 , 4.4 , 200 , 5 
$ 2.2 , 4.4 , 200 , 5 
$ 2.2 , 4.4 , 200 , 5 
$ 2.2 , 4.4 , 200 , 5 
$ 2.2 , 4.4 , 200 , 5 
$ 2.2 , 4.4 , 200 , 5 
$ 2.2 , 4.4 , 200 , 5 
$ 2.2 , 4.4 , 200 , 5 
$ 2.2 , 4.4 , 200 , 5 
$ 2.2 , 4.4 , 200 , 5 
$ 2.2 , 4.4 , 200 , 5 
$ 2.2 , 4.4 , 200 , 5 
$ 2.2 , 4.4 , 200 , 5 
$ 2.2 , 4.4 , 200 , 5 
$ 2.2 , 4.4 , 200 , 5 
$ 2.2 , 4.4 , 200 , 5 
# 0 
# 0.15 
# 0.02 
# 0.2068 
# 20 
# 3.8602 
# 9.74 
?
% ITC200_05.14.976
% 0.2068 
% 3.8602 
%-0.590864 , 29.66499 
% 0.034375 , 29.28716 
% 0.8333333 
% 168160 , 168170 
% 0.25 , 81 
%-0.002934 ,-0.034078 
%-20 , 8 
% 0 , 0 
% 0 
% 128000       127243 
% 43.1 
% 500 , 750 , 1000 , 750 
% 0.04257 ,-0.00249 , 0.000047734 ,-0.000000435026 , 0.00000000201917 
% ITC200 Ver: 1.26.3
@0
5.00,4.49227,20.036965,-0.000202,20.046039,0.2084,0.157,4.49227,0.00000
6.00,4.49275,20.036932,-0.000204,20.045975,0.2093,0.157,4.49275,0.00000
7.00,4.49358,20.036929,-0.000208,20.045979,0.2103,0.158,4.49358,0.00000
8.00,4.49339,20.037008,-0.000207,20.046005,0.2113,0.158,4.49339,0.00000
9.00,4.49411,20.036982,-0.000205,20.046022,0.2123,0.158,4.49411,0.00000
10.00,4.49438,20.036948,-0.000203,20.046041,0.2133,0.158,4.49438,0.00000
11.00,4.49496,20.036961,-0.000201,20.046064,0.2143,0.158,4.49496,0.00000
12.00,4.49494,20.037003,-0.000198,20.046079,0.2154,0.158,4.49494,0.00000
13.00,4.49517,20.037043,-0.000196,20.046127,0.2164,0.158,4.49517,0.00000
14.00,4.49445,20.037024,-0.000197,20.046074,0.2175,0.158,4.49445,0.00000
15.00,4.49331,20.037090,-0.000199,20.046112,0.2185,0.158,4.49331,0.00000
16.00,4.49204,20.037253,-0.000198,20.046209,0.2195,0.159,4.49204,0.00000
17.00,4.49153,20.037324,-0.000200,20.046273,0.2206,0.159,4.49153,0.00000
18.00,4.49274,20.037278,-0.000203,20.046207,0.2216,0.159,4.49274,0.00000
19.00,4.49388,20.037301,-0.000203,20.046201,0.2226,0.159,4.49388,0.00000
20.00,4.49477,20.037319,-0.000203,20.046169,0.2236,0.159,4.49477,0.00000
21.00,4.49479,20.037209,-0.000205,20.046077,0.2247,0.160,4.49479,0.00000
22.00,4.49491,20.037193,-0.000206,20.046071,0.2257,0.160,4.49491,0.00000
23.00,4.49334,20.037290,-0.000204,20.046122,0.2267,0.160,4.49334,0.00000
24.00,4.49236,20.037320,-0.000204,20.046086,0.2277,0.160,4.49236,0.00000
25.00,4.49298,20.037342,-0.000206,20.046084,0.2287,0.161,4.49298,0.00000
26.00,4.49313,20.037337,-0.000204,20.046069,0.2297,0.161,4.49313,0.00000
27.00,4.49277,20.037320,-0.000202,20.045976,0.2307,0.161,4.49277,0.00000
28.00,4.49302,20.037363,-0.000201,20.045964,0.2317,0.161,4.49302,0.00000
29.00,4.49286,20.037424,-0.000200,20.046039,0.2327,0.161,4.49286,0.00000
30.00,4.49076,20.037467,-0.000198,20.046004,0.2337,0.161,4.49076,0.00000
31.00,4.49077,20.037609,-0.000199,20.046095,0.2347,0.162,4.49077,0.00000
32.00,4.49059,20.037668,-0.000199,20.046146,0.2357,0.162,4.49059,0.00000
33.00,4.49103,20.037706,-0.000199,20.046196,0.2367,0.162,4.49103,0.00000
34.00,4.49101,20.037696,-0.000198,20.046133,0.2377,0.162,4.49101,0.00000
35.00,4.49221,20.037707,-0.000195,20.046113,0.2387,0.162,4.49221,0.00000
36.00,4.49216,20.037663,-0.000194,20.046052,0.2397,0.162,4.49216,0.00000
37.00,4.49216,20.037748,-0.000196,20.046131,0.2408,0.162,4.49216,0.00000
38.00,4.49107,20.037711,-0.000198,20.046041,0.2418,0.162,4.49107,0.00000
39.00,4.49088,20.037751,-0.000199,20.046066,0.2428,0.163,4.49088,0.00000
40.00,4.49033,20.037783,-0.000200,20.046100,0.2438,0.163,4.49033,0.00000
41.00,4.49032,20.037882,-0.000199,20.046162,0.2448,0.163,4.49032,0.00000
42.00,4.49078,20.037930,-0.000195,20.046146,0.2458,0.163,4.49078,0.00000
43.00,4.49170,20.037972,-0.000194,20.046202,0.2468,0.163,4.49170,0.00000
44.00,4.49167,20.037972,-0.000195,20.046215,0.2478,0.163,4.49167,0.00000
45.00,4.49162,20.037913,-0.000198,20.046183,0.2488,0.164,4.49162,0.00000
46.00,4.49098,20.037856,-0.000201,20.046158,0.2498,0.164,4.49098,0.00000
47.00,4.49054,20.037789,-0.000202,20.046054,0.2508,0.164,4.49054,0.00000
48.00,4.49057,20.037798,-0.000200,20.046052,0.2518,0.164,4.49057,0.00000
49.00,4.49042,20.037742,-0.000203,20.045998,0.2528,0.164,4.49042,0.00000
50.00,4.49009,20.037857,-0.000200,20.046068,0.2538,0.164,4.49009,0.00000
51.00,4.49011,20.037834,-0.000198,20.046006,0.2547,0.165,4.49011,0.00000
52.00,4.48939,20.037893,-0.000201,20.046050,0.2557,0.165,4.48939,0.00000
53.00,4.48808,20.037955,-0.000202,20.046038,0.2567,0.165,4.48808,0.00000
54.00,4.48842,20.038065,-0.000199,20.046117,0.2576,0.165,4.48842,0.00000
55.00,4.48925,20.038073,-0.000199,20.046108,0.2586,0.165,4.48925,0.00000
56.00,4.48945,20.038201,-0.000199,20.046170,0.2596,0.165,4.48945,0.00000
57.00,4.49049,20.038176,-0.000201,20.046115,0.2605,0.166,4.49049,0.00000
58.00,4.49093,20.038266,-0.000201,20.046206,0.2615,0.166,4.49093,0.00000
59.00,4.49096,20.038371,-0.000201,20.046225,0.2625,0.166,4.49096,0.00000
60.00,4.49062,20.038403,-0.000202,20.046213,0.2635,0.166,4.49062,0.00000
@1,0.5000,1.0, 60.0380000000005 
61.00,4.49068,20.038332,-0.000203,20.046156,0.2645,0.166,4.49068,0.00000
62.00,4.48920,20.038407,-0.000202,20.046225,0.2655,0.167,4.48920,0.00000
63.00,4.48691,20.038273,-0.000201,20.046088,0.2664,0.167,4.48691,0.00000
64.00,4.48317,20.038250,-0.000202,20.046040,0.2674,0.167,4.48317,0.00000
65.00,4.47831,20.038331,-0.000201,20.046065,0.2683,0.167,4.47831,0.00000
66.00,4.47344,20.038341,-0.000200,20.046044,0.2693,0.167,4.47344,0.00000
67.00,4.46914,20.038370,-0.000199,20.046026,0.2703,0.167,4.46914,0.00000
68.00,4.46664,20.038531,-0.000199,20.046118,0.2713,0.168,4.46664,0.00000
69.00,4.46447,20.038457,-0.000195,20.046040,0.2723,0.168,4.46447,0.00000
70.00,4.46393,20.038385,-0.000194,20.045948,0.2733,0.168,4.46393,0.00000
71.00,4.46412,20.038533,-0.000192,20.046044,0.2743,0.168,4.46412,0.00000
72.00,4.46519,20.038536,-0.000192,20.046020,0.2753,0.168,4.46519,0.00000
73.00,4.46686,20.038539,-0.000193,20.046011,0.2762,0.168,4.46686,0.00000
74.00,4.46862,20.038587,-0.000195,20.046014,0.2772,0.168,4.46862,0.00000
75.00,4.47015,20.038629,-0.000197,20.046077,0.2782,0.168,4.47015,0.00000
76.00,4.47093,20.038694,-0.000197,20.046135,0.2792,0.169,4.47093,0.00000
77.00,4.47166,20.038755,-0.000195,20.046179,0.2802,0.169,4.47166,0.00000
78.00,4.47112,20.038714,-0.000194,20.046117,0.2812,0.169,4.47112,0.00000
79.00,4.47171,20.038851,-0.000196,20.046183,0.2822,0.169,4.47171,0.00000
80.00,4.47248,20.038916,-0.000197,20.046150,0.2832,0.169,4.47248,0.00000
81.00,4.47325,20.038859,-0.000199,20.046038,0.2841,0.169,4.47325,0.00000
82.00,4.47374,20.038817,-0.000201,20.045932,0.2851,0.170,4.47374,0.00000
83.00,4.47403,20.038923,-0.000200,20.045977,0.2860,0.170,4.47403,0.00000
84.00,4.47462,20.038923,-0.000198,20.045973,0.2870,0.170,4.47462,0.00000
85.00,4.47494,20.038921,-0.000199,20.045949,0.2880,0.170,4.47494,0.00000
86.00,4.47549,20.039003,-0.000197,20.045992,0.2890,0.170,4.47549,0.00000
87.00,4.47607,20.039003,-0.000195,20.045992,0.2899,0.170,4.47607,0.00000
88.00,4.47736,20.039031,-0.000196,20.045988,0.2909,0.170,4.47736,0.00000
89.00,4.47755,20.039017,-0.000199,20.045943,0.2918,0.171,4.47755,0.00000
90.00,4.47784,20.039105,-0.000195,20.046032,0.2927,0.171,4.47784,0.00000
91.00,4.47792,20.039147,-0.000198,20.046046,0.2936,0.171,4.47792,0.00000
92.00,4.47733,20.039235,-0.000200,20.046125,0.2945,0.171,4.47733,0.00000
93.00,4.47754,20.039185,-0.000200,20.046148,0.2954,0.172,4.47754,0.00000
94.00,4.47821,20.039210,-0.000198,20.046181,0.2962,0.172,4.47821,0.00000
95.00,4.47803,20.039140,-0.000198,20.046092,0.2971,0.172,4.47803,0.00000
96.00,4.47883,20.039169,-0.000195,20.046130,0.2979,0.172,4.47883,0.00000
97.00,4.47986,20.039161,-0.000192,20.046084,0.2988,0.172,4.47986,0.00000
98.00,4.48040,20.039183,-0.000192,20.046018,0.2996,0.172,4.48040,0.00000
99.00,4.48020,20.039178,-0.000194,20.045999,0.3005,0.172,4.48020,0.00000
100.00,4.47993,20.039251,-0.000192,20.046091,0.3013,0.173,4.47993,0.00000
101.00,4.47954,20.039246,-0.000191,20.046085,0.3022,0.173,4.47954,0.00000
102.00,4.47924,20.039286,-0.000190,20.046143,0.3030,0.173,4.47924,0.00000
103.00,4.47903,20.039341,-0.000192,20.046205,0.3038,0.173,4.47903,0.00000
104.00,4.47967,20.039370,-0.000191,20.046194,0.3046,0.173,4.47967,0.00000
105.00,4.48119,20.039418,-0.000195,20.046119,0.3054,0.173,4.48119,0.00000
106.00,4.48138,20.039404,-0.000200,20.046039,0.3062,0.174,4.48138,0.00000
107.00,4.48170,20.039452,-0.000200,20.046019,0.3071,0.174,4.48170,0.00000
108.00,4.48191,20.039462,-0.000199,20.046007,0.3079,0.174,4.48191,0.00000
109.00,4.48194,20.039507,-0.000197,20.046011,0.3087,0.174,4.48194,0.00000
110.00,4.48153,20.039555,-0.000196,20.046112,0.3096,0.174,4.48153,0.00000
111.00,4.48187,20.039585,-0.000194,20.046121,0.3105,0.174,4.48187,0.00000
112.00,4.48181,20.039612,-0.000194,20.046117,0.3113,0.175,4.48181,0.00000
113.00,4.48165,20.039641,-0.000194,20.046126,0.3122,0.175,4.48165,0.00000
114.00,4.48151,20.039702,-0.000193,20.046188,0.3131,0.175,4.48151,0.00000
115.00,4.48118,20.039617,-0.000194,20.046061,0.3140,0.175,4.48118,0.00000
116.00,4.48143,20.039601,-0.000190,20.046030,0.3149,0.175,4.48143,0.00000
117.00,4.48154,20.039637,-0.000188,20.046055,0.3158,0.175,4.48154,0.00000
118.00,4.48117,20.039648,-0.000191,20.046035,0.3168,0.175,4.48117,0.00000
119.00,4.48094,20.039713,-0.000190,20.046071,0.3177,0.175,4.48094,0.00000
120.00,4.48177,20.039819,-0.000185,20.046158,0.3186,0.175,4.48177,0.00000
121.00,4.48143,20.039912,-0.000188,20.046252,0.3196,0.176,4.48143,0.00000
122.00,4.48186,20.039886,-0.000189,20.046242,0.3205,0.176,4.48186,0.00000
123.00,4.48240,20.039878,-0.000186,20.046218,0.3215,0.176,4.48240,0.00000
124.00,4.48259,20.039797,-0.000187,20.046151,0.3224,0.176,4.48259,0.00000
125.00,4.48088,20.039766,-0.000191,20.046133,0.3234,0.176,4.48088,0.00000
126.00,4.47989,20.039774,-0.000189,20.046110,0.3243,0.176,4.47989,0.00000
127.00,4.47947,20.039814,-0.000188,20.046183,0.3252,0.176,4.47947,0.00000
128.00,4.47987,20.039903,-0.000188,20.046254,0.3262,0.177,4.47987,0.00000
129.00,4.47975,20.039913,-0.000186,20.046254,0.3271,0.177,4.47975,0.00000
130.00,4.48121,20.039959,-0.000183,20.046282,0.3280,0.177,4.48121,0.00000
131.00,4.48245,20.039870,-0.000182,20.046187,0.3289,0.177,4.48245,0.00000
132.00,4.48334,20.039871,-0.000183,20.046095,0.3298,0.177,4.48334,0.00000
133.00,4.48300,20.039866,-0.000187,20.046077,0.3308,0.177,4.48300,0.00000
134.00,4.48392,20.039858,-0.000189,20.046079,0.3317,0.178,4.48392,0.00000
135.00,4.48352,20.039904,-0.000190,20.046070,0.3326,0.178,4.48352,0.00000
136.00,4.48264,20.039986,-0.000194,20.046147,0.3335,0.178,4.48264,0.00000
137.00,4.48141,20.039996,-0.000192,20.046114,0.3344,0.178,4.48141,0.00000
138.00,4.48152,20.040010,-0.000190,20.046107,0.3353,0.178,4.48152,0.00000
139.00,4.48158,20.040163,-0.000190,20.046132,0.3362,0.178,4.48158,0.00000
140.00,4.48204,20.040180,-0.000192,20.046143,0.3371,0.179,4.48204,0.00000
141.00,4.48276,20.040270,-0.000190,20.046148,0.3380,0.179,4.48276,0.00000
142.00,4.48348,20.040244,-0.000192,20.046120,0.3389,0.179,4.48348,0.00000
143.00,4.48307,20.040245,-0.000190,20.046048,0.3399,0.179,4.48307,0.00000
144.00,4.48235,20.040178,-0.000186,20.045955,0.3408,0.179,4.48235,0.00000
145.00,4.48172,20.040075,-0.000184,20.045805,0.3417,0.179,4.48172,0.00000
146.00,4.48078,20.040041,-0.000185,20.045772,0.3425,0.179,4.48078,0.00000
147.00,4.48048,20.040123,-0.000183,20.045786,0.3434,0.179,4.48048,0.00000
148.00,4.48013,20.039997,-0.000187,20.045610,0.3442,0.179,4.48013,0.00000
149.00,4.47945,20.039948,-0.000188,20.045564,0.3450,0.180,4.47945,0.00000
150.00,4.47981,20.040161,-0.000191,20.045762,0.3458,0.180,4.47981,0.00000
151.00,4.48059,20.040240,-0.000189,20.045787,0.3466,0.180,4.48059,0.00000
152.00,4.48094,20.040209,-0.000191,20.045739,0.3475,0.180,4.48094,0.00000
153.00,4.48089,20.040362,-0.000191,20.045880,0.3483,0.180,4.48089,0.00000
154.00,4.48120,20.040461,-0.000192,20.046004,0.3492,0.181,4.48120,0.00000
155.00,4.48105,20.040422,-0.000191,20.045942,0.3501,0.181,4.48105,0.00000
156.00,4.48086,20.040277,-0.000194,20.045844,0.3509,0.181,4.48086,0.00000
157.00,4.48044,20.040458,-0.000193,20.046003,0.3518,0.181,4.48044,0.00000
158.00,4.48138,20.040570,-0.000187,20.046104,0.3527,0.181,4.48138,0.00000
159.00,4.48137,20.040629,-0.000187,20.046113,0.3535,0.181,4.48137,0.00000
160.00,4.48143,20.040695,-0.000187,20.046164,0.3544,0.181,4.48143,0.00000
161.00,4.48183,20.040788,-0.000187,20.046229,0.3553,0.181,4.48183,0.00000
162.00,4.48188,20.040732,-0.000187,20.046147,0.3561,0.182,4.48188,0.00000
163.00,4.48119,20.040756,-0.000190,20.046116,0.3570,0.182,4.48119,0.00000
164.00,4.48153,20.040724,-0.000194,20.046031,0.3579,0.182,4.48153,0.00000
165.00,4.48113,20.040734,-0.000194,20.045980,0.3587,0.182,4.48113,0.00000
166.00,4.47995,20.040879,-0.000195,20.046072,0.3596,0.182,4.47995,0.00000
167.00,4.47980,20.040993,-0.000194,20.046173,0.3605,0.183,4.47980,0.00000
168.00,4.47974,20.040993,-0.000196,20.046161,0.3614,0.183,4.47974,0.00000
169.00,4.47906,20.041110,-0.000192,20.046223,0.3623,0.183,4.47906,0.00000
170.00,4.47720,20.041041,-0.000193,20.046128,0.3633,0.183,4.47720,0.00000
171.00,4.47530,20.040956,-0.000190,20.046002,0.3642,0.183,4.47530,0.00000
172.00,4.47422,20.040945,-0.000188,20.045945,0.3651,0.183,4.47422,0.00000
173.00,4.47371,20.040880,-0.000184,20.045904,0.3660,0.183,4.47371,0.00000
174.00,4.47457,20.040808,-0.000184,20.045845,0.3670,0.183,4.47457,0.00000
175.00,4.47604,20.040908,-0.000181,20.045931,0.3679,0.183,4.47604,0.00000
176.00,4.47837,20.040983,-0.000182,20.046012,0.3688,0.183,4.47837,0.00000
177.00,4.47967,20.041029,-0.000187,20.046073,0.3697,0.184,4.47967,0.00000
178.00,4.48045,20.041027,-0.000186,20.046062,0.3706,0.184,4.48045,0.00000
179.00,4.48002,20.041102,-0.000189,20.046098,0.3716,0.184,4.48002,0.00000
180.00,4.48101,20.041181,-0.000188,20.046174,0.3724,0.184,4.48101,0.00000
@2,2.2000,4.4, 180.052000000003 
181.00,4.48131,20.041153,-0.000185,20.046092,0.3733,0.184,4.48131,0.00000
182.00,4.48066,20.041050,-0.000182,20.045979,0.3742,0.184,4.48066,0.00000
183.00,4.47816,20.041184,-0.000183,20.046057,0.3751,0.184,4.47816,0.00000
184.00,4.47397,20.041137,-0.000184,20.046043,0.3760,0.184,4.47397,0.00000
185.00,4.46600,20.041069,-0.000184,20.045971,0.3768,0.185,4.46600,0.00000
186.00,4.45363,20.041090,-0.000186,20.046034,0.3776,0.185,4.45363,0.00000
187.00,4.43797,20.041157,-0.000185,20.046068,0.3784,0.185,4.43797,0.00000
188.00,4.42195,20.041203,-0.000184,20.046100,0.3791,0.185,4.42195,0.00000
189.00,4.40681,20.041291,-0.000183,20.046138,0.3799,0.185,4.40681,0.00000
190.00,4.39537,20.041260,-0.000187,20.046075,0.3806,0.186,4.39537,0.00000
191.00,4.38921,20.041321,-0.000189,20.046097,0.3814,0.186,4.38921,0.00000
192.00,4.38668,20.041376,-0.000193,20.046162,0.3821,0.186,4.38668,0.00000
193.00,4.38780,20.041425,-0.000194,20.046172,0.3828,0.186,4.38780,0.00000
194.00,4.39036,20.041413,-0.000194,20.046115,0.3835,0.187,4.39036,0.00000
195.00,4.39198,20.041560,-0.000191,20.046178,0.3843,0.187,4.39198,0.00000
196.00,4.39219,20.041723,-0.000189,20.046260,0.3850,0.187,4.39219,0.00000
197.00,4.39343,20.041688,-0.000189,20.046176,0.3857,0.187,4.39343,0.00000
198.00,4.39439,20.041585,-0.000187,20.046086,0.3863,0.187,4.39439,0.00000
199.00,4.39403,20.041576,-0.000187,20.046080,0.3870,0.187,4.39403,0.00000
200.00,4.39513,20.041508,-0.000186,20.046034,0.3876,0.187,4.39513,0.00000
201.00,4.39812,20.041400,-0.000187,20.045930,0.3883,0.187,4.39812,0.00000
202.00,4.40102,20.041460,-0.000187,20.045951,0.3890,0.187,4.40102,0.00000
203.00,4.40321,20.041538,-0.000191,20.046017,0.3896,0.188,4.40321,0.00000
204.00,4.40652,20.041677,-0.000190,20.046130,0.3903,0.188,4.40652,0.00000
205.00,4.40995,20.041750,-0.000191,20.046177,0.3909,0.188,4.40995,0.00000
206.00,4.41395,20.041762,-0.000189,20.046207,0.3915,0.188,4.41395,0.00000
207.00,4.41654,20.041750,-0.000191,20.046213,0.3921,0.188,4.41654,0.00000
208.00,4.41828,20.041771,-0.000190,20.046195,0.3928,0.188,4.41828,0.00000
209.00,4.42036,20.041711,-0.000194,20.046151,0.3934,0.189,4.42036,0.00000
210.00,4.42160,20.041683,-0.000193,20.046150,0.3940,0.189,4.42160,0.00000
211.00,4.42156,20.041775,-0.000193,20.046170,0.3947,0.189,4.42156,0.00000
212.00,4.42300,20.041757,-0.000194,20.046119,0.3953,0.189,4.42300,0.00000
213.00,4.42549,20.041711,-0.000192,20.046095,0.3959,0.189,4.42549,0.00000
214.00,4.42861,20.041661,-0.000186,20.046015,0.3965,0.189,4.42861,0.00000
215.00,4.43189,20.041724,-0.000184,20.046038,0.3971,0.189,4.43189,0.00000
216.00,4.43501,20.041616,-0.000183,20.045934,0.3977,0.189,4.43501,0.00000
217.00,4.43705,20.041603,-0.000179,20.045876,0.3984,0.189,4.43705,0.00000
218.00,4.43938,20.041650,-0.000177,20.045850,0.3990,0.189,4.43938,0.00000
219.00,4.44003,20.041796,-0.000178,20.045918,0.3996,0.189,4.44003,0.00000
220.00,4.44092,20.041788,-0.000179,20.045864,0.4003,0.189,4.44092,0.00000
221.00,4.44208,20.041777,-0.000180,20.045837,0.4009,0.189,4.44208,0.00000
222.00,4.44351,20.041889,-0.000179,20.045917,0.4015,0.189,4.44351,0.00000
223.00,4.44366,20.041907,-0.000182,20.045920,0.4022,0.189,4.44366,0.00000
224.00,4.44543,20.041941,-0.000188,20.045970,0.4029,0.190,4.44543,0.00000
225.00,4.44710,20.042023,-0.000188,20.045987,0.4036,0.190,4.44710,0.00000
226.00,4.44825,20.042143,-0.000188,20.046023,0.4043,0.190,4.44825,0.00000
227.00,4.44943,20.042124,-0.000189,20.045989,0.4050,0.190,4.44943,0.00000
228.00,4.45151,20.042214,-0.000188,20.046018,0.4058,0.190,4.45151,0.00000
229.00,4.45187,20.042184,-0.000184,20.045912,0.4065,0.190,4.45187,0.00000
230.00,4.45245,20.042113,-0.000185,20.045861,0.4072,0.190,4.45245,0.00000
231.00,4.45350,20.042065,-0.000186,20.045840,0.4079,0.191,4.45350,0.00000
232.00,4.45486,20.042159,-0.000188,20.045870,0.4087,0.191,4.45486,0.00000
233.00,4.45562,20.042166,-0.000191,20.045866,0.4094,0.191,4.45562,0.00000
234.00,4.45667,20.042126,-0.000193,20.045848,0.4102,0.192,4.45667,0.00000
235.00,4.45781,20.042235,-0.000193,20.045916,0.4110,0.192,4.45781,0.00000
236.00,4.45870,20.042323,-0.000191,20.045945,0.4117,0.192,4.45870,0.00000
237.00,4.45879,20.042412,-0.000188,20.046073,0.4125,0.192,4.45879,0.00000
238.00,4.45881,20.042445,-0.000185,20.046083,0.4133,0.192,4.45881,0.00000
239.00,4.45907,20.042484,-0.000183,20.046111,0.4141,0.192,4.45907,0.00000
240.00,4.45942,20.042506,-0.000183,20.046128,0.4149,0.192,4.45942,0.00000
241.00,4.45975,20.042534,-0.000187,20.046152,0.4156,0.192,4.45975,0.00000
242.00,4.46063,20.042486,-0.000190,20.046035,0.4164,0.193,4.46063,0.00000
243.00,4.46083,20.042436,-0.000189,20.046007,0.4172,0.193,4.46083,0.00000
244.00,4.46253,20.042539,-0.000191,20.046083,0.4180,0.193,4.46253,0.00000
245.00,4.46294,20.042449,-0.000191,20.045995,0.4188,0.193,4.46294,0.00000
246.00,4.46325,20.042463,-0.000189,20.045981,0.4195,0.193,4.46325,0.00000
247.00,4.46314,20.042350,-0.000190,20.045896,0.4203,0.193,4.46314,0.00000
248.00,4.46430,20.042346,-0.000190,20.045849,0.4211,0.193,4.46430,0.00000
249.00,4.46364,20.042377,-0.000189,20.045789,0.4219,0.194,4.46364,0.00000
250.00,4.46416,20.042433,-0.000188,20.045792,0.4227,0.194,4.46416,0.00000
251.00,4.46418,20.042500,-0.000189,20.045828,0.4235,0.194,4.46418,0.00000
252.00,4.46485,20.042620,-0.000189,20.045893,0.4243,0.194,4.46485,0.00000
253.00,4.46482,20.042759,-0.000188,20.045951,0.4251,0.194,4.46482,0.00000
254.00,4.46487,20.042708,-0.000190,20.045919,0.4259,0.195,4.46487,0.00000
255.00,4.46485,20.042783,-0.000190,20.045939,0.4267,0.195,4.46485,0.00000
256.00,4.46571,20.042736,-0.000189,20.045875,0.4275,0.195,4.46571,0.00000
257.00,4.46591,20.042786,-0.000186,20.045941,0.4283,0.195,4.46591,0.00000
258.00,4.46633,20.042830,-0.000184,20.045949,0.4290,0.195,4.46633,0.00000
259.00,4.46704,20.042833,-0.000179,20.045956,0.4298,0.195,4.46704,0.00000
260.00,4.46666,20.042794,-0.000177,20.045942,0.4306,0.195,4.46666,0.00000
261.00,4.46642,20.042949,-0.000175,20.046063,0.4314,0.195,4.46642,0.00000
262.00,4.46657,20.042884,-0.000173,20.045929,0.4322,0.195,4.46657,0.00000
263.00,4.46757,20.042846,-0.000177,20.045880,0.4330,0.195,4.46757,0.00000
264.00,4.46790,20.042997,-0.000178,20.045968,0.4338,0.195,4.46790,0.00000
265.00,4.46863,20.043100,-0.000181,20.046031,0.4346,0.196,4.46863,0.00000
266.00,4.46823,20.043145,-0.000183,20.046029,0.4354,0.196,4.46823,0.00000
267.00,4.46774,20.043203,-0.000188,20.046061,0.4362,0.196,4.46774,0.00000
268.00,4.46637,20.043164,-0.000188,20.046051,0.4370,0.196,4.46637,0.00000
269.00,4.46573,20.043139,-0.000190,20.046042,0.4377,0.196,4.46573,0.00000
270.00,4.46439,20.043161,-0.000186,20.046096,0.4385,0.196,4.46439,0.00000
271.00,4.46490,20.043081,-0.000185,20.046031,0.4393,0.197,4.46490,0.00000
272.00,4.46570,20.043202,-0.000182,20.046144,0.4402,0.197,4.46570,0.00000
273.00,4.46579,20.043281,-0.000182,20.046166,0.4410,0.197,4.46579,0.00000
274.00,4.46583,20.043410,-0.000181,20.046207,0.4418,0.197,4.46583,0.00000
275.00,4.46668,20.043510,-0.000183,20.046185,0.4425,0.197,4.46668,0.00000
276.00,4.46659,20.043572,-0.000181,20.046222,0.4433,0.197,4.46659,0.00000
277.00,4.46646,20.043575,-0.000183,20.046164,0.4441,0.197,4.46646,0.00000
278.00,4.46694,20.043660,-0.000183,20.046187,0.4448,0.198,4.46694,0.00000
279.00,4.46775,20.043587,-0.000185,20.046125,0.4456,0.198,4.46775,0.00000
280.00,4.46847,20.043524,-0.000187,20.046054,0.4464,0.198,4.46847,0.00000
281.00,4.46923,20.043490,-0.000191,20.045974,0.4472,0.198,4.46923,0.00000
282.00,4.46863,20.043504,-0.000186,20.045959,0.4480,0.198,4.46863,0.00000
283.00,4.46820,20.043523,-0.000180,20.045999,0.4487,0.198,4.46820,0.00000
284.00,4.46773,20.043534,-0.000179,20.045978,0.4495,0.198,4.46773,0.00000
285.00,4.46762,20.043557,-0.000177,20.045934,0.4502,0.198,4.46762,0.00000
286.00,4.46721,20.043549,-0.000175,20.045916,0.4510,0.198,4.46721,0.00000
287.00,4.46831,20.043612,-0.000178,20.045962,0.4517,0.198,4.46831,0.00000
288.00,4.46971,20.043552,-0.000184,20.045847,0.4525,0.199,4.46971,0.00000
289.00,4.46984,20.043606,-0.000181,20.045830,0.4533,0.199,4.46984,0.00000
290.00,4.47027,20.043733,-0.000183,20.045932,0.4541,0.199,4.47027,0.00000
291.00,4.47013,20.043779,-0.000184,20.045929,0.4548,0.199,4.47013,0.00000
292.00,4.46935,20.043760,-0.000183,20.045855,0.4556,0.199,4.46935,0.00000
293.00,4.46852,20.043897,-0.000182,20.045931,0.4563,0.199,4.46852,0.00000
294.00,4.46858,20.043919,-0.000187,20.045981,0.4570,0.200,4.46858,0.00000
295.00,4.46821,20.043963,-0.000187,20.045995,0.4577,0.200,4.46821,0.00000
296.00,4.46819,20.044041,-0.000185,20.046024,0.4584,0.200,4.46819,0.00000
297.00,4.46778,20.044053,-0.000186,20.046018,0.4591,0.200,4.46778,0.00000
298.00,4.46766,20.043954,-0.000189,20.045942,0.4598,0.200,4.46766,0.00000
299.00,4.46769,20.043951,-0.000186,20.045895,0.4604,0.200,4.46769,0.00000
300.00,4.46756,20.043697,-0.000184,20.045693,0.4611,0.200,4.46756,0.00000
301.00,4.46821,20.043704,-0.000184,20.045678,0.4618,0.201,4.46821,0.00000
302.00,4.46873,20.043791,-0.000185,20.045749,0.4625,0.201,4.46873,0.00000
303.00,4.46808,20.043800,-0.000183,20.045772,0.4632,0.201,4.46808,0.00000
304.00,4.46785,20.043833,-0.000182,20.045795,0.4639,0.201,4.46785,0.00000
305.00,4.46815,20.043988,-0.000178,20.045900,0.4646,0.201,4.46815,0.00000
306.00,4.46792,20.043972,-0.000181,20.045896,0.4653,0.201,4.46792,0.00000
307.00,4.46836,20.043985,-0.000179,20.045925,0.4659,0.201,4.46836,0.00000
308.00,4.46931,20.044094,-0.000179,20.045974,0.4666,0.201,4.46931,0.00000
309.00,4.46861,20.043984,-0.000181,20.045891,0.4672,0.201,4.46861,0.00000
310.00,4.46796,20.044065,-0.000185,20.045961,0.4678,0.202,4.46796,0.00000
311.00,4.46828,20.044152,-0.000183,20.046031,0.4684,0.202,4.46828,0.00000
312.00,4.46838,20.044152,-0.000180,20.045980,0.4690,0.202,4.46838,0.00000
313.00,4.46745,20.044154,-0.000179,20.045949,0.4696,0.202,4.46745,0.00000
314.00,4.46785,20.044286,-0.000180,20.046021,0.4702,0.202,4.46785,0.00000
315.00,4.46820,20.044252,-0.000182,20.045929,0.4708,0.202,4.46820,0.00000
316.00,4.46725,20.044211,-0.000183,20.045850,0.4713,0.203,4.46725,0.00000
317.00,4.46606,20.044115,-0.000185,20.045756,0.4718,0.203,4.46606,0.00000
318.00,4.46656,20.044113,-0.000184,20.045730,0.4724,0.203,4.46656,0.00000
319.00,4.46791,20.044208,-0.000181,20.045776,0.4729,0.203,4.46791,0.00000
320.00,4.46889,20.044143,-0.000178,20.045727,0.4734,0.203,4.46889,0.00000
321.00,4.46879,20.044249,-0.000177,20.045803,0.4740,0.203,4.46879,0.00000
322.00,4.46940,20.044320,-0.000179,20.045853,0.4745,0.203,4.46940,0.00000
323.00,4.47036,20.044449,-0.000175,20.045958,0.4750,0.203,4.47036,0.00000
324.00,4.46898,20.044442,-0.000171,20.045945,0.4756,0.203,4.46898,0.00000
325.00,4.46672,20.044513,-0.000173,20.046027,0.4761,0.203,4.46672,0.00000
326.00,4.46666,20.044477,-0.000176,20.045989,0.4766,0.203,4.46666,0.00000
327.00,4.46642,20.044537,-0.000172,20.045992,0.4771,0.203,4.46642,0.00000
328.00,4.46545,20.044477,-0.000176,20.045930,0.4776,0.204,4.46545,0.00000
329.00,4.46561,20.044452,-0.000181,20.045928,0.4780,0.204,4.46561,0.00000
330.00,4.46620,20.044464,-0.000180,20.045934,0.4785,0.204,4.46620,0.00000
331.00,4.46583,20.044450,-0.000176,20.045858,0.4790,0.204,4.46583,0.00000
332.00,4.46580,20.044409,-0.000179,20.045814,0.4794,0.204,4.46580,0.00000
333.00,4.46494,20.044456,-0.000179,20.045839,0.4799,0.204,4.46494,0.00000
334.00,4.46446,20.044580,-0.000182,20.045872,0.4804,0.205,4.46446,0.00000
335.00,4.46523,20.044648,-0.000179,20.045862,0.4809,0.205,4.46523,0.00000
336.00,4.46508,20.044712,-0.000180,20.045952,0.4814,0.205,4.46508,0.00000
337.00,4.46531,20.044783,-0.000180,20.046057,0.4818,0.205,4.46531,0.00000
338.00,4.46627,20.044828,-0.000179,20.046115,0.4823,0.205,4.46627,0.00000
339.00,4.46689,20.044733,-0.000174,20.046050,0.4828,0.205,4.46689,0.00000
340.00,4.46691,20.044759,-0.000175,20.046043,0.4833,0.205,4.46691,0.00000
341.00,4.46743,20.044769,-0.000172,20.046092,0.4838,0.205,4.46743,0.00000
342.00,4.46834,20.044806,-0.000170,20.046065,0.4843,0.205,4.46834,0.00000
343.00,4.46867,20.044800,-0.000169,20.046030,0.4849,0.205,4.46867,0.00000
344.00,4.46871,20.044867,-0.000169,20.046070,0.4854,0.205,4.46871,0.00000
345.00,4.46804,20.044940,-0.000171,20.046150,0.4860,0.206,4.46804,0.00000
346.00,4.46826,20.045028,-0.000173,20.046175,0.4865,0.206,4.46826,0.00000
347.00,4.46730,20.045075,-0.000175,20.046219,0.4871,0.206,4.46730,0.00000
348.00,4.46636,20.045177,-0.000175,20.046251,0.4876,0.206,4.46636,0.00000
349.00,4.46661,20.045173,-0.000174,20.046214,0.4881,0.206,4.46661,0.00000
350.00,4.46712,20.045159,-0.000171,20.046188,0.4886,0.206,4.46712,0.00000
351.00,4.46609,20.045101,-0.000169,20.046089,0.4892,0.206,4.46609,0.00000
352.00,4.46553,20.045178,-0.000168,20.046141,0.4898,0.206,4.46553,0.00000
353.00,4.46647,20.045140,-0.000169,20.046096,0.4904,0.206,4.46647,0.00000
354.00,4.46604,20.045213,-0.000170,20.046170,0.4909,0.206,4.46604,0.00000
355.00,4.46624,20.045269,-0.000173,20.046163,0.4915,0.207,4.46624,0.00000
356.00,4.46763,20.045241,-0.000173,20.046142,0.4921,0.207,4.46763,0.00000
357.00,4.46839,20.045149,-0.000175,20.046030,0.4927,0.207,4.46839,0.00000
358.00,4.46784,20.045177,-0.000177,20.045993,0.4933,0.207,4.46784,0.00000
359.00,4.46768,20.045236,-0.000178,20.045977,0.4939,0.207,4.46768,0.00000
360.00,4.46713,20.045192,-0.000179,20.045930,0.4946,0.207,4.46713,0.00000
361.00,4.46643,20.045306,-0.000179,20.046000,0.4952,0.208,4.46643,0.00000
362.00,4.46663,20.045401,-0.000178,20.046031,0.4958,0.208,4.46663,0.00000
363.00,4.46796,20.045355,-0.000177,20.046014,0.4965,0.208,4.46796,0.00000
364.00,4.46888,20.045353,-0.000176,20.046014,0.4971,0.208,4.46888,0.00000
365.00,4.46916,20.045423,-0.000174,20.046110,0.4977,0.208,4.46916,0.00000
366.00,4.46964,20.045377,-0.000174,20.046100,0.4983,0.208,4.46964,0.00000
367.00,4.46903,20.045399,-0.000173,20.046150,0.4989,0.208,4.46903,0.00000
368.00,4.46743,20.045402,-0.000173,20.046136,0.4995,0.208,4.46743,0.00000
369.00,4.46598,20.045352,-0.000174,20.046048,0.5001,0.208,4.46598,0.00000
370.00,4.46505,20.045411,-0.000177,20.046029,0.5007,0.208,4.46505,0.00000
371.00,4.46306,20.045418,-0.000181,20.045962,0.5013,0.208,4.46306,0.00000
372.00,4.46125,20.045379,-0.000187,20.045879,0.5019,0.209,4.46125,0.00000
373.00,4.45996,20.045437,-0.000185,20.045897,0.5025,0.209,4.45996,0.00000
374.00,4.45982,20.045537,-0.000183,20.046003,0.5032,0.209,4.45982,0.00000
375.00,4.46124,20.045570,-0.000183,20.046026,0.5038,0.209,4.46124,0.00000
376.00,4.46373,20.045579,-0.000180,20.045993,0.5043,0.209,4.46373,0.00000
377.00,4.46618,20.045567,-0.000178,20.045993,0.5049,0.209,4.46618,0.00000
378.00,4.46896,20.045623,-0.000178,20.046032,0.5055,0.209,4.46896,0.00000
379.00,4.47034,20.045581,-0.000179,20.045938,0.5061,0.209,4.47034,0.00000
380.00,4.47028,20.045548,-0.000180,20.045878,0.5066,0.210,4.47028,0.00000
@3,2.2000,4.4, 380.029000000002 
381.00,4.46990,20.045735,-0.000181,20.046044,0.5072,0.210,4.46990,0.00000
382.00,4.46976,20.045886,-0.000179,20.046093,0.5078,0.210,4.46976,0.00000
383.00,4.46779,20.045926,-0.000179,20.046102,0.5084,0.210,4.46779,0.00000
384.00,4.46439,20.045990,-0.000178,20.046163,0.5089,0.210,4.46439,0.00000
385.00,4.45839,20.046042,-0.000180,20.046182,0.5095,0.210,4.45839,0.00000
386.00,4.44868,20.045985,-0.000179,20.046084,0.5101,0.210,4.44868,0.00000
387.00,4.43580,20.046039,-0.000182,20.046141,0.5108,0.210,4.43580,0.00000
388.00,4.42108,20.046029,-0.000183,20.046132,0.5113,0.211,4.42108,0.00000
389.00,4.40697,20.045976,-0.000185,20.046121,0.5120,0.211,4.40697,0.00000
390.00,4.39527,20.045961,-0.000184,20.046146,0.5125,0.211,4.39527,0.00000
391.00,4.38822,20.045972,-0.000186,20.046142,0.5132,0.211,4.38822,0.00000
392.00,4.38502,20.045893,-0.000185,20.046074,0.5137,0.211,4.38502,0.00000
393.00,4.38593,20.045890,-0.000186,20.046056,0.5143,0.212,4.38593,0.00000
394.00,4.38841,20.045964,-0.000185,20.046031,0.5149,0.212,4.38841,0.00000
395.00,4.39027,20.046029,-0.000184,20.046031,0.5156,0.212,4.39027,0.00000
396.00,4.39209,20.046103,-0.000181,20.046054,0.5162,0.212,4.39209,0.00000
397.00,4.39409,20.046179,-0.000177,20.046071,0.5168,0.212,4.39409,0.00000
398.00,4.39504,20.046275,-0.000178,20.046107,0.5174,0.212,4.39504,0.00000
399.00,4.39573,20.046320,-0.000177,20.046083,0.5180,0.212,4.39573,0.00000
400.00,4.39760,20.046290,-0.000176,20.046036,0.5186,0.212,4.39760,0.00000
401.00,4.39830,20.046234,-0.000177,20.045956,0.5191,0.212,4.39830,0.00000
402.00,4.39869,20.046234,-0.000181,20.045934,0.5197,0.212,4.39869,0.00000
403.00,4.39914,20.046292,-0.000179,20.045953,0.5203,0.212,4.39914,0.00000
404.00,4.40046,20.046212,-0.000181,20.045918,0.5209,0.213,4.40046,0.00000
405.00,4.40188,20.046268,-0.000184,20.045912,0.5215,0.213,4.40188,0.00000
406.00,4.40368,20.046372,-0.000185,20.045974,0.5221,0.213,4.40368,0.00000
407.00,4.40591,20.046403,-0.000183,20.045965,0.5227,0.213,4.40591,0.00000
408.00,4.40818,20.046382,-0.000184,20.045944,0.5233,0.213,4.40818,0.00000
409.00,4.41085,20.046472,-0.000185,20.046014,0.5239,0.214,4.41085,0.00000
410.00,4.41321,20.046447,-0.000181,20.046038,0.5245,0.214,4.41321,0.00000
411.00,4.41595,20.046382,-0.000180,20.046037,0.5251,0.214,4.41595,0.00000
412.00,4.41781,20.046304,-0.000182,20.045935,0.5257,0.214,4.41781,0.00000
413.00,4.41964,20.046215,-0.000181,20.045858,0.5262,0.214,4.41964,0.00000
414.00,4.42049,20.046239,-0.000180,20.045855,0.5268,0.214,4.42049,0.00000
415.00,4.42214,20.046223,-0.000181,20.045785,0.5274,0.214,4.42214,0.00000
416.00,4.42378,20.046271,-0.000181,20.045788,0.5280,0.214,4.42378,0.00000
417.00,4.42487,20.046340,-0.000181,20.045842,0.5286,0.214,4.42487,0.00000
418.00,4.42598,20.046381,-0.000181,20.045874,0.5292,0.214,4.42598,0.00000
419.00,4.42825,20.046395,-0.000181,20.045872,0.5297,0.214,4.42825,0.00000
420.00,4.42947,20.046525,-0.000181,20.045963,0.5303,0.214,4.42947,0.00000
421.00,4.43025,20.046598,-0.000180,20.045994,0.5308,0.215,4.43025,0.00000
422.00,4.43205,20.046661,-0.000180,20.046032,0.5314,0.215,4.43205,0.00000
423.00,4.43320,20.046823,-0.000182,20.046110,0.5319,0.215,4.43320,0.00000
424.00,4.43340,20.046920,-0.000180,20.046090,0.5324,0.215,4.43340,0.00000
425.00,4.43362,20.046906,-0.000181,20.046013,0.5329,0.215,4.43362,0.00000
426.00,4.43456,20.046933,-0.000185,20.046027,0.5334,0.216,4.43456,0.00000
427.00,4.43575,20.046886,-0.000182,20.045971,0.5339,0.216,4.43575,0.00000
428.00,4.43637,20.046833,-0.000181,20.045889,0.5343,0.216,4.43637,0.00000
429.00,4.43793,20.046825,-0.000185,20.045934,0.5349,0.216,4.43793,0.00000
430.00,4.43927,20.046901,-0.000185,20.046033,0.5353,0.216,4.43927,0.00000
431.00,4.44046,20.046898,-0.000184,20.046007,0.5358,0.216,4.44046,0.00000
432.00,4.44091,20.046973,-0.000187,20.046073,0.5362,0.217,4.44091,0.00000
433.00,4.44288,20.047042,-0.000188,20.046163,0.5367,0.217,4.44288,0.00000
434.00,4.44432,20.047038,-0.000184,20.046161,0.5371,0.217,4.44432,0.00000
435.00,4.44531,20.047028,-0.000182,20.046096,0.5375,0.217,4.44531,0.00000
436.00,4.44649,20.047050,-0.000181,20.046095,0.5379,0.217,4.44649,0.00000
437.00,4.44732,20.047066,-0.000176,20.046090,0.5383,0.217,4.44732,0.00000
438.00,4.44699,20.047060,-0.000176,20.046050,0.5387,0.217,4.44699,0.00000
439.00,4.44623,20.047083,-0.000177,20.046033,0.5391,0.217,4.44623,0.00000
440.00,4.44658,20.047170,-0.000176,20.046084,0.5395,0.217,4.44658,0.00000
441.00,4.44661,20.047204,-0.000174,20.046104,0.5400,0.217,4.44661,0.00000
442.00,4.44671,20.047234,-0.000175,20.046146,0.5404,0.217,4.44671,0.00000
443.00,4.44697,20.047270,-0.000174,20.046163,0.5408,0.218,4.44697,0.00000
444.00,4.44685,20.047389,-0.000174,20.046233,0.5412,0.218,4.44685,0.00000
445.00,4.44652,20.047344,-0.000172,20.046215,0.5417,0.218,4.44652,0.00000
446.00,4.44679,20.047339,-0.000172,20.046159,0.5421,0.218,4.44679,0.00000
447.00,4.44742,20.047350,-0.000170,20.046092,0.5426,0.218,4.44742,0.00000
448.00,4.44847,20.047300,-0.000169,20.046016,0.5430,0.218,4.44847,0.00000
449.00,4.44951,20.047241,-0.000170,20.045919,0.5435,0.218,4.44951,0.00000
450.00,4.45061,20.047266,-0.000173,20.045903,0.5439,0.218,4.45061,0.00000
451.00,4.45092,20.047307,-0.000173,20.045961,0.5444,0.218,4.45092,0.00000
452.00,4.45135,20.047423,-0.000175,20.046052,0.5448,0.218,4.45135,0.00000
453.00,4.45185,20.047466,-0.000173,20.046100,0.5453,0.218,4.45185,0.00000
454.00,4.45225,20.047453,-0.000170,20.046130,0.5457,0.218,4.45225,0.00000
455.00,4.45163,20.047392,-0.000167,20.046093,0.5462,0.218,4.45163,0.00000
456.00,4.45117,20.047398,-0.000165,20.046056,0.5467,0.218,4.45117,0.00000
457.00,4.45062,20.047308,-0.000163,20.045981,0.5471,0.218,4.45062,0.00000
458.00,4.45114,20.047371,-0.000165,20.045972,0.5476,0.219,4.45114,0.00000
459.00,4.45106,20.047405,-0.000170,20.045950,0.5481,0.219,4.45106,0.00000
460.00,4.45122,20.047481,-0.000171,20.045927,0.5486,0.219,4.45122,0.00000
461.00,4.45145,20.047457,-0.000175,20.045853,0.5492,0.219,4.45145,0.00000
462.00,4.45163,20.047501,-0.000177,20.045841,0.5497,0.219,4.45163,0.00000
463.00,4.45096,20.047509,-0.000178,20.045838,0.5502,0.220,4.45096,0.00000
464.00,4.45167,20.047477,-0.000173,20.045773,0.5507,0.219,4.45167,0.00000
465.00,4.45268,20.047599,-0.000173,20.045919,0.5513,0.220,4.45268,0.00000
466.00,4.45261,20.047712,-0.000175,20.046060,0.5518,0.220,4.45261,0.00000
467.00,4.45349,20.047711,-0.000175,20.046082,0.5523,0.220,4.45349,0.00000
468.00,4.45345,20.047760,-0.000175,20.046107,0.5528,0.220,4.45345,0.00000
469.00,4.45396,20.047802,-0.000176,20.046144,0.5534,0.220,4.45396,0.00000
470.00,4.45436,20.047690,-0.000178,20.046034,0.5539,0.220,4.45436,0.00000
471.00,4.45551,20.047658,-0.000177,20.045990,0.5544,0.220,4.45551,0.00000
472.00,4.45637,20.047731,-0.000175,20.046043,0.5549,0.221,4.45637,0.00000
473.00,4.45652,20.047673,-0.000176,20.045992,0.5554,0.221,4.45652,0.00000
474.00,4.45564,20.047745,-0.000177,20.045994,0.5558,0.221,4.45564,0.00000
475.00,4.45514,20.047804,-0.000173,20.045958,0.5563,0.221,4.45514,0.00000
476.00,4.45508,20.047836,-0.000176,20.045943,0.5568,0.221,4.45508,0.00000
477.00,4.45382,20.047846,-0.000179,20.045894,0.5573,0.221,4.45382,0.00000
478.00,4.45344,20.047930,-0.000180,20.045896,0.5578,0.221,4.45344,0.00000
479.00,4.45366,20.047964,-0.000179,20.045913,0.5582,0.222,4.45366,0.00000
480.00,4.45365,20.047985,-0.000184,20.045932,0.5587,0.222,4.45365,0.00000
481.00,4.45309,20.047990,-0.000182,20.045901,0.5592,0.222,4.45309,0.00000
482.00,4.45394,20.048029,-0.000183,20.045921,0.5597,0.222,4.45394,0.00000
483.00,4.45533,20.048006,-0.000183,20.045933,0.5602,0.222,4.45533,0.00000
484.00,4.45554,20.048015,-0.000183,20.045970,0.5607,0.222,4.45554,0.00000
485.00,4.45672,20.048048,-0.000180,20.045992,0.5612,0.222,4.45672,0.00000
486.00,4.45749,20.048096,-0.000178,20.046002,0.5616,0.222,4.45749,0.00000
487.00,4.45690,20.048083,-0.000173,20.045944,0.5621,0.222,4.45690,0.00000
488.00,4.45574,20.048172,-0.000170,20.045975,0.5626,0.222,4.45574,0.00000
489.00,4.45520,20.048200,-0.000170,20.045993,0.5630,0.222,4.45520,0.00000
490.00,4.45409,20.048233,-0.000170,20.045970,0.5636,0.222,4.45409,0.00000
491.00,4.45307,20.048223,-0.000173,20.045953,0.5641,0.222,4.45307,0.00000
492.00,4.45294,20.048311,-0.000176,20.046051,0.5646,0.223,4.45294,0.00000
493.00,4.45263,20.048342,-0.000175,20.046057,0.5651,0.223,4.45263,0.00000
494.00,4.45265,20.048343,-0.000175,20.046019,0.5656,0.223,4.45265,0.00000
495.00,4.45312,20.048443,-0.000175,20.046109,0.5661,0.223,4.45312,0.00000
496.00,4.45446,20.048458,-0.000174,20.046105,0.5666,0.223,4.45446,0.00000
497.00,4.45525,20.048399,-0.000172,20.046007,0.5670,0.223,4.45525,0.00000
498.00,4.45663,20.048417,-0.000171,20.046008,0.5675,0.223,4.45663,0.00000
499.00,4.45692,20.048435,-0.000171,20.046016,0.5680,0.223,4.45692,0.00000
500.00,4.45710,20.048448,-0.000171,20.046036,0.5685,0.223,4.45710,0.00000
501.00,4.45690,20.048575,-0.000170,20.046092,0.5690,0.224,4.45690,0.00000
502.00,4.45681,20.048634,-0.000171,20.046091,0.5695,0.224,4.45681,0.00000
503.00,4.45636,20.048660,-0.000173,20.046111,0.5700,0.224,4.45636,0.00000
504.00,4.45656,20.048768,-0.000172,20.046152,0.5704,0.224,4.45656,0.00000
505.00,4.45595,20.048733,-0.000172,20.046060,0.5709,0.224,4.45595,0.00000
506.00,4.45483,20.048659,-0.000175,20.045975,0.5713,0.224,4.45483,0.00000
507.00,4.45461,20.048720,-0.000176,20.046066,0.5718,0.225,4.45461,0.00000
508.00,4.45487,20.048694,-0.000173,20.046021,0.5723,0.225,4.45487,0.00000
509.00,4.45540,20.048655,-0.000171,20.045986,0.5728,0.224,4.45540,0.00000
510.00,4.45671,20.048704,-0.000176,20.046022,0.5733,0.225,4.45671,0.00000
511.00,4.45797,20.048706,-0.000173,20.046050,0.5738,0.225,4.45797,0.00000
512.00,4.45837,20.048723,-0.000172,20.046027,0.5743,0.225,4.45837,0.00000
513.00,4.45899,20.048691,-0.000173,20.045947,0.5748,0.225,4.45899,0.00000
514.00,4.45899,20.048706,-0.000174,20.045920,0.5753,0.225,4.45899,0.00000
515.00,4.45816,20.048670,-0.000170,20.045882,0.5758,0.225,4.45816,0.00000
516.00,4.45739,20.048760,-0.000173,20.045909,0.5763,0.225,4.45739,0.00000
517.00,4.45714,20.048754,-0.000176,20.045863,0.5769,0.226,4.45714,0.00000
518.00,4.45591,20.048872,-0.000178,20.045980,0.5774,0.226,4.45591,0.00000
519.00,4.45522,20.048864,-0.000181,20.045948,0.5779,0.226,4.45522,0.00000
520.00,4.45461,20.048864,-0.000182,20.045945,0.5785,0.226,4.45461,0.00000
521.00,4.45421,20.048861,-0.000176,20.045939,0.5790,0.226,4.45421,0.00000
522.00,4.45385,20.048842,-0.000174,20.045948,0.5796,0.226,4.45385,0.00000
523.00,4.45395,20.048803,-0.000173,20.045915,0.5801,0.226,4.45395,0.00000
524.00,4.45364,20.048801,-0.000170,20.045854,0.5806,0.226,4.45364,0.00000
525.00,4.45420,20.048854,-0.000169,20.045873,0.5812,0.226,4.45420,0.00000
526.00,4.45389,20.048879,-0.000169,20.045852,0.5817,0.226,4.45389,0.00000
527.00,4.45389,20.048964,-0.000167,20.045863,0.5822,0.226,4.45389,0.00000
528.00,4.45382,20.049022,-0.000167,20.045886,0.5827,0.226,4.45382,0.00000
529.00,4.45406,20.049126,-0.000169,20.045988,0.5833,0.226,4.45406,0.00000
530.00,4.45359,20.049186,-0.000168,20.045985,0.5838,0.226,4.45359,0.00000
531.00,4.45488,20.049278,-0.000169,20.046084,0.5843,0.227,4.45488,0.00000
532.00,4.45460,20.049294,-0.000171,20.046098,0.5848,0.227,4.45460,0.00000
533.00,4.45407,20.049291,-0.000171,20.046058,0.5853,0.227,4.45407,0.00000
534.00,4.45360,20.049312,-0.000169,20.046033,0.5858,0.227,4.45360,0.00000
535.00,4.45407,20.049334,-0.000172,20.046054,0.5862,0.227,4.45407,0.00000
536.00,4.45439,20.049255,-0.000170,20.045927,0.5867,0.227,4.45439,0.00000
537.00,4.45506,20.049267,-0.000169,20.045905,0.5872,0.227,4.45506,0.00000
538.00,4.45531,20.049331,-0.000169,20.045886,0.5877,0.227,4.45531,0.00000
539.00,4.45509,20.049338,-0.000167,20.045950,0.5881,0.227,4.45509,0.00000
540.00,4.45524,20.049301,-0.000165,20.045928,0.5886,0.227,4.45524,0.00000
541.00,4.45380,20.049386,-0.000169,20.046027,0.5890,0.228,4.45380,0.00000
542.00,4.45297,20.049423,-0.000170,20.046039,0.5894,0.228,4.45297,0.00000
543.00,4.45299,20.049383,-0.000174,20.046018,0.5898,0.228,4.45299,0.00000
544.00,4.45312,20.049392,-0.000174,20.045945,0.5902,0.228,4.45312,0.00000
545.00,4.45204,20.049482,-0.000177,20.045909,0.5906,0.228,4.45204,0.00000
546.00,4.45244,20.049442,-0.000173,20.045821,0.5910,0.228,4.45244,0.00000
547.00,4.45206,20.049444,-0.000172,20.045810,0.5915,0.228,4.45206,0.00000
548.00,4.45230,20.049429,-0.000167,20.045784,0.5919,0.228,4.45230,0.00000
549.00,4.45296,20.049475,-0.000168,20.045811,0.5923,0.228,4.45296,0.00000
550.00,4.45353,20.049365,-0.000165,20.045785,0.5928,0.228,4.45353,0.00000
551.00,4.45340,20.049392,-0.000167,20.045814,0.5932,0.228,4.45340,0.00000
552.00,4.45387,20.049375,-0.000167,20.045801,0.5936,0.228,4.45387,0.00000
553.00,4.45352,20.049469,-0.000168,20.045869,0.5941,0.229,4.45352,0.00000
554.00,4.45307,20.049438,-0.000168,20.045827,0.5945,0.229,4.45307,0.00000
555.00,4.45306,20.049564,-0.000170,20.045898,0.5949,0.229,4.45306,0.00000
556.00,4.45248,20.049647,-0.000168,20.045901,0.5954,0.229,4.45248,0.00000
557.00,4.45180,20.049675,-0.000168,20.045859,0.5958,0.229,4.45180,0.00000
558.00,4.45185,20.049683,-0.000170,20.045842,0.5963,0.229,4.45185,0.00000
559.00,4.45195,20.049754,-0.000169,20.045893,0.5967,0.229,4.45195,0.00000
560.00,4.45224,20.049725,-0.000170,20.045841,0.5971,0.229,4.45224,0.00000
561.00,4.45258,20.049675,-0.000170,20.045805,0.5976,0.229,4.45258,0.00000
562.00,4.45304,20.049709,-0.000169,20.045810,0.5980,0.229,4.45304,0.00000
563.00,4.45354,20.049728,-0.000170,20.045804,0.5984,0.230,4.45354,0.00000
564.00,4.45366,20.049732,-0.000171,20.045786,0.5988,0.230,4.45366,0.00000
565.00,4.45349,20.049759,-0.000173,20.045860,0.5992,0.230,4.45349,0.00000
566.00,4.45405,20.049860,-0.000172,20.045914,0.5996,0.230,4.45405,0.00000
567.00,4.45423,20.049942,-0.000175,20.045994,0.6001,0.230,4.45423,0.00000
568.00,4.45426,20.049971,-0.000172,20.046009,0.6005,0.230,4.45426,0.00000
569.00,4.45434,20.049971,-0.000171,20.046042,0.6009,0.230,4.45434,0.00000
570.00,4.45363,20.050047,-0.000167,20.045997,0.6013,0.230,4.45363,0.00000
571.00,4.45275,20.050040,-0.000166,20.045999,0.6017,0.230,4.45275,0.00000
572.00,4.45246,20.049974,-0.000166,20.045954,0.6021,0.231,4.45246,0.00000
573.00,4.45159,20.049993,-0.000166,20.045971,0.6025,0.231,4.45159,0.00000
574.00,4.45150,20.050056,-0.000163,20.045966,0.6029,0.231,4.45150,0.00000
575.00,4.45225,20.050050,-0.000163,20.045970,0.6033,0.231,4.45225,0.00000
576.00,4.45342,20.050019,-0.000166,20.045899,0.6037,0.231,4.45342,0.00000
577.00,4.45459,20.050115,-0.000165,20.045948,0.6040,0.231,4.45459,0.00000
578.00,4.45509,20.050216,-0.000166,20.045995,0.6044,0.231,4.45509,0.00000
579.00,4.45495,20.050261,-0.000170,20.046049,0.6048,0.231,4.45495,0.00000
580.00,4.45444,20.050272,-0.000171,20.046062,0.6052,0.231,4.45444,0.00000
@4,2.2000,4.4, 580.099999999999 
581.00,4.45393,20.050321,-0.000172,20.046130,0.6055,0.232,4.45393,0.00000
582.00,4.45310,20.050283,-0.000172,20.046103,0.6059,0.232,4.45310,0.00000
583.00,4.45260,20.050252,-0.000170,20.046065,0.6063,0.232,4.45260,0.00000
584.00,4.45054,20.050197,-0.000170,20.045966,0.6066,0.232,4.45054,0.00000
585.00,4.44571,20.050143,-0.000170,20.045913,0.6070,0.232,4.44571,0.00000
586.00,4.43832,20.050183,-0.000171,20.045940,0.6074,0.232,4.43832,0.00000
587.00,4.42913,20.050250,-0.000171,20.045964,0.6077,0.232,4.42913,0.00000
588.00,4.41773,20.050219,-0.000175,20.045935,0.6081,0.233,4.41773,0.00000
589.00,4.40647,20.050243,-0.000178,20.045988,0.6085,0.233,4.40647,0.00000
590.00,4.39830,20.050302,-0.000181,20.046028,0.6089,0.233,4.39830,0.00000
591.00,4.39261,20.050324,-0.000180,20.046037,0.6093,0.233,4.39261,0.00000
592.00,4.38888,20.050373,-0.000182,20.046080,0.6097,0.233,4.38888,0.00000
593.00,4.38940,20.050451,-0.000181,20.046169,0.6100,0.233,4.38940,0.00000
594.00,4.39140,20.050484,-0.000177,20.046134,0.6104,0.233,4.39140,0.00000
595.00,4.39290,20.050545,-0.000173,20.046130,0.6108,0.233,4.39290,0.00000
596.00,4.39411,20.050527,-0.000175,20.046111,0.6111,0.233,4.39411,0.00000
597.00,4.39458,20.050438,-0.000174,20.046040,0.6115,0.233,4.39458,0.00000
598.00,4.39371,20.050425,-0.000172,20.045952,0.6119,0.233,4.39371,0.00000
599.00,4.39338,20.050455,-0.000175,20.045965,0.6123,0.234,4.39338,0.00000
600.00,4.39383,20.050523,-0.000176,20.046026,0.6127,0.234,4.39383,0.00000
601.00,4.39534,20.050554,-0.000171,20.046002,0.6131,0.234,4.39534,0.00000
602.00,4.39716,20.050583,-0.000169,20.045988,0.6134,0.234,4.39716,0.00000
603.00,4.39826,20.050584,-0.000167,20.046024,0.6138,0.234,4.39826,0.00000
604.00,4.39896,20.050628,-0.000165,20.046099,0.6142,0.234,4.39896,0.00000
605.00,4.39992,20.050620,-0.000167,20.046076,0.6146,0.234,4.39992,0.00000
606.00,4.40064,20.050690,-0.000167,20.046128,0.6149,0.234,4.40064,0.00000
607.00,4.40211,20.050825,-0.000169,20.046194,0.6153,0.234,4.40211,0.00000
608.00,4.40417,20.050919,-0.000168,20.046156,0.6158,0.234,4.40417,0.00000
609.00,4.40610,20.050979,-0.000168,20.046123,0.6162,0.235,4.40610,0.00000
610.00,4.40768,20.051035,-0.000167,20.046114,0.6165,0.235,4.40768,0.00000
611.00,4.40911,20.051005,-0.000167,20.046062,0.6169,0.235,4.40911,0.00000
612.00,4.41054,20.050958,-0.000165,20.046010,0.6173,0.235,4.41054,0.00000
613.00,4.41206,20.050909,-0.000164,20.045970,0.6177,0.235,4.41206,0.00000
614.00,4.41356,20.050883,-0.000162,20.045952,0.6181,0.235,4.41356,0.00000
615.00,4.41487,20.050880,-0.000163,20.045960,0.6185,0.235,4.41487,0.00000
616.00,4.41668,20.050990,-0.000162,20.046005,0.6189,0.235,4.41668,0.00000
617.00,4.41761,20.051037,-0.000160,20.046054,0.6193,0.235,4.41761,0.00000
618.00,4.41808,20.051197,-0.000161,20.046220,0.6197,0.235,4.41808,0.00000
619.00,4.41901,20.051207,-0.000161,20.046203,0.6200,0.235,4.41901,0.00000
620.00,4.42008,20.051215,-0.000162,20.046212,0.6204,0.236,4.42008,0.00000
621.00,4.42091,20.051163,-0.000162,20.046154,0.6208,0.236,4.42091,0.00000
622.00,4.42184,20.051139,-0.000166,20.046102,0.6211,0.236,4.42184,0.00000
623.00,4.42313,20.051056,-0.000165,20.046007,0.6215,0.236,4.42313,0.00000
624.00,4.42450,20.051094,-0.000165,20.046028,0.6219,0.236,4.42450,0.00000
625.00,4.42544,20.051123,-0.000163,20.045989,0.6223,0.236,4.42544,0.00000
626.00,4.42664,20.051222,-0.000163,20.046083,0.6227,0.236,4.42664,0.00000
627.00,4.42821,20.051304,-0.000166,20.046143,0.6230,0.237,4.42821,0.00000
628.00,4.42963,20.051337,-0.000165,20.046170,0.6234,0.237,4.42963,0.00000
629.00,4.43006,20.051328,-0.000169,20.046121,0.6238,0.237,4.43006,0.00000
630.00,4.43082,20.051362,-0.000170,20.046172,0.6242,0.237,4.43082,0.00000
631.00,4.43106,20.051323,-0.000171,20.046059,0.6245,0.237,4.43106,0.00000
632.00,4.43081,20.051309,-0.000169,20.046023,0.6249,0.237,4.43081,0.00000
633.00,4.43039,20.051337,-0.000170,20.045998,0.6252,0.237,4.43039,0.00000
634.00,4.43068,20.051405,-0.000168,20.046023,0.6256,0.237,4.43068,0.00000
635.00,4.43144,20.051442,-0.000162,20.045990,0.6259,0.237,4.43144,0.00000
636.00,4.43140,20.051497,-0.000159,20.046133,0.6263,0.237,4.43140,0.00000
637.00,4.43144,20.051531,-0.000161,20.046129,0.6267,0.237,4.43144,0.00000
638.00,4.43255,20.051520,-0.000161,20.046084,0.6270,0.237,4.43255,0.00000
639.00,4.43362,20.051501,-0.000164,20.046039,0.6274,0.238,4.43362,0.00000
640.00,4.43435,20.051477,-0.000170,20.046020,0.6277,0.238,4.43435,0.00000
641.00,4.43565,20.051498,-0.000169,20.045937,0.6281,0.238,4.43565,0.00000
642.00,4.43692,20.051563,-0.000164,20.045937,0.6284,0.238,4.43692,0.00000
643.00,4.43713,20.051585,-0.000167,20.045933,0.6288,0.238,4.43713,0.00000
644.00,4.43687,20.051636,-0.000167,20.045988,0.6291,0.238,4.43687,0.00000
645.00,4.43658,20.051720,-0.000166,20.046009,0.6295,0.238,4.43658,0.00000
646.00,4.43611,20.051732,-0.000166,20.045984,0.6298,0.238,4.43611,0.00000
647.00,4.43596,20.051780,-0.000168,20.046054,0.6302,0.238,4.43596,0.00000
648.00,4.43631,20.051869,-0.000167,20.046151,0.6306,0.239,4.43631,0.00000
649.00,4.43700,20.051949,-0.000163,20.046220,0.6309,0.238,4.43700,0.00000
650.00,4.43757,20.051990,-0.000164,20.046247,0.6313,0.238,4.43757,0.00000
651.00,4.43826,20.051985,-0.000164,20.046252,0.6317,0.239,4.43826,0.00000
652.00,4.43903,20.051952,-0.000166,20.046153,0.6320,0.239,4.43903,0.00000
653.00,4.44038,20.051955,-0.000165,20.046141,0.6324,0.239,4.44038,0.00000
654.00,4.44079,20.051948,-0.000169,20.046104,0.6327,0.239,4.44079,0.00000
655.00,4.44109,20.051862,-0.000168,20.046041,0.6330,0.239,4.44109,0.00000
656.00,4.44102,20.051890,-0.000168,20.046050,0.6333,0.239,4.44102,0.00000
657.00,4.44069,20.051960,-0.000165,20.046131,0.6337,0.239,4.44069,0.00000
658.00,4.44018,20.051955,-0.000166,20.046145,0.6340,0.239,4.44018,0.00000
659.00,4.44060,20.052008,-0.000164,20.046177,0.6343,0.239,4.44060,0.00000
660.00,4.44092,20.052095,-0.000166,20.046218,0.6346,0.239,4.44092,0.00000
661.00,4.44096,20.052099,-0.000166,20.046180,0.6350,0.240,4.44096,0.00000
662.00,4.44086,20.052065,-0.000167,20.046133,0.6353,0.240,4.44086,0.00000
663.00,4.44122,20.052111,-0.000167,20.046117,0.6356,0.240,4.44122,0.00000
664.00,4.44043,20.052054,-0.000168,20.046032,0.6358,0.240,4.44043,0.00000
665.00,4.43996,20.052100,-0.000169,20.046018,0.6361,0.240,4.43996,0.00000
666.00,4.44043,20.052109,-0.000172,20.046026,0.6363,0.240,4.44043,0.00000
667.00,4.44120,20.052153,-0.000174,20.046034,0.6366,0.241,4.44120,0.00000
668.00,4.44089,20.052161,-0.000172,20.045992,0.6368,0.241,4.44089,0.00000
669.00,4.44176,20.052223,-0.000170,20.046044,0.6371,0.241,4.44176,0.00000
670.00,4.44316,20.052145,-0.000169,20.045997,0.6373,0.241,4.44316,0.00000
671.00,4.44338,20.052301,-0.000161,20.046088,0.6376,0.241,4.44338,0.00000
672.00,4.44375,20.052334,-0.000159,20.046091,0.6379,0.241,4.44375,0.00000
673.00,4.44415,20.052383,-0.000159,20.046083,0.6381,0.241,4.44415,0.00000
674.00,4.44354,20.052385,-0.000158,20.046035,0.6384,0.241,4.44354,0.00000
675.00,4.44272,20.052506,-0.000159,20.046102,0.6386,0.241,4.44272,0.00000
676.00,4.44229,20.052490,-0.000164,20.046084,0.6388,0.241,4.44229,0.00000
677.00,4.44105,20.052561,-0.000165,20.046089,0.6391,0.241,4.44105,0.00000
678.00,4.44059,20.052571,-0.000165,20.046117,0.6393,0.241,4.44059,0.00000
679.00,4.44108,20.052627,-0.000164,20.046163,0.6396,0.241,4.44108,0.00000
680.00,4.44114,20.052600,-0.000163,20.046115,0.6398,0.241,4.44114,0.00000
681.00,4.44165,20.052585,-0.000163,20.046075,0.6400,0.241,4.44165,0.00000
682.00,4.44327,20.052501,-0.000161,20.046027,0.6403,0.242,4.44327,0.00000
683.00,4.44394,20.052445,-0.000162,20.045986,0.6405,0.242,4.44394,0.00000
684.00,4.44448,20.052411,-0.000163,20.045954,0.6408,0.242,4.44448,0.00000
685.00,4.44453,20.052483,-0.000161,20.046005,0.6410,0.242,4.44453,0.00000
686.00,4.44467,20.052454,-0.000161,20.045981,0.6413,0.242,4.44467,0.00000
687.00,4.44483,20.052478,-0.000161,20.045985,0.6415,0.242,4.44483,0.00000
688.00,4.44535,20.052521,-0.000161,20.045943,0.6417,0.242,4.44535,0.00000
689.00,4.44522,20.052572,-0.000160,20.046015,0.6419,0.242,4.44522,0.00000
690.00,4.44522,20.052568,-0.000162,20.046039,0.6422,0.242,4.44522,0.00000
691.00,4.44445,20.052602,-0.000161,20.046051,0.6424,0.242,4.44445,0.00000
692.00,4.44382,20.052637,-0.000160,20.046095,0.6427,0.242,4.44382,0.00000
693.00,4.44292,20.052717,-0.000159,20.046204,0.6429,0.242,4.44292,0.00000
694.00,4.44286,20.052711,-0.000159,20.046094,0.6432,0.242,4.44286,0.00000
695.00,4.44303,20.052731,-0.000159,20.046050,0.6435,0.242,4.44303,0.00000
696.00,4.44437,20.052775,-0.000162,20.046119,0.6437,0.243,4.44437,0.00000
697.00,4.44493,20.052769,-0.000164,20.046085,0.6440,0.243,4.44493,0.00000
698.00,4.44502,20.052733,-0.000165,20.046022,0.6442,0.243,4.44502,0.00000
699.00,4.44476,20.052782,-0.000166,20.046095,0.6445,0.243,4.44476,0.00000
700.00,4.44417,20.052734,-0.000166,20.046078,0.6448,0.243,4.44417,0.00000
701.00,4.44379,20.052743,-0.000161,20.046017,0.6451,0.243,4.44379,0.00000
702.00,4.44358,20.052806,-0.000160,20.046054,0.6453,0.243,4.44358,0.00000
703.00,4.44399,20.052858,-0.000159,20.046101,0.6456,0.243,4.44399,0.00000
704.00,4.44445,20.052864,-0.000156,20.046082,0.6459,0.243,4.44445,0.00000
705.00,4.44507,20.052932,-0.000157,20.046135,0.6462,0.243,4.44507,0.00000
706.00,4.44505,20.052907,-0.000160,20.046184,0.6465,0.244,4.44505,0.00000
707.00,4.44492,20.052955,-0.000160,20.046208,0.6468,0.244,4.44492,0.00000
708.00,4.44543,20.052936,-0.000162,20.046171,0.6470,0.244,4.44543,0.00000
709.00,4.44625,20.052963,-0.000162,20.046152,0.6473,0.244,4.44625,0.00000
710.00,4.44697,20.053028,-0.000158,20.046140,0.6476,0.244,4.44697,0.00000
711.00,4.44735,20.053044,-0.000155,20.046055,0.6479,0.244,4.44735,0.00000
712.00,4.44717,20.053024,-0.000153,20.045989,0.6482,0.244,4.44717,0.00000
713.00,4.44561,20.053109,-0.000151,20.046042,0.6485,0.244,4.44561,0.00000
714.00,4.44402,20.053139,-0.000155,20.046065,0.6488,0.244,4.44402,0.00000
715.00,4.44352,20.053093,-0.000159,20.046056,0.6492,0.244,4.44352,0.00000
716.00,4.44293,20.053172,-0.000162,20.046115,0.6495,0.244,4.44293,0.00000
717.00,4.44252,20.053205,-0.000166,20.046142,0.6498,0.245,4.44252,0.00000
718.00,4.44342,20.053196,-0.000168,20.046089,0.6501,0.245,4.44342,0.00000
719.00,4.44467,20.053193,-0.000170,20.046097,0.6504,0.245,4.44467,0.00000
720.00,4.44570,20.053230,-0.000170,20.046082,0.6507,0.245,4.44570,0.00000
721.00,4.44660,20.053258,-0.000172,20.046059,0.6509,0.245,4.44660,0.00000
722.00,4.44808,20.053297,-0.000169,20.046094,0.6512,0.245,4.44808,0.00000
723.00,4.44791,20.053356,-0.000172,20.046109,0.6515,0.245,4.44791,0.00000
724.00,4.44693,20.053385,-0.000170,20.046071,0.6518,0.245,4.44693,0.00000
725.00,4.44535,20.053444,-0.000168,20.046100,0.6521,0.245,4.44535,0.00000
726.00,4.44438,20.053431,-0.000168,20.046080,0.6524,0.246,4.44438,0.00000
727.00,4.44364,20.053477,-0.000170,20.046081,0.6527,0.246,4.44364,0.00000
728.00,4.44315,20.053525,-0.000168,20.046116,0.6530,0.246,4.44315,0.00000
729.00,4.44349,20.053574,-0.000168,20.046121,0.6533,0.246,4.44349,0.00000
730.00,4.44358,20.053585,-0.000169,20.046112,0.6536,0.246,4.44358,0.00000
731.00,4.44385,20.053674,-0.000171,20.046138,0.6539,0.246,4.44385,0.00000
732.00,4.44411,20.053712,-0.000172,20.046145,0.6542,0.246,4.44411,0.00000
733.00,4.44479,20.053706,-0.000175,20.046104,0.6545,0.247,4.44479,0.00000
734.00,4.44586,20.053684,-0.000176,20.046069,0.6548,0.247,4.44586,0.00000
735.00,4.44639,20.053670,-0.000174,20.046029,0.6551,0.247,4.44639,0.00000
736.00,4.44710,20.053721,-0.000170,20.046066,0.6554,0.247,4.44710,0.00000
737.00,4.44750,20.053716,-0.000168,20.045994,0.6557,0.247,4.44750,0.00000
738.00,4.44816,20.053714,-0.000165,20.045987,0.6559,0.247,4.44816,0.00000
739.00,4.44795,20.053815,-0.000166,20.046054,0.6562,0.247,4.44795,0.00000
740.00,4.44842,20.053847,-0.000167,20.046044,0.6565,0.247,4.44842,0.00000
741.00,4.44827,20.053816,-0.000167,20.046028,0.6567,0.247,4.44827,0.00000
742.00,4.44787,20.053770,-0.000167,20.045983,0.6570,0.247,4.44787,0.00000
743.00,4.44688,20.053821,-0.000168,20.046040,0.6572,0.247,4.44688,0.00000
744.00,4.44654,20.053767,-0.000172,20.045971,0.6575,0.248,4.44654,0.00000
745.00,4.44548,20.053786,-0.000172,20.045948,0.6578,0.248,4.44548,0.00000
746.00,4.44565,20.053773,-0.000173,20.045887,0.6580,0.248,4.44565,0.00000
747.00,4.44556,20.053887,-0.000176,20.045976,0.6583,0.248,4.44556,0.00000
748.00,4.44691,20.053834,-0.000177,20.045876,0.6586,0.248,4.44691,0.00000
749.00,4.44689,20.053837,-0.000174,20.045878,0.6589,0.248,4.44689,0.00000
750.00,4.44681,20.053912,-0.000170,20.045929,0.6592,0.248,4.44681,0.00000
751.00,4.44561,20.053913,-0.000166,20.045910,0.6594,0.248,4.44561,0.00000
752.00,4.44439,20.053789,-0.000167,20.045851,0.6597,0.248,4.44439,0.00000
753.00,4.44327,20.053839,-0.000164,20.045890,0.6600,0.248,4.44327,0.00000
754.00,4.44299,20.053828,-0.000164,20.045864,0.6603,0.248,4.44299,0.00000
755.00,4.44311,20.053839,-0.000169,20.045863,0.6606,0.248,4.44311,0.00000
756.00,4.44300,20.053929,-0.000172,20.045965,0.6609,0.248,4.44300,0.00000
757.00,4.44434,20.054062,-0.000167,20.046044,0.6612,0.248,4.44434,0.00000
758.00,4.44465,20.054086,-0.000166,20.046004,0.6615,0.248,4.44465,0.00000
759.00,4.44445,20.054188,-0.000164,20.046059,0.6618,0.248,4.44445,0.00000
760.00,4.44421,20.054201,-0.000162,20.046071,0.6621,0.249,4.44421,0.00000
761.00,4.44449,20.054165,-0.000162,20.046039,0.6624,0.249,4.44449,0.00000
762.00,4.44499,20.054136,-0.000162,20.045973,0.6626,0.249,4.44499,0.00000
763.00,4.44437,20.054154,-0.000166,20.046040,0.6629,0.249,4.44437,0.00000
764.00,4.44456,20.054234,-0.000166,20.046090,0.6631,0.249,4.44456,0.00000
765.00,4.44483,20.054278,-0.000167,20.046086,0.6634,0.249,4.44483,0.00000
766.00,4.44569,20.054343,-0.000164,20.046069,0.6637,0.249,4.44569,0.00000
767.00,4.44539,20.054395,-0.000165,20.046012,0.6640,0.249,4.44539,0.00000
768.00,4.44568,20.054448,-0.000164,20.045999,0.6643,0.249,4.44568,0.00000
769.00,4.44537,20.054364,-0.000162,20.045893,0.6645,0.249,4.44537,0.00000
770.00,4.44511,20.054393,-0.000161,20.045921,0.6648,0.249,4.44511,0.00000
771.00,4.44412,20.054395,-0.000166,20.045911,0.6651,0.250,4.44412,0.00000
772.00,4.44366,20.054390,-0.000165,20.045975,0.6654,0.250,4.44366,0.00000
773.00,4.44300,20.054414,-0.000163,20.045977,0.6657,0.250,4.44300,0.00000
774.00,4.44238,20.054484,-0.000163,20.046078,0.6660,0.250,4.44238,0.00000
775.00,4.44191,20.054513,-0.000160,20.046076,0.6663,0.250,4.44191,0.00000
776.00,4.44170,20.054504,-0.000153,20.046060,0.6665,0.250,4.44170,0.00000
777.00,4.44078,20.054579,-0.000149,20.046080,0.6668,0.249,4.44078,0.00000
778.00,4.44046,20.054523,-0.000153,20.046020,0.6670,0.250,4.44046,0.00000
779.00,4.44078,20.054565,-0.000155,20.046027,0.6673,0.250,4.44078,0.00000
780.00,4.44104,20.054584,-0.000160,20.046057,0.6676,0.250,4.44104,0.00000
@5,2.2000,4.4, 780.061000000002 
781.00,4.44054,20.054661,-0.000165,20.046122,0.6678,0.250,4.44054,0.00000
782.00,4.44075,20.054623,-0.000170,20.046091,0.6681,0.251,4.44075,0.00000
783.00,4.44109,20.054748,-0.000170,20.046194,0.6683,0.251,4.44109,0.00000
784.00,4.43959,20.054765,-0.000169,20.046183,0.6686,0.251,4.43959,0.00000
785.00,4.43624,20.054712,-0.000167,20.046127,0.6688,0.251,4.43624,0.00000
786.00,4.43167,20.054753,-0.000164,20.046131,0.6691,0.251,4.43167,0.00000
787.00,4.42416,20.054816,-0.000162,20.046201,0.6693,0.251,4.42416,0.00000
788.00,4.41525,20.054818,-0.000161,20.046163,0.6695,0.251,4.41525,0.00000
789.00,4.40636,20.054826,-0.000161,20.046156,0.6697,0.251,4.40636,0.00000
790.00,4.39932,20.054879,-0.000164,20.046178,0.6699,0.251,4.39932,0.00000
791.00,4.39479,20.054816,-0.000165,20.046101,0.6701,0.251,4.39479,0.00000
792.00,4.39221,20.054831,-0.000165,20.046070,0.6703,0.252,4.39221,0.00000
793.00,4.39185,20.054880,-0.000166,20.046079,0.6705,0.252,4.39185,0.00000
794.00,4.39309,20.054912,-0.000165,20.046093,0.6707,0.252,4.39309,0.00000
795.00,4.39367,20.054974,-0.000162,20.046102,0.6709,0.252,4.39367,0.00000
796.00,4.39384,20.055019,-0.000164,20.046141,0.6711,0.252,4.39384,0.00000
797.00,4.39556,20.055016,-0.000164,20.046115,0.6713,0.252,4.39556,0.00000
798.00,4.39595,20.054977,-0.000163,20.046101,0.6715,0.252,4.39595,0.00000
799.00,4.39548,20.054909,-0.000165,20.046042,0.6717,0.252,4.39548,0.00000
800.00,4.39631,20.054981,-0.000168,20.046071,0.6719,0.252,4.39631,0.00000
801.00,4.39753,20.055049,-0.000168,20.046125,0.6721,0.252,4.39753,0.00000
802.00,4.39736,20.055078,-0.000169,20.046097,0.6723,0.253,4.39736,0.00000
803.00,4.39810,20.055105,-0.000169,20.046102,0.6725,0.253,4.39810,0.00000
804.00,4.39927,20.055241,-0.000166,20.046133,0.6727,0.253,4.39927,0.00000
805.00,4.40076,20.055155,-0.000163,20.046078,0.6729,0.253,4.40076,0.00000
806.00,4.40111,20.055129,-0.000164,20.046024,0.6731,0.253,4.40111,0.00000
807.00,4.40206,20.055165,-0.000162,20.046080,0.6733,0.253,4.40206,0.00000
808.00,4.40257,20.055158,-0.000160,20.046057,0.6735,0.253,4.40257,0.00000
809.00,4.40389,20.055101,-0.000159,20.045995,0.6737,0.253,4.40389,0.00000
810.00,4.40481,20.055111,-0.000160,20.045957,0.6739,0.253,4.40481,0.00000
811.00,4.40643,20.055179,-0.000158,20.045967,0.6742,0.253,4.40643,0.00000
812.00,4.40702,20.055205,-0.000161,20.045957,0.6744,0.253,4.40702,0.00000
813.00,4.40877,20.055276,-0.000160,20.045926,0.6747,0.253,4.40877,0.00000
814.00,4.41036,20.055322,-0.000164,20.045973,0.6749,0.253,4.41036,0.00000
815.00,4.41182,20.055408,-0.000163,20.046039,0.6752,0.254,4.41182,0.00000
816.00,4.41247,20.055435,-0.000163,20.046030,0.6755,0.254,4.41247,0.00000
817.00,4.41474,20.055451,-0.000163,20.045997,0.6757,0.254,4.41474,0.00000
818.00,4.41664,20.055520,-0.000163,20.046051,0.6760,0.254,4.41664,0.00000
819.00,4.41681,20.055515,-0.000162,20.046005,0.6763,0.254,4.41681,0.00000
820.00,4.41721,20.055509,-0.000160,20.045943,0.6766,0.254,4.41721,0.00000
821.00,4.41790,20.055479,-0.000159,20.045880,0.6768,0.254,4.41790,0.00000
822.00,4.41813,20.055508,-0.000160,20.045920,0.6771,0.254,4.41813,0.00000
823.00,4.41805,20.055452,-0.000161,20.045920,0.6774,0.254,4.41805,0.00000
824.00,4.41850,20.055545,-0.000163,20.046014,0.6777,0.254,4.41850,0.00000
825.00,4.41809,20.055594,-0.000164,20.046042,0.6780,0.254,4.41809,0.00000
826.00,4.41856,20.055608,-0.000165,20.046065,0.6783,0.254,4.41856,0.00000
827.00,4.41877,20.055614,-0.000165,20.046059,0.6785,0.254,4.41877,0.00000
828.00,4.41882,20.055619,-0.000164,20.046072,0.6788,0.254,4.41882,0.00000
829.00,4.41973,20.055546,-0.000160,20.046031,0.6791,0.254,4.41973,0.00000
830.00,4.42136,20.055487,-0.000161,20.046052,0.6794,0.254,4.42136,0.00000
831.00,4.42237,20.055539,-0.000162,20.046131,0.6797,0.254,4.42237,0.00000
832.00,4.42349,20.055571,-0.000160,20.046140,0.6800,0.254,4.42349,0.00000
833.00,4.42446,20.055570,-0.000160,20.046088,0.6803,0.254,4.42446,0.00000
834.00,4.42466,20.055579,-0.000163,20.046064,0.6806,0.255,4.42466,0.00000
835.00,4.42528,20.055613,-0.000160,20.046030,0.6809,0.255,4.42528,0.00000
836.00,4.42562,20.055611,-0.000160,20.045990,0.6812,0.255,4.42562,0.00000
837.00,4.42548,20.055690,-0.000163,20.046025,0.6815,0.255,4.42548,0.00000
838.00,4.42615,20.055735,-0.000165,20.046044,0.6818,0.255,4.42615,0.00000
839.00,4.42666,20.055860,-0.000167,20.046131,0.6821,0.255,4.42666,0.00000
840.00,4.42679,20.055916,-0.000171,20.046139,0.6824,0.256,4.42679,0.00000
841.00,4.42738,20.055924,-0.000170,20.046152,0.6827,0.256,4.42738,0.00000
842.00,4.42828,20.055826,-0.000167,20.046076,0.6830,0.256,4.42828,0.00000
843.00,4.42908,20.055886,-0.000166,20.046105,0.6833,0.256,4.42908,0.00000
844.00,4.42977,20.055851,-0.000164,20.046051,0.6836,0.256,4.42977,0.00000
845.00,4.43076,20.055832,-0.000161,20.046072,0.6839,0.256,4.43076,0.00000
846.00,4.43053,20.055903,-0.000163,20.046105,0.6842,0.256,4.43053,0.00000
847.00,4.43015,20.055995,-0.000167,20.046133,0.6844,0.256,4.43015,0.00000
848.00,4.42942,20.055963,-0.000168,20.046097,0.6847,0.256,4.42942,0.00000
849.00,4.43093,20.055975,-0.000169,20.046091,0.6850,0.256,4.43093,0.00000
850.00,4.43079,20.056052,-0.000170,20.046087,0.6853,0.256,4.43079,0.00000
851.00,4.43165,20.056082,-0.000163,20.046107,0.6855,0.256,4.43165,0.00000
852.00,4.43271,20.056091,-0.000152,20.046147,0.6858,0.256,4.43271,0.00000
853.00,4.43309,20.056162,-0.000149,20.046223,0.6861,0.256,4.43309,0.00000
854.00,4.43228,20.056223,-0.000152,20.046247,0.6864,0.256,4.43228,0.00000
855.00,4.43233,20.056194,-0.000159,20.046248,0.6866,0.256,4.43233,0.00000
856.00,4.43190,20.056140,-0.000165,20.046119,0.6869,0.256,4.43190,0.00000
857.00,4.43166,20.056120,-0.000175,20.046080,0.6871,0.257,4.43166,0.00000
858.00,4.43201,20.056109,-0.000181,20.046012,0.6874,0.257,4.43201,0.00000
859.00,4.43202,20.056119,-0.000179,20.045997,0.6876,0.257,4.43202,0.00000
860.00,4.43268,20.056225,-0.000175,20.046029,0.6879,0.257,4.43268,0.00000
861.00,4.43318,20.056316,-0.000175,20.046144,0.6881,0.257,4.43318,0.00000
862.00,4.43373,20.056394,-0.000175,20.046137,0.6884,0.257,4.43373,0.00000
863.00,4.43383,20.056392,-0.000175,20.046134,0.6886,0.258,4.43383,0.00000
864.00,4.43461,20.056458,-0.000172,20.046165,0.6889,0.258,4.43461,0.00000
865.00,4.43454,20.056395,-0.000170,20.046092,0.6891,0.257,4.43454,0.00000
866.00,4.43430,20.056416,-0.000172,20.046084,0.6894,0.258,4.43430,0.00000
867.00,4.43400,20.056402,-0.000173,20.046090,0.6897,0.258,4.43400,0.00000
868.00,4.43470,20.056468,-0.000172,20.046084,0.6900,0.258,4.43470,0.00000
869.00,4.43471,20.056455,-0.000173,20.046083,0.6903,0.258,4.43471,0.00000
870.00,4.43478,20.056470,-0.000174,20.046142,0.6906,0.258,4.43478,0.00000
871.00,4.43591,20.056475,-0.000171,20.046136,0.6908,0.258,4.43591,0.00000
872.00,4.43519,20.056455,-0.000169,20.046093,0.6911,0.258,4.43519,0.00000
873.00,4.43417,20.056499,-0.000171,20.046120,0.6914,0.258,4.43417,0.00000
874.00,4.43410,20.056480,-0.000171,20.046118,0.6917,0.258,4.43410,0.00000
875.00,4.43361,20.056514,-0.000172,20.046110,0.6919,0.258,4.43361,0.00000
876.00,4.43398,20.056512,-0.000171,20.046054,0.6922,0.258,4.43398,0.00000
877.00,4.43517,20.056584,-0.000173,20.046095,0.6925,0.259,4.43517,0.00000
878.00,4.43518,20.056581,-0.000172,20.046081,0.6928,0.259,4.43518,0.00000
879.00,4.43450,20.056659,-0.000171,20.046087,0.6931,0.259,4.43450,0.00000
880.00,4.43480,20.056681,-0.000172,20.046067,0.6934,0.259,4.43480,0.00000
881.00,4.43439,20.056736,-0.000174,20.046117,0.6937,0.259,4.43439,0.00000
882.00,4.43459,20.056809,-0.000175,20.046122,0.6940,0.259,4.43459,0.00000
883.00,4.43539,20.056835,-0.000174,20.046140,0.6942,0.259,4.43539,0.00000
884.00,4.43637,20.056798,-0.000174,20.046083,0.6945,0.259,4.43637,0.00000
885.00,4.43680,20.056902,-0.000170,20.046153,0.6948,0.259,4.43680,0.00000
886.00,4.43540,20.056925,-0.000169,20.046159,0.6951,0.259,4.43540,0.00000
887.00,4.43503,20.056919,-0.000166,20.046182,0.6953,0.259,4.43503,0.00000
888.00,4.43539,20.056915,-0.000164,20.046153,0.6956,0.259,4.43539,0.00000
889.00,4.43461,20.057012,-0.000167,20.046226,0.6958,0.260,4.43461,0.00000
890.00,4.43396,20.057012,-0.000166,20.046181,0.6961,0.260,4.43396,0.00000
891.00,4.43545,20.057032,-0.000164,20.046156,0.6964,0.260,4.43545,0.00000
892.00,4.43596,20.057083,-0.000166,20.046171,0.6966,0.260,4.43596,0.00000
893.00,4.43618,20.057119,-0.000166,20.046228,0.6969,0.260,4.43618,0.00000
894.00,4.43655,20.057127,-0.000162,20.046183,0.6971,0.260,4.43655,0.00000
895.00,4.43721,20.057153,-0.000160,20.046178,0.6974,0.260,4.43721,0.00000
896.00,4.43647,20.057167,-0.000160,20.046169,0.6976,0.260,4.43647,0.00000
897.00,4.43601,20.057198,-0.000160,20.046187,0.6978,0.260,4.43601,0.00000
898.00,4.43530,20.057215,-0.000160,20.046142,0.6980,0.260,4.43530,0.00000
899.00,4.43469,20.057190,-0.000161,20.046142,0.6982,0.260,4.43469,0.00000
900.00,4.43353,20.057113,-0.000161,20.046084,0.6984,0.260,4.43353,0.00000
901.00,4.43290,20.057100,-0.000159,20.046066,0.6986,0.260,4.43290,0.00000
902.00,4.43152,20.057044,-0.000154,20.045999,0.6989,0.260,4.43152,0.00000
903.00,4.43085,20.057119,-0.000151,20.046011,0.6991,0.260,4.43085,0.00000
904.00,4.43182,20.057210,-0.000152,20.046040,0.6993,0.260,4.43182,0.00000
905.00,4.43242,20.057281,-0.000153,20.046086,0.6996,0.260,4.43242,0.00000
906.00,4.43357,20.057351,-0.000155,20.046119,0.6998,0.260,4.43357,0.00000
907.00,4.43491,20.057380,-0.000163,20.046169,0.7000,0.261,4.43491,0.00000
908.00,4.43596,20.057369,-0.000169,20.046159,0.7002,0.261,4.43596,0.00000
909.00,4.43547,20.057308,-0.000169,20.046144,0.7005,0.261,4.43547,0.00000
910.00,4.43562,20.057339,-0.000168,20.046133,0.7007,0.261,4.43562,0.00000
911.00,4.43517,20.057302,-0.000167,20.046123,0.7010,0.261,4.43517,0.00000
912.00,4.43571,20.057327,-0.000167,20.046059,0.7012,0.261,4.43571,0.00000
913.00,4.43488,20.057342,-0.000165,20.046089,0.7014,0.261,4.43488,0.00000
914.00,4.43444,20.057335,-0.000164,20.046040,0.7016,0.261,4.43444,0.00000
915.00,4.43496,20.057320,-0.000164,20.046011,0.7019,0.262,4.43496,0.00000
916.00,4.43550,20.057313,-0.000164,20.045970,0.7021,0.262,4.43550,0.00000
917.00,4.43557,20.057372,-0.000159,20.046024,0.7023,0.262,4.43557,0.00000
918.00,4.43639,20.057357,-0.000158,20.045990,0.7026,0.261,4.43639,0.00000
919.00,4.43709,20.057385,-0.000161,20.045970,0.7028,0.262,4.43709,0.00000
920.00,4.43665,20.057372,-0.000164,20.045935,0.7031,0.262,4.43665,0.00000
921.00,4.43616,20.057396,-0.000168,20.045923,0.7033,0.262,4.43616,0.00000
922.00,4.43600,20.057401,-0.000170,20.045900,0.7035,0.262,4.43600,0.00000
923.00,4.43612,20.057465,-0.000169,20.045919,0.7038,0.262,4.43612,0.00000
924.00,4.43529,20.057520,-0.000168,20.045954,0.7040,0.262,4.43529,0.00000
925.00,4.43511,20.057602,-0.000170,20.046000,0.7042,0.263,4.43511,0.00000
926.00,4.43521,20.057671,-0.000166,20.046047,0.7044,0.263,4.43521,0.00000
927.00,4.43526,20.057661,-0.000164,20.046016,0.7046,0.263,4.43526,0.00000
928.00,4.43454,20.057706,-0.000165,20.046042,0.7048,0.263,4.43454,0.00000
929.00,4.43524,20.057763,-0.000166,20.046071,0.7051,0.263,4.43524,0.00000
930.00,4.43584,20.057853,-0.000164,20.046123,0.7053,0.263,4.43584,0.00000
931.00,4.43590,20.057914,-0.000161,20.046122,0.7055,0.263,4.43590,0.00000
932.00,4.43486,20.057977,-0.000163,20.046198,0.7057,0.263,4.43486,0.00000
933.00,4.43538,20.057932,-0.000162,20.046144,0.7058,0.263,4.43538,0.00000
934.00,4.43649,20.057984,-0.000161,20.046167,0.7060,0.263,4.43649,0.00000
935.00,4.43624,20.057950,-0.000162,20.046153,0.7061,0.263,4.43624,0.00000
936.00,4.43669,20.057962,-0.000164,20.046178,0.7063,0.263,4.43669,0.00000
937.00,4.43681,20.057979,-0.000168,20.046091,0.7065,0.264,4.43681,0.00000
938.00,4.43644,20.058020,-0.000169,20.046108,0.7066,0.264,4.43644,0.00000
939.00,4.43490,20.058031,-0.000167,20.046092,0.7068,0.264,4.43490,0.00000
940.00,4.43539,20.058048,-0.000165,20.046120,0.7069,0.264,4.43539,0.00000
941.00,4.43555,20.058010,-0.000163,20.046133,0.7071,0.264,4.43555,0.00000
942.00,4.43617,20.057983,-0.000157,20.046189,0.7073,0.264,4.43617,0.00000
943.00,4.43660,20.058028,-0.000157,20.046236,0.7075,0.264,4.43660,0.00000
944.00,4.43712,20.058018,-0.000158,20.046215,0.7076,0.264,4.43712,0.00000
945.00,4.43684,20.058040,-0.000158,20.046124,0.7078,0.264,4.43684,0.00000
946.00,4.43590,20.058097,-0.000161,20.046102,0.7080,0.264,4.43590,0.00000
947.00,4.43528,20.058158,-0.000165,20.046111,0.7081,0.264,4.43528,0.00000
948.00,4.43540,20.058165,-0.000166,20.046084,0.7083,0.264,4.43540,0.00000
949.00,4.43500,20.058218,-0.000170,20.046147,0.7084,0.265,4.43500,0.00000
950.00,4.43434,20.058260,-0.000170,20.046219,0.7086,0.265,4.43434,0.00000
951.00,4.43501,20.058290,-0.000171,20.046228,0.7088,0.265,4.43501,0.00000
952.00,4.43491,20.058338,-0.000171,20.046256,0.7090,0.265,4.43491,0.00000
953.00,4.43402,20.058380,-0.000169,20.046236,0.7091,0.265,4.43402,0.00000
954.00,4.43359,20.058342,-0.000166,20.046143,0.7093,0.265,4.43359,0.00000
955.00,4.43353,20.058363,-0.000162,20.046140,0.7095,0.265,4.43353,0.00000
956.00,4.43328,20.058370,-0.000161,20.046106,0.7096,0.265,4.43328,0.00000
957.00,4.43385,20.058378,-0.000160,20.046081,0.7098,0.265,4.43385,0.00000
958.00,4.43425,20.058410,-0.000160,20.046098,0.7100,0.265,4.43425,0.00000
959.00,4.43526,20.058445,-0.000160,20.046103,0.7102,0.265,4.43526,0.00000
960.00,4.43593,20.058470,-0.000161,20.046112,0.7103,0.265,4.43593,0.00000
961.00,4.43584,20.058557,-0.000161,20.046190,0.7105,0.265,4.43584,0.00000
962.00,4.43581,20.058532,-0.000162,20.046195,0.7107,0.266,4.43581,0.00000
963.00,4.43634,20.058484,-0.000161,20.046202,0.7109,0.266,4.43634,0.00000
964.00,4.43600,20.058474,-0.000159,20.046227,0.7110,0.266,4.43600,0.00000
965.00,4.43555,20.058443,-0.000160,20.046190,0.7112,0.266,4.43555,0.00000
966.00,4.43562,20.058417,-0.000159,20.046171,0.7113,0.266,4.43562,0.00000
967.00,4.43556,20.058502,-0.000158,20.046168,0.7114,0.266,4.43556,0.00000
968.00,4.43486,20.058575,-0.000158,20.046188,0.7116,0.266,4.43486,0.00000
969.00,4.43475,20.058657,-0.000159,20.046188,0.7117,0.266,4.43475,0.00000
970.00,4.43448,20.058740,-0.000160,20.046230,0.7119,0.266,4.43448,0.00000
971.00,4.43467,20.058739,-0.000161,20.046164,0.7120,0.266,4.43467,0.00000
972.00,4.43488,20.058717,-0.000161,20.046171,0.7122,0.266,4.43488,0.00000
973.00,4.43543,20.058694,-0.000163,20.046164,0.7123,0.266,4.43543,0.00000
974.00,4.43497,20.058710,-0.000164,20.046228,0.7124,0.266,4.43497,0.00000
975.00,4.43494,20.058678,-0.000167,20.046219,0.7126,0.267,4.43494,0.00000
976.00,4.43388,20.058775,-0.000170,20.046299,0.7127,0.267,4.43388,0.00000
977.00,4.43385,20.058748,-0.000171,20.046200,0.7129,0.267,4.43385,0.00000
978.00,4.43363,20.058756,-0.000166,20.046192,0.7130,0.267,4.43363,0.00000
979.00,4.43378,20.058765,-0.000164,20.046172,0.7131,0.267,4.43378,0.00000
980.00,4.43418,20.058855,-0.000161,20.046182,0.7133,0.267,4.43418,0.00000
@6,2.2000,4.4, 980.022000000004 
981.00,4.43483,20.058851,-0.000158,20.046201,0.7134,0.267,4.43483,0.00000
982.00,4.43425,20.058960,-0.000156,20.046301,0.7135,0.267,4.43425,0.00000
983.00,4.43368,20.059083,-0.000157,20.046315,0.7137,0.267,4.43368,0.00000
984.00,4.43271,20.059181,-0.000161,20.046315,0.7138,0.267,4.43271,0.00000
985.00,4.43052,20.059152,-0.000164,20.046304,0.7139,0.267,4.43052,0.00000
986.00,4.42710,20.059149,-0.000163,20.046291,0.7141,0.267,4.42710,0.00000
987.00,4.42246,20.059106,-0.000166,20.046257,0.7142,0.268,4.42246,0.00000
988.00,4.41627,20.059054,-0.000166,20.046226,0.7143,0.268,4.41627,0.00000
989.00,4.41034,20.058948,-0.000164,20.046155,0.7144,0.268,4.41034,0.00000
990.00,4.40499,20.058969,-0.000162,20.046115,0.7145,0.268,4.40499,0.00000
991.00,4.40055,20.058931,-0.000164,20.046027,0.7147,0.268,4.40055,0.00000
992.00,4.39722,20.058985,-0.000163,20.046014,0.7148,0.268,4.39722,0.00000
993.00,4.39630,20.059072,-0.000163,20.046072,0.7149,0.268,4.39630,0.00000
994.00,4.39553,20.059164,-0.000162,20.046145,0.7151,0.268,4.39553,0.00000
995.00,4.39452,20.059161,-0.000162,20.046122,0.7152,0.268,4.39452,0.00000
996.00,4.39374,20.059213,-0.000164,20.046166,0.7154,0.268,4.39374,0.00000
997.00,4.39367,20.059212,-0.000163,20.046189,0.7155,0.268,4.39367,0.00000
998.00,4.39293,20.059161,-0.000165,20.046130,0.7157,0.268,4.39293,0.00000
999.00,4.39301,20.059136,-0.000164,20.046116,0.7158,0.268,4.39301,0.00000
1000.00,4.39380,20.059156,-0.000163,20.046162,0.7159,0.268,4.39380,0.00000
1001.00,4.39465,20.059205,-0.000159,20.046205,0.7161,0.268,4.39465,0.00000
1002.00,4.39596,20.059192,-0.000159,20.046177,0.7162,0.268,4.39596,0.00000
1003.00,4.39806,20.059208,-0.000156,20.046176,0.7163,0.268,4.39806,0.00000
1004.00,4.39944,20.059227,-0.000156,20.046124,0.7164,0.268,4.39944,0.00000
1005.00,4.40105,20.059356,-0.000159,20.046247,0.7165,0.269,4.40105,0.00000
1006.00,4.40243,20.059348,-0.000159,20.046206,0.7166,0.269,4.40243,0.00000
1007.00,4.40391,20.059421,-0.000155,20.046282,0.7167,0.269,4.40391,0.00000
1008.00,4.40406,20.059454,-0.000155,20.046268,0.7169,0.269,4.40406,0.00000
1009.00,4.40499,20.059523,-0.000157,20.046313,0.7170,0.269,4.40499,0.00000
1010.00,4.40480,20.059519,-0.000157,20.046270,0.7171,0.269,4.40480,0.00000
1011.00,4.40513,20.059528,-0.000156,20.046227,0.7173,0.269,4.40513,0.00000
1012.00,4.40571,20.059575,-0.000159,20.046222,0.7174,0.269,4.40571,0.00000
1013.00,4.40667,20.059650,-0.000162,20.046299,0.7175,0.269,4.40667,0.00000
1014.00,4.40735,20.059614,-0.000163,20.046263,0.7177,0.269,4.40735,0.00000
1015.00,4.40853,20.059588,-0.000164,20.046206,0.7178,0.270,4.40853,0.00000
1016.00,4.41027,20.059537,-0.000164,20.046173,0.7180,0.270,4.41027,0.00000
1017.00,4.41063,20.059581,-0.000166,20.046166,0.7181,0.270,4.41063,0.00000
1018.00,4.41059,20.059598,-0.000163,20.046138,0.7183,0.270,4.41059,0.00000
1019.00,4.41025,20.059622,-0.000158,20.046162,0.7184,0.270,4.41025,0.00000
1020.00,4.41146,20.059618,-0.000152,20.046102,0.7186,0.269,4.41146,0.00000
1021.00,4.41146,20.059714,-0.000151,20.046191,0.7188,0.269,4.41146,0.00000
1022.00,4.41200,20.059682,-0.000147,20.046157,0.7189,0.269,4.41200,0.00000
1023.00,4.41302,20.059694,-0.000146,20.046158,0.7191,0.269,4.41302,0.00000
1024.00,4.41464,20.059748,-0.000151,20.046209,0.7193,0.269,4.41464,0.00000
1025.00,4.41472,20.059758,-0.000155,20.046233,0.7195,0.270,4.41472,0.00000
1026.00,4.41504,20.059764,-0.000155,20.046137,0.7197,0.270,4.41504,0.00000
1027.00,4.41627,20.059830,-0.000160,20.046165,0.7199,0.270,4.41627,0.00000
1028.00,4.41604,20.059804,-0.000164,20.046140,0.7200,0.270,4.41604,0.00000
1029.00,4.41589,20.059837,-0.000165,20.046114,0.7202,0.271,4.41589,0.00000
1030.00,4.41612,20.059900,-0.000165,20.046156,0.7203,0.271,4.41612,0.00000
1031.00,4.41653,20.060003,-0.000168,20.046292,0.7204,0.271,4.41653,0.00000
1032.00,4.41605,20.059986,-0.000164,20.046279,0.7206,0.271,4.41605,0.00000
1033.00,4.41710,20.060114,-0.000162,20.046339,0.7207,0.271,4.41710,0.00000
1034.00,4.41805,20.060086,-0.000161,20.046307,0.7208,0.271,4.41805,0.00000
1035.00,4.41864,20.060058,-0.000161,20.046263,0.7209,0.271,4.41864,0.00000
1036.00,4.41978,20.060067,-0.000160,20.046263,0.7210,0.271,4.41978,0.00000
1037.00,4.42014,20.060083,-0.000162,20.046274,0.7211,0.271,4.42014,0.00000
1038.00,4.42108,20.059981,-0.000163,20.046218,0.7211,0.271,4.42108,0.00000
1039.00,4.42107,20.060090,-0.000162,20.046280,0.7212,0.271,4.42107,0.00000
1040.00,4.42003,20.060097,-0.000162,20.046242,0.7213,0.271,4.42003,0.00000
1041.00,4.41967,20.060099,-0.000160,20.046169,0.7214,0.271,4.41967,0.00000
1042.00,4.41938,20.060104,-0.000158,20.046168,0.7215,0.271,4.41938,0.00000
1043.00,4.41813,20.060202,-0.000159,20.046231,0.7216,0.272,4.41813,0.00000
1044.00,4.41803,20.060179,-0.000155,20.046227,0.7217,0.271,4.41803,0.00000
1045.00,4.41919,20.060254,-0.000153,20.046276,0.7217,0.271,4.41919,0.00000
1046.00,4.41844,20.060285,-0.000155,20.046297,0.7218,0.272,4.41844,0.00000
1047.00,4.41819,20.060328,-0.000155,20.046251,0.7218,0.272,4.41819,0.00000
1048.00,4.41818,20.060318,-0.000154,20.046184,0.7219,0.272,4.41818,0.00000
1049.00,4.41850,20.060352,-0.000157,20.046118,0.7219,0.272,4.41850,0.00000
1050.00,4.41840,20.060363,-0.000159,20.046146,0.7220,0.272,4.41840,0.00000
1051.00,4.41908,20.060327,-0.000160,20.046114,0.7220,0.272,4.41908,0.00000
1052.00,4.42110,20.060329,-0.000160,20.046138,0.7220,0.272,4.42110,0.00000
1053.00,4.42242,20.060337,-0.000159,20.046174,0.7221,0.272,4.42242,0.00000
1054.00,4.42268,20.060304,-0.000155,20.046179,0.7221,0.272,4.42268,0.00000
1055.00,4.42336,20.060322,-0.000154,20.046178,0.7221,0.272,4.42336,0.00000
1056.00,4.42472,20.060321,-0.000153,20.046190,0.7221,0.272,4.42472,0.00000
1057.00,4.42374,20.060366,-0.000153,20.046172,0.7222,0.272,4.42374,0.00000
1058.00,4.42410,20.060380,-0.000157,20.046117,0.7222,0.273,4.42410,0.00000
1059.00,4.42388,20.060426,-0.000161,20.046150,0.7222,0.273,4.42388,0.00000
1060.00,4.42349,20.060392,-0.000163,20.046149,0.7223,0.273,4.42349,0.00000
1061.00,4.42247,20.060448,-0.000161,20.046165,0.7223,0.273,4.42247,0.00000
1062.00,4.42252,20.060422,-0.000162,20.046184,0.7224,0.273,4.42252,0.00000
1063.00,4.42272,20.060444,-0.000160,20.046254,0.7225,0.273,4.42272,0.00000
1064.00,4.42367,20.060515,-0.000159,20.046312,0.7226,0.273,4.42367,0.00000
1065.00,4.42491,20.060637,-0.000159,20.046345,0.7227,0.273,4.42491,0.00000
1066.00,4.42632,20.060685,-0.000160,20.046365,0.7227,0.273,4.42632,0.00000
1067.00,4.42774,20.060780,-0.000161,20.046365,0.7229,0.274,4.42774,0.00000
1068.00,4.42770,20.060823,-0.000158,20.046334,0.7230,0.274,4.42770,0.00000
1069.00,4.42749,20.060776,-0.000158,20.046270,0.7231,0.274,4.42749,0.00000
1070.00,4.42701,20.060711,-0.000160,20.046208,0.7232,0.274,4.42701,0.00000
1071.00,4.42657,20.060753,-0.000162,20.046224,0.7234,0.274,4.42657,0.00000
1072.00,4.42563,20.060760,-0.000158,20.046279,0.7236,0.274,4.42563,0.00000
1073.00,4.42546,20.060772,-0.000157,20.046374,0.7238,0.274,4.42546,0.00000
1074.00,4.42536,20.060889,-0.000154,20.046439,0.7240,0.274,4.42536,0.00000
1075.00,4.42569,20.060936,-0.000154,20.046471,0.7242,0.274,4.42569,0.00000
1076.00,4.42614,20.060990,-0.000152,20.046465,0.7245,0.274,4.42614,0.00000
1077.00,4.42699,20.060992,-0.000152,20.046402,0.7247,0.274,4.42699,0.00000
1078.00,4.42737,20.061048,-0.000151,20.046286,0.7249,0.274,4.42737,0.00000
1079.00,4.42761,20.061048,-0.000151,20.046286,0.7252,0.274,4.42761,0.00000
1080.00,4.42767,20.061126,-0.000150,20.046351,0.7255,0.274,4.42767,0.00000
1081.00,4.42720,20.061173,-0.000150,20.046418,0.7258,0.274,4.42720,0.00000
1082.00,4.42731,20.061192,-0.000151,20.046412,0.7261,0.274,4.42731,0.00000
1083.00,4.42765,20.061264,-0.000156,20.046492,0.7264,0.274,4.42765,0.00000
1084.00,4.42747,20.061277,-0.000155,20.046447,0.7267,0.274,4.42747,0.00000
1085.00,4.42817,20.061300,-0.000156,20.046378,0.7269,0.274,4.42817,0.00000
1086.00,4.42815,20.061319,-0.000158,20.046319,0.7272,0.275,4.42815,0.00000
1087.00,4.42802,20.061304,-0.000158,20.046295,0.7274,0.275,4.42802,0.00000
1088.00,4.42785,20.061219,-0.000157,20.046223,0.7277,0.275,4.42785,0.00000
1089.00,4.42847,20.061237,-0.000157,20.046240,0.7279,0.275,4.42847,0.00000
1090.00,4.42824,20.061237,-0.000154,20.046246,0.7282,0.275,4.42824,0.00000
1091.00,4.42843,20.061174,-0.000153,20.046237,0.7284,0.275,4.42843,0.00000
1092.00,4.42827,20.061214,-0.000152,20.046273,0.7287,0.275,4.42827,0.00000
1093.00,4.42893,20.061246,-0.000151,20.046236,0.7289,0.275,4.42893,0.00000
1094.00,4.42846,20.061212,-0.000153,20.046126,0.7292,0.275,4.42846,0.00000
1095.00,4.42877,20.061189,-0.000156,20.046079,0.7295,0.275,4.42877,0.00000
1096.00,4.42865,20.061282,-0.000160,20.046105,0.7297,0.275,4.42865,0.00000
1097.00,4.42799,20.061384,-0.000164,20.046121,0.7300,0.276,4.42799,0.00000
1098.00,4.42739,20.061483,-0.000165,20.046206,0.7303,0.276,4.42739,0.00000
1099.00,4.42701,20.061576,-0.000166,20.046252,0.7305,0.276,4.42701,0.00000
1100.00,4.42598,20.061674,-0.000167,20.046310,0.7307,0.276,4.42598,0.00000
1101.00,4.42670,20.061646,-0.000164,20.046300,0.7309,0.276,4.42670,0.00000
1102.00,4.42706,20.061631,-0.000163,20.046295,0.7311,0.276,4.42706,0.00000
1103.00,4.42706,20.061614,-0.000163,20.046223,0.7313,0.276,4.42706,0.00000
1104.00,4.42799,20.061629,-0.000163,20.046263,0.7316,0.276,4.42799,0.00000
1105.00,4.42862,20.061623,-0.000163,20.046237,0.7318,0.276,4.42862,0.00000
1106.00,4.42783,20.061667,-0.000158,20.046205,0.7321,0.276,4.42783,0.00000
1107.00,4.42801,20.061671,-0.000156,20.046185,0.7323,0.276,4.42801,0.00000
1108.00,4.42817,20.061725,-0.000155,20.046221,0.7326,0.276,4.42817,0.00000
1109.00,4.42803,20.061712,-0.000156,20.046198,0.7328,0.276,4.42803,0.00000
1110.00,4.42819,20.061727,-0.000155,20.046185,0.7330,0.276,4.42819,0.00000
1111.00,4.42858,20.061723,-0.000157,20.046177,0.7332,0.276,4.42858,0.00000
1112.00,4.42867,20.061757,-0.000158,20.046171,0.7335,0.276,4.42867,0.00000
1113.00,4.42899,20.061737,-0.000159,20.046156,0.7337,0.277,4.42899,0.00000
1114.00,4.42887,20.061812,-0.000159,20.046187,0.7340,0.277,4.42887,0.00000
1115.00,4.42886,20.061827,-0.000157,20.046196,0.7342,0.277,4.42886,0.00000
1116.00,4.42766,20.061844,-0.000158,20.046188,0.7345,0.277,4.42766,0.00000
1117.00,4.42724,20.061819,-0.000160,20.046164,0.7347,0.277,4.42724,0.00000
1118.00,4.42695,20.061844,-0.000165,20.046165,0.7349,0.277,4.42695,0.00000
1119.00,4.42742,20.061763,-0.000165,20.046086,0.7351,0.277,4.42742,0.00000
1120.00,4.42693,20.061761,-0.000169,20.046044,0.7353,0.278,4.42693,0.00000
1121.00,4.42810,20.061768,-0.000170,20.046061,0.7354,0.278,4.42810,0.00000
1122.00,4.42890,20.061829,-0.000169,20.046095,0.7356,0.278,4.42890,0.00000
1123.00,4.42849,20.061846,-0.000163,20.046064,0.7358,0.278,4.42849,0.00000
1124.00,4.42791,20.061880,-0.000165,20.046080,0.7361,0.278,4.42791,0.00000
1125.00,4.42801,20.061897,-0.000162,20.046119,0.7363,0.278,4.42801,0.00000
1126.00,4.42776,20.061901,-0.000161,20.046107,0.7365,0.278,4.42776,0.00000
1127.00,4.42696,20.061895,-0.000160,20.046072,0.7367,0.278,4.42696,0.00000
1128.00,4.42716,20.061929,-0.000160,20.046097,0.7369,0.278,4.42716,0.00000
1129.00,4.42695,20.061949,-0.000156,20.046103,0.7371,0.278,4.42695,0.00000
1130.00,4.42758,20.062008,-0.000153,20.046129,0.7374,0.278,4.42758,0.00000
1131.00,4.42747,20.062064,-0.000150,20.046149,0.7377,0.278,4.42747,0.00000
1132.00,4.42779,20.062088,-0.000152,20.046156,0.7379,0.278,4.42779,0.00000
1133.00,4.42758,20.062071,-0.000155,20.046153,0.7382,0.278,4.42758,0.00000
1134.00,4.42742,20.062122,-0.000155,20.046164,0.7384,0.278,4.42742,0.00000
1135.00,4.42637,20.062159,-0.000157,20.046168,0.7386,0.278,4.42637,0.00000
1136.00,4.42639,20.062125,-0.000159,20.046066,0.7389,0.278,4.42639,0.00000
1137.00,4.42637,20.062169,-0.000159,20.046106,0.7392,0.278,4.42637,0.00000
1138.00,4.42657,20.062243,-0.000157,20.046132,0.7394,0.278,4.42657,0.00000
1139.00,4.42717,20.062208,-0.000160,20.046113,0.7396,0.279,4.42717,0.00000
1140.00,4.42702,20.062212,-0.000160,20.046104,0.7399,0.279,4.42702,0.00000
1141.00,4.42714,20.062266,-0.000161,20.046144,0.7402,0.279,4.42714,0.00000
1142.00,4.42719,20.062275,-0.000158,20.046096,0.7404,0.279,4.42719,0.00000
1143.00,4.42730,20.062202,-0.000157,20.046028,0.7406,0.279,4.42730,0.00000
1144.00,4.42808,20.062252,-0.000156,20.046061,0.7409,0.279,4.42808,0.00000
1145.00,4.42918,20.062327,-0.000157,20.046147,0.7411,0.279,4.42918,0.00000
1146.00,4.42919,20.062354,-0.000155,20.046207,0.7414,0.279,4.42919,0.00000
1147.00,4.42864,20.062411,-0.000158,20.046297,0.7416,0.279,4.42864,0.00000
1148.00,4.42732,20.062574,-0.000159,20.046378,0.7419,0.279,4.42732,0.00000
1149.00,4.42557,20.062646,-0.000156,20.046404,0.7421,0.279,4.42557,0.00000
1150.00,4.42539,20.062626,-0.000156,20.046279,0.7424,0.279,4.42539,0.00000
1151.00,4.42544,20.062698,-0.000158,20.046273,0.7426,0.279,4.42544,0.00000
1152.00,4.42529,20.062665,-0.000154,20.046180,0.7428,0.279,4.42529,0.00000
1153.00,4.42618,20.062637,-0.000154,20.046132,0.7430,0.279,4.42618,0.00000
1154.00,4.42659,20.062637,-0.000154,20.046082,0.7432,0.279,4.42659,0.00000
1155.00,4.42648,20.062674,-0.000155,20.046135,0.7434,0.280,4.42648,0.00000
1156.00,4.42560,20.062637,-0.000155,20.046093,0.7437,0.280,4.42560,0.00000
1157.00,4.42571,20.062663,-0.000158,20.046121,0.7439,0.280,4.42571,0.00000
1158.00,4.42505,20.062589,-0.000157,20.046081,0.7441,0.280,4.42505,0.00000
1159.00,4.42435,20.062572,-0.000159,20.046045,0.7443,0.280,4.42435,0.00000
1160.00,4.42387,20.062523,-0.000157,20.046006,0.7444,0.280,4.42387,0.00000
1161.00,4.42419,20.062580,-0.000156,20.046038,0.7446,0.280,4.42419,0.00000
1162.00,4.42418,20.062642,-0.000153,20.046090,0.7448,0.280,4.42418,0.00000
1163.00,4.42437,20.062726,-0.000156,20.046176,0.7450,0.280,4.42437,0.00000
1164.00,4.42597,20.062757,-0.000156,20.046257,0.7451,0.280,4.42597,0.00000
1165.00,4.42708,20.062821,-0.000158,20.046221,0.7452,0.280,4.42708,0.00000
1166.00,4.42741,20.062808,-0.000161,20.046196,0.7454,0.280,4.42741,0.00000
1167.00,4.42791,20.062806,-0.000164,20.046163,0.7455,0.281,4.42791,0.00000
1168.00,4.42889,20.062869,-0.000163,20.046174,0.7456,0.281,4.42889,0.00000
1169.00,4.42851,20.062885,-0.000163,20.046107,0.7457,0.281,4.42851,0.00000
1170.00,4.42762,20.062931,-0.000161,20.046153,0.7458,0.281,4.42762,0.00000
1171.00,4.42843,20.063024,-0.000162,20.046218,0.7458,0.281,4.42843,0.00000
1172.00,4.42836,20.063037,-0.000164,20.046156,0.7459,0.281,4.42836,0.00000
1173.00,4.42831,20.062984,-0.000164,20.046061,0.7460,0.281,4.42831,0.00000
1174.00,4.42839,20.063028,-0.000163,20.046103,0.7460,0.281,4.42839,0.00000
1175.00,4.42759,20.063008,-0.000165,20.046076,0.7461,0.281,4.42759,0.00000
1176.00,4.42638,20.062935,-0.000165,20.046035,0.7461,0.282,4.42638,0.00000
1177.00,4.42589,20.062972,-0.000165,20.046097,0.7462,0.282,4.42589,0.00000
1178.00,4.42569,20.062943,-0.000166,20.046089,0.7462,0.282,4.42569,0.00000
1179.00,4.42541,20.062983,-0.000165,20.046101,0.7462,0.282,4.42541,0.00000
1180.00,4.42550,20.063088,-0.000161,20.046146,0.7462,0.282,4.42550,0.00000
1181.00,4.42636,20.063075,-0.000159,20.046102,0.7462,0.282,4.42636,0.00000
@7,2.2000,4.4, 1180.064 
1182.00,4.42672,20.063079,-0.000158,20.046055,0.7463,0.282,4.42672,0.00000
1183.00,4.42628,20.063159,-0.000158,20.046137,0.7463,0.282,4.42628,0.00000
1184.00,4.42624,20.063155,-0.000160,20.046154,0.7464,0.282,4.42624,0.00000
1185.00,4.42533,20.063049,-0.000164,20.046068,0.7465,0.282,4.42533,0.00000
1186.00,4.42252,20.063108,-0.000164,20.046053,0.7465,0.282,4.42252,0.00000
1187.00,4.41915,20.063173,-0.000162,20.046097,0.7466,0.282,4.41915,0.00000
1188.00,4.41418,20.063253,-0.000159,20.046108,0.7466,0.282,4.41418,0.00000
1189.00,4.40901,20.063275,-0.000161,20.046125,0.7466,0.282,4.40901,0.00000
1190.00,4.40367,20.063341,-0.000159,20.046216,0.7467,0.282,4.40367,0.00000
1191.00,4.39953,20.063369,-0.000160,20.046265,0.7468,0.282,4.39953,0.00000
1192.00,4.39707,20.063406,-0.000162,20.046291,0.7469,0.283,4.39707,0.00000
1193.00,4.39627,20.063410,-0.000165,20.046284,0.7470,0.283,4.39627,0.00000
1194.00,4.39536,20.063444,-0.000163,20.046237,0.7471,0.283,4.39536,0.00000
1195.00,4.39613,20.063482,-0.000162,20.046248,0.7471,0.283,4.39613,0.00000
1196.00,4.39641,20.063481,-0.000160,20.046233,0.7472,0.283,4.39641,0.00000
1197.00,4.39603,20.063471,-0.000158,20.046222,0.7474,0.283,4.39603,0.00000
1198.00,4.39486,20.063447,-0.000157,20.046170,0.7475,0.283,4.39486,0.00000
1199.00,4.39437,20.063516,-0.000161,20.046239,0.7476,0.283,4.39437,0.00000
1200.00,4.39423,20.063489,-0.000160,20.046184,0.7478,0.283,4.39423,0.00000
1201.00,4.39448,20.063567,-0.000158,20.046206,0.7479,0.283,4.39448,0.00000
1202.00,4.39441,20.063584,-0.000159,20.046171,0.7481,0.283,4.39441,0.00000
1203.00,4.39643,20.063635,-0.000158,20.046155,0.7482,0.284,4.39643,0.00000
1204.00,4.39757,20.063655,-0.000154,20.046165,0.7484,0.283,4.39757,0.00000
1205.00,4.39784,20.063743,-0.000154,20.046199,0.7486,0.283,4.39784,0.00000
1206.00,4.39896,20.063733,-0.000155,20.046202,0.7488,0.284,4.39896,0.00000
1207.00,4.39963,20.063727,-0.000154,20.046207,0.7489,0.284,4.39963,0.00000
1208.00,4.40034,20.063680,-0.000154,20.046197,0.7491,0.284,4.40034,0.00000
1209.00,4.40062,20.063645,-0.000151,20.046103,0.7493,0.284,4.40062,0.00000
1210.00,4.40188,20.063629,-0.000150,20.046104,0.7494,0.284,4.40188,0.00000
1211.00,4.40252,20.063683,-0.000150,20.046090,0.7496,0.284,4.40252,0.00000
1212.00,4.40439,20.063678,-0.000153,20.046066,0.7498,0.284,4.40439,0.00000
1213.00,4.40382,20.063727,-0.000154,20.046084,0.7500,0.284,4.40382,0.00000
1214.00,4.40424,20.063722,-0.000158,20.046083,0.7502,0.284,4.40424,0.00000
1215.00,4.40430,20.063739,-0.000160,20.046048,0.7504,0.284,4.40430,0.00000
1216.00,4.40451,20.063802,-0.000161,20.046108,0.7506,0.284,4.40451,0.00000
1217.00,4.40394,20.063860,-0.000160,20.046125,0.7508,0.285,4.40394,0.00000
1218.00,4.40537,20.063879,-0.000157,20.046085,0.7510,0.284,4.40537,0.00000
1219.00,4.40672,20.064045,-0.000157,20.046171,0.7511,0.285,4.40672,0.00000
1220.00,4.40760,20.064086,-0.000156,20.046160,0.7513,0.285,4.40760,0.00000
1221.00,4.40786,20.064132,-0.000156,20.046144,0.7515,0.285,4.40786,0.00000
1222.00,4.40897,20.064206,-0.000155,20.046171,0.7517,0.285,4.40897,0.00000
1223.00,4.40941,20.064311,-0.000154,20.046233,0.7519,0.285,4.40941,0.00000
1224.00,4.40965,20.064182,-0.000151,20.046125,0.7521,0.285,4.40965,0.00000
1225.00,4.40980,20.064186,-0.000152,20.046106,0.7523,0.285,4.40980,0.00000
1226.00,4.41099,20.064124,-0.000152,20.046022,0.7525,0.285,4.41099,0.00000
1227.00,4.41132,20.064109,-0.000152,20.045993,0.7526,0.285,4.41132,0.00000
1228.00,4.41170,20.064055,-0.000153,20.045971,0.7528,0.285,4.41170,0.00000
1229.00,4.41152,20.064116,-0.000156,20.045997,0.7530,0.285,4.41152,0.00000
1230.00,4.41199,20.064158,-0.000157,20.046034,0.7532,0.285,4.41199,0.00000
1231.00,4.41180,20.064232,-0.000156,20.046092,0.7534,0.285,4.41180,0.00000
1232.00,4.41181,20.064227,-0.000157,20.046124,0.7536,0.285,4.41181,0.00000
1233.00,4.41161,20.064320,-0.000160,20.046134,0.7538,0.286,4.41161,0.00000
1234.00,4.41277,20.064373,-0.000160,20.046176,0.7540,0.286,4.41277,0.00000
1235.00,4.41346,20.064367,-0.000158,20.046201,0.7542,0.286,4.41346,0.00000
1236.00,4.41356,20.064317,-0.000156,20.046166,0.7544,0.286,4.41356,0.00000
1237.00,4.41326,20.064397,-0.000154,20.046206,0.7546,0.286,4.41326,0.00000
1238.00,4.41337,20.064344,-0.000153,20.046195,0.7548,0.286,4.41337,0.00000
1239.00,4.41345,20.064360,-0.000154,20.046217,0.7550,0.286,4.41345,0.00000
1240.00,4.41346,20.064406,-0.000157,20.046208,0.7552,0.286,4.41346,0.00000
1241.00,4.41347,20.064412,-0.000159,20.046219,0.7554,0.286,4.41347,0.00000
1242.00,4.41460,20.064299,-0.000160,20.046122,0.7556,0.286,4.41460,0.00000
1243.00,4.41519,20.064327,-0.000160,20.046088,0.7558,0.286,4.41519,0.00000
1244.00,4.41510,20.064336,-0.000160,20.046044,0.7560,0.286,4.41510,0.00000
1245.00,4.41482,20.064364,-0.000160,20.046026,0.7562,0.286,4.41482,0.00000
1246.00,4.41499,20.064414,-0.000160,20.046013,0.7565,0.286,4.41499,0.00000
1247.00,4.41457,20.064500,-0.000159,20.045997,0.7567,0.286,4.41457,0.00000
1248.00,4.41496,20.064547,-0.000159,20.046037,0.7569,0.286,4.41496,0.00000
1249.00,4.41547,20.064552,-0.000160,20.046009,0.7571,0.287,4.41547,0.00000
1250.00,4.41645,20.064564,-0.000158,20.046008,0.7573,0.287,4.41645,0.00000
1251.00,4.41693,20.064574,-0.000156,20.046052,0.7576,0.287,4.41693,0.00000
1252.00,4.41676,20.064614,-0.000155,20.046123,0.7578,0.287,4.41676,0.00000
1253.00,4.41621,20.064624,-0.000154,20.046128,0.7580,0.287,4.41621,0.00000
1254.00,4.41532,20.064645,-0.000152,20.046134,0.7583,0.286,4.41532,0.00000
1255.00,4.41516,20.064653,-0.000154,20.046133,0.7585,0.287,4.41516,0.00000
1256.00,4.41543,20.064649,-0.000157,20.046031,0.7587,0.287,4.41543,0.00000
1257.00,4.41603,20.064640,-0.000158,20.045963,0.7590,0.287,4.41603,0.00000
1258.00,4.41683,20.064581,-0.000158,20.045920,0.7592,0.287,4.41683,0.00000
1259.00,4.41743,20.064582,-0.000160,20.045905,0.7595,0.287,4.41743,0.00000
1260.00,4.41742,20.064635,-0.000160,20.046000,0.7597,0.287,4.41742,0.00000
1261.00,4.41714,20.064676,-0.000160,20.046007,0.7600,0.287,4.41714,0.00000
1262.00,4.41705,20.064714,-0.000161,20.046052,0.7602,0.287,4.41705,0.00000
1263.00,4.41693,20.064757,-0.000164,20.046056,0.7604,0.288,4.41693,0.00000
1264.00,4.41691,20.064792,-0.000164,20.046049,0.7607,0.288,4.41691,0.00000
1265.00,4.41703,20.064785,-0.000161,20.045955,0.7608,0.288,4.41703,0.00000
1266.00,4.41856,20.064796,-0.000160,20.045991,0.7610,0.288,4.41856,0.00000
1267.00,4.41877,20.064805,-0.000161,20.045969,0.7611,0.288,4.41877,0.00000
1268.00,4.41880,20.064856,-0.000159,20.045969,0.7613,0.288,4.41880,0.00000
1269.00,4.41902,20.064892,-0.000157,20.045993,0.7614,0.288,4.41902,0.00000
1270.00,4.41961,20.064923,-0.000154,20.045993,0.7615,0.288,4.41961,0.00000
1271.00,4.41919,20.064921,-0.000156,20.045987,0.7616,0.288,4.41919,0.00000
1272.00,4.41956,20.064844,-0.000155,20.045933,0.7617,0.288,4.41956,0.00000
1273.00,4.41966,20.064839,-0.000157,20.045950,0.7618,0.288,4.41966,0.00000
1274.00,4.41942,20.064847,-0.000161,20.045965,0.7619,0.288,4.41942,0.00000
1275.00,4.41886,20.064790,-0.000166,20.045907,0.7620,0.289,4.41886,0.00000
1276.00,4.41828,20.064895,-0.000165,20.045944,0.7620,0.289,4.41828,0.00000
1277.00,4.41823,20.065005,-0.000165,20.046020,0.7621,0.289,4.41823,0.00000
1278.00,4.41805,20.065098,-0.000165,20.046079,0.7622,0.289,4.41805,0.00000
1279.00,4.41869,20.065092,-0.000163,20.046052,0.7622,0.289,4.41869,0.00000
1280.00,4.41894,20.065159,-0.000161,20.046112,0.7623,0.289,4.41894,0.00000
1281.00,4.41968,20.065178,-0.000161,20.046118,0.7623,0.289,4.41968,0.00000
1282.00,4.41980,20.065288,-0.000161,20.046131,0.7623,0.289,4.41980,0.00000
1283.00,4.41984,20.065324,-0.000161,20.046117,0.7624,0.289,4.41984,0.00000
1284.00,4.42000,20.065396,-0.000162,20.046141,0.7624,0.289,4.42000,0.00000
1285.00,4.41971,20.065400,-0.000163,20.046147,0.7625,0.289,4.41971,0.00000
1286.00,4.41878,20.065390,-0.000162,20.046114,0.7625,0.289,4.41878,0.00000
1287.00,4.41841,20.065353,-0.000162,20.046146,0.7625,0.289,4.41841,0.00000
1288.00,4.41848,20.065351,-0.000163,20.046144,0.7626,0.290,4.41848,0.00000
1289.00,4.41800,20.065317,-0.000158,20.046111,0.7626,0.289,4.41800,0.00000
1290.00,4.41842,20.065408,-0.000157,20.046124,0.7626,0.289,4.41842,0.00000
1291.00,4.41820,20.065429,-0.000157,20.046130,0.7626,0.289,4.41820,0.00000
1292.00,4.41781,20.065493,-0.000156,20.046149,0.7626,0.290,4.41781,0.00000
1293.00,4.41730,20.065500,-0.000155,20.046159,0.7626,0.290,4.41730,0.00000
1294.00,4.41719,20.065567,-0.000158,20.046182,0.7626,0.290,4.41719,0.00000
1295.00,4.41661,20.065599,-0.000158,20.046212,0.7626,0.290,4.41661,0.00000
1296.00,4.41749,20.065635,-0.000157,20.046232,0.7627,0.290,4.41749,0.00000
1297.00,4.41893,20.065638,-0.000155,20.046227,0.7627,0.290,4.41893,0.00000
1298.00,4.41995,20.065673,-0.000152,20.046186,0.7627,0.290,4.41995,0.00000
1299.00,4.42067,20.065688,-0.000155,20.046232,0.7627,0.290,4.42067,0.00000
1300.00,4.42178,20.065637,-0.000154,20.046203,0.7627,0.290,4.42178,0.00000
1301.00,4.42211,20.065680,-0.000153,20.046254,0.7627,0.290,4.42211,0.00000
1302.00,4.42210,20.065697,-0.000155,20.046251,0.7627,0.290,4.42210,0.00000
1303.00,4.42223,20.065721,-0.000153,20.046295,0.7627,0.290,4.42223,0.00000
1304.00,4.42202,20.065817,-0.000150,20.046346,0.7627,0.290,4.42202,0.00000
1305.00,4.42165,20.065917,-0.000150,20.046395,0.7627,0.290,4.42165,0.00000
1306.00,4.42116,20.065901,-0.000151,20.046326,0.7626,0.290,4.42116,0.00000
1307.00,4.42062,20.065929,-0.000149,20.046293,0.7626,0.290,4.42062,0.00000
1308.00,4.42014,20.065934,-0.000152,20.046272,0.7626,0.290,4.42014,0.00000
1309.00,4.41995,20.065915,-0.000153,20.046226,0.7625,0.290,4.41995,0.00000
1310.00,4.41977,20.065901,-0.000154,20.046144,0.7625,0.291,4.41977,0.00000
1311.00,4.42046,20.065880,-0.000153,20.046136,0.7625,0.291,4.42046,0.00000
1312.00,4.42117,20.065865,-0.000154,20.046126,0.7625,0.291,4.42117,0.00000
1313.00,4.42159,20.065865,-0.000155,20.046093,0.7624,0.291,4.42159,0.00000
1314.00,4.42122,20.065817,-0.000157,20.046043,0.7624,0.291,4.42122,0.00000
1315.00,4.42154,20.065821,-0.000157,20.046088,0.7624,0.291,4.42154,0.00000
1316.00,4.42117,20.065907,-0.000160,20.046121,0.7623,0.291,4.42117,0.00000
1317.00,4.42021,20.065904,-0.000160,20.046068,0.7623,0.291,4.42021,0.00000
1318.00,4.41974,20.066019,-0.000157,20.046160,0.7623,0.291,4.41974,0.00000
1319.00,4.42009,20.066034,-0.000153,20.046149,0.7623,0.291,4.42009,0.00000
1320.00,4.41999,20.066090,-0.000152,20.046137,0.7623,0.291,4.41999,0.00000
1321.00,4.41893,20.066096,-0.000150,20.046111,0.7624,0.291,4.41893,0.00000
1322.00,4.41954,20.066145,-0.000149,20.046135,0.7624,0.291,4.41954,0.00000
1323.00,4.41966,20.066095,-0.000150,20.046028,0.7624,0.291,4.41966,0.00000
1324.00,4.41940,20.066193,-0.000149,20.046066,0.7625,0.291,4.41940,0.00000
1325.00,4.41930,20.066193,-0.000149,20.045989,0.7625,0.291,4.41930,0.00000
1326.00,4.41963,20.066228,-0.000148,20.046026,0.7626,0.291,4.41963,0.00000
1327.00,4.42001,20.066294,-0.000152,20.046069,0.7627,0.292,4.42001,0.00000
1328.00,4.42041,20.066354,-0.000151,20.046131,0.7628,0.292,4.42041,0.00000
1329.00,4.42099,20.066355,-0.000156,20.046087,0.7630,0.292,4.42099,0.00000
1330.00,4.42081,20.066374,-0.000155,20.046139,0.7631,0.292,4.42081,0.00000
1331.00,4.42229,20.066347,-0.000158,20.046099,0.7633,0.292,4.42229,0.00000
1332.00,4.42261,20.066385,-0.000157,20.046068,0.7634,0.292,4.42261,0.00000
1333.00,4.42291,20.066389,-0.000161,20.046048,0.7635,0.292,4.42291,0.00000
1334.00,4.42283,20.066386,-0.000160,20.046068,0.7637,0.292,4.42283,0.00000
1335.00,4.42244,20.066373,-0.000156,20.046059,0.7638,0.292,4.42244,0.00000
1336.00,4.42074,20.066443,-0.000156,20.046013,0.7640,0.292,4.42074,0.00000
1337.00,4.41942,20.066385,-0.000154,20.045952,0.7641,0.292,4.41942,0.00000
1338.00,4.41881,20.066364,-0.000150,20.045927,0.7643,0.292,4.41881,0.00000
1339.00,4.41898,20.066481,-0.000153,20.045972,0.7645,0.292,4.41898,0.00000
1340.00,4.41995,20.066550,-0.000159,20.046017,0.7646,0.293,4.41995,0.00000
1341.00,4.42163,20.066583,-0.000157,20.046119,0.7648,0.293,4.42163,0.00000
1342.00,4.42209,20.066578,-0.000158,20.046120,0.7650,0.293,4.42209,0.00000
1343.00,4.42230,20.066613,-0.000160,20.046123,0.7651,0.293,4.42230,0.00000
1344.00,4.42201,20.066565,-0.000155,20.046078,0.7653,0.293,4.42201,0.00000
1345.00,4.42179,20.066550,-0.000154,20.046009,0.7654,0.293,4.42179,0.00000
1346.00,4.42080,20.066551,-0.000152,20.045935,0.7656,0.293,4.42080,0.00000
1347.00,4.42051,20.066609,-0.000154,20.045952,0.7658,0.293,4.42051,0.00000
1348.00,4.41948,20.066673,-0.000156,20.045968,0.7659,0.293,4.41948,0.00000
1349.00,4.41975,20.066676,-0.000159,20.045951,0.7661,0.293,4.41975,0.00000
1350.00,4.42021,20.066733,-0.000159,20.045994,0.7662,0.294,4.42021,0.00000
1351.00,4.42074,20.066729,-0.000162,20.045976,0.7663,0.294,4.42074,0.00000
1352.00,4.42109,20.066788,-0.000162,20.046035,0.7665,0.294,4.42109,0.00000
1353.00,4.42233,20.066772,-0.000160,20.045999,0.7667,0.294,4.42233,0.00000
1354.00,4.42246,20.066825,-0.000161,20.046027,0.7668,0.294,4.42246,0.00000
1355.00,4.42150,20.066816,-0.000161,20.045933,0.7670,0.294,4.42150,0.00000
1356.00,4.42054,20.066877,-0.000160,20.045977,0.7672,0.294,4.42054,0.00000
1357.00,4.42033,20.066866,-0.000160,20.045932,0.7673,0.294,4.42033,0.00000
1358.00,4.42016,20.066871,-0.000162,20.045946,0.7675,0.294,4.42016,0.00000
1359.00,4.42016,20.066799,-0.000162,20.045904,0.7677,0.294,4.42016,0.00000
1360.00,4.42087,20.066853,-0.000159,20.045971,0.7679,0.294,4.42087,0.00000
1361.00,4.42156,20.066820,-0.000161,20.045899,0.7681,0.294,4.42156,0.00000
1362.00,4.42166,20.066859,-0.000159,20.045931,0.7683,0.294,4.42166,0.00000
1363.00,4.42089,20.066934,-0.000159,20.045971,0.7685,0.294,4.42089,0.00000
1364.00,4.42050,20.067049,-0.000158,20.046047,0.7687,0.294,4.42050,0.00000
1365.00,4.42061,20.067039,-0.000159,20.046049,0.7689,0.294,4.42061,0.00000
1366.00,4.42059,20.067126,-0.000159,20.046134,0.7691,0.294,4.42059,0.00000
1367.00,4.42064,20.067173,-0.000157,20.046130,0.7694,0.295,4.42064,0.00000
1368.00,4.42076,20.067213,-0.000155,20.046130,0.7696,0.294,4.42076,0.00000
1369.00,4.42079,20.067210,-0.000157,20.046104,0.7698,0.295,4.42079,0.00000
1370.00,4.42040,20.067188,-0.000157,20.046069,0.7700,0.295,4.42040,0.00000
1371.00,4.42005,20.067188,-0.000156,20.046062,0.7703,0.295,4.42005,0.00000
1372.00,4.41980,20.067186,-0.000160,20.046046,0.7705,0.295,4.41980,0.00000
1373.00,4.41991,20.067147,-0.000163,20.045981,0.7708,0.295,4.41991,0.00000
1374.00,4.42033,20.067147,-0.000162,20.045964,0.7710,0.295,4.42033,0.00000
1375.00,4.42083,20.067185,-0.000162,20.046003,0.7712,0.295,4.42083,0.00000
1376.00,4.42110,20.067245,-0.000160,20.045992,0.7715,0.295,4.42110,0.00000
1377.00,4.42148,20.067309,-0.000156,20.046031,0.7717,0.295,4.42148,0.00000
1378.00,4.42224,20.067342,-0.000157,20.046080,0.7720,0.295,4.42224,0.00000
1379.00,4.42168,20.067389,-0.000159,20.046085,0.7722,0.295,4.42168,0.00000
1380.00,4.42035,20.067421,-0.000158,20.046070,0.7725,0.296,4.42035,0.00000
1381.00,4.41978,20.067336,-0.000162,20.046028,0.7727,0.296,4.41978,0.00000
@8,2.2000,4.4, 1380.027 
1382.00,4.41995,20.067307,-0.000165,20.045996,0.7730,0.296,4.41995,0.00000
1383.00,4.41929,20.067344,-0.000162,20.045996,0.7733,0.296,4.41929,0.00000
1384.00,4.41862,20.067357,-0.000161,20.045992,0.7735,0.296,4.41862,0.00000
1385.00,4.41849,20.067362,-0.000161,20.045980,0.7738,0.296,4.41849,0.00000
1386.00,4.41749,20.067428,-0.000155,20.046014,0.7740,0.296,4.41749,0.00000
1387.00,4.41494,20.067439,-0.000154,20.046012,0.7743,0.296,4.41494,0.00000
1388.00,4.41176,20.067440,-0.000156,20.045994,0.7745,0.296,4.41176,0.00000
1389.00,4.40854,20.067471,-0.000158,20.045952,0.7747,0.296,4.40854,0.00000
1390.00,4.40452,20.067513,-0.000160,20.045947,0.7749,0.296,4.40452,0.00000
1391.00,4.40046,20.067475,-0.000166,20.045871,0.7752,0.296,4.40046,0.00000
1392.00,4.39721,20.067465,-0.000168,20.045831,0.7754,0.297,4.39721,0.00000
1393.00,4.39614,20.067485,-0.000166,20.045804,0.7756,0.297,4.39614,0.00000
1394.00,4.39491,20.067503,-0.000164,20.045827,0.7759,0.297,4.39491,0.00000
1395.00,4.39427,20.067497,-0.000165,20.045846,0.7761,0.297,4.39427,0.00000
1396.00,4.39399,20.067596,-0.000164,20.045916,0.7764,0.297,4.39399,0.00000
1397.00,4.39361,20.067620,-0.000161,20.045940,0.7766,0.297,4.39361,0.00000
1398.00,4.39216,20.067673,-0.000161,20.046027,0.7769,0.297,4.39216,0.00000
1399.00,4.39133,20.067688,-0.000159,20.046034,0.7771,0.297,4.39133,0.00000
1400.00,4.39111,20.067736,-0.000157,20.046078,0.7774,0.297,4.39111,0.00000
1401.00,4.39203,20.067710,-0.000158,20.046083,0.7776,0.297,4.39203,0.00000
1402.00,4.39332,20.067742,-0.000160,20.046101,0.7779,0.297,4.39332,0.00000
1403.00,4.39488,20.067757,-0.000161,20.046073,0.7781,0.297,4.39488,0.00000
1404.00,4.39658,20.067745,-0.000162,20.046021,0.7783,0.297,4.39658,0.00000
1405.00,4.39759,20.067801,-0.000162,20.045970,0.7786,0.297,4.39759,0.00000
1406.00,4.39745,20.067846,-0.000165,20.045987,0.7788,0.298,4.39745,0.00000
1407.00,4.39820,20.067851,-0.000166,20.045933,0.7791,0.298,4.39820,0.00000
1408.00,4.39820,20.067837,-0.000167,20.045853,0.7793,0.298,4.39820,0.00000
1409.00,4.39877,20.067845,-0.000164,20.045813,0.7795,0.298,4.39877,0.00000
1410.00,4.39847,20.067766,-0.000167,20.045782,0.7798,0.298,4.39847,0.00000
1411.00,4.39911,20.067769,-0.000163,20.045736,0.7800,0.298,4.39911,0.00000
1412.00,4.39914,20.067771,-0.000162,20.045743,0.7802,0.298,4.39914,0.00000
1413.00,4.39942,20.067768,-0.000159,20.045809,0.7804,0.298,4.39942,0.00000
1414.00,4.39905,20.067835,-0.000165,20.045911,0.7806,0.298,4.39905,0.00000
1415.00,4.39993,20.067874,-0.000163,20.045905,0.7808,0.298,4.39993,0.00000
1416.00,4.40042,20.067908,-0.000161,20.045934,0.7810,0.298,4.40042,0.00000
1417.00,4.40028,20.067990,-0.000158,20.045972,0.7812,0.298,4.40028,0.00000
1418.00,4.39982,20.068045,-0.000160,20.045937,0.7813,0.298,4.39982,0.00000
1419.00,4.40011,20.068077,-0.000155,20.045894,0.7815,0.298,4.40011,0.00000
1420.00,4.40042,20.068146,-0.000157,20.045935,0.7816,0.298,4.40042,0.00000
1421.00,4.40059,20.068144,-0.000159,20.045900,0.7817,0.299,4.40059,0.00000
1422.00,4.40135,20.068155,-0.000158,20.045903,0.7818,0.299,4.40135,0.00000
1423.00,4.40283,20.068139,-0.000157,20.045872,0.7820,0.299,4.40283,0.00000
1424.00,4.40398,20.068161,-0.000161,20.045900,0.7821,0.299,4.40398,0.00000
1425.00,4.40461,20.068227,-0.000160,20.045950,0.7822,0.299,4.40461,0.00000
1426.00,4.40487,20.068300,-0.000159,20.046027,0.7822,0.299,4.40487,0.00000
1427.00,4.40464,20.068308,-0.000161,20.046043,0.7823,0.299,4.40464,0.00000
1428.00,4.40455,20.068408,-0.000157,20.046123,0.7824,0.299,4.40455,0.00000
1429.00,4.40369,20.068390,-0.000154,20.046165,0.7824,0.299,4.40369,0.00000
1430.00,4.40377,20.068387,-0.000153,20.046152,0.7824,0.299,4.40377,0.00000
1431.00,4.40451,20.068331,-0.000152,20.046080,0.7825,0.299,4.40451,0.00000
1432.00,4.40469,20.068320,-0.000153,20.046065,0.7825,0.299,4.40469,0.00000
1433.00,4.40467,20.068288,-0.000157,20.046051,0.7826,0.299,4.40467,0.00000
1434.00,4.40507,20.068371,-0.000159,20.046024,0.7826,0.300,4.40507,0.00000
1435.00,4.40521,20.068432,-0.000159,20.046026,0.7827,0.300,4.40521,0.00000
1436.00,4.40496,20.068456,-0.000161,20.046003,0.7827,0.300,4.40496,0.00000
1437.00,4.40492,20.068532,-0.000161,20.046038,0.7828,0.300,4.40492,0.00000
1438.00,4.40563,20.068549,-0.000158,20.046019,0.7828,0.300,4.40563,0.00000
1439.00,4.40643,20.068558,-0.000157,20.046049,0.7829,0.300,4.40643,0.00000
1440.00,4.40627,20.068554,-0.000159,20.046024,0.7829,0.300,4.40627,0.00000
1441.00,4.40636,20.068627,-0.000157,20.046094,0.7829,0.300,4.40636,0.00000
1442.00,4.40705,20.068691,-0.000154,20.046074,0.7830,0.300,4.40705,0.00000
1443.00,4.40723,20.068749,-0.000156,20.046111,0.7830,0.300,4.40723,0.00000
1444.00,4.40717,20.068796,-0.000157,20.046114,0.7830,0.300,4.40717,0.00000
1445.00,4.40793,20.068775,-0.000153,20.046091,0.7831,0.300,4.40793,0.00000
1446.00,4.40866,20.068783,-0.000156,20.046094,0.7831,0.300,4.40866,0.00000
1447.00,4.40940,20.068751,-0.000159,20.046107,0.7831,0.300,4.40940,0.00000
1448.00,4.41044,20.068804,-0.000160,20.046119,0.7831,0.301,4.41044,0.00000
1449.00,4.41120,20.068735,-0.000159,20.046055,0.7831,0.301,4.41120,0.00000
1450.00,4.41107,20.068782,-0.000160,20.046109,0.7831,0.301,4.41107,0.00000
1451.00,4.41028,20.068873,-0.000153,20.046127,0.7831,0.301,4.41028,0.00000
1452.00,4.40907,20.068931,-0.000151,20.046152,0.7831,0.300,4.40907,0.00000
1453.00,4.40842,20.068876,-0.000150,20.046118,0.7831,0.300,4.40842,0.00000
1454.00,4.40786,20.068905,-0.000151,20.046121,0.7832,0.301,4.40786,0.00000
1455.00,4.40799,20.068892,-0.000151,20.046083,0.7832,0.301,4.40799,0.00000
1456.00,4.40902,20.068914,-0.000153,20.046116,0.7832,0.301,4.40902,0.00000
1457.00,4.41037,20.068887,-0.000152,20.046109,0.7833,0.301,4.41037,0.00000
1458.00,4.41053,20.068936,-0.000153,20.046139,0.7834,0.301,4.41053,0.00000
1459.00,4.41085,20.068930,-0.000150,20.046107,0.7834,0.301,4.41085,0.00000
1460.00,4.41078,20.068955,-0.000148,20.046136,0.7835,0.301,4.41078,0.00000
1461.00,4.41072,20.068950,-0.000148,20.046116,0.7836,0.301,4.41072,0.00000
1462.00,4.41025,20.068894,-0.000148,20.046042,0.7837,0.301,4.41025,0.00000
1463.00,4.41011,20.068860,-0.000146,20.045985,0.7838,0.301,4.41011,0.00000
1464.00,4.41016,20.068905,-0.000145,20.046032,0.7839,0.301,4.41016,0.00000
1465.00,4.41093,20.068960,-0.000147,20.046094,0.7841,0.301,4.41093,0.00000
1466.00,4.41119,20.068906,-0.000148,20.046077,0.7842,0.301,4.41119,0.00000
1467.00,4.41174,20.068989,-0.000147,20.046129,0.7844,0.301,4.41174,0.00000
1468.00,4.41203,20.069013,-0.000152,20.046143,0.7845,0.301,4.41203,0.00000
1469.00,4.41203,20.069030,-0.000152,20.046165,0.7847,0.301,4.41203,0.00000
1470.00,4.41214,20.069026,-0.000152,20.046124,0.7849,0.301,4.41214,0.00000
1471.00,4.41240,20.069075,-0.000156,20.046126,0.7851,0.302,4.41240,0.00000
1472.00,4.41209,20.069124,-0.000156,20.046134,0.7853,0.302,4.41209,0.00000
1473.00,4.41145,20.069188,-0.000150,20.046170,0.7855,0.302,4.41145,0.00000
1474.00,4.41182,20.069210,-0.000151,20.046137,0.7858,0.302,4.41182,0.00000
1475.00,4.41152,20.069238,-0.000150,20.046095,0.7860,0.302,4.41152,0.00000
1476.00,4.41092,20.069301,-0.000150,20.046110,0.7862,0.302,4.41092,0.00000
1477.00,4.41187,20.069275,-0.000150,20.046053,0.7864,0.302,4.41187,0.00000
1478.00,4.41328,20.069264,-0.000152,20.046031,0.7867,0.302,4.41328,0.00000
1479.00,4.41388,20.069282,-0.000151,20.046035,0.7869,0.302,4.41388,0.00000
1480.00,4.41470,20.069358,-0.000151,20.046066,0.7871,0.302,4.41470,0.00000
1481.00,4.41484,20.069342,-0.000146,20.046021,0.7874,0.302,4.41484,0.00000
1482.00,4.41459,20.069444,-0.000149,20.046074,0.7876,0.302,4.41459,0.00000
1483.00,4.41430,20.069505,-0.000154,20.046102,0.7879,0.302,4.41430,0.00000
1484.00,4.41372,20.069578,-0.000156,20.046148,0.7881,0.302,4.41372,0.00000
1485.00,4.41360,20.069564,-0.000158,20.046169,0.7884,0.303,4.41360,0.00000
1486.00,4.41341,20.069601,-0.000161,20.046201,0.7886,0.303,4.41341,0.00000
1487.00,4.41322,20.069606,-0.000158,20.046235,0.7889,0.303,4.41322,0.00000
1488.00,4.41212,20.069617,-0.000155,20.046219,0.7891,0.303,4.41212,0.00000
1489.00,4.41186,20.069582,-0.000155,20.046179,0.7893,0.303,4.41186,0.00000
1490.00,4.41115,20.069609,-0.000154,20.046224,0.7895,0.303,4.41115,0.00000
1491.00,4.41114,20.069562,-0.000151,20.046179,0.7897,0.303,4.41114,0.00000
1492.00,4.41110,20.069475,-0.000152,20.046124,0.7900,0.303,4.41110,0.00000
1493.00,4.41178,20.069495,-0.000153,20.046167,0.7902,0.303,4.41178,0.00000
1494.00,4.41220,20.069516,-0.000154,20.046178,0.7904,0.303,4.41220,0.00000
1495.00,4.41231,20.069470,-0.000156,20.046088,0.7906,0.303,4.41231,0.00000
1496.00,4.41259,20.069500,-0.000160,20.046107,0.7908,0.304,4.41259,0.00000
1497.00,4.41250,20.069615,-0.000163,20.046130,0.7910,0.304,4.41250,0.00000
1498.00,4.41175,20.069626,-0.000161,20.046101,0.7913,0.304,4.41175,0.00000
1499.00,4.41164,20.069594,-0.000160,20.046082,0.7915,0.304,4.41164,0.00000
1500.00,4.41229,20.069644,-0.000158,20.046101,0.7918,0.304,4.41229,0.00000
1501.00,4.41292,20.069695,-0.000152,20.046092,0.7920,0.304,4.41292,0.00000
1502.00,4.41259,20.069766,-0.000150,20.046177,0.7922,0.304,4.41259,0.00000
1503.00,4.41324,20.069757,-0.000150,20.046194,0.7925,0.304,4.41324,0.00000
1504.00,4.41276,20.069852,-0.000147,20.046267,0.7927,0.304,4.41276,0.00000
1505.00,4.41251,20.069917,-0.000145,20.046328,0.7930,0.304,4.41251,0.00000
1506.00,4.41160,20.069925,-0.000148,20.046378,0.7932,0.304,4.41160,0.00000
1507.00,4.41196,20.069901,-0.000150,20.046318,0.7935,0.304,4.41196,0.00000
1508.00,4.41173,20.070009,-0.000154,20.046328,0.7937,0.304,4.41173,0.00000
1509.00,4.41241,20.070016,-0.000154,20.046273,0.7939,0.304,4.41241,0.00000
1510.00,4.41251,20.070029,-0.000154,20.046242,0.7942,0.304,4.41251,0.00000
1511.00,4.41301,20.070066,-0.000154,20.046214,0.7944,0.304,4.41301,0.00000
1512.00,4.41264,20.070078,-0.000153,20.046178,0.7946,0.304,4.41264,0.00000
1513.00,4.41294,20.070068,-0.000153,20.046158,0.7949,0.304,4.41294,0.00000
1514.00,4.41272,20.070125,-0.000155,20.046226,0.7951,0.305,4.41272,0.00000
1515.00,4.41217,20.070105,-0.000157,20.046208,0.7954,0.305,4.41217,0.00000
1516.00,4.41193,20.070131,-0.000155,20.046197,0.7956,0.305,4.41193,0.00000
1517.00,4.41270,20.070065,-0.000156,20.046162,0.7958,0.305,4.41270,0.00000
1518.00,4.41189,20.070042,-0.000155,20.046142,0.7960,0.305,4.41189,0.00000
1519.00,4.41204,20.070040,-0.000155,20.046110,0.7962,0.305,4.41204,0.00000
1520.00,4.41199,20.070061,-0.000156,20.046061,0.7964,0.305,4.41199,0.00000
1521.00,4.41193,20.070102,-0.000156,20.046084,0.7966,0.305,4.41193,0.00000
1522.00,4.41152,20.070257,-0.000156,20.046189,0.7969,0.305,4.41152,0.00000
1523.00,4.41257,20.070328,-0.000152,20.046255,0.7971,0.305,4.41257,0.00000
1524.00,4.41259,20.070349,-0.000151,20.046261,0.7972,0.305,4.41259,0.00000
1525.00,4.41347,20.070395,-0.000148,20.046327,0.7974,0.305,4.41347,0.00000
1526.00,4.41407,20.070371,-0.000149,20.046292,0.7976,0.305,4.41407,0.00000
1527.00,4.41408,20.070339,-0.000147,20.046207,0.7978,0.305,4.41408,0.00000
1528.00,4.41362,20.070351,-0.000147,20.046142,0.7979,0.305,4.41362,0.00000
1529.00,4.41311,20.070326,-0.000149,20.046069,0.7981,0.305,4.41311,0.00000
1530.00,4.41231,20.070335,-0.000151,20.046035,0.7983,0.305,4.41231,0.00000
1531.00,4.41175,20.070419,-0.000152,20.046108,0.7984,0.306,4.41175,0.00000
1532.00,4.41177,20.070411,-0.000152,20.046130,0.7986,0.306,4.41177,0.00000
1533.00,4.41196,20.070407,-0.000156,20.046160,0.7987,0.306,4.41196,0.00000
1534.00,4.41181,20.070490,-0.000153,20.046227,0.7989,0.306,4.41181,0.00000
1535.00,4.41197,20.070511,-0.000153,20.046252,0.7990,0.306,4.41197,0.00000
1536.00,4.41212,20.070548,-0.000150,20.046230,0.7992,0.306,4.41212,0.00000
1537.00,4.41206,20.070623,-0.000151,20.046235,0.7993,0.306,4.41206,0.00000
1538.00,4.41229,20.070682,-0.000149,20.046190,0.7995,0.306,4.41229,0.00000
1539.00,4.41231,20.070729,-0.000155,20.046217,0.7997,0.306,4.41231,0.00000
1540.00,4.41229,20.070767,-0.000157,20.046203,0.7998,0.306,4.41229,0.00000
1541.00,4.41221,20.070743,-0.000158,20.046114,0.8000,0.307,4.41221,0.00000
1542.00,4.41191,20.070792,-0.000156,20.046177,0.8001,0.306,4.41191,0.00000
1543.00,4.41125,20.070831,-0.000157,20.046212,0.8002,0.307,4.41125,0.00000
1544.00,4.41161,20.070819,-0.000154,20.046156,0.8003,0.307,4.41161,0.00000
1545.00,4.41163,20.070790,-0.000152,20.046139,0.8003,0.306,4.41163,0.00000
1546.00,4.41086,20.070806,-0.000153,20.046206,0.8004,0.306,4.41086,0.00000
1547.00,4.41020,20.070755,-0.000155,20.046106,0.8005,0.307,4.41020,0.00000
1548.00,4.40970,20.070747,-0.000158,20.046109,0.8006,0.307,4.40970,0.00000
1549.00,4.40917,20.070736,-0.000158,20.046115,0.8007,0.307,4.40917,0.00000
1550.00,4.40896,20.070799,-0.000159,20.046167,0.8008,0.307,4.40896,0.00000
1551.00,4.40981,20.070804,-0.000159,20.046141,0.8008,0.307,4.40981,0.00000
1552.00,4.41078,20.070788,-0.000161,20.046160,0.8009,0.307,4.41078,0.00000
1553.00,4.41180,20.070823,-0.000158,20.046161,0.8009,0.307,4.41180,0.00000
1554.00,4.41244,20.070839,-0.000156,20.046133,0.8009,0.307,4.41244,0.00000
1555.00,4.41288,20.070884,-0.000158,20.046122,0.8010,0.307,4.41288,0.00000
1556.00,4.41330,20.070888,-0.000159,20.046090,0.8010,0.308,4.41330,0.00000
1557.00,4.41277,20.070962,-0.000154,20.046091,0.8010,0.307,4.41277,0.00000
1558.00,4.41205,20.070942,-0.000153,20.046051,0.8010,0.307,4.41205,0.00000
1559.00,4.41219,20.070981,-0.000154,20.046057,0.8011,0.308,4.41219,0.00000
1560.00,4.41180,20.070955,-0.000152,20.046023,0.8010,0.308,4.41180,0.00000
1561.00,4.41082,20.070995,-0.000152,20.046024,0.8010,0.308,4.41082,0.00000
1562.00,4.41098,20.071028,-0.000151,20.046054,0.8010,0.308,4.41098,0.00000
1563.00,4.41143,20.071048,-0.000151,20.046074,0.8010,0.308,4.41143,0.00000
1564.00,4.41048,20.071051,-0.000151,20.046083,0.8010,0.308,4.41048,0.00000
1565.00,4.41042,20.071061,-0.000151,20.046080,0.8010,0.308,4.41042,0.00000
1566.00,4.41119,20.071152,-0.000150,20.046176,0.8010,0.308,4.41119,0.00000
1567.00,4.41152,20.071194,-0.000154,20.046163,0.8011,0.308,4.41152,0.00000
1568.00,4.41187,20.071225,-0.000155,20.046138,0.8011,0.308,4.41187,0.00000
1569.00,4.41231,20.071303,-0.000158,20.046187,0.8012,0.309,4.41231,0.00000
1570.00,4.41175,20.071361,-0.000157,20.046200,0.8012,0.309,4.41175,0.00000
1571.00,4.41119,20.071337,-0.000159,20.046171,0.8013,0.309,4.41119,0.00000
1572.00,4.41099,20.071296,-0.000160,20.046179,0.8014,0.309,4.41099,0.00000
1573.00,4.41092,20.071291,-0.000159,20.046183,0.8014,0.309,4.41092,0.00000
1574.00,4.41153,20.071254,-0.000156,20.046144,0.8015,0.309,4.41153,0.00000
1575.00,4.41261,20.071218,-0.000153,20.046113,0.8015,0.309,4.41261,0.00000
1576.00,4.41359,20.071227,-0.000153,20.046123,0.8016,0.309,4.41359,0.00000
1577.00,4.41398,20.071282,-0.000149,20.046127,0.8017,0.309,4.41398,0.00000
1578.00,4.41419,20.071376,-0.000149,20.046197,0.8018,0.309,4.41419,0.00000
1579.00,4.41372,20.071461,-0.000151,20.046243,0.8019,0.309,4.41372,0.00000
1580.00,4.41286,20.071554,-0.000154,20.046301,0.8020,0.309,4.41286,0.00000
1581.00,4.41221,20.071581,-0.000153,20.046305,0.8021,0.309,4.41221,0.00000
@9,2.2000,4.4, 1580.083 
1582.00,4.41227,20.071624,-0.000156,20.046323,0.8022,0.309,4.41227,0.00000
1583.00,4.41244,20.071599,-0.000154,20.046299,0.8024,0.309,4.41244,0.00000
1584.00,4.41260,20.071606,-0.000151,20.046279,0.8025,0.309,4.41260,0.00000
1585.00,4.41280,20.071630,-0.000152,20.046294,0.8026,0.309,4.41280,0.00000
1586.00,4.41184,20.071687,-0.000150,20.046311,0.8028,0.309,4.41184,0.00000
1587.00,4.40988,20.071679,-0.000148,20.046328,0.8029,0.309,4.40988,0.00000
1588.00,4.40674,20.071686,-0.000152,20.046327,0.8031,0.310,4.40674,0.00000
1589.00,4.40401,20.071694,-0.000150,20.046308,0.8033,0.310,4.40401,0.00000
1590.00,4.40100,20.071621,-0.000148,20.046188,0.8034,0.310,4.40100,0.00000
1591.00,4.39879,20.071608,-0.000152,20.046156,0.8036,0.310,4.39879,0.00000
1592.00,4.39764,20.071657,-0.000156,20.046121,0.8037,0.310,4.39764,0.00000
1593.00,4.39707,20.071652,-0.000156,20.046078,0.8039,0.310,4.39707,0.00000
1594.00,4.39542,20.071680,-0.000156,20.046109,0.8040,0.310,4.39542,0.00000
1595.00,4.39538,20.071739,-0.000157,20.046183,0.8042,0.310,4.39538,0.00000
1596.00,4.39380,20.071692,-0.000153,20.046140,0.8044,0.310,4.39380,0.00000
1597.00,4.39221,20.071673,-0.000150,20.046125,0.8045,0.310,4.39221,0.00000
1598.00,4.39166,20.071715,-0.000148,20.046116,0.8047,0.310,4.39166,0.00000
1599.00,4.39199,20.071716,-0.000149,20.046123,0.8049,0.310,4.39199,0.00000
1600.00,4.39082,20.071732,-0.000148,20.046144,0.8050,0.310,4.39082,0.00000
1601.00,4.39061,20.071833,-0.000150,20.046224,0.8052,0.310,4.39061,0.00000
1602.00,4.39075,20.071861,-0.000149,20.046249,0.8054,0.310,4.39075,0.00000
1603.00,4.39075,20.071852,-0.000150,20.046250,0.8055,0.310,4.39075,0.00000
1604.00,4.39136,20.071842,-0.000152,20.046204,0.8056,0.311,4.39136,0.00000
1605.00,4.39226,20.071870,-0.000152,20.046181,0.8058,0.311,4.39226,0.00000
1606.00,4.39247,20.071873,-0.000153,20.046152,0.8059,0.311,4.39247,0.00000
1607.00,4.39255,20.071867,-0.000153,20.046107,0.8060,0.311,4.39255,0.00000
1608.00,4.39262,20.071947,-0.000155,20.046188,0.8061,0.311,4.39262,0.00000
1609.00,4.39286,20.071969,-0.000155,20.046193,0.8062,0.311,4.39286,0.00000
1610.00,4.39355,20.071954,-0.000158,20.046160,0.8064,0.311,4.39355,0.00000
1611.00,4.39552,20.071933,-0.000157,20.046120,0.8065,0.311,4.39552,0.00000
1612.00,4.39678,20.071957,-0.000157,20.046148,0.8067,0.311,4.39678,0.00000
1613.00,4.39800,20.071947,-0.000156,20.046120,0.8068,0.311,4.39800,0.00000
1614.00,4.39804,20.072065,-0.000155,20.046210,0.8070,0.311,4.39804,0.00000
1615.00,4.39767,20.072071,-0.000151,20.046215,0.8071,0.311,4.39767,0.00000
1616.00,4.39713,20.072061,-0.000152,20.046209,0.8073,0.311,4.39713,0.00000
1617.00,4.39690,20.072054,-0.000153,20.046155,0.8074,0.311,4.39690,0.00000
1618.00,4.39635,20.072080,-0.000153,20.046139,0.8076,0.311,4.39635,0.00000
1619.00,4.39686,20.072012,-0.000155,20.046070,0.8078,0.312,4.39686,0.00000
1620.00,4.39734,20.072069,-0.000159,20.046094,0.8079,0.312,4.39734,0.00000
1621.00,4.39788,20.072131,-0.000157,20.046148,0.8081,0.312,4.39788,0.00000
1622.00,4.39850,20.072135,-0.000157,20.046137,0.8083,0.312,4.39850,0.00000
1623.00,4.39926,20.072138,-0.000153,20.046088,0.8085,0.312,4.39926,0.00000
1624.00,4.39941,20.072169,-0.000148,20.046038,0.8086,0.312,4.39941,0.00000
1625.00,4.39907,20.072197,-0.000146,20.046042,0.8088,0.312,4.39907,0.00000
1626.00,4.39876,20.072192,-0.000147,20.045992,0.8090,0.312,4.39876,0.00000
1627.00,4.39845,20.072205,-0.000146,20.046031,0.8092,0.312,4.39845,0.00000
1628.00,4.39853,20.072210,-0.000146,20.046073,0.8093,0.312,4.39853,0.00000
1629.00,4.39835,20.072218,-0.000150,20.046158,0.8095,0.312,4.39835,0.00000
1630.00,4.39917,20.072254,-0.000151,20.046187,0.8097,0.312,4.39917,0.00000
1631.00,4.39991,20.072327,-0.000152,20.046226,0.8098,0.312,4.39991,0.00000
1632.00,4.40065,20.072417,-0.000151,20.046257,0.8100,0.312,4.40065,0.00000
1633.00,4.40046,20.072444,-0.000155,20.046242,0.8101,0.312,4.40046,0.00000
1634.00,4.40085,20.072494,-0.000154,20.046194,0.8102,0.313,4.40085,0.00000
1635.00,4.40071,20.072564,-0.000152,20.046250,0.8104,0.313,4.40071,0.00000
1636.00,4.39979,20.072577,-0.000153,20.046266,0.8105,0.313,4.39979,0.00000
1637.00,4.39891,20.072617,-0.000154,20.046276,0.8106,0.313,4.39891,0.00000
1638.00,4.39911,20.072613,-0.000151,20.046277,0.8108,0.313,4.39911,0.00000
1639.00,4.39963,20.072631,-0.000150,20.046319,0.8109,0.313,4.39963,0.00000
1640.00,4.40071,20.072634,-0.000152,20.046280,0.8110,0.313,4.40071,0.00000
1641.00,4.40247,20.072708,-0.000149,20.046266,0.8112,0.313,4.40247,0.00000
1642.00,4.40396,20.072748,-0.000150,20.046305,0.8114,0.313,4.40396,0.00000
1643.00,4.40468,20.072801,-0.000154,20.046303,0.8116,0.313,4.40468,0.00000
1644.00,4.40477,20.072831,-0.000152,20.046284,0.8118,0.313,4.40477,0.00000
1645.00,4.40394,20.072846,-0.000149,20.046271,0.8119,0.313,4.40394,0.00000
1646.00,4.40343,20.072871,-0.000149,20.046313,0.8121,0.313,4.40343,0.00000
1647.00,4.40304,20.072876,-0.000150,20.046304,0.8123,0.313,4.40304,0.00000
1648.00,4.40267,20.072903,-0.000148,20.046298,0.8124,0.313,4.40267,0.00000
1649.00,4.40254,20.072942,-0.000148,20.046344,0.8126,0.313,4.40254,0.00000
1650.00,4.40376,20.072956,-0.000151,20.046346,0.8128,0.313,4.40376,0.00000
1651.00,4.40446,20.072947,-0.000153,20.046287,0.8129,0.313,4.40446,0.00000
1652.00,4.40488,20.072981,-0.000152,20.046302,0.8131,0.313,4.40488,0.00000
1653.00,4.40558,20.073028,-0.000153,20.046334,0.8133,0.314,4.40558,0.00000
1654.00,4.40630,20.072991,-0.000157,20.046279,0.8134,0.314,4.40630,0.00000
1655.00,4.40585,20.073049,-0.000157,20.046313,0.8136,0.314,4.40585,0.00000
1656.00,4.40586,20.073093,-0.000156,20.046380,0.8137,0.314,4.40586,0.00000
1657.00,4.40579,20.073124,-0.000159,20.046353,0.8138,0.314,4.40579,0.00000
1658.00,4.40523,20.073148,-0.000157,20.046371,0.8139,0.314,4.40523,0.00000
1659.00,4.40490,20.073182,-0.000153,20.046388,0.8140,0.314,4.40490,0.00000
1660.00,4.40557,20.073140,-0.000150,20.046336,0.8141,0.314,4.40557,0.00000
1661.00,4.40501,20.073192,-0.000147,20.046337,0.8142,0.314,4.40501,0.00000
1662.00,4.40521,20.073160,-0.000145,20.046300,0.8143,0.314,4.40521,0.00000
1663.00,4.40529,20.073156,-0.000147,20.046246,0.8144,0.314,4.40529,0.00000
1664.00,4.40511,20.073219,-0.000147,20.046246,0.8145,0.314,4.40511,0.00000
1665.00,4.40412,20.073251,-0.000148,20.046234,0.8145,0.314,4.40412,0.00000
1666.00,4.40415,20.073185,-0.000150,20.046125,0.8146,0.314,4.40415,0.00000
1667.00,4.40439,20.073223,-0.000150,20.046140,0.8147,0.314,4.40439,0.00000
1668.00,4.40449,20.073299,-0.000146,20.046210,0.8148,0.314,4.40449,0.00000
1669.00,4.40485,20.073271,-0.000146,20.046174,0.8148,0.314,4.40485,0.00000
1670.00,4.40529,20.073316,-0.000151,20.046216,0.8149,0.315,4.40529,0.00000
1671.00,4.40526,20.073356,-0.000151,20.046244,0.8150,0.315,4.40526,0.00000
1672.00,4.40438,20.073415,-0.000152,20.046268,0.8150,0.315,4.40438,0.00000
1673.00,4.40461,20.073335,-0.000155,20.046203,0.8150,0.315,4.40461,0.00000
1674.00,4.40449,20.073379,-0.000158,20.046274,0.8150,0.315,4.40449,0.00000
1675.00,4.40473,20.073388,-0.000156,20.046265,0.8151,0.315,4.40473,0.00000
1676.00,4.40481,20.073454,-0.000155,20.046374,0.8152,0.315,4.40481,0.00000
1677.00,4.40449,20.073456,-0.000153,20.046410,0.8153,0.315,4.40449,0.00000
1678.00,4.40372,20.073542,-0.000153,20.046426,0.8154,0.315,4.40372,0.00000
1679.00,4.40348,20.073529,-0.000150,20.046357,0.8155,0.315,4.40348,0.00000
1680.00,4.40246,20.073529,-0.000149,20.046348,0.8155,0.315,4.40246,0.00000
1681.00,4.40299,20.073537,-0.000155,20.046284,0.8156,0.316,4.40299,0.00000
1682.00,4.40415,20.073518,-0.000154,20.046228,0.8157,0.316,4.40415,0.00000
1683.00,4.40550,20.073557,-0.000154,20.046312,0.8158,0.316,4.40550,0.00000
1684.00,4.40529,20.073600,-0.000154,20.046330,0.8159,0.316,4.40529,0.00000
1685.00,4.40577,20.073608,-0.000152,20.046290,0.8160,0.316,4.40577,0.00000
1686.00,4.40602,20.073622,-0.000147,20.046260,0.8162,0.316,4.40602,0.00000
1687.00,4.40563,20.073653,-0.000149,20.046238,0.8163,0.316,4.40563,0.00000
1688.00,4.40459,20.073692,-0.000149,20.046213,0.8164,0.316,4.40459,0.00000
1689.00,4.40534,20.073759,-0.000151,20.046209,0.8165,0.316,4.40534,0.00000
1690.00,4.40592,20.073824,-0.000154,20.046238,0.8167,0.316,4.40592,0.00000
1691.00,4.40515,20.073814,-0.000155,20.046211,0.8168,0.316,4.40515,0.00000
1692.00,4.40493,20.073839,-0.000157,20.046201,0.8169,0.316,4.40493,0.00000
1693.00,4.40514,20.073813,-0.000158,20.046143,0.8170,0.316,4.40514,0.00000
1694.00,4.40531,20.073830,-0.000159,20.046122,0.8171,0.317,4.40531,0.00000
1695.00,4.40491,20.073908,-0.000160,20.046179,0.8172,0.317,4.40491,0.00000
1696.00,4.40538,20.073965,-0.000159,20.046220,0.8174,0.317,4.40538,0.00000
1697.00,4.40587,20.073987,-0.000152,20.046227,0.8175,0.317,4.40587,0.00000
1698.00,4.40548,20.074025,-0.000152,20.046249,0.8176,0.317,4.40548,0.00000
1699.00,4.40486,20.073987,-0.000151,20.046239,0.8177,0.317,4.40486,0.00000
1700.00,4.40477,20.073913,-0.000152,20.046158,0.8178,0.317,4.40477,0.00000
1701.00,4.40422,20.073909,-0.000151,20.046145,0.8179,0.317,4.40422,0.00000
1702.00,4.40445,20.073912,-0.000153,20.046182,0.8180,0.317,4.40445,0.00000
1703.00,4.40471,20.073931,-0.000157,20.046211,0.8180,0.317,4.40471,0.00000
1704.00,4.40506,20.073943,-0.000157,20.046209,0.8181,0.317,4.40506,0.00000
1705.00,4.40491,20.073916,-0.000155,20.046150,0.8182,0.317,4.40491,0.00000
1706.00,4.40566,20.073925,-0.000155,20.046083,0.8183,0.317,4.40566,0.00000
1707.00,4.40539,20.073979,-0.000156,20.046037,0.8183,0.317,4.40539,0.00000
1708.00,4.40581,20.074039,-0.000152,20.046046,0.8184,0.317,4.40581,0.00000
1709.00,4.40560,20.074047,-0.000152,20.046017,0.8184,0.317,4.40560,0.00000
1710.00,4.40643,20.074128,-0.000154,20.046062,0.8184,0.318,4.40643,0.00000
1711.00,4.40668,20.074083,-0.000156,20.046082,0.8185,0.318,4.40668,0.00000
1712.00,4.40695,20.074081,-0.000157,20.046079,0.8185,0.318,4.40695,0.00000
1713.00,4.40666,20.074049,-0.000157,20.046006,0.8185,0.318,4.40666,0.00000
1714.00,4.40641,20.074091,-0.000157,20.046053,0.8185,0.318,4.40641,0.00000
1715.00,4.40667,20.074086,-0.000152,20.046087,0.8185,0.318,4.40667,0.00000
1716.00,4.40675,20.074143,-0.000150,20.046115,0.8185,0.318,4.40675,0.00000
1717.00,4.40679,20.074142,-0.000146,20.046109,0.8185,0.318,4.40679,0.00000
1718.00,4.40750,20.074048,-0.000150,20.046058,0.8186,0.318,4.40750,0.00000
1719.00,4.40753,20.074050,-0.000151,20.046023,0.8186,0.318,4.40753,0.00000
1720.00,4.40640,20.074065,-0.000151,20.045986,0.8186,0.318,4.40640,0.00000
1721.00,4.40538,20.074110,-0.000154,20.046056,0.8186,0.318,4.40538,0.00000
1722.00,4.40551,20.074164,-0.000157,20.046126,0.8186,0.318,4.40551,0.00000
1723.00,4.40551,20.074276,-0.000155,20.046199,0.8187,0.318,4.40551,0.00000
1724.00,4.40612,20.074307,-0.000157,20.046231,0.8187,0.319,4.40612,0.00000
1725.00,4.40682,20.074324,-0.000157,20.046237,0.8188,0.319,4.40682,0.00000
1726.00,4.40712,20.074335,-0.000155,20.046174,0.8188,0.319,4.40712,0.00000
1727.00,4.40681,20.074302,-0.000155,20.046109,0.8187,0.319,4.40681,0.00000
1728.00,4.40579,20.074331,-0.000152,20.046103,0.8187,0.319,4.40579,0.00000
1729.00,4.40551,20.074355,-0.000151,20.046126,0.8187,0.319,4.40551,0.00000
1730.00,4.40547,20.074336,-0.000157,20.046111,0.8187,0.319,4.40547,0.00000
1731.00,4.40605,20.074365,-0.000156,20.046098,0.8187,0.319,4.40605,0.00000
1732.00,4.40643,20.074416,-0.000154,20.046133,0.8187,0.319,4.40643,0.00000
1733.00,4.40686,20.074467,-0.000156,20.046183,0.8187,0.319,4.40686,0.00000
1734.00,4.40639,20.074560,-0.000155,20.046263,0.8187,0.319,4.40639,0.00000
1735.00,4.40593,20.074662,-0.000151,20.046331,0.8187,0.319,4.40593,0.00000
1736.00,4.40556,20.074636,-0.000152,20.046328,0.8187,0.319,4.40556,0.00000
1737.00,4.40517,20.074621,-0.000152,20.046265,0.8188,0.319,4.40517,0.00000
1738.00,4.40542,20.074630,-0.000153,20.046215,0.8188,0.319,4.40542,0.00000
1739.00,4.40610,20.074633,-0.000153,20.046155,0.8188,0.320,4.40610,0.00000
1740.00,4.40586,20.074649,-0.000153,20.046145,0.8188,0.320,4.40586,0.00000
1741.00,4.40568,20.074712,-0.000153,20.046182,0.8188,0.320,4.40568,0.00000
1742.00,4.40551,20.074788,-0.000152,20.046250,0.8189,0.320,4.40551,0.00000
1743.00,4.40515,20.074798,-0.000147,20.046288,0.8189,0.320,4.40515,0.00000
1744.00,4.40485,20.074863,-0.000146,20.046314,0.8189,0.320,4.40485,0.00000
1745.00,4.40603,20.074877,-0.000149,20.046299,0.8190,0.320,4.40603,0.00000
1746.00,4.40607,20.074967,-0.000149,20.046395,0.8190,0.320,4.40607,0.00000
1747.00,4.40593,20.074976,-0.000150,20.046397,0.8190,0.320,4.40593,0.00000
1748.00,4.40540,20.074978,-0.000152,20.046380,0.8191,0.320,4.40540,0.00000
1749.00,4.40458,20.074886,-0.000155,20.046290,0.8191,0.320,4.40458,0.00000
1750.00,4.40374,20.074921,-0.000151,20.046332,0.8191,0.320,4.40374,0.00000
1751.00,4.40370,20.074885,-0.000150,20.046283,0.8192,0.320,4.40370,0.00000
1752.00,4.40389,20.074893,-0.000152,20.046294,0.8192,0.320,4.40389,0.00000
1753.00,4.40489,20.074841,-0.000152,20.046193,0.8193,0.320,4.40489,0.00000
1754.00,4.40614,20.074869,-0.000151,20.046199,0.8193,0.320,4.40614,0.00000
1755.00,4.40649,20.074860,-0.000152,20.046135,0.8194,0.321,4.40649,0.00000
1756.00,4.40665,20.074820,-0.000156,20.046066,0.8194,0.321,4.40665,0.00000
1757.00,4.40620,20.074828,-0.000155,20.046000,0.8194,0.321,4.40620,0.00000
1758.00,4.40564,20.074939,-0.000155,20.046059,0.8195,0.321,4.40564,0.00000
1759.00,4.40566,20.074964,-0.000151,20.046046,0.8195,0.321,4.40566,0.00000
1760.00,4.40642,20.075003,-0.000151,20.046098,0.8195,0.321,4.40642,0.00000
1761.00,4.40643,20.075057,-0.000150,20.046101,0.8194,0.321,4.40643,0.00000
1762.00,4.40699,20.075130,-0.000144,20.046126,0.8194,0.321,4.40699,0.00000
1763.00,4.40693,20.075132,-0.000143,20.046166,0.8194,0.321,4.40693,0.00000
1764.00,4.40589,20.075181,-0.000144,20.046227,0.8194,0.321,4.40589,0.00000
1765.00,4.40437,20.075132,-0.000143,20.046130,0.8194,0.321,4.40437,0.00000
1766.00,4.40352,20.075141,-0.000148,20.046138,0.8194,0.321,4.40352,0.00000
1767.00,4.40376,20.075124,-0.000154,20.046103,0.8194,0.321,4.40376,0.00000
1768.00,4.40467,20.075214,-0.000156,20.046144,0.8194,0.321,4.40467,0.00000
1769.00,4.40540,20.075203,-0.000162,20.046098,0.8195,0.322,4.40540,0.00000
1770.00,4.40634,20.075297,-0.000163,20.046129,0.8195,0.322,4.40634,0.00000
1771.00,4.40781,20.075333,-0.000158,20.046129,0.8196,0.322,4.40781,0.00000
1772.00,4.40818,20.075390,-0.000158,20.046221,0.8196,0.322,4.40818,0.00000
1773.00,4.40719,20.075342,-0.000158,20.046165,0.8197,0.322,4.40719,0.00000
1774.00,4.40748,20.075371,-0.000153,20.046198,0.8197,0.322,4.40748,0.00000
1775.00,4.40745,20.075370,-0.000155,20.046201,0.8197,0.322,4.40745,0.00000
1776.00,4.40743,20.075403,-0.000155,20.046213,0.8197,0.322,4.40743,0.00000
1777.00,4.40702,20.075446,-0.000158,20.046201,0.8198,0.322,4.40702,0.00000
1778.00,4.40743,20.075517,-0.000158,20.046228,0.8198,0.322,4.40743,0.00000
1779.00,4.40679,20.075541,-0.000160,20.046186,0.8198,0.322,4.40679,0.00000
1780.00,4.40637,20.075564,-0.000159,20.046197,0.8199,0.322,4.40637,0.00000
1781.00,4.40602,20.075576,-0.000158,20.046156,0.8199,0.322,4.40602,0.00000
@10,2.2000,4.4, 1780.045 
1782.00,4.40562,20.075550,-0.000161,20.046087,0.8200,0.323,4.40562,0.00000
1783.00,4.40615,20.075514,-0.000163,20.046048,0.8201,0.323,4.40615,0.00000
1784.00,4.40661,20.075553,-0.000167,20.046072,0.8202,0.323,4.40661,0.00000
1785.00,4.40727,20.075612,-0.000166,20.046118,0.8203,0.323,4.40727,0.00000
1786.00,4.40722,20.075572,-0.000165,20.046097,0.8203,0.323,4.40722,0.00000
1787.00,4.40745,20.075565,-0.000159,20.046124,0.8204,0.323,4.40745,0.00000
1788.00,4.40667,20.075526,-0.000157,20.046100,0.8204,0.323,4.40667,0.00000
1789.00,4.40464,20.075497,-0.000154,20.046086,0.8205,0.323,4.40464,0.00000
1790.00,4.40224,20.075506,-0.000152,20.046033,0.8205,0.323,4.40224,0.00000
1791.00,4.39916,20.075585,-0.000154,20.046074,0.8206,0.323,4.39916,0.00000
1792.00,4.39705,20.075623,-0.000159,20.046068,0.8207,0.323,4.39705,0.00000
1793.00,4.39417,20.075730,-0.000161,20.046115,0.8207,0.323,4.39417,0.00000
1794.00,4.39291,20.075805,-0.000160,20.046207,0.8208,0.323,4.39291,0.00000
1795.00,4.39275,20.075748,-0.000164,20.046181,0.8209,0.324,4.39275,0.00000
1796.00,4.39331,20.075785,-0.000164,20.046187,0.8210,0.324,4.39331,0.00000
1797.00,4.39274,20.075781,-0.000159,20.046187,0.8210,0.324,4.39274,0.00000
1798.00,4.39298,20.075815,-0.000156,20.046209,0.8211,0.324,4.39298,0.00000
1799.00,4.39262,20.075786,-0.000156,20.046110,0.8212,0.324,4.39262,0.00000
1800.00,4.39080,20.075869,-0.000155,20.046134,0.8213,0.324,4.39080,0.00000
1801.00,4.38893,20.075822,-0.000155,20.046107,0.8214,0.324,4.38893,0.00000
1802.00,4.38884,20.075906,-0.000153,20.046141,0.8215,0.324,4.38884,0.00000
1803.00,4.38851,20.075902,-0.000153,20.046123,0.8216,0.324,4.38851,0.00000
1804.00,4.38860,20.075976,-0.000153,20.046147,0.8217,0.324,4.38860,0.00000
1805.00,4.38928,20.076022,-0.000151,20.046144,0.8217,0.324,4.38928,0.00000
1806.00,4.39070,20.076091,-0.000150,20.046186,0.8218,0.324,4.39070,0.00000
1807.00,4.39111,20.076062,-0.000151,20.046173,0.8219,0.324,4.39111,0.00000
1808.00,4.39195,20.076088,-0.000153,20.046164,0.8220,0.324,4.39195,0.00000
1809.00,4.39256,20.076050,-0.000154,20.046157,0.8220,0.324,4.39256,0.00000
1810.00,4.39291,20.076053,-0.000155,20.046201,0.8221,0.324,4.39291,0.00000
1811.00,4.39261,20.076092,-0.000155,20.046210,0.8222,0.324,4.39261,0.00000
1812.00,4.39127,20.076118,-0.000154,20.046195,0.8223,0.324,4.39127,0.00000
1813.00,4.39031,20.076140,-0.000155,20.046202,0.8223,0.325,4.39031,0.00000
1814.00,4.39049,20.076150,-0.000152,20.046209,0.8224,0.325,4.39049,0.00000
1815.00,4.39070,20.076172,-0.000153,20.046214,0.8225,0.325,4.39070,0.00000
1816.00,4.39281,20.076135,-0.000155,20.046104,0.8226,0.325,4.39281,0.00000
1817.00,4.39509,20.076116,-0.000154,20.046082,0.8226,0.325,4.39509,0.00000
1818.00,4.39588,20.076101,-0.000151,20.046056,0.8227,0.325,4.39588,0.00000
1819.00,4.39580,20.076193,-0.000152,20.046063,0.8228,0.325,4.39580,0.00000
1820.00,4.39629,20.076134,-0.000150,20.046000,0.8228,0.325,4.39629,0.00000
1821.00,4.39512,20.076179,-0.000150,20.046091,0.8229,0.325,4.39512,0.00000
1822.00,4.39486,20.076216,-0.000153,20.046093,0.8229,0.325,4.39486,0.00000
1823.00,4.39553,20.076318,-0.000155,20.046138,0.8230,0.325,4.39553,0.00000
1824.00,4.39614,20.076332,-0.000157,20.046131,0.8230,0.325,4.39614,0.00000
1825.00,4.39625,20.076395,-0.000157,20.046142,0.8231,0.325,4.39625,0.00000
1826.00,4.39610,20.076474,-0.000155,20.046160,0.8232,0.325,4.39610,0.00000
1827.00,4.39545,20.076490,-0.000152,20.046173,0.8232,0.325,4.39545,0.00000
1828.00,4.39442,20.076470,-0.000151,20.046157,0.8233,0.325,4.39442,0.00000
1829.00,4.39477,20.076506,-0.000152,20.046158,0.8233,0.325,4.39477,0.00000
1830.00,4.39523,20.076476,-0.000150,20.046121,0.8234,0.325,4.39523,0.00000
1831.00,4.39523,20.076453,-0.000146,20.046119,0.8235,0.325,4.39523,0.00000
1832.00,4.39531,20.076487,-0.000151,20.046122,0.8236,0.325,4.39531,0.00000
1833.00,4.39587,20.076415,-0.000153,20.046029,0.8236,0.325,4.39587,0.00000
1834.00,4.39599,20.076346,-0.000153,20.045967,0.8237,0.326,4.39599,0.00000
1835.00,4.39587,20.076387,-0.000156,20.046029,0.8238,0.326,4.39587,0.00000
1836.00,4.39584,20.076406,-0.000160,20.046060,0.8238,0.326,4.39584,0.00000
1837.00,4.39553,20.076368,-0.000157,20.046055,0.8239,0.326,4.39553,0.00000
1838.00,4.39676,20.076457,-0.000154,20.046108,0.8240,0.326,4.39676,0.00000
1839.00,4.39712,20.076534,-0.000143,20.046239,0.8241,0.325,4.39712,0.00000
1840.00,4.39655,20.076552,-0.000137,20.046255,0.8242,0.325,4.39655,0.00000
1841.00,4.39693,20.076576,-0.000139,20.046208,0.8243,0.325,4.39693,0.00000
1842.00,4.39814,20.076657,-0.000138,20.046223,0.8244,0.325,4.39814,0.00000
1843.00,4.39761,20.076618,-0.000139,20.046258,0.8245,0.325,4.39761,0.00000
1844.00,4.39713,20.076595,-0.000150,20.046177,0.8245,0.326,4.39713,0.00000
1845.00,4.39741,20.076652,-0.000157,20.046149,0.8246,0.326,4.39741,0.00000
1846.00,4.39796,20.076660,-0.000157,20.046141,0.8246,0.326,4.39796,0.00000
1847.00,4.39855,20.076670,-0.000158,20.046134,0.8247,0.326,4.39855,0.00000
1848.00,4.39896,20.076704,-0.000159,20.046093,0.8248,0.327,4.39896,0.00000
1849.00,4.39854,20.076755,-0.000163,20.046106,0.8248,0.327,4.39854,0.00000
1850.00,4.39958,20.076743,-0.000161,20.046076,0.8249,0.327,4.39958,0.00000
1851.00,4.40026,20.076736,-0.000161,20.046050,0.8250,0.327,4.40026,0.00000
1852.00,4.39977,20.076772,-0.000163,20.046082,0.8251,0.327,4.39977,0.00000
1853.00,4.39985,20.076777,-0.000164,20.046034,0.8252,0.327,4.39985,0.00000
1854.00,4.40013,20.076844,-0.000160,20.046090,0.8253,0.327,4.40013,0.00000
1855.00,4.39918,20.076847,-0.000160,20.046069,0.8254,0.327,4.39918,0.00000
1856.00,4.39791,20.076863,-0.000158,20.046090,0.8255,0.327,4.39791,0.00000
1857.00,4.39743,20.076945,-0.000155,20.046114,0.8255,0.327,4.39743,0.00000
1858.00,4.39722,20.077034,-0.000151,20.046213,0.8256,0.327,4.39722,0.00000
1859.00,4.39849,20.077026,-0.000150,20.046142,0.8256,0.327,4.39849,0.00000
1860.00,4.39944,20.077061,-0.000151,20.046156,0.8257,0.327,4.39944,0.00000
1861.00,4.40064,20.077117,-0.000152,20.046161,0.8257,0.327,4.40064,0.00000
1862.00,4.40120,20.077057,-0.000155,20.046097,0.8258,0.328,4.40120,0.00000
1863.00,4.40142,20.077039,-0.000160,20.046056,0.8258,0.328,4.40142,0.00000
1864.00,4.40016,20.077014,-0.000161,20.046070,0.8258,0.328,4.40016,0.00000
1865.00,4.39981,20.077100,-0.000158,20.046201,0.8258,0.328,4.39981,0.00000
1866.00,4.39933,20.077066,-0.000156,20.046199,0.8258,0.328,4.39933,0.00000
1867.00,4.40001,20.077055,-0.000153,20.046189,0.8259,0.328,4.40001,0.00000
1868.00,4.40007,20.077059,-0.000149,20.046161,0.8259,0.328,4.40007,0.00000
1869.00,4.40052,20.077137,-0.000147,20.046168,0.8259,0.327,4.40052,0.00000
1870.00,4.40014,20.077150,-0.000151,20.046110,0.8259,0.328,4.40014,0.00000
1871.00,4.39883,20.077216,-0.000152,20.046146,0.8258,0.328,4.39883,0.00000
1872.00,4.39753,20.077233,-0.000153,20.046180,0.8258,0.328,4.39753,0.00000
1873.00,4.39670,20.077273,-0.000154,20.046244,0.8258,0.328,4.39670,0.00000
1874.00,4.39678,20.077231,-0.000153,20.046217,0.8258,0.328,4.39678,0.00000
1875.00,4.39733,20.077216,-0.000149,20.046201,0.8258,0.328,4.39733,0.00000
1876.00,4.39903,20.077232,-0.000147,20.046192,0.8258,0.328,4.39903,0.00000
1877.00,4.39957,20.077302,-0.000148,20.046209,0.8258,0.328,4.39957,0.00000
1878.00,4.40020,20.077355,-0.000147,20.046220,0.8257,0.328,4.40020,0.00000
1879.00,4.40069,20.077393,-0.000145,20.046229,0.8257,0.328,4.40069,0.00000
1880.00,4.40069,20.077417,-0.000149,20.046231,0.8257,0.328,4.40069,0.00000
1881.00,4.39998,20.077418,-0.000151,20.046181,0.8256,0.328,4.39998,0.00000
1882.00,4.40028,20.077433,-0.000150,20.046175,0.8256,0.328,4.40028,0.00000
1883.00,4.40019,20.077453,-0.000149,20.046191,0.8255,0.328,4.40019,0.00000
1884.00,4.39967,20.077451,-0.000154,20.046133,0.8254,0.329,4.39967,0.00000
1885.00,4.39911,20.077556,-0.000153,20.046142,0.8254,0.329,4.39911,0.00000
1886.00,4.40011,20.077571,-0.000155,20.046137,0.8253,0.329,4.40011,0.00000
1887.00,4.39981,20.077632,-0.000157,20.046157,0.8252,0.329,4.39981,0.00000
1888.00,4.40024,20.077648,-0.000157,20.046093,0.8252,0.329,4.40024,0.00000
1889.00,4.40010,20.077739,-0.000153,20.046182,0.8251,0.329,4.40010,0.00000
1890.00,4.40092,20.077743,-0.000152,20.046218,0.8251,0.329,4.40092,0.00000
1891.00,4.40045,20.077805,-0.000154,20.046206,0.8250,0.329,4.40045,0.00000
1892.00,4.40085,20.077856,-0.000150,20.046175,0.8250,0.329,4.40085,0.00000
1893.00,4.40090,20.077846,-0.000152,20.046195,0.8250,0.329,4.40090,0.00000
1894.00,4.40120,20.077831,-0.000152,20.046174,0.8249,0.329,4.40120,0.00000
1895.00,4.40108,20.077816,-0.000154,20.046109,0.8249,0.329,4.40108,0.00000
1896.00,4.40098,20.077850,-0.000149,20.046153,0.8248,0.329,4.40098,0.00000
1897.00,4.40036,20.077799,-0.000152,20.046093,0.8248,0.329,4.40036,0.00000
1898.00,4.39992,20.077905,-0.000153,20.046126,0.8247,0.330,4.39992,0.00000
1899.00,4.39951,20.077909,-0.000150,20.046060,0.8247,0.329,4.39951,0.00000
1900.00,4.39945,20.077899,-0.000151,20.046048,0.8246,0.330,4.39945,0.00000
1901.00,4.39949,20.077906,-0.000152,20.046045,0.8246,0.330,4.39949,0.00000
1902.00,4.39987,20.077933,-0.000150,20.046124,0.8246,0.330,4.39987,0.00000
1903.00,4.40024,20.077907,-0.000148,20.046098,0.8245,0.330,4.40024,0.00000
1904.00,4.40039,20.077973,-0.000147,20.046201,0.8245,0.330,4.40039,0.00000
1905.00,4.39994,20.078005,-0.000146,20.046232,0.8245,0.330,4.39994,0.00000
1906.00,4.40046,20.078060,-0.000146,20.046264,0.8244,0.330,4.40046,0.00000
1907.00,4.40020,20.078128,-0.000145,20.046261,0.8244,0.330,4.40020,0.00000
1908.00,4.39970,20.078101,-0.000146,20.046219,0.8244,0.330,4.39970,0.00000
1909.00,4.39923,20.078101,-0.000146,20.046191,0.8243,0.330,4.39923,0.00000
1910.00,4.39925,20.078096,-0.000146,20.046154,0.8243,0.330,4.39925,0.00000
1911.00,4.39836,20.078081,-0.000145,20.046129,0.8243,0.330,4.39836,0.00000
1912.00,4.39839,20.078087,-0.000146,20.046116,0.8243,0.330,4.39839,0.00000
1913.00,4.39802,20.078133,-0.000145,20.046200,0.8243,0.330,4.39802,0.00000
1914.00,4.39854,20.078174,-0.000144,20.046203,0.8243,0.330,4.39854,0.00000
1915.00,4.39807,20.078183,-0.000144,20.046207,0.8242,0.330,4.39807,0.00000
1916.00,4.39877,20.078202,-0.000148,20.046265,0.8242,0.330,4.39877,0.00000
1917.00,4.39860,20.078245,-0.000146,20.046281,0.8242,0.330,4.39860,0.00000
1918.00,4.39970,20.078303,-0.000146,20.046228,0.8241,0.330,4.39970,0.00000
1919.00,4.40064,20.078331,-0.000153,20.046215,0.8241,0.330,4.40064,0.00000
1920.00,4.40232,20.078408,-0.000151,20.046249,0.8240,0.330,4.40232,0.00000
1921.00,4.40284,20.078409,-0.000146,20.046180,0.8240,0.330,4.40284,0.00000
1922.00,4.40347,20.078419,-0.000151,20.046169,0.8240,0.330,4.40347,0.00000
1923.00,4.40335,20.078402,-0.000156,20.046147,0.8239,0.331,4.40335,0.00000
1924.00,4.40268,20.078392,-0.000154,20.046144,0.8239,0.331,4.40268,0.00000
1925.00,4.40142,20.078371,-0.000155,20.046111,0.8239,0.331,4.40142,0.00000
1926.00,4.40049,20.078433,-0.000154,20.046162,0.8238,0.331,4.40049,0.00000
1927.00,4.39991,20.078408,-0.000152,20.046118,0.8238,0.331,4.39991,0.00000
1928.00,4.39978,20.078428,-0.000148,20.046128,0.8237,0.331,4.39978,0.00000
1929.00,4.40036,20.078483,-0.000146,20.046138,0.8237,0.331,4.40036,0.00000
1930.00,4.40045,20.078533,-0.000146,20.046138,0.8236,0.331,4.40045,0.00000
1931.00,4.40017,20.078530,-0.000149,20.046100,0.8235,0.331,4.40017,0.00000
1932.00,4.40107,20.078501,-0.000150,20.046097,0.8235,0.331,4.40107,0.00000
1933.00,4.40175,20.078465,-0.000149,20.046084,0.8234,0.331,4.40175,0.00000
1934.00,4.40190,20.078425,-0.000154,20.046010,0.8234,0.331,4.40190,0.00000
1935.00,4.40244,20.078432,-0.000155,20.046059,0.8233,0.331,4.40244,0.00000
1936.00,4.40290,20.078376,-0.000157,20.045977,0.8233,0.331,4.40290,0.00000
1937.00,4.40219,20.078445,-0.000159,20.045996,0.8232,0.332,4.40219,0.00000
1938.00,4.40156,20.078541,-0.000160,20.045987,0.8232,0.332,4.40156,0.00000
1939.00,4.40104,20.078542,-0.000161,20.046051,0.8231,0.332,4.40104,0.00000
1940.00,4.40125,20.078555,-0.000163,20.046049,0.8230,0.332,4.40125,0.00000
1941.00,4.40100,20.078648,-0.000158,20.046156,0.8230,0.332,4.40100,0.00000
1942.00,4.40092,20.078600,-0.000157,20.046115,0.8230,0.332,4.40092,0.00000
1943.00,4.40204,20.078583,-0.000159,20.046155,0.8229,0.332,4.40204,0.00000
1944.00,4.40188,20.078600,-0.000155,20.046133,0.8229,0.332,4.40188,0.00000
1945.00,4.40257,20.078656,-0.000151,20.046136,0.8229,0.332,4.40257,0.00000
1946.00,4.40289,20.078654,-0.000156,20.046114,0.8228,0.332,4.40289,0.00000
1947.00,4.40291,20.078772,-0.000157,20.046187,0.8228,0.332,4.40291,0.00000
1948.00,4.40198,20.078766,-0.000156,20.046134,0.8227,0.332,4.40198,0.00000
1949.00,4.40180,20.078813,-0.000155,20.046117,0.8227,0.332,4.40180,0.00000
1950.00,4.40114,20.078852,-0.000156,20.046141,0.8227,0.332,4.40114,0.00000
1951.00,4.40138,20.078917,-0.000154,20.046146,0.8227,0.332,4.40138,0.00000
1952.00,4.40167,20.078947,-0.000154,20.046145,0.8226,0.332,4.40167,0.00000
1953.00,4.40117,20.079029,-0.000153,20.046235,0.8226,0.332,4.40117,0.00000
1954.00,4.40178,20.079102,-0.000156,20.046307,0.8226,0.333,4.40178,0.00000
1955.00,4.40145,20.079073,-0.000156,20.046233,0.8226,0.333,4.40145,0.00000
1956.00,4.40074,20.079016,-0.000154,20.046194,0.8225,0.333,4.40074,0.00000
1957.00,4.40039,20.079048,-0.000152,20.046216,0.8224,0.333,4.40039,0.00000
1958.00,4.40108,20.079070,-0.000151,20.046178,0.8224,0.333,4.40108,0.00000
1959.00,4.40075,20.079020,-0.000151,20.046136,0.8223,0.333,4.40075,0.00000
1960.00,4.40054,20.079013,-0.000151,20.046134,0.8222,0.333,4.40054,0.00000
1961.00,4.40107,20.079132,-0.000150,20.046181,0.8222,0.333,4.40107,0.00000
1962.00,4.40154,20.079096,-0.000153,20.046102,0.8222,0.333,4.40154,0.00000
1963.00,4.40137,20.079111,-0.000155,20.046094,0.8221,0.333,4.40137,0.00000
1964.00,4.40190,20.079164,-0.000153,20.046099,0.8221,0.333,4.40190,0.00000
1965.00,4.40186,20.079182,-0.000149,20.046054,0.8220,0.333,4.40186,0.00000
1966.00,4.40064,20.079184,-0.000151,20.046035,0.8220,0.333,4.40064,0.00000
1967.00,4.39997,20.079221,-0.000150,20.046036,0.8219,0.333,4.39997,0.00000
1968.00,4.40015,20.079240,-0.000148,20.046005,0.8218,0.333,4.40015,0.00000
1969.00,4.40018,20.079269,-0.000148,20.045978,0.8218,0.333,4.40018,0.00000
1970.00,4.40025,20.079361,-0.000154,20.046065,0.8217,0.333,4.40025,0.00000
1971.00,4.40178,20.079363,-0.000153,20.046074,0.8216,0.334,4.40178,0.00000
1972.00,4.40201,20.079333,-0.000150,20.046057,0.8216,0.333,4.40201,0.00000
1973.00,4.40073,20.079348,-0.000151,20.046088,0.8215,0.333,4.40073,0.00000
1974.00,4.40112,20.079390,-0.000151,20.046145,0.8214,0.333,4.40112,0.00000
1975.00,4.40198,20.079398,-0.000151,20.046147,0.8214,0.333,4.40198,0.00000
1976.00,4.40177,20.079442,-0.000152,20.046132,0.8213,0.334,4.40177,0.00000
1977.00,4.40182,20.079548,-0.000153,20.046217,0.8213,0.334,4.40182,0.00000
1978.00,4.40288,20.079595,-0.000152,20.046226,0.8212,0.334,4.40288,0.00000
1979.00,4.40176,20.079640,-0.000155,20.046260,0.8211,0.334,4.40176,0.00000
1980.00,4.40060,20.079642,-0.000153,20.046252,0.8211,0.334,4.40060,0.00000
1981.00,4.40064,20.079576,-0.000153,20.046200,0.8210,0.334,4.40064,0.00000
@11,2.2000,4.4, 1980.00700000001 
1982.00,4.40104,20.079563,-0.000156,20.046172,0.8210,0.334,4.40104,0.00000
1983.00,4.40035,20.079596,-0.000156,20.046211,0.8209,0.334,4.40035,0.00000
1984.00,4.40099,20.079516,-0.000153,20.046087,0.8209,0.334,4.40099,0.00000
1985.00,4.40204,20.079512,-0.000153,20.046055,0.8208,0.334,4.40204,0.00000
1986.00,4.40136,20.079606,-0.000151,20.046128,0.8208,0.334,4.40136,0.00000
1987.00,4.40116,20.079629,-0.000148,20.046147,0.8207,0.334,4.40116,0.00000
1988.00,4.40209,20.079561,-0.000149,20.046070,0.8206,0.334,4.40209,0.00000
1989.00,4.40117,20.079647,-0.000148,20.046154,0.8206,0.334,4.40117,0.00000
1990.00,4.39999,20.079668,-0.000151,20.046168,0.8206,0.334,4.39999,0.00000
1991.00,4.39958,20.079660,-0.000151,20.046195,0.8205,0.334,4.39958,0.00000
1992.00,4.39810,20.079705,-0.000150,20.046191,0.8205,0.334,4.39810,0.00000
1993.00,4.39647,20.079819,-0.000147,20.046290,0.8204,0.334,4.39647,0.00000
1994.00,4.39520,20.079870,-0.000148,20.046275,0.8203,0.334,4.39520,0.00000
1995.00,4.39386,20.079980,-0.000144,20.046358,0.8203,0.334,4.39386,0.00000
1996.00,4.39276,20.080038,-0.000144,20.046370,0.8202,0.334,4.39276,0.00000
1997.00,4.39148,20.079993,-0.000145,20.046351,0.8201,0.334,4.39148,0.00000
1998.00,4.38934,20.079999,-0.000148,20.046340,0.8200,0.335,4.38934,0.00000
1999.00,4.38839,20.079920,-0.000149,20.046340,0.8199,0.335,4.38839,0.00000
2000.00,4.38710,20.079857,-0.000148,20.046274,0.8198,0.335,4.38710,0.00000
2001.00,4.38631,20.079880,-0.000148,20.046290,0.8197,0.335,4.38631,0.00000
2002.00,4.38624,20.079949,-0.000149,20.046338,0.8196,0.335,4.38624,0.00000
2003.00,4.38759,20.079889,-0.000148,20.046255,0.8195,0.335,4.38759,0.00000
2004.00,4.38803,20.079966,-0.000149,20.046270,0.8194,0.335,4.38803,0.00000
2005.00,4.38911,20.079970,-0.000153,20.046230,0.8192,0.335,4.38911,0.00000
2006.00,4.38947,20.079935,-0.000155,20.046163,0.8191,0.335,4.38947,0.00000
2007.00,4.39031,20.079913,-0.000156,20.046099,0.8190,0.335,4.39031,0.00000
2008.00,4.39082,20.079951,-0.000158,20.046123,0.8189,0.335,4.39082,0.00000
2009.00,4.39125,20.079971,-0.000157,20.046153,0.8188,0.335,4.39125,0.00000
2010.00,4.39217,20.079969,-0.000156,20.046183,0.8187,0.335,4.39217,0.00000
2011.00,4.39288,20.079975,-0.000156,20.046219,0.8186,0.335,4.39288,0.00000
2012.00,4.39288,20.079943,-0.000159,20.046207,0.8185,0.336,4.39288,0.00000
2013.00,4.39272,20.079893,-0.000160,20.046178,0.8184,0.336,4.39272,0.00000
2014.00,4.39291,20.079884,-0.000159,20.046132,0.8183,0.336,4.39291,0.00000
2015.00,4.39254,20.079901,-0.000161,20.046124,0.8182,0.336,4.39254,0.00000
2016.00,4.39241,20.079929,-0.000164,20.046059,0.8181,0.336,4.39241,0.00000
2017.00,4.39305,20.080033,-0.000163,20.046118,0.8180,0.336,4.39305,0.00000
2018.00,4.39300,20.080089,-0.000162,20.046097,0.8179,0.336,4.39300,0.00000
2019.00,4.39276,20.080156,-0.000163,20.046121,0.8178,0.336,4.39276,0.00000
2020.00,4.39285,20.080185,-0.000161,20.046113,0.8177,0.336,4.39285,0.00000
2021.00,4.39314,20.080229,-0.000158,20.046121,0.8176,0.336,4.39314,0.00000
2022.00,4.39267,20.080235,-0.000154,20.046102,0.8176,0.336,4.39267,0.00000
2023.00,4.39293,20.080331,-0.000153,20.046168,0.8175,0.336,4.39293,0.00000
2024.00,4.39322,20.080306,-0.000151,20.046182,0.8174,0.336,4.39322,0.00000
2025.00,4.39325,20.080348,-0.000153,20.046204,0.8174,0.336,4.39325,0.00000
2026.00,4.39295,20.080351,-0.000152,20.046215,0.8174,0.336,4.39295,0.00000
2027.00,4.39322,20.080410,-0.000153,20.046226,0.8173,0.336,4.39322,0.00000
2028.00,4.39296,20.080421,-0.000154,20.046212,0.8172,0.337,4.39296,0.00000
2029.00,4.39252,20.080515,-0.000156,20.046223,0.8172,0.337,4.39252,0.00000
2030.00,4.39289,20.080481,-0.000155,20.046147,0.8172,0.337,4.39289,0.00000
2031.00,4.39448,20.080610,-0.000154,20.046185,0.8171,0.337,4.39448,0.00000
2032.00,4.39473,20.080562,-0.000153,20.046131,0.8170,0.337,4.39473,0.00000
2033.00,4.39544,20.080552,-0.000148,20.046097,0.8170,0.337,4.39544,0.00000
2034.00,4.39598,20.080563,-0.000145,20.046078,0.8169,0.337,4.39598,0.00000
2035.00,4.39579,20.080624,-0.000141,20.046087,0.8168,0.337,4.39579,0.00000
2036.00,4.39533,20.080579,-0.000139,20.046106,0.8167,0.336,4.39533,0.00000
2037.00,4.39509,20.080641,-0.000142,20.046124,0.8166,0.337,4.39509,0.00000
2038.00,4.39433,20.080715,-0.000148,20.046148,0.8165,0.337,4.39433,0.00000
2039.00,4.39449,20.080669,-0.000151,20.046059,0.8164,0.337,4.39449,0.00000
2040.00,4.39446,20.080781,-0.000154,20.046148,0.8163,0.337,4.39446,0.00000
2041.00,4.39367,20.080777,-0.000155,20.046127,0.8163,0.337,4.39367,0.00000
2042.00,4.39399,20.080778,-0.000153,20.046109,0.8162,0.337,4.39399,0.00000
2043.00,4.39506,20.080792,-0.000152,20.046119,0.8162,0.337,4.39506,0.00000
2044.00,4.39568,20.080820,-0.000152,20.046150,0.8161,0.337,4.39568,0.00000
2045.00,4.39643,20.080792,-0.000156,20.046148,0.8161,0.337,4.39643,0.00000
2046.00,4.39660,20.080769,-0.000156,20.046078,0.8160,0.338,4.39660,0.00000
2047.00,4.39578,20.080779,-0.000157,20.046092,0.8160,0.338,4.39578,0.00000
2048.00,4.39537,20.080784,-0.000154,20.046106,0.8160,0.338,4.39537,0.00000
2049.00,4.39550,20.080793,-0.000156,20.046126,0.8159,0.338,4.39550,0.00000
2050.00,4.39507,20.080812,-0.000154,20.046109,0.8159,0.338,4.39507,0.00000
2051.00,4.39619,20.080879,-0.000156,20.046198,0.8159,0.338,4.39619,0.00000
2052.00,4.39685,20.080876,-0.000156,20.046211,0.8159,0.338,4.39685,0.00000
2053.00,4.39672,20.080826,-0.000156,20.046227,0.8159,0.338,4.39672,0.00000
2054.00,4.39663,20.080835,-0.000154,20.046232,0.8159,0.338,4.39663,0.00000
2055.00,4.39618,20.080814,-0.000153,20.046232,0.8159,0.338,4.39618,0.00000
2056.00,4.39518,20.080846,-0.000152,20.046256,0.8159,0.338,4.39518,0.00000
2057.00,4.39572,20.080917,-0.000152,20.046280,0.8159,0.338,4.39572,0.00000
2058.00,4.39630,20.080971,-0.000154,20.046237,0.8159,0.338,4.39630,0.00000
2059.00,4.39631,20.080965,-0.000155,20.046199,0.8159,0.338,4.39631,0.00000
2060.00,4.39726,20.080960,-0.000155,20.046118,0.8160,0.338,4.39726,0.00000
2061.00,4.39758,20.080937,-0.000158,20.046060,0.8160,0.338,4.39758,0.00000
2062.00,4.39788,20.080978,-0.000159,20.046080,0.8160,0.339,4.39788,0.00000
2063.00,4.39857,20.080988,-0.000158,20.046111,0.8161,0.339,4.39857,0.00000
2064.00,4.39764,20.081019,-0.000156,20.046162,0.8161,0.339,4.39764,0.00000
2065.00,4.39851,20.081061,-0.000155,20.046230,0.8161,0.339,4.39851,0.00000
2066.00,4.39904,20.081085,-0.000151,20.046236,0.8161,0.339,4.39904,0.00000
2067.00,4.39891,20.081018,-0.000151,20.046194,0.8162,0.339,4.39891,0.00000
2068.00,4.39785,20.081025,-0.000150,20.046155,0.8162,0.339,4.39785,0.00000
2069.00,4.39845,20.081004,-0.000150,20.046077,0.8163,0.339,4.39845,0.00000
2070.00,4.39674,20.081009,-0.000150,20.046053,0.8163,0.339,4.39674,0.00000
2071.00,4.39655,20.081058,-0.000151,20.046091,0.8163,0.339,4.39655,0.00000
2072.00,4.39687,20.081120,-0.000152,20.046104,0.8163,0.339,4.39687,0.00000
2073.00,4.39654,20.081220,-0.000150,20.046144,0.8163,0.339,4.39654,0.00000
2074.00,4.39654,20.081314,-0.000152,20.046213,0.8163,0.339,4.39654,0.00000
2075.00,4.39706,20.081372,-0.000154,20.046234,0.8163,0.339,4.39706,0.00000
2076.00,4.39683,20.081359,-0.000154,20.046176,0.8163,0.339,4.39683,0.00000
2077.00,4.39580,20.081376,-0.000150,20.046180,0.8163,0.339,4.39580,0.00000
2078.00,4.39681,20.081358,-0.000154,20.046160,0.8163,0.339,4.39681,0.00000
2079.00,4.39688,20.081377,-0.000153,20.046162,0.8163,0.339,4.39688,0.00000
2080.00,4.39689,20.081423,-0.000152,20.046188,0.8163,0.339,4.39689,0.00000
2081.00,4.39679,20.081435,-0.000151,20.046174,0.8163,0.339,4.39679,0.00000
2082.00,4.39735,20.081498,-0.000157,20.046199,0.8164,0.340,4.39735,0.00000
2083.00,4.39751,20.081500,-0.000157,20.046194,0.8164,0.340,4.39751,0.00000
2084.00,4.39768,20.081537,-0.000154,20.046208,0.8163,0.340,4.39768,0.00000
2085.00,4.39751,20.081442,-0.000154,20.046102,0.8163,0.340,4.39751,0.00000
2086.00,4.39828,20.081470,-0.000152,20.046136,0.8163,0.340,4.39828,0.00000
2087.00,4.39870,20.081464,-0.000146,20.046128,0.8163,0.340,4.39870,0.00000
2088.00,4.39865,20.081510,-0.000143,20.046180,0.8163,0.340,4.39865,0.00000
2089.00,4.39874,20.081456,-0.000146,20.046153,0.8163,0.340,4.39874,0.00000
2090.00,4.39929,20.081559,-0.000144,20.046255,0.8163,0.340,4.39929,0.00000
2091.00,4.39834,20.081569,-0.000146,20.046246,0.8163,0.340,4.39834,0.00000
2092.00,4.39747,20.081627,-0.000149,20.046299,0.8163,0.340,4.39747,0.00000
2093.00,4.39638,20.081656,-0.000149,20.046310,0.8163,0.340,4.39638,0.00000
2094.00,4.39622,20.081760,-0.000144,20.046349,0.8163,0.340,4.39622,0.00000
2095.00,4.39529,20.081711,-0.000147,20.046310,0.8163,0.340,4.39529,0.00000
2096.00,4.39543,20.081774,-0.000147,20.046333,0.8163,0.340,4.39543,0.00000
2097.00,4.39657,20.081758,-0.000146,20.046237,0.8163,0.340,4.39657,0.00000
2098.00,4.39656,20.081748,-0.000149,20.046153,0.8163,0.340,4.39656,0.00000
2099.00,4.39632,20.081783,-0.000155,20.046131,0.8163,0.340,4.39632,0.00000
2100.00,4.39642,20.081853,-0.000154,20.046123,0.8163,0.340,4.39642,0.00000
2101.00,4.39653,20.081816,-0.000157,20.046100,0.8162,0.341,4.39653,0.00000
2102.00,4.39571,20.081778,-0.000161,20.046102,0.8162,0.341,4.39571,0.00000
2103.00,4.39604,20.081807,-0.000158,20.046169,0.8162,0.341,4.39604,0.00000
2104.00,4.39668,20.081762,-0.000154,20.046133,0.8162,0.341,4.39668,0.00000
2105.00,4.39753,20.081805,-0.000155,20.046154,0.8161,0.341,4.39753,0.00000
2106.00,4.39743,20.081894,-0.000154,20.046153,0.8161,0.341,4.39743,0.00000
2107.00,4.39757,20.081949,-0.000151,20.046116,0.8161,0.341,4.39757,0.00000
2108.00,4.39825,20.081971,-0.000156,20.046075,0.8161,0.341,4.39825,0.00000
2109.00,4.39847,20.081972,-0.000157,20.046069,0.8160,0.341,4.39847,0.00000
2110.00,4.39867,20.082016,-0.000155,20.046154,0.8160,0.341,4.39867,0.00000
2111.00,4.39801,20.082053,-0.000154,20.046200,0.8159,0.341,4.39801,0.00000
2112.00,4.39771,20.082089,-0.000154,20.046269,0.8159,0.341,4.39771,0.00000
2113.00,4.39703,20.082046,-0.000150,20.046237,0.8158,0.341,4.39703,0.00000
2114.00,4.39602,20.082073,-0.000152,20.046277,0.8158,0.341,4.39602,0.00000
2115.00,4.39626,20.082100,-0.000155,20.046230,0.8158,0.341,4.39626,0.00000
2116.00,4.39769,20.082057,-0.000155,20.046213,0.8157,0.341,4.39769,0.00000
2117.00,4.39785,20.082055,-0.000155,20.046221,0.8157,0.341,4.39785,0.00000
2118.00,4.39865,20.082215,-0.000157,20.046348,0.8157,0.341,4.39865,0.00000
2119.00,4.39882,20.082302,-0.000156,20.046389,0.8156,0.341,4.39882,0.00000
2120.00,4.39797,20.082293,-0.000155,20.046344,0.8156,0.341,4.39797,0.00000
2121.00,4.39748,20.082271,-0.000155,20.046253,0.8155,0.342,4.39748,0.00000
2122.00,4.39730,20.082348,-0.000157,20.046261,0.8155,0.342,4.39730,0.00000
2123.00,4.39692,20.082234,-0.000155,20.046105,0.8154,0.342,4.39692,0.00000
2124.00,4.39671,20.082240,-0.000152,20.046077,0.8154,0.341,4.39671,0.00000
2125.00,4.39702,20.082229,-0.000157,20.046053,0.8153,0.342,4.39702,0.00000
2126.00,4.39770,20.082307,-0.000161,20.046114,0.8153,0.342,4.39770,0.00000
2127.00,4.39834,20.082288,-0.000158,20.046112,0.8153,0.342,4.39834,0.00000
2128.00,4.39814,20.082389,-0.000159,20.046219,0.8153,0.342,4.39814,0.00000
2129.00,4.39962,20.082382,-0.000162,20.046185,0.8153,0.343,4.39962,0.00000
2130.00,4.39996,20.082426,-0.000155,20.046224,0.8153,0.342,4.39996,0.00000
2131.00,4.39905,20.082450,-0.000154,20.046216,0.8152,0.342,4.39905,0.00000
2132.00,4.39907,20.082460,-0.000157,20.046208,0.8152,0.343,4.39907,0.00000
2133.00,4.39901,20.082388,-0.000155,20.046102,0.8152,0.343,4.39901,0.00000
2134.00,4.39825,20.082370,-0.000154,20.046077,0.8152,0.343,4.39825,0.00000
2135.00,4.39816,20.082380,-0.000156,20.046084,0.8152,0.343,4.39816,0.00000
2136.00,4.39832,20.082420,-0.000154,20.046085,0.8152,0.343,4.39832,0.00000
2137.00,4.39812,20.082491,-0.000152,20.046075,0.8152,0.343,4.39812,0.00000
2138.00,4.39902,20.082590,-0.000154,20.046141,0.8152,0.343,4.39902,0.00000
2139.00,4.39976,20.082670,-0.000155,20.046159,0.8152,0.343,4.39976,0.00000
2140.00,4.39994,20.082740,-0.000155,20.046180,0.8152,0.343,4.39994,0.00000
2141.00,4.40069,20.082737,-0.000155,20.046161,0.8151,0.343,4.40069,0.00000
2142.00,4.40111,20.082724,-0.000161,20.046122,0.8151,0.343,4.40111,0.00000
2143.00,4.40039,20.082783,-0.000162,20.046123,0.8151,0.344,4.40039,0.00000
2144.00,4.39975,20.082733,-0.000162,20.046064,0.8150,0.344,4.39975,0.00000
2145.00,4.39936,20.082704,-0.000160,20.046004,0.8150,0.344,4.39936,0.00000
2146.00,4.39820,20.082730,-0.000160,20.046002,0.8149,0.344,4.39820,0.00000
2147.00,4.39785,20.082703,-0.000154,20.045988,0.8149,0.344,4.39785,0.00000
2148.00,4.39803,20.082678,-0.000150,20.045995,0.8149,0.343,4.39803,0.00000
2149.00,4.39771,20.082810,-0.000150,20.046093,0.8148,0.343,4.39771,0.00000
2150.00,4.39725,20.082887,-0.000150,20.046162,0.8148,0.343,4.39725,0.00000
2151.00,4.39744,20.082941,-0.000149,20.046243,0.8148,0.344,4.39744,0.00000
2152.00,4.39727,20.083013,-0.000147,20.046284,0.8147,0.343,4.39727,0.00000
2153.00,4.39710,20.083041,-0.000148,20.046263,0.8147,0.344,4.39710,0.00000
2154.00,4.39702,20.082981,-0.000147,20.046208,0.8146,0.344,4.39702,0.00000
2155.00,4.39691,20.082952,-0.000147,20.046156,0.8144,0.344,4.39691,0.00000
2156.00,4.39641,20.082919,-0.000145,20.046110,0.8143,0.344,4.39641,0.00000
2157.00,4.39563,20.082954,-0.000148,20.046131,0.8142,0.344,4.39563,0.00000
2158.00,4.39549,20.082983,-0.000147,20.046126,0.8141,0.344,4.39549,0.00000
2159.00,4.39612,20.083008,-0.000145,20.046148,0.8139,0.344,4.39612,0.00000
2160.00,4.39715,20.083033,-0.000145,20.046132,0.8138,0.344,4.39715,0.00000
2161.00,4.39801,20.082998,-0.000148,20.046036,0.8137,0.344,4.39801,0.00000
2162.00,4.39869,20.083000,-0.000147,20.046011,0.8135,0.344,4.39869,0.00000
2163.00,4.39854,20.082970,-0.000149,20.046022,0.8134,0.344,4.39854,0.00000
2164.00,4.39816,20.082986,-0.000149,20.046061,0.8132,0.344,4.39816,0.00000
2165.00,4.39777,20.083004,-0.000149,20.046095,0.8130,0.344,4.39777,0.00000
2166.00,4.39764,20.083099,-0.000147,20.046190,0.8129,0.344,4.39764,0.00000
2167.00,4.39816,20.083127,-0.000149,20.046211,0.8128,0.344,4.39816,0.00000
2168.00,4.39822,20.083164,-0.000150,20.046173,0.8126,0.344,4.39822,0.00000
2169.00,4.39820,20.083230,-0.000153,20.046134,0.8125,0.344,4.39820,0.00000
2170.00,4.39871,20.083253,-0.000154,20.046130,0.8123,0.345,4.39871,0.00000
2171.00,4.39868,20.083264,-0.000155,20.046056,0.8122,0.345,4.39868,0.00000
2172.00,4.39849,20.083293,-0.000153,20.046054,0.8120,0.345,4.39849,0.00000
2173.00,4.39900,20.083287,-0.000151,20.046052,0.8119,0.345,4.39900,0.00000
2174.00,4.39850,20.083300,-0.000150,20.046064,0.8117,0.345,4.39850,0.00000
2175.00,4.39817,20.083278,-0.000154,20.046055,0.8115,0.345,4.39817,0.00000
2176.00,4.39787,20.083348,-0.000154,20.046126,0.8114,0.345,4.39787,0.00000
2177.00,4.39699,20.083318,-0.000154,20.046117,0.8113,0.345,4.39699,0.00000
2178.00,4.39720,20.083405,-0.000159,20.046164,0.8112,0.345,4.39720,0.00000
2179.00,4.39815,20.083413,-0.000157,20.046171,0.8110,0.345,4.39815,0.00000
2180.00,4.39858,20.083441,-0.000148,20.046154,0.8110,0.345,4.39858,0.00000
2181.00,4.39948,20.083439,-0.000146,20.046153,0.8108,0.345,4.39948,0.00000
@12,2.2000,4.4, 2180.078 
2182.00,4.40072,20.083490,-0.000149,20.046137,0.8107,0.345,4.40072,0.00000
2183.00,4.40140,20.083481,-0.000144,20.046103,0.8106,0.345,4.40140,0.00000
2184.00,4.40218,20.083470,-0.000146,20.046010,0.8105,0.345,4.40218,0.00000
2185.00,4.40214,20.083537,-0.000152,20.046018,0.8104,0.345,4.40214,0.00000
2186.00,4.40252,20.083557,-0.000152,20.046000,0.8102,0.345,4.40252,0.00000
2187.00,4.40249,20.083551,-0.000151,20.045989,0.8101,0.345,4.40249,0.00000
2188.00,4.40171,20.083539,-0.000153,20.046011,0.8100,0.345,4.40171,0.00000
2189.00,4.40076,20.083582,-0.000150,20.046122,0.8099,0.345,4.40076,0.00000
2190.00,4.40006,20.083577,-0.000153,20.046170,0.8098,0.345,4.40006,0.00000
2191.00,4.39984,20.083588,-0.000153,20.046209,0.8097,0.346,4.39984,0.00000
2192.00,4.39912,20.083621,-0.000152,20.046262,0.8097,0.346,4.39912,0.00000
2193.00,4.39840,20.083595,-0.000150,20.046210,0.8096,0.345,4.39840,0.00000
2194.00,4.39708,20.083590,-0.000150,20.046139,0.8095,0.346,4.39708,0.00000
2195.00,4.39589,20.083655,-0.000148,20.046113,0.8095,0.346,4.39589,0.00000
2196.00,4.39474,20.083639,-0.000152,20.046034,0.8094,0.346,4.39474,0.00000
2197.00,4.39374,20.083634,-0.000154,20.045969,0.8094,0.346,4.39374,0.00000
2198.00,4.39195,20.083720,-0.000153,20.045974,0.8094,0.346,4.39195,0.00000
2199.00,4.39125,20.083788,-0.000155,20.046007,0.8094,0.346,4.39125,0.00000
2200.00,4.38983,20.083777,-0.000152,20.046030,0.8094,0.346,4.38983,0.00000
2201.00,4.38786,20.083824,-0.000152,20.046075,0.8094,0.346,4.38786,0.00000
2202.00,4.38755,20.083814,-0.000150,20.046038,0.8094,0.346,4.38755,0.00000
2203.00,4.38823,20.083865,-0.000152,20.046080,0.8094,0.346,4.38823,0.00000
2204.00,4.38816,20.083896,-0.000151,20.046060,0.8094,0.346,4.38816,0.00000
2205.00,4.38929,20.083853,-0.000154,20.045978,0.8094,0.346,4.38929,0.00000
2206.00,4.38989,20.083894,-0.000154,20.046026,0.8095,0.346,4.38989,0.00000
2207.00,4.38949,20.084008,-0.000155,20.046097,0.8095,0.346,4.38949,0.00000
2208.00,4.38916,20.084006,-0.000159,20.046084,0.8096,0.347,4.38916,0.00000
2209.00,4.38921,20.084032,-0.000160,20.046129,0.8096,0.347,4.38921,0.00000
2210.00,4.38892,20.084088,-0.000157,20.046149,0.8096,0.347,4.38892,0.00000
2211.00,4.38853,20.084045,-0.000155,20.046110,0.8096,0.347,4.38853,0.00000
2212.00,4.38876,20.084041,-0.000152,20.046089,0.8096,0.347,4.38876,0.00000
2213.00,4.38917,20.084076,-0.000146,20.046104,0.8096,0.346,4.38917,0.00000
2214.00,4.38900,20.084066,-0.000145,20.046071,0.8097,0.346,4.38900,0.00000
2215.00,4.38911,20.084150,-0.000147,20.046133,0.8097,0.346,4.38911,0.00000
2216.00,4.39008,20.084180,-0.000152,20.046093,0.8098,0.347,4.39008,0.00000
2217.00,4.39002,20.084224,-0.000153,20.046139,0.8098,0.347,4.39002,0.00000
2218.00,4.38962,20.084268,-0.000157,20.046180,0.8099,0.347,4.38962,0.00000
2219.00,4.38972,20.084302,-0.000160,20.046223,0.8099,0.347,4.38972,0.00000
2220.00,4.39082,20.084229,-0.000158,20.046146,0.8100,0.347,4.39082,0.00000
2221.00,4.39098,20.084248,-0.000156,20.046166,0.8100,0.347,4.39098,0.00000
2222.00,4.39115,20.084262,-0.000155,20.046122,0.8100,0.347,4.39115,0.00000
2223.00,4.39193,20.084210,-0.000154,20.046063,0.8101,0.347,4.39193,0.00000
2224.00,4.39236,20.084226,-0.000151,20.046077,0.8101,0.347,4.39236,0.00000
2225.00,4.39067,20.084288,-0.000152,20.046104,0.8101,0.347,4.39067,0.00000
2226.00,4.39025,20.084335,-0.000149,20.046095,0.8102,0.347,4.39025,0.00000
2227.00,4.39061,20.084319,-0.000150,20.046105,0.8102,0.347,4.39061,0.00000
2228.00,4.38995,20.084374,-0.000147,20.046127,0.8102,0.347,4.38995,0.00000
2229.00,4.39082,20.084446,-0.000149,20.046138,0.8102,0.347,4.39082,0.00000
2230.00,4.39154,20.084528,-0.000147,20.046235,0.8103,0.347,4.39154,0.00000
2231.00,4.39188,20.084591,-0.000147,20.046302,0.8103,0.347,4.39188,0.00000
2232.00,4.39145,20.084599,-0.000145,20.046264,0.8104,0.347,4.39145,0.00000
2233.00,4.39239,20.084652,-0.000144,20.046283,0.8104,0.347,4.39239,0.00000
2234.00,4.39128,20.084627,-0.000141,20.046273,0.8104,0.347,4.39128,0.00000
2235.00,4.39069,20.084587,-0.000142,20.046217,0.8105,0.347,4.39069,0.00000
2236.00,4.39025,20.084557,-0.000145,20.046186,0.8106,0.347,4.39025,0.00000
2237.00,4.39125,20.084554,-0.000145,20.046178,0.8106,0.347,4.39125,0.00000
2238.00,4.39113,20.084554,-0.000147,20.046124,0.8106,0.347,4.39113,0.00000
2239.00,4.39164,20.084549,-0.000149,20.046045,0.8107,0.348,4.39164,0.00000
2240.00,4.39298,20.084605,-0.000150,20.046005,0.8107,0.348,4.39298,0.00000
2241.00,4.39396,20.084673,-0.000149,20.045987,0.8108,0.348,4.39396,0.00000
2242.00,4.39398,20.084767,-0.000147,20.046042,0.8109,0.348,4.39398,0.00000
2243.00,4.39403,20.084762,-0.000149,20.046085,0.8110,0.348,4.39403,0.00000
2244.00,4.39436,20.084807,-0.000151,20.046166,0.8111,0.348,4.39436,0.00000
2245.00,4.39444,20.084755,-0.000151,20.046209,0.8113,0.348,4.39444,0.00000
2246.00,4.39416,20.084785,-0.000154,20.046262,0.8114,0.348,4.39416,0.00000
2247.00,4.39339,20.084755,-0.000157,20.046238,0.8116,0.348,4.39339,0.00000
2248.00,4.39275,20.084800,-0.000157,20.046252,0.8117,0.349,4.39275,0.00000
2249.00,4.39351,20.084815,-0.000158,20.046241,0.8118,0.349,4.39351,0.00000
2250.00,4.39350,20.084866,-0.000155,20.046198,0.8119,0.349,4.39350,0.00000
2251.00,4.39375,20.084875,-0.000154,20.046160,0.8120,0.349,4.39375,0.00000
2252.00,4.39484,20.084915,-0.000151,20.046144,0.8121,0.349,4.39484,0.00000
2253.00,4.39552,20.084950,-0.000152,20.046127,0.8122,0.349,4.39552,0.00000
2254.00,4.39430,20.084961,-0.000150,20.046135,0.8123,0.349,4.39430,0.00000
2255.00,4.39358,20.085004,-0.000153,20.046179,0.8125,0.349,4.39358,0.00000
2256.00,4.39347,20.085035,-0.000153,20.046186,0.8126,0.349,4.39347,0.00000
2257.00,4.39278,20.085054,-0.000158,20.046198,0.8128,0.349,4.39278,0.00000
2258.00,4.39230,20.085012,-0.000159,20.046199,0.8129,0.349,4.39230,0.00000
2259.00,4.39217,20.085042,-0.000159,20.046197,0.8131,0.349,4.39217,0.00000
2260.00,4.39318,20.085068,-0.000159,20.046200,0.8132,0.349,4.39318,0.00000
2261.00,4.39286,20.085087,-0.000160,20.046224,0.8133,0.349,4.39286,0.00000
2262.00,4.39289,20.085144,-0.000157,20.046254,0.8135,0.349,4.39289,0.00000
2263.00,4.39347,20.085191,-0.000155,20.046205,0.8136,0.349,4.39347,0.00000
2264.00,4.39398,20.085202,-0.000154,20.046173,0.8137,0.349,4.39398,0.00000
2265.00,4.39393,20.085244,-0.000150,20.046153,0.8138,0.349,4.39393,0.00000
2266.00,4.39416,20.085219,-0.000148,20.046129,0.8139,0.349,4.39416,0.00000
2267.00,4.39394,20.085231,-0.000149,20.046139,0.8140,0.349,4.39394,0.00000
2268.00,4.39352,20.085208,-0.000151,20.046147,0.8141,0.349,4.39352,0.00000
2269.00,4.39286,20.085233,-0.000156,20.046139,0.8142,0.349,4.39286,0.00000
2270.00,4.39191,20.085245,-0.000159,20.046101,0.8143,0.349,4.39191,0.00000
2271.00,4.39203,20.085266,-0.000162,20.046106,0.8144,0.350,4.39203,0.00000
2272.00,4.39254,20.085281,-0.000162,20.046090,0.8145,0.350,4.39254,0.00000
2273.00,4.39257,20.085380,-0.000161,20.046177,0.8146,0.350,4.39257,0.00000
2274.00,4.39239,20.085423,-0.000158,20.046254,0.8147,0.350,4.39239,0.00000
2275.00,4.39200,20.085482,-0.000157,20.046393,0.8149,0.350,4.39200,0.00000
2276.00,4.39209,20.085535,-0.000159,20.046381,0.8150,0.350,4.39209,0.00000
2277.00,4.39140,20.085561,-0.000160,20.046367,0.8151,0.350,4.39140,0.00000
2278.00,4.39126,20.085597,-0.000158,20.046354,0.8153,0.350,4.39126,0.00000
2279.00,4.39231,20.085591,-0.000161,20.046289,0.8154,0.350,4.39231,0.00000
2280.00,4.39324,20.085567,-0.000163,20.046220,0.8156,0.350,4.39324,0.00000
2281.00,4.39272,20.085599,-0.000162,20.046245,0.8158,0.350,4.39272,0.00000
2282.00,4.39327,20.085638,-0.000159,20.046304,0.8159,0.350,4.39327,0.00000
2283.00,4.39374,20.085622,-0.000159,20.046273,0.8161,0.350,4.39374,0.00000
2284.00,4.39279,20.085599,-0.000158,20.046261,0.8163,0.350,4.39279,0.00000
2285.00,4.39250,20.085627,-0.000157,20.046217,0.8164,0.350,4.39250,0.00000
2286.00,4.39311,20.085580,-0.000157,20.046171,0.8166,0.350,4.39311,0.00000
2287.00,4.39324,20.085530,-0.000159,20.046106,0.8167,0.350,4.39324,0.00000
2288.00,4.39372,20.085467,-0.000160,20.046078,0.8168,0.351,4.39372,0.00000
2289.00,4.39362,20.085540,-0.000160,20.046086,0.8169,0.351,4.39362,0.00000
2290.00,4.39406,20.085574,-0.000158,20.046146,0.8170,0.351,4.39406,0.00000
2291.00,4.39410,20.085666,-0.000154,20.046202,0.8171,0.351,4.39410,0.00000
2292.00,4.39383,20.085745,-0.000155,20.046265,0.8172,0.351,4.39383,0.00000
2293.00,4.39350,20.085842,-0.000154,20.046257,0.8172,0.351,4.39350,0.00000
2294.00,4.39417,20.085841,-0.000154,20.046238,0.8173,0.351,4.39417,0.00000
2295.00,4.39371,20.085841,-0.000157,20.046217,0.8173,0.351,4.39371,0.00000
2296.00,4.39259,20.085853,-0.000158,20.046200,0.8173,0.351,4.39259,0.00000
2297.00,4.39152,20.085832,-0.000157,20.046170,0.8173,0.351,4.39152,0.00000
2298.00,4.39098,20.085846,-0.000160,20.046215,0.8173,0.351,4.39098,0.00000
2299.00,4.39080,20.085907,-0.000156,20.046284,0.8173,0.351,4.39080,0.00000
2300.00,4.39102,20.085933,-0.000155,20.046261,0.8173,0.351,4.39102,0.00000
2301.00,4.39147,20.085947,-0.000153,20.046266,0.8173,0.351,4.39147,0.00000
2302.00,4.39264,20.086083,-0.000152,20.046290,0.8173,0.351,4.39264,0.00000
2303.00,4.39308,20.086156,-0.000153,20.046317,0.8173,0.351,4.39308,0.00000
2304.00,4.39383,20.086194,-0.000158,20.046287,0.8173,0.352,4.39383,0.00000
2305.00,4.39412,20.086190,-0.000160,20.046264,0.8173,0.352,4.39412,0.00000
2306.00,4.39492,20.086146,-0.000160,20.046203,0.8174,0.352,4.39492,0.00000
2307.00,4.39460,20.086135,-0.000157,20.046219,0.8174,0.352,4.39460,0.00000
2308.00,4.39418,20.086120,-0.000153,20.046192,0.8174,0.352,4.39418,0.00000
2309.00,4.39390,20.086119,-0.000149,20.046150,0.8174,0.352,4.39390,0.00000
2310.00,4.39318,20.086147,-0.000146,20.046141,0.8174,0.351,4.39318,0.00000
2311.00,4.39190,20.086210,-0.000148,20.046159,0.8175,0.352,4.39190,0.00000
2312.00,4.39162,20.086199,-0.000150,20.046145,0.8175,0.352,4.39162,0.00000
2313.00,4.39094,20.086240,-0.000152,20.046211,0.8176,0.352,4.39094,0.00000
2314.00,4.39034,20.086240,-0.000153,20.046238,0.8177,0.352,4.39034,0.00000
2315.00,4.39053,20.086282,-0.000153,20.046307,0.8177,0.352,4.39053,0.00000
2316.00,4.39065,20.086318,-0.000150,20.046309,0.8178,0.352,4.39065,0.00000
2317.00,4.39134,20.086290,-0.000149,20.046227,0.8179,0.352,4.39134,0.00000
2318.00,4.39219,20.086365,-0.000149,20.046166,0.8180,0.352,4.39219,0.00000
2319.00,4.39259,20.086378,-0.000149,20.046118,0.8180,0.352,4.39259,0.00000
2320.00,4.39256,20.086417,-0.000150,20.046062,0.8181,0.352,4.39256,0.00000
2321.00,4.39292,20.086417,-0.000151,20.046038,0.8182,0.352,4.39292,0.00000
2322.00,4.39203,20.086457,-0.000150,20.046119,0.8183,0.352,4.39203,0.00000
2323.00,4.39187,20.086390,-0.000153,20.046071,0.8183,0.352,4.39187,0.00000
2324.00,4.39194,20.086413,-0.000154,20.046129,0.8184,0.353,4.39194,0.00000
2325.00,4.39268,20.086344,-0.000157,20.046121,0.8184,0.353,4.39268,0.00000
2326.00,4.39316,20.086391,-0.000159,20.046203,0.8185,0.353,4.39316,0.00000
2327.00,4.39342,20.086391,-0.000160,20.046171,0.8186,0.353,4.39342,0.00000
2328.00,4.39286,20.086438,-0.000153,20.046191,0.8187,0.353,4.39286,0.00000
2329.00,4.39208,20.086434,-0.000152,20.046173,0.8187,0.353,4.39208,0.00000
2330.00,4.39117,20.086450,-0.000152,20.046157,0.8188,0.353,4.39117,0.00000
2331.00,4.39122,20.086418,-0.000147,20.046084,0.8189,0.353,4.39122,0.00000
2332.00,4.39152,20.086508,-0.000147,20.046124,0.8190,0.353,4.39152,0.00000
2333.00,4.39250,20.086456,-0.000150,20.046075,0.8191,0.353,4.39250,0.00000
2334.00,4.39315,20.086484,-0.000151,20.046083,0.8192,0.353,4.39315,0.00000
2335.00,4.39342,20.086574,-0.000150,20.046198,0.8193,0.353,4.39342,0.00000
2336.00,4.39252,20.086654,-0.000156,20.046302,0.8194,0.353,4.39252,0.00000
2337.00,4.39245,20.086608,-0.000156,20.046266,0.8195,0.353,4.39245,0.00000
2338.00,4.39201,20.086717,-0.000156,20.046364,0.8196,0.354,4.39201,0.00000
2339.00,4.39217,20.086751,-0.000157,20.046380,0.8197,0.354,4.39217,0.00000
2340.00,4.39238,20.086751,-0.000154,20.046291,0.8198,0.354,4.39238,0.00000
2341.00,4.39306,20.086774,-0.000153,20.046257,0.8198,0.354,4.39306,0.00000
2342.00,4.39317,20.086827,-0.000154,20.046241,0.8199,0.354,4.39317,0.00000
2343.00,4.39305,20.086885,-0.000152,20.046265,0.8200,0.354,4.39305,0.00000
2344.00,4.39331,20.086958,-0.000149,20.046291,0.8200,0.354,4.39331,0.00000
2345.00,4.39305,20.087019,-0.000149,20.046355,0.8201,0.354,4.39305,0.00000
2346.00,4.39312,20.087042,-0.000148,20.046338,0.8201,0.354,4.39312,0.00000
2347.00,4.39359,20.087051,-0.000142,20.046343,0.8201,0.354,4.39359,0.00000
2348.00,4.39414,20.086987,-0.000144,20.046257,0.8201,0.354,4.39414,0.00000
2349.00,4.39366,20.086938,-0.000149,20.046219,0.8201,0.354,4.39366,0.00000
2350.00,4.39391,20.086935,-0.000149,20.046237,0.8201,0.354,4.39391,0.00000
2351.00,4.39282,20.086905,-0.000148,20.046212,0.8201,0.354,4.39282,0.00000
2352.00,4.39172,20.086928,-0.000154,20.046223,0.8201,0.354,4.39172,0.00000
2353.00,4.39085,20.086995,-0.000155,20.046243,0.8201,0.354,4.39085,0.00000
2354.00,4.39038,20.087038,-0.000151,20.046278,0.8202,0.354,4.39038,0.00000
2355.00,4.39021,20.087056,-0.000151,20.046232,0.8202,0.354,4.39021,0.00000
2356.00,4.39151,20.087122,-0.000153,20.046231,0.8202,0.354,4.39151,0.00000
2357.00,4.39230,20.087128,-0.000154,20.046212,0.8202,0.355,4.39230,0.00000
2358.00,4.39308,20.087074,-0.000157,20.046161,0.8202,0.355,4.39308,0.00000
2359.00,4.39424,20.087102,-0.000162,20.046134,0.8202,0.355,4.39424,0.00000
2360.00,4.39458,20.087081,-0.000167,20.046060,0.8203,0.355,4.39458,0.00000
2361.00,4.39418,20.087081,-0.000166,20.046064,0.8203,0.355,4.39418,0.00000
2362.00,4.39399,20.087107,-0.000160,20.046102,0.8204,0.355,4.39399,0.00000
2363.00,4.39321,20.087189,-0.000158,20.046187,0.8205,0.355,4.39321,0.00000
2364.00,4.39189,20.087167,-0.000156,20.046141,0.8206,0.355,4.39189,0.00000
2365.00,4.39143,20.087238,-0.000152,20.046205,0.8207,0.355,4.39143,0.00000
2366.00,4.39148,20.087292,-0.000152,20.046221,0.8207,0.355,4.39148,0.00000
2367.00,4.39172,20.087318,-0.000153,20.046212,0.8208,0.355,4.39172,0.00000
2368.00,4.39152,20.087315,-0.000152,20.046170,0.8208,0.355,4.39152,0.00000
2369.00,4.39180,20.087450,-0.000149,20.046245,0.8208,0.355,4.39180,0.00000
2370.00,4.39209,20.087448,-0.000149,20.046228,0.8208,0.355,4.39209,0.00000
2371.00,4.39204,20.087374,-0.000148,20.046171,0.8208,0.355,4.39204,0.00000
2372.00,4.39229,20.087383,-0.000148,20.046114,0.8208,0.355,4.39229,0.00000
2373.00,4.39256,20.087397,-0.000149,20.046082,0.8209,0.355,4.39256,0.00000
2374.00,4.39299,20.087346,-0.000150,20.046002,0.8208,0.355,4.39299,0.00000
2375.00,4.39302,20.087402,-0.000150,20.046064,0.8208,0.355,4.39302,0.00000
2376.00,4.39288,20.087461,-0.000149,20.046076,0.8208,0.355,4.39288,0.00000
2377.00,4.39261,20.087545,-0.000148,20.046177,0.8208,0.355,4.39261,0.00000
2378.00,4.39202,20.087573,-0.000147,20.046203,0.8208,0.355,4.39202,0.00000
2379.00,4.39205,20.087527,-0.000147,20.046191,0.8207,0.355,4.39205,0.00000
2380.00,4.39128,20.087454,-0.000147,20.046111,0.8207,0.355,4.39128,0.00000
2381.00,4.39103,20.087453,-0.000150,20.046102,0.8206,0.356,4.39103,0.00000
@13,2.2000,4.4, 2380.023 
2382.00,4.39079,20.087399,-0.000151,20.046007,0.8205,0.356,4.39079,0.00000
2383.00,4.39184,20.087390,-0.000150,20.046012,0.8205,0.356,4.39184,0.00000
2384.00,4.39170,20.087440,-0.000149,20.045985,0.8205,0.356,4.39170,0.00000
2385.00,4.39252,20.087482,-0.000151,20.045984,0.8204,0.356,4.39252,0.00000
2386.00,4.39335,20.087548,-0.000154,20.046022,0.8204,0.356,4.39335,0.00000
2387.00,4.39387,20.087570,-0.000156,20.046077,0.8203,0.356,4.39387,0.00000
2388.00,4.39450,20.087643,-0.000158,20.046111,0.8202,0.356,4.39450,0.00000
2389.00,4.39493,20.087713,-0.000159,20.046213,0.8202,0.356,4.39493,0.00000
2390.00,4.39552,20.087723,-0.000159,20.046216,0.8201,0.357,4.39552,0.00000
2391.00,4.39611,20.087745,-0.000160,20.046245,0.8201,0.357,4.39611,0.00000
2392.00,4.39698,20.087759,-0.000158,20.046198,0.8201,0.357,4.39698,0.00000
2393.00,4.39653,20.087786,-0.000161,20.046214,0.8201,0.357,4.39653,0.00000
2394.00,4.39573,20.087792,-0.000164,20.046188,0.8201,0.357,4.39573,0.00000
2395.00,4.39424,20.087842,-0.000164,20.046217,0.8201,0.357,4.39424,0.00000
2396.00,4.39257,20.087864,-0.000158,20.046215,0.8201,0.357,4.39257,0.00000
2397.00,4.39008,20.087897,-0.000157,20.046234,0.8201,0.357,4.39008,0.00000
2398.00,4.38806,20.087882,-0.000157,20.046176,0.8201,0.357,4.38806,0.00000
2399.00,4.38642,20.087891,-0.000152,20.046173,0.8201,0.357,4.38642,0.00000
2400.00,4.38548,20.087908,-0.000150,20.046149,0.8201,0.357,4.38548,0.00000
2401.00,4.38387,20.087872,-0.000153,20.046108,0.8201,0.357,4.38387,0.00000
2402.00,4.38343,20.087884,-0.000154,20.046098,0.8201,0.357,4.38343,0.00000
2403.00,4.38373,20.087961,-0.000153,20.046171,0.8202,0.357,4.38373,0.00000
2404.00,4.38477,20.088033,-0.000153,20.046203,0.8202,0.357,4.38477,0.00000
2405.00,4.38540,20.088125,-0.000152,20.046272,0.8202,0.357,4.38540,0.00000
2406.00,4.38589,20.088215,-0.000151,20.046256,0.8202,0.357,4.38589,0.00000
2407.00,4.38561,20.088283,-0.000148,20.046343,0.8202,0.357,4.38561,0.00000
2408.00,4.38631,20.088235,-0.000145,20.046289,0.8202,0.357,4.38631,0.00000
2409.00,4.38604,20.088189,-0.000145,20.046258,0.8202,0.357,4.38604,0.00000
2410.00,4.38571,20.088160,-0.000149,20.046209,0.8203,0.357,4.38571,0.00000
2411.00,4.38598,20.088169,-0.000153,20.046266,0.8202,0.358,4.38598,0.00000
2412.00,4.38684,20.088192,-0.000153,20.046243,0.8202,0.358,4.38684,0.00000
2413.00,4.38671,20.088282,-0.000158,20.046281,0.8202,0.358,4.38671,0.00000
2414.00,4.38780,20.088351,-0.000159,20.046306,0.8202,0.358,4.38780,0.00000
2415.00,4.38729,20.088337,-0.000157,20.046290,0.8202,0.358,4.38729,0.00000
2416.00,4.38724,20.088366,-0.000155,20.046334,0.8202,0.358,4.38724,0.00000
2417.00,4.38682,20.088352,-0.000157,20.046298,0.8202,0.358,4.38682,0.00000
2418.00,4.38555,20.088367,-0.000154,20.046298,0.8202,0.358,4.38555,0.00000
2419.00,4.38449,20.088377,-0.000153,20.046286,0.8202,0.358,4.38449,0.00000
2420.00,4.38464,20.088489,-0.000152,20.046356,0.8202,0.358,4.38464,0.00000
2421.00,4.38471,20.088512,-0.000149,20.046344,0.8201,0.358,4.38471,0.00000
2422.00,4.38613,20.088597,-0.000147,20.046406,0.8201,0.358,4.38613,0.00000
2423.00,4.38751,20.088570,-0.000147,20.046374,0.8201,0.358,4.38751,0.00000
2424.00,4.38739,20.088560,-0.000146,20.046393,0.8200,0.358,4.38739,0.00000
2425.00,4.38769,20.088551,-0.000144,20.046347,0.8200,0.358,4.38769,0.00000
2426.00,4.38770,20.088585,-0.000143,20.046305,0.8200,0.358,4.38770,0.00000
2427.00,4.38624,20.088603,-0.000146,20.046343,0.8201,0.358,4.38624,0.00000
2428.00,4.38594,20.088652,-0.000144,20.046346,0.8201,0.358,4.38594,0.00000
2429.00,4.38630,20.088684,-0.000146,20.046332,0.8201,0.358,4.38630,0.00000
2430.00,4.38692,20.088745,-0.000150,20.046422,0.8201,0.358,4.38692,0.00000
2431.00,4.38746,20.088740,-0.000151,20.046443,0.8201,0.358,4.38746,0.00000
2432.00,4.38836,20.088686,-0.000151,20.046365,0.8202,0.359,4.38836,0.00000
2433.00,4.38890,20.088704,-0.000155,20.046394,0.8202,0.359,4.38890,0.00000
2434.00,4.38837,20.088740,-0.000158,20.046425,0.8202,0.359,4.38837,0.00000
2435.00,4.38836,20.088667,-0.000161,20.046332,0.8203,0.359,4.38836,0.00000
2436.00,4.38770,20.088692,-0.000165,20.046319,0.8204,0.359,4.38770,0.00000
2437.00,4.38670,20.088697,-0.000162,20.046295,0.8204,0.359,4.38670,0.00000
2438.00,4.38602,20.088750,-0.000162,20.046339,0.8204,0.360,4.38602,0.00000
2439.00,4.38648,20.088754,-0.000159,20.046298,0.8205,0.359,4.38648,0.00000
2440.00,4.38566,20.088784,-0.000155,20.046293,0.8205,0.359,4.38566,0.00000
2441.00,4.38614,20.088792,-0.000154,20.046294,0.8205,0.359,4.38614,0.00000
2442.00,4.38683,20.088852,-0.000154,20.046294,0.8205,0.359,4.38683,0.00000
2443.00,4.38675,20.088810,-0.000152,20.046218,0.8205,0.359,4.38675,0.00000
2444.00,4.38660,20.088851,-0.000152,20.046213,0.8205,0.359,4.38660,0.00000
2445.00,4.38712,20.088907,-0.000149,20.046238,0.8205,0.359,4.38712,0.00000
2446.00,4.38782,20.088918,-0.000149,20.046189,0.8205,0.359,4.38782,0.00000
2447.00,4.38770,20.088929,-0.000151,20.046210,0.8205,0.360,4.38770,0.00000
2448.00,4.38768,20.088977,-0.000150,20.046269,0.8206,0.360,4.38768,0.00000
2449.00,4.38694,20.088986,-0.000151,20.046305,0.8206,0.360,4.38694,0.00000
2450.00,4.38606,20.088969,-0.000155,20.046302,0.8205,0.360,4.38606,0.00000
2451.00,4.38530,20.088981,-0.000151,20.046344,0.8205,0.360,4.38530,0.00000
2452.00,4.38561,20.088999,-0.000151,20.046382,0.8205,0.360,4.38561,0.00000
2453.00,4.38620,20.088997,-0.000152,20.046336,0.8205,0.360,4.38620,0.00000
2454.00,4.38748,20.089075,-0.000152,20.046379,0.8205,0.360,4.38748,0.00000
2455.00,4.38860,20.089083,-0.000152,20.046318,0.8204,0.360,4.38860,0.00000
2456.00,4.38889,20.089145,-0.000150,20.046348,0.8204,0.360,4.38889,0.00000
2457.00,4.38879,20.089171,-0.000152,20.046304,0.8204,0.360,4.38879,0.00000
2458.00,4.38932,20.089215,-0.000153,20.046300,0.8204,0.360,4.38932,0.00000
2459.00,4.38954,20.089179,-0.000157,20.046209,0.8204,0.361,4.38954,0.00000
2460.00,4.38954,20.089190,-0.000157,20.046240,0.8204,0.361,4.38954,0.00000
2461.00,4.38997,20.089165,-0.000161,20.046193,0.8204,0.361,4.38997,0.00000
2462.00,4.39109,20.089140,-0.000158,20.046151,0.8205,0.361,4.39109,0.00000
2463.00,4.38979,20.089054,-0.000155,20.046083,0.8205,0.361,4.38979,0.00000
2464.00,4.38859,20.089036,-0.000152,20.046090,0.8205,0.361,4.38859,0.00000
2465.00,4.38837,20.089111,-0.000152,20.046125,0.8205,0.361,4.38837,0.00000
2466.00,4.38835,20.089168,-0.000149,20.046154,0.8205,0.361,4.38835,0.00000
2467.00,4.38707,20.089238,-0.000149,20.046181,0.8205,0.361,4.38707,0.00000
2468.00,4.38793,20.089365,-0.000148,20.046251,0.8205,0.361,4.38793,0.00000
2469.00,4.38819,20.089392,-0.000148,20.046229,0.8205,0.361,4.38819,0.00000
2470.00,4.38740,20.089430,-0.000145,20.046220,0.8205,0.361,4.38740,0.00000
2471.00,4.38531,20.089441,-0.000144,20.046226,0.8205,0.361,4.38531,0.00000
2472.00,4.38526,20.089510,-0.000147,20.046286,0.8206,0.361,4.38526,0.00000
2473.00,4.38547,20.089555,-0.000150,20.046291,0.8206,0.361,4.38547,0.00000
2474.00,4.38626,20.089591,-0.000150,20.046345,0.8206,0.361,4.38626,0.00000
2475.00,4.38685,20.089550,-0.000155,20.046275,0.8206,0.361,4.38685,0.00000
2476.00,4.38810,20.089550,-0.000157,20.046234,0.8206,0.362,4.38810,0.00000
2477.00,4.38753,20.089493,-0.000153,20.046174,0.8206,0.361,4.38753,0.00000
2478.00,4.38695,20.089516,-0.000153,20.046195,0.8206,0.361,4.38695,0.00000
2479.00,4.38718,20.089555,-0.000153,20.046172,0.8206,0.361,4.38718,0.00000
2480.00,4.38764,20.089603,-0.000151,20.046223,0.8207,0.361,4.38764,0.00000
2481.00,4.38839,20.089630,-0.000155,20.046231,0.8207,0.362,4.38839,0.00000
2482.00,4.38989,20.089636,-0.000159,20.046183,0.8207,0.362,4.38989,0.00000
2483.00,4.38992,20.089575,-0.000160,20.046105,0.8207,0.362,4.38992,0.00000
2484.00,4.38922,20.089611,-0.000161,20.046126,0.8208,0.362,4.38922,0.00000
2485.00,4.38972,20.089619,-0.000159,20.046097,0.8209,0.362,4.38972,0.00000
2486.00,4.38890,20.089627,-0.000155,20.046111,0.8210,0.362,4.38890,0.00000
2487.00,4.38832,20.089575,-0.000155,20.046091,0.8210,0.362,4.38832,0.00000
2488.00,4.38902,20.089613,-0.000155,20.046106,0.8211,0.362,4.38902,0.00000
2489.00,4.38921,20.089611,-0.000156,20.046084,0.8212,0.362,4.38921,0.00000
2490.00,4.38847,20.089569,-0.000155,20.046046,0.8212,0.362,4.38847,0.00000
2491.00,4.38899,20.089570,-0.000156,20.046018,0.8213,0.363,4.38899,0.00000
2492.00,4.38937,20.089644,-0.000155,20.046057,0.8213,0.363,4.38937,0.00000
2493.00,4.38900,20.089658,-0.000153,20.046072,0.8214,0.363,4.38900,0.00000
2494.00,4.38883,20.089612,-0.000153,20.046040,0.8215,0.363,4.38883,0.00000
2495.00,4.38889,20.089713,-0.000152,20.046124,0.8216,0.363,4.38889,0.00000
2496.00,4.38832,20.089721,-0.000154,20.046110,0.8217,0.363,4.38832,0.00000
2497.00,4.38742,20.089750,-0.000151,20.046067,0.8218,0.363,4.38742,0.00000
2498.00,4.38676,20.089758,-0.000156,20.046036,0.8220,0.363,4.38676,0.00000
2499.00,4.38607,20.089816,-0.000158,20.046013,0.8221,0.363,4.38607,0.00000
2500.00,4.38570,20.089810,-0.000161,20.045977,0.8222,0.363,4.38570,0.00000
2501.00,4.38672,20.089876,-0.000161,20.046038,0.8223,0.363,4.38672,0.00000
2502.00,4.38661,20.089883,-0.000164,20.046063,0.8224,0.364,4.38661,0.00000
2503.00,4.38714,20.089947,-0.000161,20.046096,0.8226,0.363,4.38714,0.00000
2504.00,4.38794,20.089919,-0.000161,20.046103,0.8226,0.364,4.38794,0.00000
2505.00,4.38816,20.089923,-0.000159,20.046105,0.8228,0.364,4.38816,0.00000
2506.00,4.38793,20.089934,-0.000160,20.046036,0.8229,0.364,4.38793,0.00000
2507.00,4.38812,20.090057,-0.000161,20.046137,0.8230,0.364,4.38812,0.00000
2508.00,4.38759,20.090041,-0.000160,20.046148,0.8231,0.364,4.38759,0.00000
2509.00,4.38774,20.090080,-0.000160,20.046157,0.8232,0.364,4.38774,0.00000
2510.00,4.38824,20.090063,-0.000158,20.046128,0.8233,0.364,4.38824,0.00000
2511.00,4.38814,20.090070,-0.000156,20.046183,0.8234,0.364,4.38814,0.00000
2512.00,4.38881,20.090081,-0.000150,20.046157,0.8235,0.364,4.38881,0.00000
2513.00,4.38928,20.090064,-0.000147,20.046082,0.8236,0.364,4.38928,0.00000
2514.00,4.38894,20.090104,-0.000145,20.046054,0.8237,0.363,4.38894,0.00000
2515.00,4.38856,20.090240,-0.000151,20.046116,0.8238,0.364,4.38856,0.00000
2516.00,4.38838,20.090279,-0.000151,20.046065,0.8239,0.364,4.38838,0.00000
2517.00,4.38744,20.090273,-0.000153,20.046040,0.8240,0.364,4.38744,0.00000
2518.00,4.38720,20.090390,-0.000159,20.046107,0.8241,0.364,4.38720,0.00000
2519.00,4.38717,20.090421,-0.000159,20.046160,0.8242,0.364,4.38717,0.00000
2520.00,4.38775,20.090425,-0.000156,20.046164,0.8242,0.364,4.38775,0.00000
2521.00,4.38747,20.090427,-0.000159,20.046153,0.8243,0.364,4.38747,0.00000
2522.00,4.38775,20.090411,-0.000163,20.046117,0.8244,0.364,4.38775,0.00000
2523.00,4.38846,20.090325,-0.000162,20.046046,0.8244,0.364,4.38846,0.00000
2524.00,4.38956,20.090364,-0.000164,20.046078,0.8244,0.365,4.38956,0.00000
2525.00,4.38900,20.090383,-0.000164,20.046065,0.8244,0.365,4.38900,0.00000
2526.00,4.38922,20.090355,-0.000161,20.046070,0.8245,0.365,4.38922,0.00000
2527.00,4.38970,20.090399,-0.000161,20.046092,0.8245,0.365,4.38970,0.00000
2528.00,4.38952,20.090406,-0.000160,20.046127,0.8245,0.365,4.38952,0.00000
2529.00,4.38867,20.090384,-0.000161,20.046065,0.8245,0.365,4.38867,0.00000
2530.00,4.38921,20.090398,-0.000158,20.046071,0.8245,0.365,4.38921,0.00000
2531.00,4.38933,20.090475,-0.000161,20.046048,0.8245,0.365,4.38933,0.00000
2532.00,4.38877,20.090467,-0.000163,20.046040,0.8244,0.365,4.38877,0.00000
2533.00,4.38757,20.090591,-0.000163,20.046057,0.8244,0.365,4.38757,0.00000
2534.00,4.38699,20.090595,-0.000165,20.046067,0.8244,0.365,4.38699,0.00000
2535.00,4.38627,20.090612,-0.000172,20.046031,0.8244,0.366,4.38627,0.00000
2536.00,4.38591,20.090665,-0.000172,20.046115,0.8244,0.366,4.38591,0.00000
2537.00,4.38616,20.090703,-0.000172,20.046108,0.8244,0.366,4.38616,0.00000
2538.00,4.38688,20.090682,-0.000172,20.046121,0.8244,0.366,4.38688,0.00000
2539.00,4.38813,20.090734,-0.000167,20.046096,0.8244,0.366,4.38813,0.00000
2540.00,4.38818,20.090689,-0.000161,20.046043,0.8244,0.366,4.38818,0.00000
2541.00,4.38764,20.090669,-0.000157,20.045989,0.8244,0.365,4.38764,0.00000
2542.00,4.38720,20.090699,-0.000155,20.046005,0.8244,0.365,4.38720,0.00000
2543.00,4.38706,20.090793,-0.000154,20.046004,0.8244,0.365,4.38706,0.00000
2544.00,4.38515,20.090824,-0.000156,20.045996,0.8244,0.365,4.38515,0.00000
2545.00,4.38566,20.090880,-0.000160,20.046033,0.8244,0.366,4.38566,0.00000
2546.00,4.38635,20.090898,-0.000157,20.045991,0.8244,0.366,4.38635,0.00000
2547.00,4.38687,20.090935,-0.000157,20.045958,0.8244,0.366,4.38687,0.00000
2548.00,4.38681,20.090934,-0.000160,20.045934,0.8243,0.366,4.38681,0.00000
2549.00,4.38750,20.090957,-0.000160,20.045973,0.8244,0.366,4.38750,0.00000
2550.00,4.38723,20.090953,-0.000159,20.045958,0.8244,0.366,4.38723,0.00000
2551.00,4.38718,20.091037,-0.000159,20.046010,0.8244,0.366,4.38718,0.00000
2552.00,4.38703,20.091074,-0.000159,20.046065,0.8244,0.366,4.38703,0.00000
2553.00,4.38726,20.091027,-0.000154,20.046039,0.8244,0.366,4.38726,0.00000
2554.00,4.38732,20.091077,-0.000156,20.046052,0.8244,0.366,4.38732,0.00000
2555.00,4.38733,20.091156,-0.000158,20.046093,0.8244,0.366,4.38733,0.00000
2556.00,4.38740,20.091205,-0.000161,20.046122,0.8244,0.366,4.38740,0.00000
2557.00,4.38725,20.091181,-0.000162,20.046061,0.8244,0.366,4.38725,0.00000
2558.00,4.38731,20.091209,-0.000161,20.046088,0.8244,0.367,4.38731,0.00000
2559.00,4.38708,20.091207,-0.000157,20.046118,0.8244,0.366,4.38708,0.00000
2560.00,4.38672,20.091240,-0.000156,20.046175,0.8244,0.366,4.38672,0.00000
2561.00,4.38637,20.091174,-0.000158,20.046170,0.8245,0.367,4.38637,0.00000
2562.00,4.38735,20.091146,-0.000156,20.046161,0.8245,0.366,4.38735,0.00000
2563.00,4.38775,20.091227,-0.000157,20.046211,0.8245,0.367,4.38775,0.00000
2564.00,4.38838,20.091255,-0.000158,20.046227,0.8245,0.367,4.38838,0.00000
2565.00,4.38885,20.091215,-0.000157,20.046158,0.8246,0.367,4.38885,0.00000
2566.00,4.38984,20.091225,-0.000155,20.046154,0.8246,0.367,4.38984,0.00000
2567.00,4.38863,20.091280,-0.000158,20.046208,0.8246,0.367,4.38863,0.00000
2568.00,4.38768,20.091301,-0.000160,20.046198,0.8246,0.367,4.38768,0.00000
2569.00,4.38713,20.091291,-0.000161,20.046179,0.8247,0.367,4.38713,0.00000
2570.00,4.38671,20.091270,-0.000163,20.046103,0.8247,0.367,4.38671,0.00000
2571.00,4.38605,20.091304,-0.000165,20.046060,0.8247,0.367,4.38605,0.00000
2572.00,4.38691,20.091317,-0.000164,20.046058,0.8247,0.367,4.38691,0.00000
2573.00,4.38799,20.091284,-0.000161,20.046080,0.8247,0.367,4.38799,0.00000
2574.00,4.38791,20.091274,-0.000159,20.046062,0.8246,0.367,4.38791,0.00000
2575.00,4.38771,20.091366,-0.000158,20.046168,0.8246,0.367,4.38771,0.00000
2576.00,4.38767,20.091407,-0.000157,20.046255,0.8246,0.367,4.38767,0.00000
2577.00,4.38745,20.091524,-0.000157,20.046318,0.8246,0.367,4.38745,0.00000
2578.00,4.38666,20.091603,-0.000159,20.046340,0.8245,0.367,4.38666,0.00000
2579.00,4.38781,20.091679,-0.000157,20.046407,0.8245,0.367,4.38781,0.00000
2580.00,4.38787,20.091659,-0.000155,20.046365,0.8244,0.367,4.38787,0.00000
2581.00,4.38815,20.091648,-0.000153,20.046288,0.8243,0.367,4.38815,0.00000
2582.00,4.38733,20.091577,-0.000151,20.046199,0.8242,0.367,4.38733,0.00000
@14,2.2000,4.4, 2580.098 
2583.00,4.38727,20.091545,-0.000151,20.046141,0.8241,0.367,4.38727,0.00000
2584.00,4.38655,20.091538,-0.000155,20.046086,0.8240,0.368,4.38655,0.00000
2585.00,4.38716,20.091594,-0.000155,20.046130,0.8239,0.368,4.38716,0.00000
2586.00,4.38771,20.091622,-0.000156,20.046119,0.8238,0.368,4.38771,0.00000
2587.00,4.38966,20.091637,-0.000155,20.046154,0.8236,0.368,4.38966,0.00000
2588.00,4.39103,20.091627,-0.000157,20.046164,0.8235,0.368,4.39103,0.00000
2589.00,4.39308,20.091656,-0.000158,20.046190,0.8234,0.368,4.39308,0.00000
2590.00,4.39389,20.091642,-0.000157,20.046177,0.8232,0.368,4.39389,0.00000
2591.00,4.39499,20.091579,-0.000159,20.046161,0.8232,0.368,4.39499,0.00000
2592.00,4.39532,20.091595,-0.000161,20.046134,0.8231,0.368,4.39532,0.00000
2593.00,4.39495,20.091677,-0.000161,20.046129,0.8230,0.369,4.39495,0.00000
2594.00,4.39345,20.091701,-0.000163,20.046052,0.8229,0.369,4.39345,0.00000
2595.00,4.39254,20.091755,-0.000164,20.046067,0.8229,0.369,4.39254,0.00000
2596.00,4.39080,20.091861,-0.000161,20.046122,0.8228,0.369,4.39080,0.00000
2597.00,4.38753,20.091903,-0.000161,20.046110,0.8228,0.369,4.38753,0.00000
2598.00,4.38512,20.091856,-0.000159,20.046087,0.8227,0.369,4.38512,0.00000
2599.00,4.38328,20.091878,-0.000154,20.046147,0.8227,0.369,4.38328,0.00000
2600.00,4.38146,20.091869,-0.000151,20.046130,0.8227,0.369,4.38146,0.00000
2601.00,4.38027,20.091921,-0.000151,20.046156,0.8227,0.369,4.38027,0.00000
2602.00,4.38012,20.091968,-0.000151,20.046210,0.8226,0.369,4.38012,0.00000
2603.00,4.38081,20.092075,-0.000148,20.046291,0.8226,0.369,4.38081,0.00000
2604.00,4.38095,20.092095,-0.000147,20.046337,0.8226,0.369,4.38095,0.00000
2605.00,4.38090,20.092091,-0.000148,20.046318,0.8226,0.369,4.38090,0.00000
2606.00,4.38108,20.092055,-0.000148,20.046299,0.8226,0.369,4.38108,0.00000
2607.00,4.38218,20.092059,-0.000147,20.046309,0.8226,0.369,4.38218,0.00000
2608.00,4.38147,20.092074,-0.000147,20.046293,0.8226,0.369,4.38147,0.00000
2609.00,4.38125,20.092093,-0.000150,20.046258,0.8227,0.369,4.38125,0.00000
2610.00,4.38163,20.092128,-0.000151,20.046228,0.8227,0.369,4.38163,0.00000
2611.00,4.38143,20.092140,-0.000151,20.046183,0.8228,0.369,4.38143,0.00000
2612.00,4.38123,20.092147,-0.000150,20.046135,0.8228,0.369,4.38123,0.00000
2613.00,4.38104,20.092145,-0.000153,20.046121,0.8229,0.369,4.38104,0.00000
2614.00,4.38116,20.092181,-0.000154,20.046079,0.8229,0.369,4.38116,0.00000
2615.00,4.38032,20.092218,-0.000152,20.046115,0.8230,0.369,4.38032,0.00000
2616.00,4.38088,20.092291,-0.000154,20.046167,0.8230,0.369,4.38088,0.00000
2617.00,4.38098,20.092358,-0.000158,20.046246,0.8230,0.370,4.38098,0.00000
2618.00,4.38219,20.092365,-0.000155,20.046232,0.8231,0.370,4.38219,0.00000
2619.00,4.38361,20.092373,-0.000151,20.046237,0.8231,0.370,4.38361,0.00000
2620.00,4.38515,20.092396,-0.000154,20.046252,0.8231,0.370,4.38515,0.00000
2621.00,4.38470,20.092398,-0.000150,20.046225,0.8232,0.370,4.38470,0.00000
2622.00,4.38397,20.092335,-0.000150,20.046143,0.8232,0.370,4.38397,0.00000
2623.00,4.38377,20.092334,-0.000150,20.046108,0.8232,0.370,4.38377,0.00000
2624.00,4.38320,20.092350,-0.000149,20.046114,0.8233,0.370,4.38320,0.00000
2625.00,4.38349,20.092342,-0.000150,20.046036,0.8233,0.370,4.38349,0.00000
2626.00,4.38310,20.092389,-0.000151,20.046038,0.8233,0.370,4.38310,0.00000
2627.00,4.38328,20.092423,-0.000151,20.045998,0.8234,0.370,4.38328,0.00000
2628.00,4.38359,20.092414,-0.000152,20.045955,0.8234,0.370,4.38359,0.00000
2629.00,4.38272,20.092393,-0.000156,20.045939,0.8235,0.370,4.38272,0.00000
2630.00,4.38179,20.092409,-0.000156,20.046002,0.8235,0.370,4.38179,0.00000
2631.00,4.38190,20.092392,-0.000157,20.046057,0.8236,0.370,4.38190,0.00000
2632.00,4.38261,20.092475,-0.000156,20.046120,0.8237,0.370,4.38261,0.00000
2633.00,4.38265,20.092508,-0.000158,20.046181,0.8237,0.370,4.38265,0.00000
2634.00,4.38310,20.092563,-0.000158,20.046144,0.8238,0.371,4.38310,0.00000
2635.00,4.38358,20.092600,-0.000158,20.046150,0.8238,0.371,4.38358,0.00000
2636.00,4.38423,20.092625,-0.000155,20.046103,0.8239,0.371,4.38423,0.00000
2637.00,4.38450,20.092562,-0.000154,20.046023,0.8240,0.371,4.38450,0.00000
2638.00,4.38399,20.092579,-0.000152,20.045993,0.8241,0.371,4.38399,0.00000
2639.00,4.38392,20.092608,-0.000151,20.046040,0.8242,0.371,4.38392,0.00000
2640.00,4.38434,20.092699,-0.000151,20.046107,0.8243,0.371,4.38434,0.00000
2641.00,4.38435,20.092740,-0.000154,20.046127,0.8244,0.371,4.38435,0.00000
2642.00,4.38410,20.092751,-0.000155,20.046132,0.8245,0.371,4.38410,0.00000
2643.00,4.38403,20.092804,-0.000154,20.046200,0.8246,0.371,4.38403,0.00000
2644.00,4.38405,20.092826,-0.000152,20.046180,0.8246,0.371,4.38405,0.00000
2645.00,4.38297,20.092797,-0.000152,20.046084,0.8247,0.371,4.38297,0.00000
2646.00,4.38239,20.092837,-0.000149,20.046104,0.8247,0.371,4.38239,0.00000
2647.00,4.38184,20.092902,-0.000148,20.046086,0.8248,0.371,4.38184,0.00000
2648.00,4.38178,20.092937,-0.000150,20.046023,0.8249,0.371,4.38178,0.00000
2649.00,4.38191,20.092982,-0.000153,20.046022,0.8250,0.371,4.38191,0.00000
2650.00,4.38285,20.092999,-0.000151,20.046042,0.8251,0.371,4.38285,0.00000
2651.00,4.38329,20.093007,-0.000155,20.046021,0.8251,0.371,4.38329,0.00000
2652.00,4.38287,20.092985,-0.000158,20.046051,0.8252,0.372,4.38287,0.00000
2653.00,4.38305,20.093011,-0.000156,20.046039,0.8253,0.372,4.38305,0.00000
2654.00,4.38300,20.093073,-0.000160,20.046139,0.8253,0.372,4.38300,0.00000
2655.00,4.38285,20.093122,-0.000160,20.046175,0.8254,0.372,4.38285,0.00000
2656.00,4.38310,20.093110,-0.000159,20.046123,0.8254,0.372,4.38310,0.00000
2657.00,4.38355,20.093230,-0.000156,20.046211,0.8254,0.372,4.38355,0.00000
2658.00,4.38356,20.093254,-0.000157,20.046245,0.8254,0.372,4.38356,0.00000
2659.00,4.38467,20.093172,-0.000152,20.046114,0.8254,0.372,4.38467,0.00000
2660.00,4.38467,20.093178,-0.000152,20.046108,0.8254,0.372,4.38467,0.00000
2661.00,4.38494,20.093225,-0.000149,20.046126,0.8254,0.372,4.38494,0.00000
2662.00,4.38519,20.093162,-0.000149,20.046025,0.8254,0.372,4.38519,0.00000
2663.00,4.38517,20.093201,-0.000145,20.046051,0.8254,0.372,4.38517,0.00000
2664.00,4.38413,20.093252,-0.000145,20.046106,0.8254,0.372,4.38413,0.00000
2665.00,4.38354,20.093255,-0.000144,20.046092,0.8255,0.372,4.38354,0.00000
2666.00,4.38275,20.093214,-0.000148,20.046080,0.8255,0.372,4.38275,0.00000
2667.00,4.38266,20.093264,-0.000152,20.046127,0.8256,0.372,4.38266,0.00000
2668.00,4.38238,20.093270,-0.000152,20.046108,0.8256,0.373,4.38238,0.00000
2669.00,4.38234,20.093349,-0.000154,20.046130,0.8257,0.373,4.38234,0.00000
2670.00,4.38179,20.093386,-0.000153,20.046100,0.8258,0.373,4.38179,0.00000
2671.00,4.38207,20.093489,-0.000150,20.046125,0.8259,0.373,4.38207,0.00000
2672.00,4.38217,20.093519,-0.000148,20.046157,0.8259,0.373,4.38217,0.00000
2673.00,4.38291,20.093545,-0.000150,20.046205,0.8261,0.373,4.38291,0.00000
2674.00,4.38332,20.093517,-0.000152,20.046181,0.8262,0.373,4.38332,0.00000
2675.00,4.38453,20.093571,-0.000153,20.046264,0.8263,0.373,4.38453,0.00000
2676.00,4.38404,20.093532,-0.000156,20.046292,0.8265,0.373,4.38404,0.00000
2677.00,4.38388,20.093493,-0.000157,20.046252,0.8266,0.373,4.38388,0.00000
2678.00,4.38391,20.093498,-0.000154,20.046259,0.8267,0.373,4.38391,0.00000
2679.00,4.38395,20.093490,-0.000149,20.046246,0.8268,0.373,4.38395,0.00000
2680.00,4.38336,20.093416,-0.000146,20.046162,0.8269,0.373,4.38336,0.00000
2681.00,4.38270,20.093497,-0.000143,20.046196,0.8271,0.373,4.38270,0.00000
2682.00,4.38237,20.093551,-0.000142,20.046154,0.8272,0.373,4.38237,0.00000
2683.00,4.38243,20.093565,-0.000143,20.046086,0.8273,0.373,4.38243,0.00000
2684.00,4.38212,20.093645,-0.000148,20.046135,0.8275,0.373,4.38212,0.00000
2685.00,4.38198,20.093735,-0.000153,20.046171,0.8276,0.373,4.38198,0.00000
2686.00,4.38205,20.093727,-0.000155,20.046132,0.8277,0.374,4.38205,0.00000
2687.00,4.38228,20.093772,-0.000155,20.046203,0.8279,0.374,4.38228,0.00000
2688.00,4.38187,20.093764,-0.000156,20.046194,0.8280,0.374,4.38187,0.00000
2689.00,4.38188,20.093771,-0.000154,20.046192,0.8281,0.374,4.38188,0.00000
2690.00,4.38221,20.093780,-0.000154,20.046156,0.8283,0.374,4.38221,0.00000
2691.00,4.38326,20.093805,-0.000153,20.046126,0.8284,0.374,4.38326,0.00000
2692.00,4.38320,20.093803,-0.000150,20.046103,0.8285,0.374,4.38320,0.00000
2693.00,4.38308,20.093891,-0.000150,20.046186,0.8287,0.374,4.38308,0.00000
2694.00,4.38241,20.093910,-0.000151,20.046168,0.8287,0.374,4.38241,0.00000
2695.00,4.38280,20.093910,-0.000152,20.046186,0.8289,0.374,4.38280,0.00000
2696.00,4.38293,20.093847,-0.000152,20.046155,0.8290,0.374,4.38293,0.00000
2697.00,4.38313,20.093847,-0.000157,20.046150,0.8291,0.374,4.38313,0.00000
2698.00,4.38343,20.093757,-0.000157,20.046032,0.8292,0.374,4.38343,0.00000
2699.00,4.38367,20.093746,-0.000156,20.046003,0.8293,0.374,4.38367,0.00000
2700.00,4.38305,20.093773,-0.000153,20.045987,0.8294,0.374,4.38305,0.00000
2701.00,4.38268,20.093817,-0.000152,20.046020,0.8295,0.374,4.38268,0.00000
2702.00,4.38228,20.093850,-0.000151,20.046019,0.8295,0.374,4.38228,0.00000
2703.00,4.38257,20.093939,-0.000150,20.046072,0.8296,0.374,4.38257,0.00000
2704.00,4.38308,20.093971,-0.000152,20.046078,0.8297,0.374,4.38308,0.00000
2705.00,4.38383,20.094009,-0.000155,20.046121,0.8298,0.375,4.38383,0.00000
2706.00,4.38437,20.094061,-0.000157,20.046124,0.8299,0.375,4.38437,0.00000
2707.00,4.38460,20.094105,-0.000158,20.046143,0.8300,0.375,4.38460,0.00000
2708.00,4.38433,20.094136,-0.000159,20.046176,0.8301,0.375,4.38433,0.00000
2709.00,4.38494,20.094162,-0.000156,20.046193,0.8303,0.375,4.38494,0.00000
2710.00,4.38429,20.094174,-0.000154,20.046155,0.8303,0.375,4.38429,0.00000
2711.00,4.38311,20.094181,-0.000151,20.046158,0.8304,0.375,4.38311,0.00000
2712.00,4.38335,20.094159,-0.000150,20.046152,0.8306,0.375,4.38335,0.00000
2713.00,4.38323,20.094146,-0.000150,20.046100,0.8307,0.375,4.38323,0.00000
2714.00,4.38272,20.094121,-0.000153,20.046086,0.8308,0.375,4.38272,0.00000
2715.00,4.38306,20.094130,-0.000154,20.046109,0.8309,0.375,4.38306,0.00000
2716.00,4.38436,20.094123,-0.000157,20.046075,0.8310,0.375,4.38436,0.00000
2717.00,4.38421,20.094195,-0.000158,20.046110,0.8311,0.375,4.38421,0.00000
2718.00,4.38365,20.094151,-0.000153,20.046075,0.8312,0.375,4.38365,0.00000
2719.00,4.38434,20.094218,-0.000151,20.046101,0.8313,0.375,4.38434,0.00000
2720.00,4.38482,20.094251,-0.000153,20.046105,0.8315,0.375,4.38482,0.00000
2721.00,4.38424,20.094354,-0.000149,20.046162,0.8316,0.375,4.38424,0.00000
2722.00,4.38464,20.094344,-0.000148,20.046106,0.8317,0.375,4.38464,0.00000
2723.00,4.38492,20.094427,-0.000155,20.046152,0.8318,0.375,4.38492,0.00000
2724.00,4.38330,20.094455,-0.000156,20.046187,0.8319,0.375,4.38330,0.00000
2725.00,4.38237,20.094453,-0.000154,20.046188,0.8321,0.375,4.38237,0.00000
2726.00,4.38170,20.094462,-0.000153,20.046220,0.8322,0.375,4.38170,0.00000
2727.00,4.38101,20.094490,-0.000152,20.046240,0.8323,0.375,4.38101,0.00000
2728.00,4.38095,20.094521,-0.000150,20.046243,0.8325,0.375,4.38095,0.00000
2729.00,4.38229,20.094523,-0.000151,20.046216,0.8327,0.376,4.38229,0.00000
2730.00,4.38227,20.094545,-0.000151,20.046216,0.8328,0.376,4.38227,0.00000
2731.00,4.38274,20.094554,-0.000154,20.046210,0.8329,0.376,4.38274,0.00000
2732.00,4.38291,20.094587,-0.000159,20.046248,0.8331,0.376,4.38291,0.00000
2733.00,4.38286,20.094626,-0.000158,20.046284,0.8332,0.376,4.38286,0.00000
2734.00,4.38231,20.094674,-0.000152,20.046258,0.8334,0.376,4.38231,0.00000
2735.00,4.38273,20.094684,-0.000153,20.046260,0.8335,0.376,4.38273,0.00000
2736.00,4.38237,20.094653,-0.000152,20.046200,0.8337,0.376,4.38237,0.00000
2737.00,4.38234,20.094645,-0.000149,20.046178,0.8339,0.376,4.38234,0.00000
2738.00,4.38221,20.094608,-0.000153,20.046159,0.8340,0.376,4.38221,0.00000
2739.00,4.38155,20.094635,-0.000159,20.046191,0.8342,0.376,4.38155,0.00000
2740.00,4.38139,20.094660,-0.000157,20.046192,0.8343,0.376,4.38139,0.00000
2741.00,4.38173,20.094728,-0.000157,20.046232,0.8345,0.376,4.38173,0.00000
2742.00,4.38179,20.094780,-0.000158,20.046269,0.8347,0.376,4.38179,0.00000
2743.00,4.38160,20.094833,-0.000157,20.046283,0.8349,0.376,4.38160,0.00000
2744.00,4.38210,20.094816,-0.000156,20.046296,0.8351,0.376,4.38210,0.00000
2745.00,4.38244,20.094882,-0.000159,20.046315,0.8352,0.377,4.38244,0.00000
2746.00,4.38225,20.094909,-0.000158,20.046337,0.8354,0.377,4.38225,0.00000
2747.00,4.38160,20.094952,-0.000154,20.046352,0.8356,0.377,4.38160,0.00000
2748.00,4.38239,20.094955,-0.000150,20.046334,0.8357,0.376,4.38239,0.00000
2749.00,4.38248,20.094983,-0.000148,20.046330,0.8358,0.376,4.38248,0.00000
2750.00,4.38186,20.094970,-0.000147,20.046314,0.8359,0.376,4.38186,0.00000
2751.00,4.38244,20.095041,-0.000149,20.046325,0.8360,0.377,4.38244,0.00000
2752.00,4.38307,20.095049,-0.000150,20.046285,0.8361,0.377,4.38307,0.00000
2753.00,4.38237,20.095080,-0.000150,20.046262,0.8362,0.377,4.38237,0.00000
2754.00,4.38123,20.095077,-0.000152,20.046232,0.8363,0.377,4.38123,0.00000
2755.00,4.38115,20.095114,-0.000154,20.046262,0.8364,0.377,4.38115,0.00000
2756.00,4.38046,20.095050,-0.000151,20.046209,0.8365,0.377,4.38046,0.00000
2757.00,4.38050,20.095044,-0.000149,20.046217,0.8366,0.377,4.38050,0.00000
2758.00,4.38067,20.095117,-0.000151,20.046267,0.8368,0.377,4.38067,0.00000
2759.00,4.38176,20.095124,-0.000152,20.046292,0.8369,0.377,4.38176,0.00000
2760.00,4.38203,20.095174,-0.000150,20.046324,0.8370,0.377,4.38203,0.00000
2761.00,4.38250,20.095215,-0.000151,20.046370,0.8371,0.377,4.38250,0.00000
2762.00,4.38223,20.095248,-0.000155,20.046355,0.8372,0.377,4.38223,0.00000
2763.00,4.38303,20.095215,-0.000152,20.046328,0.8373,0.377,4.38303,0.00000
2764.00,4.38307,20.095289,-0.000149,20.046336,0.8375,0.377,4.38307,0.00000
2765.00,4.38254,20.095283,-0.000151,20.046313,0.8376,0.377,4.38254,0.00000
2766.00,4.38208,20.095327,-0.000155,20.046304,0.8376,0.378,4.38208,0.00000
2767.00,4.38234,20.095396,-0.000155,20.046286,0.8377,0.378,4.38234,0.00000
2768.00,4.38142,20.095454,-0.000160,20.046331,0.8378,0.378,4.38142,0.00000
2769.00,4.38134,20.095449,-0.000164,20.046287,0.8379,0.378,4.38134,0.00000
2770.00,4.38147,20.095452,-0.000165,20.046236,0.8379,0.378,4.38147,0.00000
2771.00,4.38196,20.095424,-0.000163,20.046184,0.8380,0.378,4.38196,0.00000
2772.00,4.38129,20.095397,-0.000162,20.046210,0.8381,0.378,4.38129,0.00000
2773.00,4.38158,20.095359,-0.000163,20.046168,0.8381,0.378,4.38158,0.00000
2774.00,4.38113,20.095364,-0.000160,20.046209,0.8381,0.378,4.38113,0.00000
2775.00,4.38096,20.095446,-0.000160,20.046298,0.8381,0.379,4.38096,0.00000
2776.00,4.38096,20.095520,-0.000159,20.046331,0.8381,0.379,4.38096,0.00000
2777.00,4.38161,20.095584,-0.000159,20.046392,0.8381,0.379,4.38161,0.00000
2778.00,4.38184,20.095642,-0.000158,20.046438,0.8380,0.379,4.38184,0.00000
2779.00,4.38137,20.095725,-0.000156,20.046478,0.8380,0.379,4.38137,0.00000
2780.00,4.38207,20.095668,-0.000152,20.046432,0.8379,0.379,4.38207,0.00000
2781.00,4.38185,20.095700,-0.000152,20.046441,0.8378,0.378,4.38185,0.00000
2782.00,4.38230,20.095703,-0.000150,20.046399,0.8378,0.378,4.38230,0.00000
@15,2.2000,4.4, 2780.056 
2783.00,4.38181,20.095769,-0.000149,20.046418,0.8378,0.378,4.38181,0.00000
2784.00,4.38197,20.095759,-0.000150,20.046375,0.8377,0.379,4.38197,0.00000
2785.00,4.38259,20.095812,-0.000152,20.046391,0.8377,0.379,4.38259,0.00000
2786.00,4.38382,20.095800,-0.000153,20.046396,0.8377,0.379,4.38382,0.00000
2787.00,4.38506,20.095772,-0.000155,20.046368,0.8377,0.379,4.38506,0.00000
2788.00,4.38741,20.095752,-0.000157,20.046325,0.8377,0.379,4.38741,0.00000
2789.00,4.39010,20.095755,-0.000159,20.046321,0.8378,0.379,4.39010,0.00000
2790.00,4.39127,20.095733,-0.000161,20.046265,0.8378,0.379,4.39127,0.00000
2791.00,4.39166,20.095733,-0.000161,20.046251,0.8379,0.380,4.39166,0.00000
2792.00,4.39084,20.095803,-0.000160,20.046311,0.8379,0.380,4.39084,0.00000
2793.00,4.39018,20.095772,-0.000162,20.046277,0.8379,0.380,4.39018,0.00000
2794.00,4.38870,20.095774,-0.000161,20.046234,0.8379,0.380,4.38870,0.00000
2795.00,4.38649,20.095902,-0.000159,20.046347,0.8379,0.380,4.38649,0.00000
2796.00,4.38429,20.095923,-0.000160,20.046386,0.8379,0.380,4.38429,0.00000
2797.00,4.38226,20.095918,-0.000162,20.046377,0.8379,0.380,4.38226,0.00000
2798.00,4.38008,20.095921,-0.000160,20.046386,0.8379,0.380,4.38008,0.00000
2799.00,4.37887,20.095914,-0.000158,20.046405,0.8380,0.380,4.37887,0.00000
2800.00,4.37897,20.095868,-0.000159,20.046343,0.8380,0.380,4.37897,0.00000
2801.00,4.37827,20.095891,-0.000158,20.046280,0.8380,0.380,4.37827,0.00000
2802.00,4.37790,20.095961,-0.000155,20.046275,0.8381,0.380,4.37790,0.00000
2803.00,4.37703,20.095977,-0.000152,20.046251,0.8381,0.380,4.37703,0.00000
2804.00,4.37634,20.096002,-0.000153,20.046281,0.8381,0.380,4.37634,0.00000
2805.00,4.37568,20.095985,-0.000154,20.046234,0.8381,0.380,4.37568,0.00000
2806.00,4.37624,20.095974,-0.000154,20.046281,0.8382,0.380,4.37624,0.00000
2807.00,4.37771,20.095942,-0.000153,20.046243,0.8382,0.380,4.37771,0.00000
2808.00,4.37783,20.096069,-0.000153,20.046386,0.8383,0.380,4.37783,0.00000
2809.00,4.37734,20.096145,-0.000148,20.046361,0.8383,0.380,4.37734,0.00000
2810.00,4.37717,20.096175,-0.000148,20.046370,0.8384,0.380,4.37717,0.00000
2811.00,4.37645,20.096228,-0.000149,20.046363,0.8384,0.380,4.37645,0.00000
2812.00,4.37526,20.096253,-0.000147,20.046354,0.8384,0.380,4.37526,0.00000
2813.00,4.37641,20.096183,-0.000148,20.046247,0.8384,0.380,4.37641,0.00000
2814.00,4.37727,20.096145,-0.000148,20.046223,0.8385,0.380,4.37727,0.00000
2815.00,4.37751,20.096189,-0.000146,20.046249,0.8384,0.380,4.37751,0.00000
2816.00,4.37806,20.096188,-0.000145,20.046246,0.8384,0.380,4.37806,0.00000
2817.00,4.37787,20.096232,-0.000148,20.046292,0.8384,0.380,4.37787,0.00000
2818.00,4.37688,20.096269,-0.000151,20.046278,0.8383,0.381,4.37688,0.00000
2819.00,4.37684,20.096363,-0.000156,20.046343,0.8383,0.381,4.37684,0.00000
2820.00,4.37729,20.096334,-0.000156,20.046342,0.8383,0.381,4.37729,0.00000
2821.00,4.37771,20.096393,-0.000157,20.046381,0.8382,0.381,4.37771,0.00000
2822.00,4.37880,20.096342,-0.000157,20.046285,0.8381,0.381,4.37880,0.00000
2823.00,4.37909,20.096404,-0.000154,20.046309,0.8381,0.381,4.37909,0.00000
2824.00,4.37879,20.096378,-0.000153,20.046284,0.8381,0.381,4.37879,0.00000
2825.00,4.37778,20.096436,-0.000155,20.046257,0.8380,0.381,4.37778,0.00000
2826.00,4.37663,20.096452,-0.000157,20.046244,0.8380,0.381,4.37663,0.00000
2827.00,4.37589,20.096480,-0.000156,20.046298,0.8381,0.381,4.37589,0.00000
2828.00,4.37621,20.096452,-0.000159,20.046281,0.8381,0.382,4.37621,0.00000
2829.00,4.37691,20.096539,-0.000158,20.046283,0.8381,0.382,4.37691,0.00000
2830.00,4.37766,20.096522,-0.000158,20.046274,0.8382,0.382,4.37766,0.00000
2831.00,4.37873,20.096484,-0.000158,20.046194,0.8382,0.382,4.37873,0.00000
2832.00,4.37889,20.096511,-0.000157,20.046207,0.8382,0.382,4.37889,0.00000
2833.00,4.37854,20.096595,-0.000157,20.046242,0.8382,0.382,4.37854,0.00000
2834.00,4.37791,20.096562,-0.000156,20.046222,0.8382,0.382,4.37791,0.00000
2835.00,4.37748,20.096628,-0.000154,20.046237,0.8381,0.382,4.37748,0.00000
2836.00,4.37699,20.096708,-0.000154,20.046339,0.8381,0.382,4.37699,0.00000
2837.00,4.37633,20.096756,-0.000155,20.046332,0.8381,0.382,4.37633,0.00000
2838.00,4.37571,20.096746,-0.000154,20.046310,0.8380,0.382,4.37571,0.00000
2839.00,4.37638,20.096766,-0.000155,20.046310,0.8380,0.382,4.37638,0.00000
2840.00,4.37659,20.096794,-0.000155,20.046282,0.8379,0.382,4.37659,0.00000
2841.00,4.37716,20.096762,-0.000154,20.046134,0.8378,0.382,4.37716,0.00000
2842.00,4.37734,20.096775,-0.000154,20.046117,0.8377,0.382,4.37734,0.00000
2843.00,4.37882,20.096800,-0.000156,20.046107,0.8377,0.382,4.37882,0.00000
2844.00,4.37912,20.096822,-0.000158,20.046114,0.8376,0.383,4.37912,0.00000
2845.00,4.37942,20.096800,-0.000161,20.046102,0.8375,0.383,4.37942,0.00000
2846.00,4.37964,20.096854,-0.000163,20.046180,0.8375,0.383,4.37964,0.00000
2847.00,4.38031,20.096865,-0.000164,20.046172,0.8374,0.383,4.38031,0.00000
2848.00,4.38009,20.096896,-0.000160,20.046167,0.8374,0.383,4.38009,0.00000
2849.00,4.38007,20.096932,-0.000154,20.046154,0.8373,0.383,4.38007,0.00000
2850.00,4.38039,20.096946,-0.000150,20.046159,0.8373,0.382,4.38039,0.00000
2851.00,4.38050,20.096951,-0.000150,20.046135,0.8373,0.382,4.38050,0.00000
2852.00,4.38067,20.097000,-0.000149,20.046138,0.8372,0.383,4.38067,0.00000
2853.00,4.37950,20.096943,-0.000150,20.046090,0.8372,0.383,4.37950,0.00000
2854.00,4.37938,20.096945,-0.000154,20.046062,0.8371,0.383,4.37938,0.00000
2855.00,4.37913,20.096994,-0.000160,20.046069,0.8371,0.383,4.37913,0.00000
2856.00,4.37900,20.097039,-0.000162,20.046097,0.8371,0.384,4.37900,0.00000
2857.00,4.37872,20.097041,-0.000162,20.046103,0.8370,0.384,4.37872,0.00000
2858.00,4.38038,20.097105,-0.000162,20.046139,0.8370,0.384,4.38038,0.00000
2859.00,4.37983,20.097181,-0.000162,20.046203,0.8370,0.384,4.37983,0.00000
2860.00,4.37938,20.097222,-0.000159,20.046230,0.8370,0.384,4.37938,0.00000
2861.00,4.37904,20.097224,-0.000157,20.046153,0.8370,0.384,4.37904,0.00000
2862.00,4.37966,20.097311,-0.000159,20.046179,0.8370,0.384,4.37966,0.00000
2863.00,4.37892,20.097397,-0.000158,20.046165,0.8370,0.384,4.37892,0.00000
2864.00,4.37946,20.097352,-0.000155,20.046088,0.8370,0.384,4.37946,0.00000
2865.00,4.37948,20.097342,-0.000155,20.046027,0.8371,0.384,4.37948,0.00000
2866.00,4.37914,20.097381,-0.000155,20.046052,0.8371,0.384,4.37914,0.00000
2867.00,4.37826,20.097303,-0.000154,20.045967,0.8372,0.384,4.37826,0.00000
2868.00,4.37866,20.097310,-0.000159,20.046023,0.8372,0.384,4.37866,0.00000
2869.00,4.37813,20.097348,-0.000163,20.046049,0.8373,0.384,4.37813,0.00000
2870.00,4.37858,20.097364,-0.000163,20.046043,0.8373,0.384,4.37858,0.00000
2871.00,4.37888,20.097395,-0.000163,20.046091,0.8374,0.384,4.37888,0.00000
2872.00,4.37810,20.097517,-0.000161,20.046159,0.8374,0.385,4.37810,0.00000
2873.00,4.37755,20.097482,-0.000158,20.046106,0.8375,0.384,4.37755,0.00000
2874.00,4.37739,20.097483,-0.000156,20.046054,0.8376,0.384,4.37739,0.00000
2875.00,4.37669,20.097535,-0.000153,20.046076,0.8376,0.384,4.37669,0.00000
2876.00,4.37660,20.097540,-0.000152,20.046088,0.8377,0.384,4.37660,0.00000
2877.00,4.37792,20.097493,-0.000154,20.046078,0.8379,0.384,4.37792,0.00000
2878.00,4.37757,20.097526,-0.000156,20.046112,0.8380,0.385,4.37757,0.00000
2879.00,4.37845,20.097550,-0.000154,20.046153,0.8381,0.385,4.37845,0.00000
2880.00,4.37909,20.097586,-0.000153,20.046185,0.8382,0.385,4.37909,0.00000
2881.00,4.37891,20.097574,-0.000152,20.046094,0.8384,0.385,4.37891,0.00000
2882.00,4.37897,20.097671,-0.000150,20.046153,0.8385,0.385,4.37897,0.00000
2883.00,4.37947,20.097715,-0.000149,20.046152,0.8386,0.385,4.37947,0.00000
2884.00,4.37793,20.097767,-0.000153,20.046171,0.8387,0.385,4.37793,0.00000
2885.00,4.37744,20.097778,-0.000156,20.046190,0.8389,0.385,4.37744,0.00000
2886.00,4.37773,20.097738,-0.000158,20.046201,0.8390,0.385,4.37773,0.00000
2887.00,4.37775,20.097677,-0.000156,20.046151,0.8391,0.385,4.37775,0.00000
2888.00,4.37825,20.097659,-0.000154,20.046143,0.8392,0.385,4.37825,0.00000
2889.00,4.37961,20.097623,-0.000152,20.046141,0.8393,0.385,4.37961,0.00000
2890.00,4.37991,20.097618,-0.000153,20.046099,0.8395,0.385,4.37991,0.00000
2891.00,4.38017,20.097764,-0.000151,20.046144,0.8396,0.385,4.38017,0.00000
2892.00,4.37962,20.097718,-0.000151,20.046066,0.8397,0.385,4.37962,0.00000
2893.00,4.37883,20.097720,-0.000151,20.046056,0.8399,0.385,4.37883,0.00000
2894.00,4.37832,20.097764,-0.000154,20.046035,0.8400,0.385,4.37832,0.00000
2895.00,4.37754,20.097743,-0.000156,20.046029,0.8402,0.386,4.37754,0.00000
2896.00,4.37652,20.097715,-0.000156,20.046034,0.8403,0.386,4.37652,0.00000
2897.00,4.37710,20.097756,-0.000158,20.046057,0.8404,0.386,4.37710,0.00000
2898.00,4.37748,20.097824,-0.000157,20.046042,0.8405,0.386,4.37748,0.00000
2899.00,4.37753,20.097830,-0.000155,20.046033,0.8406,0.386,4.37753,0.00000
2900.00,4.37852,20.097917,-0.000155,20.046056,0.8407,0.386,4.37852,0.00000
2901.00,4.37947,20.097976,-0.000155,20.046053,0.8408,0.386,4.37947,0.00000
2902.00,4.37919,20.098024,-0.000155,20.046090,0.8410,0.386,4.37919,0.00000
2903.00,4.37963,20.098055,-0.000155,20.046129,0.8411,0.386,4.37963,0.00000
2904.00,4.37959,20.098143,-0.000156,20.046188,0.8412,0.386,4.37959,0.00000
2905.00,4.37887,20.098155,-0.000154,20.046194,0.8413,0.386,4.37887,0.00000
2906.00,4.37880,20.098205,-0.000154,20.046269,0.8415,0.386,4.37880,0.00000
2907.00,4.37838,20.098219,-0.000155,20.046283,0.8416,0.386,4.37838,0.00000
2908.00,4.37810,20.098188,-0.000154,20.046249,0.8417,0.386,4.37810,0.00000
2909.00,4.37784,20.098180,-0.000152,20.046248,0.8418,0.386,4.37784,0.00000
2910.00,4.37777,20.098196,-0.000154,20.046242,0.8419,0.386,4.37777,0.00000
2911.00,4.37775,20.098152,-0.000155,20.046199,0.8420,0.386,4.37775,0.00000
2912.00,4.37759,20.098200,-0.000155,20.046186,0.8421,0.386,4.37759,0.00000
2913.00,4.37738,20.098301,-0.000159,20.046227,0.8423,0.387,4.37738,0.00000
2914.00,4.37782,20.098339,-0.000159,20.046238,0.8424,0.387,4.37782,0.00000
2915.00,4.37833,20.098330,-0.000157,20.046231,0.8425,0.387,4.37833,0.00000
2916.00,4.37761,20.098333,-0.000157,20.046231,0.8426,0.387,4.37761,0.00000
2917.00,4.37775,20.098360,-0.000157,20.046263,0.8427,0.387,4.37775,0.00000
2918.00,4.37697,20.098259,-0.000154,20.046183,0.8428,0.387,4.37697,0.00000
2919.00,4.37615,20.098220,-0.000156,20.046136,0.8429,0.387,4.37615,0.00000
2920.00,4.37618,20.098292,-0.000156,20.046215,0.8431,0.387,4.37618,0.00000
2921.00,4.37632,20.098253,-0.000156,20.046175,0.8432,0.387,4.37632,0.00000
2922.00,4.37676,20.098216,-0.000160,20.046125,0.8433,0.387,4.37676,0.00000
2923.00,4.37742,20.098292,-0.000160,20.046235,0.8435,0.387,4.37742,0.00000
2924.00,4.37834,20.098316,-0.000158,20.046251,0.8436,0.387,4.37834,0.00000
2925.00,4.37823,20.098306,-0.000158,20.046197,0.8437,0.387,4.37823,0.00000
2926.00,4.37921,20.098386,-0.000158,20.046231,0.8439,0.387,4.37921,0.00000
2927.00,4.37888,20.098405,-0.000155,20.046216,0.8440,0.387,4.37888,0.00000
2928.00,4.37821,20.098442,-0.000156,20.046164,0.8441,0.388,4.37821,0.00000
2929.00,4.37793,20.098450,-0.000155,20.046171,0.8443,0.388,4.37793,0.00000
2930.00,4.37811,20.098415,-0.000152,20.046136,0.8444,0.388,4.37811,0.00000
2931.00,4.37746,20.098419,-0.000153,20.046143,0.8445,0.388,4.37746,0.00000
2932.00,4.37786,20.098470,-0.000154,20.046240,0.8447,0.388,4.37786,0.00000
2933.00,4.37832,20.098442,-0.000155,20.046184,0.8448,0.388,4.37832,0.00000
2934.00,4.37775,20.098449,-0.000159,20.046167,0.8450,0.388,4.37775,0.00000
2935.00,4.37754,20.098523,-0.000161,20.046214,0.8451,0.388,4.37754,0.00000
2936.00,4.37749,20.098535,-0.000160,20.046180,0.8452,0.388,4.37749,0.00000
2937.00,4.37657,20.098597,-0.000158,20.046211,0.8454,0.388,4.37657,0.00000
2938.00,4.37587,20.098644,-0.000157,20.046323,0.8455,0.388,4.37587,0.00000
2939.00,4.37688,20.098663,-0.000155,20.046378,0.8456,0.388,4.37688,0.00000
2940.00,4.37665,20.098636,-0.000156,20.046315,0.8457,0.388,4.37665,0.00000
2941.00,4.37645,20.098673,-0.000155,20.046352,0.8459,0.388,4.37645,0.00000
2942.00,4.37701,20.098669,-0.000157,20.046320,0.8459,0.388,4.37701,0.00000
2943.00,4.37811,20.098683,-0.000157,20.046256,0.8460,0.388,4.37811,0.00000
2944.00,4.37803,20.098729,-0.000158,20.046225,0.8461,0.389,4.37803,0.00000
2945.00,4.37817,20.098810,-0.000155,20.046306,0.8462,0.389,4.37817,0.00000
2946.00,4.37849,20.098806,-0.000156,20.046258,0.8462,0.389,4.37849,0.00000
2947.00,4.37864,20.098830,-0.000155,20.046253,0.8462,0.389,4.37864,0.00000
2948.00,4.37848,20.098816,-0.000155,20.046244,0.8463,0.389,4.37848,0.00000
2949.00,4.37837,20.098785,-0.000155,20.046197,0.8462,0.389,4.37837,0.00000
2950.00,4.37734,20.098738,-0.000155,20.046090,0.8462,0.389,4.37734,0.00000
2951.00,4.37624,20.098797,-0.000159,20.046134,0.8462,0.389,4.37624,0.00000
2952.00,4.37574,20.098831,-0.000157,20.046169,0.8462,0.389,4.37574,0.00000
2953.00,4.37575,20.098871,-0.000154,20.046172,0.8461,0.389,4.37575,0.00000
2954.00,4.37518,20.098963,-0.000155,20.046208,0.8460,0.389,4.37518,0.00000
2955.00,4.37638,20.099004,-0.000158,20.046272,0.8459,0.389,4.37638,0.00000
2956.00,4.37735,20.098964,-0.000153,20.046252,0.8458,0.389,4.37735,0.00000
2957.00,4.37845,20.098916,-0.000152,20.046149,0.8457,0.389,4.37845,0.00000
2958.00,4.37841,20.098943,-0.000154,20.046186,0.8456,0.389,4.37841,0.00000
2959.00,4.38134,20.098910,-0.000150,20.046146,0.8455,0.389,4.38134,0.00000
2960.00,4.38124,20.098891,-0.000148,20.046134,0.8454,0.389,4.38124,0.00000
2961.00,4.38106,20.098898,-0.000149,20.046100,0.8453,0.389,4.38106,0.00000
2962.00,4.37978,20.098872,-0.000150,20.046072,0.8452,0.389,4.37978,0.00000
2963.00,4.37881,20.098852,-0.000152,20.046036,0.8451,0.390,4.37881,0.00000
2964.00,4.37603,20.098842,-0.000155,20.046026,0.8451,0.390,4.37603,0.00000
2965.00,4.37596,20.098857,-0.000153,20.046044,0.8450,0.390,4.37596,0.00000
2966.00,4.37594,20.098933,-0.000150,20.046127,0.8450,0.390,4.37594,0.00000
2967.00,4.37652,20.099021,-0.000150,20.046182,0.8449,0.390,4.37652,0.00000
2968.00,4.37719,20.099127,-0.000149,20.046229,0.8449,0.390,4.37719,0.00000
2969.00,4.37675,20.099137,-0.000152,20.046226,0.8449,0.390,4.37675,0.00000
2970.00,4.37692,20.099188,-0.000154,20.046207,0.8449,0.390,4.37692,0.00000
2971.00,4.37719,20.099187,-0.000157,20.046170,0.8449,0.390,4.37719,0.00000
2972.00,4.37725,20.099175,-0.000157,20.046190,0.8448,0.390,4.37725,0.00000
2973.00,4.37647,20.099170,-0.000158,20.046135,0.8448,0.390,4.37647,0.00000
2974.00,4.37640,20.099271,-0.000154,20.046214,0.8448,0.390,4.37640,0.00000
2975.00,4.37632,20.099356,-0.000151,20.046295,0.8448,0.390,4.37632,0.00000
2976.00,4.37597,20.099449,-0.000151,20.046354,0.8448,0.390,4.37597,0.00000
2977.00,4.37566,20.099413,-0.000153,20.046270,0.8448,0.390,4.37566,0.00000
2978.00,4.37594,20.099376,-0.000149,20.046273,0.8448,0.390,4.37594,0.00000
2979.00,4.37595,20.099398,-0.000149,20.046300,0.8448,0.390,4.37595,0.00000
2980.00,4.37606,20.099329,-0.000154,20.046248,0.8448,0.391,4.37606,0.00000
2981.00,4.37651,20.099305,-0.000153,20.046208,0.8448,0.391,4.37651,0.00000
2982.00,4.37640,20.099466,-0.000150,20.046345,0.8448,0.391,4.37640,0.00000
@16,2.2000,4.4, 2980.022 
2983.00,4.37706,20.099492,-0.000152,20.046366,0.8448,0.391,4.37706,0.00000
2984.00,4.37778,20.099492,-0.000151,20.046319,0.8448,0.391,4.37778,0.00000
2985.00,4.37827,20.099588,-0.000147,20.046341,0.8448,0.391,4.37827,0.00000
2986.00,4.37945,20.099579,-0.000147,20.046285,0.8448,0.391,4.37945,0.00000
2987.00,4.38168,20.099531,-0.000152,20.046197,0.8449,0.391,4.38168,0.00000
2988.00,4.38340,20.099575,-0.000151,20.046233,0.8449,0.391,4.38340,0.00000
2989.00,4.38452,20.099560,-0.000152,20.046166,0.8449,0.391,4.38452,0.00000
2990.00,4.38512,20.099528,-0.000152,20.046142,0.8449,0.391,4.38512,0.00000
2991.00,4.38568,20.099579,-0.000153,20.046178,0.8449,0.391,4.38568,0.00000
2992.00,4.38576,20.099560,-0.000155,20.046164,0.8449,0.391,4.38576,0.00000
2993.00,4.38536,20.099556,-0.000158,20.046081,0.8448,0.391,4.38536,0.00000
2994.00,4.38493,20.099594,-0.000161,20.046136,0.8448,0.392,4.38493,0.00000
2995.00,4.38441,20.099613,-0.000162,20.046128,0.8448,0.392,4.38441,0.00000
2996.00,4.38286,20.099617,-0.000163,20.046112,0.8448,0.392,4.38286,0.00000
2997.00,4.38055,20.099700,-0.000159,20.046113,0.8448,0.392,4.38055,0.00000
2998.00,4.37913,20.099763,-0.000157,20.046145,0.8448,0.392,4.37913,0.00000
2999.00,4.37741,20.099829,-0.000155,20.046188,0.8447,0.392,4.37741,0.00000
3000.00,4.37572,20.099897,-0.000153,20.046230,0.8447,0.392,4.37572,0.00000
3001.00,4.37475,20.099961,-0.000151,20.046255,0.8447,0.392,4.37475,0.00000
3002.00,4.37451,20.100005,-0.000150,20.046306,0.8447,0.392,4.37451,0.00000
3003.00,4.37434,20.099963,-0.000148,20.046311,0.8447,0.392,4.37434,0.00000
3004.00,4.37444,20.099917,-0.000147,20.046265,0.8447,0.392,4.37444,0.00000
3005.00,4.37441,20.099924,-0.000148,20.046259,0.8447,0.392,4.37441,0.00000
3006.00,4.37426,20.099903,-0.000148,20.046274,0.8447,0.392,4.37426,0.00000
3007.00,4.37396,20.099886,-0.000148,20.046306,0.8447,0.392,4.37396,0.00000
3008.00,4.37370,20.099941,-0.000149,20.046334,0.8447,0.392,4.37370,0.00000
3009.00,4.37373,20.100047,-0.000148,20.046374,0.8447,0.392,4.37373,0.00000
3010.00,4.37395,20.100099,-0.000148,20.046377,0.8447,0.392,4.37395,0.00000
3011.00,4.37427,20.100165,-0.000146,20.046372,0.8447,0.392,4.37427,0.00000
3012.00,4.37468,20.100160,-0.000148,20.046299,0.8447,0.392,4.37468,0.00000
3013.00,4.37485,20.100213,-0.000145,20.046312,0.8447,0.392,4.37485,0.00000
3014.00,4.37453,20.100184,-0.000148,20.046329,0.8447,0.392,4.37453,0.00000
3015.00,4.37441,20.100173,-0.000149,20.046315,0.8447,0.392,4.37441,0.00000
3016.00,4.37452,20.100226,-0.000151,20.046386,0.8447,0.392,4.37452,0.00000
3017.00,4.37462,20.100324,-0.000153,20.046430,0.8447,0.393,4.37462,0.00000
3018.00,4.37427,20.100324,-0.000155,20.046394,0.8447,0.393,4.37427,0.00000
3019.00,4.37422,20.100330,-0.000155,20.046338,0.8447,0.393,4.37422,0.00000
3020.00,4.37426,20.100336,-0.000157,20.046292,0.8447,0.393,4.37426,0.00000
3021.00,4.37411,20.100294,-0.000157,20.046172,0.8447,0.393,4.37411,0.00000
3022.00,4.37378,20.100249,-0.000156,20.046119,0.8447,0.393,4.37378,0.00000
3023.00,4.37428,20.100229,-0.000155,20.046081,0.8447,0.393,4.37428,0.00000
3024.00,4.37485,20.100313,-0.000154,20.046130,0.8447,0.393,4.37485,0.00000
3025.00,4.37517,20.100350,-0.000151,20.046163,0.8446,0.393,4.37517,0.00000
3026.00,4.37472,20.100423,-0.000153,20.046204,0.8447,0.393,4.37472,0.00000
3027.00,4.37459,20.100499,-0.000153,20.046278,0.8447,0.393,4.37459,0.00000
3028.00,4.37419,20.100536,-0.000156,20.046316,0.8447,0.393,4.37419,0.00000
3029.00,4.37378,20.100495,-0.000157,20.046270,0.8447,0.394,4.37378,0.00000
3030.00,4.37345,20.100548,-0.000159,20.046318,0.8447,0.394,4.37345,0.00000
3031.00,4.37375,20.100512,-0.000158,20.046335,0.8448,0.394,4.37375,0.00000
3032.00,4.37358,20.100559,-0.000156,20.046326,0.8448,0.394,4.37358,0.00000
3033.00,4.37328,20.100618,-0.000154,20.046327,0.8448,0.394,4.37328,0.00000
3034.00,4.37361,20.100713,-0.000156,20.046360,0.8449,0.394,4.37361,0.00000
3035.00,4.37388,20.100722,-0.000153,20.046333,0.8450,0.394,4.37388,0.00000
3036.00,4.37344,20.100706,-0.000151,20.046283,0.8450,0.394,4.37344,0.00000
3037.00,4.37402,20.100698,-0.000153,20.046268,0.8450,0.394,4.37402,0.00000
3038.00,4.37431,20.100689,-0.000154,20.046236,0.8451,0.394,4.37431,0.00000
3039.00,4.37485,20.100669,-0.000154,20.046226,0.8451,0.394,4.37485,0.00000
3040.00,4.37544,20.100694,-0.000156,20.046250,0.8452,0.394,4.37544,0.00000
3041.00,4.37651,20.100756,-0.000158,20.046261,0.8452,0.394,4.37651,0.00000
3042.00,4.37639,20.100781,-0.000158,20.046241,0.8453,0.394,4.37639,0.00000
3043.00,4.37670,20.100850,-0.000156,20.046334,0.8453,0.394,4.37670,0.00000
3044.00,4.37611,20.100843,-0.000155,20.046318,0.8454,0.394,4.37611,0.00000
3045.00,4.37567,20.100790,-0.000152,20.046214,0.8454,0.394,4.37567,0.00000
3046.00,4.37514,20.100900,-0.000152,20.046308,0.8455,0.394,4.37514,0.00000
3047.00,4.37534,20.100908,-0.000151,20.046303,0.8455,0.394,4.37534,0.00000
3048.00,4.37520,20.100966,-0.000153,20.046299,0.8456,0.395,4.37520,0.00000
3049.00,4.37523,20.100984,-0.000150,20.046288,0.8456,0.394,4.37523,0.00000
3050.00,4.37454,20.101082,-0.000153,20.046391,0.8457,0.395,4.37454,0.00000
3051.00,4.37466,20.101026,-0.000155,20.046396,0.8458,0.395,4.37466,0.00000
3052.00,4.37400,20.101039,-0.000158,20.046405,0.8459,0.395,4.37400,0.00000
3053.00,4.37374,20.100962,-0.000159,20.046302,0.8460,0.395,4.37374,0.00000
3054.00,4.37313,20.100974,-0.000161,20.046240,0.8461,0.395,4.37313,0.00000
3055.00,4.37374,20.100912,-0.000161,20.046122,0.8462,0.395,4.37374,0.00000
3056.00,4.37372,20.100902,-0.000159,20.046031,0.8463,0.395,4.37372,0.00000
3057.00,4.37432,20.100868,-0.000157,20.046006,0.8464,0.395,4.37432,0.00000
3058.00,4.37401,20.100913,-0.000153,20.046004,0.8465,0.395,4.37401,0.00000
3059.00,4.37419,20.100996,-0.000153,20.046091,0.8466,0.395,4.37419,0.00000
3060.00,4.37374,20.101089,-0.000155,20.046184,0.8468,0.395,4.37374,0.00000
3061.00,4.37279,20.101097,-0.000155,20.046167,0.8469,0.396,4.37279,0.00000
3062.00,4.37250,20.101126,-0.000152,20.046157,0.8470,0.395,4.37250,0.00000
3063.00,4.37283,20.101130,-0.000156,20.046230,0.8471,0.396,4.37283,0.00000
3064.00,4.37283,20.101030,-0.000155,20.046194,0.8472,0.396,4.37283,0.00000
3065.00,4.37183,20.101023,-0.000154,20.046192,0.8474,0.396,4.37183,0.00000
3066.00,4.37233,20.101054,-0.000155,20.046178,0.8475,0.396,4.37233,0.00000
3067.00,4.37217,20.101163,-0.000156,20.046250,0.8476,0.396,4.37217,0.00000
3068.00,4.37187,20.101200,-0.000155,20.046193,0.8478,0.396,4.37187,0.00000
3069.00,4.37192,20.101307,-0.000157,20.046217,0.8479,0.396,4.37192,0.00000
3070.00,4.37254,20.101298,-0.000156,20.046138,0.8480,0.396,4.37254,0.00000
3071.00,4.37228,20.101347,-0.000157,20.046189,0.8481,0.396,4.37228,0.00000
3072.00,4.37140,20.101298,-0.000156,20.046100,0.8482,0.396,4.37140,0.00000
3073.00,4.37078,20.101319,-0.000151,20.046145,0.8483,0.396,4.37078,0.00000
3074.00,4.37067,20.101383,-0.000146,20.046144,0.8484,0.396,4.37067,0.00000
3075.00,4.37083,20.101440,-0.000146,20.046175,0.8484,0.396,4.37083,0.00000
3076.00,4.37130,20.101403,-0.000145,20.046111,0.8485,0.396,4.37130,0.00000
3077.00,4.37179,20.101418,-0.000146,20.046149,0.8485,0.396,4.37179,0.00000
3078.00,4.37281,20.101458,-0.000148,20.046131,0.8486,0.396,4.37281,0.00000
3079.00,4.37265,20.101468,-0.000152,20.046145,0.8487,0.396,4.37265,0.00000
3080.00,4.37376,20.101448,-0.000153,20.046140,0.8488,0.397,4.37376,0.00000
3081.00,4.37371,20.101485,-0.000152,20.046138,0.8489,0.397,4.37371,0.00000
3082.00,4.37409,20.101477,-0.000152,20.046116,0.8490,0.397,4.37409,0.00000
3083.00,4.37335,20.101471,-0.000154,20.046111,0.8491,0.397,4.37335,0.00000
3084.00,4.37331,20.101453,-0.000156,20.046115,0.8492,0.397,4.37331,0.00000
3085.00,4.37247,20.101513,-0.000154,20.046116,0.8494,0.397,4.37247,0.00000
3086.00,4.37218,20.101561,-0.000155,20.046145,0.8495,0.397,4.37218,0.00000
3087.00,4.37258,20.101609,-0.000156,20.046160,0.8496,0.397,4.37258,0.00000
3088.00,4.37216,20.101620,-0.000154,20.046140,0.8498,0.397,4.37216,0.00000
3089.00,4.37245,20.101631,-0.000150,20.046103,0.8499,0.397,4.37245,0.00000
3090.00,4.37279,20.101600,-0.000152,20.046061,0.8500,0.397,4.37279,0.00000
3091.00,4.37359,20.101539,-0.000153,20.046007,0.8502,0.397,4.37359,0.00000
3092.00,4.37346,20.101522,-0.000151,20.045999,0.8503,0.397,4.37346,0.00000
3093.00,4.37408,20.101531,-0.000150,20.046040,0.8504,0.397,4.37408,0.00000
3094.00,4.37471,20.101555,-0.000154,20.046064,0.8505,0.397,4.37471,0.00000
3095.00,4.37433,20.101609,-0.000156,20.046126,0.8505,0.398,4.37433,0.00000
3096.00,4.37355,20.101706,-0.000157,20.046184,0.8506,0.398,4.37355,0.00000
3097.00,4.37343,20.101791,-0.000158,20.046226,0.8507,0.398,4.37343,0.00000
3098.00,4.37440,20.101755,-0.000161,20.046151,0.8508,0.398,4.37440,0.00000
3099.00,4.37460,20.101814,-0.000157,20.046200,0.8508,0.398,4.37460,0.00000
3100.00,4.37441,20.101755,-0.000154,20.046157,0.8509,0.398,4.37441,0.00000
3101.00,4.37459,20.101774,-0.000155,20.046183,0.8510,0.398,4.37459,0.00000
3102.00,4.37474,20.101791,-0.000157,20.046130,0.8510,0.398,4.37474,0.00000
3103.00,4.37410,20.101921,-0.000158,20.046200,0.8510,0.398,4.37410,0.00000
3104.00,4.37309,20.101903,-0.000160,20.046141,0.8511,0.398,4.37309,0.00000
3105.00,4.37316,20.101983,-0.000161,20.046201,0.8512,0.398,4.37316,0.00000
3106.00,4.37351,20.101982,-0.000162,20.046159,0.8513,0.398,4.37351,0.00000
3107.00,4.37359,20.102004,-0.000159,20.046221,0.8514,0.398,4.37359,0.00000
3108.00,4.37398,20.102024,-0.000157,20.046260,0.8515,0.398,4.37398,0.00000
3109.00,4.37525,20.102042,-0.000154,20.046291,0.8516,0.398,4.37525,0.00000
3110.00,4.37563,20.102041,-0.000157,20.046251,0.8516,0.399,4.37563,0.00000
3111.00,4.37586,20.101977,-0.000153,20.046258,0.8517,0.398,4.37586,0.00000
3112.00,4.37568,20.101936,-0.000154,20.046206,0.8518,0.399,4.37568,0.00000
3113.00,4.37495,20.101941,-0.000156,20.046179,0.8519,0.399,4.37495,0.00000
3114.00,4.37407,20.101966,-0.000157,20.046158,0.8520,0.399,4.37407,0.00000
3115.00,4.37403,20.102002,-0.000155,20.046159,0.8521,0.399,4.37403,0.00000
3116.00,4.37335,20.102178,-0.000154,20.046236,0.8522,0.399,4.37335,0.00000
3117.00,4.37309,20.102256,-0.000153,20.046256,0.8523,0.399,4.37309,0.00000
3118.00,4.37382,20.102216,-0.000154,20.046174,0.8524,0.399,4.37382,0.00000
3119.00,4.37395,20.102201,-0.000157,20.046148,0.8525,0.399,4.37395,0.00000
3120.00,4.37428,20.102214,-0.000156,20.046205,0.8526,0.399,4.37428,0.00000
3121.00,4.37485,20.102119,-0.000156,20.046113,0.8527,0.399,4.37485,0.00000
3122.00,4.37439,20.102077,-0.000158,20.046102,0.8527,0.399,4.37439,0.00000
3123.00,4.37356,20.102131,-0.000157,20.046149,0.8529,0.399,4.37356,0.00000
3124.00,4.37334,20.102151,-0.000152,20.046136,0.8530,0.399,4.37334,0.00000
3125.00,4.37311,20.102155,-0.000154,20.046097,0.8531,0.399,4.37311,0.00000
3126.00,4.37222,20.102229,-0.000156,20.046092,0.8532,0.400,4.37222,0.00000
3127.00,4.37217,20.102288,-0.000152,20.046089,0.8533,0.399,4.37217,0.00000
3128.00,4.37162,20.102394,-0.000152,20.046138,0.8534,0.399,4.37162,0.00000
3129.00,4.37159,20.102511,-0.000152,20.046238,0.8535,0.400,4.37159,0.00000
3130.00,4.37092,20.102550,-0.000147,20.046198,0.8536,0.399,4.37092,0.00000
3131.00,4.37132,20.102557,-0.000146,20.046219,0.8537,0.399,4.37132,0.00000
3132.00,4.37182,20.102583,-0.000146,20.046235,0.8538,0.399,4.37182,0.00000
3133.00,4.37174,20.102578,-0.000145,20.046221,0.8540,0.399,4.37174,0.00000
3134.00,4.37123,20.102534,-0.000145,20.046146,0.8541,0.399,4.37123,0.00000
3135.00,4.37026,20.102558,-0.000150,20.046186,0.8542,0.400,4.37026,0.00000
3136.00,4.37012,20.102558,-0.000149,20.046176,0.8542,0.400,4.37012,0.00000
3137.00,4.36938,20.102580,-0.000150,20.046176,0.8543,0.400,4.36938,0.00000
3138.00,4.37046,20.102507,-0.000150,20.046120,0.8544,0.400,4.37046,0.00000
3139.00,4.37132,20.102531,-0.000154,20.046133,0.8545,0.400,4.37132,0.00000
3140.00,4.37262,20.102575,-0.000153,20.046157,0.8546,0.400,4.37262,0.00000
3141.00,4.37272,20.102548,-0.000158,20.046093,0.8547,0.400,4.37272,0.00000
3142.00,4.37361,20.102535,-0.000156,20.046088,0.8547,0.400,4.37361,0.00000
3143.00,4.37357,20.102608,-0.000159,20.046155,0.8548,0.401,4.37357,0.00000
3144.00,4.37273,20.102659,-0.000157,20.046145,0.8549,0.401,4.37273,0.00000
3145.00,4.37232,20.102629,-0.000154,20.046086,0.8549,0.401,4.37232,0.00000
3146.00,4.37195,20.102689,-0.000152,20.046182,0.8549,0.401,4.37195,0.00000
3147.00,4.37146,20.102787,-0.000153,20.046250,0.8548,0.401,4.37146,0.00000
3148.00,4.37096,20.102769,-0.000150,20.046185,0.8547,0.401,4.37096,0.00000
3149.00,4.37169,20.102788,-0.000152,20.046220,0.8546,0.401,4.37169,0.00000
3150.00,4.37201,20.102874,-0.000151,20.046249,0.8545,0.401,4.37201,0.00000
3151.00,4.37185,20.102979,-0.000149,20.046261,0.8543,0.401,4.37185,0.00000
3152.00,4.37218,20.103001,-0.000148,20.046231,0.8542,0.401,4.37218,0.00000
3153.00,4.37144,20.103075,-0.000145,20.046302,0.8541,0.401,4.37144,0.00000
3154.00,4.37048,20.103062,-0.000141,20.046284,0.8539,0.401,4.37048,0.00000
3155.00,4.37088,20.103078,-0.000144,20.046302,0.8537,0.401,4.37088,0.00000
3156.00,4.37179,20.103077,-0.000145,20.046283,0.8536,0.401,4.37179,0.00000
3157.00,4.37187,20.103095,-0.000146,20.046268,0.8534,0.401,4.37187,0.00000
3158.00,4.37262,20.103111,-0.000149,20.046213,0.8532,0.401,4.37262,0.00000
3159.00,4.37247,20.103077,-0.000149,20.046168,0.8530,0.401,4.37247,0.00000
3160.00,4.37159,20.103077,-0.000146,20.046152,0.8528,0.401,4.37159,0.00000
3161.00,4.37085,20.103062,-0.000147,20.046177,0.8527,0.401,4.37085,0.00000
3162.00,4.37034,20.103019,-0.000148,20.046144,0.8525,0.401,4.37034,0.00000
3163.00,4.37116,20.102996,-0.000149,20.046159,0.8523,0.401,4.37116,0.00000
3164.00,4.37237,20.103060,-0.000152,20.046182,0.8522,0.401,4.37237,0.00000
3165.00,4.37318,20.103018,-0.000155,20.046133,0.8520,0.402,4.37318,0.00000
3166.00,4.37351,20.102945,-0.000156,20.046042,0.8519,0.402,4.37351,0.00000
3167.00,4.37391,20.102963,-0.000156,20.046068,0.8518,0.402,4.37391,0.00000
3168.00,4.37302,20.103036,-0.000155,20.046122,0.8516,0.402,4.37302,0.00000
3169.00,4.37129,20.103082,-0.000154,20.046147,0.8515,0.402,4.37129,0.00000
3170.00,4.37083,20.103168,-0.000150,20.046213,0.8514,0.402,4.37083,0.00000
3171.00,4.37062,20.103316,-0.000149,20.046352,0.8513,0.402,4.37062,0.00000
3172.00,4.37044,20.103301,-0.000148,20.046325,0.8513,0.402,4.37044,0.00000
3173.00,4.37073,20.103228,-0.000149,20.046255,0.8512,0.402,4.37073,0.00000
3174.00,4.37195,20.103203,-0.000152,20.046250,0.8511,0.402,4.37195,0.00000
3175.00,4.37216,20.103169,-0.000156,20.046241,0.8511,0.402,4.37216,0.00000
3176.00,4.37303,20.103167,-0.000155,20.046217,0.8510,0.402,4.37303,0.00000
3177.00,4.37326,20.103255,-0.000154,20.046243,0.8509,0.402,4.37326,0.00000
3178.00,4.37324,20.103313,-0.000152,20.046249,0.8508,0.402,4.37324,0.00000
3179.00,4.37264,20.103273,-0.000149,20.046172,0.8507,0.402,4.37264,0.00000
3180.00,4.37299,20.103309,-0.000152,20.046149,0.8506,0.402,4.37299,0.00000
3181.00,4.37333,20.103268,-0.000154,20.046103,0.8505,0.402,4.37333,0.00000
3182.00,4.37384,20.103234,-0.000156,20.046105,0.8504,0.403,4.37384,0.00000
@17,2.2000,4.4, 3180.076 
3183.00,4.37440,20.103255,-0.000154,20.046174,0.8503,0.403,4.37440,0.00000
3184.00,4.37533,20.103345,-0.000153,20.046255,0.8503,0.403,4.37533,0.00000
3185.00,4.37510,20.103332,-0.000152,20.046250,0.8502,0.403,4.37510,0.00000
3186.00,4.37543,20.103432,-0.000150,20.046302,0.8502,0.403,4.37543,0.00000
3187.00,4.37689,20.103437,-0.000149,20.046327,0.8501,0.402,4.37689,0.00000
3188.00,4.37839,20.103422,-0.000156,20.046280,0.8501,0.403,4.37839,0.00000
3189.00,4.38089,20.103324,-0.000162,20.046200,0.8501,0.403,4.38089,0.00000
3190.00,4.38339,20.103376,-0.000163,20.046286,0.8500,0.403,4.38339,0.00000
3191.00,4.38428,20.103340,-0.000167,20.046262,0.8500,0.404,4.38428,0.00000
3192.00,4.38451,20.103312,-0.000170,20.046180,0.8500,0.404,4.38451,0.00000
3193.00,4.38406,20.103337,-0.000166,20.046150,0.8499,0.404,4.38406,0.00000
3194.00,4.38286,20.103454,-0.000162,20.046217,0.8499,0.404,4.38286,0.00000
3195.00,4.38179,20.103437,-0.000159,20.046142,0.8499,0.404,4.38179,0.00000
3196.00,4.38044,20.103490,-0.000157,20.046139,0.8499,0.404,4.38044,0.00000
3197.00,4.37914,20.103522,-0.000155,20.046164,0.8499,0.404,4.37914,0.00000
3198.00,4.37741,20.103575,-0.000153,20.046229,0.8500,0.404,4.37741,0.00000
3199.00,4.37583,20.103606,-0.000153,20.046223,0.8500,0.404,4.37583,0.00000
3200.00,4.37377,20.103608,-0.000154,20.046197,0.8500,0.404,4.37377,0.00000
3201.00,4.37196,20.103566,-0.000155,20.046178,0.8500,0.404,4.37196,0.00000
3202.00,4.37083,20.103627,-0.000156,20.046208,0.8500,0.404,4.37083,0.00000
3203.00,4.37126,20.103594,-0.000158,20.046142,0.8500,0.404,4.37126,0.00000
3204.00,4.37147,20.103584,-0.000154,20.046153,0.8500,0.404,4.37147,0.00000
3205.00,4.37166,20.103631,-0.000153,20.046165,0.8500,0.404,4.37166,0.00000
3206.00,4.37255,20.103656,-0.000152,20.046119,0.8500,0.404,4.37255,0.00000
3207.00,4.37249,20.103637,-0.000151,20.046070,0.8500,0.404,4.37249,0.00000
3208.00,4.37142,20.103694,-0.000154,20.046101,0.8500,0.404,4.37142,0.00000
3209.00,4.37054,20.103750,-0.000159,20.046115,0.8500,0.404,4.37054,0.00000
3210.00,4.36989,20.103784,-0.000162,20.046121,0.8500,0.404,4.36989,0.00000
3211.00,4.36927,20.103851,-0.000162,20.046160,0.8499,0.405,4.36927,0.00000
3212.00,4.36864,20.103880,-0.000161,20.046141,0.8500,0.405,4.36864,0.00000
3213.00,4.36901,20.103954,-0.000158,20.046190,0.8500,0.405,4.36901,0.00000
3214.00,4.36897,20.103978,-0.000155,20.046217,0.8500,0.404,4.36897,0.00000
3215.00,4.36985,20.103989,-0.000152,20.046221,0.8500,0.404,4.36985,0.00000
3216.00,4.37042,20.104002,-0.000152,20.046237,0.8501,0.404,4.37042,0.00000
3217.00,4.37096,20.104022,-0.000151,20.046256,0.8501,0.404,4.37096,0.00000
3218.00,4.37106,20.103982,-0.000150,20.046196,0.8501,0.404,4.37106,0.00000
3219.00,4.37062,20.103997,-0.000149,20.046169,0.8501,0.404,4.37062,0.00000
3220.00,4.36931,20.104004,-0.000149,20.046134,0.8502,0.404,4.36931,0.00000
3221.00,4.36915,20.104050,-0.000150,20.046114,0.8502,0.404,4.36915,0.00000
3222.00,4.36906,20.104163,-0.000152,20.046146,0.8502,0.405,4.36906,0.00000
3223.00,4.36951,20.104142,-0.000153,20.046074,0.8503,0.405,4.36951,0.00000
3224.00,4.36987,20.104114,-0.000152,20.046004,0.8504,0.405,4.36987,0.00000
3225.00,4.37013,20.104133,-0.000151,20.046023,0.8504,0.405,4.37013,0.00000
3226.00,4.36947,20.104129,-0.000152,20.046042,0.8505,0.405,4.36947,0.00000
3227.00,4.36877,20.104083,-0.000152,20.046038,0.8506,0.405,4.36877,0.00000
3228.00,4.36774,20.104148,-0.000153,20.046084,0.8507,0.405,4.36774,0.00000
3229.00,4.36806,20.104201,-0.000156,20.046123,0.8508,0.405,4.36806,0.00000
3230.00,4.36800,20.104266,-0.000162,20.046144,0.8509,0.405,4.36800,0.00000
3231.00,4.36831,20.104281,-0.000164,20.046094,0.8510,0.406,4.36831,0.00000
3232.00,4.36891,20.104341,-0.000164,20.046123,0.8511,0.406,4.36891,0.00000
3233.00,4.36896,20.104355,-0.000163,20.046128,0.8512,0.406,4.36896,0.00000
3234.00,4.36884,20.104377,-0.000162,20.046098,0.8513,0.406,4.36884,0.00000
3235.00,4.36954,20.104425,-0.000158,20.046117,0.8515,0.406,4.36954,0.00000
3236.00,4.36935,20.104427,-0.000153,20.046094,0.8516,0.405,4.36935,0.00000
3237.00,4.36922,20.104422,-0.000156,20.046077,0.8517,0.406,4.36922,0.00000
3238.00,4.36973,20.104443,-0.000155,20.046099,0.8518,0.406,4.36973,0.00000
3239.00,4.36931,20.104469,-0.000154,20.046129,0.8519,0.406,4.36931,0.00000
3240.00,4.36847,20.104437,-0.000151,20.046097,0.8520,0.406,4.36847,0.00000
3241.00,4.36921,20.104466,-0.000154,20.046161,0.8522,0.406,4.36921,0.00000
3242.00,4.37000,20.104525,-0.000149,20.046171,0.8523,0.406,4.37000,0.00000
3243.00,4.36955,20.104540,-0.000151,20.046180,0.8524,0.406,4.36955,0.00000
3244.00,4.37044,20.104568,-0.000153,20.046153,0.8525,0.406,4.37044,0.00000
3245.00,4.37097,20.104571,-0.000155,20.046136,0.8527,0.406,4.37097,0.00000
3246.00,4.37023,20.104599,-0.000152,20.046156,0.8528,0.406,4.37023,0.00000
3247.00,4.36944,20.104573,-0.000154,20.046131,0.8529,0.406,4.36944,0.00000
3248.00,4.36986,20.104669,-0.000153,20.046153,0.8531,0.406,4.36986,0.00000
3249.00,4.36927,20.104673,-0.000151,20.046175,0.8532,0.406,4.36927,0.00000
3250.00,4.36881,20.104717,-0.000148,20.046244,0.8533,0.406,4.36881,0.00000
3251.00,4.36847,20.104713,-0.000149,20.046215,0.8534,0.406,4.36847,0.00000
3252.00,4.36775,20.104674,-0.000150,20.046160,0.8536,0.406,4.36775,0.00000
3253.00,4.36737,20.104652,-0.000154,20.046120,0.8537,0.406,4.36737,0.00000
3254.00,4.36781,20.104681,-0.000154,20.046116,0.8538,0.406,4.36781,0.00000
3255.00,4.36910,20.104750,-0.000158,20.046076,0.8540,0.407,4.36910,0.00000
3256.00,4.36977,20.104763,-0.000157,20.046049,0.8541,0.407,4.36977,0.00000
3257.00,4.37074,20.104848,-0.000158,20.046099,0.8542,0.407,4.37074,0.00000
3258.00,4.37112,20.104817,-0.000155,20.046099,0.8544,0.407,4.37112,0.00000
3259.00,4.37082,20.104850,-0.000157,20.046154,0.8545,0.407,4.37082,0.00000
3260.00,4.37014,20.104792,-0.000156,20.046101,0.8546,0.407,4.37014,0.00000
3261.00,4.37023,20.104859,-0.000156,20.046154,0.8548,0.407,4.37023,0.00000
3262.00,4.37028,20.104922,-0.000156,20.046205,0.8549,0.407,4.37028,0.00000
3263.00,4.37045,20.104926,-0.000153,20.046181,0.8551,0.407,4.37045,0.00000
3264.00,4.37039,20.104903,-0.000152,20.046114,0.8552,0.407,4.37039,0.00000
3265.00,4.37038,20.104922,-0.000153,20.046186,0.8554,0.407,4.37038,0.00000
3266.00,4.36971,20.104906,-0.000159,20.046118,0.8555,0.407,4.36971,0.00000
3267.00,4.36987,20.104857,-0.000157,20.046077,0.8557,0.408,4.36987,0.00000
3268.00,4.36933,20.104943,-0.000158,20.046150,0.8558,0.408,4.36933,0.00000
3269.00,4.36925,20.104974,-0.000157,20.046154,0.8559,0.408,4.36925,0.00000
3270.00,4.36909,20.105034,-0.000155,20.046112,0.8561,0.408,4.36909,0.00000
3271.00,4.36977,20.105036,-0.000149,20.046146,0.8562,0.407,4.36977,0.00000
3272.00,4.36943,20.105059,-0.000151,20.046120,0.8564,0.408,4.36943,0.00000
3273.00,4.36963,20.105020,-0.000154,20.046053,0.8565,0.408,4.36963,0.00000
3274.00,4.36944,20.105056,-0.000155,20.046079,0.8566,0.408,4.36944,0.00000
3275.00,4.36942,20.105027,-0.000153,20.046108,0.8567,0.408,4.36942,0.00000
3276.00,4.36907,20.105121,-0.000153,20.046140,0.8569,0.408,4.36907,0.00000
3277.00,4.36899,20.105173,-0.000150,20.046166,0.8570,0.408,4.36899,0.00000
3278.00,4.36852,20.105228,-0.000149,20.046175,0.8572,0.408,4.36852,0.00000
3279.00,4.36828,20.105222,-0.000148,20.046154,0.8573,0.408,4.36828,0.00000
3280.00,4.36852,20.105256,-0.000148,20.046181,0.8574,0.408,4.36852,0.00000
3281.00,4.36836,20.105191,-0.000154,20.046102,0.8575,0.408,4.36836,0.00000
3282.00,4.36795,20.105240,-0.000155,20.046146,0.8577,0.408,4.36795,0.00000
3283.00,4.36785,20.105215,-0.000154,20.046140,0.8578,0.408,4.36785,0.00000
3284.00,4.36816,20.105286,-0.000155,20.046157,0.8579,0.408,4.36816,0.00000
3285.00,4.36819,20.105349,-0.000161,20.046103,0.8580,0.409,4.36819,0.00000
3286.00,4.36817,20.105399,-0.000154,20.046182,0.8582,0.408,4.36817,0.00000
3287.00,4.36840,20.105391,-0.000153,20.046173,0.8583,0.408,4.36840,0.00000
3288.00,4.36960,20.105381,-0.000152,20.046157,0.8585,0.408,4.36960,0.00000
3289.00,4.36949,20.105343,-0.000153,20.046149,0.8586,0.409,4.36949,0.00000
3290.00,4.36848,20.105359,-0.000150,20.046189,0.8588,0.408,4.36848,0.00000
3291.00,4.36844,20.105350,-0.000150,20.046147,0.8589,0.409,4.36844,0.00000
3292.00,4.36795,20.105380,-0.000151,20.046176,0.8590,0.409,4.36795,0.00000
3293.00,4.36694,20.105466,-0.000151,20.046223,0.8592,0.409,4.36694,0.00000
3294.00,4.36696,20.105505,-0.000148,20.046218,0.8593,0.409,4.36696,0.00000
3295.00,4.36732,20.105535,-0.000146,20.046224,0.8594,0.409,4.36732,0.00000
3296.00,4.36761,20.105579,-0.000146,20.046213,0.8595,0.409,4.36761,0.00000
3297.00,4.36843,20.105500,-0.000147,20.046105,0.8596,0.409,4.36843,0.00000
3298.00,4.36821,20.105514,-0.000148,20.046088,0.8597,0.409,4.36821,0.00000
3299.00,4.36858,20.105530,-0.000147,20.046082,0.8598,0.409,4.36858,0.00000
3300.00,4.36885,20.105572,-0.000149,20.046103,0.8598,0.409,4.36885,0.00000
3301.00,4.36843,20.105614,-0.000151,20.046114,0.8599,0.409,4.36843,0.00000
3302.00,4.36770,20.105689,-0.000147,20.046159,0.8600,0.409,4.36770,0.00000
3303.00,4.36758,20.105727,-0.000147,20.046155,0.8601,0.409,4.36758,0.00000
3304.00,4.36808,20.105750,-0.000147,20.046203,0.8602,0.409,4.36808,0.00000
3305.00,4.36917,20.105653,-0.000145,20.046129,0.8603,0.409,4.36917,0.00000
3306.00,4.37005,20.105694,-0.000144,20.046147,0.8603,0.409,4.37005,0.00000
3307.00,4.37140,20.105775,-0.000143,20.046185,0.8604,0.409,4.37140,0.00000
3308.00,4.37220,20.105791,-0.000144,20.046182,0.8604,0.409,4.37220,0.00000
3309.00,4.37209,20.105773,-0.000144,20.046102,0.8604,0.409,4.37209,0.00000
3310.00,4.37163,20.105858,-0.000144,20.046136,0.8604,0.409,4.37163,0.00000
3311.00,4.37121,20.105780,-0.000144,20.046073,0.8604,0.409,4.37121,0.00000
3312.00,4.37052,20.105752,-0.000148,20.046049,0.8604,0.409,4.37052,0.00000
3313.00,4.37068,20.105739,-0.000149,20.046034,0.8604,0.409,4.37068,0.00000
3314.00,4.37064,20.105772,-0.000151,20.046048,0.8604,0.409,4.37064,0.00000
3315.00,4.37043,20.105782,-0.000152,20.046025,0.8604,0.410,4.37043,0.00000
3316.00,4.37026,20.105864,-0.000156,20.046054,0.8604,0.410,4.37026,0.00000
3317.00,4.37069,20.105860,-0.000157,20.046004,0.8604,0.410,4.37069,0.00000
3318.00,4.37151,20.105841,-0.000157,20.045983,0.8604,0.410,4.37151,0.00000
3319.00,4.37202,20.105875,-0.000157,20.045966,0.8604,0.410,4.37202,0.00000
3320.00,4.37217,20.105874,-0.000159,20.045921,0.8604,0.410,4.37217,0.00000
3321.00,4.37308,20.105859,-0.000160,20.045896,0.8604,0.410,4.37308,0.00000
3322.00,4.37243,20.105937,-0.000160,20.045947,0.8604,0.410,4.37243,0.00000
3323.00,4.37152,20.106033,-0.000160,20.045938,0.8604,0.410,4.37152,0.00000
3324.00,4.37090,20.106058,-0.000162,20.045951,0.8604,0.411,4.37090,0.00000
3325.00,4.37128,20.106089,-0.000161,20.045957,0.8604,0.411,4.37128,0.00000
3326.00,4.37100,20.106089,-0.000158,20.045950,0.8604,0.411,4.37100,0.00000
3327.00,4.37186,20.106083,-0.000156,20.045953,0.8604,0.411,4.37186,0.00000
3328.00,4.37226,20.106097,-0.000154,20.045984,0.8604,0.411,4.37226,0.00000
3329.00,4.37173,20.106167,-0.000152,20.046044,0.8604,0.410,4.37173,0.00000
3330.00,4.37133,20.106234,-0.000156,20.046136,0.8605,0.411,4.37133,0.00000
3331.00,4.37106,20.106200,-0.000160,20.046067,0.8605,0.411,4.37106,0.00000
3332.00,4.37071,20.106219,-0.000160,20.046083,0.8605,0.411,4.37071,0.00000
3333.00,4.37011,20.106270,-0.000162,20.046163,0.8606,0.411,4.37011,0.00000
3334.00,4.37028,20.106188,-0.000160,20.046097,0.8606,0.411,4.37028,0.00000
3335.00,4.37087,20.106180,-0.000156,20.046073,0.8607,0.411,4.37087,0.00000
3336.00,4.37100,20.106307,-0.000152,20.046241,0.8607,0.411,4.37100,0.00000
3337.00,4.37092,20.106283,-0.000153,20.046223,0.8608,0.411,4.37092,0.00000
3338.00,4.37139,20.106262,-0.000152,20.046173,0.8608,0.411,4.37139,0.00000
3339.00,4.37223,20.106336,-0.000154,20.046207,0.8609,0.411,4.37223,0.00000
3340.00,4.37135,20.106312,-0.000154,20.046132,0.8610,0.411,4.37135,0.00000
3341.00,4.37054,20.106291,-0.000156,20.046048,0.8610,0.412,4.37054,0.00000
3342.00,4.37059,20.106340,-0.000154,20.046028,0.8611,0.412,4.37059,0.00000
3343.00,4.36985,20.106403,-0.000156,20.046058,0.8611,0.412,4.36985,0.00000
3344.00,4.36943,20.106488,-0.000158,20.046100,0.8612,0.412,4.36943,0.00000
3345.00,4.36980,20.106529,-0.000159,20.046171,0.8612,0.412,4.36980,0.00000
3346.00,4.37033,20.106614,-0.000160,20.046268,0.8612,0.412,4.37033,0.00000
3347.00,4.37004,20.106638,-0.000160,20.046292,0.8613,0.412,4.37004,0.00000
3348.00,4.37084,20.106580,-0.000158,20.046248,0.8613,0.412,4.37084,0.00000
3349.00,4.37039,20.106520,-0.000154,20.046234,0.8612,0.412,4.37039,0.00000
3350.00,4.37010,20.106536,-0.000153,20.046193,0.8612,0.412,4.37010,0.00000
3351.00,4.37044,20.106505,-0.000152,20.046156,0.8612,0.412,4.37044,0.00000
3352.00,4.37013,20.106504,-0.000152,20.046108,0.8611,0.412,4.37013,0.00000
3353.00,4.36926,20.106585,-0.000152,20.046106,0.8611,0.412,4.36926,0.00000
3354.00,4.36934,20.106587,-0.000153,20.046075,0.8611,0.412,4.36934,0.00000
3355.00,4.36928,20.106599,-0.000154,20.046091,0.8610,0.412,4.36928,0.00000
3356.00,4.36867,20.106650,-0.000157,20.046103,0.8610,0.412,4.36867,0.00000
3357.00,4.36871,20.106655,-0.000158,20.046155,0.8610,0.413,4.36871,0.00000
3358.00,4.36871,20.106621,-0.000158,20.046197,0.8609,0.413,4.36871,0.00000
3359.00,4.36864,20.106686,-0.000157,20.046250,0.8609,0.413,4.36864,0.00000
3360.00,4.36888,20.106746,-0.000153,20.046257,0.8609,0.413,4.36888,0.00000
3361.00,4.36864,20.106750,-0.000150,20.046272,0.8609,0.412,4.36864,0.00000
3362.00,4.36881,20.106770,-0.000151,20.046268,0.8609,0.412,4.36881,0.00000
3363.00,4.36846,20.106810,-0.000150,20.046238,0.8608,0.413,4.36846,0.00000
3364.00,4.36905,20.106826,-0.000152,20.046240,0.8608,0.413,4.36905,0.00000
3365.00,4.36886,20.106787,-0.000155,20.046240,0.8606,0.413,4.36886,0.00000
3366.00,4.36935,20.106825,-0.000157,20.046258,0.8605,0.413,4.36935,0.00000
3367.00,4.36956,20.106847,-0.000156,20.046248,0.8604,0.413,4.36956,0.00000
3368.00,4.37036,20.106838,-0.000154,20.046280,0.8603,0.413,4.37036,0.00000
3369.00,4.37026,20.106848,-0.000154,20.046279,0.8602,0.413,4.37026,0.00000
3370.00,4.37004,20.106936,-0.000149,20.046378,0.8600,0.413,4.37004,0.00000
3371.00,4.37052,20.106942,-0.000145,20.046352,0.8599,0.412,4.37052,0.00000
3372.00,4.37027,20.106993,-0.000145,20.046390,0.8597,0.412,4.37027,0.00000
3373.00,4.37004,20.107082,-0.000145,20.046398,0.8595,0.412,4.37004,0.00000
3374.00,4.37004,20.107097,-0.000146,20.046373,0.8593,0.412,4.37004,0.00000
3375.00,4.37047,20.107183,-0.000150,20.046350,0.8591,0.413,4.37047,0.00000
3376.00,4.36971,20.107247,-0.000154,20.046356,0.8589,0.413,4.36971,0.00000
3377.00,4.36979,20.107301,-0.000157,20.046344,0.8587,0.413,4.36979,0.00000
3378.00,4.37047,20.107345,-0.000159,20.046374,0.8585,0.413,4.37047,0.00000
3379.00,4.37027,20.107353,-0.000161,20.046346,0.8582,0.414,4.37027,0.00000
3380.00,4.37035,20.107308,-0.000159,20.046323,0.8580,0.414,4.37035,0.00000
3381.00,4.37063,20.107307,-0.000161,20.046305,0.8578,0.414,4.37063,0.00000
3382.00,4.37122,20.107286,-0.000158,20.046270,0.8576,0.414,4.37122,0.00000
@18,2.2000,4.4, 3380.021 
3383.00,4.37145,20.107197,-0.000160,20.046170,0.8574,0.414,4.37145,0.00000
3384.00,4.37141,20.107246,-0.000159,20.046224,0.8573,0.414,4.37141,0.00000
3385.00,4.37137,20.107247,-0.000161,20.046192,0.8571,0.414,4.37137,0.00000
3386.00,4.37216,20.107209,-0.000158,20.046120,0.8569,0.414,4.37216,0.00000
3387.00,4.37334,20.107227,-0.000159,20.046116,0.8567,0.414,4.37334,0.00000
3388.00,4.37554,20.107260,-0.000158,20.046142,0.8566,0.414,4.37554,0.00000
3389.00,4.37843,20.107276,-0.000158,20.046099,0.8564,0.414,4.37843,0.00000
3390.00,4.38119,20.107247,-0.000158,20.046079,0.8562,0.414,4.38119,0.00000
3391.00,4.38324,20.107239,-0.000159,20.046131,0.8561,0.415,4.38324,0.00000
3392.00,4.38422,20.107234,-0.000160,20.046082,0.8560,0.415,4.38422,0.00000
3393.00,4.38361,20.107252,-0.000159,20.046057,0.8559,0.415,4.38361,0.00000
3394.00,4.38294,20.107265,-0.000157,20.046111,0.8558,0.415,4.38294,0.00000
3395.00,4.38108,20.107289,-0.000155,20.046100,0.8557,0.415,4.38108,0.00000
3396.00,4.37855,20.107327,-0.000159,20.046069,0.8556,0.415,4.37855,0.00000
3397.00,4.37653,20.107359,-0.000157,20.046124,0.8555,0.415,4.37653,0.00000
3398.00,4.37506,20.107372,-0.000162,20.046132,0.8554,0.415,4.37506,0.00000
3399.00,4.37317,20.107397,-0.000161,20.046116,0.8553,0.415,4.37317,0.00000
3400.00,4.37188,20.107459,-0.000164,20.046147,0.8553,0.415,4.37188,0.00000
3401.00,4.37189,20.107481,-0.000165,20.046147,0.8552,0.415,4.37189,0.00000
3402.00,4.37100,20.107476,-0.000165,20.046116,0.8552,0.415,4.37100,0.00000
3403.00,4.36926,20.107518,-0.000164,20.046174,0.8551,0.416,4.36926,0.00000
3404.00,4.36863,20.107548,-0.000165,20.046171,0.8551,0.416,4.36863,0.00000
3405.00,4.36845,20.107591,-0.000163,20.046196,0.8551,0.416,4.36845,0.00000
3406.00,4.36780,20.107639,-0.000155,20.046223,0.8550,0.415,4.36780,0.00000
3407.00,4.36745,20.107697,-0.000155,20.046298,0.8550,0.415,4.36745,0.00000
3408.00,4.36829,20.107744,-0.000152,20.046297,0.8550,0.415,4.36829,0.00000
3409.00,4.36809,20.107795,-0.000151,20.046330,0.8550,0.415,4.36809,0.00000
3410.00,4.36863,20.107751,-0.000150,20.046256,0.8550,0.415,4.36863,0.00000
3411.00,4.36896,20.107735,-0.000153,20.046253,0.8550,0.416,4.36896,0.00000
3412.00,4.36925,20.107781,-0.000151,20.046228,0.8550,0.416,4.36925,0.00000
3413.00,4.36817,20.107805,-0.000148,20.046206,0.8550,0.415,4.36817,0.00000
3414.00,4.36751,20.107754,-0.000152,20.046116,0.8550,0.416,4.36751,0.00000
3415.00,4.36647,20.107765,-0.000154,20.046124,0.8550,0.416,4.36647,0.00000
3416.00,4.36590,20.107806,-0.000153,20.046106,0.8550,0.416,4.36590,0.00000
3417.00,4.36545,20.107791,-0.000155,20.046102,0.8550,0.416,4.36545,0.00000
3418.00,4.36587,20.107814,-0.000156,20.046077,0.8550,0.416,4.36587,0.00000
3419.00,4.36678,20.107828,-0.000151,20.046052,0.8550,0.416,4.36678,0.00000
3420.00,4.36713,20.107906,-0.000150,20.046075,0.8550,0.416,4.36713,0.00000
3421.00,4.36709,20.107957,-0.000155,20.046162,0.8550,0.416,4.36709,0.00000
3422.00,4.36772,20.107951,-0.000155,20.046122,0.8550,0.416,4.36772,0.00000
3423.00,4.36745,20.107974,-0.000158,20.046166,0.8551,0.416,4.36745,0.00000
3424.00,4.36722,20.108055,-0.000158,20.046257,0.8551,0.416,4.36722,0.00000
3425.00,4.36714,20.108049,-0.000156,20.046286,0.8551,0.416,4.36714,0.00000
3426.00,4.36781,20.108051,-0.000151,20.046224,0.8551,0.416,4.36781,0.00000
3427.00,4.36785,20.108107,-0.000151,20.046257,0.8552,0.416,4.36785,0.00000
3428.00,4.36824,20.108133,-0.000151,20.046236,0.8552,0.416,4.36824,0.00000
3429.00,4.36796,20.108173,-0.000153,20.046234,0.8552,0.416,4.36796,0.00000
3430.00,4.36758,20.108161,-0.000155,20.046195,0.8552,0.417,4.36758,0.00000
3431.00,4.36704,20.108239,-0.000153,20.046208,0.8552,0.416,4.36704,0.00000
3432.00,4.36701,20.108216,-0.000152,20.046160,0.8553,0.416,4.36701,0.00000
3433.00,4.36858,20.108251,-0.000154,20.046179,0.8552,0.417,4.36858,0.00000
3434.00,4.36982,20.108242,-0.000155,20.046167,0.8552,0.417,4.36982,0.00000
3435.00,4.37044,20.108374,-0.000157,20.046274,0.8552,0.417,4.37044,0.00000
3436.00,4.37038,20.108346,-0.000161,20.046291,0.8551,0.417,4.37038,0.00000
3437.00,4.36996,20.108455,-0.000164,20.046377,0.8550,0.417,4.36996,0.00000
3438.00,4.36899,20.108513,-0.000162,20.046418,0.8550,0.417,4.36899,0.00000
3439.00,4.36768,20.108522,-0.000161,20.046405,0.8549,0.417,4.36768,0.00000
3440.00,4.36760,20.108487,-0.000160,20.046279,0.8548,0.417,4.36760,0.00000
3441.00,4.36810,20.108547,-0.000158,20.046266,0.8547,0.417,4.36810,0.00000
3442.00,4.36820,20.108572,-0.000152,20.046220,0.8546,0.417,4.36820,0.00000
3443.00,4.36810,20.108530,-0.000155,20.046149,0.8545,0.417,4.36810,0.00000
3444.00,4.36920,20.108541,-0.000156,20.046129,0.8543,0.417,4.36920,0.00000
3445.00,4.36989,20.108634,-0.000155,20.046273,0.8542,0.417,4.36989,0.00000
3446.00,4.36992,20.108638,-0.000153,20.046277,0.8541,0.417,4.36992,0.00000
3447.00,4.36945,20.108635,-0.000157,20.046305,0.8539,0.417,4.36945,0.00000
3448.00,4.36871,20.108622,-0.000157,20.046315,0.8538,0.418,4.36871,0.00000
3449.00,4.36787,20.108696,-0.000155,20.046423,0.8536,0.418,4.36787,0.00000
3450.00,4.36687,20.108621,-0.000154,20.046304,0.8535,0.418,4.36687,0.00000
3451.00,4.36662,20.108568,-0.000157,20.046240,0.8533,0.418,4.36662,0.00000
3452.00,4.36730,20.108536,-0.000158,20.046185,0.8532,0.418,4.36730,0.00000
3453.00,4.36766,20.108558,-0.000155,20.046181,0.8530,0.418,4.36766,0.00000
3454.00,4.36764,20.108508,-0.000151,20.046091,0.8529,0.418,4.36764,0.00000
3455.00,4.36845,20.108602,-0.000153,20.046192,0.8527,0.418,4.36845,0.00000
3456.00,4.36848,20.108715,-0.000151,20.046293,0.8526,0.418,4.36848,0.00000
3457.00,4.36841,20.108785,-0.000151,20.046353,0.8524,0.418,4.36841,0.00000
3458.00,4.36792,20.108801,-0.000152,20.046336,0.8522,0.418,4.36792,0.00000
3459.00,4.36850,20.108771,-0.000154,20.046295,0.8519,0.418,4.36850,0.00000
3460.00,4.36826,20.108738,-0.000153,20.046224,0.8517,0.418,4.36826,0.00000
3461.00,4.36790,20.108761,-0.000153,20.046219,0.8515,0.418,4.36790,0.00000
3462.00,4.36796,20.108745,-0.000152,20.046181,0.8513,0.418,4.36796,0.00000
3463.00,4.36837,20.108805,-0.000152,20.046233,0.8510,0.418,4.36837,0.00000
3464.00,4.36823,20.108872,-0.000152,20.046260,0.8508,0.418,4.36823,0.00000
3465.00,4.36808,20.108881,-0.000154,20.046259,0.8506,0.418,4.36808,0.00000
3466.00,4.36829,20.108877,-0.000154,20.046251,0.8504,0.419,4.36829,0.00000
3467.00,4.36833,20.108920,-0.000152,20.046294,0.8502,0.418,4.36833,0.00000
3468.00,4.36864,20.108951,-0.000149,20.046276,0.8500,0.418,4.36864,0.00000
3469.00,4.36799,20.109003,-0.000150,20.046339,0.8498,0.418,4.36799,0.00000
3470.00,4.36799,20.109028,-0.000146,20.046363,0.8496,0.418,4.36799,0.00000
3471.00,4.36803,20.109012,-0.000146,20.046320,0.8494,0.418,4.36803,0.00000
3472.00,4.36781,20.109027,-0.000146,20.046300,0.8492,0.418,4.36781,0.00000
3473.00,4.36796,20.109032,-0.000149,20.046262,0.8491,0.418,4.36796,0.00000
3474.00,4.36850,20.109040,-0.000148,20.046220,0.8490,0.418,4.36850,0.00000
3475.00,4.36891,20.109119,-0.000153,20.046274,0.8488,0.419,4.36891,0.00000
3476.00,4.36888,20.109126,-0.000154,20.046292,0.8487,0.419,4.36888,0.00000
3477.00,4.36895,20.109124,-0.000158,20.046316,0.8487,0.419,4.36895,0.00000
3478.00,4.36867,20.109186,-0.000158,20.046372,0.8486,0.419,4.36867,0.00000
3479.00,4.36906,20.109202,-0.000157,20.046358,0.8485,0.419,4.36906,0.00000
3480.00,4.36861,20.109173,-0.000150,20.046283,0.8485,0.419,4.36861,0.00000
3481.00,4.36820,20.109231,-0.000151,20.046297,0.8485,0.419,4.36820,0.00000
3482.00,4.36798,20.109297,-0.000150,20.046273,0.8485,0.419,4.36798,0.00000
3483.00,4.36801,20.109312,-0.000146,20.046322,0.8485,0.419,4.36801,0.00000
3484.00,4.36690,20.109324,-0.000146,20.046334,0.8485,0.419,4.36690,0.00000
3485.00,4.36620,20.109338,-0.000150,20.046324,0.8485,0.419,4.36620,0.00000
3486.00,4.36678,20.109321,-0.000150,20.046259,0.8485,0.419,4.36678,0.00000
3487.00,4.36775,20.109238,-0.000148,20.046181,0.8485,0.419,4.36775,0.00000
3488.00,4.36815,20.109201,-0.000149,20.046137,0.8486,0.419,4.36815,0.00000
3489.00,4.36890,20.109156,-0.000153,20.046092,0.8486,0.419,4.36890,0.00000
3490.00,4.36989,20.109186,-0.000153,20.046130,0.8486,0.419,4.36989,0.00000
3491.00,4.37067,20.109236,-0.000147,20.046221,0.8487,0.419,4.37067,0.00000
3492.00,4.37006,20.109347,-0.000145,20.046362,0.8487,0.419,4.37006,0.00000
3493.00,4.36965,20.109376,-0.000145,20.046366,0.8488,0.419,4.36965,0.00000
3494.00,4.36932,20.109452,-0.000144,20.046442,0.8489,0.419,4.36932,0.00000
3495.00,4.36886,20.109472,-0.000144,20.046434,0.8490,0.419,4.36886,0.00000
3496.00,4.36859,20.109520,-0.000146,20.046448,0.8490,0.419,4.36859,0.00000
3497.00,4.36876,20.109532,-0.000145,20.046432,0.8491,0.419,4.36876,0.00000
3498.00,4.36889,20.109485,-0.000144,20.046415,0.8492,0.419,4.36889,0.00000
3499.00,4.36885,20.109436,-0.000146,20.046393,0.8492,0.419,4.36885,0.00000
3500.00,4.36937,20.109378,-0.000145,20.046379,0.8493,0.419,4.36937,0.00000
3501.00,4.36914,20.109356,-0.000148,20.046391,0.8494,0.419,4.36914,0.00000
3502.00,4.36879,20.109380,-0.000151,20.046374,0.8495,0.419,4.36879,0.00000
3503.00,4.36940,20.109457,-0.000155,20.046350,0.8495,0.420,4.36940,0.00000
3504.00,4.37033,20.109565,-0.000157,20.046309,0.8496,0.420,4.37033,0.00000
3505.00,4.36952,20.109630,-0.000157,20.046296,0.8497,0.420,4.36952,0.00000
3506.00,4.36963,20.109655,-0.000156,20.046232,0.8498,0.420,4.36963,0.00000
3507.00,4.36990,20.109654,-0.000159,20.046220,0.8499,0.420,4.36990,0.00000
3508.00,4.36935,20.109662,-0.000159,20.046227,0.8500,0.420,4.36935,0.00000
3509.00,4.36857,20.109639,-0.000157,20.046260,0.8501,0.420,4.36857,0.00000
3510.00,4.36931,20.109662,-0.000159,20.046281,0.8502,0.420,4.36931,0.00000
3511.00,4.36979,20.109680,-0.000157,20.046289,0.8503,0.420,4.36979,0.00000
3512.00,4.36925,20.109716,-0.000157,20.046258,0.8504,0.420,4.36925,0.00000
3513.00,4.36908,20.109779,-0.000160,20.046276,0.8505,0.420,4.36908,0.00000
3514.00,4.36895,20.109841,-0.000159,20.046298,0.8506,0.420,4.36895,0.00000
3515.00,4.36859,20.109919,-0.000154,20.046281,0.8507,0.420,4.36859,0.00000
3516.00,4.36748,20.109933,-0.000155,20.046250,0.8508,0.420,4.36748,0.00000
3517.00,4.36730,20.109980,-0.000157,20.046283,0.8508,0.421,4.36730,0.00000
3518.00,4.36764,20.109967,-0.000154,20.046236,0.8509,0.420,4.36764,0.00000
3519.00,4.36884,20.109925,-0.000155,20.046168,0.8510,0.421,4.36884,0.00000
3520.00,4.36875,20.109901,-0.000157,20.046180,0.8511,0.421,4.36875,0.00000
3521.00,4.36914,20.109921,-0.000157,20.046175,0.8511,0.421,4.36914,0.00000
3522.00,4.36932,20.109920,-0.000155,20.046134,0.8511,0.421,4.36932,0.00000
3523.00,4.36924,20.109946,-0.000155,20.046147,0.8512,0.421,4.36924,0.00000
3524.00,4.36760,20.110029,-0.000154,20.046220,0.8512,0.421,4.36760,0.00000
3525.00,4.36713,20.110012,-0.000156,20.046176,0.8512,0.421,4.36713,0.00000
3526.00,4.36696,20.110045,-0.000161,20.046215,0.8513,0.421,4.36696,0.00000
3527.00,4.36733,20.110040,-0.000159,20.046252,0.8513,0.421,4.36733,0.00000
3528.00,4.36744,20.110034,-0.000158,20.046239,0.8514,0.421,4.36744,0.00000
3529.00,4.36908,20.110112,-0.000162,20.046267,0.8514,0.421,4.36908,0.00000
3530.00,4.37019,20.110203,-0.000160,20.046313,0.8515,0.421,4.37019,0.00000
3531.00,4.37034,20.110225,-0.000160,20.046269,0.8515,0.421,4.37034,0.00000
3532.00,4.37088,20.110275,-0.000163,20.046241,0.8516,0.422,4.37088,0.00000
3533.00,4.37114,20.110360,-0.000167,20.046302,0.8516,0.422,4.37114,0.00000
3534.00,4.37063,20.110367,-0.000163,20.046278,0.8516,0.422,4.37063,0.00000
3535.00,4.37078,20.110357,-0.000164,20.046276,0.8517,0.422,4.37078,0.00000
3536.00,4.37125,20.110411,-0.000162,20.046375,0.8517,0.422,4.37125,0.00000
3537.00,4.36995,20.110391,-0.000162,20.046365,0.8517,0.422,4.36995,0.00000
3538.00,4.36917,20.110394,-0.000159,20.046349,0.8518,0.422,4.36917,0.00000
3539.00,4.36852,20.110373,-0.000160,20.046345,0.8518,0.422,4.36852,0.00000
3540.00,4.36775,20.110399,-0.000161,20.046390,0.8518,0.422,4.36775,0.00000
3541.00,4.36643,20.110364,-0.000159,20.046340,0.8518,0.422,4.36643,0.00000
3542.00,4.36720,20.110359,-0.000155,20.046294,0.8518,0.422,4.36720,0.00000
3543.00,4.36793,20.110386,-0.000157,20.046294,0.8519,0.422,4.36793,0.00000
3544.00,4.36872,20.110377,-0.000157,20.046287,0.8519,0.422,4.36872,0.00000
3545.00,4.36871,20.110375,-0.000154,20.046187,0.8519,0.422,4.36871,0.00000
3546.00,4.36917,20.110432,-0.000154,20.046185,0.8520,0.422,4.36917,0.00000
3547.00,4.36885,20.110515,-0.000157,20.046259,0.8520,0.422,4.36885,0.00000
3548.00,4.36884,20.110493,-0.000155,20.046237,0.8520,0.422,4.36884,0.00000
3549.00,4.36896,20.110505,-0.000155,20.046212,0.8521,0.422,4.36896,0.00000
3550.00,4.36901,20.110555,-0.000159,20.046252,0.8521,0.422,4.36901,0.00000
3551.00,4.36866,20.110529,-0.000160,20.046215,0.8522,0.423,4.36866,0.00000
3552.00,4.36867,20.110575,-0.000160,20.046252,0.8522,0.423,4.36867,0.00000
3553.00,4.36825,20.110539,-0.000160,20.046201,0.8522,0.423,4.36825,0.00000
3554.00,4.36715,20.110592,-0.000156,20.046242,0.8522,0.423,4.36715,0.00000
3555.00,4.36711,20.110592,-0.000153,20.046251,0.8523,0.423,4.36711,0.00000
3556.00,4.36755,20.110656,-0.000152,20.046258,0.8523,0.423,4.36755,0.00000
3557.00,4.36764,20.110559,-0.000149,20.046173,0.8523,0.423,4.36764,0.00000
3558.00,4.36674,20.110634,-0.000149,20.046242,0.8523,0.423,4.36674,0.00000
3559.00,4.36706,20.110567,-0.000150,20.046152,0.8523,0.423,4.36706,0.00000
3560.00,4.36689,20.110536,-0.000149,20.046095,0.8523,0.423,4.36689,0.00000
3561.00,4.36661,20.110530,-0.000148,20.046100,0.8523,0.423,4.36661,0.00000
3562.00,4.36650,20.110645,-0.000151,20.046194,0.8523,0.423,4.36650,0.00000
3563.00,4.36767,20.110705,-0.000150,20.046252,0.8523,0.423,4.36767,0.00000
3564.00,4.36776,20.110828,-0.000151,20.046341,0.8524,0.423,4.36776,0.00000
3565.00,4.36754,20.110934,-0.000152,20.046375,0.8524,0.423,4.36754,0.00000
3566.00,4.36823,20.110925,-0.000155,20.046340,0.8525,0.423,4.36823,0.00000
3567.00,4.36837,20.110947,-0.000155,20.046307,0.8525,0.423,4.36837,0.00000
3568.00,4.36821,20.110940,-0.000156,20.046251,0.8525,0.423,4.36821,0.00000
3569.00,4.36810,20.110941,-0.000154,20.046244,0.8526,0.423,4.36810,0.00000
3570.00,4.36881,20.110925,-0.000156,20.046241,0.8526,0.423,4.36881,0.00000
3571.00,4.36839,20.110989,-0.000155,20.046301,0.8527,0.423,4.36839,0.00000
3572.00,4.36881,20.111020,-0.000155,20.046307,0.8527,0.423,4.36881,0.00000
3573.00,4.36876,20.111066,-0.000156,20.046291,0.8528,0.423,4.36876,0.00000
3574.00,4.36865,20.111127,-0.000160,20.046291,0.8529,0.424,4.36865,0.00000
3575.00,4.36789,20.111153,-0.000160,20.046341,0.8529,0.424,4.36789,0.00000
3576.00,4.36762,20.111173,-0.000160,20.046320,0.8530,0.424,4.36762,0.00000
3577.00,4.36710,20.111228,-0.000159,20.046354,0.8531,0.424,4.36710,0.00000
3578.00,4.36716,20.111243,-0.000160,20.046395,0.8531,0.424,4.36716,0.00000
3579.00,4.36793,20.111200,-0.000158,20.046310,0.8532,0.424,4.36793,0.00000
3580.00,4.36874,20.111164,-0.000159,20.046241,0.8533,0.424,4.36874,0.00000
3581.00,4.36917,20.111128,-0.000158,20.046250,0.8534,0.424,4.36917,0.00000
3582.00,4.36952,20.111066,-0.000157,20.046194,0.8535,0.424,4.36952,0.00000
