# Supplementary material for: A nucleotide-sensing oligomerization mechanism that controls NrdR-dependent transcription of ribonucleotide reductases
Source: Nat Commun. 2022 May 16;13:2700. doi: 10.1038/s41467-022-30328-1 (PMC9110341; doi:10.1038/s41467-022-30328-1)
Supplement: Supplementary file 10 — Source Data [file 41467_2022_30328_MOESM10_ESM.zip › Source data NrdR/Suppl Fig 12 source data/ITC at 20 degrees (Suppl Fig 12a,c)/c-di-AMP to NrdR/R39dicyclicAMP200toNrdR20deg20.itc]

$ITC
$ 20 
$NOT
$ 20 
$ 60 
$ 1000 
$ 5 
$ 2 
$ADCGainCode:  0 
$False,True,True
$ 0.5 , 1 , 120 , 5 
$ 2 , 4 , 180 , 5 
$ 2 , 4 , 180 , 5 
$ 2 , 4 , 180 , 5 
$ 2 , 4 , 180 , 5 
$ 2 , 4 , 180 , 5 
$ 2 , 4 , 180 , 5 
$ 2 , 4 , 180 , 5 
$ 2 , 4 , 180 , 5 
$ 2 , 4 , 180 , 5 
$ 2 , 4 , 180 , 5 
$ 2 , 4 , 180 , 5 
$ 2 , 4 , 180 , 5 
$ 2 , 4 , 180 , 5 
$ 2 , 4 , 180 , 5 
$ 2 , 4 , 180 , 5 
$ 2 , 4 , 180 , 5 
$ 2 , 4 , 180 , 5 
$ 2 , 4 , 180 , 5 
$ 2 , 4 , 180 , 5 
# 0 
# 0.2 
# 0.02 
# 0.2068 
# 20 
# 3.8602 
# 9.74 
?
% ITC200_05.14.976
% 0.2068 
% 3.8602 
%-0.590864 , 29.66499 
% 0.034375 , 29.28716 
% 0.8333333 
% 168160 , 168170 
% 0.25 , 81 
%-0.002934 ,-0.034078 
%-20 , 8 
% 0 , 0 
% 0 
% 128000       127243 
% 43.1 
% 500 , 750 , 1000 , 750 
% 0.04257 ,-0.00249 , 0.000047734 ,-0.000000435026 , 0.00000000201917 
% ITC200 Ver: 1.26.3
@0
5.00,3.69931,20.051970,-0.000179,20.054831,0.5378,0.203,3.69931,0.00000
6.00,3.69673,20.051992,-0.000181,20.054783,0.5387,0.204,3.69673,0.00000
7.00,3.69515,20.051944,-0.000183,20.054742,0.5396,0.204,3.69515,0.00000
8.00,3.69404,20.051928,-0.000185,20.054729,0.5404,0.204,3.69404,0.00000
9.00,3.69491,20.052113,-0.000182,20.054863,0.5412,0.204,3.69491,0.00000
10.00,3.69532,20.052118,-0.000181,20.054835,0.5421,0.204,3.69532,0.00000
11.00,3.69763,20.052060,-0.000178,20.054798,0.5429,0.204,3.69763,0.00000
12.00,3.70019,20.052120,-0.000174,20.054855,0.5438,0.204,3.70019,0.00000
13.00,3.70090,20.052165,-0.000173,20.054920,0.5446,0.204,3.70090,0.00000
14.00,3.70123,20.052059,-0.000175,20.054811,0.5454,0.205,3.70123,0.00000
15.00,3.70087,20.052098,-0.000177,20.054840,0.5463,0.205,3.70087,0.00000
16.00,3.70038,20.052200,-0.000181,20.054872,0.5471,0.205,3.70038,0.00000
17.00,3.69862,20.052226,-0.000184,20.054873,0.5479,0.206,3.69862,0.00000
18.00,3.69880,20.052257,-0.000186,20.054824,0.5487,0.206,3.69880,0.00000
19.00,3.69794,20.052404,-0.000184,20.054860,0.5496,0.206,3.69794,0.00000
20.00,3.69876,20.052445,-0.000183,20.054866,0.5504,0.206,3.69876,0.00000
21.00,3.69890,20.052425,-0.000185,20.054810,0.5513,0.206,3.69890,0.00000
22.00,3.70000,20.052444,-0.000184,20.054799,0.5521,0.206,3.70000,0.00000
23.00,3.70009,20.052523,-0.000180,20.054823,0.5529,0.206,3.70009,0.00000
24.00,3.70108,20.052519,-0.000179,20.054807,0.5538,0.206,3.70108,0.00000
25.00,3.70177,20.052523,-0.000178,20.054777,0.5545,0.206,3.70177,0.00000
26.00,3.70185,20.052585,-0.000175,20.054781,0.5553,0.206,3.70185,0.00000
27.00,3.70164,20.052580,-0.000176,20.054752,0.5561,0.206,3.70164,0.00000
28.00,3.70170,20.052612,-0.000178,20.054788,0.5569,0.207,3.70170,0.00000
29.00,3.70073,20.052602,-0.000179,20.054821,0.5577,0.207,3.70073,0.00000
30.00,3.69958,20.052670,-0.000180,20.054842,0.5585,0.207,3.69958,0.00000
31.00,3.69910,20.052665,-0.000183,20.054825,0.5593,0.208,3.69910,0.00000
32.00,3.69731,20.052711,-0.000184,20.054844,0.5601,0.208,3.69731,0.00000
33.00,3.69603,20.052647,-0.000187,20.054791,0.5609,0.208,3.69603,0.00000
34.00,3.69554,20.052646,-0.000189,20.054750,0.5616,0.208,3.69554,0.00000
35.00,3.69512,20.052629,-0.000187,20.054745,0.5624,0.208,3.69512,0.00000
36.00,3.69502,20.052561,-0.000182,20.054698,0.5631,0.208,3.69502,0.00000
37.00,3.69579,20.052582,-0.000180,20.054692,0.5638,0.208,3.69579,0.00000
38.00,3.69692,20.052689,-0.000179,20.054741,0.5646,0.208,3.69692,0.00000
39.00,3.69751,20.052749,-0.000177,20.054788,0.5653,0.209,3.69751,0.00000
40.00,3.69841,20.052710,-0.000177,20.054804,0.5660,0.209,3.69841,0.00000
41.00,3.69783,20.052830,-0.000181,20.054925,0.5667,0.209,3.69783,0.00000
42.00,3.69831,20.052835,-0.000182,20.054897,0.5674,0.209,3.69831,0.00000
43.00,3.69765,20.052863,-0.000187,20.054908,0.5681,0.210,3.69765,0.00000
44.00,3.69750,20.052863,-0.000187,20.054884,0.5688,0.210,3.69750,0.00000
45.00,3.69809,20.052835,-0.000189,20.054811,0.5695,0.210,3.69809,0.00000
46.00,3.69851,20.052908,-0.000187,20.054831,0.5703,0.210,3.69851,0.00000
47.00,3.69822,20.052974,-0.000188,20.054898,0.5710,0.210,3.69822,0.00000
48.00,3.69765,20.052918,-0.000185,20.054863,0.5717,0.210,3.69765,0.00000
49.00,3.69761,20.053002,-0.000183,20.054912,0.5724,0.210,3.69761,0.00000
50.00,3.69680,20.053057,-0.000183,20.054939,0.5730,0.210,3.69680,0.00000
51.00,3.69645,20.052976,-0.000183,20.054898,0.5737,0.211,3.69645,0.00000
52.00,3.69638,20.052954,-0.000181,20.054864,0.5744,0.211,3.69638,0.00000
53.00,3.69718,20.053021,-0.000179,20.054889,0.5750,0.211,3.69718,0.00000
54.00,3.69838,20.052896,-0.000177,20.054751,0.5757,0.211,3.69838,0.00000
55.00,3.69802,20.052966,-0.000174,20.054829,0.5763,0.211,3.69802,0.00000
56.00,3.69854,20.053031,-0.000174,20.054834,0.5770,0.211,3.69854,0.00000
57.00,3.69908,20.053075,-0.000175,20.054837,0.5777,0.211,3.69908,0.00000
58.00,3.69909,20.053091,-0.000179,20.054826,0.5784,0.211,3.69909,0.00000
59.00,3.69801,20.053212,-0.000180,20.054913,0.5791,0.212,3.69801,0.00000
60.00,3.69763,20.053266,-0.000176,20.054851,0.5797,0.212,3.69763,0.00000
@1,0.5000,1.0, 60.0410000000047 
61.00,3.69662,20.053315,-0.000175,20.054860,0.5804,0.212,3.69662,0.00000
62.00,3.69534,20.053278,-0.000174,20.054815,0.5811,0.212,3.69534,0.00000
63.00,3.69314,20.053261,-0.000170,20.054764,0.5818,0.212,3.69314,0.00000
64.00,3.68838,20.053300,-0.000171,20.054790,0.5824,0.212,3.68838,0.00000
65.00,3.68337,20.053218,-0.000173,20.054731,0.5831,0.212,3.68337,0.00000
66.00,3.67782,20.053333,-0.000172,20.054812,0.5838,0.212,3.67782,0.00000
67.00,3.67242,20.053364,-0.000172,20.054820,0.5845,0.212,3.67242,0.00000
68.00,3.66833,20.053408,-0.000175,20.054814,0.5851,0.212,3.66833,0.00000
69.00,3.66777,20.053403,-0.000176,20.054792,0.5858,0.213,3.66777,0.00000
70.00,3.66820,20.053469,-0.000179,20.054780,0.5864,0.213,3.66820,0.00000
71.00,3.66969,20.053430,-0.000180,20.054676,0.5871,0.213,3.66969,0.00000
72.00,3.67196,20.053511,-0.000180,20.054726,0.5877,0.213,3.67196,0.00000
73.00,3.67422,20.053585,-0.000176,20.054779,0.5883,0.213,3.67422,0.00000
74.00,3.67569,20.053601,-0.000172,20.054732,0.5890,0.213,3.67569,0.00000
75.00,3.67732,20.053673,-0.000172,20.054750,0.5897,0.213,3.67732,0.00000
76.00,3.67853,20.053630,-0.000172,20.054753,0.5903,0.214,3.67853,0.00000
77.00,3.67951,20.053661,-0.000173,20.054754,0.5910,0.214,3.67951,0.00000
78.00,3.68155,20.053627,-0.000176,20.054736,0.5916,0.214,3.68155,0.00000
79.00,3.68381,20.053733,-0.000178,20.054817,0.5923,0.214,3.68381,0.00000
80.00,3.68594,20.053787,-0.000176,20.054856,0.5930,0.214,3.68594,0.00000
81.00,3.68764,20.053834,-0.000177,20.054809,0.5937,0.214,3.68764,0.00000
82.00,3.68962,20.053852,-0.000176,20.054770,0.5944,0.214,3.68962,0.00000
83.00,3.69035,20.053864,-0.000173,20.054721,0.5951,0.214,3.69035,0.00000
84.00,3.68995,20.053903,-0.000174,20.054714,0.5957,0.215,3.68995,0.00000
85.00,3.68958,20.053889,-0.000174,20.054712,0.5964,0.215,3.68958,0.00000
86.00,3.68877,20.053971,-0.000170,20.054762,0.5970,0.215,3.68877,0.00000
87.00,3.68754,20.054034,-0.000167,20.054769,0.5976,0.215,3.68754,0.00000
88.00,3.68654,20.054129,-0.000168,20.054873,0.5983,0.215,3.68654,0.00000
89.00,3.68656,20.054067,-0.000169,20.054855,0.5989,0.215,3.68656,0.00000
90.00,3.68688,20.054110,-0.000171,20.054880,0.5995,0.215,3.68688,0.00000
91.00,3.68707,20.054101,-0.000170,20.054897,0.6001,0.215,3.68707,0.00000
92.00,3.68752,20.054101,-0.000170,20.054884,0.6007,0.216,3.68752,0.00000
93.00,3.68786,20.054072,-0.000169,20.054780,0.6013,0.216,3.68786,0.00000
94.00,3.68812,20.054165,-0.000165,20.054838,0.6019,0.216,3.68812,0.00000
95.00,3.68768,20.054136,-0.000165,20.054842,0.6025,0.216,3.68768,0.00000
96.00,3.68727,20.054149,-0.000169,20.054846,0.6031,0.216,3.68727,0.00000
97.00,3.68628,20.054132,-0.000172,20.054845,0.6038,0.216,3.68628,0.00000
98.00,3.68519,20.054140,-0.000175,20.054867,0.6044,0.216,3.68519,0.00000
99.00,3.68389,20.054098,-0.000176,20.054772,0.6050,0.217,3.68389,0.00000
100.00,3.68251,20.054198,-0.000173,20.054797,0.6057,0.217,3.68251,0.00000
101.00,3.68239,20.054266,-0.000173,20.054812,0.6063,0.217,3.68239,0.00000
102.00,3.68335,20.054377,-0.000172,20.054884,0.6069,0.217,3.68335,0.00000
103.00,3.68477,20.054462,-0.000172,20.054919,0.6075,0.217,3.68477,0.00000
104.00,3.68540,20.054538,-0.000171,20.054935,0.6081,0.217,3.68540,0.00000
105.00,3.68749,20.054472,-0.000169,20.054856,0.6087,0.217,3.68749,0.00000
106.00,3.68918,20.054398,-0.000168,20.054823,0.6093,0.217,3.68918,0.00000
107.00,3.68997,20.054304,-0.000168,20.054712,0.6099,0.217,3.68997,0.00000
108.00,3.69012,20.054233,-0.000167,20.054663,0.6105,0.217,3.69012,0.00000
109.00,3.69101,20.054237,-0.000169,20.054725,0.6111,0.218,3.69101,0.00000
110.00,3.69065,20.054169,-0.000173,20.054648,0.6117,0.218,3.69065,0.00000
111.00,3.68990,20.054146,-0.000174,20.054593,0.6123,0.218,3.68990,0.00000
112.00,3.68914,20.054170,-0.000172,20.054643,0.6130,0.218,3.68914,0.00000
113.00,3.68884,20.054263,-0.000169,20.054731,0.6136,0.218,3.68884,0.00000
114.00,3.68783,20.054232,-0.000167,20.054663,0.6141,0.218,3.68783,0.00000
115.00,3.68713,20.054361,-0.000164,20.054780,0.6147,0.218,3.68713,0.00000
116.00,3.68726,20.054482,-0.000164,20.054871,0.6153,0.218,3.68726,0.00000
117.00,3.68665,20.054498,-0.000163,20.054877,0.6160,0.218,3.68665,0.00000
118.00,3.68587,20.054442,-0.000166,20.054757,0.6165,0.218,3.68587,0.00000
119.00,3.68597,20.054453,-0.000168,20.054785,0.6172,0.218,3.68597,0.00000
120.00,3.68617,20.054452,-0.000172,20.054762,0.6178,0.219,3.68617,0.00000
121.00,3.68563,20.054509,-0.000168,20.054795,0.6184,0.218,3.68563,0.00000
122.00,3.68546,20.054504,-0.000173,20.054798,0.6190,0.219,3.68546,0.00000
123.00,3.68661,20.054610,-0.000173,20.054915,0.6196,0.219,3.68661,0.00000
124.00,3.68758,20.054681,-0.000173,20.054913,0.6203,0.219,3.68758,0.00000
125.00,3.68820,20.054752,-0.000170,20.054902,0.6209,0.219,3.68820,0.00000
126.00,3.68988,20.054659,-0.000172,20.054813,0.6215,0.219,3.68988,0.00000
127.00,3.69164,20.054672,-0.000171,20.054752,0.6221,0.219,3.69164,0.00000
128.00,3.69156,20.054611,-0.000172,20.054661,0.6227,0.219,3.69156,0.00000
129.00,3.69198,20.054598,-0.000172,20.054664,0.6234,0.219,3.69198,0.00000
130.00,3.69273,20.054587,-0.000177,20.054718,0.6240,0.220,3.69273,0.00000
131.00,3.69283,20.054619,-0.000177,20.054690,0.6247,0.220,3.69283,0.00000
132.00,3.69265,20.054692,-0.000174,20.054757,0.6253,0.220,3.69265,0.00000
133.00,3.69295,20.054774,-0.000175,20.054805,0.6260,0.220,3.69295,0.00000
134.00,3.69281,20.054826,-0.000177,20.054841,0.6266,0.221,3.69281,0.00000
135.00,3.69243,20.054898,-0.000178,20.054806,0.6272,0.221,3.69243,0.00000
136.00,3.69226,20.054929,-0.000179,20.054804,0.6278,0.221,3.69226,0.00000
137.00,3.69182,20.054981,-0.000179,20.054787,0.6284,0.221,3.69182,0.00000
138.00,3.69114,20.054959,-0.000177,20.054795,0.6291,0.221,3.69114,0.00000
139.00,3.69055,20.054994,-0.000175,20.054790,0.6297,0.221,3.69055,0.00000
140.00,3.68948,20.055024,-0.000172,20.054820,0.6303,0.221,3.68948,0.00000
141.00,3.68890,20.055082,-0.000173,20.054845,0.6310,0.221,3.68890,0.00000
142.00,3.68915,20.055104,-0.000175,20.054828,0.6316,0.222,3.68915,0.00000
143.00,3.68928,20.055139,-0.000174,20.054785,0.6323,0.222,3.68928,0.00000
144.00,3.69018,20.055115,-0.000175,20.054738,0.6329,0.222,3.69018,0.00000
145.00,3.69131,20.055102,-0.000175,20.054719,0.6336,0.222,3.69131,0.00000
146.00,3.69119,20.055208,-0.000174,20.054784,0.6342,0.222,3.69119,0.00000
147.00,3.69207,20.055243,-0.000175,20.054776,0.6348,0.222,3.69207,0.00000
148.00,3.69296,20.055226,-0.000179,20.054731,0.6354,0.222,3.69296,0.00000
149.00,3.69249,20.055262,-0.000179,20.054725,0.6360,0.223,3.69249,0.00000
150.00,3.69208,20.055244,-0.000174,20.054695,0.6366,0.223,3.69208,0.00000
151.00,3.69253,20.055288,-0.000175,20.054721,0.6372,0.223,3.69253,0.00000
152.00,3.69145,20.055265,-0.000177,20.054714,0.6378,0.223,3.69145,0.00000
153.00,3.69029,20.055362,-0.000174,20.054848,0.6384,0.223,3.69029,0.00000
154.00,3.68937,20.055387,-0.000170,20.054866,0.6390,0.223,3.68937,0.00000
155.00,3.68877,20.055389,-0.000174,20.054877,0.6395,0.223,3.68877,0.00000
156.00,3.68823,20.055290,-0.000174,20.054804,0.6400,0.223,3.68823,0.00000
157.00,3.68874,20.055323,-0.000173,20.054836,0.6405,0.224,3.68874,0.00000
158.00,3.69030,20.055346,-0.000172,20.054792,0.6410,0.224,3.69030,0.00000
159.00,3.69085,20.055381,-0.000178,20.054792,0.6415,0.224,3.69085,0.00000
160.00,3.69078,20.055476,-0.000177,20.054821,0.6421,0.224,3.69078,0.00000
161.00,3.69114,20.055544,-0.000175,20.054834,0.6426,0.224,3.69114,0.00000
162.00,3.69062,20.055659,-0.000173,20.054913,0.6430,0.224,3.69062,0.00000
163.00,3.68977,20.055662,-0.000173,20.054943,0.6435,0.224,3.68977,0.00000
164.00,3.68925,20.055697,-0.000169,20.055018,0.6440,0.224,3.68925,0.00000
165.00,3.68962,20.055750,-0.000167,20.055080,0.6445,0.224,3.68962,0.00000
166.00,3.68880,20.055744,-0.000170,20.055133,0.6450,0.225,3.68880,0.00000
167.00,3.68825,20.055689,-0.000172,20.055109,0.6455,0.225,3.68825,0.00000
168.00,3.68813,20.055651,-0.000173,20.055052,0.6460,0.225,3.68813,0.00000
169.00,3.68912,20.055651,-0.000172,20.054991,0.6464,0.225,3.68912,0.00000
170.00,3.68918,20.055570,-0.000174,20.054893,0.6469,0.225,3.68918,0.00000
171.00,3.68978,20.055641,-0.000168,20.054865,0.6473,0.225,3.68978,0.00000
172.00,3.69083,20.055684,-0.000166,20.054833,0.6477,0.225,3.69083,0.00000
173.00,3.69116,20.055780,-0.000165,20.054930,0.6481,0.225,3.69116,0.00000
174.00,3.69092,20.055772,-0.000167,20.054929,0.6486,0.225,3.69092,0.00000
175.00,3.69140,20.055779,-0.000168,20.054879,0.6490,0.225,3.69140,0.00000
176.00,3.69086,20.055795,-0.000171,20.054873,0.6494,0.225,3.69086,0.00000
177.00,3.68968,20.055821,-0.000171,20.054921,0.6499,0.226,3.68968,0.00000
178.00,3.68957,20.055852,-0.000171,20.054851,0.6503,0.226,3.68957,0.00000
179.00,3.68919,20.055866,-0.000169,20.054874,0.6508,0.226,3.68919,0.00000
180.00,3.68854,20.055949,-0.000168,20.054952,0.6513,0.226,3.68854,0.00000
@2,2.0000,4.0, 180.036 
181.00,3.68859,20.055855,-0.000165,20.054867,0.6517,0.226,3.68859,0.00000
182.00,3.68931,20.055790,-0.000163,20.054790,0.6522,0.226,3.68931,0.00000
183.00,3.68815,20.055799,-0.000161,20.054812,0.6527,0.226,3.68815,0.00000
184.00,3.68385,20.055873,-0.000163,20.054847,0.6531,0.226,3.68385,0.00000
185.00,3.67530,20.055898,-0.000164,20.054867,0.6537,0.226,3.67530,0.00000
186.00,3.66221,20.055989,-0.000162,20.054966,0.6542,0.226,3.66221,0.00000
187.00,3.64296,20.056049,-0.000163,20.055030,0.6548,0.227,3.64296,0.00000
188.00,3.62408,20.056060,-0.000168,20.055029,0.6553,0.227,3.62408,0.00000
189.00,3.60871,20.056046,-0.000167,20.054993,0.6559,0.227,3.60871,0.00000
190.00,3.59772,20.055991,-0.000166,20.054955,0.6564,0.227,3.59772,0.00000
191.00,3.59308,20.056033,-0.000169,20.054977,0.6569,0.227,3.59308,0.00000
192.00,3.59577,20.056019,-0.000169,20.054910,0.6575,0.227,3.59577,0.00000
193.00,3.59960,20.056097,-0.000164,20.054977,0.6580,0.227,3.59960,0.00000
194.00,3.60550,20.056164,-0.000166,20.054990,0.6586,0.228,3.60550,0.00000
195.00,3.61103,20.056257,-0.000167,20.055020,0.6591,0.228,3.61103,0.00000
196.00,3.61444,20.056260,-0.000164,20.055016,0.6597,0.228,3.61444,0.00000
197.00,3.61708,20.056305,-0.000162,20.055019,0.6602,0.228,3.61708,0.00000
198.00,3.61907,20.056239,-0.000166,20.054897,0.6607,0.228,3.61907,0.00000
199.00,3.62030,20.056207,-0.000166,20.054832,0.6612,0.228,3.62030,0.00000
200.00,3.62188,20.056220,-0.000167,20.054825,0.6617,0.228,3.62188,0.00000
201.00,3.62367,20.056332,-0.000168,20.054879,0.6622,0.228,3.62367,0.00000
202.00,3.62516,20.056334,-0.000171,20.054897,0.6626,0.229,3.62516,0.00000
203.00,3.62633,20.056422,-0.000171,20.054962,0.6631,0.229,3.62633,0.00000
204.00,3.62746,20.056429,-0.000168,20.055007,0.6636,0.229,3.62746,0.00000
205.00,3.62894,20.056477,-0.000166,20.055022,0.6642,0.229,3.62894,0.00000
206.00,3.63024,20.056402,-0.000164,20.054909,0.6647,0.229,3.63024,0.00000
207.00,3.63201,20.056454,-0.000166,20.054945,0.6652,0.229,3.63201,0.00000
208.00,3.63412,20.056422,-0.000165,20.054923,0.6657,0.229,3.63412,0.00000
209.00,3.63521,20.056494,-0.000162,20.054924,0.6662,0.229,3.63521,0.00000
210.00,3.63629,20.056474,-0.000161,20.054884,0.6668,0.229,3.63629,0.00000
211.00,3.63802,20.056469,-0.000162,20.054886,0.6673,0.229,3.63802,0.00000
212.00,3.63862,20.056487,-0.000159,20.054844,0.6679,0.229,3.63862,0.00000
213.00,3.64019,20.056548,-0.000159,20.054866,0.6685,0.229,3.64019,0.00000
214.00,3.64309,20.056567,-0.000162,20.054882,0.6690,0.229,3.64309,0.00000
215.00,3.64536,20.056684,-0.000165,20.054992,0.6696,0.229,3.64536,0.00000
216.00,3.64787,20.056738,-0.000169,20.055042,0.6703,0.230,3.64787,0.00000
217.00,3.65132,20.056721,-0.000169,20.055030,0.6709,0.230,3.65132,0.00000
218.00,3.65331,20.056774,-0.000171,20.055031,0.6715,0.230,3.65331,0.00000
219.00,3.65369,20.056771,-0.000169,20.054971,0.6721,0.230,3.65369,0.00000
220.00,3.65537,20.056762,-0.000171,20.054937,0.6728,0.230,3.65537,0.00000
221.00,3.65704,20.056813,-0.000169,20.054947,0.6734,0.230,3.65704,0.00000
222.00,3.65764,20.056818,-0.000168,20.054905,0.6740,0.231,3.65764,0.00000
223.00,3.65945,20.056756,-0.000169,20.054830,0.6746,0.231,3.65945,0.00000
224.00,3.66157,20.056780,-0.000169,20.054807,0.6753,0.231,3.66157,0.00000
225.00,3.66200,20.056804,-0.000164,20.054794,0.6759,0.231,3.66200,0.00000
226.00,3.66223,20.056853,-0.000164,20.054804,0.6765,0.231,3.66223,0.00000
227.00,3.66300,20.056924,-0.000164,20.054895,0.6771,0.231,3.66300,0.00000
228.00,3.66359,20.056998,-0.000163,20.054986,0.6777,0.231,3.66359,0.00000
229.00,3.66418,20.057012,-0.000164,20.054968,0.6783,0.231,3.66418,0.00000
230.00,3.66544,20.056987,-0.000166,20.054914,0.6789,0.232,3.66544,0.00000
231.00,3.66708,20.056893,-0.000165,20.054804,0.6795,0.232,3.66708,0.00000
232.00,3.66878,20.056949,-0.000165,20.054776,0.6801,0.232,3.66878,0.00000
233.00,3.67042,20.056972,-0.000165,20.054746,0.6806,0.232,3.67042,0.00000
234.00,3.67238,20.057059,-0.000166,20.054844,0.6812,0.232,3.67238,0.00000
235.00,3.67457,20.057155,-0.000167,20.054903,0.6818,0.232,3.67457,0.00000
236.00,3.67597,20.057242,-0.000165,20.054978,0.6824,0.232,3.67597,0.00000
237.00,3.67658,20.057288,-0.000164,20.055020,0.6830,0.232,3.67658,0.00000
238.00,3.67664,20.057368,-0.000161,20.055072,0.6836,0.232,3.67664,0.00000
239.00,3.67618,20.057356,-0.000165,20.055039,0.6841,0.232,3.67618,0.00000
240.00,3.67569,20.057265,-0.000166,20.054904,0.6847,0.232,3.67569,0.00000
241.00,3.67518,20.057267,-0.000164,20.054874,0.6852,0.232,3.67518,0.00000
242.00,3.67535,20.057188,-0.000166,20.054790,0.6858,0.233,3.67535,0.00000
243.00,3.67530,20.057201,-0.000167,20.054768,0.6863,0.233,3.67530,0.00000
244.00,3.67540,20.057208,-0.000160,20.054763,0.6869,0.233,3.67540,0.00000
245.00,3.67519,20.057297,-0.000154,20.054866,0.6875,0.233,3.67519,0.00000
246.00,3.67545,20.057334,-0.000157,20.054860,0.6880,0.233,3.67545,0.00000
247.00,3.67577,20.057359,-0.000158,20.054852,0.6886,0.233,3.67577,0.00000
248.00,3.67632,20.057319,-0.000162,20.054858,0.6892,0.233,3.67632,0.00000
249.00,3.67643,20.057351,-0.000166,20.054840,0.6897,0.233,3.67643,0.00000
250.00,3.67704,20.057346,-0.000168,20.054869,0.6903,0.233,3.67704,0.00000
251.00,3.67654,20.057302,-0.000167,20.054849,0.6909,0.234,3.67654,0.00000
252.00,3.67639,20.057363,-0.000167,20.054882,0.6915,0.234,3.67639,0.00000
253.00,3.67650,20.057410,-0.000165,20.054853,0.6920,0.234,3.67650,0.00000
254.00,3.67785,20.057446,-0.000165,20.054877,0.6926,0.234,3.67785,0.00000
255.00,3.67834,20.057510,-0.000167,20.054856,0.6931,0.234,3.67834,0.00000
256.00,3.67974,20.057621,-0.000169,20.054905,0.6937,0.234,3.67974,0.00000
257.00,3.67969,20.057650,-0.000166,20.054893,0.6942,0.234,3.67969,0.00000
258.00,3.68011,20.057610,-0.000164,20.054812,0.6948,0.234,3.68011,0.00000
259.00,3.68002,20.057671,-0.000161,20.054815,0.6953,0.234,3.68002,0.00000
260.00,3.68002,20.057738,-0.000160,20.054817,0.6959,0.234,3.68002,0.00000
261.00,3.68076,20.057747,-0.000159,20.054765,0.6965,0.234,3.68076,0.00000
262.00,3.68146,20.057779,-0.000159,20.054762,0.6971,0.234,3.68146,0.00000
263.00,3.68169,20.057867,-0.000160,20.054870,0.6976,0.235,3.68169,0.00000
264.00,3.68126,20.057878,-0.000162,20.054901,0.6982,0.235,3.68126,0.00000
265.00,3.68181,20.057775,-0.000165,20.054876,0.6988,0.235,3.68181,0.00000
266.00,3.68130,20.057784,-0.000168,20.054909,0.6993,0.235,3.68130,0.00000
267.00,3.68157,20.057833,-0.000169,20.054941,0.6999,0.236,3.68157,0.00000
268.00,3.68193,20.057951,-0.000169,20.054966,0.7004,0.236,3.68193,0.00000
269.00,3.68271,20.057922,-0.000167,20.054902,0.7010,0.236,3.68271,0.00000
270.00,3.68289,20.057979,-0.000162,20.054861,0.7016,0.236,3.68289,0.00000
271.00,3.68371,20.057969,-0.000160,20.054838,0.7021,0.236,3.68371,0.00000
272.00,3.68404,20.057943,-0.000158,20.054819,0.7027,0.236,3.68404,0.00000
273.00,3.68404,20.057875,-0.000157,20.054746,0.7032,0.236,3.68404,0.00000
274.00,3.68420,20.057912,-0.000159,20.054731,0.7037,0.236,3.68420,0.00000
275.00,3.68428,20.057925,-0.000166,20.054749,0.7042,0.236,3.68428,0.00000
276.00,3.68336,20.058035,-0.000166,20.054819,0.7048,0.236,3.68336,0.00000
277.00,3.68362,20.058181,-0.000167,20.054864,0.7053,0.236,3.68362,0.00000
278.00,3.68451,20.058233,-0.000168,20.054915,0.7058,0.237,3.68451,0.00000
279.00,3.68455,20.058285,-0.000169,20.054980,0.7064,0.237,3.68455,0.00000
280.00,3.68476,20.058393,-0.000168,20.055020,0.7069,0.237,3.68476,0.00000
281.00,3.68574,20.058412,-0.000165,20.054978,0.7075,0.237,3.68574,0.00000
282.00,3.68551,20.058348,-0.000165,20.054897,0.7080,0.237,3.68551,0.00000
283.00,3.68504,20.058302,-0.000168,20.054811,0.7085,0.237,3.68504,0.00000
284.00,3.68630,20.058337,-0.000169,20.054805,0.7090,0.238,3.68630,0.00000
285.00,3.68725,20.058290,-0.000168,20.054746,0.7096,0.238,3.68725,0.00000
286.00,3.68769,20.058220,-0.000172,20.054699,0.7101,0.238,3.68769,0.00000
287.00,3.68832,20.058256,-0.000174,20.054762,0.7106,0.238,3.68832,0.00000
288.00,3.68913,20.058340,-0.000174,20.054830,0.7112,0.238,3.68913,0.00000
289.00,3.68857,20.058400,-0.000174,20.054847,0.7117,0.238,3.68857,0.00000
290.00,3.68834,20.058417,-0.000172,20.054844,0.7123,0.238,3.68834,0.00000
291.00,3.68819,20.058474,-0.000168,20.054873,0.7128,0.238,3.68819,0.00000
292.00,3.68824,20.058485,-0.000167,20.054856,0.7134,0.238,3.68824,0.00000
293.00,3.68837,20.058426,-0.000167,20.054800,0.7139,0.238,3.68837,0.00000
294.00,3.68913,20.058361,-0.000165,20.054750,0.7145,0.239,3.68913,0.00000
295.00,3.68839,20.058396,-0.000164,20.054849,0.7150,0.239,3.68839,0.00000
296.00,3.68857,20.058464,-0.000166,20.054925,0.7156,0.239,3.68857,0.00000
297.00,3.68806,20.058441,-0.000165,20.054918,0.7162,0.239,3.68806,0.00000
298.00,3.68663,20.058515,-0.000161,20.054967,0.7167,0.239,3.68663,0.00000
299.00,3.68533,20.058598,-0.000161,20.055006,0.7173,0.239,3.68533,0.00000
300.00,3.68471,20.058652,-0.000161,20.054963,0.7178,0.239,3.68471,0.00000
301.00,3.68333,20.058676,-0.000161,20.054956,0.7183,0.239,3.68333,0.00000
302.00,3.68319,20.058751,-0.000158,20.054946,0.7189,0.239,3.68319,0.00000
303.00,3.68407,20.058766,-0.000159,20.054931,0.7194,0.239,3.68407,0.00000
304.00,3.68430,20.058683,-0.000157,20.054888,0.7198,0.239,3.68430,0.00000
305.00,3.68417,20.058660,-0.000159,20.054826,0.7203,0.240,3.68417,0.00000
306.00,3.68418,20.058648,-0.000157,20.054737,0.7208,0.240,3.68418,0.00000
307.00,3.68475,20.058711,-0.000157,20.054831,0.7212,0.240,3.68475,0.00000
308.00,3.68432,20.058775,-0.000157,20.054835,0.7217,0.240,3.68432,0.00000
309.00,3.68376,20.058934,-0.000160,20.054904,0.7221,0.240,3.68376,0.00000
310.00,3.68409,20.059031,-0.000158,20.054980,0.7225,0.240,3.68409,0.00000
311.00,3.68501,20.059059,-0.000161,20.054988,0.7229,0.240,3.68501,0.00000
312.00,3.68403,20.058982,-0.000165,20.054846,0.7233,0.240,3.68403,0.00000
313.00,3.68435,20.059082,-0.000164,20.054932,0.7237,0.241,3.68435,0.00000
314.00,3.68476,20.058982,-0.000161,20.054871,0.7241,0.241,3.68476,0.00000
315.00,3.68541,20.058915,-0.000160,20.054853,0.7244,0.241,3.68541,0.00000
316.00,3.68531,20.058968,-0.000157,20.054870,0.7248,0.241,3.68531,0.00000
317.00,3.68402,20.059025,-0.000155,20.054900,0.7251,0.241,3.68402,0.00000
318.00,3.68287,20.058982,-0.000157,20.054798,0.7255,0.241,3.68287,0.00000
319.00,3.68206,20.059087,-0.000154,20.054843,0.7258,0.241,3.68206,0.00000
320.00,3.68049,20.059149,-0.000157,20.054886,0.7261,0.241,3.68049,0.00000
321.00,3.67955,20.059119,-0.000155,20.054907,0.7264,0.241,3.67955,0.00000
322.00,3.68097,20.059119,-0.000154,20.054945,0.7267,0.241,3.68097,0.00000
323.00,3.68190,20.059039,-0.000155,20.054979,0.7270,0.241,3.68190,0.00000
324.00,3.68274,20.059043,-0.000159,20.054969,0.7272,0.241,3.68274,0.00000
325.00,3.68468,20.059101,-0.000159,20.054970,0.7275,0.241,3.68468,0.00000
326.00,3.68637,20.059146,-0.000162,20.054963,0.7278,0.242,3.68637,0.00000
327.00,3.68705,20.059230,-0.000162,20.054975,0.7281,0.242,3.68705,0.00000
328.00,3.68753,20.059301,-0.000160,20.054940,0.7284,0.242,3.68753,0.00000
329.00,3.68827,20.059279,-0.000163,20.054903,0.7287,0.242,3.68827,0.00000
330.00,3.68848,20.059268,-0.000165,20.054849,0.7290,0.242,3.68848,0.00000
331.00,3.68851,20.059219,-0.000166,20.054798,0.7294,0.242,3.68851,0.00000
332.00,3.68864,20.059236,-0.000169,20.054789,0.7297,0.243,3.68864,0.00000
333.00,3.68745,20.059276,-0.000169,20.054803,0.7300,0.243,3.68745,0.00000
334.00,3.68681,20.059332,-0.000166,20.054827,0.7303,0.243,3.68681,0.00000
335.00,3.68640,20.059313,-0.000163,20.054811,0.7306,0.243,3.68640,0.00000
336.00,3.68628,20.059473,-0.000158,20.054856,0.7308,0.243,3.68628,0.00000
337.00,3.68577,20.059446,-0.000159,20.054815,0.7311,0.243,3.68577,0.00000
338.00,3.68660,20.059491,-0.000159,20.054789,0.7314,0.243,3.68660,0.00000
339.00,3.68718,20.059558,-0.000158,20.054851,0.7317,0.243,3.68718,0.00000
340.00,3.68744,20.059564,-0.000156,20.054800,0.7320,0.243,3.68744,0.00000
341.00,3.68674,20.059587,-0.000159,20.054811,0.7323,0.243,3.68674,0.00000
342.00,3.68773,20.059643,-0.000157,20.054820,0.7326,0.243,3.68773,0.00000
343.00,3.68878,20.059573,-0.000159,20.054760,0.7329,0.243,3.68878,0.00000
344.00,3.68926,20.059548,-0.000162,20.054679,0.7331,0.244,3.68926,0.00000
345.00,3.68877,20.059604,-0.000164,20.054696,0.7334,0.244,3.68877,0.00000
346.00,3.68891,20.059507,-0.000170,20.054658,0.7336,0.244,3.68891,0.00000
347.00,3.68873,20.059476,-0.000168,20.054626,0.7339,0.244,3.68873,0.00000
348.00,3.68811,20.059498,-0.000164,20.054654,0.7341,0.244,3.68811,0.00000
349.00,3.68891,20.059565,-0.000165,20.054678,0.7344,0.244,3.68891,0.00000
350.00,3.68991,20.059554,-0.000166,20.054691,0.7346,0.244,3.68991,0.00000
351.00,3.69094,20.059550,-0.000163,20.054674,0.7349,0.244,3.69094,0.00000
352.00,3.69092,20.059564,-0.000168,20.054713,0.7351,0.245,3.69092,0.00000
353.00,3.69084,20.059606,-0.000169,20.054768,0.7353,0.245,3.69084,0.00000
354.00,3.68910,20.059532,-0.000164,20.054705,0.7355,0.245,3.68910,0.00000
355.00,3.68867,20.059681,-0.000162,20.054799,0.7357,0.245,3.68867,0.00000
356.00,3.68683,20.059803,-0.000161,20.054835,0.7359,0.245,3.68683,0.00000
357.00,3.68601,20.059852,-0.000160,20.054827,0.7362,0.245,3.68601,0.00000
358.00,3.68567,20.059873,-0.000160,20.054843,0.7364,0.245,3.68567,0.00000
359.00,3.68533,20.059936,-0.000160,20.054899,0.7366,0.245,3.68533,0.00000
360.00,3.68430,20.059873,-0.000157,20.054794,0.7368,0.245,3.68430,0.00000
@3,2.0000,4.0, 360.017 
361.00,3.68546,20.059862,-0.000154,20.054783,0.7370,0.245,3.68546,0.00000
362.00,3.68637,20.059854,-0.000153,20.054783,0.7372,0.245,3.68637,0.00000
363.00,3.68631,20.059867,-0.000156,20.054766,0.7374,0.246,3.68631,0.00000
364.00,3.68385,20.059923,-0.000158,20.054869,0.7376,0.246,3.68385,0.00000
365.00,3.67780,20.059974,-0.000163,20.054972,0.7379,0.246,3.67780,0.00000
366.00,3.66662,20.060049,-0.000167,20.055051,0.7382,0.246,3.66662,0.00000
367.00,3.65165,20.060114,-0.000163,20.055108,0.7385,0.246,3.65165,0.00000
368.00,3.63636,20.060184,-0.000162,20.055158,0.7388,0.246,3.63636,0.00000
369.00,3.62462,20.060234,-0.000160,20.055084,0.7391,0.246,3.62462,0.00000
370.00,3.61799,20.060200,-0.000155,20.055013,0.7394,0.246,3.61799,0.00000
371.00,3.61695,20.060188,-0.000153,20.054981,0.7397,0.246,3.61695,0.00000
372.00,3.61974,20.060160,-0.000152,20.054900,0.7401,0.246,3.61974,0.00000
373.00,3.62360,20.060159,-0.000149,20.054832,0.7405,0.246,3.62360,0.00000
374.00,3.62710,20.060115,-0.000150,20.054832,0.7409,0.246,3.62710,0.00000
375.00,3.62988,20.060162,-0.000154,20.054861,0.7413,0.247,3.62988,0.00000
376.00,3.63026,20.060134,-0.000158,20.054789,0.7417,0.247,3.63026,0.00000
377.00,3.63113,20.060146,-0.000163,20.054797,0.7420,0.247,3.63113,0.00000
378.00,3.63185,20.060198,-0.000165,20.054831,0.7424,0.247,3.63185,0.00000
379.00,3.63339,20.060236,-0.000167,20.054856,0.7429,0.248,3.63339,0.00000
380.00,3.63397,20.060252,-0.000166,20.054835,0.7433,0.248,3.63397,0.00000
381.00,3.63660,20.060299,-0.000161,20.054849,0.7438,0.248,3.63660,0.00000
382.00,3.63856,20.060381,-0.000162,20.054920,0.7442,0.248,3.63856,0.00000
383.00,3.64070,20.060425,-0.000162,20.054959,0.7446,0.248,3.64070,0.00000
384.00,3.64091,20.060462,-0.000156,20.054945,0.7451,0.248,3.64091,0.00000
385.00,3.64199,20.060516,-0.000154,20.054972,0.7456,0.248,3.64199,0.00000
386.00,3.64299,20.060534,-0.000156,20.054989,0.7460,0.248,3.64299,0.00000
387.00,3.64376,20.060582,-0.000157,20.055022,0.7465,0.248,3.64376,0.00000
388.00,3.64523,20.060632,-0.000156,20.055033,0.7469,0.248,3.64523,0.00000
389.00,3.64658,20.060611,-0.000161,20.054965,0.7474,0.248,3.64658,0.00000
390.00,3.64742,20.060627,-0.000164,20.054971,0.7479,0.248,3.64742,0.00000
391.00,3.64754,20.060675,-0.000168,20.054985,0.7484,0.248,3.64754,0.00000
392.00,3.64817,20.060687,-0.000165,20.054899,0.7489,0.248,3.64817,0.00000
393.00,3.64778,20.060616,-0.000165,20.054769,0.7495,0.248,3.64778,0.00000
394.00,3.64855,20.060629,-0.000163,20.054773,0.7500,0.248,3.64855,0.00000
395.00,3.64983,20.060637,-0.000165,20.054778,0.7505,0.249,3.64983,0.00000
396.00,3.65153,20.060598,-0.000163,20.054769,0.7511,0.249,3.65153,0.00000
397.00,3.65306,20.060586,-0.000164,20.054800,0.7516,0.249,3.65306,0.00000
398.00,3.65438,20.060576,-0.000166,20.054810,0.7521,0.249,3.65438,0.00000
399.00,3.65664,20.060597,-0.000167,20.054800,0.7527,0.249,3.65664,0.00000
400.00,3.65912,20.060668,-0.000168,20.054823,0.7532,0.249,3.65912,0.00000
401.00,3.66079,20.060748,-0.000168,20.054829,0.7537,0.249,3.66079,0.00000
402.00,3.66211,20.060841,-0.000167,20.054862,0.7542,0.250,3.66211,0.00000
403.00,3.66392,20.060967,-0.000167,20.054969,0.7547,0.250,3.66392,0.00000
404.00,3.66559,20.060988,-0.000166,20.054984,0.7552,0.250,3.66559,0.00000
405.00,3.66675,20.060950,-0.000162,20.054972,0.7557,0.250,3.66675,0.00000
406.00,3.66864,20.060937,-0.000163,20.055008,0.7562,0.250,3.66864,0.00000
407.00,3.67088,20.060841,-0.000162,20.054926,0.7567,0.250,3.67088,0.00000
408.00,3.67215,20.060834,-0.000161,20.054864,0.7572,0.250,3.67215,0.00000
409.00,3.67176,20.060888,-0.000159,20.054898,0.7577,0.250,3.67176,0.00000
410.00,3.67145,20.060917,-0.000161,20.054863,0.7582,0.250,3.67145,0.00000
411.00,3.67079,20.060952,-0.000161,20.054843,0.7587,0.250,3.67079,0.00000
412.00,3.67000,20.061051,-0.000162,20.054904,0.7592,0.250,3.67000,0.00000
413.00,3.67078,20.061050,-0.000161,20.054945,0.7597,0.251,3.67078,0.00000
414.00,3.67228,20.061060,-0.000163,20.054941,0.7602,0.251,3.67228,0.00000
415.00,3.67337,20.061098,-0.000163,20.055001,0.7607,0.251,3.67337,0.00000
416.00,3.67409,20.061133,-0.000160,20.055008,0.7611,0.251,3.67409,0.00000
417.00,3.67461,20.061099,-0.000162,20.054970,0.7616,0.251,3.67461,0.00000
418.00,3.67442,20.061130,-0.000163,20.054987,0.7620,0.251,3.67442,0.00000
419.00,3.67362,20.061179,-0.000161,20.055012,0.7624,0.251,3.67362,0.00000
420.00,3.67358,20.061170,-0.000158,20.054974,0.7628,0.251,3.67358,0.00000
421.00,3.67449,20.061194,-0.000159,20.054969,0.7631,0.251,3.67449,0.00000
422.00,3.67367,20.061256,-0.000158,20.054969,0.7635,0.251,3.67367,0.00000
423.00,3.67343,20.061270,-0.000155,20.054892,0.7639,0.251,3.67343,0.00000
424.00,3.67384,20.061277,-0.000156,20.054840,0.7642,0.251,3.67384,0.00000
425.00,3.67345,20.061253,-0.000160,20.054770,0.7645,0.251,3.67345,0.00000
426.00,3.67216,20.061254,-0.000161,20.054706,0.7648,0.252,3.67216,0.00000
427.00,3.67345,20.061269,-0.000162,20.054697,0.7651,0.252,3.67345,0.00000
428.00,3.67433,20.061331,-0.000164,20.054747,0.7654,0.252,3.67433,0.00000
429.00,3.67484,20.061326,-0.000165,20.054753,0.7656,0.252,3.67484,0.00000
430.00,3.67573,20.061395,-0.000160,20.054836,0.7659,0.252,3.67573,0.00000
431.00,3.67764,20.061398,-0.000158,20.054865,0.7662,0.252,3.67764,0.00000
432.00,3.67803,20.061354,-0.000158,20.054813,0.7664,0.252,3.67803,0.00000
433.00,3.67730,20.061312,-0.000158,20.054782,0.7667,0.252,3.67730,0.00000
434.00,3.67743,20.061310,-0.000157,20.054764,0.7669,0.252,3.67743,0.00000
435.00,3.67753,20.061333,-0.000158,20.054721,0.7671,0.252,3.67753,0.00000
436.00,3.67711,20.061317,-0.000162,20.054670,0.7673,0.252,3.67711,0.00000
437.00,3.67631,20.061338,-0.000160,20.054744,0.7675,0.252,3.67631,0.00000
438.00,3.67714,20.061443,-0.000161,20.054833,0.7677,0.253,3.67714,0.00000
439.00,3.67783,20.061445,-0.000160,20.054792,0.7679,0.253,3.67783,0.00000
440.00,3.67808,20.061398,-0.000160,20.054716,0.7681,0.253,3.67808,0.00000
441.00,3.67869,20.061447,-0.000158,20.054713,0.7683,0.253,3.67869,0.00000
442.00,3.68065,20.061498,-0.000159,20.054685,0.7685,0.253,3.68065,0.00000
443.00,3.68229,20.061416,-0.000160,20.054534,0.7687,0.253,3.68229,0.00000
444.00,3.68273,20.061472,-0.000160,20.054591,0.7689,0.253,3.68273,0.00000
445.00,3.68208,20.061549,-0.000165,20.054624,0.7691,0.253,3.68208,0.00000
446.00,3.68086,20.061532,-0.000165,20.054604,0.7692,0.253,3.68086,0.00000
447.00,3.68082,20.061564,-0.000167,20.054596,0.7694,0.254,3.68082,0.00000
448.00,3.68079,20.061629,-0.000167,20.054642,0.7696,0.254,3.68079,0.00000
449.00,3.68054,20.061595,-0.000167,20.054580,0.7697,0.254,3.68054,0.00000
450.00,3.68196,20.061638,-0.000165,20.054679,0.7699,0.254,3.68196,0.00000
451.00,3.68318,20.061720,-0.000163,20.054756,0.7701,0.254,3.68318,0.00000
452.00,3.68345,20.061760,-0.000163,20.054773,0.7703,0.254,3.68345,0.00000
453.00,3.68366,20.061723,-0.000163,20.054762,0.7704,0.254,3.68366,0.00000
454.00,3.68510,20.061773,-0.000166,20.054797,0.7706,0.254,3.68510,0.00000
455.00,3.68569,20.061807,-0.000167,20.054733,0.7707,0.255,3.68569,0.00000
456.00,3.68630,20.061839,-0.000168,20.054724,0.7709,0.255,3.68630,0.00000
457.00,3.68645,20.061839,-0.000168,20.054716,0.7710,0.255,3.68645,0.00000
458.00,3.68639,20.061869,-0.000167,20.054734,0.7712,0.255,3.68639,0.00000
459.00,3.68573,20.061869,-0.000166,20.054709,0.7714,0.255,3.68573,0.00000
460.00,3.68569,20.061881,-0.000164,20.054686,0.7716,0.255,3.68569,0.00000
461.00,3.68612,20.061883,-0.000164,20.054670,0.7718,0.255,3.68612,0.00000
462.00,3.68678,20.061899,-0.000163,20.054692,0.7720,0.255,3.68678,0.00000
463.00,3.68715,20.061917,-0.000163,20.054694,0.7722,0.255,3.68715,0.00000
464.00,3.68744,20.061972,-0.000157,20.054728,0.7724,0.255,3.68744,0.00000
465.00,3.68751,20.061978,-0.000157,20.054775,0.7726,0.255,3.68751,0.00000
466.00,3.68777,20.061972,-0.000159,20.054792,0.7728,0.255,3.68777,0.00000
467.00,3.68749,20.061917,-0.000159,20.054707,0.7730,0.255,3.68749,0.00000
468.00,3.68810,20.061902,-0.000159,20.054646,0.7732,0.255,3.68810,0.00000
469.00,3.68863,20.061918,-0.000166,20.054674,0.7734,0.256,3.68863,0.00000
470.00,3.68817,20.061945,-0.000169,20.054670,0.7737,0.256,3.68817,0.00000
471.00,3.68708,20.062007,-0.000168,20.054682,0.7740,0.256,3.68708,0.00000
472.00,3.68618,20.062174,-0.000168,20.054800,0.7743,0.256,3.68618,0.00000
473.00,3.68417,20.062196,-0.000166,20.054788,0.7746,0.256,3.68417,0.00000
474.00,3.68318,20.062215,-0.000162,20.054721,0.7749,0.256,3.68318,0.00000
475.00,3.68302,20.062175,-0.000161,20.054686,0.7753,0.256,3.68302,0.00000
476.00,3.68304,20.062160,-0.000162,20.054649,0.7756,0.256,3.68304,0.00000
477.00,3.68370,20.062170,-0.000159,20.054622,0.7759,0.256,3.68370,0.00000
478.00,3.68418,20.062253,-0.000158,20.054672,0.7763,0.256,3.68418,0.00000
479.00,3.68427,20.062316,-0.000158,20.054770,0.7766,0.256,3.68427,0.00000
480.00,3.68441,20.062333,-0.000159,20.054763,0.7770,0.256,3.68441,0.00000
481.00,3.68489,20.062391,-0.000159,20.054785,0.7773,0.257,3.68489,0.00000
482.00,3.68513,20.062499,-0.000162,20.054892,0.7777,0.257,3.68513,0.00000
483.00,3.68518,20.062482,-0.000163,20.054907,0.7781,0.257,3.68518,0.00000
484.00,3.68565,20.062440,-0.000164,20.054831,0.7785,0.257,3.68565,0.00000
485.00,3.68666,20.062487,-0.000165,20.054845,0.7789,0.257,3.68666,0.00000
486.00,3.68638,20.062542,-0.000164,20.054883,0.7793,0.257,3.68638,0.00000
487.00,3.68668,20.062429,-0.000163,20.054697,0.7797,0.257,3.68668,0.00000
488.00,3.68737,20.062503,-0.000161,20.054712,0.7801,0.257,3.68737,0.00000
489.00,3.68766,20.062557,-0.000160,20.054732,0.7805,0.257,3.68766,0.00000
490.00,3.68763,20.062565,-0.000157,20.054667,0.7809,0.257,3.68763,0.00000
491.00,3.68796,20.062591,-0.000156,20.054701,0.7814,0.257,3.68796,0.00000
492.00,3.68718,20.062583,-0.000159,20.054743,0.7818,0.258,3.68718,0.00000
493.00,3.68702,20.062556,-0.000162,20.054724,0.7822,0.258,3.68702,0.00000
494.00,3.68696,20.062590,-0.000161,20.054691,0.7827,0.258,3.68696,0.00000
495.00,3.68712,20.062626,-0.000163,20.054733,0.7832,0.258,3.68712,0.00000
496.00,3.68745,20.062569,-0.000162,20.054622,0.7836,0.258,3.68745,0.00000
497.00,3.68919,20.062532,-0.000159,20.054576,0.7840,0.258,3.68919,0.00000
498.00,3.69018,20.062573,-0.000161,20.054564,0.7845,0.258,3.69018,0.00000
499.00,3.68991,20.062601,-0.000162,20.054608,0.7849,0.258,3.68991,0.00000
500.00,3.68888,20.062665,-0.000162,20.054663,0.7854,0.258,3.68888,0.00000
501.00,3.68866,20.062740,-0.000166,20.054722,0.7858,0.258,3.68866,0.00000
502.00,3.68743,20.062912,-0.000167,20.054850,0.7863,0.259,3.68743,0.00000
503.00,3.68749,20.062914,-0.000164,20.054809,0.7867,0.259,3.68749,0.00000
504.00,3.68855,20.062962,-0.000164,20.054798,0.7872,0.259,3.68855,0.00000
505.00,3.68944,20.063031,-0.000163,20.054821,0.7876,0.259,3.68944,0.00000
506.00,3.69025,20.063035,-0.000162,20.054813,0.7881,0.259,3.69025,0.00000
507.00,3.69073,20.062952,-0.000160,20.054682,0.7885,0.259,3.69073,0.00000
508.00,3.69128,20.063033,-0.000161,20.054756,0.7890,0.259,3.69128,0.00000
509.00,3.69187,20.062995,-0.000162,20.054692,0.7894,0.259,3.69187,0.00000
510.00,3.69229,20.062906,-0.000161,20.054579,0.7898,0.259,3.69229,0.00000
511.00,3.69210,20.062922,-0.000163,20.054616,0.7903,0.259,3.69210,0.00000
512.00,3.69174,20.062972,-0.000164,20.054635,0.7908,0.259,3.69174,0.00000
513.00,3.69060,20.062961,-0.000168,20.054629,0.7912,0.259,3.69060,0.00000
514.00,3.68951,20.062971,-0.000169,20.054680,0.7917,0.259,3.68951,0.00000
515.00,3.68873,20.063067,-0.000170,20.054767,0.7921,0.260,3.68873,0.00000
516.00,3.68800,20.063127,-0.000168,20.054754,0.7925,0.260,3.68800,0.00000
517.00,3.68788,20.063166,-0.000165,20.054774,0.7930,0.260,3.68788,0.00000
518.00,3.68814,20.063227,-0.000162,20.054766,0.7934,0.260,3.68814,0.00000
519.00,3.68841,20.063266,-0.000165,20.054743,0.7939,0.260,3.68841,0.00000
520.00,3.68870,20.063279,-0.000164,20.054706,0.7943,0.260,3.68870,0.00000
521.00,3.68936,20.063256,-0.000167,20.054680,0.7947,0.260,3.68936,0.00000
522.00,3.69054,20.063309,-0.000170,20.054769,0.7952,0.260,3.69054,0.00000
523.00,3.68999,20.063371,-0.000170,20.054867,0.7956,0.260,3.68999,0.00000
524.00,3.68990,20.063434,-0.000171,20.054894,0.7960,0.261,3.68990,0.00000
525.00,3.69029,20.063501,-0.000173,20.054925,0.7964,0.261,3.69029,0.00000
526.00,3.69020,20.063548,-0.000171,20.054895,0.7968,0.261,3.69020,0.00000
527.00,3.69005,20.063527,-0.000172,20.054838,0.7972,0.261,3.69005,0.00000
528.00,3.69173,20.063491,-0.000173,20.054753,0.7977,0.261,3.69173,0.00000
529.00,3.69209,20.063510,-0.000167,20.054744,0.7981,0.261,3.69209,0.00000
530.00,3.69199,20.063547,-0.000166,20.054779,0.7985,0.261,3.69199,0.00000
531.00,3.69181,20.063651,-0.000163,20.054832,0.7990,0.261,3.69181,0.00000
532.00,3.69073,20.063657,-0.000162,20.054822,0.7994,0.261,3.69073,0.00000
533.00,3.68995,20.063738,-0.000160,20.054838,0.7998,0.261,3.68995,0.00000
534.00,3.69034,20.063755,-0.000158,20.054888,0.8003,0.261,3.69034,0.00000
535.00,3.69003,20.063702,-0.000160,20.054847,0.8007,0.261,3.69003,0.00000
536.00,3.68980,20.063660,-0.000164,20.054855,0.8011,0.261,3.68980,0.00000
537.00,3.68953,20.063728,-0.000162,20.054892,0.8015,0.261,3.68953,0.00000
538.00,3.68904,20.063709,-0.000163,20.054903,0.8019,0.262,3.68904,0.00000
539.00,3.68801,20.063687,-0.000166,20.054878,0.8023,0.262,3.68801,0.00000
540.00,3.68872,20.063645,-0.000162,20.054852,0.8026,0.262,3.68872,0.00000
@4,2.0000,4.0, 540.104000000007 
541.00,3.68887,20.063599,-0.000158,20.054788,0.8030,0.262,3.68887,0.00000
542.00,3.68973,20.063620,-0.000156,20.054806,0.8033,0.262,3.68973,0.00000
543.00,3.68999,20.063625,-0.000155,20.054782,0.8037,0.262,3.68999,0.00000
544.00,3.68850,20.063708,-0.000157,20.054809,0.8040,0.262,3.68850,0.00000
545.00,3.68299,20.063784,-0.000159,20.054847,0.8043,0.262,3.68299,0.00000
546.00,3.67503,20.063847,-0.000162,20.054902,0.8046,0.263,3.67503,0.00000
547.00,3.66392,20.063884,-0.000164,20.054854,0.8049,0.263,3.66392,0.00000
548.00,3.65109,20.064023,-0.000164,20.054936,0.8053,0.263,3.65109,0.00000
549.00,3.64001,20.063992,-0.000164,20.054942,0.8056,0.263,3.64001,0.00000
550.00,3.63412,20.063999,-0.000163,20.054925,0.8060,0.263,3.63412,0.00000
551.00,3.63225,20.064015,-0.000161,20.054897,0.8063,0.263,3.63225,0.00000
552.00,3.63417,20.064024,-0.000159,20.054939,0.8066,0.263,3.63417,0.00000
553.00,3.63792,20.063917,-0.000157,20.054833,0.8070,0.263,3.63792,0.00000
554.00,3.64114,20.063874,-0.000155,20.054737,0.8073,0.263,3.64114,0.00000
555.00,3.64246,20.064001,-0.000153,20.054831,0.8077,0.263,3.64246,0.00000
556.00,3.64314,20.064025,-0.000152,20.054847,0.8080,0.263,3.64314,0.00000
557.00,3.64320,20.064069,-0.000154,20.054856,0.8083,0.263,3.64320,0.00000
558.00,3.64385,20.064162,-0.000157,20.054929,0.8087,0.263,3.64385,0.00000
559.00,3.64472,20.064288,-0.000159,20.055014,0.8091,0.264,3.64472,0.00000
560.00,3.64565,20.064294,-0.000160,20.055015,0.8094,0.264,3.64565,0.00000
561.00,3.64648,20.064346,-0.000159,20.055084,0.8098,0.264,3.64648,0.00000
562.00,3.64723,20.064337,-0.000159,20.055076,0.8101,0.264,3.64723,0.00000
563.00,3.64756,20.064324,-0.000161,20.055001,0.8105,0.264,3.64756,0.00000
564.00,3.64832,20.064417,-0.000160,20.055066,0.8108,0.264,3.64832,0.00000
565.00,3.64859,20.064337,-0.000160,20.054929,0.8112,0.264,3.64859,0.00000
566.00,3.65027,20.064369,-0.000160,20.054873,0.8115,0.264,3.65027,0.00000
567.00,3.65069,20.064395,-0.000156,20.054841,0.8119,0.264,3.65069,0.00000
568.00,3.65077,20.064424,-0.000153,20.054890,0.8122,0.264,3.65077,0.00000
569.00,3.65064,20.064398,-0.000152,20.054854,0.8126,0.264,3.65064,0.00000
570.00,3.65298,20.064546,-0.000155,20.055011,0.8129,0.264,3.65298,0.00000
571.00,3.65369,20.064565,-0.000158,20.055041,0.8132,0.265,3.65369,0.00000
572.00,3.65560,20.064619,-0.000160,20.055067,0.8136,0.265,3.65560,0.00000
573.00,3.65779,20.064598,-0.000161,20.055047,0.8139,0.265,3.65779,0.00000
574.00,3.65976,20.064555,-0.000162,20.055004,0.8143,0.265,3.65976,0.00000
575.00,3.65962,20.064398,-0.000160,20.054849,0.8147,0.265,3.65962,0.00000
576.00,3.65998,20.064410,-0.000157,20.054816,0.8150,0.265,3.65998,0.00000
577.00,3.66099,20.064458,-0.000156,20.054884,0.8154,0.265,3.66099,0.00000
578.00,3.66130,20.064545,-0.000154,20.054936,0.8157,0.265,3.66130,0.00000
579.00,3.66222,20.064584,-0.000154,20.054964,0.8161,0.265,3.66222,0.00000
580.00,3.66448,20.064704,-0.000152,20.055039,0.8164,0.265,3.66448,0.00000
581.00,3.66581,20.064763,-0.000155,20.055099,0.8167,0.265,3.66581,0.00000
582.00,3.66637,20.064676,-0.000157,20.054997,0.8170,0.265,3.66637,0.00000
583.00,3.66755,20.064578,-0.000157,20.054950,0.8173,0.266,3.66755,0.00000
584.00,3.66820,20.064612,-0.000159,20.054962,0.8176,0.266,3.66820,0.00000
585.00,3.66744,20.064608,-0.000161,20.054974,0.8180,0.266,3.66744,0.00000
586.00,3.66834,20.064477,-0.000157,20.054823,0.8183,0.266,3.66834,0.00000
587.00,3.66916,20.064518,-0.000155,20.054826,0.8186,0.266,3.66916,0.00000
588.00,3.67037,20.064551,-0.000154,20.054782,0.8189,0.266,3.67037,0.00000
589.00,3.67152,20.064563,-0.000151,20.054734,0.8193,0.266,3.67152,0.00000
590.00,3.67234,20.064592,-0.000149,20.054723,0.8196,0.266,3.67234,0.00000
591.00,3.67204,20.064694,-0.000149,20.054836,0.8199,0.266,3.67204,0.00000
592.00,3.67147,20.064731,-0.000150,20.054821,0.8203,0.266,3.67147,0.00000
593.00,3.67082,20.064788,-0.000151,20.054853,0.8207,0.266,3.67082,0.00000
594.00,3.67039,20.064811,-0.000153,20.054863,0.8211,0.266,3.67039,0.00000
595.00,3.67115,20.064804,-0.000157,20.054860,0.8214,0.266,3.67115,0.00000
596.00,3.67216,20.064837,-0.000161,20.054841,0.8217,0.266,3.67216,0.00000
597.00,3.67415,20.064879,-0.000161,20.054906,0.8220,0.267,3.67415,0.00000
598.00,3.67507,20.064874,-0.000159,20.054923,0.8224,0.267,3.67507,0.00000
599.00,3.67579,20.064936,-0.000158,20.055007,0.8227,0.267,3.67579,0.00000
600.00,3.67594,20.064971,-0.000156,20.055025,0.8231,0.267,3.67594,0.00000
601.00,3.67592,20.064932,-0.000152,20.054972,0.8234,0.266,3.67592,0.00000
602.00,3.67611,20.064918,-0.000151,20.054950,0.8238,0.266,3.67611,0.00000
603.00,3.67629,20.065010,-0.000155,20.054955,0.8241,0.267,3.67629,0.00000
604.00,3.67625,20.064989,-0.000153,20.054833,0.8244,0.267,3.67625,0.00000
605.00,3.67628,20.064979,-0.000154,20.054766,0.8247,0.267,3.67628,0.00000
606.00,3.67680,20.065122,-0.000154,20.054859,0.8250,0.267,3.67680,0.00000
607.00,3.67629,20.065194,-0.000155,20.054872,0.8253,0.267,3.67629,0.00000
608.00,3.67665,20.065166,-0.000154,20.054813,0.8257,0.267,3.67665,0.00000
609.00,3.67767,20.065253,-0.000158,20.054925,0.8260,0.267,3.67767,0.00000
610.00,3.67770,20.065311,-0.000157,20.054960,0.8263,0.267,3.67770,0.00000
611.00,3.67784,20.065312,-0.000158,20.054933,0.8266,0.267,3.67784,0.00000
612.00,3.67864,20.065322,-0.000162,20.054922,0.8269,0.268,3.67864,0.00000
613.00,3.67914,20.065345,-0.000163,20.054957,0.8273,0.268,3.67914,0.00000
614.00,3.68029,20.065329,-0.000161,20.054866,0.8276,0.268,3.68029,0.00000
615.00,3.68104,20.065353,-0.000164,20.054876,0.8279,0.268,3.68104,0.00000
616.00,3.68129,20.065324,-0.000164,20.054874,0.8282,0.268,3.68129,0.00000
617.00,3.68086,20.065336,-0.000163,20.054844,0.8285,0.268,3.68086,0.00000
618.00,3.67993,20.065409,-0.000163,20.054876,0.8288,0.268,3.67993,0.00000
619.00,3.67872,20.065355,-0.000164,20.054868,0.8291,0.269,3.67872,0.00000
620.00,3.67859,20.065355,-0.000160,20.054822,0.8294,0.268,3.67859,0.00000
621.00,3.67785,20.065342,-0.000159,20.054793,0.8297,0.268,3.67785,0.00000
622.00,3.67716,20.065342,-0.000159,20.054807,0.8300,0.269,3.67716,0.00000
623.00,3.67666,20.065307,-0.000157,20.054791,0.8304,0.269,3.67666,0.00000
624.00,3.67642,20.065369,-0.000155,20.054808,0.8307,0.269,3.67642,0.00000
625.00,3.67678,20.065475,-0.000157,20.054894,0.8310,0.269,3.67678,0.00000
626.00,3.67795,20.065543,-0.000158,20.054898,0.8313,0.269,3.67795,0.00000
627.00,3.67960,20.065641,-0.000157,20.054957,0.8316,0.269,3.67960,0.00000
628.00,3.68078,20.065669,-0.000157,20.054960,0.8318,0.269,3.68078,0.00000
629.00,3.68157,20.065673,-0.000156,20.054949,0.8322,0.269,3.68157,0.00000
630.00,3.68238,20.065686,-0.000156,20.054938,0.8325,0.269,3.68238,0.00000
631.00,3.68310,20.065727,-0.000156,20.054979,0.8328,0.269,3.68310,0.00000
632.00,3.68313,20.065670,-0.000157,20.054915,0.8331,0.269,3.68313,0.00000
633.00,3.68368,20.065770,-0.000159,20.054987,0.8334,0.269,3.68368,0.00000
634.00,3.68436,20.065814,-0.000162,20.055009,0.8337,0.270,3.68436,0.00000
635.00,3.68423,20.065768,-0.000161,20.054971,0.8340,0.270,3.68423,0.00000
636.00,3.68338,20.065791,-0.000161,20.054977,0.8343,0.270,3.68338,0.00000
637.00,3.68330,20.065885,-0.000160,20.055020,0.8346,0.270,3.68330,0.00000
638.00,3.68333,20.065825,-0.000159,20.054913,0.8349,0.270,3.68333,0.00000
639.00,3.68347,20.065870,-0.000160,20.054921,0.8353,0.270,3.68347,0.00000
640.00,3.68335,20.065982,-0.000161,20.054991,0.8356,0.270,3.68335,0.00000
641.00,3.68408,20.066004,-0.000162,20.054971,0.8359,0.270,3.68408,0.00000
642.00,3.68457,20.065918,-0.000165,20.054890,0.8361,0.270,3.68457,0.00000
643.00,3.68535,20.065958,-0.000164,20.054956,0.8364,0.270,3.68535,0.00000
644.00,3.68525,20.065972,-0.000163,20.054949,0.8366,0.270,3.68525,0.00000
645.00,3.68628,20.065959,-0.000166,20.054910,0.8368,0.270,3.68628,0.00000
646.00,3.68586,20.065959,-0.000167,20.054958,0.8370,0.271,3.68586,0.00000
647.00,3.68596,20.066037,-0.000168,20.055012,0.8372,0.271,3.68596,0.00000
648.00,3.68559,20.066067,-0.000168,20.055005,0.8374,0.271,3.68559,0.00000
649.00,3.68452,20.066050,-0.000167,20.055021,0.8376,0.271,3.68452,0.00000
650.00,3.68407,20.066030,-0.000165,20.054974,0.8378,0.271,3.68407,0.00000
651.00,3.68450,20.066049,-0.000166,20.054898,0.8380,0.271,3.68450,0.00000
652.00,3.68467,20.066025,-0.000162,20.054945,0.8382,0.271,3.68467,0.00000
653.00,3.68472,20.066051,-0.000163,20.054959,0.8384,0.271,3.68472,0.00000
654.00,3.68536,20.066071,-0.000164,20.054904,0.8385,0.271,3.68536,0.00000
655.00,3.68510,20.066089,-0.000163,20.054955,0.8386,0.271,3.68510,0.00000
656.00,3.68516,20.066148,-0.000160,20.055025,0.8388,0.271,3.68516,0.00000
657.00,3.68529,20.066196,-0.000165,20.054977,0.8389,0.272,3.68529,0.00000
658.00,3.68416,20.066193,-0.000164,20.054965,0.8390,0.272,3.68416,0.00000
659.00,3.68451,20.066258,-0.000163,20.055063,0.8391,0.272,3.68451,0.00000
660.00,3.68488,20.066357,-0.000162,20.055146,0.8392,0.272,3.68488,0.00000
661.00,3.68535,20.066363,-0.000163,20.055110,0.8393,0.272,3.68535,0.00000
662.00,3.68476,20.066448,-0.000159,20.055220,0.8395,0.272,3.68476,0.00000
663.00,3.68562,20.066448,-0.000157,20.055195,0.8396,0.272,3.68562,0.00000
664.00,3.68504,20.066455,-0.000161,20.055201,0.8397,0.272,3.68504,0.00000
665.00,3.68393,20.066409,-0.000162,20.055141,0.8398,0.272,3.68393,0.00000
666.00,3.68297,20.066461,-0.000163,20.055177,0.8400,0.272,3.68297,0.00000
667.00,3.68337,20.066501,-0.000165,20.055127,0.8401,0.273,3.68337,0.00000
668.00,3.68390,20.066519,-0.000163,20.055158,0.8402,0.273,3.68390,0.00000
669.00,3.68390,20.066502,-0.000160,20.055111,0.8403,0.273,3.68390,0.00000
670.00,3.68490,20.066560,-0.000159,20.055100,0.8404,0.273,3.68490,0.00000
671.00,3.68587,20.066513,-0.000157,20.055065,0.8405,0.273,3.68587,0.00000
672.00,3.68562,20.066507,-0.000159,20.055098,0.8406,0.273,3.68562,0.00000
673.00,3.68509,20.066540,-0.000159,20.055126,0.8407,0.273,3.68509,0.00000
674.00,3.68550,20.066587,-0.000158,20.055126,0.8408,0.273,3.68550,0.00000
675.00,3.68522,20.066549,-0.000157,20.055099,0.8409,0.273,3.68522,0.00000
676.00,3.68456,20.066668,-0.000156,20.055175,0.8410,0.273,3.68456,0.00000
677.00,3.68426,20.066712,-0.000154,20.055202,0.8411,0.273,3.68426,0.00000
678.00,3.68412,20.066734,-0.000158,20.055138,0.8412,0.273,3.68412,0.00000
679.00,3.68436,20.066784,-0.000161,20.055195,0.8413,0.273,3.68436,0.00000
680.00,3.68398,20.066864,-0.000163,20.055219,0.8415,0.274,3.68398,0.00000
681.00,3.68465,20.066870,-0.000165,20.055187,0.8416,0.274,3.68465,0.00000
682.00,3.68498,20.066826,-0.000168,20.055071,0.8417,0.274,3.68498,0.00000
683.00,3.68525,20.066861,-0.000168,20.055075,0.8419,0.274,3.68525,0.00000
684.00,3.68544,20.066859,-0.000167,20.055004,0.8421,0.274,3.68544,0.00000
685.00,3.68607,20.066884,-0.000163,20.055028,0.8423,0.274,3.68607,0.00000
686.00,3.68523,20.066889,-0.000158,20.055020,0.8425,0.274,3.68523,0.00000
687.00,3.68469,20.066950,-0.000158,20.055084,0.8427,0.274,3.68469,0.00000
688.00,3.68486,20.067026,-0.000157,20.055110,0.8429,0.274,3.68486,0.00000
689.00,3.68432,20.067167,-0.000155,20.055213,0.8432,0.274,3.68432,0.00000
690.00,3.68481,20.067192,-0.000156,20.055207,0.8434,0.274,3.68481,0.00000
691.00,3.68575,20.067164,-0.000157,20.055148,0.8436,0.274,3.68575,0.00000
692.00,3.68703,20.067195,-0.000156,20.055123,0.8439,0.274,3.68703,0.00000
693.00,3.68658,20.067159,-0.000156,20.055117,0.8441,0.274,3.68658,0.00000
694.00,3.68628,20.067061,-0.000154,20.055018,0.8444,0.275,3.68628,0.00000
695.00,3.68516,20.067015,-0.000155,20.054964,0.8447,0.275,3.68516,0.00000
696.00,3.68455,20.067037,-0.000158,20.054994,0.8449,0.275,3.68455,0.00000
697.00,3.68373,20.067026,-0.000159,20.055017,0.8452,0.275,3.68373,0.00000
698.00,3.68384,20.067070,-0.000160,20.055017,0.8455,0.275,3.68384,0.00000
699.00,3.68449,20.067098,-0.000163,20.055038,0.8458,0.276,3.68449,0.00000
700.00,3.68506,20.067113,-0.000162,20.055013,0.8461,0.276,3.68506,0.00000
701.00,3.68603,20.067102,-0.000159,20.054990,0.8463,0.276,3.68603,0.00000
702.00,3.68619,20.067145,-0.000157,20.054965,0.8466,0.276,3.68619,0.00000
703.00,3.68669,20.067187,-0.000156,20.055006,0.8469,0.276,3.68669,0.00000
704.00,3.68607,20.067301,-0.000153,20.055100,0.8471,0.276,3.68607,0.00000
705.00,3.68631,20.067384,-0.000156,20.055178,0.8474,0.276,3.68631,0.00000
706.00,3.68552,20.067402,-0.000155,20.055164,0.8477,0.276,3.68552,0.00000
707.00,3.68492,20.067447,-0.000153,20.055199,0.8480,0.276,3.68492,0.00000
708.00,3.68430,20.067507,-0.000151,20.055237,0.8483,0.276,3.68430,0.00000
709.00,3.68504,20.067470,-0.000153,20.055163,0.8486,0.276,3.68504,0.00000
710.00,3.68493,20.067451,-0.000151,20.055123,0.8490,0.276,3.68493,0.00000
711.00,3.68432,20.067572,-0.000151,20.055214,0.8493,0.276,3.68432,0.00000
712.00,3.68522,20.067607,-0.000153,20.055276,0.8496,0.276,3.68522,0.00000
713.00,3.68521,20.067548,-0.000153,20.055194,0.8499,0.276,3.68521,0.00000
714.00,3.68481,20.067602,-0.000151,20.055204,0.8503,0.276,3.68481,0.00000
715.00,3.68450,20.067688,-0.000148,20.055255,0.8506,0.276,3.68450,0.00000
716.00,3.68409,20.067675,-0.000151,20.055232,0.8509,0.276,3.68409,0.00000
717.00,3.68281,20.067564,-0.000151,20.055078,0.8512,0.276,3.68281,0.00000
718.00,3.68379,20.067613,-0.000153,20.055070,0.8515,0.277,3.68379,0.00000
719.00,3.68458,20.067580,-0.000153,20.055050,0.8518,0.277,3.68458,0.00000
720.00,3.68517,20.067533,-0.000154,20.054978,0.8522,0.277,3.68517,0.00000
@5,2.0000,4.0, 720.067000000003 
721.00,3.68693,20.067535,-0.000156,20.054993,0.8525,0.277,3.68693,0.00000
722.00,3.68811,20.067651,-0.000157,20.055083,0.8528,0.277,3.68811,0.00000
723.00,3.68788,20.067694,-0.000155,20.055128,0.8531,0.277,3.68788,0.00000
724.00,3.68751,20.067696,-0.000158,20.055107,0.8534,0.277,3.68751,0.00000
725.00,3.68500,20.067693,-0.000158,20.055070,0.8537,0.278,3.68500,0.00000
726.00,3.67948,20.067651,-0.000158,20.054950,0.8540,0.278,3.67948,0.00000
727.00,3.67151,20.067639,-0.000158,20.054929,0.8544,0.278,3.67151,0.00000
728.00,3.66208,20.067663,-0.000157,20.054947,0.8547,0.278,3.66208,0.00000
729.00,3.65303,20.067673,-0.000158,20.054940,0.8550,0.278,3.65303,0.00000
730.00,3.64688,20.067693,-0.000161,20.054915,0.8554,0.278,3.64688,0.00000
731.00,3.64479,20.067778,-0.000159,20.054992,0.8557,0.278,3.64479,0.00000
732.00,3.64583,20.067767,-0.000158,20.054970,0.8560,0.278,3.64583,0.00000
733.00,3.64779,20.067769,-0.000155,20.054962,0.8564,0.278,3.64779,0.00000
734.00,3.64994,20.067876,-0.000152,20.055021,0.8567,0.278,3.64994,0.00000
735.00,3.65119,20.067958,-0.000149,20.055100,0.8571,0.278,3.65119,0.00000
736.00,3.65051,20.067990,-0.000152,20.055056,0.8574,0.278,3.65051,0.00000
737.00,3.65000,20.068098,-0.000154,20.055076,0.8578,0.278,3.65000,0.00000
738.00,3.65111,20.068147,-0.000158,20.055041,0.8582,0.279,3.65111,0.00000
739.00,3.65171,20.068186,-0.000158,20.055044,0.8585,0.279,3.65171,0.00000
740.00,3.65325,20.068274,-0.000161,20.055109,0.8588,0.279,3.65325,0.00000
741.00,3.65464,20.068316,-0.000158,20.055164,0.8592,0.279,3.65464,0.00000
742.00,3.65540,20.068248,-0.000156,20.055068,0.8595,0.279,3.65540,0.00000
743.00,3.65595,20.068280,-0.000157,20.055085,0.8598,0.279,3.65595,0.00000
744.00,3.65618,20.068254,-0.000156,20.055071,0.8601,0.279,3.65618,0.00000
745.00,3.65513,20.068129,-0.000153,20.054959,0.8604,0.279,3.65513,0.00000
746.00,3.65489,20.068071,-0.000152,20.054919,0.8607,0.279,3.65489,0.00000
747.00,3.65598,20.068124,-0.000152,20.055001,0.8609,0.279,3.65598,0.00000
748.00,3.65580,20.068115,-0.000150,20.054974,0.8612,0.279,3.65580,0.00000
749.00,3.65598,20.068150,-0.000149,20.054957,0.8614,0.279,3.65598,0.00000
750.00,3.65667,20.068229,-0.000148,20.055030,0.8616,0.279,3.65667,0.00000
751.00,3.65672,20.068327,-0.000147,20.055080,0.8619,0.279,3.65672,0.00000
752.00,3.65570,20.068428,-0.000147,20.055133,0.8621,0.279,3.65570,0.00000
753.00,3.65630,20.068405,-0.000147,20.055125,0.8622,0.279,3.65630,0.00000
754.00,3.65660,20.068413,-0.000148,20.055140,0.8624,0.279,3.65660,0.00000
755.00,3.65773,20.068452,-0.000149,20.055119,0.8626,0.279,3.65773,0.00000
756.00,3.65916,20.068377,-0.000150,20.055054,0.8627,0.280,3.65916,0.00000
757.00,3.66096,20.068351,-0.000149,20.055027,0.8629,0.280,3.66096,0.00000
758.00,3.66251,20.068409,-0.000153,20.055057,0.8630,0.280,3.66251,0.00000
759.00,3.66447,20.068391,-0.000156,20.055050,0.8631,0.280,3.66447,0.00000
760.00,3.66534,20.068438,-0.000156,20.055072,0.8632,0.280,3.66534,0.00000
761.00,3.66696,20.068560,-0.000156,20.055146,0.8633,0.280,3.66696,0.00000
762.00,3.66822,20.068499,-0.000156,20.055072,0.8634,0.280,3.66822,0.00000
763.00,3.66884,20.068509,-0.000154,20.055069,0.8635,0.280,3.66884,0.00000
764.00,3.66899,20.068528,-0.000153,20.055124,0.8636,0.280,3.66899,0.00000
765.00,3.66951,20.068500,-0.000151,20.055095,0.8637,0.280,3.66951,0.00000
766.00,3.66883,20.068473,-0.000148,20.055074,0.8638,0.280,3.66883,0.00000
767.00,3.66878,20.068531,-0.000148,20.055089,0.8639,0.280,3.66878,0.00000
768.00,3.66864,20.068514,-0.000147,20.055060,0.8641,0.281,3.66864,0.00000
769.00,3.66915,20.068489,-0.000145,20.054947,0.8642,0.280,3.66915,0.00000
770.00,3.67005,20.068496,-0.000147,20.054972,0.8643,0.281,3.67005,0.00000
771.00,3.67178,20.068452,-0.000151,20.054930,0.8645,0.281,3.67178,0.00000
772.00,3.67233,20.068562,-0.000149,20.055022,0.8646,0.281,3.67233,0.00000
773.00,3.67277,20.068612,-0.000147,20.055001,0.8648,0.281,3.67277,0.00000
774.00,3.67323,20.068662,-0.000151,20.055008,0.8649,0.281,3.67323,0.00000
775.00,3.67227,20.068789,-0.000150,20.055068,0.8651,0.281,3.67227,0.00000
776.00,3.67203,20.068875,-0.000149,20.055092,0.8653,0.281,3.67203,0.00000
777.00,3.67223,20.068867,-0.000150,20.055076,0.8655,0.281,3.67223,0.00000
778.00,3.67312,20.068886,-0.000151,20.055111,0.8657,0.281,3.67312,0.00000
779.00,3.67350,20.068889,-0.000147,20.055099,0.8660,0.281,3.67350,0.00000
780.00,3.67428,20.068834,-0.000148,20.055006,0.8662,0.281,3.67428,0.00000
781.00,3.67464,20.068774,-0.000148,20.055004,0.8664,0.281,3.67464,0.00000
782.00,3.67543,20.068829,-0.000150,20.055048,0.8666,0.281,3.67543,0.00000
783.00,3.67552,20.068799,-0.000150,20.055002,0.8668,0.281,3.67552,0.00000
784.00,3.67555,20.068878,-0.000151,20.055054,0.8670,0.282,3.67555,0.00000
785.00,3.67673,20.068911,-0.000149,20.055125,0.8673,0.282,3.67673,0.00000
786.00,3.67729,20.069019,-0.000149,20.055163,0.8676,0.282,3.67729,0.00000
787.00,3.67828,20.068925,-0.000148,20.055072,0.8678,0.282,3.67828,0.00000
788.00,3.67842,20.068898,-0.000150,20.055121,0.8681,0.282,3.67842,0.00000
789.00,3.67852,20.068914,-0.000153,20.055160,0.8684,0.282,3.67852,0.00000
790.00,3.67844,20.068908,-0.000155,20.055125,0.8687,0.282,3.67844,0.00000
791.00,3.67789,20.068895,-0.000156,20.055099,0.8690,0.282,3.67789,0.00000
792.00,3.67721,20.069011,-0.000156,20.055115,0.8693,0.282,3.67721,0.00000
793.00,3.67708,20.069125,-0.000157,20.055133,0.8696,0.283,3.67708,0.00000
794.00,3.67805,20.069235,-0.000158,20.055157,0.8699,0.283,3.67805,0.00000
795.00,3.67811,20.069224,-0.000157,20.055100,0.8702,0.283,3.67811,0.00000
796.00,3.67856,20.069283,-0.000156,20.055127,0.8705,0.283,3.67856,0.00000
797.00,3.67884,20.069261,-0.000158,20.055164,0.8709,0.283,3.67884,0.00000
798.00,3.67993,20.069268,-0.000156,20.055171,0.8712,0.283,3.67993,0.00000
799.00,3.68060,20.069185,-0.000151,20.055139,0.8715,0.283,3.68060,0.00000
800.00,3.68091,20.069251,-0.000152,20.055191,0.8718,0.283,3.68091,0.00000
801.00,3.68129,20.069261,-0.000151,20.055184,0.8722,0.283,3.68129,0.00000
802.00,3.68137,20.069326,-0.000149,20.055178,0.8725,0.283,3.68137,0.00000
803.00,3.68029,20.069417,-0.000146,20.055239,0.8728,0.283,3.68029,0.00000
804.00,3.67921,20.069463,-0.000146,20.055174,0.8731,0.283,3.67921,0.00000
805.00,3.67833,20.069468,-0.000145,20.055148,0.8735,0.283,3.67833,0.00000
806.00,3.67814,20.069580,-0.000148,20.055239,0.8738,0.283,3.67814,0.00000
807.00,3.67791,20.069516,-0.000154,20.055148,0.8742,0.284,3.67791,0.00000
808.00,3.67789,20.069536,-0.000158,20.055116,0.8745,0.284,3.67789,0.00000
809.00,3.67759,20.069520,-0.000164,20.055144,0.8749,0.284,3.67759,0.00000
810.00,3.67828,20.069550,-0.000164,20.055174,0.8752,0.285,3.67828,0.00000
811.00,3.67814,20.069517,-0.000161,20.055115,0.8755,0.285,3.67814,0.00000
812.00,3.67797,20.069543,-0.000155,20.055170,0.8759,0.284,3.67797,0.00000
813.00,3.67871,20.069474,-0.000151,20.055124,0.8762,0.284,3.67871,0.00000
814.00,3.67970,20.069498,-0.000147,20.055139,0.8765,0.284,3.67970,0.00000
815.00,3.68081,20.069574,-0.000144,20.055205,0.8768,0.284,3.68081,0.00000
816.00,3.68180,20.069513,-0.000143,20.055110,0.8771,0.284,3.68180,0.00000
817.00,3.68207,20.069553,-0.000144,20.055101,0.8774,0.284,3.68207,0.00000
818.00,3.68166,20.069644,-0.000145,20.055126,0.8777,0.284,3.68166,0.00000
819.00,3.68064,20.069636,-0.000144,20.055060,0.8780,0.284,3.68064,0.00000
820.00,3.68045,20.069582,-0.000147,20.054966,0.8784,0.285,3.68045,0.00000
821.00,3.68067,20.069661,-0.000153,20.054993,0.8787,0.285,3.68067,0.00000
822.00,3.68160,20.069665,-0.000156,20.055017,0.8790,0.285,3.68160,0.00000
823.00,3.68249,20.069702,-0.000156,20.055026,0.8794,0.285,3.68249,0.00000
824.00,3.68364,20.069785,-0.000155,20.055076,0.8797,0.285,3.68364,0.00000
825.00,3.68321,20.069822,-0.000150,20.055110,0.8800,0.285,3.68321,0.00000
826.00,3.68255,20.069798,-0.000146,20.055134,0.8802,0.285,3.68255,0.00000
827.00,3.68210,20.069886,-0.000142,20.055157,0.8805,0.285,3.68210,0.00000
828.00,3.68218,20.069849,-0.000146,20.055119,0.8807,0.285,3.68218,0.00000
829.00,3.68246,20.069849,-0.000147,20.055131,0.8809,0.285,3.68246,0.00000
830.00,3.68265,20.069892,-0.000152,20.055159,0.8812,0.286,3.68265,0.00000
831.00,3.68295,20.069941,-0.000150,20.055174,0.8814,0.286,3.68295,0.00000
832.00,3.68346,20.069914,-0.000148,20.055117,0.8815,0.286,3.68346,0.00000
833.00,3.68359,20.069983,-0.000145,20.055172,0.8816,0.286,3.68359,0.00000
834.00,3.68230,20.069998,-0.000143,20.055169,0.8818,0.286,3.68230,0.00000
835.00,3.68243,20.070038,-0.000141,20.055147,0.8819,0.286,3.68243,0.00000
836.00,3.68129,20.070038,-0.000143,20.055080,0.8820,0.286,3.68129,0.00000
837.00,3.67984,20.070111,-0.000148,20.055117,0.8822,0.286,3.67984,0.00000
838.00,3.67878,20.070097,-0.000149,20.055088,0.8823,0.286,3.67878,0.00000
839.00,3.67890,20.070135,-0.000151,20.055054,0.8824,0.286,3.67890,0.00000
840.00,3.67881,20.070166,-0.000150,20.055076,0.8825,0.286,3.67881,0.00000
841.00,3.67950,20.070166,-0.000151,20.055078,0.8826,0.286,3.67950,0.00000
842.00,3.68088,20.070103,-0.000148,20.055004,0.8828,0.286,3.68088,0.00000
843.00,3.68185,20.070092,-0.000147,20.054955,0.8829,0.286,3.68185,0.00000
844.00,3.68212,20.070099,-0.000146,20.054997,0.8830,0.286,3.68212,0.00000
845.00,3.68166,20.069982,-0.000147,20.054832,0.8830,0.286,3.68166,0.00000
846.00,3.68146,20.070031,-0.000145,20.054845,0.8831,0.286,3.68146,0.00000
847.00,3.68071,20.070106,-0.000148,20.054915,0.8832,0.286,3.68071,0.00000
848.00,3.68089,20.070199,-0.000149,20.054964,0.8832,0.287,3.68089,0.00000
849.00,3.68168,20.070234,-0.000146,20.054957,0.8833,0.287,3.68168,0.00000
850.00,3.68152,20.070320,-0.000145,20.055061,0.8833,0.287,3.68152,0.00000
851.00,3.68241,20.070359,-0.000145,20.055121,0.8834,0.287,3.68241,0.00000
852.00,3.68277,20.070306,-0.000148,20.054971,0.8835,0.287,3.68277,0.00000
853.00,3.68236,20.070220,-0.000149,20.054839,0.8836,0.287,3.68236,0.00000
854.00,3.68200,20.070204,-0.000152,20.054889,0.8836,0.287,3.68200,0.00000
855.00,3.68302,20.070287,-0.000154,20.054978,0.8837,0.287,3.68302,0.00000
856.00,3.68314,20.070267,-0.000152,20.054923,0.8838,0.287,3.68314,0.00000
857.00,3.68414,20.070289,-0.000147,20.054934,0.8839,0.287,3.68414,0.00000
858.00,3.68419,20.070317,-0.000146,20.055016,0.8840,0.287,3.68419,0.00000
859.00,3.68433,20.070318,-0.000151,20.054911,0.8841,0.287,3.68433,0.00000
860.00,3.68352,20.070266,-0.000147,20.054820,0.8843,0.287,3.68352,0.00000
861.00,3.68301,20.070231,-0.000150,20.054774,0.8844,0.288,3.68301,0.00000
862.00,3.68195,20.070293,-0.000155,20.054856,0.8846,0.288,3.68195,0.00000
863.00,3.68187,20.070386,-0.000156,20.054930,0.8848,0.288,3.68187,0.00000
864.00,3.68192,20.070463,-0.000153,20.054940,0.8850,0.288,3.68192,0.00000
865.00,3.68288,20.070546,-0.000153,20.054987,0.8852,0.288,3.68288,0.00000
866.00,3.68319,20.070624,-0.000150,20.055072,0.8854,0.288,3.68319,0.00000
867.00,3.68324,20.070536,-0.000147,20.054997,0.8855,0.288,3.68324,0.00000
868.00,3.68313,20.070473,-0.000147,20.054917,0.8857,0.288,3.68313,0.00000
869.00,3.68344,20.070538,-0.000147,20.055017,0.8860,0.288,3.68344,0.00000
870.00,3.68352,20.070482,-0.000147,20.054950,0.8862,0.288,3.68352,0.00000
871.00,3.68451,20.070515,-0.000149,20.054904,0.8864,0.288,3.68451,0.00000
872.00,3.68533,20.070618,-0.000149,20.055002,0.8867,0.288,3.68533,0.00000
873.00,3.68566,20.070691,-0.000145,20.055023,0.8869,0.288,3.68566,0.00000
874.00,3.68529,20.070650,-0.000146,20.054966,0.8871,0.288,3.68529,0.00000
875.00,3.68382,20.070715,-0.000148,20.054995,0.8874,0.289,3.68382,0.00000
876.00,3.68271,20.070718,-0.000150,20.054972,0.8876,0.289,3.68271,0.00000
877.00,3.68192,20.070799,-0.000150,20.054980,0.8879,0.289,3.68192,0.00000
878.00,3.68212,20.070775,-0.000152,20.054936,0.8881,0.289,3.68212,0.00000
879.00,3.68189,20.070729,-0.000155,20.054894,0.8883,0.289,3.68189,0.00000
880.00,3.68312,20.070755,-0.000155,20.054925,0.8886,0.289,3.68312,0.00000
881.00,3.68366,20.070834,-0.000155,20.055006,0.8889,0.289,3.68366,0.00000
882.00,3.68373,20.070790,-0.000152,20.054984,0.8891,0.289,3.68373,0.00000
883.00,3.68335,20.070869,-0.000153,20.055055,0.8894,0.289,3.68335,0.00000
884.00,3.68409,20.070944,-0.000151,20.055070,0.8896,0.289,3.68409,0.00000
885.00,3.68417,20.070970,-0.000151,20.055062,0.8899,0.290,3.68417,0.00000
886.00,3.68413,20.070987,-0.000148,20.055040,0.8901,0.289,3.68413,0.00000
887.00,3.68449,20.070956,-0.000151,20.055044,0.8904,0.290,3.68449,0.00000
888.00,3.68513,20.070973,-0.000151,20.055025,0.8907,0.290,3.68513,0.00000
889.00,3.68461,20.070910,-0.000151,20.054960,0.8909,0.290,3.68461,0.00000
890.00,3.68504,20.070913,-0.000148,20.054927,0.8912,0.290,3.68504,0.00000
891.00,3.68522,20.070972,-0.000147,20.054942,0.8914,0.290,3.68522,0.00000
892.00,3.68541,20.071077,-0.000146,20.054929,0.8917,0.290,3.68541,0.00000
893.00,3.68478,20.071047,-0.000143,20.054877,0.8919,0.290,3.68478,0.00000
894.00,3.68524,20.071254,-0.000140,20.055052,0.8922,0.290,3.68524,0.00000
895.00,3.68461,20.071253,-0.000142,20.055078,0.8925,0.290,3.68461,0.00000
896.00,3.68399,20.071167,-0.000149,20.055004,0.8927,0.290,3.68399,0.00000
897.00,3.68317,20.071159,-0.000150,20.055018,0.8930,0.290,3.68317,0.00000
898.00,3.68215,20.071253,-0.000153,20.055127,0.8932,0.290,3.68215,0.00000
899.00,3.68087,20.071232,-0.000155,20.055053,0.8935,0.291,3.68087,0.00000
900.00,3.68026,20.071259,-0.000155,20.054995,0.8937,0.291,3.68026,0.00000
@6,2.0000,4.0, 900.029000000002 
901.00,3.68034,20.071339,-0.000152,20.055095,0.8939,0.291,3.68034,0.00000
902.00,3.68111,20.071383,-0.000155,20.055079,0.8941,0.291,3.68111,0.00000
903.00,3.68300,20.071357,-0.000155,20.054977,0.8943,0.291,3.68300,0.00000
904.00,3.68464,20.071320,-0.000157,20.054947,0.8945,0.291,3.68464,0.00000
905.00,3.68527,20.071290,-0.000157,20.054929,0.8947,0.291,3.68527,0.00000
906.00,3.68512,20.071267,-0.000158,20.054801,0.8949,0.291,3.68512,0.00000
907.00,3.68158,20.071335,-0.000156,20.054847,0.8951,0.291,3.68158,0.00000
908.00,3.67430,20.071381,-0.000157,20.054857,0.8953,0.291,3.67430,0.00000
909.00,3.66808,20.071454,-0.000156,20.054925,0.8956,0.292,3.66808,0.00000
910.00,3.66307,20.071510,-0.000160,20.054943,0.8958,0.292,3.66307,0.00000
911.00,3.65877,20.071528,-0.000158,20.055007,0.8960,0.292,3.65877,0.00000
912.00,3.65824,20.071518,-0.000154,20.055034,0.8962,0.292,3.65824,0.00000
913.00,3.66089,20.071541,-0.000149,20.055071,0.8963,0.292,3.66089,0.00000
914.00,3.66206,20.071506,-0.000145,20.054977,0.8965,0.292,3.66206,0.00000
915.00,3.66242,20.071532,-0.000143,20.054971,0.8967,0.292,3.66242,0.00000
916.00,3.66205,20.071608,-0.000141,20.055037,0.8969,0.291,3.66205,0.00000
917.00,3.66075,20.071588,-0.000139,20.054975,0.8971,0.291,3.66075,0.00000
918.00,3.65890,20.071624,-0.000142,20.055006,0.8973,0.292,3.65890,0.00000
919.00,3.65814,20.071635,-0.000145,20.055023,0.8974,0.292,3.65814,0.00000
920.00,3.65833,20.071670,-0.000143,20.055048,0.8976,0.292,3.65833,0.00000
921.00,3.65808,20.071618,-0.000144,20.054959,0.8978,0.292,3.65808,0.00000
922.00,3.65850,20.071634,-0.000148,20.054950,0.8980,0.292,3.65850,0.00000
923.00,3.65935,20.071599,-0.000149,20.054882,0.8982,0.292,3.65935,0.00000
924.00,3.66008,20.071640,-0.000144,20.054917,0.8984,0.292,3.66008,0.00000
925.00,3.65902,20.071709,-0.000144,20.054978,0.8986,0.292,3.65902,0.00000
926.00,3.65929,20.071779,-0.000147,20.054992,0.8989,0.292,3.65929,0.00000
927.00,3.65899,20.071859,-0.000147,20.055018,0.8991,0.292,3.65899,0.00000
928.00,3.65885,20.071839,-0.000146,20.055001,0.8993,0.293,3.65885,0.00000
929.00,3.65839,20.071844,-0.000149,20.054947,0.8996,0.293,3.65839,0.00000
930.00,3.65984,20.071825,-0.000150,20.054924,0.8998,0.293,3.65984,0.00000
931.00,3.66200,20.071852,-0.000146,20.054943,0.9000,0.293,3.66200,0.00000
932.00,3.66353,20.071873,-0.000147,20.054931,0.9003,0.293,3.66353,0.00000
933.00,3.66527,20.071913,-0.000146,20.054947,0.9005,0.293,3.66527,0.00000
934.00,3.66676,20.071944,-0.000146,20.054979,0.9007,0.293,3.66676,0.00000
935.00,3.66737,20.071946,-0.000141,20.054935,0.9009,0.293,3.66737,0.00000
936.00,3.66735,20.071983,-0.000141,20.054968,0.9011,0.293,3.66735,0.00000
937.00,3.66785,20.071986,-0.000145,20.055002,0.9012,0.293,3.66785,0.00000
938.00,3.66774,20.072059,-0.000148,20.055014,0.9014,0.293,3.66774,0.00000
939.00,3.66691,20.072123,-0.000148,20.055043,0.9016,0.293,3.66691,0.00000
940.00,3.66662,20.072157,-0.000153,20.055079,0.9017,0.293,3.66662,0.00000
941.00,3.66608,20.072110,-0.000157,20.055025,0.9018,0.294,3.66608,0.00000
942.00,3.66580,20.072075,-0.000153,20.054964,0.9019,0.294,3.66580,0.00000
943.00,3.66620,20.072126,-0.000152,20.054997,0.9020,0.294,3.66620,0.00000
944.00,3.66785,20.072113,-0.000154,20.054947,0.9021,0.294,3.66785,0.00000
945.00,3.66945,20.072146,-0.000154,20.054921,0.9022,0.294,3.66945,0.00000
946.00,3.67157,20.072241,-0.000151,20.054960,0.9022,0.294,3.67157,0.00000
947.00,3.67251,20.072335,-0.000150,20.055040,0.9023,0.294,3.67251,0.00000
948.00,3.67360,20.072418,-0.000152,20.055125,0.9023,0.294,3.67360,0.00000
949.00,3.67472,20.072416,-0.000152,20.055154,0.9023,0.294,3.67472,0.00000
950.00,3.67491,20.072426,-0.000150,20.055190,0.9023,0.294,3.67491,0.00000
951.00,3.67413,20.072432,-0.000150,20.055246,0.9024,0.294,3.67413,0.00000
952.00,3.67436,20.072403,-0.000150,20.055203,0.9024,0.294,3.67436,0.00000
953.00,3.67388,20.072390,-0.000147,20.055149,0.9024,0.294,3.67388,0.00000
954.00,3.67318,20.072444,-0.000147,20.055171,0.9024,0.295,3.67318,0.00000
955.00,3.67361,20.072496,-0.000150,20.055167,0.9024,0.295,3.67361,0.00000
956.00,3.67417,20.072545,-0.000153,20.055127,0.9024,0.295,3.67417,0.00000
957.00,3.67476,20.072622,-0.000154,20.055191,0.9024,0.295,3.67476,0.00000
958.00,3.67558,20.072635,-0.000151,20.055197,0.9025,0.295,3.67558,0.00000
959.00,3.67595,20.072663,-0.000148,20.055192,0.9025,0.295,3.67595,0.00000
960.00,3.67557,20.072669,-0.000144,20.055173,0.9026,0.295,3.67557,0.00000
961.00,3.67541,20.072660,-0.000141,20.055143,0.9026,0.295,3.67541,0.00000
962.00,3.67508,20.072636,-0.000140,20.055090,0.9027,0.295,3.67508,0.00000
963.00,3.67535,20.072603,-0.000145,20.055030,0.9027,0.295,3.67535,0.00000
964.00,3.67671,20.072609,-0.000146,20.055051,0.9028,0.295,3.67671,0.00000
965.00,3.67781,20.072614,-0.000150,20.055091,0.9029,0.295,3.67781,0.00000
966.00,3.67802,20.072617,-0.000150,20.055077,0.9029,0.295,3.67802,0.00000
967.00,3.67840,20.072672,-0.000149,20.055129,0.9030,0.295,3.67840,0.00000
968.00,3.67816,20.072749,-0.000147,20.055176,0.9031,0.295,3.67816,0.00000
969.00,3.67656,20.072789,-0.000145,20.055171,0.9032,0.295,3.67656,0.00000
970.00,3.67666,20.072789,-0.000143,20.055099,0.9032,0.295,3.67666,0.00000
971.00,3.67719,20.072862,-0.000142,20.055124,0.9033,0.295,3.67719,0.00000
972.00,3.67743,20.072876,-0.000143,20.055115,0.9034,0.295,3.67743,0.00000
973.00,3.67749,20.072848,-0.000140,20.055073,0.9035,0.295,3.67749,0.00000
974.00,3.67813,20.072827,-0.000142,20.055044,0.9037,0.295,3.67813,0.00000
975.00,3.67755,20.072937,-0.000145,20.055146,0.9038,0.296,3.67755,0.00000
976.00,3.67757,20.072873,-0.000147,20.055076,0.9040,0.296,3.67757,0.00000
977.00,3.67767,20.072883,-0.000149,20.055041,0.9042,0.296,3.67767,0.00000
978.00,3.67800,20.072890,-0.000152,20.055052,0.9043,0.296,3.67800,0.00000
979.00,3.67807,20.072966,-0.000148,20.055078,0.9045,0.296,3.67807,0.00000
980.00,3.67819,20.073014,-0.000148,20.055147,0.9047,0.296,3.67819,0.00000
981.00,3.67797,20.073062,-0.000148,20.055191,0.9049,0.296,3.67797,0.00000
982.00,3.67816,20.073045,-0.000148,20.055169,0.9051,0.296,3.67816,0.00000
983.00,3.67822,20.073095,-0.000150,20.055184,0.9053,0.296,3.67822,0.00000
984.00,3.67879,20.073068,-0.000150,20.055161,0.9055,0.297,3.67879,0.00000
985.00,3.67959,20.073007,-0.000150,20.055047,0.9057,0.297,3.67959,0.00000
986.00,3.68017,20.073000,-0.000148,20.055050,0.9059,0.297,3.68017,0.00000
987.00,3.68042,20.073116,-0.000149,20.055085,0.9062,0.297,3.68042,0.00000
988.00,3.68061,20.073080,-0.000147,20.055056,0.9064,0.297,3.68061,0.00000
989.00,3.67945,20.073093,-0.000146,20.055039,0.9067,0.297,3.67945,0.00000
990.00,3.67886,20.073152,-0.000144,20.055079,0.9069,0.296,3.67886,0.00000
991.00,3.67889,20.073229,-0.000147,20.055104,0.9072,0.297,3.67889,0.00000
992.00,3.68038,20.073142,-0.000143,20.055035,0.9074,0.297,3.68038,0.00000
993.00,3.68168,20.073157,-0.000143,20.055050,0.9076,0.297,3.68168,0.00000
994.00,3.68421,20.073168,-0.000149,20.055066,0.9079,0.297,3.68421,0.00000
995.00,3.68543,20.073162,-0.000151,20.055053,0.9081,0.297,3.68543,0.00000
996.00,3.68531,20.073143,-0.000151,20.055062,0.9083,0.297,3.68531,0.00000
997.00,3.68451,20.073303,-0.000155,20.055214,0.9085,0.297,3.68451,0.00000
998.00,3.68426,20.073448,-0.000158,20.055284,0.9087,0.298,3.68426,0.00000
999.00,3.68300,20.073500,-0.000156,20.055287,0.9089,0.298,3.68300,0.00000
1000.00,3.68230,20.073580,-0.000154,20.055291,0.9091,0.298,3.68230,0.00000
1001.00,3.68218,20.073619,-0.000152,20.055231,0.9094,0.298,3.68218,0.00000
1002.00,3.68217,20.073559,-0.000149,20.055137,0.9096,0.298,3.68217,0.00000
1003.00,3.68161,20.073489,-0.000147,20.055041,0.9099,0.298,3.68161,0.00000
1004.00,3.68239,20.073474,-0.000146,20.055006,0.9101,0.298,3.68239,0.00000
1005.00,3.68276,20.073471,-0.000148,20.054994,0.9103,0.298,3.68276,0.00000
1006.00,3.68339,20.073542,-0.000150,20.055075,0.9105,0.298,3.68339,0.00000
1007.00,3.68317,20.073564,-0.000155,20.055070,0.9107,0.298,3.68317,0.00000
1008.00,3.68345,20.073579,-0.000154,20.055093,0.9109,0.298,3.68345,0.00000
1009.00,3.68311,20.073647,-0.000153,20.055117,0.9110,0.299,3.68311,0.00000
1010.00,3.68266,20.073605,-0.000153,20.055109,0.9112,0.299,3.68266,0.00000
1011.00,3.68186,20.073609,-0.000151,20.055098,0.9114,0.299,3.68186,0.00000
1012.00,3.68220,20.073608,-0.000148,20.055113,0.9116,0.299,3.68220,0.00000
1013.00,3.68240,20.073663,-0.000149,20.055140,0.9118,0.299,3.68240,0.00000
1014.00,3.68266,20.073687,-0.000150,20.055162,0.9119,0.299,3.68266,0.00000
1015.00,3.68281,20.073711,-0.000149,20.055158,0.9121,0.299,3.68281,0.00000
1016.00,3.68335,20.073747,-0.000147,20.055185,0.9123,0.299,3.68335,0.00000
1017.00,3.68331,20.073749,-0.000148,20.055133,0.9124,0.299,3.68331,0.00000
1018.00,3.68372,20.073735,-0.000146,20.055097,0.9126,0.299,3.68372,0.00000
1019.00,3.68448,20.073717,-0.000145,20.055062,0.9127,0.299,3.68448,0.00000
1020.00,3.68491,20.073779,-0.000147,20.055065,0.9129,0.299,3.68491,0.00000
1021.00,3.68569,20.073807,-0.000149,20.055021,0.9130,0.299,3.68569,0.00000
1022.00,3.68602,20.073843,-0.000145,20.055045,0.9132,0.299,3.68602,0.00000
1023.00,3.68567,20.073974,-0.000147,20.055160,0.9133,0.299,3.68567,0.00000
1024.00,3.68566,20.074044,-0.000145,20.055217,0.9135,0.299,3.68566,0.00000
1025.00,3.68550,20.074085,-0.000142,20.055221,0.9137,0.299,3.68550,0.00000
1026.00,3.68474,20.074071,-0.000139,20.055248,0.9139,0.299,3.68474,0.00000
1027.00,3.68423,20.074145,-0.000142,20.055310,0.9140,0.299,3.68423,0.00000
1028.00,3.68412,20.074087,-0.000141,20.055185,0.9142,0.299,3.68412,0.00000
1029.00,3.68333,20.074071,-0.000147,20.055121,0.9144,0.300,3.68333,0.00000
1030.00,3.68284,20.074136,-0.000148,20.055180,0.9145,0.300,3.68284,0.00000
1031.00,3.68200,20.074145,-0.000149,20.055157,0.9147,0.300,3.68200,0.00000
1032.00,3.68133,20.074206,-0.000147,20.055177,0.9149,0.300,3.68133,0.00000
1033.00,3.68076,20.074195,-0.000148,20.055210,0.9151,0.300,3.68076,0.00000
1034.00,3.68113,20.074226,-0.000145,20.055246,0.9152,0.300,3.68113,0.00000
1035.00,3.68133,20.074148,-0.000147,20.055171,0.9154,0.300,3.68133,0.00000
1036.00,3.68224,20.074214,-0.000147,20.055243,0.9155,0.300,3.68224,0.00000
1037.00,3.68280,20.074196,-0.000148,20.055210,0.9157,0.301,3.68280,0.00000
1038.00,3.68419,20.074268,-0.000148,20.055266,0.9159,0.301,3.68419,0.00000
1039.00,3.68579,20.074311,-0.000148,20.055268,0.9160,0.301,3.68579,0.00000
1040.00,3.68748,20.074294,-0.000145,20.055232,0.9162,0.301,3.68748,0.00000
1041.00,3.68910,20.074215,-0.000142,20.055109,0.9164,0.301,3.68910,0.00000
1042.00,3.68993,20.074203,-0.000143,20.055084,0.9166,0.301,3.68993,0.00000
1043.00,3.68983,20.074279,-0.000141,20.055139,0.9168,0.301,3.68983,0.00000
1044.00,3.68729,20.074256,-0.000145,20.055085,0.9170,0.301,3.68729,0.00000
1045.00,3.68571,20.074367,-0.000146,20.055188,0.9172,0.301,3.68571,0.00000
1046.00,3.68386,20.074439,-0.000147,20.055272,0.9174,0.301,3.68386,0.00000
1047.00,3.68196,20.074393,-0.000146,20.055215,0.9176,0.301,3.68196,0.00000
1048.00,3.68074,20.074304,-0.000145,20.055094,0.9178,0.301,3.68074,0.00000
1049.00,3.68102,20.074386,-0.000142,20.055157,0.9180,0.301,3.68102,0.00000
1050.00,3.68221,20.074290,-0.000142,20.055042,0.9182,0.301,3.68221,0.00000
1051.00,3.68318,20.074304,-0.000145,20.055003,0.9183,0.302,3.68318,0.00000
1052.00,3.68486,20.074435,-0.000147,20.055092,0.9185,0.302,3.68486,0.00000
1053.00,3.68563,20.074471,-0.000148,20.055088,0.9187,0.302,3.68563,0.00000
1054.00,3.68612,20.074487,-0.000147,20.055094,0.9189,0.302,3.68612,0.00000
1055.00,3.68512,20.074522,-0.000144,20.055093,0.9192,0.302,3.68512,0.00000
1056.00,3.68415,20.074525,-0.000141,20.055043,0.9194,0.302,3.68415,0.00000
1057.00,3.68382,20.074471,-0.000143,20.054964,0.9196,0.302,3.68382,0.00000
1058.00,3.68414,20.074523,-0.000143,20.055009,0.9199,0.302,3.68414,0.00000
1059.00,3.68379,20.074450,-0.000142,20.054980,0.9201,0.302,3.68379,0.00000
1060.00,3.68413,20.074524,-0.000143,20.055019,0.9203,0.302,3.68413,0.00000
1061.00,3.68492,20.074557,-0.000144,20.055073,0.9205,0.302,3.68492,0.00000
1062.00,3.68474,20.074612,-0.000140,20.055106,0.9207,0.302,3.68474,0.00000
1063.00,3.68458,20.074587,-0.000141,20.055063,0.9209,0.302,3.68458,0.00000
1064.00,3.68471,20.074658,-0.000144,20.055063,0.9212,0.302,3.68471,0.00000
1065.00,3.68400,20.074737,-0.000148,20.055111,0.9214,0.303,3.68400,0.00000
1066.00,3.68330,20.074814,-0.000149,20.055133,0.9216,0.303,3.68330,0.00000
1067.00,3.68331,20.074796,-0.000151,20.055098,0.9218,0.303,3.68331,0.00000
1068.00,3.68368,20.074822,-0.000148,20.055105,0.9220,0.303,3.68368,0.00000
1069.00,3.68390,20.074831,-0.000146,20.055097,0.9223,0.303,3.68390,0.00000
1070.00,3.68427,20.074747,-0.000147,20.055032,0.9225,0.303,3.68427,0.00000
1071.00,3.68511,20.074749,-0.000147,20.055003,0.9227,0.303,3.68511,0.00000
1072.00,3.68575,20.074757,-0.000147,20.055032,0.9229,0.303,3.68575,0.00000
1073.00,3.68538,20.074830,-0.000146,20.055084,0.9231,0.303,3.68538,0.00000
1074.00,3.68546,20.074903,-0.000146,20.055126,0.9233,0.303,3.68546,0.00000
1075.00,3.68581,20.075000,-0.000146,20.055187,0.9236,0.303,3.68581,0.00000
1076.00,3.68579,20.074982,-0.000144,20.055196,0.9237,0.303,3.68579,0.00000
1077.00,3.68516,20.075085,-0.000141,20.055281,0.9239,0.303,3.68516,0.00000
1078.00,3.68505,20.075098,-0.000141,20.055256,0.9241,0.303,3.68505,0.00000
1079.00,3.68458,20.075121,-0.000140,20.055246,0.9243,0.303,3.68458,0.00000
1080.00,3.68346,20.075110,-0.000140,20.055204,0.9244,0.303,3.68346,0.00000
@7,2.0000,4.0, 1080.02 
1081.00,3.68100,20.075106,-0.000142,20.055146,0.9246,0.303,3.68100,0.00000
1082.00,3.68117,20.075059,-0.000145,20.055061,0.9247,0.304,3.68117,0.00000
1083.00,3.68211,20.075043,-0.000146,20.055049,0.9249,0.304,3.68211,0.00000
1084.00,3.68387,20.075034,-0.000147,20.055049,0.9250,0.304,3.68387,0.00000
1085.00,3.68533,20.075054,-0.000148,20.055050,0.9251,0.304,3.68533,0.00000
1086.00,3.68755,20.075134,-0.000149,20.055131,0.9252,0.304,3.68755,0.00000
1087.00,3.68484,20.075184,-0.000147,20.055208,0.9253,0.304,3.68484,0.00000
1088.00,3.67950,20.075272,-0.000149,20.055290,0.9253,0.304,3.67950,0.00000
1089.00,3.67413,20.075239,-0.000151,20.055268,0.9253,0.304,3.67413,0.00000
1090.00,3.67051,20.075282,-0.000149,20.055294,0.9253,0.304,3.67051,0.00000
1091.00,3.66809,20.075308,-0.000146,20.055286,0.9252,0.304,3.66809,0.00000
1092.00,3.66833,20.075271,-0.000149,20.055174,0.9251,0.304,3.66833,0.00000
1093.00,3.67000,20.075206,-0.000146,20.055072,0.9251,0.304,3.67000,0.00000
1094.00,3.67068,20.075266,-0.000145,20.055117,0.9250,0.304,3.67068,0.00000
1095.00,3.66992,20.075216,-0.000148,20.055079,0.9249,0.305,3.66992,0.00000
1096.00,3.66833,20.075179,-0.000150,20.055087,0.9248,0.305,3.66833,0.00000
1097.00,3.66744,20.075209,-0.000148,20.055146,0.9248,0.305,3.66744,0.00000
1098.00,3.66687,20.075287,-0.000153,20.055161,0.9247,0.305,3.66687,0.00000
1099.00,3.66655,20.075325,-0.000153,20.055192,0.9246,0.305,3.66655,0.00000
1100.00,3.66681,20.075419,-0.000151,20.055255,0.9245,0.305,3.66681,0.00000
1101.00,3.66699,20.075495,-0.000147,20.055275,0.9244,0.305,3.66699,0.00000
1102.00,3.66733,20.075490,-0.000145,20.055258,0.9243,0.305,3.66733,0.00000
1103.00,3.66758,20.075488,-0.000142,20.055303,0.9242,0.305,3.66758,0.00000
1104.00,3.66845,20.075548,-0.000140,20.055314,0.9241,0.305,3.66845,0.00000
1105.00,3.66883,20.075489,-0.000139,20.055278,0.9240,0.305,3.66883,0.00000
1106.00,3.66974,20.075463,-0.000139,20.055225,0.9239,0.305,3.66974,0.00000
1107.00,3.67009,20.075514,-0.000139,20.055267,0.9238,0.305,3.67009,0.00000
1108.00,3.67069,20.075575,-0.000135,20.055262,0.9236,0.305,3.67069,0.00000
1109.00,3.67158,20.075525,-0.000138,20.055178,0.9235,0.305,3.67158,0.00000
1110.00,3.67225,20.075556,-0.000138,20.055177,0.9233,0.305,3.67225,0.00000
1111.00,3.67202,20.075586,-0.000136,20.055213,0.9232,0.305,3.67202,0.00000
1112.00,3.67141,20.075613,-0.000135,20.055201,0.9230,0.305,3.67141,0.00000
1113.00,3.67035,20.075586,-0.000138,20.055224,0.9228,0.305,3.67035,0.00000
1114.00,3.66973,20.075624,-0.000136,20.055237,0.9227,0.305,3.66973,0.00000
1115.00,3.66995,20.075730,-0.000136,20.055301,0.9226,0.305,3.66995,0.00000
1116.00,3.67053,20.075748,-0.000138,20.055325,0.9225,0.306,3.67053,0.00000
1117.00,3.67164,20.075720,-0.000139,20.055257,0.9224,0.306,3.67164,0.00000
1118.00,3.67347,20.075651,-0.000141,20.055116,0.9223,0.306,3.67347,0.00000
1119.00,3.67428,20.075601,-0.000140,20.055091,0.9222,0.306,3.67428,0.00000
1120.00,3.67397,20.075530,-0.000139,20.055030,0.9222,0.306,3.67397,0.00000
1121.00,3.67456,20.075487,-0.000139,20.054952,0.9222,0.306,3.67456,0.00000
1122.00,3.67424,20.075548,-0.000140,20.054997,0.9221,0.306,3.67424,0.00000
1123.00,3.67350,20.075664,-0.000137,20.055080,0.9221,0.306,3.67350,0.00000
1124.00,3.67324,20.075729,-0.000137,20.055068,0.9220,0.306,3.67324,0.00000
1125.00,3.67354,20.075793,-0.000141,20.055071,0.9220,0.306,3.67354,0.00000
1126.00,3.67356,20.075887,-0.000143,20.055119,0.9219,0.306,3.67356,0.00000
1127.00,3.67363,20.075937,-0.000144,20.055124,0.9218,0.306,3.67363,0.00000
1128.00,3.67429,20.075901,-0.000145,20.055060,0.9217,0.306,3.67429,0.00000
1129.00,3.67631,20.075932,-0.000145,20.055101,0.9217,0.306,3.67631,0.00000
1130.00,3.67769,20.075984,-0.000144,20.055139,0.9217,0.306,3.67769,0.00000
1131.00,3.67823,20.076017,-0.000144,20.055127,0.9217,0.306,3.67823,0.00000
1132.00,3.67883,20.075996,-0.000144,20.055147,0.9217,0.306,3.67883,0.00000
1133.00,3.67890,20.076021,-0.000148,20.055185,0.9217,0.307,3.67890,0.00000
1134.00,3.67738,20.075980,-0.000148,20.055139,0.9217,0.307,3.67738,0.00000
1135.00,3.67691,20.075922,-0.000149,20.055059,0.9217,0.307,3.67691,0.00000
1136.00,3.67741,20.075945,-0.000148,20.055070,0.9218,0.307,3.67741,0.00000
1137.00,3.67848,20.075952,-0.000150,20.055048,0.9219,0.307,3.67848,0.00000
1138.00,3.67832,20.075980,-0.000149,20.055012,0.9219,0.307,3.67832,0.00000
1139.00,3.67910,20.076008,-0.000152,20.054991,0.9220,0.307,3.67910,0.00000
1140.00,3.67946,20.076054,-0.000153,20.055018,0.9221,0.307,3.67946,0.00000
1141.00,3.67929,20.076048,-0.000157,20.054999,0.9222,0.307,3.67929,0.00000
1142.00,3.67861,20.076121,-0.000157,20.055009,0.9223,0.308,3.67861,0.00000
1143.00,3.67857,20.076170,-0.000160,20.055108,0.9224,0.308,3.67857,0.00000
1144.00,3.67809,20.076318,-0.000157,20.055225,0.9225,0.308,3.67809,0.00000
1145.00,3.67890,20.076390,-0.000158,20.055269,0.9226,0.308,3.67890,0.00000
1146.00,3.67875,20.076425,-0.000157,20.055238,0.9227,0.308,3.67875,0.00000
1147.00,3.67867,20.076423,-0.000153,20.055219,0.9228,0.308,3.67867,0.00000
1148.00,3.67933,20.076448,-0.000152,20.055210,0.9230,0.308,3.67933,0.00000
1149.00,3.67983,20.076455,-0.000154,20.055223,0.9231,0.308,3.67983,0.00000
1150.00,3.67977,20.076459,-0.000149,20.055226,0.9232,0.308,3.67977,0.00000
1151.00,3.68132,20.076435,-0.000148,20.055214,0.9234,0.308,3.68132,0.00000
1152.00,3.68251,20.076515,-0.000151,20.055267,0.9235,0.308,3.68251,0.00000
1153.00,3.68220,20.076556,-0.000149,20.055269,0.9236,0.308,3.68220,0.00000
1154.00,3.68161,20.076513,-0.000150,20.055239,0.9237,0.308,3.68161,0.00000
1155.00,3.68122,20.076502,-0.000154,20.055236,0.9239,0.309,3.68122,0.00000
1156.00,3.68107,20.076522,-0.000155,20.055273,0.9240,0.309,3.68107,0.00000
1157.00,3.68127,20.076475,-0.000152,20.055250,0.9241,0.309,3.68127,0.00000
1158.00,3.68237,20.076454,-0.000153,20.055223,0.9241,0.309,3.68237,0.00000
1159.00,3.68328,20.076497,-0.000152,20.055218,0.9242,0.309,3.68328,0.00000
1160.00,3.68338,20.076532,-0.000149,20.055212,0.9243,0.309,3.68338,0.00000
1161.00,3.68251,20.076573,-0.000147,20.055278,0.9244,0.309,3.68251,0.00000
1162.00,3.68193,20.076670,-0.000149,20.055299,0.9244,0.309,3.68193,0.00000
1163.00,3.68191,20.076752,-0.000151,20.055312,0.9245,0.309,3.68191,0.00000
1164.00,3.68208,20.076768,-0.000149,20.055313,0.9245,0.309,3.68208,0.00000
1165.00,3.68254,20.076752,-0.000152,20.055235,0.9245,0.309,3.68254,0.00000
1166.00,3.68316,20.076780,-0.000152,20.055158,0.9245,0.309,3.68316,0.00000
1167.00,3.68347,20.076780,-0.000153,20.055135,0.9245,0.309,3.68347,0.00000
1168.00,3.68361,20.076755,-0.000150,20.055131,0.9245,0.309,3.68361,0.00000
1169.00,3.68387,20.076753,-0.000149,20.055083,0.9244,0.309,3.68387,0.00000
1170.00,3.68390,20.076829,-0.000148,20.055184,0.9244,0.309,3.68390,0.00000
1171.00,3.68368,20.076923,-0.000147,20.055240,0.9244,0.309,3.68368,0.00000
1172.00,3.68418,20.076874,-0.000145,20.055213,0.9243,0.309,3.68418,0.00000
1173.00,3.68393,20.076916,-0.000147,20.055203,0.9242,0.310,3.68393,0.00000
1174.00,3.68324,20.076945,-0.000151,20.055212,0.9242,0.310,3.68324,0.00000
1175.00,3.68295,20.076994,-0.000152,20.055186,0.9241,0.310,3.68295,0.00000
1176.00,3.68289,20.076984,-0.000154,20.055212,0.9240,0.310,3.68289,0.00000
1177.00,3.68234,20.077012,-0.000156,20.055202,0.9240,0.310,3.68234,0.00000
1178.00,3.68254,20.077051,-0.000155,20.055255,0.9239,0.310,3.68254,0.00000
1179.00,3.68295,20.077116,-0.000154,20.055304,0.9239,0.310,3.68295,0.00000
1180.00,3.68297,20.077085,-0.000150,20.055304,0.9238,0.310,3.68297,0.00000
1181.00,3.68263,20.077036,-0.000149,20.055262,0.9238,0.310,3.68263,0.00000
1182.00,3.68288,20.077140,-0.000145,20.055311,0.9237,0.310,3.68288,0.00000
1183.00,3.68230,20.077110,-0.000144,20.055222,0.9237,0.310,3.68230,0.00000
1184.00,3.68217,20.077089,-0.000143,20.055145,0.9237,0.310,3.68217,0.00000
1185.00,3.68172,20.077119,-0.000145,20.055146,0.9237,0.310,3.68172,0.00000
1186.00,3.68187,20.077167,-0.000146,20.055119,0.9237,0.311,3.68187,0.00000
1187.00,3.68213,20.077141,-0.000152,20.055068,0.9237,0.311,3.68213,0.00000
1188.00,3.68350,20.077225,-0.000152,20.055101,0.9238,0.311,3.68350,0.00000
1189.00,3.68380,20.077239,-0.000152,20.055146,0.9238,0.311,3.68380,0.00000
1190.00,3.68442,20.077230,-0.000150,20.055138,0.9239,0.311,3.68442,0.00000
1191.00,3.68571,20.077264,-0.000148,20.055142,0.9240,0.311,3.68571,0.00000
1192.00,3.68548,20.077229,-0.000146,20.055149,0.9241,0.311,3.68548,0.00000
1193.00,3.68538,20.077151,-0.000145,20.055104,0.9242,0.311,3.68538,0.00000
1194.00,3.68552,20.077283,-0.000143,20.055152,0.9243,0.311,3.68552,0.00000
1195.00,3.68553,20.077315,-0.000144,20.055128,0.9244,0.311,3.68553,0.00000
1196.00,3.68431,20.077358,-0.000143,20.055153,0.9246,0.311,3.68431,0.00000
1197.00,3.68505,20.077441,-0.000141,20.055185,0.9247,0.311,3.68505,0.00000
1198.00,3.68469,20.077476,-0.000141,20.055228,0.9248,0.311,3.68469,0.00000
1199.00,3.68441,20.077354,-0.000141,20.055135,0.9249,0.311,3.68441,0.00000
1200.00,3.68460,20.077461,-0.000144,20.055217,0.9251,0.312,3.68460,0.00000
1201.00,3.68442,20.077403,-0.000147,20.055140,0.9252,0.312,3.68442,0.00000
1202.00,3.68307,20.077461,-0.000150,20.055120,0.9254,0.312,3.68307,0.00000
1203.00,3.68171,20.077543,-0.000149,20.055120,0.9255,0.312,3.68171,0.00000
1204.00,3.68174,20.077603,-0.000150,20.055116,0.9257,0.312,3.68174,0.00000
1205.00,3.68179,20.077555,-0.000147,20.055060,0.9258,0.312,3.68179,0.00000
1206.00,3.68187,20.077612,-0.000142,20.055128,0.9259,0.312,3.68187,0.00000
1207.00,3.68194,20.077582,-0.000137,20.055084,0.9261,0.312,3.68194,0.00000
1208.00,3.68170,20.077579,-0.000136,20.055121,0.9262,0.312,3.68170,0.00000
1209.00,3.68147,20.077546,-0.000138,20.055117,0.9264,0.312,3.68147,0.00000
1210.00,3.68136,20.077542,-0.000139,20.055072,0.9265,0.312,3.68136,0.00000
1211.00,3.68174,20.077547,-0.000140,20.055013,0.9267,0.312,3.68174,0.00000
1212.00,3.68264,20.077538,-0.000140,20.054994,0.9269,0.312,3.68264,0.00000
1213.00,3.68426,20.077542,-0.000141,20.054935,0.9270,0.312,3.68426,0.00000
1214.00,3.68447,20.077552,-0.000136,20.054917,0.9272,0.312,3.68447,0.00000
1215.00,3.68414,20.077566,-0.000135,20.054925,0.9273,0.312,3.68414,0.00000
1216.00,3.68417,20.077660,-0.000135,20.054985,0.9274,0.312,3.68417,0.00000
1217.00,3.68425,20.077701,-0.000135,20.055024,0.9275,0.312,3.68425,0.00000
1218.00,3.68380,20.077700,-0.000137,20.055039,0.9277,0.312,3.68380,0.00000
1219.00,3.68371,20.077806,-0.000139,20.055147,0.9278,0.313,3.68371,0.00000
1220.00,3.68468,20.077823,-0.000138,20.055208,0.9279,0.313,3.68468,0.00000
1221.00,3.68491,20.077754,-0.000139,20.055185,0.9280,0.313,3.68491,0.00000
1222.00,3.68390,20.077727,-0.000140,20.055152,0.9282,0.313,3.68390,0.00000
1223.00,3.68336,20.077815,-0.000139,20.055181,0.9283,0.313,3.68336,0.00000
1224.00,3.68266,20.077810,-0.000142,20.055139,0.9284,0.313,3.68266,0.00000
1225.00,3.68128,20.077798,-0.000144,20.055025,0.9286,0.313,3.68128,0.00000
1226.00,3.68060,20.077812,-0.000143,20.054973,0.9287,0.313,3.68060,0.00000
1227.00,3.68123,20.077897,-0.000145,20.055014,0.9288,0.313,3.68123,0.00000
1228.00,3.68114,20.077846,-0.000145,20.054988,0.9289,0.313,3.68114,0.00000
1229.00,3.68120,20.077843,-0.000144,20.054917,0.9290,0.313,3.68120,0.00000
1230.00,3.68133,20.077898,-0.000148,20.055000,0.9291,0.314,3.68133,0.00000
1231.00,3.68196,20.078039,-0.000150,20.055087,0.9292,0.314,3.68196,0.00000
1232.00,3.68214,20.078117,-0.000150,20.055145,0.9293,0.314,3.68214,0.00000
1233.00,3.68250,20.078228,-0.000150,20.055227,0.9294,0.314,3.68250,0.00000
1234.00,3.68358,20.078240,-0.000149,20.055269,0.9295,0.314,3.68358,0.00000
1235.00,3.68434,20.078281,-0.000144,20.055227,0.9296,0.314,3.68434,0.00000
1236.00,3.68382,20.078254,-0.000141,20.055214,0.9296,0.314,3.68382,0.00000
1237.00,3.68388,20.078252,-0.000142,20.055235,0.9297,0.314,3.68388,0.00000
1238.00,3.68440,20.078244,-0.000145,20.055155,0.9297,0.314,3.68440,0.00000
1239.00,3.68423,20.078323,-0.000145,20.055201,0.9298,0.314,3.68423,0.00000
1240.00,3.68347,20.078355,-0.000147,20.055255,0.9299,0.314,3.68347,0.00000
1241.00,3.68377,20.078403,-0.000147,20.055275,0.9300,0.314,3.68377,0.00000
1242.00,3.68295,20.078469,-0.000148,20.055285,0.9301,0.315,3.68295,0.00000
1243.00,3.68246,20.078466,-0.000148,20.055293,0.9302,0.315,3.68246,0.00000
1244.00,3.68146,20.078503,-0.000144,20.055323,0.9303,0.314,3.68146,0.00000
1245.00,3.68103,20.078498,-0.000140,20.055309,0.9304,0.314,3.68103,0.00000
1246.00,3.68043,20.078504,-0.000140,20.055302,0.9305,0.314,3.68043,0.00000
1247.00,3.68082,20.078459,-0.000138,20.055279,0.9306,0.314,3.68082,0.00000
1248.00,3.68043,20.078463,-0.000138,20.055267,0.9307,0.314,3.68043,0.00000
1249.00,3.68103,20.078431,-0.000141,20.055220,0.9307,0.314,3.68103,0.00000
1250.00,3.68042,20.078504,-0.000144,20.055251,0.9309,0.315,3.68042,0.00000
1251.00,3.68044,20.078481,-0.000144,20.055248,0.9310,0.315,3.68044,0.00000
1252.00,3.67967,20.078524,-0.000143,20.055216,0.9311,0.315,3.67967,0.00000
1253.00,3.67974,20.078565,-0.000142,20.055226,0.9311,0.315,3.67974,0.00000
1254.00,3.67938,20.078578,-0.000140,20.055239,0.9312,0.315,3.67938,0.00000
1255.00,3.68130,20.078588,-0.000140,20.055245,0.9313,0.315,3.68130,0.00000
1256.00,3.68216,20.078600,-0.000139,20.055197,0.9314,0.315,3.68216,0.00000
1257.00,3.68320,20.078592,-0.000139,20.055175,0.9315,0.315,3.68320,0.00000
1258.00,3.68418,20.078624,-0.000136,20.055181,0.9316,0.315,3.68418,0.00000
1259.00,3.68439,20.078650,-0.000139,20.055123,0.9317,0.315,3.68439,0.00000
1260.00,3.68350,20.078638,-0.000135,20.055036,0.9317,0.315,3.68350,0.00000
@8,2.0000,4.0, 1260.001 
1261.00,3.68263,20.078646,-0.000135,20.055031,0.9318,0.315,3.68263,0.00000
1262.00,3.68183,20.078646,-0.000137,20.054992,0.9319,0.315,3.68183,0.00000
1263.00,3.68127,20.078702,-0.000140,20.055030,0.9320,0.315,3.68127,0.00000
1264.00,3.68333,20.078749,-0.000140,20.055039,0.9321,0.315,3.68333,0.00000
1265.00,3.68526,20.078813,-0.000144,20.055116,0.9322,0.316,3.68526,0.00000
1266.00,3.68752,20.078868,-0.000147,20.055183,0.9323,0.316,3.68752,0.00000
1267.00,3.68644,20.078927,-0.000148,20.055264,0.9323,0.316,3.68644,0.00000
1268.00,3.68388,20.078863,-0.000147,20.055188,0.9324,0.316,3.68388,0.00000
1269.00,3.67981,20.078925,-0.000147,20.055287,0.9325,0.316,3.67981,0.00000
1270.00,3.67647,20.078902,-0.000152,20.055240,0.9325,0.316,3.67647,0.00000
1271.00,3.67323,20.078868,-0.000154,20.055113,0.9326,0.317,3.67323,0.00000
1272.00,3.67390,20.078860,-0.000152,20.055058,0.9327,0.317,3.67390,0.00000
1273.00,3.67543,20.078969,-0.000150,20.055075,0.9327,0.317,3.67543,0.00000
1274.00,3.67665,20.078933,-0.000150,20.055003,0.9327,0.317,3.67665,0.00000
1275.00,3.67623,20.079050,-0.000146,20.055090,0.9328,0.317,3.67623,0.00000
1276.00,3.67555,20.079087,-0.000138,20.055159,0.9328,0.317,3.67555,0.00000
1277.00,3.67433,20.079096,-0.000136,20.055157,0.9329,0.317,3.67433,0.00000
1278.00,3.67322,20.079109,-0.000137,20.055219,0.9330,0.317,3.67322,0.00000
1279.00,3.67187,20.079082,-0.000136,20.055152,0.9330,0.317,3.67187,0.00000
1280.00,3.67152,20.079068,-0.000135,20.055138,0.9331,0.317,3.67152,0.00000
1281.00,3.67110,20.079147,-0.000137,20.055171,0.9332,0.317,3.67110,0.00000
1282.00,3.67105,20.079191,-0.000140,20.055197,0.9333,0.317,3.67105,0.00000
1283.00,3.67105,20.079139,-0.000140,20.055163,0.9334,0.317,3.67105,0.00000
1284.00,3.67070,20.079221,-0.000139,20.055207,0.9335,0.317,3.67070,0.00000
1285.00,3.67051,20.079145,-0.000137,20.055160,0.9336,0.317,3.67051,0.00000
1286.00,3.67087,20.079128,-0.000138,20.055185,0.9336,0.317,3.67087,0.00000
1287.00,3.67190,20.079103,-0.000135,20.055176,0.9337,0.317,3.67190,0.00000
1288.00,3.67187,20.079181,-0.000134,20.055207,0.9338,0.317,3.67187,0.00000
1289.00,3.67262,20.079164,-0.000134,20.055219,0.9339,0.317,3.67262,0.00000
1290.00,3.67329,20.079233,-0.000137,20.055222,0.9340,0.317,3.67329,0.00000
1291.00,3.67296,20.079274,-0.000135,20.055177,0.9341,0.317,3.67296,0.00000
1292.00,3.67136,20.079292,-0.000136,20.055106,0.9342,0.317,3.67136,0.00000
1293.00,3.67096,20.079273,-0.000134,20.055064,0.9343,0.317,3.67096,0.00000
1294.00,3.67058,20.079344,-0.000135,20.055066,0.9343,0.317,3.67058,0.00000
1295.00,3.67003,20.079345,-0.000133,20.055034,0.9344,0.317,3.67003,0.00000
1296.00,3.66978,20.079307,-0.000135,20.055016,0.9345,0.317,3.66978,0.00000
1297.00,3.66956,20.079367,-0.000134,20.055095,0.9346,0.317,3.66956,0.00000
1298.00,3.66910,20.079407,-0.000134,20.055120,0.9346,0.317,3.66910,0.00000
1299.00,3.66878,20.079461,-0.000135,20.055173,0.9348,0.317,3.66878,0.00000
1300.00,3.66935,20.079487,-0.000135,20.055216,0.9349,0.317,3.66935,0.00000
1301.00,3.67004,20.079563,-0.000133,20.055274,0.9350,0.317,3.67004,0.00000
1302.00,3.67109,20.079540,-0.000136,20.055283,0.9351,0.318,3.67109,0.00000
1303.00,3.67290,20.079517,-0.000137,20.055275,0.9352,0.318,3.67290,0.00000
1304.00,3.67444,20.079460,-0.000139,20.055266,0.9353,0.318,3.67444,0.00000
1305.00,3.67564,20.079445,-0.000144,20.055210,0.9354,0.318,3.67564,0.00000
1306.00,3.67585,20.079463,-0.000145,20.055246,0.9355,0.318,3.67585,0.00000
1307.00,3.67619,20.079558,-0.000145,20.055302,0.9356,0.318,3.67619,0.00000
1308.00,3.67607,20.079597,-0.000142,20.055276,0.9357,0.318,3.67607,0.00000
1309.00,3.67674,20.079583,-0.000137,20.055193,0.9358,0.318,3.67674,0.00000
1310.00,3.67660,20.079621,-0.000134,20.055207,0.9360,0.318,3.67660,0.00000
1311.00,3.67697,20.079589,-0.000133,20.055130,0.9361,0.318,3.67697,0.00000
1312.00,3.67804,20.079611,-0.000133,20.055099,0.9362,0.318,3.67804,0.00000
1313.00,3.67804,20.079616,-0.000137,20.055092,0.9363,0.318,3.67804,0.00000
1314.00,3.67687,20.079604,-0.000140,20.055122,0.9364,0.318,3.67687,0.00000
1315.00,3.67535,20.079663,-0.000138,20.055172,0.9365,0.318,3.67535,0.00000
1316.00,3.67489,20.079759,-0.000141,20.055253,0.9366,0.319,3.67489,0.00000
1317.00,3.67372,20.079764,-0.000140,20.055251,0.9367,0.319,3.67372,0.00000
1318.00,3.67340,20.079772,-0.000139,20.055253,0.9368,0.319,3.67340,0.00000
1319.00,3.67337,20.079897,-0.000140,20.055301,0.9369,0.319,3.67337,0.00000
1320.00,3.67449,20.079941,-0.000141,20.055343,0.9370,0.319,3.67449,0.00000
1321.00,3.67621,20.080010,-0.000136,20.055333,0.9372,0.319,3.67621,0.00000
1322.00,3.67722,20.080030,-0.000137,20.055344,0.9373,0.319,3.67722,0.00000
1323.00,3.67845,20.080116,-0.000138,20.055399,0.9375,0.319,3.67845,0.00000
1324.00,3.67928,20.080120,-0.000138,20.055368,0.9376,0.319,3.67928,0.00000
1325.00,3.68037,20.080143,-0.000138,20.055320,0.9377,0.319,3.68037,0.00000
1326.00,3.68074,20.080054,-0.000142,20.055266,0.9378,0.319,3.68074,0.00000
1327.00,3.68031,20.080037,-0.000140,20.055235,0.9379,0.319,3.68031,0.00000
1328.00,3.68003,20.080045,-0.000141,20.055229,0.9381,0.319,3.68003,0.00000
1329.00,3.68016,20.080077,-0.000140,20.055250,0.9382,0.320,3.68016,0.00000
1330.00,3.68024,20.080003,-0.000139,20.055235,0.9383,0.320,3.68024,0.00000
1331.00,3.67959,20.080027,-0.000136,20.055198,0.9385,0.319,3.67959,0.00000
1332.00,3.67959,20.080081,-0.000134,20.055200,0.9386,0.319,3.67959,0.00000
1333.00,3.67949,20.080037,-0.000129,20.055146,0.9387,0.319,3.67949,0.00000
1334.00,3.67932,20.080054,-0.000130,20.055167,0.9388,0.319,3.67932,0.00000
1335.00,3.67834,20.080106,-0.000132,20.055181,0.9390,0.319,3.67834,0.00000
1336.00,3.67726,20.080161,-0.000134,20.055222,0.9391,0.319,3.67726,0.00000
1337.00,3.67749,20.080171,-0.000136,20.055224,0.9392,0.320,3.67749,0.00000
1338.00,3.67788,20.080277,-0.000137,20.055321,0.9393,0.320,3.67788,0.00000
1339.00,3.67764,20.080237,-0.000136,20.055294,0.9394,0.320,3.67764,0.00000
1340.00,3.67737,20.080243,-0.000136,20.055259,0.9395,0.320,3.67737,0.00000
1341.00,3.67793,20.080271,-0.000136,20.055275,0.9396,0.320,3.67793,0.00000
1342.00,3.67868,20.080264,-0.000137,20.055249,0.9397,0.320,3.67868,0.00000
1343.00,3.67869,20.080228,-0.000140,20.055136,0.9398,0.320,3.67869,0.00000
1344.00,3.67873,20.080317,-0.000140,20.055124,0.9399,0.320,3.67873,0.00000
1345.00,3.67958,20.080436,-0.000142,20.055182,0.9400,0.320,3.67958,0.00000
1346.00,3.67935,20.080407,-0.000140,20.055130,0.9402,0.320,3.67935,0.00000
1347.00,3.67891,20.080398,-0.000140,20.055059,0.9403,0.320,3.67891,0.00000
1348.00,3.67856,20.080400,-0.000138,20.055060,0.9404,0.320,3.67856,0.00000
1349.00,3.67919,20.080381,-0.000138,20.055078,0.9405,0.320,3.67919,0.00000
1350.00,3.67950,20.080265,-0.000137,20.054935,0.9407,0.320,3.67950,0.00000
1351.00,3.67992,20.080313,-0.000142,20.055037,0.9408,0.321,3.67992,0.00000
1352.00,3.67940,20.080291,-0.000146,20.055087,0.9408,0.321,3.67940,0.00000
1353.00,3.67942,20.080292,-0.000148,20.055107,0.9409,0.321,3.67942,0.00000
1354.00,3.67887,20.080317,-0.000150,20.055090,0.9409,0.321,3.67887,0.00000
1355.00,3.67830,20.080392,-0.000149,20.055186,0.9410,0.321,3.67830,0.00000
1356.00,3.67812,20.080420,-0.000146,20.055103,0.9411,0.321,3.67812,0.00000
1357.00,3.67798,20.080497,-0.000143,20.055119,0.9412,0.321,3.67798,0.00000
1358.00,3.67772,20.080577,-0.000142,20.055132,0.9413,0.321,3.67772,0.00000
1359.00,3.67856,20.080611,-0.000140,20.055146,0.9414,0.321,3.67856,0.00000
1360.00,3.67792,20.080723,-0.000143,20.055237,0.9414,0.321,3.67792,0.00000
1361.00,3.67733,20.080783,-0.000144,20.055250,0.9415,0.321,3.67733,0.00000
1362.00,3.67754,20.080833,-0.000145,20.055274,0.9416,0.322,3.67754,0.00000
1363.00,3.67804,20.080829,-0.000148,20.055289,0.9417,0.322,3.67804,0.00000
1364.00,3.67896,20.080821,-0.000149,20.055252,0.9418,0.322,3.67896,0.00000
1365.00,3.68086,20.080726,-0.000147,20.055122,0.9419,0.322,3.68086,0.00000
1366.00,3.68265,20.080721,-0.000147,20.055117,0.9420,0.322,3.68265,0.00000
1367.00,3.68414,20.080762,-0.000146,20.055135,0.9421,0.322,3.68414,0.00000
1368.00,3.68497,20.080870,-0.000144,20.055159,0.9422,0.322,3.68497,0.00000
1369.00,3.68381,20.080850,-0.000144,20.055119,0.9423,0.322,3.68381,0.00000
1370.00,3.68319,20.080951,-0.000144,20.055174,0.9424,0.322,3.68319,0.00000
1371.00,3.68214,20.080981,-0.000147,20.055184,0.9425,0.322,3.68214,0.00000
1372.00,3.68087,20.080966,-0.000149,20.055157,0.9427,0.323,3.68087,0.00000
1373.00,3.68042,20.080885,-0.000148,20.055089,0.9428,0.323,3.68042,0.00000
1374.00,3.68021,20.080995,-0.000149,20.055130,0.9429,0.323,3.68021,0.00000
1375.00,3.68044,20.080915,-0.000150,20.055057,0.9431,0.323,3.68044,0.00000
1376.00,3.68125,20.080953,-0.000148,20.055035,0.9432,0.323,3.68125,0.00000
1377.00,3.68134,20.080998,-0.000148,20.055007,0.9434,0.323,3.68134,0.00000
1378.00,3.68077,20.081046,-0.000147,20.055014,0.9435,0.323,3.68077,0.00000
1379.00,3.68099,20.080989,-0.000146,20.055013,0.9437,0.323,3.68099,0.00000
1380.00,3.68088,20.081067,-0.000144,20.055025,0.9438,0.323,3.68088,0.00000
1381.00,3.68053,20.080994,-0.000143,20.054958,0.9440,0.323,3.68053,0.00000
1382.00,3.68073,20.080941,-0.000140,20.054931,0.9441,0.323,3.68073,0.00000
1383.00,3.68062,20.080931,-0.000140,20.054958,0.9443,0.323,3.68062,0.00000
1384.00,3.68075,20.080962,-0.000140,20.054938,0.9444,0.323,3.68075,0.00000
1385.00,3.68071,20.081024,-0.000140,20.054997,0.9446,0.323,3.68071,0.00000
1386.00,3.68033,20.081079,-0.000143,20.055047,0.9447,0.323,3.68033,0.00000
1387.00,3.68003,20.081207,-0.000142,20.055092,0.9448,0.323,3.68003,0.00000
1388.00,3.68032,20.081221,-0.000144,20.055012,0.9450,0.323,3.68032,0.00000
1389.00,3.68014,20.081317,-0.000143,20.055062,0.9451,0.323,3.68014,0.00000
1390.00,3.67954,20.081285,-0.000141,20.055032,0.9452,0.323,3.67954,0.00000
1391.00,3.67944,20.081296,-0.000137,20.054986,0.9453,0.323,3.67944,0.00000
1392.00,3.67958,20.081287,-0.000141,20.054996,0.9455,0.323,3.67958,0.00000
1393.00,3.67935,20.081395,-0.000143,20.055079,0.9456,0.324,3.67935,0.00000
1394.00,3.67874,20.081414,-0.000142,20.055051,0.9457,0.324,3.67874,0.00000
1395.00,3.67868,20.081427,-0.000142,20.055019,0.9458,0.324,3.67868,0.00000
1396.00,3.67846,20.081418,-0.000140,20.055008,0.9460,0.324,3.67846,0.00000
1397.00,3.67807,20.081384,-0.000136,20.054975,0.9461,0.324,3.67807,0.00000
1398.00,3.67808,20.081376,-0.000130,20.054982,0.9462,0.323,3.67808,0.00000
1399.00,3.67790,20.081355,-0.000130,20.055000,0.9464,0.323,3.67790,0.00000
1400.00,3.67827,20.081381,-0.000134,20.055032,0.9465,0.323,3.67827,0.00000
1401.00,3.67877,20.081436,-0.000139,20.055088,0.9466,0.324,3.67877,0.00000
1402.00,3.67911,20.081523,-0.000145,20.055130,0.9467,0.324,3.67911,0.00000
1403.00,3.67939,20.081551,-0.000151,20.055116,0.9469,0.324,3.67939,0.00000
1404.00,3.68052,20.081594,-0.000153,20.055154,0.9470,0.324,3.68052,0.00000
1405.00,3.68049,20.081661,-0.000152,20.055215,0.9471,0.324,3.68049,0.00000
1406.00,3.68036,20.081714,-0.000153,20.055209,0.9472,0.325,3.68036,0.00000
1407.00,3.68048,20.081756,-0.000152,20.055210,0.9473,0.325,3.68048,0.00000
1408.00,3.68024,20.081748,-0.000151,20.055194,0.9475,0.325,3.68024,0.00000
1409.00,3.67953,20.081735,-0.000151,20.055124,0.9476,0.325,3.67953,0.00000
1410.00,3.67906,20.081746,-0.000151,20.055080,0.9477,0.325,3.67906,0.00000
1411.00,3.67930,20.081753,-0.000148,20.055091,0.9478,0.325,3.67930,0.00000
1412.00,3.67954,20.081745,-0.000150,20.055094,0.9479,0.325,3.67954,0.00000
1413.00,3.67926,20.081758,-0.000148,20.055124,0.9480,0.325,3.67926,0.00000
1414.00,3.67888,20.081753,-0.000146,20.055120,0.9482,0.325,3.67888,0.00000
1415.00,3.67903,20.081726,-0.000146,20.055097,0.9483,0.325,3.67903,0.00000
1416.00,3.67889,20.081774,-0.000143,20.055159,0.9485,0.325,3.67889,0.00000
1417.00,3.67794,20.081781,-0.000141,20.055160,0.9487,0.325,3.67794,0.00000
1418.00,3.67916,20.081808,-0.000144,20.055140,0.9489,0.325,3.67916,0.00000
1419.00,3.68032,20.081837,-0.000148,20.055156,0.9490,0.325,3.68032,0.00000
1420.00,3.68077,20.081892,-0.000149,20.055252,0.9492,0.325,3.68077,0.00000
1421.00,3.68066,20.081863,-0.000154,20.055216,0.9494,0.326,3.68066,0.00000
1422.00,3.68163,20.081824,-0.000155,20.055182,0.9495,0.326,3.68163,0.00000
1423.00,3.68073,20.081849,-0.000153,20.055163,0.9497,0.326,3.68073,0.00000
1424.00,3.68092,20.081851,-0.000151,20.055112,0.9498,0.326,3.68092,0.00000
1425.00,3.68060,20.081827,-0.000149,20.054992,0.9499,0.326,3.68060,0.00000
1426.00,3.68079,20.081769,-0.000147,20.054914,0.9501,0.326,3.68079,0.00000
1427.00,3.68059,20.081854,-0.000146,20.054965,0.9502,0.326,3.68059,0.00000
1428.00,3.68056,20.081901,-0.000146,20.054991,0.9503,0.326,3.68056,0.00000
1429.00,3.67909,20.081988,-0.000146,20.055069,0.9505,0.326,3.67909,0.00000
1430.00,3.67921,20.082018,-0.000147,20.055089,0.9506,0.326,3.67921,0.00000
1431.00,3.67939,20.082163,-0.000144,20.055155,0.9508,0.326,3.67939,0.00000
1432.00,3.67909,20.082123,-0.000145,20.055113,0.9510,0.326,3.67909,0.00000
1433.00,3.67944,20.082118,-0.000144,20.055141,0.9511,0.326,3.67944,0.00000
1434.00,3.68070,20.082086,-0.000143,20.055118,0.9513,0.326,3.68070,0.00000
1435.00,3.68136,20.082137,-0.000142,20.055137,0.9514,0.326,3.68136,0.00000
1436.00,3.68093,20.082092,-0.000144,20.055139,0.9515,0.326,3.68093,0.00000
1437.00,3.68164,20.082147,-0.000143,20.055182,0.9517,0.326,3.68164,0.00000
1438.00,3.68105,20.082147,-0.000141,20.055143,0.9519,0.326,3.68105,0.00000
1439.00,3.68033,20.082183,-0.000143,20.055127,0.9520,0.326,3.68033,0.00000
1440.00,3.67946,20.082188,-0.000146,20.055131,0.9522,0.326,3.67946,0.00000
1441.00,3.67905,20.082209,-0.000146,20.055158,0.9523,0.326,3.67905,0.00000
@9,2.0000,4.0, 1440.04500000001 
1442.00,3.67851,20.082256,-0.000146,20.055122,0.9525,0.326,3.67851,0.00000
1443.00,3.67961,20.082352,-0.000147,20.055172,0.9526,0.327,3.67961,0.00000
1444.00,3.68213,20.082420,-0.000144,20.055208,0.9527,0.327,3.68213,0.00000
1445.00,3.68511,20.082437,-0.000140,20.055172,0.9528,0.326,3.68511,0.00000
1446.00,3.68791,20.082416,-0.000141,20.055079,0.9529,0.327,3.68791,0.00000
1447.00,3.68981,20.082378,-0.000143,20.055029,0.9530,0.327,3.68981,0.00000
1448.00,3.68862,20.082332,-0.000146,20.055006,0.9530,0.327,3.68862,0.00000
1449.00,3.68523,20.082241,-0.000144,20.054931,0.9531,0.327,3.68523,0.00000
1450.00,3.68173,20.082183,-0.000147,20.054926,0.9531,0.327,3.68173,0.00000
1451.00,3.67920,20.082203,-0.000146,20.054931,0.9531,0.327,3.67920,0.00000
1452.00,3.67753,20.082208,-0.000143,20.054913,0.9531,0.327,3.67753,0.00000
1453.00,3.67840,20.082238,-0.000143,20.054919,0.9531,0.327,3.67840,0.00000
1454.00,3.67939,20.082348,-0.000142,20.055010,0.9531,0.327,3.67939,0.00000
1455.00,3.67949,20.082423,-0.000146,20.055046,0.9531,0.327,3.67949,0.00000
1456.00,3.67943,20.082447,-0.000146,20.055079,0.9531,0.327,3.67943,0.00000
1457.00,3.67747,20.082609,-0.000144,20.055233,0.9531,0.327,3.67747,0.00000
1458.00,3.67567,20.082635,-0.000139,20.055208,0.9531,0.327,3.67567,0.00000
1459.00,3.67429,20.082658,-0.000139,20.055183,0.9531,0.327,3.67429,0.00000
1460.00,3.67359,20.082693,-0.000137,20.055144,0.9530,0.327,3.67359,0.00000
1461.00,3.67230,20.082826,-0.000136,20.055197,0.9529,0.327,3.67230,0.00000
1462.00,3.67197,20.082796,-0.000139,20.055140,0.9528,0.327,3.67197,0.00000
1463.00,3.67158,20.082821,-0.000141,20.055157,0.9528,0.327,3.67158,0.00000
1464.00,3.67176,20.082864,-0.000145,20.055166,0.9527,0.328,3.67176,0.00000
1465.00,3.67229,20.082853,-0.000144,20.055164,0.9526,0.328,3.67229,0.00000
1466.00,3.67307,20.082826,-0.000143,20.055160,0.9526,0.328,3.67307,0.00000
1467.00,3.67454,20.082821,-0.000143,20.055127,0.9525,0.328,3.67454,0.00000
1468.00,3.67577,20.082761,-0.000144,20.055025,0.9524,0.328,3.67577,0.00000
1469.00,3.67625,20.082752,-0.000143,20.055032,0.9523,0.328,3.67625,0.00000
1470.00,3.67566,20.082711,-0.000139,20.055006,0.9522,0.328,3.67566,0.00000
1471.00,3.67549,20.082752,-0.000139,20.055011,0.9521,0.328,3.67549,0.00000
1472.00,3.67505,20.082715,-0.000142,20.055016,0.9520,0.328,3.67505,0.00000
1473.00,3.67416,20.082818,-0.000145,20.055114,0.9519,0.328,3.67416,0.00000
1474.00,3.67386,20.082857,-0.000144,20.055140,0.9518,0.328,3.67386,0.00000
1475.00,3.67404,20.083023,-0.000150,20.055270,0.9517,0.329,3.67404,0.00000
1476.00,3.67467,20.083086,-0.000151,20.055260,0.9516,0.329,3.67467,0.00000
1477.00,3.67497,20.083214,-0.000147,20.055336,0.9516,0.329,3.67497,0.00000
1478.00,3.67568,20.083221,-0.000145,20.055334,0.9515,0.329,3.67568,0.00000
1479.00,3.67550,20.083164,-0.000143,20.055263,0.9514,0.329,3.67550,0.00000
1480.00,3.67511,20.083135,-0.000141,20.055203,0.9513,0.329,3.67511,0.00000
1481.00,3.67477,20.083120,-0.000141,20.055216,0.9513,0.329,3.67477,0.00000
1482.00,3.67461,20.083113,-0.000139,20.055133,0.9513,0.329,3.67461,0.00000
1483.00,3.67421,20.083175,-0.000137,20.055114,0.9513,0.329,3.67421,0.00000
1484.00,3.67409,20.083236,-0.000138,20.055111,0.9513,0.329,3.67409,0.00000
1485.00,3.67471,20.083315,-0.000138,20.055098,0.9513,0.329,3.67471,0.00000
1486.00,3.67370,20.083303,-0.000140,20.055014,0.9513,0.329,3.67370,0.00000
1487.00,3.67336,20.083268,-0.000139,20.054994,0.9513,0.329,3.67336,0.00000
1488.00,3.67368,20.083226,-0.000140,20.054977,0.9514,0.329,3.67368,0.00000
1489.00,3.67461,20.083255,-0.000140,20.055039,0.9514,0.329,3.67461,0.00000
1490.00,3.67426,20.083245,-0.000140,20.055070,0.9515,0.329,3.67426,0.00000
1491.00,3.67598,20.083321,-0.000138,20.055194,0.9516,0.329,3.67598,0.00000
1492.00,3.67724,20.083352,-0.000143,20.055227,0.9517,0.329,3.67724,0.00000
1493.00,3.67738,20.083388,-0.000146,20.055250,0.9518,0.329,3.67738,0.00000
1494.00,3.67695,20.083359,-0.000146,20.055219,0.9519,0.329,3.67695,0.00000
1495.00,3.67794,20.083348,-0.000146,20.055240,0.9520,0.329,3.67794,0.00000
1496.00,3.67730,20.083216,-0.000148,20.055124,0.9522,0.330,3.67730,0.00000
1497.00,3.67616,20.083180,-0.000149,20.055086,0.9523,0.330,3.67616,0.00000
1498.00,3.67515,20.083177,-0.000149,20.055089,0.9525,0.330,3.67515,0.00000
1499.00,3.67542,20.083165,-0.000150,20.055067,0.9526,0.330,3.67542,0.00000
1500.00,3.67569,20.083075,-0.000151,20.054907,0.9528,0.330,3.67569,0.00000
1501.00,3.67667,20.083183,-0.000150,20.054936,0.9529,0.330,3.67667,0.00000
1502.00,3.67785,20.083192,-0.000148,20.054881,0.9531,0.330,3.67785,0.00000
1503.00,3.68027,20.083155,-0.000150,20.054811,0.9532,0.330,3.68027,0.00000
1504.00,3.68125,20.083242,-0.000150,20.054832,0.9533,0.330,3.68125,0.00000
1505.00,3.68161,20.083292,-0.000148,20.054870,0.9535,0.330,3.68161,0.00000
1506.00,3.68159,20.083373,-0.000146,20.054900,0.9536,0.330,3.68159,0.00000
1507.00,3.68164,20.083423,-0.000149,20.054930,0.9538,0.330,3.68164,0.00000
1508.00,3.68130,20.083491,-0.000146,20.054971,0.9539,0.330,3.68130,0.00000
1509.00,3.68134,20.083405,-0.000147,20.054843,0.9541,0.331,3.68134,0.00000
1510.00,3.68119,20.083550,-0.000147,20.054949,0.9543,0.331,3.68119,0.00000
1511.00,3.68044,20.083503,-0.000150,20.054898,0.9544,0.331,3.68044,0.00000
1512.00,3.68070,20.083539,-0.000146,20.054926,0.9546,0.331,3.68070,0.00000
1513.00,3.68011,20.083591,-0.000143,20.054978,0.9547,0.331,3.68011,0.00000
1514.00,3.68048,20.083751,-0.000141,20.055134,0.9549,0.331,3.68048,0.00000
1515.00,3.68041,20.083691,-0.000143,20.055094,0.9550,0.331,3.68041,0.00000
1516.00,3.68068,20.083670,-0.000145,20.055083,0.9552,0.331,3.68068,0.00000
1517.00,3.68029,20.083696,-0.000146,20.055069,0.9554,0.331,3.68029,0.00000
1518.00,3.68053,20.083736,-0.000149,20.055051,0.9555,0.331,3.68053,0.00000
1519.00,3.67967,20.083773,-0.000147,20.055044,0.9556,0.331,3.67967,0.00000
1520.00,3.68003,20.083828,-0.000143,20.055104,0.9558,0.331,3.68003,0.00000
1521.00,3.68020,20.083903,-0.000142,20.055132,0.9559,0.331,3.68020,0.00000
1522.00,3.67987,20.083887,-0.000142,20.055109,0.9560,0.331,3.67987,0.00000
1523.00,3.67954,20.083860,-0.000137,20.055045,0.9562,0.331,3.67954,0.00000
1524.00,3.68014,20.083845,-0.000137,20.055003,0.9563,0.331,3.68014,0.00000
1525.00,3.67930,20.083852,-0.000138,20.054936,0.9565,0.331,3.67930,0.00000
1526.00,3.67927,20.083870,-0.000139,20.054939,0.9566,0.331,3.67927,0.00000
1527.00,3.67924,20.083881,-0.000138,20.054962,0.9568,0.331,3.67924,0.00000
1528.00,3.67890,20.083819,-0.000141,20.054919,0.9569,0.331,3.67890,0.00000
1529.00,3.67750,20.083790,-0.000146,20.054904,0.9570,0.332,3.67750,0.00000
1530.00,3.67761,20.083806,-0.000144,20.054905,0.9572,0.332,3.67761,0.00000
1531.00,3.67746,20.083795,-0.000140,20.054877,0.9572,0.331,3.67746,0.00000
1532.00,3.67768,20.083876,-0.000141,20.054921,0.9574,0.331,3.67768,0.00000
1533.00,3.67872,20.083992,-0.000143,20.054966,0.9575,0.332,3.67872,0.00000
1534.00,3.67987,20.084045,-0.000136,20.054977,0.9576,0.331,3.67987,0.00000
1535.00,3.68196,20.084083,-0.000139,20.054994,0.9578,0.331,3.68196,0.00000
1536.00,3.68317,20.084105,-0.000142,20.055015,0.9579,0.332,3.68317,0.00000
1537.00,3.68454,20.084125,-0.000146,20.055021,0.9580,0.332,3.68454,0.00000
1538.00,3.68437,20.084162,-0.000146,20.055056,0.9582,0.332,3.68437,0.00000
1539.00,3.68512,20.084177,-0.000150,20.055063,0.9583,0.332,3.68512,0.00000
1540.00,3.68387,20.084171,-0.000146,20.055051,0.9585,0.332,3.68387,0.00000
1541.00,3.68332,20.084195,-0.000146,20.055016,0.9586,0.332,3.68332,0.00000
1542.00,3.68254,20.084193,-0.000140,20.054979,0.9588,0.332,3.68254,0.00000
1543.00,3.68232,20.084231,-0.000143,20.054997,0.9589,0.332,3.68232,0.00000
1544.00,3.68163,20.084248,-0.000143,20.055002,0.9591,0.332,3.68163,0.00000
1545.00,3.68116,20.084276,-0.000143,20.054951,0.9593,0.332,3.68116,0.00000
1546.00,3.68091,20.084360,-0.000147,20.054997,0.9594,0.333,3.68091,0.00000
1547.00,3.68130,20.084403,-0.000148,20.054957,0.9596,0.333,3.68130,0.00000
1548.00,3.68154,20.084370,-0.000145,20.054910,0.9597,0.333,3.68154,0.00000
1549.00,3.68144,20.084437,-0.000144,20.054882,0.9599,0.333,3.68144,0.00000
1550.00,3.68231,20.084490,-0.000148,20.054948,0.9601,0.333,3.68231,0.00000
1551.00,3.68313,20.084467,-0.000144,20.054937,0.9603,0.333,3.68313,0.00000
1552.00,3.68289,20.084428,-0.000144,20.054948,0.9604,0.333,3.68289,0.00000
1553.00,3.68311,20.084510,-0.000143,20.055054,0.9606,0.333,3.68311,0.00000
1554.00,3.68225,20.084489,-0.000147,20.055083,0.9608,0.333,3.68225,0.00000
1555.00,3.68115,20.084456,-0.000147,20.055013,0.9609,0.333,3.68115,0.00000
1556.00,3.68063,20.084466,-0.000146,20.055025,0.9610,0.333,3.68063,0.00000
1557.00,3.67991,20.084540,-0.000143,20.055089,0.9612,0.333,3.67991,0.00000
1558.00,3.67993,20.084533,-0.000144,20.055053,0.9613,0.333,3.67993,0.00000
1559.00,3.68096,20.084553,-0.000140,20.055079,0.9615,0.333,3.68096,0.00000
1560.00,3.68077,20.084575,-0.000138,20.055099,0.9616,0.333,3.68077,0.00000
1561.00,3.68011,20.084605,-0.000140,20.055132,0.9617,0.333,3.68011,0.00000
1562.00,3.68026,20.084591,-0.000143,20.055082,0.9619,0.334,3.68026,0.00000
1563.00,3.67985,20.084584,-0.000143,20.055023,0.9620,0.334,3.67985,0.00000
1564.00,3.67971,20.084529,-0.000145,20.054922,0.9622,0.334,3.67971,0.00000
1565.00,3.67962,20.084634,-0.000148,20.055011,0.9623,0.334,3.67962,0.00000
1566.00,3.67986,20.084645,-0.000151,20.055005,0.9625,0.334,3.67986,0.00000
1567.00,3.68025,20.084735,-0.000154,20.055038,0.9626,0.334,3.68025,0.00000
1568.00,3.67974,20.084702,-0.000155,20.055018,0.9627,0.335,3.67974,0.00000
1569.00,3.67914,20.084799,-0.000152,20.055072,0.9628,0.335,3.67914,0.00000
1570.00,3.67940,20.084830,-0.000149,20.055070,0.9630,0.335,3.67940,0.00000
1571.00,3.67956,20.084868,-0.000145,20.055028,0.9631,0.334,3.67956,0.00000
1572.00,3.68008,20.084843,-0.000141,20.055010,0.9633,0.334,3.68008,0.00000
1573.00,3.68069,20.084814,-0.000140,20.054973,0.9634,0.334,3.68069,0.00000
1574.00,3.68159,20.084877,-0.000143,20.055019,0.9636,0.334,3.68159,0.00000
1575.00,3.68160,20.084852,-0.000145,20.055008,0.9637,0.335,3.68160,0.00000
1576.00,3.68149,20.084875,-0.000147,20.055076,0.9638,0.335,3.68149,0.00000
1577.00,3.68106,20.084911,-0.000150,20.055147,0.9639,0.335,3.68106,0.00000
1578.00,3.68061,20.085095,-0.000153,20.055258,0.9640,0.335,3.68061,0.00000
1579.00,3.68027,20.085100,-0.000152,20.055260,0.9641,0.335,3.68027,0.00000
1580.00,3.67964,20.085139,-0.000152,20.055251,0.9642,0.335,3.67964,0.00000
1581.00,3.68014,20.085125,-0.000152,20.055225,0.9644,0.336,3.68014,0.00000
1582.00,3.67972,20.085067,-0.000148,20.055149,0.9645,0.335,3.67972,0.00000
1583.00,3.68012,20.084997,-0.000144,20.055121,0.9646,0.335,3.68012,0.00000
1584.00,3.67965,20.084987,-0.000144,20.055145,0.9647,0.335,3.67965,0.00000
1585.00,3.68019,20.084944,-0.000142,20.055113,0.9647,0.335,3.68019,0.00000
1586.00,3.67986,20.084971,-0.000142,20.055045,0.9648,0.335,3.67986,0.00000
1587.00,3.68006,20.085044,-0.000143,20.055044,0.9649,0.336,3.68006,0.00000
1588.00,3.68008,20.085115,-0.000143,20.055041,0.9649,0.336,3.68008,0.00000
1589.00,3.68005,20.085077,-0.000142,20.054968,0.9650,0.336,3.68005,0.00000
1590.00,3.68020,20.085076,-0.000143,20.054944,0.9650,0.336,3.68020,0.00000
1591.00,3.67976,20.085057,-0.000142,20.054972,0.9651,0.336,3.67976,0.00000
1592.00,3.67943,20.085052,-0.000142,20.054990,0.9651,0.336,3.67943,0.00000
1593.00,3.67901,20.085021,-0.000145,20.054981,0.9651,0.336,3.67901,0.00000
1594.00,3.67896,20.085050,-0.000143,20.054985,0.9651,0.336,3.67896,0.00000
1595.00,3.67793,20.085110,-0.000141,20.055038,0.9652,0.336,3.67793,0.00000
1596.00,3.67789,20.085181,-0.000140,20.055073,0.9652,0.336,3.67789,0.00000
1597.00,3.67813,20.085210,-0.000140,20.055056,0.9653,0.336,3.67813,0.00000
1598.00,3.67840,20.085252,-0.000138,20.055048,0.9653,0.336,3.67840,0.00000
1599.00,3.67807,20.085291,-0.000142,20.055036,0.9654,0.336,3.67807,0.00000
1600.00,3.67891,20.085226,-0.000144,20.054929,0.9655,0.336,3.67891,0.00000
1601.00,3.67964,20.085224,-0.000145,20.054895,0.9656,0.336,3.67964,0.00000
1602.00,3.68042,20.085267,-0.000147,20.054874,0.9657,0.336,3.68042,0.00000
1603.00,3.67991,20.085277,-0.000150,20.054908,0.9658,0.337,3.67991,0.00000
1604.00,3.68067,20.085247,-0.000153,20.054859,0.9659,0.337,3.68067,0.00000
1605.00,3.68122,20.085260,-0.000152,20.054852,0.9660,0.337,3.68122,0.00000
1606.00,3.68090,20.085276,-0.000152,20.054879,0.9661,0.337,3.68090,0.00000
1607.00,3.67932,20.085301,-0.000149,20.054899,0.9662,0.337,3.67932,0.00000
1608.00,3.68027,20.085363,-0.000147,20.054919,0.9663,0.337,3.68027,0.00000
1609.00,3.67960,20.085495,-0.000145,20.055037,0.9664,0.337,3.67960,0.00000
1610.00,3.67858,20.085629,-0.000146,20.055134,0.9666,0.337,3.67858,0.00000
1611.00,3.67730,20.085623,-0.000146,20.055081,0.9667,0.337,3.67730,0.00000
1612.00,3.67747,20.085604,-0.000152,20.055018,0.9668,0.337,3.67747,0.00000
1613.00,3.67667,20.085600,-0.000151,20.054954,0.9669,0.337,3.67667,0.00000
1614.00,3.67696,20.085564,-0.000154,20.054916,0.9671,0.337,3.67696,0.00000
1615.00,3.67758,20.085516,-0.000153,20.054869,0.9672,0.337,3.67758,0.00000
1616.00,3.67933,20.085540,-0.000151,20.054900,0.9673,0.338,3.67933,0.00000
1617.00,3.67946,20.085552,-0.000147,20.054964,0.9674,0.337,3.67946,0.00000
1618.00,3.67980,20.085507,-0.000146,20.054930,0.9675,0.337,3.67980,0.00000
1619.00,3.67975,20.085477,-0.000142,20.054901,0.9677,0.337,3.67975,0.00000
1620.00,3.68024,20.085566,-0.000140,20.054977,0.9678,0.337,3.68024,0.00000
1621.00,3.68057,20.085603,-0.000140,20.054981,0.9679,0.337,3.68057,0.00000
@10,2.0000,4.0, 1620.052 
1622.00,3.68129,20.085616,-0.000142,20.054943,0.9680,0.337,3.68129,0.00000
1623.00,3.68187,20.085670,-0.000143,20.055007,0.9681,0.338,3.68187,0.00000
1624.00,3.68339,20.085743,-0.000142,20.055002,0.9682,0.338,3.68339,0.00000
1625.00,3.68568,20.085725,-0.000146,20.054929,0.9684,0.338,3.68568,0.00000
1626.00,3.68762,20.085747,-0.000151,20.054946,0.9685,0.338,3.68762,0.00000
1627.00,3.68939,20.085803,-0.000151,20.054988,0.9687,0.338,3.68939,0.00000
1628.00,3.68961,20.085808,-0.000155,20.054970,0.9688,0.338,3.68961,0.00000
1629.00,3.68917,20.085782,-0.000156,20.054943,0.9689,0.339,3.68917,0.00000
1630.00,3.68698,20.085781,-0.000157,20.054941,0.9690,0.339,3.68698,0.00000
1631.00,3.68550,20.085751,-0.000155,20.054850,0.9691,0.339,3.68550,0.00000
1632.00,3.68499,20.085774,-0.000155,20.054861,0.9692,0.339,3.68499,0.00000
1633.00,3.68617,20.085833,-0.000151,20.054869,0.9694,0.339,3.68617,0.00000
1634.00,3.68667,20.085898,-0.000150,20.054941,0.9695,0.339,3.68667,0.00000
1635.00,3.68609,20.085946,-0.000148,20.055011,0.9696,0.339,3.68609,0.00000
1636.00,3.68442,20.086050,-0.000148,20.055105,0.9697,0.339,3.68442,0.00000
1637.00,3.68257,20.085988,-0.000145,20.055066,0.9698,0.339,3.68257,0.00000
1638.00,3.68079,20.086043,-0.000145,20.055093,0.9699,0.339,3.68079,0.00000
1639.00,3.67951,20.086065,-0.000146,20.055044,0.9700,0.339,3.67951,0.00000
1640.00,3.67957,20.086029,-0.000148,20.054950,0.9701,0.339,3.67957,0.00000
1641.00,3.67907,20.086027,-0.000145,20.054964,0.9702,0.339,3.67907,0.00000
1642.00,3.67793,20.086068,-0.000148,20.054986,0.9703,0.339,3.67793,0.00000
1643.00,3.67657,20.086020,-0.000150,20.054936,0.9704,0.339,3.67657,0.00000
1644.00,3.67452,20.086117,-0.000150,20.055002,0.9705,0.339,3.67452,0.00000
1645.00,3.67378,20.086178,-0.000149,20.055063,0.9706,0.339,3.67378,0.00000
1646.00,3.67370,20.086198,-0.000154,20.055049,0.9707,0.340,3.67370,0.00000
1647.00,3.67381,20.086289,-0.000151,20.055085,0.9708,0.340,3.67381,0.00000
1648.00,3.67422,20.086336,-0.000151,20.055125,0.9708,0.340,3.67422,0.00000
1649.00,3.67569,20.086222,-0.000150,20.055091,0.9709,0.340,3.67569,0.00000
1650.00,3.67603,20.086265,-0.000150,20.055095,0.9709,0.340,3.67603,0.00000
1651.00,3.67633,20.086274,-0.000148,20.055095,0.9710,0.340,3.67633,0.00000
1652.00,3.67646,20.086296,-0.000148,20.055125,0.9711,0.340,3.67646,0.00000
1653.00,3.67649,20.086326,-0.000147,20.055161,0.9711,0.340,3.67649,0.00000
1654.00,3.67646,20.086336,-0.000144,20.055112,0.9711,0.340,3.67646,0.00000
1655.00,3.67576,20.086270,-0.000146,20.055077,0.9711,0.340,3.67576,0.00000
1656.00,3.67467,20.086274,-0.000147,20.055072,0.9711,0.340,3.67467,0.00000
1657.00,3.67378,20.086253,-0.000147,20.055030,0.9712,0.340,3.67378,0.00000
1658.00,3.67305,20.086225,-0.000147,20.055007,0.9712,0.340,3.67305,0.00000
1659.00,3.67216,20.086231,-0.000148,20.055034,0.9712,0.340,3.67216,0.00000
1660.00,3.67213,20.086226,-0.000146,20.055001,0.9712,0.340,3.67213,0.00000
1661.00,3.67291,20.086281,-0.000149,20.055029,0.9711,0.340,3.67291,0.00000
1662.00,3.67478,20.086305,-0.000149,20.055005,0.9711,0.341,3.67478,0.00000
1663.00,3.67589,20.086317,-0.000148,20.054967,0.9710,0.341,3.67589,0.00000
1664.00,3.67695,20.086465,-0.000146,20.055009,0.9710,0.341,3.67695,0.00000
1665.00,3.67790,20.086573,-0.000147,20.055073,0.9709,0.341,3.67790,0.00000
1666.00,3.67844,20.086575,-0.000143,20.055056,0.9708,0.341,3.67844,0.00000
1667.00,3.67754,20.086586,-0.000139,20.055065,0.9708,0.341,3.67754,0.00000
1668.00,3.67645,20.086610,-0.000140,20.055075,0.9707,0.341,3.67645,0.00000
1669.00,3.67652,20.086510,-0.000144,20.055039,0.9706,0.341,3.67652,0.00000
1670.00,3.67616,20.086506,-0.000141,20.055015,0.9706,0.341,3.67616,0.00000
1671.00,3.67539,20.086533,-0.000138,20.055020,0.9705,0.341,3.67539,0.00000
1672.00,3.67574,20.086596,-0.000140,20.055092,0.9704,0.341,3.67574,0.00000
1673.00,3.67644,20.086684,-0.000141,20.055140,0.9704,0.341,3.67644,0.00000
1674.00,3.67518,20.086830,-0.000139,20.055202,0.9704,0.341,3.67518,0.00000
1675.00,3.67432,20.086856,-0.000140,20.055205,0.9703,0.341,3.67432,0.00000
1676.00,3.67404,20.086822,-0.000146,20.055131,0.9703,0.341,3.67404,0.00000
1677.00,3.67379,20.086835,-0.000149,20.055087,0.9702,0.342,3.67379,0.00000
1678.00,3.67375,20.086814,-0.000149,20.055042,0.9702,0.342,3.67375,0.00000
1679.00,3.67450,20.086791,-0.000148,20.055013,0.9701,0.342,3.67450,0.00000
1680.00,3.67415,20.086892,-0.000144,20.055082,0.9701,0.342,3.67415,0.00000
1681.00,3.67410,20.086926,-0.000140,20.055104,0.9700,0.341,3.67410,0.00000
1682.00,3.67441,20.086957,-0.000137,20.055101,0.9700,0.341,3.67441,0.00000
1683.00,3.67502,20.086952,-0.000134,20.055110,0.9700,0.341,3.67502,0.00000
1684.00,3.67606,20.086956,-0.000137,20.055123,0.9700,0.341,3.67606,0.00000
1685.00,3.67776,20.086941,-0.000142,20.055092,0.9700,0.342,3.67776,0.00000
1686.00,3.67879,20.086964,-0.000144,20.055130,0.9700,0.342,3.67879,0.00000
1687.00,3.67885,20.086905,-0.000143,20.055147,0.9700,0.342,3.67885,0.00000
1688.00,3.67849,20.086964,-0.000143,20.055169,0.9700,0.342,3.67849,0.00000
1689.00,3.67750,20.086917,-0.000139,20.055096,0.9700,0.342,3.67750,0.00000
1690.00,3.67621,20.086950,-0.000136,20.055129,0.9701,0.342,3.67621,0.00000
1691.00,3.67553,20.087018,-0.000133,20.055154,0.9701,0.342,3.67553,0.00000
1692.00,3.67474,20.087094,-0.000133,20.055135,0.9702,0.342,3.67474,0.00000
1693.00,3.67443,20.087120,-0.000136,20.055169,0.9702,0.342,3.67443,0.00000
1694.00,3.67458,20.087201,-0.000140,20.055244,0.9703,0.342,3.67458,0.00000
1695.00,3.67574,20.087166,-0.000139,20.055187,0.9703,0.342,3.67574,0.00000
1696.00,3.67643,20.087059,-0.000140,20.055059,0.9703,0.342,3.67643,0.00000
1697.00,3.67723,20.087040,-0.000139,20.055027,0.9704,0.342,3.67723,0.00000
1698.00,3.67806,20.087060,-0.000135,20.054976,0.9704,0.342,3.67806,0.00000
1699.00,3.67905,20.087092,-0.000130,20.054946,0.9705,0.342,3.67905,0.00000
1700.00,3.67927,20.087148,-0.000134,20.054964,0.9706,0.342,3.67927,0.00000
1701.00,3.68044,20.087248,-0.000137,20.055067,0.9707,0.342,3.68044,0.00000
1702.00,3.68136,20.087311,-0.000139,20.055113,0.9707,0.342,3.68136,0.00000
1703.00,3.68165,20.087394,-0.000141,20.055167,0.9708,0.342,3.68165,0.00000
1704.00,3.68136,20.087493,-0.000142,20.055262,0.9709,0.343,3.68136,0.00000
1705.00,3.68073,20.087502,-0.000141,20.055287,0.9710,0.343,3.68073,0.00000
1706.00,3.67909,20.087541,-0.000139,20.055299,0.9711,0.343,3.67909,0.00000
1707.00,3.67826,20.087559,-0.000142,20.055275,0.9711,0.343,3.67826,0.00000
1708.00,3.67758,20.087519,-0.000144,20.055236,0.9712,0.343,3.67758,0.00000
1709.00,3.67663,20.087385,-0.000146,20.055110,0.9712,0.343,3.67663,0.00000
1710.00,3.67712,20.087357,-0.000145,20.055073,0.9713,0.343,3.67712,0.00000
1711.00,3.67868,20.087390,-0.000145,20.055071,0.9713,0.343,3.67868,0.00000
1712.00,3.68051,20.087466,-0.000141,20.055113,0.9714,0.343,3.68051,0.00000
1713.00,3.68180,20.087424,-0.000140,20.055073,0.9715,0.343,3.68180,0.00000
1714.00,3.68196,20.087499,-0.000140,20.055100,0.9716,0.343,3.68196,0.00000
1715.00,3.68169,20.087644,-0.000143,20.055213,0.9717,0.343,3.68169,0.00000
1716.00,3.68043,20.087651,-0.000146,20.055195,0.9718,0.343,3.68043,0.00000
1717.00,3.67900,20.087645,-0.000148,20.055201,0.9718,0.344,3.67900,0.00000
1718.00,3.67774,20.087671,-0.000149,20.055187,0.9719,0.344,3.67774,0.00000
1719.00,3.67774,20.087713,-0.000147,20.055213,0.9720,0.344,3.67774,0.00000
1720.00,3.67795,20.087715,-0.000145,20.055144,0.9721,0.344,3.67795,0.00000
1721.00,3.67867,20.087836,-0.000146,20.055193,0.9722,0.344,3.67867,0.00000
1722.00,3.67907,20.087763,-0.000143,20.055139,0.9723,0.344,3.67907,0.00000
1723.00,3.67933,20.087897,-0.000139,20.055258,0.9724,0.344,3.67933,0.00000
1724.00,3.67985,20.087998,-0.000135,20.055372,0.9726,0.343,3.67985,0.00000
1725.00,3.67931,20.087953,-0.000133,20.055375,0.9727,0.343,3.67931,0.00000
1726.00,3.67853,20.087921,-0.000134,20.055375,0.9728,0.343,3.67853,0.00000
1727.00,3.67773,20.087959,-0.000138,20.055393,0.9729,0.344,3.67773,0.00000
1728.00,3.67736,20.087958,-0.000142,20.055415,0.9731,0.344,3.67736,0.00000
1729.00,3.67716,20.087863,-0.000144,20.055280,0.9732,0.344,3.67716,0.00000
1730.00,3.67813,20.087941,-0.000147,20.055314,0.9733,0.344,3.67813,0.00000
1731.00,3.67855,20.087930,-0.000146,20.055312,0.9735,0.344,3.67855,0.00000
1732.00,3.67807,20.087964,-0.000146,20.055335,0.9736,0.344,3.67807,0.00000
1733.00,3.67785,20.087926,-0.000145,20.055255,0.9738,0.344,3.67785,0.00000
1734.00,3.67741,20.087966,-0.000147,20.055272,0.9739,0.345,3.67741,0.00000
1735.00,3.67701,20.087919,-0.000149,20.055233,0.9740,0.345,3.67701,0.00000
1736.00,3.67646,20.087898,-0.000145,20.055171,0.9742,0.345,3.67646,0.00000
1737.00,3.67679,20.087879,-0.000140,20.055108,0.9743,0.344,3.67679,0.00000
1738.00,3.67739,20.087871,-0.000141,20.055057,0.9744,0.344,3.67739,0.00000
1739.00,3.67817,20.087958,-0.000143,20.055109,0.9745,0.345,3.67817,0.00000
1740.00,3.67749,20.087949,-0.000142,20.055016,0.9746,0.345,3.67749,0.00000
1741.00,3.67819,20.087945,-0.000141,20.055001,0.9748,0.345,3.67819,0.00000
1742.00,3.67859,20.088049,-0.000143,20.055056,0.9749,0.345,3.67859,0.00000
1743.00,3.67892,20.088149,-0.000144,20.055111,0.9750,0.345,3.67892,0.00000
1744.00,3.67917,20.088089,-0.000141,20.055048,0.9752,0.345,3.67917,0.00000
1745.00,3.68050,20.088139,-0.000139,20.055119,0.9753,0.345,3.68050,0.00000
1746.00,3.68034,20.088192,-0.000145,20.055116,0.9754,0.345,3.68034,0.00000
1747.00,3.68073,20.088191,-0.000145,20.055076,0.9755,0.345,3.68073,0.00000
1748.00,3.68047,20.088148,-0.000143,20.055050,0.9757,0.345,3.68047,0.00000
1749.00,3.68019,20.088191,-0.000141,20.055051,0.9758,0.345,3.68019,0.00000
1750.00,3.67895,20.088150,-0.000145,20.055030,0.9760,0.345,3.67895,0.00000
1751.00,3.67915,20.088206,-0.000146,20.055082,0.9761,0.345,3.67915,0.00000
1752.00,3.67976,20.088203,-0.000149,20.055059,0.9763,0.345,3.67976,0.00000
1753.00,3.68072,20.088172,-0.000157,20.054963,0.9764,0.346,3.68072,0.00000
1754.00,3.68228,20.088225,-0.000160,20.054948,0.9765,0.346,3.68228,0.00000
1755.00,3.68358,20.088333,-0.000158,20.054992,0.9767,0.346,3.68358,0.00000
1756.00,3.68318,20.088324,-0.000156,20.054958,0.9768,0.346,3.68318,0.00000
1757.00,3.68246,20.088312,-0.000154,20.054934,0.9770,0.346,3.68246,0.00000
1758.00,3.68075,20.088361,-0.000148,20.054963,0.9771,0.346,3.68075,0.00000
1759.00,3.67918,20.088347,-0.000148,20.054948,0.9773,0.346,3.67918,0.00000
1760.00,3.67796,20.088331,-0.000151,20.054905,0.9775,0.346,3.67796,0.00000
1761.00,3.67771,20.088360,-0.000154,20.054906,0.9776,0.346,3.67771,0.00000
1762.00,3.67759,20.088459,-0.000153,20.054971,0.9778,0.346,3.67759,0.00000
1763.00,3.67773,20.088438,-0.000154,20.054957,0.9779,0.347,3.67773,0.00000
1764.00,3.67695,20.088455,-0.000151,20.054955,0.9781,0.346,3.67695,0.00000
1765.00,3.67665,20.088483,-0.000147,20.054964,0.9783,0.346,3.67665,0.00000
1766.00,3.67632,20.088506,-0.000143,20.054964,0.9785,0.346,3.67632,0.00000
1767.00,3.67627,20.088509,-0.000145,20.054973,0.9787,0.346,3.67627,0.00000
1768.00,3.67685,20.088537,-0.000148,20.054981,0.9788,0.347,3.67685,0.00000
1769.00,3.67682,20.088578,-0.000152,20.055033,0.9790,0.347,3.67682,0.00000
1770.00,3.67679,20.088659,-0.000155,20.055074,0.9792,0.347,3.67679,0.00000
1771.00,3.67754,20.088588,-0.000159,20.055003,0.9794,0.347,3.67754,0.00000
1772.00,3.67810,20.088627,-0.000159,20.055007,0.9796,0.348,3.67810,0.00000
1773.00,3.67910,20.088694,-0.000158,20.054968,0.9798,0.348,3.67910,0.00000
1774.00,3.68066,20.088637,-0.000156,20.054903,0.9800,0.348,3.68066,0.00000
1775.00,3.68235,20.088591,-0.000155,20.054822,0.9802,0.348,3.68235,0.00000
1776.00,3.68345,20.088673,-0.000151,20.054889,0.9804,0.347,3.68345,0.00000
1777.00,3.68329,20.088723,-0.000148,20.054949,0.9806,0.347,3.68329,0.00000
1778.00,3.68284,20.088751,-0.000145,20.055025,0.9808,0.347,3.68284,0.00000
1779.00,3.68217,20.088775,-0.000146,20.054993,0.9810,0.347,3.68217,0.00000
1780.00,3.68174,20.088814,-0.000147,20.055043,0.9812,0.347,3.68174,0.00000
1781.00,3.68091,20.088900,-0.000151,20.055049,0.9814,0.348,3.68091,0.00000
1782.00,3.68164,20.088925,-0.000150,20.055002,0.9816,0.348,3.68164,0.00000
1783.00,3.68211,20.088969,-0.000152,20.055019,0.9818,0.348,3.68211,0.00000
1784.00,3.68252,20.089037,-0.000153,20.055036,0.9820,0.348,3.68252,0.00000
1785.00,3.68196,20.089083,-0.000152,20.055027,0.9822,0.348,3.68196,0.00000
1786.00,3.68140,20.089103,-0.000151,20.055061,0.9824,0.348,3.68140,0.00000
1787.00,3.68033,20.089065,-0.000153,20.054989,0.9826,0.348,3.68033,0.00000
1788.00,3.67919,20.089072,-0.000152,20.054972,0.9828,0.348,3.67919,0.00000
1789.00,3.67889,20.089140,-0.000155,20.055065,0.9830,0.348,3.67889,0.00000
1790.00,3.67946,20.089131,-0.000152,20.055050,0.9832,0.348,3.67946,0.00000
1791.00,3.68017,20.089138,-0.000151,20.055023,0.9834,0.348,3.68017,0.00000
1792.00,3.67944,20.089212,-0.000153,20.055077,0.9835,0.349,3.67944,0.00000
1793.00,3.67890,20.089262,-0.000150,20.055085,0.9837,0.349,3.67890,0.00000
1794.00,3.67834,20.089239,-0.000147,20.055057,0.9839,0.349,3.67834,0.00000
1795.00,3.67669,20.089313,-0.000149,20.055118,0.9841,0.349,3.67669,0.00000
1796.00,3.67540,20.089310,-0.000148,20.055093,0.9843,0.349,3.67540,0.00000
1797.00,3.67523,20.089286,-0.000145,20.055065,0.9845,0.349,3.67523,0.00000
1798.00,3.67459,20.089271,-0.000145,20.055025,0.9847,0.349,3.67459,0.00000
1799.00,3.67351,20.089375,-0.000145,20.055058,0.9849,0.349,3.67351,0.00000
1800.00,3.67360,20.089325,-0.000145,20.054967,0.9851,0.349,3.67360,0.00000
1801.00,3.67355,20.089332,-0.000145,20.054942,0.9853,0.349,3.67355,0.00000
@11,2.0000,4.0, 1800.03200000001 
1802.00,3.67370,20.089345,-0.000145,20.054932,0.9854,0.349,3.67370,0.00000
1803.00,3.67511,20.089384,-0.000146,20.055028,0.9856,0.349,3.67511,0.00000
1804.00,3.67871,20.089338,-0.000148,20.054997,0.9858,0.349,3.67871,0.00000
1805.00,3.68252,20.089410,-0.000151,20.055032,0.9860,0.349,3.68252,0.00000
1806.00,3.68719,20.089446,-0.000151,20.055064,0.9862,0.350,3.68719,0.00000
1807.00,3.69190,20.089495,-0.000153,20.055086,0.9864,0.350,3.69190,0.00000
1808.00,3.69328,20.089549,-0.000151,20.055046,0.9866,0.350,3.69328,0.00000
1809.00,3.69210,20.089562,-0.000150,20.055006,0.9867,0.350,3.69210,0.00000
1810.00,3.69047,20.089535,-0.000148,20.054960,0.9869,0.350,3.69047,0.00000
1811.00,3.68868,20.089491,-0.000145,20.054900,0.9871,0.350,3.68868,0.00000
1812.00,3.68669,20.089460,-0.000145,20.054870,0.9873,0.350,3.68669,0.00000
1813.00,3.68574,20.089454,-0.000149,20.054837,0.9875,0.350,3.68574,0.00000
1814.00,3.68525,20.089502,-0.000149,20.054855,0.9877,0.350,3.68525,0.00000
1815.00,3.68474,20.089491,-0.000150,20.054828,0.9879,0.350,3.68474,0.00000
1816.00,3.68262,20.089657,-0.000154,20.054938,0.9881,0.350,3.68262,0.00000
1817.00,3.68049,20.089644,-0.000154,20.054929,0.9883,0.350,3.68049,0.00000
1818.00,3.68032,20.089731,-0.000153,20.055020,0.9885,0.350,3.68032,0.00000
1819.00,3.67971,20.089728,-0.000151,20.055019,0.9887,0.350,3.67971,0.00000
1820.00,3.67881,20.089809,-0.000150,20.055093,0.9888,0.350,3.67881,0.00000
1821.00,3.67894,20.089701,-0.000149,20.055026,0.9890,0.350,3.67894,0.00000
1822.00,3.67896,20.089774,-0.000149,20.055046,0.9892,0.351,3.67896,0.00000
1823.00,3.67798,20.089706,-0.000151,20.054998,0.9894,0.351,3.67798,0.00000
1824.00,3.67740,20.089723,-0.000151,20.055010,0.9896,0.351,3.67740,0.00000
1825.00,3.67742,20.089808,-0.000151,20.055076,0.9898,0.351,3.67742,0.00000
1826.00,3.67787,20.089847,-0.000148,20.055078,0.9899,0.351,3.67787,0.00000
1827.00,3.67820,20.089848,-0.000148,20.055048,0.9901,0.351,3.67820,0.00000
1828.00,3.67877,20.089873,-0.000146,20.054995,0.9903,0.351,3.67877,0.00000
1829.00,3.67901,20.089891,-0.000145,20.054957,0.9904,0.351,3.67901,0.00000
1830.00,3.67801,20.089865,-0.000145,20.054915,0.9905,0.351,3.67801,0.00000
1831.00,3.67604,20.089955,-0.000151,20.054953,0.9906,0.351,3.67604,0.00000
1832.00,3.67490,20.089968,-0.000151,20.054976,0.9907,0.351,3.67490,0.00000
1833.00,3.67348,20.089945,-0.000153,20.055050,0.9908,0.352,3.67348,0.00000
1834.00,3.67308,20.089957,-0.000155,20.055116,0.9908,0.352,3.67308,0.00000
1835.00,3.67468,20.089922,-0.000154,20.055089,0.9908,0.352,3.67468,0.00000
1836.00,3.67576,20.089840,-0.000148,20.055039,0.9908,0.352,3.67576,0.00000
1837.00,3.67670,20.089831,-0.000147,20.055067,0.9908,0.352,3.67670,0.00000
1838.00,3.67677,20.089907,-0.000144,20.055054,0.9908,0.352,3.67677,0.00000
1839.00,3.67683,20.089940,-0.000141,20.054990,0.9908,0.352,3.67683,0.00000
1840.00,3.67584,20.089978,-0.000146,20.055015,0.9907,0.352,3.67584,0.00000
1841.00,3.67531,20.090070,-0.000151,20.055062,0.9907,0.352,3.67531,0.00000
1842.00,3.67396,20.090107,-0.000150,20.055036,0.9906,0.352,3.67396,0.00000
1843.00,3.67398,20.090132,-0.000150,20.055047,0.9905,0.352,3.67398,0.00000
1844.00,3.67395,20.090114,-0.000151,20.055047,0.9904,0.352,3.67395,0.00000
1845.00,3.67381,20.090057,-0.000147,20.054970,0.9903,0.352,3.67381,0.00000
1846.00,3.67370,20.090051,-0.000144,20.054980,0.9903,0.352,3.67370,0.00000
1847.00,3.67444,20.090175,-0.000145,20.055103,0.9902,0.352,3.67444,0.00000
1848.00,3.67543,20.090174,-0.000144,20.055062,0.9901,0.352,3.67543,0.00000
1849.00,3.67589,20.090226,-0.000142,20.055097,0.9901,0.352,3.67589,0.00000
1850.00,3.67674,20.090358,-0.000144,20.055191,0.9901,0.353,3.67674,0.00000
1851.00,3.67756,20.090368,-0.000146,20.055163,0.9900,0.353,3.67756,0.00000
1852.00,3.67870,20.090330,-0.000144,20.055057,0.9899,0.353,3.67870,0.00000
1853.00,3.67906,20.090423,-0.000143,20.055160,0.9898,0.353,3.67906,0.00000
1854.00,3.67924,20.090387,-0.000148,20.055104,0.9897,0.353,3.67924,0.00000
1855.00,3.67816,20.090333,-0.000145,20.055057,0.9896,0.353,3.67816,0.00000
1856.00,3.67757,20.090358,-0.000142,20.055041,0.9896,0.353,3.67757,0.00000
1857.00,3.67569,20.090421,-0.000141,20.055091,0.9895,0.353,3.67569,0.00000
1858.00,3.67412,20.090357,-0.000142,20.054997,0.9895,0.353,3.67412,0.00000
1859.00,3.67306,20.090399,-0.000139,20.055005,0.9895,0.353,3.67306,0.00000
1860.00,3.67345,20.090377,-0.000137,20.054977,0.9895,0.353,3.67345,0.00000
1861.00,3.67343,20.090426,-0.000137,20.055010,0.9895,0.353,3.67343,0.00000
1862.00,3.67365,20.090434,-0.000135,20.055024,0.9895,0.353,3.67365,0.00000
1863.00,3.67445,20.090407,-0.000136,20.055015,0.9895,0.353,3.67445,0.00000
1864.00,3.67516,20.090392,-0.000134,20.055053,0.9895,0.353,3.67516,0.00000
1865.00,3.67542,20.090489,-0.000133,20.055079,0.9896,0.353,3.67542,0.00000
1866.00,3.67606,20.090486,-0.000138,20.055074,0.9896,0.353,3.67606,0.00000
1867.00,3.67671,20.090437,-0.000139,20.055020,0.9897,0.353,3.67671,0.00000
1868.00,3.67720,20.090503,-0.000138,20.055054,0.9897,0.353,3.67720,0.00000
1869.00,3.67754,20.090591,-0.000138,20.055052,0.9897,0.353,3.67754,0.00000
1870.00,3.67736,20.090672,-0.000141,20.055118,0.9898,0.353,3.67736,0.00000
1871.00,3.67737,20.090751,-0.000139,20.055156,0.9899,0.353,3.67737,0.00000
1872.00,3.67700,20.090794,-0.000141,20.055166,0.9900,0.354,3.67700,0.00000
1873.00,3.67760,20.090759,-0.000147,20.055062,0.9900,0.354,3.67760,0.00000
1874.00,3.67786,20.090758,-0.000147,20.055082,0.9901,0.354,3.67786,0.00000
1875.00,3.67850,20.090717,-0.000147,20.055083,0.9902,0.354,3.67850,0.00000
1876.00,3.67874,20.090721,-0.000146,20.055116,0.9902,0.354,3.67874,0.00000
1877.00,3.67875,20.090737,-0.000145,20.055119,0.9903,0.354,3.67875,0.00000
1878.00,3.67820,20.090865,-0.000140,20.055280,0.9904,0.354,3.67820,0.00000
1879.00,3.67788,20.090860,-0.000139,20.055276,0.9905,0.354,3.67788,0.00000
1880.00,3.67691,20.090849,-0.000139,20.055193,0.9906,0.354,3.67691,0.00000
1881.00,3.67677,20.090836,-0.000136,20.055150,0.9907,0.354,3.67677,0.00000
1882.00,3.67653,20.090894,-0.000134,20.055206,0.9908,0.354,3.67653,0.00000
1883.00,3.67659,20.090896,-0.000135,20.055133,0.9909,0.354,3.67659,0.00000
1884.00,3.67652,20.090920,-0.000133,20.055142,0.9910,0.354,3.67652,0.00000
1885.00,3.67693,20.090936,-0.000130,20.055160,0.9911,0.354,3.67693,0.00000
1886.00,3.67735,20.090903,-0.000132,20.055100,0.9912,0.354,3.67735,0.00000
1887.00,3.67785,20.090821,-0.000133,20.055004,0.9913,0.354,3.67785,0.00000
1888.00,3.67799,20.090750,-0.000135,20.054942,0.9914,0.354,3.67799,0.00000
1889.00,3.67780,20.090724,-0.000135,20.054853,0.9915,0.354,3.67780,0.00000
1890.00,3.67793,20.090785,-0.000141,20.054884,0.9915,0.354,3.67793,0.00000
1891.00,3.67666,20.090843,-0.000142,20.054892,0.9917,0.355,3.67666,0.00000
1892.00,3.67665,20.090859,-0.000142,20.054873,0.9918,0.355,3.67665,0.00000
1893.00,3.67541,20.090948,-0.000143,20.054955,0.9919,0.355,3.67541,0.00000
1894.00,3.67598,20.091019,-0.000142,20.054999,0.9919,0.355,3.67598,0.00000
1895.00,3.67608,20.091064,-0.000139,20.055052,0.9920,0.355,3.67608,0.00000
1896.00,3.67681,20.091087,-0.000140,20.055080,0.9920,0.355,3.67681,0.00000
1897.00,3.67723,20.091164,-0.000142,20.055099,0.9921,0.355,3.67723,0.00000
1898.00,3.67824,20.091083,-0.000144,20.055020,0.9922,0.355,3.67824,0.00000
1899.00,3.67814,20.091132,-0.000145,20.055053,0.9922,0.355,3.67814,0.00000
1900.00,3.67910,20.091095,-0.000144,20.054994,0.9923,0.355,3.67910,0.00000
1901.00,3.67956,20.091106,-0.000140,20.055011,0.9924,0.355,3.67956,0.00000
1902.00,3.67978,20.091151,-0.000140,20.055067,0.9924,0.355,3.67978,0.00000
1903.00,3.67946,20.091301,-0.000135,20.055169,0.9925,0.355,3.67946,0.00000
1904.00,3.67890,20.091290,-0.000135,20.055132,0.9926,0.355,3.67890,0.00000
1905.00,3.67803,20.091304,-0.000133,20.055079,0.9927,0.355,3.67803,0.00000
1906.00,3.67785,20.091349,-0.000135,20.055088,0.9928,0.355,3.67785,0.00000
1907.00,3.67763,20.091291,-0.000135,20.054979,0.9929,0.355,3.67763,0.00000
1908.00,3.67835,20.091201,-0.000137,20.054872,0.9930,0.355,3.67835,0.00000
1909.00,3.67854,20.091273,-0.000141,20.054913,0.9931,0.356,3.67854,0.00000
1910.00,3.67863,20.091287,-0.000143,20.054895,0.9932,0.356,3.67863,0.00000
1911.00,3.67819,20.091316,-0.000141,20.054877,0.9933,0.356,3.67819,0.00000
1912.00,3.67808,20.091350,-0.000139,20.054929,0.9934,0.356,3.67808,0.00000
1913.00,3.67735,20.091378,-0.000137,20.054972,0.9936,0.356,3.67735,0.00000
1914.00,3.67724,20.091361,-0.000136,20.054960,0.9937,0.356,3.67724,0.00000
1915.00,3.67783,20.091418,-0.000135,20.055023,0.9939,0.356,3.67783,0.00000
1916.00,3.67871,20.091386,-0.000138,20.055020,0.9940,0.356,3.67871,0.00000
1917.00,3.67812,20.091405,-0.000139,20.055006,0.9942,0.356,3.67812,0.00000
1918.00,3.67767,20.091456,-0.000143,20.055008,0.9943,0.356,3.67767,0.00000
1919.00,3.67813,20.091431,-0.000144,20.054981,0.9944,0.356,3.67813,0.00000
1920.00,3.67788,20.091480,-0.000146,20.054988,0.9945,0.356,3.67788,0.00000
1921.00,3.67733,20.091539,-0.000148,20.054991,0.9946,0.357,3.67733,0.00000
1922.00,3.67847,20.091602,-0.000151,20.055077,0.9948,0.357,3.67847,0.00000
1923.00,3.67967,20.091626,-0.000149,20.055072,0.9949,0.357,3.67967,0.00000
1924.00,3.68012,20.091731,-0.000148,20.055133,0.9951,0.357,3.68012,0.00000
1925.00,3.67961,20.091748,-0.000148,20.055155,0.9952,0.357,3.67961,0.00000
1926.00,3.67942,20.091731,-0.000147,20.055119,0.9953,0.357,3.67942,0.00000
1927.00,3.67889,20.091743,-0.000145,20.055074,0.9954,0.357,3.67889,0.00000
1928.00,3.67877,20.091785,-0.000147,20.055099,0.9954,0.357,3.67877,0.00000
1929.00,3.67871,20.091719,-0.000149,20.055007,0.9955,0.357,3.67871,0.00000
1930.00,3.67976,20.091660,-0.000147,20.054961,0.9956,0.357,3.67976,0.00000
1931.00,3.68102,20.091661,-0.000146,20.054929,0.9957,0.357,3.68102,0.00000
1932.00,3.68193,20.091745,-0.000145,20.054972,0.9958,0.357,3.68193,0.00000
1933.00,3.68236,20.091779,-0.000143,20.054997,0.9959,0.357,3.68236,0.00000
1934.00,3.68225,20.091915,-0.000141,20.055118,0.9960,0.357,3.68225,0.00000
1935.00,3.68150,20.091943,-0.000142,20.055125,0.9962,0.357,3.68150,0.00000
1936.00,3.68000,20.091980,-0.000143,20.055128,0.9963,0.358,3.68000,0.00000
1937.00,3.67830,20.091937,-0.000141,20.055086,0.9964,0.357,3.67830,0.00000
1938.00,3.67745,20.091942,-0.000143,20.055042,0.9965,0.358,3.67745,0.00000
1939.00,3.67761,20.091885,-0.000142,20.054966,0.9967,0.358,3.67761,0.00000
1940.00,3.67766,20.091992,-0.000142,20.054989,0.9968,0.358,3.67766,0.00000
1941.00,3.67795,20.091992,-0.000143,20.055037,0.9969,0.358,3.67795,0.00000
1942.00,3.67884,20.092040,-0.000146,20.055030,0.9970,0.358,3.67884,0.00000
1943.00,3.67868,20.092096,-0.000142,20.055075,0.9971,0.358,3.67868,0.00000
1944.00,3.67801,20.092100,-0.000140,20.055073,0.9972,0.358,3.67801,0.00000
1945.00,3.67784,20.092125,-0.000142,20.055144,0.9973,0.358,3.67784,0.00000
1946.00,3.67738,20.092121,-0.000142,20.055118,0.9973,0.358,3.67738,0.00000
1947.00,3.67676,20.092180,-0.000143,20.055154,0.9974,0.358,3.67676,0.00000
1948.00,3.67846,20.092169,-0.000146,20.055129,0.9975,0.358,3.67846,0.00000
1949.00,3.67933,20.092182,-0.000145,20.055129,0.9975,0.358,3.67933,0.00000
1950.00,3.67932,20.092164,-0.000142,20.055071,0.9976,0.358,3.67932,0.00000
1951.00,3.68001,20.092230,-0.000141,20.055068,0.9977,0.358,3.68001,0.00000
1952.00,3.68182,20.092225,-0.000136,20.055096,0.9978,0.358,3.68182,0.00000
1953.00,3.68254,20.092231,-0.000137,20.055074,0.9978,0.358,3.68254,0.00000
1954.00,3.68253,20.092304,-0.000140,20.055108,0.9978,0.358,3.68253,0.00000
1955.00,3.68199,20.092373,-0.000142,20.055135,0.9978,0.359,3.68199,0.00000
1956.00,3.68183,20.092406,-0.000142,20.055199,0.9978,0.359,3.68183,0.00000
1957.00,3.68006,20.092336,-0.000144,20.055097,0.9978,0.359,3.68006,0.00000
1958.00,3.67802,20.092422,-0.000143,20.055181,0.9978,0.359,3.67802,0.00000
1959.00,3.67775,20.092449,-0.000139,20.055222,0.9977,0.359,3.67775,0.00000
1960.00,3.67817,20.092363,-0.000137,20.055173,0.9977,0.359,3.67817,0.00000
1961.00,3.67771,20.092397,-0.000136,20.055149,0.9976,0.359,3.67771,0.00000
1962.00,3.67818,20.092393,-0.000136,20.055128,0.9976,0.359,3.67818,0.00000
1963.00,3.67885,20.092350,-0.000136,20.055082,0.9975,0.359,3.67885,0.00000
1964.00,3.67758,20.092371,-0.000138,20.055081,0.9974,0.359,3.67758,0.00000
1965.00,3.67722,20.092418,-0.000140,20.055137,0.9973,0.359,3.67722,0.00000
1966.00,3.67764,20.092437,-0.000140,20.055174,0.9972,0.359,3.67764,0.00000
1967.00,3.67811,20.092581,-0.000137,20.055259,0.9971,0.359,3.67811,0.00000
1968.00,3.67693,20.092599,-0.000136,20.055226,0.9970,0.359,3.67693,0.00000
1969.00,3.67753,20.092582,-0.000137,20.055126,0.9969,0.359,3.67753,0.00000
1970.00,3.67876,20.092559,-0.000140,20.055039,0.9968,0.359,3.67876,0.00000
1971.00,3.67941,20.092538,-0.000141,20.054959,0.9967,0.360,3.67941,0.00000
1972.00,3.67938,20.092470,-0.000142,20.054896,0.9965,0.360,3.67938,0.00000
1973.00,3.67951,20.092457,-0.000140,20.054874,0.9964,0.360,3.67951,0.00000
1974.00,3.67903,20.092470,-0.000138,20.054912,0.9963,0.360,3.67903,0.00000
1975.00,3.67813,20.092487,-0.000137,20.054886,0.9962,0.359,3.67813,0.00000
1976.00,3.67731,20.092532,-0.000136,20.054906,0.9960,0.359,3.67731,0.00000
1977.00,3.67647,20.092666,-0.000139,20.054995,0.9959,0.360,3.67647,0.00000
1978.00,3.67678,20.092695,-0.000145,20.054979,0.9957,0.360,3.67678,0.00000
1979.00,3.67775,20.092780,-0.000145,20.055020,0.9956,0.360,3.67775,0.00000
1980.00,3.67741,20.092813,-0.000149,20.055016,0.9954,0.360,3.67741,0.00000
1981.00,3.67732,20.092899,-0.000149,20.055076,0.9952,0.360,3.67732,0.00000
@12,2.0000,4.0, 1980.089 
1982.00,3.67805,20.092824,-0.000148,20.055026,0.9951,0.360,3.67805,0.00000
1983.00,3.67784,20.092823,-0.000142,20.055074,0.9949,0.360,3.67784,0.00000
1984.00,3.67926,20.092824,-0.000140,20.055062,0.9947,0.360,3.67926,0.00000
1985.00,3.68370,20.092917,-0.000136,20.055189,0.9945,0.360,3.68370,0.00000
1986.00,3.68875,20.092886,-0.000135,20.055148,0.9943,0.360,3.68875,0.00000
1987.00,3.69310,20.092981,-0.000135,20.055222,0.9941,0.360,3.69310,0.00000
1988.00,3.69593,20.093069,-0.000140,20.055258,0.9940,0.360,3.69593,0.00000
1989.00,3.69540,20.093046,-0.000147,20.055249,0.9938,0.360,3.69540,0.00000
1990.00,3.69339,20.093050,-0.000149,20.055168,0.9937,0.361,3.69339,0.00000
1991.00,3.69157,20.093064,-0.000150,20.055149,0.9935,0.361,3.69157,0.00000
1992.00,3.68970,20.093016,-0.000149,20.055050,0.9934,0.361,3.68970,0.00000
1993.00,3.68951,20.093005,-0.000151,20.055039,0.9933,0.361,3.68951,0.00000
1994.00,3.69001,20.093002,-0.000150,20.055013,0.9932,0.361,3.69001,0.00000
1995.00,3.68922,20.093044,-0.000148,20.055049,0.9931,0.361,3.68922,0.00000
1996.00,3.68709,20.093019,-0.000147,20.055071,0.9931,0.361,3.68709,0.00000
1997.00,3.68520,20.093105,-0.000146,20.055180,0.9930,0.361,3.68520,0.00000
1998.00,3.68364,20.093199,-0.000138,20.055214,0.9930,0.361,3.68364,0.00000
1999.00,3.68175,20.093225,-0.000133,20.055187,0.9930,0.361,3.68175,0.00000
2000.00,3.68034,20.093208,-0.000132,20.055169,0.9931,0.361,3.68034,0.00000
2001.00,3.67859,20.093247,-0.000128,20.055174,0.9931,0.361,3.67859,0.00000
2002.00,3.67741,20.093233,-0.000128,20.055151,0.9931,0.361,3.67741,0.00000
2003.00,3.67575,20.093199,-0.000133,20.055121,0.9932,0.361,3.67575,0.00000
2004.00,3.67507,20.093186,-0.000134,20.055109,0.9932,0.361,3.67507,0.00000
2005.00,3.67508,20.093246,-0.000132,20.055117,0.9932,0.361,3.67508,0.00000
2006.00,3.67587,20.093340,-0.000135,20.055165,0.9933,0.361,3.67587,0.00000
2007.00,3.67599,20.093335,-0.000135,20.055115,0.9933,0.361,3.67599,0.00000
2008.00,3.67645,20.093426,-0.000134,20.055194,0.9934,0.361,3.67645,0.00000
2009.00,3.67647,20.093475,-0.000133,20.055230,0.9935,0.361,3.67647,0.00000
2010.00,3.67531,20.093451,-0.000135,20.055220,0.9936,0.361,3.67531,0.00000
2011.00,3.67462,20.093419,-0.000135,20.055190,0.9937,0.361,3.67462,0.00000
2012.00,3.67383,20.093453,-0.000135,20.055209,0.9938,0.361,3.67383,0.00000
2013.00,3.67404,20.093353,-0.000130,20.055114,0.9939,0.361,3.67404,0.00000
2014.00,3.67426,20.093379,-0.000131,20.055140,0.9940,0.361,3.67426,0.00000
2015.00,3.67473,20.093389,-0.000131,20.055108,0.9941,0.361,3.67473,0.00000
2016.00,3.67450,20.093343,-0.000132,20.054989,0.9941,0.361,3.67450,0.00000
2017.00,3.67401,20.093418,-0.000134,20.055019,0.9942,0.361,3.67401,0.00000
2018.00,3.67291,20.093462,-0.000139,20.055020,0.9943,0.362,3.67291,0.00000
2019.00,3.67243,20.093493,-0.000140,20.055011,0.9945,0.362,3.67243,0.00000
2020.00,3.67248,20.093485,-0.000142,20.055027,0.9946,0.362,3.67248,0.00000
2021.00,3.67321,20.093546,-0.000144,20.055156,0.9947,0.362,3.67321,0.00000
2022.00,3.67391,20.093585,-0.000143,20.055171,0.9948,0.362,3.67391,0.00000
2023.00,3.67441,20.093574,-0.000143,20.055111,0.9949,0.362,3.67441,0.00000
2024.00,3.67556,20.093546,-0.000144,20.055093,0.9950,0.362,3.67556,0.00000
2025.00,3.67628,20.093542,-0.000145,20.055054,0.9951,0.362,3.67628,0.00000
2026.00,3.67637,20.093637,-0.000141,20.055095,0.9952,0.362,3.67637,0.00000
2027.00,3.67689,20.093567,-0.000143,20.054965,0.9953,0.362,3.67689,0.00000
2028.00,3.67710,20.093679,-0.000147,20.055048,0.9955,0.362,3.67710,0.00000
2029.00,3.67751,20.093766,-0.000147,20.055090,0.9956,0.363,3.67751,0.00000
2030.00,3.67797,20.093893,-0.000149,20.055177,0.9957,0.363,3.67797,0.00000
2031.00,3.67825,20.093859,-0.000152,20.055089,0.9958,0.363,3.67825,0.00000
2032.00,3.67782,20.093944,-0.000152,20.055224,0.9959,0.363,3.67782,0.00000
2033.00,3.67780,20.093847,-0.000150,20.055170,0.9961,0.363,3.67780,0.00000
2034.00,3.67615,20.093841,-0.000148,20.055138,0.9962,0.363,3.67615,0.00000
2035.00,3.67480,20.093817,-0.000141,20.055099,0.9963,0.363,3.67480,0.00000
2036.00,3.67418,20.093783,-0.000141,20.055076,0.9964,0.363,3.67418,0.00000
2037.00,3.67481,20.093707,-0.000140,20.054983,0.9966,0.362,3.67481,0.00000
2038.00,3.67467,20.093759,-0.000141,20.054995,0.9967,0.363,3.67467,0.00000
2039.00,3.67525,20.093869,-0.000145,20.055066,0.9969,0.363,3.67525,0.00000
2040.00,3.67555,20.093821,-0.000151,20.055003,0.9970,0.363,3.67555,0.00000
2041.00,3.67583,20.093882,-0.000154,20.055038,0.9971,0.363,3.67583,0.00000
2042.00,3.67554,20.093949,-0.000157,20.055048,0.9973,0.364,3.67554,0.00000
2043.00,3.67621,20.093993,-0.000158,20.055044,0.9974,0.364,3.67621,0.00000
2044.00,3.67595,20.093857,-0.000158,20.054901,0.9975,0.364,3.67595,0.00000
2045.00,3.67634,20.093954,-0.000155,20.054986,0.9976,0.364,3.67634,0.00000
2046.00,3.67596,20.093989,-0.000154,20.055014,0.9977,0.364,3.67596,0.00000
2047.00,3.67583,20.093939,-0.000152,20.054953,0.9978,0.364,3.67583,0.00000
2048.00,3.67584,20.093993,-0.000148,20.054951,0.9979,0.364,3.67584,0.00000
2049.00,3.67601,20.094120,-0.000149,20.055053,0.9980,0.364,3.67601,0.00000
2050.00,3.67629,20.094172,-0.000148,20.055063,0.9981,0.364,3.67629,0.00000
2051.00,3.67692,20.094122,-0.000149,20.054970,0.9982,0.364,3.67692,0.00000
2052.00,3.67655,20.094225,-0.000150,20.055041,0.9982,0.364,3.67655,0.00000
2053.00,3.67577,20.094212,-0.000152,20.055093,0.9983,0.364,3.67577,0.00000
2054.00,3.67628,20.094216,-0.000153,20.055076,0.9983,0.364,3.67628,0.00000
2055.00,3.67652,20.094162,-0.000155,20.055029,0.9983,0.364,3.67652,0.00000
2056.00,3.67610,20.094246,-0.000155,20.055090,0.9983,0.365,3.67610,0.00000
2057.00,3.67639,20.094294,-0.000154,20.055149,0.9983,0.365,3.67639,0.00000
2058.00,3.67684,20.094344,-0.000154,20.055191,0.9983,0.365,3.67684,0.00000
2059.00,3.67645,20.094327,-0.000151,20.055174,0.9982,0.365,3.67645,0.00000
2060.00,3.67577,20.094312,-0.000148,20.055139,0.9982,0.365,3.67577,0.00000
2061.00,3.67645,20.094302,-0.000147,20.055121,0.9981,0.365,3.67645,0.00000
2062.00,3.67645,20.094165,-0.000147,20.054999,0.9980,0.365,3.67645,0.00000
2063.00,3.67603,20.094136,-0.000145,20.054892,0.9980,0.365,3.67603,0.00000
2064.00,3.67633,20.094096,-0.000151,20.054839,0.9979,0.365,3.67633,0.00000
2065.00,3.67682,20.094163,-0.000151,20.054885,0.9979,0.365,3.67682,0.00000
2066.00,3.67626,20.094232,-0.000151,20.054929,0.9978,0.365,3.67626,0.00000
2067.00,3.67596,20.094281,-0.000155,20.054917,0.9978,0.365,3.67596,0.00000
2068.00,3.67653,20.094257,-0.000157,20.054940,0.9977,0.366,3.67653,0.00000
2069.00,3.67577,20.094344,-0.000153,20.055009,0.9977,0.365,3.67577,0.00000
2070.00,3.67504,20.094423,-0.000152,20.055028,0.9976,0.366,3.67504,0.00000
2071.00,3.67442,20.094390,-0.000151,20.054956,0.9975,0.366,3.67442,0.00000
2072.00,3.67548,20.094469,-0.000146,20.055010,0.9974,0.365,3.67548,0.00000
2073.00,3.67534,20.094581,-0.000147,20.055009,0.9974,0.365,3.67534,0.00000
2074.00,3.67592,20.094638,-0.000145,20.055021,0.9973,0.365,3.67592,0.00000
2075.00,3.67618,20.094593,-0.000146,20.054958,0.9973,0.365,3.67618,0.00000
2076.00,3.67702,20.094656,-0.000141,20.054981,0.9972,0.365,3.67702,0.00000
2077.00,3.67660,20.094694,-0.000141,20.054996,0.9972,0.365,3.67660,0.00000
2078.00,3.67612,20.094686,-0.000138,20.054964,0.9972,0.365,3.67612,0.00000
2079.00,3.67611,20.094722,-0.000139,20.054961,0.9971,0.365,3.67611,0.00000
2080.00,3.67587,20.094747,-0.000139,20.054980,0.9971,0.365,3.67587,0.00000
2081.00,3.67604,20.094717,-0.000144,20.054982,0.9971,0.366,3.67604,0.00000
2082.00,3.67651,20.094690,-0.000144,20.054945,0.9972,0.366,3.67651,0.00000
2083.00,3.67763,20.094711,-0.000145,20.054993,0.9972,0.366,3.67763,0.00000
2084.00,3.67752,20.094707,-0.000146,20.054988,0.9972,0.366,3.67752,0.00000
2085.00,3.67821,20.094709,-0.000149,20.054989,0.9973,0.366,3.67821,0.00000
2086.00,3.67701,20.094701,-0.000150,20.054940,0.9973,0.366,3.67701,0.00000
2087.00,3.67590,20.094720,-0.000152,20.054932,0.9973,0.366,3.67590,0.00000
2088.00,3.67527,20.094675,-0.000152,20.054822,0.9973,0.366,3.67527,0.00000
2089.00,3.67463,20.094661,-0.000154,20.054793,0.9974,0.367,3.67463,0.00000
2090.00,3.67490,20.094704,-0.000152,20.054799,0.9974,0.367,3.67490,0.00000
2091.00,3.67579,20.094790,-0.000150,20.054886,0.9975,0.367,3.67579,0.00000
2092.00,3.67639,20.094845,-0.000149,20.054929,0.9976,0.367,3.67639,0.00000
2093.00,3.67704,20.094860,-0.000148,20.054987,0.9977,0.367,3.67704,0.00000
2094.00,3.67801,20.094834,-0.000147,20.054982,0.9977,0.367,3.67801,0.00000
2095.00,3.67691,20.094857,-0.000150,20.055027,0.9978,0.367,3.67691,0.00000
2096.00,3.67631,20.094891,-0.000148,20.055014,0.9978,0.367,3.67631,0.00000
2097.00,3.67577,20.094882,-0.000147,20.055013,0.9979,0.367,3.67577,0.00000
2098.00,3.67482,20.094945,-0.000146,20.055036,0.9979,0.367,3.67482,0.00000
2099.00,3.67429,20.095014,-0.000144,20.055102,0.9980,0.367,3.67429,0.00000
2100.00,3.67491,20.094988,-0.000141,20.055028,0.9980,0.367,3.67491,0.00000
2101.00,3.67557,20.094990,-0.000142,20.055052,0.9981,0.367,3.67557,0.00000
2102.00,3.67583,20.094972,-0.000143,20.054963,0.9982,0.367,3.67583,0.00000
2103.00,3.67654,20.094960,-0.000144,20.054981,0.9983,0.367,3.67654,0.00000
2104.00,3.67697,20.094952,-0.000146,20.054922,0.9983,0.367,3.67697,0.00000
2105.00,3.67767,20.094963,-0.000145,20.054921,0.9984,0.367,3.67767,0.00000
2106.00,3.67800,20.094956,-0.000143,20.054861,0.9985,0.367,3.67800,0.00000
2107.00,3.67775,20.095044,-0.000142,20.054935,0.9985,0.367,3.67775,0.00000
2108.00,3.67790,20.095194,-0.000139,20.054964,0.9986,0.367,3.67790,0.00000
2109.00,3.67809,20.095225,-0.000138,20.054921,0.9987,0.367,3.67809,0.00000
2110.00,3.67750,20.095253,-0.000139,20.054872,0.9987,0.367,3.67750,0.00000
2111.00,3.67793,20.095287,-0.000140,20.054866,0.9988,0.367,3.67793,0.00000
2112.00,3.67833,20.095301,-0.000142,20.054857,0.9989,0.367,3.67833,0.00000
2113.00,3.67775,20.095226,-0.000141,20.054841,0.9989,0.367,3.67775,0.00000
2114.00,3.67736,20.095217,-0.000139,20.054846,0.9990,0.367,3.67736,0.00000
2115.00,3.67698,20.095267,-0.000141,20.054918,0.9990,0.367,3.67698,0.00000
2116.00,3.67666,20.095314,-0.000141,20.054976,0.9990,0.368,3.67666,0.00000
2117.00,3.67687,20.095335,-0.000143,20.054984,0.9991,0.368,3.67687,0.00000
2118.00,3.67700,20.095394,-0.000144,20.054964,0.9991,0.368,3.67700,0.00000
2119.00,3.67729,20.095453,-0.000145,20.054982,0.9992,0.368,3.67729,0.00000
2120.00,3.67803,20.095508,-0.000146,20.054975,0.9993,0.368,3.67803,0.00000
2121.00,3.67805,20.095569,-0.000146,20.054992,0.9993,0.368,3.67805,0.00000
2122.00,3.67819,20.095591,-0.000144,20.055022,0.9994,0.368,3.67819,0.00000
2123.00,3.67835,20.095522,-0.000145,20.054990,0.9994,0.368,3.67835,0.00000
2124.00,3.67876,20.095543,-0.000147,20.055029,0.9995,0.368,3.67876,0.00000
2125.00,3.67896,20.095545,-0.000146,20.055075,0.9996,0.368,3.67896,0.00000
2126.00,3.67927,20.095461,-0.000147,20.054990,0.9996,0.368,3.67927,0.00000
2127.00,3.67918,20.095469,-0.000149,20.054962,0.9997,0.369,3.67918,0.00000
2128.00,3.67950,20.095541,-0.000146,20.054983,0.9998,0.369,3.67950,0.00000
2129.00,3.67910,20.095528,-0.000144,20.054922,0.9998,0.369,3.67910,0.00000
2130.00,3.67866,20.095497,-0.000142,20.054857,0.9999,0.369,3.67866,0.00000
2131.00,3.67816,20.095507,-0.000141,20.054817,1.0000,0.369,3.67816,0.00000
2132.00,3.67817,20.095559,-0.000140,20.054863,1.0000,0.369,3.67817,0.00000
2133.00,3.67901,20.095558,-0.000140,20.054875,1.0001,0.369,3.67901,0.00000
2134.00,3.67997,20.095582,-0.000139,20.054920,1.0002,0.369,3.67997,0.00000
2135.00,3.68010,20.095690,-0.000142,20.055053,1.0003,0.369,3.68010,0.00000
2136.00,3.67993,20.095760,-0.000141,20.055161,1.0004,0.369,3.67993,0.00000
2137.00,3.68018,20.095753,-0.000144,20.055133,1.0005,0.369,3.68018,0.00000
2138.00,3.67890,20.095715,-0.000148,20.055053,1.0005,0.369,3.67890,0.00000
2139.00,3.67767,20.095723,-0.000151,20.055052,1.0006,0.369,3.67767,0.00000
2140.00,3.67629,20.095633,-0.000151,20.054955,1.0007,0.369,3.67629,0.00000
2141.00,3.67584,20.095628,-0.000156,20.054906,1.0007,0.370,3.67584,0.00000
2142.00,3.67586,20.095646,-0.000152,20.054914,1.0008,0.370,3.67586,0.00000
2143.00,3.67571,20.095766,-0.000147,20.054986,1.0008,0.369,3.67571,0.00000
2144.00,3.67621,20.095835,-0.000145,20.055018,1.0009,0.369,3.67621,0.00000
2145.00,3.67703,20.095923,-0.000143,20.055062,1.0010,0.369,3.67703,0.00000
2146.00,3.67686,20.095889,-0.000139,20.055022,1.0011,0.369,3.67686,0.00000
2147.00,3.67638,20.095898,-0.000143,20.055004,1.0012,0.369,3.67638,0.00000
2148.00,3.67699,20.095831,-0.000146,20.054971,1.0013,0.370,3.67699,0.00000
2149.00,3.67629,20.095789,-0.000147,20.054907,1.0014,0.370,3.67629,0.00000
2150.00,3.67639,20.095729,-0.000148,20.054824,1.0015,0.370,3.67639,0.00000
2151.00,3.67673,20.095761,-0.000149,20.054830,1.0016,0.370,3.67673,0.00000
2152.00,3.67666,20.095771,-0.000144,20.054840,1.0017,0.370,3.67666,0.00000
2153.00,3.67672,20.095829,-0.000144,20.054854,1.0018,0.370,3.67672,0.00000
2154.00,3.67755,20.095889,-0.000145,20.054868,1.0019,0.370,3.67755,0.00000
2155.00,3.67711,20.096020,-0.000144,20.054936,1.0020,0.370,3.67711,0.00000
2156.00,3.67752,20.096063,-0.000144,20.054954,1.0022,0.370,3.67752,0.00000
2157.00,3.67807,20.096091,-0.000146,20.054917,1.0023,0.370,3.67807,0.00000
2158.00,3.67794,20.096084,-0.000145,20.054882,1.0024,0.370,3.67794,0.00000
2159.00,3.67782,20.096132,-0.000141,20.054914,1.0025,0.370,3.67782,0.00000
2160.00,3.67794,20.096114,-0.000144,20.054897,1.0026,0.370,3.67794,0.00000
2161.00,3.67787,20.096108,-0.000144,20.054883,1.0026,0.370,3.67787,0.00000
@13,2.0000,4.0, 2160.063 
2162.00,3.67681,20.096120,-0.000145,20.054886,1.0027,0.370,3.67681,0.00000
2163.00,3.67603,20.096186,-0.000146,20.054880,1.0028,0.370,3.67603,0.00000
2164.00,3.67739,20.096153,-0.000150,20.054849,1.0029,0.370,3.67739,0.00000
2165.00,3.68137,20.096140,-0.000144,20.054806,1.0031,0.370,3.68137,0.00000
2166.00,3.68480,20.096211,-0.000142,20.054838,1.0032,0.370,3.68480,0.00000
2167.00,3.69001,20.096284,-0.000141,20.054869,1.0033,0.370,3.69001,0.00000
2168.00,3.69351,20.096320,-0.000142,20.054957,1.0035,0.370,3.69351,0.00000
2169.00,3.69432,20.096425,-0.000141,20.055049,1.0036,0.370,3.69432,0.00000
2170.00,3.69263,20.096447,-0.000144,20.055047,1.0037,0.370,3.69263,0.00000
2171.00,3.69224,20.096418,-0.000149,20.055033,1.0038,0.370,3.69224,0.00000
2172.00,3.69180,20.096367,-0.000152,20.054984,1.0040,0.371,3.69180,0.00000
2173.00,3.69249,20.096309,-0.000150,20.054872,1.0041,0.371,3.69249,0.00000
2174.00,3.69299,20.096282,-0.000150,20.054797,1.0042,0.371,3.69299,0.00000
2175.00,3.69376,20.096336,-0.000151,20.054819,1.0043,0.371,3.69376,0.00000
2176.00,3.69243,20.096420,-0.000148,20.054846,1.0044,0.371,3.69243,0.00000
2177.00,3.68911,20.096571,-0.000148,20.054952,1.0045,0.371,3.68911,0.00000
2178.00,3.68584,20.096669,-0.000149,20.054977,1.0047,0.371,3.68584,0.00000
2179.00,3.68298,20.096708,-0.000153,20.054995,1.0048,0.371,3.68298,0.00000
2180.00,3.67974,20.096753,-0.000154,20.055007,1.0049,0.372,3.67974,0.00000
2181.00,3.67844,20.096771,-0.000155,20.054991,1.0050,0.372,3.67844,0.00000
2182.00,3.67782,20.096687,-0.000151,20.054910,1.0051,0.372,3.67782,0.00000
2183.00,3.67643,20.096645,-0.000150,20.054928,1.0051,0.372,3.67643,0.00000
2184.00,3.67544,20.096616,-0.000144,20.054938,1.0052,0.372,3.67544,0.00000
2185.00,3.67472,20.096555,-0.000142,20.054895,1.0053,0.371,3.67472,0.00000
2186.00,3.67410,20.096569,-0.000141,20.054941,1.0053,0.371,3.67410,0.00000
2187.00,3.67377,20.096561,-0.000137,20.054926,1.0053,0.371,3.67377,0.00000
2188.00,3.67436,20.096592,-0.000136,20.054956,1.0053,0.371,3.67436,0.00000
2189.00,3.67453,20.096636,-0.000139,20.054929,1.0053,0.371,3.67453,0.00000
2190.00,3.67619,20.096702,-0.000142,20.054987,1.0053,0.371,3.67619,0.00000
2191.00,3.67556,20.096765,-0.000143,20.055044,1.0054,0.372,3.67556,0.00000
2192.00,3.67533,20.096831,-0.000147,20.055097,1.0054,0.372,3.67533,0.00000
2193.00,3.67498,20.096880,-0.000150,20.055065,1.0054,0.372,3.67498,0.00000
2194.00,3.67459,20.096870,-0.000148,20.055022,1.0055,0.372,3.67459,0.00000
2195.00,3.67378,20.096842,-0.000143,20.054980,1.0055,0.372,3.67378,0.00000
2196.00,3.67447,20.096833,-0.000143,20.054905,1.0056,0.372,3.67447,0.00000
2197.00,3.67566,20.096773,-0.000142,20.054829,1.0056,0.372,3.67566,0.00000
2198.00,3.67606,20.096804,-0.000138,20.054861,1.0056,0.371,3.67606,0.00000
2199.00,3.67670,20.096854,-0.000138,20.054932,1.0057,0.372,3.67670,0.00000
2200.00,3.67709,20.096978,-0.000142,20.054990,1.0057,0.372,3.67709,0.00000
2201.00,3.67770,20.096952,-0.000141,20.054962,1.0058,0.372,3.67770,0.00000
2202.00,3.67762,20.097049,-0.000142,20.055051,1.0059,0.372,3.67762,0.00000
2203.00,3.67791,20.097074,-0.000148,20.055066,1.0059,0.372,3.67791,0.00000
2204.00,3.67789,20.097151,-0.000150,20.055129,1.0059,0.372,3.67789,0.00000
2205.00,3.67794,20.097133,-0.000149,20.055117,1.0060,0.372,3.67794,0.00000
2206.00,3.67651,20.097221,-0.000150,20.055189,1.0061,0.373,3.67651,0.00000
2207.00,3.67471,20.097181,-0.000152,20.055165,1.0061,0.373,3.67471,0.00000
2208.00,3.67399,20.097167,-0.000150,20.055118,1.0062,0.373,3.67399,0.00000
2209.00,3.67382,20.097024,-0.000145,20.054979,1.0062,0.373,3.67382,0.00000
2210.00,3.67348,20.097061,-0.000145,20.054998,1.0063,0.373,3.67348,0.00000
2211.00,3.67366,20.097022,-0.000149,20.054943,1.0063,0.373,3.67366,0.00000
2212.00,3.67463,20.097073,-0.000153,20.054937,1.0063,0.373,3.67463,0.00000
2213.00,3.67459,20.097085,-0.000156,20.054973,1.0064,0.373,3.67459,0.00000
2214.00,3.67482,20.097191,-0.000159,20.055047,1.0064,0.374,3.67482,0.00000
2215.00,3.67531,20.097134,-0.000160,20.054967,1.0064,0.374,3.67531,0.00000
2216.00,3.67600,20.097197,-0.000156,20.054935,1.0065,0.374,3.67600,0.00000
2217.00,3.67586,20.097241,-0.000151,20.054961,1.0065,0.373,3.67586,0.00000
2218.00,3.67667,20.097263,-0.000148,20.054950,1.0066,0.373,3.67667,0.00000
2219.00,3.67716,20.097225,-0.000147,20.054868,1.0066,0.373,3.67716,0.00000
2220.00,3.67717,20.097309,-0.000145,20.054966,1.0066,0.373,3.67717,0.00000
2221.00,3.67666,20.097300,-0.000144,20.055026,1.0066,0.373,3.67666,0.00000
2222.00,3.67700,20.097297,-0.000144,20.055004,1.0066,0.374,3.67700,0.00000
2223.00,3.67721,20.097358,-0.000142,20.055051,1.0066,0.373,3.67721,0.00000
2224.00,3.67709,20.097384,-0.000146,20.055069,1.0066,0.374,3.67709,0.00000
2225.00,3.67730,20.097308,-0.000150,20.054966,1.0065,0.374,3.67730,0.00000
2226.00,3.67796,20.097302,-0.000151,20.054918,1.0065,0.374,3.67796,0.00000
2227.00,3.67849,20.097390,-0.000151,20.054985,1.0065,0.374,3.67849,0.00000
2228.00,3.67896,20.097373,-0.000152,20.054950,1.0064,0.374,3.67896,0.00000
2229.00,3.67905,20.097486,-0.000148,20.054995,1.0064,0.374,3.67905,0.00000
2230.00,3.67841,20.097597,-0.000144,20.055073,1.0064,0.374,3.67841,0.00000
2231.00,3.67767,20.097674,-0.000145,20.055163,1.0064,0.374,3.67767,0.00000
2232.00,3.67640,20.097569,-0.000147,20.055048,1.0064,0.374,3.67640,0.00000
2233.00,3.67557,20.097633,-0.000150,20.055060,1.0063,0.374,3.67557,0.00000
2234.00,3.67586,20.097531,-0.000153,20.054976,1.0063,0.374,3.67586,0.00000
2235.00,3.67586,20.097519,-0.000152,20.054970,1.0062,0.374,3.67586,0.00000
2236.00,3.67650,20.097447,-0.000153,20.054870,1.0062,0.375,3.67650,0.00000
2237.00,3.67749,20.097559,-0.000157,20.054974,1.0062,0.375,3.67749,0.00000
2238.00,3.67659,20.097515,-0.000155,20.054954,1.0061,0.375,3.67659,0.00000
2239.00,3.67561,20.097606,-0.000151,20.055031,1.0061,0.375,3.67561,0.00000
2240.00,3.67611,20.097664,-0.000153,20.055064,1.0060,0.375,3.67611,0.00000
2241.00,3.67583,20.097730,-0.000152,20.055081,1.0060,0.375,3.67583,0.00000
2242.00,3.67487,20.097736,-0.000148,20.055028,1.0059,0.375,3.67487,0.00000
2243.00,3.67552,20.097810,-0.000147,20.055047,1.0059,0.375,3.67552,0.00000
2244.00,3.67558,20.097818,-0.000149,20.055055,1.0058,0.375,3.67558,0.00000
2245.00,3.67515,20.097841,-0.000152,20.055054,1.0058,0.375,3.67515,0.00000
2246.00,3.67512,20.097832,-0.000153,20.055011,1.0058,0.375,3.67512,0.00000
2247.00,3.67514,20.097865,-0.000152,20.055008,1.0057,0.375,3.67514,0.00000
2248.00,3.67434,20.097835,-0.000152,20.055005,1.0057,0.375,3.67434,0.00000
2249.00,3.67398,20.097845,-0.000152,20.054958,1.0057,0.375,3.67398,0.00000
2250.00,3.67443,20.097820,-0.000150,20.054884,1.0057,0.375,3.67443,0.00000
2251.00,3.67426,20.097840,-0.000146,20.054932,1.0057,0.375,3.67426,0.00000
2252.00,3.67450,20.097806,-0.000148,20.054907,1.0057,0.375,3.67450,0.00000
2253.00,3.67610,20.097780,-0.000148,20.054821,1.0057,0.375,3.67610,0.00000
2254.00,3.67721,20.097853,-0.000146,20.054828,1.0057,0.375,3.67721,0.00000
2255.00,3.67676,20.097873,-0.000143,20.054806,1.0057,0.375,3.67676,0.00000
2256.00,3.67598,20.097892,-0.000144,20.054771,1.0057,0.375,3.67598,0.00000
2257.00,3.67591,20.097894,-0.000144,20.054776,1.0057,0.375,3.67591,0.00000
2258.00,3.67490,20.097848,-0.000145,20.054750,1.0058,0.376,3.67490,0.00000
2259.00,3.67443,20.097861,-0.000145,20.054800,1.0058,0.376,3.67443,0.00000
2260.00,3.67438,20.097925,-0.000147,20.054870,1.0058,0.376,3.67438,0.00000
2261.00,3.67543,20.097936,-0.000148,20.054879,1.0059,0.376,3.67543,0.00000
2262.00,3.67528,20.098025,-0.000144,20.054930,1.0059,0.376,3.67528,0.00000
2263.00,3.67508,20.098143,-0.000143,20.055008,1.0060,0.376,3.67508,0.00000
2264.00,3.67472,20.098137,-0.000142,20.054961,1.0060,0.376,3.67472,0.00000
2265.00,3.67464,20.098074,-0.000141,20.054892,1.0061,0.376,3.67464,0.00000
2266.00,3.67479,20.098106,-0.000140,20.054866,1.0061,0.376,3.67479,0.00000
2267.00,3.67555,20.098063,-0.000140,20.054828,1.0061,0.376,3.67555,0.00000
2268.00,3.67652,20.098094,-0.000141,20.054861,1.0062,0.376,3.67652,0.00000
2269.00,3.67701,20.098015,-0.000145,20.054796,1.0062,0.376,3.67701,0.00000
2270.00,3.67746,20.098020,-0.000149,20.054839,1.0062,0.376,3.67746,0.00000
2271.00,3.67661,20.098033,-0.000148,20.054862,1.0062,0.376,3.67661,0.00000
2272.00,3.67632,20.098081,-0.000150,20.054831,1.0063,0.377,3.67632,0.00000
2273.00,3.67504,20.098147,-0.000152,20.054795,1.0063,0.377,3.67504,0.00000
2274.00,3.67557,20.098292,-0.000152,20.054951,1.0064,0.377,3.67557,0.00000
2275.00,3.67643,20.098370,-0.000149,20.054952,1.0064,0.377,3.67643,0.00000
2276.00,3.67825,20.098374,-0.000153,20.054933,1.0064,0.377,3.67825,0.00000
2277.00,3.67886,20.098380,-0.000153,20.054926,1.0064,0.377,3.67886,0.00000
2278.00,3.68050,20.098384,-0.000151,20.054950,1.0065,0.377,3.68050,0.00000
2279.00,3.67979,20.098356,-0.000148,20.054850,1.0065,0.377,3.67979,0.00000
2280.00,3.67911,20.098375,-0.000150,20.054818,1.0065,0.377,3.67911,0.00000
2281.00,3.67811,20.098520,-0.000151,20.054912,1.0065,0.377,3.67811,0.00000
2282.00,3.67826,20.098598,-0.000154,20.054998,1.0066,0.377,3.67826,0.00000
2283.00,3.67779,20.098660,-0.000154,20.055050,1.0066,0.377,3.67779,0.00000
2284.00,3.67845,20.098776,-0.000158,20.055120,1.0066,0.378,3.67845,0.00000
2285.00,3.67814,20.098760,-0.000157,20.055131,1.0067,0.378,3.67814,0.00000
2286.00,3.67718,20.098763,-0.000155,20.055150,1.0068,0.378,3.67718,0.00000
2287.00,3.67592,20.098742,-0.000152,20.055132,1.0068,0.378,3.67592,0.00000
2288.00,3.67515,20.098779,-0.000151,20.055168,1.0069,0.378,3.67515,0.00000
2289.00,3.67479,20.098692,-0.000151,20.055094,1.0069,0.378,3.67479,0.00000
2290.00,3.67451,20.098768,-0.000150,20.055103,1.0070,0.378,3.67451,0.00000
2291.00,3.67600,20.098770,-0.000149,20.055085,1.0070,0.378,3.67600,0.00000
2292.00,3.67637,20.098798,-0.000149,20.055055,1.0070,0.378,3.67637,0.00000
2293.00,3.67672,20.098752,-0.000149,20.055003,1.0071,0.378,3.67672,0.00000
2294.00,3.67670,20.098772,-0.000148,20.055020,1.0071,0.378,3.67670,0.00000
2295.00,3.67676,20.098752,-0.000146,20.055029,1.0071,0.378,3.67676,0.00000
2296.00,3.67633,20.098779,-0.000147,20.055011,1.0072,0.378,3.67633,0.00000
2297.00,3.67680,20.098794,-0.000147,20.055029,1.0072,0.378,3.67680,0.00000
2298.00,3.67736,20.098841,-0.000146,20.055042,1.0073,0.378,3.67736,0.00000
2299.00,3.67692,20.098911,-0.000147,20.055118,1.0073,0.378,3.67692,0.00000
2300.00,3.67723,20.098973,-0.000148,20.055164,1.0073,0.378,3.67723,0.00000
2301.00,3.67722,20.098990,-0.000149,20.055225,1.0074,0.378,3.67722,0.00000
2302.00,3.67786,20.099002,-0.000150,20.055226,1.0074,0.378,3.67786,0.00000
2303.00,3.67799,20.099022,-0.000148,20.055219,1.0074,0.378,3.67799,0.00000
2304.00,3.67870,20.099002,-0.000148,20.055178,1.0074,0.378,3.67870,0.00000
2305.00,3.67838,20.099042,-0.000148,20.055223,1.0074,0.378,3.67838,0.00000
2306.00,3.67733,20.099000,-0.000147,20.055148,1.0074,0.378,3.67733,0.00000
2307.00,3.67634,20.098985,-0.000148,20.055103,1.0074,0.378,3.67634,0.00000
2308.00,3.67589,20.098952,-0.000150,20.055038,1.0074,0.378,3.67589,0.00000
2309.00,3.67604,20.099013,-0.000151,20.055079,1.0074,0.378,3.67604,0.00000
2310.00,3.67645,20.098984,-0.000150,20.055005,1.0074,0.378,3.67645,0.00000
2311.00,3.67748,20.099019,-0.000151,20.055035,1.0074,0.379,3.67748,0.00000
2312.00,3.67709,20.099028,-0.000148,20.055063,1.0074,0.379,3.67709,0.00000
2313.00,3.67633,20.099041,-0.000151,20.055101,1.0074,0.379,3.67633,0.00000
2314.00,3.67560,20.099104,-0.000148,20.055086,1.0074,0.379,3.67560,0.00000
2315.00,3.67583,20.099151,-0.000148,20.055112,1.0074,0.379,3.67583,0.00000
2316.00,3.67598,20.099115,-0.000149,20.055077,1.0075,0.379,3.67598,0.00000
2317.00,3.67671,20.099214,-0.000148,20.055140,1.0075,0.379,3.67671,0.00000
2318.00,3.67749,20.099263,-0.000144,20.055192,1.0075,0.379,3.67749,0.00000
2319.00,3.67691,20.099178,-0.000144,20.055174,1.0075,0.379,3.67691,0.00000
2320.00,3.67635,20.099213,-0.000145,20.055180,1.0075,0.379,3.67635,0.00000
2321.00,3.67584,20.099328,-0.000142,20.055224,1.0075,0.379,3.67584,0.00000
2322.00,3.67566,20.099346,-0.000140,20.055226,1.0075,0.379,3.67566,0.00000
2323.00,3.67615,20.099395,-0.000142,20.055234,1.0075,0.379,3.67615,0.00000
2324.00,3.67626,20.099417,-0.000144,20.055187,1.0075,0.379,3.67626,0.00000
2325.00,3.67561,20.099404,-0.000143,20.055183,1.0075,0.379,3.67561,0.00000
2326.00,3.67604,20.099470,-0.000146,20.055226,1.0075,0.379,3.67604,0.00000
2327.00,3.67477,20.099423,-0.000145,20.055123,1.0074,0.379,3.67477,0.00000
2328.00,3.67345,20.099429,-0.000146,20.055060,1.0074,0.380,3.67345,0.00000
2329.00,3.67403,20.099464,-0.000143,20.055088,1.0074,0.379,3.67403,0.00000
2330.00,3.67468,20.099435,-0.000141,20.055044,1.0074,0.379,3.67468,0.00000
2331.00,3.67484,20.099307,-0.000139,20.054895,1.0074,0.379,3.67484,0.00000
2332.00,3.67609,20.099414,-0.000142,20.054999,1.0074,0.380,3.67609,0.00000
2333.00,3.67805,20.099418,-0.000142,20.055020,1.0073,0.380,3.67805,0.00000
2334.00,3.67826,20.099470,-0.000144,20.055056,1.0073,0.380,3.67826,0.00000
2335.00,3.67841,20.099532,-0.000146,20.055057,1.0072,0.380,3.67841,0.00000
2336.00,3.67799,20.099551,-0.000147,20.055116,1.0070,0.380,3.67799,0.00000
2337.00,3.67690,20.099577,-0.000146,20.055139,1.0070,0.380,3.67690,0.00000
2338.00,3.67526,20.099657,-0.000144,20.055203,1.0069,0.380,3.67526,0.00000
2339.00,3.67555,20.099670,-0.000142,20.055192,1.0068,0.380,3.67555,0.00000
2340.00,3.67528,20.099643,-0.000137,20.055183,1.0068,0.380,3.67528,0.00000
2341.00,3.67464,20.099759,-0.000136,20.055268,1.0067,0.380,3.67464,0.00000
@14,2.0000,4.0, 2340.04300000001 
2342.00,3.67538,20.099680,-0.000131,20.055144,1.0067,0.380,3.67538,0.00000
2343.00,3.67565,20.099583,-0.000131,20.055011,1.0066,0.380,3.67565,0.00000
2344.00,3.67618,20.099588,-0.000131,20.054967,1.0065,0.380,3.67618,0.00000
2345.00,3.67820,20.099623,-0.000135,20.054985,1.0064,0.380,3.67820,0.00000
2346.00,3.68157,20.099598,-0.000137,20.054886,1.0064,0.380,3.68157,0.00000
2347.00,3.68647,20.099635,-0.000143,20.054915,1.0063,0.380,3.68647,0.00000
2348.00,3.68919,20.099714,-0.000147,20.054961,1.0063,0.381,3.68919,0.00000
2349.00,3.69066,20.099783,-0.000152,20.055032,1.0062,0.381,3.69066,0.00000
2350.00,3.69218,20.099903,-0.000153,20.055086,1.0062,0.381,3.69218,0.00000
2351.00,3.69275,20.099940,-0.000152,20.055119,1.0061,0.381,3.69275,0.00000
2352.00,3.69115,20.099962,-0.000150,20.055120,1.0060,0.381,3.69115,0.00000
2353.00,3.69139,20.099971,-0.000147,20.055098,1.0060,0.381,3.69139,0.00000
2354.00,3.69231,20.099993,-0.000143,20.055126,1.0059,0.381,3.69231,0.00000
2355.00,3.69092,20.099965,-0.000140,20.055066,1.0058,0.381,3.69092,0.00000
2356.00,3.68868,20.099959,-0.000141,20.055078,1.0058,0.381,3.68868,0.00000
2357.00,3.68611,20.099993,-0.000143,20.055132,1.0057,0.381,3.68611,0.00000
2358.00,3.68338,20.100005,-0.000143,20.055150,1.0056,0.381,3.68338,0.00000
2359.00,3.68059,20.099957,-0.000144,20.055099,1.0056,0.381,3.68059,0.00000
2360.00,3.67888,20.099979,-0.000144,20.055141,1.0055,0.381,3.67888,0.00000
2361.00,3.67798,20.099992,-0.000141,20.055099,1.0054,0.381,3.67798,0.00000
2362.00,3.67790,20.099964,-0.000137,20.055068,1.0052,0.381,3.67790,0.00000
2363.00,3.67840,20.099989,-0.000135,20.055101,1.0051,0.381,3.67840,0.00000
2364.00,3.67821,20.100059,-0.000136,20.055115,1.0051,0.381,3.67821,0.00000
2365.00,3.67838,20.100028,-0.000140,20.055062,1.0050,0.381,3.67838,0.00000
2366.00,3.67801,20.100042,-0.000141,20.055057,1.0049,0.381,3.67801,0.00000
2367.00,3.67728,20.100104,-0.000144,20.055052,1.0048,0.381,3.67728,0.00000
2368.00,3.67613,20.100105,-0.000150,20.055025,1.0048,0.381,3.67613,0.00000
2369.00,3.67542,20.100071,-0.000152,20.054977,1.0047,0.382,3.67542,0.00000
2370.00,3.67457,20.100069,-0.000151,20.054962,1.0046,0.382,3.67457,0.00000
2371.00,3.67349,20.100097,-0.000152,20.054965,1.0046,0.382,3.67349,0.00000
2372.00,3.67389,20.100118,-0.000154,20.054971,1.0046,0.382,3.67389,0.00000
2373.00,3.67488,20.100210,-0.000151,20.055003,1.0046,0.382,3.67488,0.00000
2374.00,3.67494,20.100259,-0.000148,20.055073,1.0046,0.382,3.67494,0.00000
2375.00,3.67480,20.100296,-0.000147,20.055116,1.0046,0.382,3.67480,0.00000
2376.00,3.67497,20.100314,-0.000150,20.055104,1.0046,0.382,3.67497,0.00000
2377.00,3.67432,20.100362,-0.000148,20.055122,1.0046,0.382,3.67432,0.00000
2378.00,3.67353,20.100284,-0.000144,20.055043,1.0046,0.382,3.67353,0.00000
2379.00,3.67351,20.100262,-0.000146,20.054893,1.0047,0.382,3.67351,0.00000
2380.00,3.67465,20.100324,-0.000145,20.054874,1.0047,0.382,3.67465,0.00000
2381.00,3.67573,20.100446,-0.000144,20.054937,1.0047,0.382,3.67573,0.00000
2382.00,3.67601,20.100546,-0.000146,20.054947,1.0048,0.382,3.67601,0.00000
2383.00,3.67548,20.100562,-0.000150,20.054938,1.0048,0.382,3.67548,0.00000
2384.00,3.67504,20.100596,-0.000151,20.054990,1.0048,0.382,3.67504,0.00000
2385.00,3.67377,20.100605,-0.000151,20.055015,1.0049,0.383,3.67377,0.00000
2386.00,3.67310,20.100558,-0.000148,20.055004,1.0049,0.383,3.67310,0.00000
2387.00,3.67289,20.100511,-0.000145,20.054998,1.0049,0.382,3.67289,0.00000
2388.00,3.67352,20.100614,-0.000143,20.055125,1.0050,0.382,3.67352,0.00000
2389.00,3.67421,20.100692,-0.000141,20.055189,1.0050,0.382,3.67421,0.00000
2390.00,3.67418,20.100727,-0.000142,20.055199,1.0050,0.382,3.67418,0.00000
2391.00,3.67410,20.100657,-0.000144,20.055079,1.0051,0.383,3.67410,0.00000
2392.00,3.67415,20.100644,-0.000142,20.055049,1.0051,0.383,3.67415,0.00000
2393.00,3.67364,20.100648,-0.000144,20.054969,1.0051,0.383,3.67364,0.00000
2394.00,3.67400,20.100663,-0.000149,20.054946,1.0051,0.383,3.67400,0.00000
2395.00,3.67437,20.100632,-0.000149,20.054886,1.0052,0.383,3.67437,0.00000
2396.00,3.67424,20.100743,-0.000148,20.055006,1.0052,0.383,3.67424,0.00000
2397.00,3.67456,20.100811,-0.000150,20.055048,1.0052,0.383,3.67456,0.00000
2398.00,3.67492,20.100738,-0.000148,20.054982,1.0053,0.383,3.67492,0.00000
2399.00,3.67420,20.100722,-0.000148,20.055014,1.0053,0.383,3.67420,0.00000
2400.00,3.67382,20.100728,-0.000149,20.055035,1.0053,0.383,3.67382,0.00000
2401.00,3.67403,20.100712,-0.000150,20.054988,1.0054,0.383,3.67403,0.00000
2402.00,3.67390,20.100697,-0.000148,20.054928,1.0055,0.383,3.67390,0.00000
2403.00,3.67370,20.100788,-0.000150,20.055009,1.0055,0.383,3.67370,0.00000
2404.00,3.67439,20.100788,-0.000150,20.054933,1.0056,0.384,3.67439,0.00000
2405.00,3.67491,20.100824,-0.000149,20.054906,1.0056,0.384,3.67491,0.00000
2406.00,3.67529,20.100887,-0.000150,20.054939,1.0057,0.384,3.67529,0.00000
2407.00,3.67502,20.100943,-0.000153,20.054985,1.0058,0.384,3.67502,0.00000
2408.00,3.67486,20.101009,-0.000153,20.055009,1.0059,0.384,3.67486,0.00000
2409.00,3.67390,20.101045,-0.000151,20.055057,1.0059,0.384,3.67390,0.00000
2410.00,3.67352,20.101071,-0.000148,20.055067,1.0060,0.384,3.67352,0.00000
2411.00,3.67407,20.101080,-0.000143,20.055063,1.0061,0.384,3.67407,0.00000
2412.00,3.67379,20.101058,-0.000141,20.055043,1.0061,0.384,3.67379,0.00000
2413.00,3.67417,20.101033,-0.000142,20.054999,1.0062,0.384,3.67417,0.00000
2414.00,3.67447,20.101132,-0.000139,20.054996,1.0063,0.384,3.67447,0.00000
2415.00,3.67447,20.101202,-0.000139,20.055007,1.0064,0.384,3.67447,0.00000
2416.00,3.67375,20.101161,-0.000144,20.054916,1.0065,0.384,3.67375,0.00000
2417.00,3.67503,20.101093,-0.000144,20.054841,1.0066,0.384,3.67503,0.00000
2418.00,3.67485,20.101128,-0.000145,20.054867,1.0067,0.384,3.67485,0.00000
2419.00,3.67623,20.101039,-0.000148,20.054789,1.0067,0.384,3.67623,0.00000
2420.00,3.67711,20.101036,-0.000152,20.054794,1.0068,0.385,3.67711,0.00000
2421.00,3.67763,20.101044,-0.000152,20.054797,1.0069,0.385,3.67763,0.00000
2422.00,3.67643,20.101174,-0.000151,20.054868,1.0070,0.385,3.67643,0.00000
2423.00,3.67647,20.101178,-0.000150,20.054881,1.0071,0.385,3.67647,0.00000
2424.00,3.67537,20.101265,-0.000149,20.054990,1.0072,0.385,3.67537,0.00000
2425.00,3.67465,20.101203,-0.000146,20.054916,1.0073,0.385,3.67465,0.00000
2426.00,3.67357,20.101223,-0.000145,20.054946,1.0073,0.385,3.67357,0.00000
2427.00,3.67351,20.101143,-0.000149,20.054872,1.0074,0.385,3.67351,0.00000
2428.00,3.67348,20.101162,-0.000147,20.054822,1.0075,0.385,3.67348,0.00000
2429.00,3.67294,20.101080,-0.000147,20.054737,1.0075,0.385,3.67294,0.00000
2430.00,3.67324,20.101087,-0.000145,20.054777,1.0076,0.385,3.67324,0.00000
2431.00,3.67433,20.101145,-0.000144,20.054786,1.0077,0.385,3.67433,0.00000
2432.00,3.67448,20.101234,-0.000139,20.054808,1.0077,0.385,3.67448,0.00000
2433.00,3.67435,20.101207,-0.000145,20.054780,1.0078,0.385,3.67435,0.00000
2434.00,3.67511,20.101281,-0.000148,20.054825,1.0079,0.385,3.67511,0.00000
2435.00,3.67519,20.101386,-0.000151,20.054883,1.0080,0.385,3.67519,0.00000
2436.00,3.67596,20.101434,-0.000149,20.054955,1.0080,0.385,3.67596,0.00000
2437.00,3.67614,20.101346,-0.000152,20.054918,1.0081,0.386,3.67614,0.00000
2438.00,3.67670,20.101330,-0.000149,20.054906,1.0081,0.386,3.67670,0.00000
2439.00,3.67585,20.101339,-0.000145,20.054841,1.0082,0.385,3.67585,0.00000
2440.00,3.67457,20.101307,-0.000145,20.054803,1.0082,0.385,3.67457,0.00000
2441.00,3.67266,20.101337,-0.000147,20.054804,1.0083,0.386,3.67266,0.00000
2442.00,3.67307,20.101460,-0.000145,20.054906,1.0084,0.386,3.67307,0.00000
2443.00,3.67289,20.101603,-0.000146,20.055011,1.0085,0.386,3.67289,0.00000
2444.00,3.67311,20.101639,-0.000148,20.055100,1.0085,0.386,3.67311,0.00000
2445.00,3.67452,20.101636,-0.000149,20.055115,1.0086,0.386,3.67452,0.00000
2446.00,3.67523,20.101645,-0.000149,20.055105,1.0086,0.386,3.67523,0.00000
2447.00,3.67505,20.101652,-0.000150,20.055078,1.0087,0.386,3.67505,0.00000
2448.00,3.67530,20.101556,-0.000150,20.054977,1.0087,0.386,3.67530,0.00000
2449.00,3.67565,20.101542,-0.000148,20.054914,1.0087,0.386,3.67565,0.00000
2450.00,3.67552,20.101641,-0.000149,20.054944,1.0087,0.386,3.67552,0.00000
2451.00,3.67622,20.101607,-0.000149,20.054915,1.0087,0.386,3.67622,0.00000
2452.00,3.67717,20.101604,-0.000148,20.054866,1.0087,0.386,3.67717,0.00000
2453.00,3.67715,20.101669,-0.000150,20.054939,1.0088,0.386,3.67715,0.00000
2454.00,3.67800,20.101731,-0.000150,20.054992,1.0088,0.387,3.67800,0.00000
2455.00,3.67884,20.101720,-0.000146,20.054981,1.0087,0.386,3.67884,0.00000
2456.00,3.67844,20.101821,-0.000145,20.055026,1.0087,0.386,3.67844,0.00000
2457.00,3.67773,20.101834,-0.000146,20.055009,1.0087,0.387,3.67773,0.00000
2458.00,3.67758,20.101877,-0.000146,20.055011,1.0087,0.387,3.67758,0.00000
2459.00,3.67726,20.101879,-0.000145,20.054939,1.0087,0.387,3.67726,0.00000
2460.00,3.67667,20.101995,-0.000146,20.054982,1.0087,0.387,3.67667,0.00000
2461.00,3.67709,20.101929,-0.000145,20.054892,1.0087,0.387,3.67709,0.00000
2462.00,3.67725,20.102005,-0.000145,20.054952,1.0086,0.387,3.67725,0.00000
2463.00,3.67747,20.102010,-0.000145,20.054926,1.0086,0.387,3.67747,0.00000
2464.00,3.67681,20.102029,-0.000145,20.054994,1.0086,0.387,3.67681,0.00000
2465.00,3.67597,20.101934,-0.000146,20.054906,1.0085,0.387,3.67597,0.00000
2466.00,3.67533,20.101990,-0.000146,20.054963,1.0085,0.387,3.67533,0.00000
2467.00,3.67548,20.101956,-0.000146,20.054935,1.0084,0.387,3.67548,0.00000
2468.00,3.67603,20.101981,-0.000148,20.054935,1.0084,0.387,3.67603,0.00000
2469.00,3.67730,20.102046,-0.000150,20.054947,1.0084,0.387,3.67730,0.00000
2470.00,3.67917,20.102084,-0.000151,20.054955,1.0084,0.387,3.67917,0.00000
2471.00,3.67907,20.102142,-0.000153,20.054975,1.0084,0.388,3.67907,0.00000
2472.00,3.67724,20.102147,-0.000152,20.054968,1.0084,0.388,3.67724,0.00000
2473.00,3.67571,20.102197,-0.000148,20.054983,1.0085,0.388,3.67571,0.00000
2474.00,3.67474,20.102203,-0.000148,20.054981,1.0085,0.388,3.67474,0.00000
2475.00,3.67391,20.102288,-0.000144,20.055058,1.0085,0.388,3.67391,0.00000
2476.00,3.67540,20.102263,-0.000142,20.055022,1.0085,0.388,3.67540,0.00000
2477.00,3.67771,20.102284,-0.000143,20.054988,1.0085,0.388,3.67771,0.00000
2478.00,3.67948,20.102318,-0.000142,20.055036,1.0086,0.388,3.67948,0.00000
2479.00,3.67995,20.102275,-0.000143,20.054996,1.0086,0.388,3.67995,0.00000
2480.00,3.68058,20.102319,-0.000143,20.055030,1.0087,0.388,3.68058,0.00000
2481.00,3.68079,20.102328,-0.000144,20.055050,1.0087,0.388,3.68079,0.00000
2482.00,3.67992,20.102403,-0.000145,20.055140,1.0088,0.388,3.67992,0.00000
2483.00,3.67851,20.102443,-0.000146,20.055130,1.0088,0.388,3.67851,0.00000
2484.00,3.67788,20.102550,-0.000145,20.055189,1.0089,0.388,3.67788,0.00000
2485.00,3.67703,20.102485,-0.000146,20.055128,1.0089,0.388,3.67703,0.00000
2486.00,3.67591,20.102539,-0.000145,20.055094,1.0090,0.388,3.67591,0.00000
2487.00,3.67601,20.102606,-0.000144,20.055114,1.0090,0.388,3.67601,0.00000
2488.00,3.67564,20.102585,-0.000143,20.055098,1.0091,0.388,3.67564,0.00000
2489.00,3.67551,20.102588,-0.000145,20.055067,1.0091,0.388,3.67551,0.00000
2490.00,3.67459,20.102679,-0.000149,20.055086,1.0091,0.389,3.67459,0.00000
2491.00,3.67336,20.102717,-0.000152,20.055139,1.0092,0.389,3.67336,0.00000
2492.00,3.67265,20.102674,-0.000155,20.055088,1.0092,0.389,3.67265,0.00000
2493.00,3.67318,20.102652,-0.000156,20.055043,1.0092,0.389,3.67318,0.00000
2494.00,3.67388,20.102635,-0.000155,20.055041,1.0093,0.389,3.67388,0.00000
2495.00,3.67434,20.102593,-0.000149,20.054991,1.0094,0.389,3.67434,0.00000
2496.00,3.67556,20.102595,-0.000144,20.054969,1.0094,0.389,3.67556,0.00000
2497.00,3.67622,20.102645,-0.000141,20.055013,1.0094,0.389,3.67622,0.00000
2498.00,3.67665,20.102720,-0.000141,20.055094,1.0095,0.389,3.67665,0.00000
2499.00,3.67678,20.102754,-0.000139,20.055074,1.0095,0.389,3.67678,0.00000
2500.00,3.67692,20.102745,-0.000142,20.055044,1.0094,0.389,3.67692,0.00000
2501.00,3.67655,20.102739,-0.000143,20.055042,1.0094,0.389,3.67655,0.00000
2502.00,3.67654,20.102743,-0.000143,20.055039,1.0094,0.389,3.67654,0.00000
2503.00,3.67517,20.102753,-0.000142,20.055036,1.0093,0.389,3.67517,0.00000
2504.00,3.67331,20.102741,-0.000145,20.055066,1.0093,0.389,3.67331,0.00000
2505.00,3.67253,20.102776,-0.000143,20.055134,1.0092,0.389,3.67253,0.00000
2506.00,3.67221,20.102757,-0.000142,20.055101,1.0091,0.389,3.67221,0.00000
2507.00,3.67184,20.102735,-0.000145,20.055071,1.0091,0.389,3.67184,0.00000
2508.00,3.67274,20.102777,-0.000145,20.055063,1.0090,0.389,3.67274,0.00000
2509.00,3.67383,20.102812,-0.000141,20.055043,1.0089,0.389,3.67383,0.00000
2510.00,3.67399,20.102843,-0.000138,20.054998,1.0088,0.389,3.67399,0.00000
2511.00,3.67449,20.102930,-0.000142,20.055044,1.0087,0.389,3.67449,0.00000
2512.00,3.67504,20.102929,-0.000139,20.055013,1.0086,0.389,3.67504,0.00000
2513.00,3.67513,20.102910,-0.000141,20.054958,1.0085,0.389,3.67513,0.00000
2514.00,3.67502,20.102915,-0.000142,20.054872,1.0084,0.389,3.67502,0.00000
2515.00,3.67606,20.102860,-0.000147,20.054759,1.0083,0.390,3.67606,0.00000
2516.00,3.67684,20.102785,-0.000144,20.054652,1.0083,0.390,3.67684,0.00000
2517.00,3.67663,20.102766,-0.000145,20.054597,1.0082,0.390,3.67663,0.00000
2518.00,3.67803,20.102760,-0.000144,20.054590,1.0081,0.390,3.67803,0.00000
2519.00,3.67826,20.102733,-0.000144,20.054639,1.0080,0.390,3.67826,0.00000
2520.00,3.67791,20.102823,-0.000141,20.054786,1.0080,0.389,3.67791,0.00000
2521.00,3.67725,20.102909,-0.000142,20.054860,1.0080,0.390,3.67725,0.00000
@15,2.0000,4.0, 2520.004 
2522.00,3.67664,20.102967,-0.000145,20.054933,1.0080,0.390,3.67664,0.00000
2523.00,3.67477,20.103021,-0.000148,20.054967,1.0080,0.390,3.67477,0.00000
2524.00,3.67596,20.103084,-0.000151,20.054934,1.0080,0.390,3.67596,0.00000
2525.00,3.67909,20.103102,-0.000151,20.054856,1.0080,0.390,3.67909,0.00000
2526.00,3.68233,20.103057,-0.000154,20.054797,1.0080,0.390,3.68233,0.00000
2527.00,3.68756,20.103085,-0.000152,20.054790,1.0080,0.390,3.68756,0.00000
2528.00,3.69212,20.103104,-0.000150,20.054770,1.0080,0.390,3.69212,0.00000
2529.00,3.69382,20.103203,-0.000151,20.054886,1.0080,0.390,3.69382,0.00000
2530.00,3.69382,20.103245,-0.000154,20.054939,1.0080,0.391,3.69382,0.00000
2531.00,3.69318,20.103276,-0.000153,20.055010,1.0080,0.391,3.69318,0.00000
2532.00,3.69194,20.103348,-0.000154,20.055044,1.0080,0.391,3.69194,0.00000
2533.00,3.69169,20.103376,-0.000154,20.055057,1.0081,0.391,3.69169,0.00000
2534.00,3.69223,20.103283,-0.000154,20.054943,1.0081,0.391,3.69223,0.00000
2535.00,3.69161,20.103248,-0.000152,20.054903,1.0081,0.391,3.69161,0.00000
2536.00,3.69015,20.103338,-0.000154,20.054910,1.0082,0.391,3.69015,0.00000
2537.00,3.68757,20.103308,-0.000153,20.054880,1.0082,0.391,3.68757,0.00000
2538.00,3.68510,20.103260,-0.000153,20.054847,1.0083,0.391,3.68510,0.00000
2539.00,3.68345,20.103318,-0.000152,20.054904,1.0083,0.391,3.68345,0.00000
2540.00,3.68217,20.103385,-0.000151,20.055012,1.0084,0.391,3.68217,0.00000
2541.00,3.68100,20.103345,-0.000149,20.055016,1.0085,0.391,3.68100,0.00000
2542.00,3.67980,20.103378,-0.000149,20.055025,1.0086,0.392,3.67980,0.00000
2543.00,3.67929,20.103503,-0.000148,20.055105,1.0086,0.392,3.67929,0.00000
2544.00,3.67818,20.103581,-0.000147,20.055141,1.0087,0.392,3.67818,0.00000
2545.00,3.67593,20.103610,-0.000149,20.055109,1.0087,0.392,3.67593,0.00000
2546.00,3.67518,20.103599,-0.000148,20.055049,1.0088,0.392,3.67518,0.00000
2547.00,3.67607,20.103619,-0.000146,20.055054,1.0088,0.392,3.67607,0.00000
2548.00,3.67622,20.103561,-0.000146,20.054973,1.0089,0.392,3.67622,0.00000
2549.00,3.67629,20.103593,-0.000145,20.055002,1.0089,0.392,3.67629,0.00000
2550.00,3.67708,20.103579,-0.000142,20.054989,1.0090,0.392,3.67708,0.00000
2551.00,3.67722,20.103687,-0.000139,20.055111,1.0090,0.392,3.67722,0.00000
2552.00,3.67633,20.103688,-0.000137,20.055089,1.0091,0.392,3.67633,0.00000
2553.00,3.67530,20.103727,-0.000133,20.055136,1.0091,0.392,3.67530,0.00000
2554.00,3.67441,20.103715,-0.000128,20.055103,1.0092,0.391,3.67441,0.00000
2555.00,3.67448,20.103793,-0.000129,20.055157,1.0093,0.391,3.67448,0.00000
2556.00,3.67386,20.103826,-0.000128,20.055123,1.0093,0.391,3.67386,0.00000
2557.00,3.67353,20.103869,-0.000133,20.055116,1.0094,0.392,3.67353,0.00000
2558.00,3.67317,20.103893,-0.000137,20.055084,1.0095,0.392,3.67317,0.00000
2559.00,3.67301,20.103879,-0.000142,20.055027,1.0095,0.392,3.67301,0.00000
2560.00,3.67335,20.103864,-0.000141,20.054991,1.0096,0.392,3.67335,0.00000
2561.00,3.67462,20.103876,-0.000141,20.054973,1.0096,0.392,3.67462,0.00000
2562.00,3.67532,20.103919,-0.000140,20.055002,1.0097,0.392,3.67532,0.00000
2563.00,3.67637,20.103978,-0.000140,20.055038,1.0098,0.392,3.67637,0.00000
2564.00,3.67767,20.104019,-0.000138,20.055091,1.0099,0.392,3.67767,0.00000
2565.00,3.67792,20.104027,-0.000139,20.055044,1.0100,0.392,3.67792,0.00000
2566.00,3.67731,20.103970,-0.000142,20.054985,1.0100,0.392,3.67731,0.00000
2567.00,3.67736,20.103971,-0.000144,20.055001,1.0101,0.392,3.67736,0.00000
2568.00,3.67662,20.103944,-0.000147,20.054965,1.0102,0.393,3.67662,0.00000
2569.00,3.67517,20.103946,-0.000150,20.054953,1.0103,0.393,3.67517,0.00000
2570.00,3.67391,20.103977,-0.000148,20.055001,1.0103,0.393,3.67391,0.00000
2571.00,3.67368,20.103992,-0.000146,20.054981,1.0104,0.393,3.67368,0.00000
2572.00,3.67226,20.104026,-0.000145,20.054933,1.0105,0.393,3.67226,0.00000
2573.00,3.67179,20.104017,-0.000143,20.054916,1.0105,0.393,3.67179,0.00000
2574.00,3.67121,20.104115,-0.000142,20.054950,1.0106,0.393,3.67121,0.00000
2575.00,3.67119,20.104128,-0.000146,20.054902,1.0107,0.393,3.67119,0.00000
2576.00,3.67105,20.104237,-0.000145,20.055024,1.0108,0.393,3.67105,0.00000
2577.00,3.67213,20.104268,-0.000144,20.055082,1.0108,0.393,3.67213,0.00000
2578.00,3.67214,20.104312,-0.000145,20.055127,1.0109,0.393,3.67214,0.00000
2579.00,3.67247,20.104224,-0.000143,20.055035,1.0110,0.393,3.67247,0.00000
2580.00,3.67285,20.104215,-0.000141,20.055037,1.0110,0.393,3.67285,0.00000
2581.00,3.67382,20.104212,-0.000146,20.054926,1.0111,0.393,3.67382,0.00000
2582.00,3.67468,20.104201,-0.000148,20.054878,1.0112,0.393,3.67468,0.00000
2583.00,3.67472,20.104297,-0.000149,20.054905,1.0112,0.393,3.67472,0.00000
2584.00,3.67493,20.104328,-0.000156,20.054898,1.0113,0.394,3.67493,0.00000
2585.00,3.67425,20.104306,-0.000158,20.054847,1.0114,0.394,3.67425,0.00000
2586.00,3.67351,20.104304,-0.000155,20.054898,1.0115,0.394,3.67351,0.00000
2587.00,3.67244,20.104383,-0.000155,20.054964,1.0115,0.394,3.67244,0.00000
2588.00,3.67306,20.104347,-0.000151,20.054941,1.0117,0.394,3.67306,0.00000
2589.00,3.67354,20.104395,-0.000148,20.055021,1.0118,0.394,3.67354,0.00000
2590.00,3.67487,20.104465,-0.000145,20.055092,1.0118,0.394,3.67487,0.00000
2591.00,3.67519,20.104493,-0.000145,20.055107,1.0119,0.394,3.67519,0.00000
2592.00,3.67575,20.104459,-0.000144,20.055069,1.0120,0.394,3.67575,0.00000
2593.00,3.67622,20.104437,-0.000145,20.055038,1.0120,0.394,3.67622,0.00000
2594.00,3.67629,20.104440,-0.000143,20.055034,1.0121,0.394,3.67629,0.00000
2595.00,3.67524,20.104483,-0.000143,20.055050,1.0121,0.394,3.67524,0.00000
2596.00,3.67514,20.104516,-0.000143,20.055054,1.0122,0.394,3.67514,0.00000
2597.00,3.67463,20.104555,-0.000142,20.055105,1.0122,0.394,3.67463,0.00000
2598.00,3.67345,20.104654,-0.000139,20.055171,1.0122,0.394,3.67345,0.00000
2599.00,3.67327,20.104665,-0.000140,20.055126,1.0122,0.394,3.67327,0.00000
2600.00,3.67402,20.104680,-0.000140,20.055162,1.0122,0.394,3.67402,0.00000
2601.00,3.67451,20.104628,-0.000139,20.055097,1.0122,0.394,3.67451,0.00000
2602.00,3.67503,20.104610,-0.000139,20.055044,1.0122,0.394,3.67503,0.00000
2603.00,3.67458,20.104616,-0.000141,20.055075,1.0121,0.394,3.67458,0.00000
2604.00,3.67422,20.104646,-0.000140,20.055137,1.0121,0.394,3.67422,0.00000
2605.00,3.67431,20.104632,-0.000141,20.055109,1.0120,0.394,3.67431,0.00000
2606.00,3.67324,20.104743,-0.000143,20.055179,1.0119,0.395,3.67324,0.00000
2607.00,3.67282,20.104755,-0.000146,20.055166,1.0118,0.395,3.67282,0.00000
2608.00,3.67272,20.104733,-0.000148,20.055115,1.0118,0.395,3.67272,0.00000
2609.00,3.67230,20.104752,-0.000149,20.055129,1.0117,0.395,3.67230,0.00000
2610.00,3.67101,20.104761,-0.000147,20.055052,1.0116,0.395,3.67101,0.00000
2611.00,3.67048,20.104675,-0.000143,20.054991,1.0116,0.395,3.67048,0.00000
2612.00,3.66956,20.104782,-0.000140,20.055096,1.0115,0.395,3.66956,0.00000
2613.00,3.66938,20.104767,-0.000136,20.055060,1.0114,0.395,3.66938,0.00000
2614.00,3.66937,20.104752,-0.000139,20.054985,1.0113,0.395,3.66937,0.00000
2615.00,3.66919,20.104815,-0.000143,20.055071,1.0112,0.395,3.66919,0.00000
2616.00,3.66891,20.104832,-0.000145,20.055016,1.0111,0.395,3.66891,0.00000
2617.00,3.66910,20.104726,-0.000147,20.054871,1.0111,0.396,3.66910,0.00000
2618.00,3.67014,20.104805,-0.000152,20.054867,1.0110,0.396,3.67014,0.00000
2619.00,3.67009,20.104879,-0.000150,20.054902,1.0108,0.396,3.67009,0.00000
2620.00,3.67068,20.104886,-0.000143,20.054860,1.0107,0.396,3.67068,0.00000
2621.00,3.67129,20.105013,-0.000143,20.054960,1.0106,0.396,3.67129,0.00000
2622.00,3.67102,20.105112,-0.000143,20.055051,1.0105,0.396,3.67102,0.00000
2623.00,3.66985,20.105079,-0.000140,20.055057,1.0103,0.396,3.66985,0.00000
2624.00,3.67051,20.105088,-0.000140,20.055061,1.0102,0.395,3.67051,0.00000
2625.00,3.66991,20.105032,-0.000142,20.055017,1.0101,0.396,3.66991,0.00000
2626.00,3.66992,20.104927,-0.000143,20.054944,1.0100,0.396,3.66992,0.00000
2627.00,3.67039,20.104930,-0.000140,20.054924,1.0099,0.396,3.67039,0.00000
2628.00,3.67160,20.104952,-0.000140,20.054929,1.0098,0.396,3.67160,0.00000
2629.00,3.67146,20.104972,-0.000141,20.054957,1.0097,0.396,3.67146,0.00000
2630.00,3.67238,20.105048,-0.000145,20.055017,1.0096,0.396,3.67238,0.00000
2631.00,3.67290,20.105084,-0.000146,20.055038,1.0095,0.396,3.67290,0.00000
2632.00,3.67309,20.105082,-0.000149,20.055040,1.0093,0.396,3.67309,0.00000
2633.00,3.67248,20.105062,-0.000148,20.054992,1.0092,0.396,3.67248,0.00000
2634.00,3.67301,20.105058,-0.000146,20.054983,1.0091,0.396,3.67301,0.00000
2635.00,3.67312,20.105043,-0.000143,20.054958,1.0089,0.396,3.67312,0.00000
2636.00,3.67327,20.105161,-0.000143,20.055058,1.0088,0.396,3.67327,0.00000
2637.00,3.67433,20.105190,-0.000143,20.055021,1.0087,0.396,3.67433,0.00000
2638.00,3.67505,20.105190,-0.000146,20.054982,1.0085,0.396,3.67505,0.00000
2639.00,3.67487,20.105218,-0.000147,20.054955,1.0084,0.396,3.67487,0.00000
2640.00,3.67444,20.105253,-0.000147,20.054955,1.0083,0.397,3.67444,0.00000
2641.00,3.67424,20.105271,-0.000147,20.054966,1.0081,0.397,3.67424,0.00000
2642.00,3.67273,20.105280,-0.000147,20.055003,1.0080,0.397,3.67273,0.00000
2643.00,3.67229,20.105315,-0.000146,20.055033,1.0079,0.397,3.67229,0.00000
2644.00,3.67230,20.105377,-0.000147,20.055073,1.0077,0.397,3.67230,0.00000
2645.00,3.67357,20.105405,-0.000149,20.055077,1.0076,0.397,3.67357,0.00000
2646.00,3.67341,20.105379,-0.000149,20.054980,1.0075,0.397,3.67341,0.00000
2647.00,3.67363,20.105442,-0.000146,20.055003,1.0074,0.397,3.67363,0.00000
2648.00,3.67462,20.105489,-0.000144,20.055024,1.0073,0.397,3.67462,0.00000
2649.00,3.67448,20.105451,-0.000145,20.054969,1.0072,0.397,3.67448,0.00000
2650.00,3.67337,20.105443,-0.000149,20.054875,1.0071,0.397,3.67337,0.00000
2651.00,3.67385,20.105367,-0.000150,20.054833,1.0070,0.397,3.67385,0.00000
2652.00,3.67358,20.105415,-0.000152,20.054795,1.0069,0.397,3.67358,0.00000
2653.00,3.67322,20.105467,-0.000156,20.054779,1.0069,0.398,3.67322,0.00000
2654.00,3.67248,20.105492,-0.000155,20.054778,1.0068,0.398,3.67248,0.00000
2655.00,3.67286,20.105589,-0.000150,20.054871,1.0068,0.397,3.67286,0.00000
2656.00,3.67282,20.105738,-0.000148,20.054914,1.0067,0.397,3.67282,0.00000
2657.00,3.67408,20.105726,-0.000149,20.054890,1.0067,0.398,3.67408,0.00000
2658.00,3.67377,20.105793,-0.000143,20.054983,1.0067,0.397,3.67377,0.00000
2659.00,3.67498,20.105850,-0.000142,20.054992,1.0066,0.397,3.67498,0.00000
2660.00,3.67444,20.105802,-0.000144,20.054964,1.0066,0.398,3.67444,0.00000
2661.00,3.67407,20.105789,-0.000146,20.054930,1.0066,0.398,3.67407,0.00000
2662.00,3.67361,20.105836,-0.000143,20.054959,1.0066,0.398,3.67361,0.00000
2663.00,3.67361,20.105809,-0.000145,20.054912,1.0066,0.398,3.67361,0.00000
2664.00,3.67292,20.105901,-0.000149,20.055006,1.0066,0.398,3.67292,0.00000
2665.00,3.67423,20.105968,-0.000149,20.055001,1.0066,0.398,3.67423,0.00000
2666.00,3.67472,20.106029,-0.000150,20.055094,1.0066,0.398,3.67472,0.00000
2667.00,3.67427,20.106044,-0.000153,20.055115,1.0066,0.398,3.67427,0.00000
2668.00,3.67449,20.106036,-0.000155,20.055090,1.0066,0.398,3.67449,0.00000
2669.00,3.67424,20.106005,-0.000151,20.055010,1.0065,0.398,3.67424,0.00000
2670.00,3.67371,20.105988,-0.000153,20.055049,1.0065,0.398,3.67371,0.00000
2671.00,3.67421,20.105986,-0.000153,20.055067,1.0065,0.399,3.67421,0.00000
2672.00,3.67505,20.105984,-0.000153,20.055065,1.0065,0.399,3.67505,0.00000
2673.00,3.67549,20.106070,-0.000152,20.055141,1.0065,0.399,3.67549,0.00000
2674.00,3.67618,20.106045,-0.000153,20.055133,1.0064,0.399,3.67618,0.00000
2675.00,3.67625,20.106121,-0.000149,20.055143,1.0064,0.399,3.67625,0.00000
2676.00,3.67576,20.106118,-0.000151,20.055098,1.0063,0.399,3.67576,0.00000
2677.00,3.67502,20.106111,-0.000150,20.055050,1.0062,0.399,3.67502,0.00000
2678.00,3.67441,20.106078,-0.000148,20.054997,1.0062,0.399,3.67441,0.00000
2679.00,3.67504,20.106118,-0.000148,20.054978,1.0062,0.399,3.67504,0.00000
2680.00,3.67497,20.106095,-0.000150,20.054985,1.0061,0.399,3.67497,0.00000
2681.00,3.67490,20.106176,-0.000146,20.055040,1.0061,0.399,3.67490,0.00000
2682.00,3.67535,20.106229,-0.000146,20.055117,1.0061,0.399,3.67535,0.00000
2683.00,3.67527,20.106250,-0.000147,20.055138,1.0061,0.399,3.67527,0.00000
2684.00,3.67416,20.106292,-0.000147,20.055222,1.0060,0.399,3.67416,0.00000
2685.00,3.67313,20.106343,-0.000143,20.055200,1.0060,0.399,3.67313,0.00000
2686.00,3.67254,20.106381,-0.000141,20.055196,1.0060,0.399,3.67254,0.00000
2687.00,3.67179,20.106399,-0.000142,20.055183,1.0060,0.399,3.67179,0.00000
2688.00,3.67142,20.106438,-0.000141,20.055147,1.0060,0.399,3.67142,0.00000
2689.00,3.67153,20.106451,-0.000144,20.055053,1.0060,0.399,3.67153,0.00000
2690.00,3.67223,20.106442,-0.000146,20.055056,1.0060,0.399,3.67223,0.00000
2691.00,3.67325,20.106402,-0.000149,20.054994,1.0059,0.399,3.67325,0.00000
2692.00,3.67447,20.106436,-0.000150,20.054993,1.0059,0.400,3.67447,0.00000
2693.00,3.67444,20.106461,-0.000152,20.055031,1.0060,0.400,3.67444,0.00000
2694.00,3.67460,20.106468,-0.000148,20.055078,1.0060,0.400,3.67460,0.00000
2695.00,3.67394,20.106524,-0.000148,20.055093,1.0060,0.400,3.67394,0.00000
2696.00,3.67352,20.106600,-0.000148,20.055157,1.0061,0.400,3.67352,0.00000
2697.00,3.67311,20.106575,-0.000147,20.055094,1.0061,0.400,3.67311,0.00000
2698.00,3.67360,20.106500,-0.000148,20.054998,1.0061,0.400,3.67360,0.00000
2699.00,3.67326,20.106508,-0.000149,20.054995,1.0061,0.400,3.67326,0.00000
2700.00,3.67359,20.106554,-0.000150,20.055040,1.0061,0.400,3.67359,0.00000
2701.00,3.67342,20.106527,-0.000150,20.054992,1.0061,0.400,3.67342,0.00000
2702.00,3.67319,20.106576,-0.000148,20.055055,1.0061,0.400,3.67319,0.00000
@16,2.0000,4.0, 2700.077 
2703.00,3.67406,20.106672,-0.000146,20.055136,1.0062,0.400,3.67406,0.00000
2704.00,3.67516,20.106671,-0.000145,20.055096,1.0062,0.400,3.67516,0.00000
2705.00,3.67759,20.106716,-0.000146,20.055064,1.0062,0.400,3.67759,0.00000
2706.00,3.68136,20.106785,-0.000145,20.055083,1.0062,0.400,3.68136,0.00000
2707.00,3.68479,20.106650,-0.000147,20.054926,1.0063,0.400,3.68479,0.00000
2708.00,3.68751,20.106665,-0.000147,20.054906,1.0063,0.400,3.68751,0.00000
2709.00,3.68817,20.106667,-0.000148,20.054899,1.0064,0.400,3.68817,0.00000
2710.00,3.68792,20.106561,-0.000150,20.054877,1.0064,0.400,3.68792,0.00000
2711.00,3.68740,20.106542,-0.000152,20.054887,1.0064,0.401,3.68740,0.00000
2712.00,3.68793,20.106603,-0.000151,20.054946,1.0064,0.400,3.68793,0.00000
2713.00,3.68798,20.106538,-0.000150,20.054861,1.0064,0.400,3.68798,0.00000
2714.00,3.69019,20.106515,-0.000150,20.054862,1.0065,0.401,3.69019,0.00000
2715.00,3.69199,20.106572,-0.000151,20.054878,1.0065,0.401,3.69199,0.00000
2716.00,3.69191,20.106511,-0.000149,20.054785,1.0065,0.401,3.69191,0.00000
2717.00,3.68896,20.106695,-0.000151,20.054886,1.0066,0.401,3.68896,0.00000
2718.00,3.68659,20.106780,-0.000153,20.054987,1.0066,0.401,3.68659,0.00000
2719.00,3.68347,20.106887,-0.000154,20.055034,1.0066,0.401,3.68347,0.00000
2720.00,3.68049,20.106864,-0.000153,20.054972,1.0066,0.401,3.68049,0.00000
2721.00,3.67694,20.106895,-0.000154,20.055016,1.0066,0.401,3.67694,0.00000
2722.00,3.67592,20.106866,-0.000154,20.055026,1.0067,0.401,3.67592,0.00000
2723.00,3.67503,20.106858,-0.000154,20.054975,1.0068,0.401,3.67503,0.00000
2724.00,3.67425,20.106882,-0.000151,20.055033,1.0068,0.401,3.67425,0.00000
2725.00,3.67367,20.106951,-0.000146,20.055077,1.0069,0.401,3.67367,0.00000
2726.00,3.67420,20.107029,-0.000147,20.055068,1.0070,0.401,3.67420,0.00000
2727.00,3.67496,20.106990,-0.000147,20.054911,1.0070,0.401,3.67496,0.00000
2728.00,3.67509,20.107056,-0.000144,20.054940,1.0070,0.401,3.67509,0.00000
2729.00,3.67652,20.107112,-0.000145,20.054887,1.0070,0.401,3.67652,0.00000
2730.00,3.67720,20.107105,-0.000148,20.054858,1.0071,0.401,3.67720,0.00000
2731.00,3.67828,20.107170,-0.000148,20.054920,1.0071,0.402,3.67828,0.00000
2732.00,3.67762,20.107205,-0.000147,20.055034,1.0071,0.402,3.67762,0.00000
2733.00,3.67746,20.107228,-0.000150,20.055043,1.0072,0.402,3.67746,0.00000
2734.00,3.67653,20.107184,-0.000151,20.055023,1.0072,0.402,3.67653,0.00000
2735.00,3.67597,20.107219,-0.000148,20.055057,1.0073,0.402,3.67597,0.00000
2736.00,3.67447,20.107201,-0.000146,20.055053,1.0073,0.402,3.67447,0.00000
2737.00,3.67402,20.107120,-0.000146,20.054947,1.0073,0.402,3.67402,0.00000
2738.00,3.67375,20.107126,-0.000145,20.054947,1.0073,0.402,3.67375,0.00000
2739.00,3.67439,20.107141,-0.000146,20.054935,1.0073,0.402,3.67439,0.00000
2740.00,3.67442,20.107121,-0.000146,20.054900,1.0073,0.402,3.67442,0.00000
2741.00,3.67472,20.107163,-0.000146,20.054915,1.0073,0.402,3.67472,0.00000
2742.00,3.67523,20.107328,-0.000143,20.055029,1.0073,0.402,3.67523,0.00000
2743.00,3.67573,20.107370,-0.000148,20.055053,1.0073,0.402,3.67573,0.00000
2744.00,3.67465,20.107415,-0.000143,20.055056,1.0073,0.402,3.67465,0.00000
2745.00,3.67486,20.107503,-0.000142,20.055103,1.0072,0.402,3.67486,0.00000
2746.00,3.67538,20.107444,-0.000141,20.054992,1.0072,0.402,3.67538,0.00000
2747.00,3.67598,20.107434,-0.000143,20.054970,1.0071,0.402,3.67598,0.00000
2748.00,3.67579,20.107458,-0.000140,20.054989,1.0070,0.402,3.67579,0.00000
2749.00,3.67591,20.107434,-0.000142,20.054948,1.0069,0.402,3.67591,0.00000
2750.00,3.67567,20.107433,-0.000148,20.054913,1.0069,0.402,3.67567,0.00000
2751.00,3.67494,20.107481,-0.000149,20.054965,1.0068,0.403,3.67494,0.00000
2752.00,3.67524,20.107496,-0.000150,20.054920,1.0067,0.403,3.67524,0.00000
2753.00,3.67553,20.107476,-0.000148,20.054842,1.0066,0.403,3.67553,0.00000
2754.00,3.67557,20.107534,-0.000149,20.054913,1.0065,0.403,3.67557,0.00000
2755.00,3.67524,20.107577,-0.000147,20.054973,1.0064,0.403,3.67524,0.00000
2756.00,3.67534,20.107614,-0.000148,20.055002,1.0063,0.403,3.67534,0.00000
2757.00,3.67465,20.107614,-0.000150,20.055052,1.0062,0.403,3.67465,0.00000
2758.00,3.67390,20.107544,-0.000149,20.055017,1.0060,0.403,3.67390,0.00000
2759.00,3.67421,20.107566,-0.000143,20.055050,1.0058,0.403,3.67421,0.00000
2760.00,3.67516,20.107536,-0.000143,20.055000,1.0057,0.403,3.67516,0.00000
2761.00,3.67517,20.107466,-0.000140,20.054926,1.0055,0.403,3.67517,0.00000
2762.00,3.67491,20.107453,-0.000137,20.054891,1.0053,0.402,3.67491,0.00000
2763.00,3.67513,20.107628,-0.000137,20.055047,1.0051,0.402,3.67513,0.00000
2764.00,3.67521,20.107652,-0.000140,20.055002,1.0050,0.403,3.67521,0.00000
2765.00,3.67507,20.107687,-0.000140,20.055015,1.0048,0.403,3.67507,0.00000
2766.00,3.67497,20.107754,-0.000141,20.055068,1.0046,0.403,3.67497,0.00000
2767.00,3.67481,20.107827,-0.000145,20.055108,1.0044,0.403,3.67481,0.00000
2768.00,3.67476,20.107840,-0.000146,20.055046,1.0043,0.403,3.67476,0.00000
2769.00,3.67436,20.107880,-0.000145,20.055073,1.0042,0.403,3.67436,0.00000
2770.00,3.67394,20.107925,-0.000145,20.055122,1.0040,0.403,3.67394,0.00000
2771.00,3.67414,20.107977,-0.000147,20.055077,1.0039,0.403,3.67414,0.00000
2772.00,3.67438,20.107991,-0.000148,20.055079,1.0038,0.403,3.67438,0.00000
2773.00,3.67366,20.107986,-0.000147,20.055047,1.0037,0.403,3.67366,0.00000
2774.00,3.67361,20.107987,-0.000147,20.055009,1.0036,0.403,3.67361,0.00000
2775.00,3.67362,20.108034,-0.000146,20.054978,1.0035,0.403,3.67362,0.00000
2776.00,3.67362,20.108034,-0.000144,20.054967,1.0034,0.403,3.67362,0.00000
2777.00,3.67320,20.108002,-0.000140,20.054900,1.0034,0.403,3.67320,0.00000
2778.00,3.67440,20.108022,-0.000141,20.054869,1.0033,0.403,3.67440,0.00000
2779.00,3.67466,20.108015,-0.000144,20.054839,1.0033,0.403,3.67466,0.00000
2780.00,3.67446,20.107963,-0.000145,20.054778,1.0032,0.403,3.67446,0.00000
2781.00,3.67394,20.108042,-0.000145,20.054868,1.0032,0.404,3.67394,0.00000
2782.00,3.67399,20.108052,-0.000149,20.054825,1.0032,0.404,3.67399,0.00000
2783.00,3.67383,20.108067,-0.000147,20.054862,1.0032,0.404,3.67383,0.00000
2784.00,3.67354,20.108077,-0.000146,20.054857,1.0032,0.404,3.67354,0.00000
2785.00,3.67331,20.108160,-0.000146,20.054904,1.0032,0.404,3.67331,0.00000
2786.00,3.67363,20.108152,-0.000145,20.054896,1.0032,0.404,3.67363,0.00000
2787.00,3.67399,20.108200,-0.000143,20.054990,1.0032,0.404,3.67399,0.00000
2788.00,3.67321,20.108192,-0.000142,20.055033,1.0032,0.404,3.67321,0.00000
2789.00,3.67344,20.108231,-0.000141,20.055094,1.0033,0.404,3.67344,0.00000
2790.00,3.67374,20.108190,-0.000141,20.055060,1.0033,0.404,3.67374,0.00000
2791.00,3.67445,20.108213,-0.000140,20.055002,1.0033,0.404,3.67445,0.00000
2792.00,3.67482,20.108246,-0.000139,20.055005,1.0034,0.404,3.67482,0.00000
2793.00,3.67488,20.108293,-0.000143,20.054999,1.0034,0.404,3.67488,0.00000
2794.00,3.67471,20.108294,-0.000147,20.054996,1.0035,0.404,3.67471,0.00000
2795.00,3.67417,20.108309,-0.000148,20.054986,1.0035,0.404,3.67417,0.00000
2796.00,3.67398,20.108241,-0.000148,20.054951,1.0036,0.404,3.67398,0.00000
2797.00,3.67337,20.108233,-0.000149,20.054941,1.0036,0.404,3.67337,0.00000
2798.00,3.67359,20.108244,-0.000146,20.054931,1.0037,0.404,3.67359,0.00000
2799.00,3.67385,20.108286,-0.000147,20.054909,1.0037,0.404,3.67385,0.00000
2800.00,3.67484,20.108192,-0.000151,20.054862,1.0037,0.404,3.67484,0.00000
2801.00,3.67490,20.108261,-0.000151,20.054919,1.0038,0.405,3.67490,0.00000
2802.00,3.67540,20.108306,-0.000149,20.054897,1.0038,0.405,3.67540,0.00000
2803.00,3.67613,20.108379,-0.000152,20.054867,1.0038,0.405,3.67613,0.00000
2804.00,3.67643,20.108413,-0.000147,20.054891,1.0038,0.405,3.67643,0.00000
2805.00,3.67638,20.108547,-0.000142,20.054974,1.0038,0.405,3.67638,0.00000
2806.00,3.67740,20.108556,-0.000146,20.054933,1.0038,0.405,3.67740,0.00000
2807.00,3.67847,20.108588,-0.000148,20.054965,1.0039,0.405,3.67847,0.00000
2808.00,3.67877,20.108562,-0.000148,20.054941,1.0038,0.405,3.67877,0.00000
2809.00,3.67931,20.108538,-0.000150,20.054876,1.0038,0.405,3.67931,0.00000
2810.00,3.67947,20.108622,-0.000156,20.054888,1.0038,0.405,3.67947,0.00000
2811.00,3.67740,20.108660,-0.000156,20.054959,1.0038,0.405,3.67740,0.00000
2812.00,3.67492,20.108620,-0.000155,20.054917,1.0038,0.405,3.67492,0.00000
2813.00,3.67364,20.108586,-0.000155,20.054904,1.0038,0.406,3.67364,0.00000
2814.00,3.67201,20.108631,-0.000154,20.054938,1.0038,0.406,3.67201,0.00000
2815.00,3.67104,20.108612,-0.000148,20.054891,1.0039,0.405,3.67104,0.00000
2816.00,3.67158,20.108652,-0.000145,20.054834,1.0039,0.405,3.67158,0.00000
2817.00,3.67237,20.108777,-0.000147,20.054900,1.0039,0.406,3.67237,0.00000
2818.00,3.67221,20.108873,-0.000144,20.054950,1.0039,0.405,3.67221,0.00000
2819.00,3.67285,20.108832,-0.000146,20.054876,1.0039,0.405,3.67285,0.00000
2820.00,3.67364,20.108869,-0.000150,20.054886,1.0039,0.406,3.67364,0.00000
2821.00,3.67513,20.108845,-0.000149,20.054851,1.0039,0.406,3.67513,0.00000
2822.00,3.67637,20.108824,-0.000145,20.054804,1.0039,0.406,3.67637,0.00000
2823.00,3.67786,20.108797,-0.000148,20.054755,1.0039,0.406,3.67786,0.00000
2824.00,3.67895,20.108886,-0.000145,20.054785,1.0040,0.406,3.67895,0.00000
2825.00,3.67908,20.108841,-0.000145,20.054759,1.0040,0.406,3.67908,0.00000
2826.00,3.67817,20.108943,-0.000147,20.054866,1.0040,0.406,3.67817,0.00000
2827.00,3.67669,20.108944,-0.000152,20.054868,1.0040,0.406,3.67669,0.00000
2828.00,3.67439,20.108989,-0.000154,20.054891,1.0040,0.406,3.67439,0.00000
2829.00,3.67302,20.109048,-0.000154,20.054984,1.0041,0.406,3.67302,0.00000
2830.00,3.67200,20.109122,-0.000153,20.055000,1.0041,0.407,3.67200,0.00000
2831.00,3.67142,20.109103,-0.000154,20.054947,1.0041,0.407,3.67142,0.00000
2832.00,3.67106,20.109104,-0.000151,20.054910,1.0042,0.407,3.67106,0.00000
2833.00,3.67302,20.109101,-0.000146,20.054923,1.0042,0.406,3.67302,0.00000
2834.00,3.67402,20.109100,-0.000143,20.054885,1.0043,0.406,3.67402,0.00000
2835.00,3.67575,20.109118,-0.000146,20.054930,1.0044,0.406,3.67575,0.00000
2836.00,3.67693,20.109089,-0.000144,20.054903,1.0044,0.406,3.67693,0.00000
2837.00,3.67846,20.109180,-0.000149,20.054965,1.0045,0.407,3.67846,0.00000
2838.00,3.67847,20.109183,-0.000153,20.054924,1.0045,0.407,3.67847,0.00000
2839.00,3.67871,20.109115,-0.000156,20.054845,1.0046,0.407,3.67871,0.00000
2840.00,3.67827,20.109126,-0.000156,20.054792,1.0046,0.407,3.67827,0.00000
2841.00,3.67780,20.109167,-0.000157,20.054840,1.0046,0.407,3.67780,0.00000
2842.00,3.67766,20.109100,-0.000155,20.054816,1.0046,0.407,3.67766,0.00000
2843.00,3.67738,20.109122,-0.000156,20.054887,1.0047,0.407,3.67738,0.00000
2844.00,3.67687,20.109138,-0.000154,20.054934,1.0047,0.407,3.67687,0.00000
2845.00,3.67552,20.109070,-0.000154,20.054878,1.0047,0.407,3.67552,0.00000
2846.00,3.67588,20.109100,-0.000153,20.054824,1.0047,0.408,3.67588,0.00000
2847.00,3.67538,20.109142,-0.000155,20.054792,1.0048,0.408,3.67538,0.00000
2848.00,3.67418,20.109213,-0.000153,20.054789,1.0048,0.408,3.67418,0.00000
2849.00,3.67320,20.109317,-0.000155,20.054816,1.0048,0.408,3.67320,0.00000
2850.00,3.67364,20.109473,-0.000155,20.054945,1.0048,0.408,3.67364,0.00000
2851.00,3.67384,20.109514,-0.000156,20.055013,1.0048,0.408,3.67384,0.00000
2852.00,3.67320,20.109571,-0.000153,20.055080,1.0048,0.408,3.67320,0.00000
2853.00,3.67355,20.109565,-0.000152,20.055074,1.0048,0.408,3.67355,0.00000
2854.00,3.67429,20.109545,-0.000148,20.055042,1.0048,0.408,3.67429,0.00000
2855.00,3.67454,20.109497,-0.000144,20.054978,1.0048,0.408,3.67454,0.00000
2856.00,3.67421,20.109519,-0.000142,20.054950,1.0048,0.408,3.67421,0.00000
2857.00,3.67564,20.109583,-0.000142,20.054941,1.0048,0.408,3.67564,0.00000
2858.00,3.67705,20.109610,-0.000144,20.054946,1.0049,0.408,3.67705,0.00000
2859.00,3.67711,20.109656,-0.000145,20.054977,1.0049,0.408,3.67711,0.00000
2860.00,3.67679,20.109649,-0.000148,20.054973,1.0049,0.408,3.67679,0.00000
2861.00,3.67577,20.109594,-0.000150,20.054941,1.0049,0.408,3.67577,0.00000
2862.00,3.67500,20.109561,-0.000149,20.054907,1.0049,0.408,3.67500,0.00000
2863.00,3.67338,20.109558,-0.000150,20.054888,1.0049,0.408,3.67338,0.00000
2864.00,3.67254,20.109585,-0.000150,20.054916,1.0050,0.408,3.67254,0.00000
2865.00,3.67253,20.109563,-0.000150,20.054874,1.0050,0.408,3.67253,0.00000
2866.00,3.67363,20.109627,-0.000148,20.054903,1.0050,0.408,3.67363,0.00000
2867.00,3.67342,20.109707,-0.000150,20.054988,1.0050,0.409,3.67342,0.00000
2868.00,3.67426,20.109786,-0.000149,20.055033,1.0050,0.409,3.67426,0.00000
2869.00,3.67460,20.109860,-0.000148,20.055088,1.0051,0.409,3.67460,0.00000
2870.00,3.67422,20.109962,-0.000147,20.055196,1.0051,0.408,3.67422,0.00000
2871.00,3.67283,20.109982,-0.000150,20.055195,1.0052,0.409,3.67283,0.00000
2872.00,3.67288,20.109893,-0.000148,20.055110,1.0052,0.409,3.67288,0.00000
2873.00,3.67273,20.109810,-0.000149,20.055053,1.0053,0.409,3.67273,0.00000
2874.00,3.67239,20.109750,-0.000151,20.054973,1.0053,0.409,3.67239,0.00000
2875.00,3.67261,20.109736,-0.000152,20.054927,1.0053,0.409,3.67261,0.00000
2876.00,3.67349,20.109789,-0.000149,20.054948,1.0053,0.409,3.67349,0.00000
2877.00,3.67344,20.109911,-0.000151,20.054994,1.0053,0.409,3.67344,0.00000
2878.00,3.67282,20.110041,-0.000151,20.055032,1.0054,0.409,3.67282,0.00000
2879.00,3.67310,20.109981,-0.000150,20.054945,1.0054,0.409,3.67310,0.00000
2880.00,3.67293,20.109990,-0.000151,20.054941,1.0054,0.409,3.67293,0.00000
2881.00,3.67233,20.110021,-0.000153,20.054941,1.0055,0.409,3.67233,0.00000
2882.00,3.67262,20.109985,-0.000152,20.054873,1.0055,0.409,3.67262,0.00000
@17,2.0000,4.0, 2880.04300000001 
2883.00,3.67316,20.109898,-0.000152,20.054765,1.0055,0.409,3.67316,0.00000
2884.00,3.67350,20.109957,-0.000153,20.054810,1.0055,0.409,3.67350,0.00000
2885.00,3.67553,20.110064,-0.000152,20.054827,1.0056,0.409,3.67553,0.00000
2886.00,3.67858,20.110042,-0.000148,20.054802,1.0056,0.409,3.67858,0.00000
2887.00,3.68220,20.110095,-0.000147,20.054861,1.0057,0.409,3.68220,0.00000
2888.00,3.68605,20.110141,-0.000149,20.054922,1.0057,0.409,3.68605,0.00000
2889.00,3.68885,20.110175,-0.000152,20.054928,1.0058,0.409,3.68885,0.00000
2890.00,3.69026,20.110141,-0.000153,20.054959,1.0058,0.410,3.69026,0.00000
2891.00,3.69103,20.110175,-0.000159,20.054983,1.0058,0.410,3.69103,0.00000
2892.00,3.69082,20.110164,-0.000163,20.054975,1.0058,0.410,3.69082,0.00000
2893.00,3.69080,20.110200,-0.000161,20.055022,1.0058,0.410,3.69080,0.00000
2894.00,3.69049,20.110289,-0.000162,20.055080,1.0058,0.410,3.69049,0.00000
2895.00,3.68910,20.110337,-0.000162,20.055066,1.0057,0.410,3.68910,0.00000
2896.00,3.68684,20.110349,-0.000159,20.055054,1.0057,0.410,3.68684,0.00000
2897.00,3.68384,20.110454,-0.000150,20.055132,1.0057,0.410,3.68384,0.00000
2898.00,3.67986,20.110535,-0.000150,20.055169,1.0057,0.410,3.67986,0.00000
2899.00,3.67664,20.110540,-0.000146,20.055161,1.0057,0.410,3.67664,0.00000
2900.00,3.67443,20.110547,-0.000144,20.055140,1.0058,0.410,3.67443,0.00000
2901.00,3.67285,20.110527,-0.000145,20.055105,1.0058,0.410,3.67285,0.00000
2902.00,3.67261,20.110465,-0.000150,20.055028,1.0058,0.410,3.67261,0.00000
2903.00,3.67367,20.110425,-0.000148,20.054982,1.0059,0.410,3.67367,0.00000
2904.00,3.67478,20.110371,-0.000149,20.054945,1.0060,0.411,3.67478,0.00000
2905.00,3.67619,20.110359,-0.000150,20.054931,1.0060,0.411,3.67619,0.00000
2906.00,3.67710,20.110464,-0.000151,20.055008,1.0061,0.411,3.67710,0.00000
2907.00,3.67664,20.110452,-0.000151,20.054983,1.0061,0.411,3.67664,0.00000
2908.00,3.67587,20.110475,-0.000154,20.054997,1.0062,0.411,3.67587,0.00000
2909.00,3.67484,20.110567,-0.000155,20.055065,1.0062,0.411,3.67484,0.00000
2910.00,3.67405,20.110574,-0.000154,20.055060,1.0063,0.411,3.67405,0.00000
2911.00,3.67319,20.110560,-0.000151,20.055032,1.0063,0.411,3.67319,0.00000
2912.00,3.67239,20.110683,-0.000152,20.055114,1.0064,0.411,3.67239,0.00000
2913.00,3.67070,20.110677,-0.000149,20.055036,1.0064,0.411,3.67070,0.00000
2914.00,3.67058,20.110699,-0.000147,20.055018,1.0065,0.411,3.67058,0.00000
2915.00,3.67123,20.110664,-0.000148,20.054973,1.0065,0.411,3.67123,0.00000
2916.00,3.67153,20.110647,-0.000150,20.054952,1.0065,0.411,3.67153,0.00000
2917.00,3.67342,20.110595,-0.000150,20.054992,1.0065,0.411,3.67342,0.00000
2918.00,3.67503,20.110682,-0.000151,20.055074,1.0066,0.411,3.67503,0.00000
2919.00,3.67576,20.110695,-0.000150,20.055054,1.0066,0.411,3.67576,0.00000
2920.00,3.67449,20.110760,-0.000148,20.055065,1.0067,0.411,3.67449,0.00000
2921.00,3.67360,20.110817,-0.000148,20.055071,1.0068,0.411,3.67360,0.00000
2922.00,3.67281,20.110778,-0.000144,20.054951,1.0068,0.411,3.67281,0.00000
2923.00,3.67311,20.110702,-0.000143,20.054835,1.0068,0.411,3.67311,0.00000
2924.00,3.67165,20.110647,-0.000143,20.054757,1.0068,0.411,3.67165,0.00000
2925.00,3.67148,20.110632,-0.000142,20.054749,1.0069,0.411,3.67148,0.00000
2926.00,3.67172,20.110635,-0.000140,20.054739,1.0069,0.411,3.67172,0.00000
2927.00,3.67114,20.110634,-0.000144,20.054699,1.0069,0.411,3.67114,0.00000
2928.00,3.66966,20.110638,-0.000146,20.054749,1.0069,0.411,3.66966,0.00000
2929.00,3.67021,20.110699,-0.000148,20.054814,1.0069,0.412,3.67021,0.00000
2930.00,3.66986,20.110717,-0.000151,20.054839,1.0069,0.412,3.66986,0.00000
2931.00,3.66936,20.110710,-0.000150,20.054835,1.0069,0.412,3.66936,0.00000
2932.00,3.66884,20.110778,-0.000150,20.054903,1.0068,0.412,3.66884,0.00000
2933.00,3.66991,20.110882,-0.000149,20.054977,1.0068,0.412,3.66991,0.00000
2934.00,3.67016,20.110867,-0.000145,20.054918,1.0067,0.412,3.67016,0.00000
2935.00,3.67053,20.110965,-0.000145,20.054979,1.0067,0.412,3.67053,0.00000
2936.00,3.67132,20.111064,-0.000147,20.055033,1.0066,0.412,3.67132,0.00000
2937.00,3.67262,20.111184,-0.000148,20.055076,1.0065,0.412,3.67262,0.00000
2938.00,3.67243,20.111194,-0.000148,20.055045,1.0064,0.412,3.67243,0.00000
2939.00,3.67286,20.111276,-0.000152,20.055125,1.0063,0.412,3.67286,0.00000
2940.00,3.67294,20.111305,-0.000152,20.055108,1.0062,0.412,3.67294,0.00000
2941.00,3.67342,20.111338,-0.000153,20.055130,1.0061,0.412,3.67342,0.00000
2942.00,3.67240,20.111288,-0.000152,20.055069,1.0060,0.412,3.67240,0.00000
2943.00,3.67230,20.111328,-0.000153,20.055051,1.0059,0.413,3.67230,0.00000
2944.00,3.67208,20.111341,-0.000150,20.055033,1.0058,0.413,3.67208,0.00000
2945.00,3.67193,20.111401,-0.000149,20.055061,1.0057,0.413,3.67193,0.00000
2946.00,3.67157,20.111351,-0.000145,20.054942,1.0056,0.412,3.67157,0.00000
2947.00,3.67120,20.111365,-0.000145,20.054963,1.0055,0.412,3.67120,0.00000
2948.00,3.67092,20.111396,-0.000144,20.054992,1.0053,0.412,3.67092,0.00000
2949.00,3.67019,20.111501,-0.000145,20.055060,1.0052,0.413,3.67019,0.00000
2950.00,3.66965,20.111455,-0.000148,20.055008,1.0051,0.413,3.66965,0.00000
2951.00,3.66847,20.111494,-0.000152,20.055094,1.0049,0.413,3.66847,0.00000
2952.00,3.66884,20.111513,-0.000156,20.055076,1.0048,0.413,3.66884,0.00000
2953.00,3.66844,20.111455,-0.000158,20.055025,1.0047,0.413,3.66844,0.00000
2954.00,3.66908,20.111408,-0.000157,20.054950,1.0045,0.413,3.66908,0.00000
2955.00,3.66967,20.111401,-0.000153,20.054945,1.0044,0.413,3.66967,0.00000
2956.00,3.67054,20.111407,-0.000150,20.054924,1.0043,0.413,3.67054,0.00000
2957.00,3.67069,20.111459,-0.000144,20.054980,1.0042,0.413,3.67069,0.00000
2958.00,3.67104,20.111496,-0.000143,20.054987,1.0040,0.413,3.67104,0.00000
2959.00,3.67118,20.111507,-0.000145,20.054989,1.0039,0.413,3.67118,0.00000
2960.00,3.67172,20.111498,-0.000146,20.054963,1.0037,0.413,3.67172,0.00000
2961.00,3.67217,20.111514,-0.000146,20.055000,1.0035,0.413,3.67217,0.00000
2962.00,3.67243,20.111518,-0.000147,20.054999,1.0034,0.413,3.67243,0.00000
2963.00,3.67321,20.111573,-0.000145,20.055041,1.0033,0.413,3.67321,0.00000
2964.00,3.67287,20.111577,-0.000145,20.055026,1.0032,0.413,3.67287,0.00000
2965.00,3.67353,20.111667,-0.000148,20.055082,1.0031,0.413,3.67353,0.00000
2966.00,3.67380,20.111674,-0.000148,20.055039,1.0030,0.414,3.67380,0.00000
2967.00,3.67396,20.111710,-0.000153,20.055050,1.0029,0.414,3.67396,0.00000
2968.00,3.67334,20.111716,-0.000159,20.055031,1.0028,0.414,3.67334,0.00000
2969.00,3.67453,20.111715,-0.000158,20.055049,1.0028,0.414,3.67453,0.00000
2970.00,3.67527,20.111744,-0.000154,20.055047,1.0027,0.414,3.67527,0.00000
2971.00,3.67653,20.111729,-0.000152,20.055020,1.0026,0.414,3.67653,0.00000
2972.00,3.67717,20.111649,-0.000147,20.054922,1.0026,0.414,3.67717,0.00000
2973.00,3.67816,20.111651,-0.000144,20.054903,1.0025,0.414,3.67816,0.00000
2974.00,3.67800,20.111667,-0.000143,20.054884,1.0025,0.414,3.67800,0.00000
2975.00,3.67660,20.111694,-0.000143,20.054873,1.0024,0.414,3.67660,0.00000
2976.00,3.67397,20.111678,-0.000145,20.054828,1.0024,0.414,3.67397,0.00000
2977.00,3.67256,20.111793,-0.000147,20.054927,1.0024,0.414,3.67256,0.00000
2978.00,3.67190,20.111870,-0.000144,20.054994,1.0024,0.414,3.67190,0.00000
2979.00,3.67137,20.111970,-0.000145,20.055087,1.0024,0.414,3.67137,0.00000
2980.00,3.67092,20.111921,-0.000147,20.055089,1.0024,0.414,3.67092,0.00000
2981.00,3.67036,20.112098,-0.000148,20.055240,1.0024,0.415,3.67036,0.00000
2982.00,3.66967,20.112053,-0.000144,20.055192,1.0024,0.414,3.66967,0.00000
2983.00,3.66864,20.112035,-0.000145,20.055145,1.0025,0.415,3.66864,0.00000
2984.00,3.66759,20.111979,-0.000146,20.055072,1.0026,0.415,3.66759,0.00000
2985.00,3.66723,20.112063,-0.000145,20.055113,1.0026,0.415,3.66723,0.00000
2986.00,3.66843,20.112024,-0.000141,20.055069,1.0026,0.414,3.66843,0.00000
2987.00,3.66910,20.112056,-0.000143,20.055045,1.0027,0.415,3.66910,0.00000
2988.00,3.66952,20.112015,-0.000141,20.055002,1.0027,0.414,3.66952,0.00000
2989.00,3.66990,20.111986,-0.000143,20.054998,1.0028,0.414,3.66990,0.00000
2990.00,3.67090,20.111954,-0.000147,20.054966,1.0029,0.415,3.67090,0.00000
2991.00,3.67141,20.111945,-0.000151,20.054922,1.0029,0.415,3.67141,0.00000
2992.00,3.67245,20.111950,-0.000152,20.054904,1.0030,0.415,3.67245,0.00000
2993.00,3.67341,20.112015,-0.000157,20.054932,1.0030,0.415,3.67341,0.00000
2994.00,3.67392,20.112156,-0.000155,20.054992,1.0031,0.415,3.67392,0.00000
2995.00,3.67352,20.112225,-0.000152,20.055016,1.0032,0.415,3.67352,0.00000
2996.00,3.67333,20.112276,-0.000150,20.055060,1.0033,0.415,3.67333,0.00000
2997.00,3.67299,20.112299,-0.000151,20.055108,1.0034,0.415,3.67299,0.00000
2998.00,3.67332,20.112304,-0.000150,20.055099,1.0035,0.415,3.67332,0.00000
2999.00,3.67406,20.112259,-0.000151,20.055012,1.0035,0.415,3.67406,0.00000
3000.00,3.67476,20.112277,-0.000151,20.054976,1.0036,0.415,3.67476,0.00000
3001.00,3.67459,20.112250,-0.000151,20.054948,1.0036,0.415,3.67459,0.00000
3002.00,3.67457,20.112335,-0.000152,20.054965,1.0037,0.416,3.67457,0.00000
3003.00,3.67411,20.112362,-0.000151,20.054942,1.0038,0.416,3.67411,0.00000
3004.00,3.67283,20.112364,-0.000149,20.054958,1.0039,0.416,3.67283,0.00000
3005.00,3.67199,20.112390,-0.000148,20.054958,1.0040,0.416,3.67199,0.00000
3006.00,3.67117,20.112428,-0.000148,20.054973,1.0041,0.416,3.67117,0.00000
3007.00,3.67052,20.112370,-0.000147,20.054863,1.0042,0.416,3.67052,0.00000
3008.00,3.66982,20.112401,-0.000148,20.054895,1.0043,0.416,3.66982,0.00000
3009.00,3.66945,20.112457,-0.000149,20.054920,1.0044,0.416,3.66945,0.00000
3010.00,3.67017,20.112522,-0.000146,20.055013,1.0045,0.416,3.67017,0.00000
3011.00,3.67142,20.112503,-0.000147,20.054950,1.0046,0.416,3.67142,0.00000
3012.00,3.67153,20.112534,-0.000144,20.055024,1.0047,0.416,3.67153,0.00000
3013.00,3.67251,20.112546,-0.000144,20.055079,1.0049,0.416,3.67251,0.00000
3014.00,3.67348,20.112552,-0.000141,20.055058,1.0050,0.416,3.67348,0.00000
3015.00,3.67375,20.112456,-0.000145,20.054957,1.0051,0.416,3.67375,0.00000
3016.00,3.67315,20.112482,-0.000146,20.054970,1.0052,0.416,3.67315,0.00000
3017.00,3.67325,20.112565,-0.000150,20.055010,1.0053,0.416,3.67325,0.00000
3018.00,3.67296,20.112586,-0.000152,20.054932,1.0054,0.416,3.67296,0.00000
3019.00,3.67243,20.112545,-0.000155,20.054902,1.0055,0.417,3.67243,0.00000
3020.00,3.67223,20.112610,-0.000155,20.054895,1.0056,0.417,3.67223,0.00000
3021.00,3.67212,20.112634,-0.000155,20.054903,1.0057,0.417,3.67212,0.00000
3022.00,3.67250,20.112547,-0.000153,20.054789,1.0058,0.417,3.67250,0.00000
3023.00,3.67215,20.112543,-0.000153,20.054786,1.0059,0.417,3.67215,0.00000
3024.00,3.67195,20.112652,-0.000151,20.054809,1.0060,0.417,3.67195,0.00000
3025.00,3.67016,20.112623,-0.000151,20.054795,1.0060,0.417,3.67016,0.00000
3026.00,3.66972,20.112630,-0.000150,20.054760,1.0061,0.417,3.66972,0.00000
3027.00,3.66871,20.112714,-0.000148,20.054866,1.0062,0.417,3.66871,0.00000
3028.00,3.66860,20.112747,-0.000144,20.054918,1.0063,0.417,3.66860,0.00000
3029.00,3.66909,20.112736,-0.000143,20.054948,1.0064,0.417,3.66909,0.00000
3030.00,3.66998,20.112777,-0.000143,20.054966,1.0065,0.417,3.66998,0.00000
3031.00,3.67003,20.112893,-0.000143,20.055093,1.0066,0.417,3.67003,0.00000
3032.00,3.67093,20.112866,-0.000145,20.055053,1.0067,0.417,3.67093,0.00000
3033.00,3.67087,20.112920,-0.000145,20.055079,1.0068,0.417,3.67087,0.00000
3034.00,3.67092,20.112951,-0.000147,20.055130,1.0069,0.417,3.67092,0.00000
3035.00,3.67149,20.112995,-0.000148,20.055183,1.0070,0.417,3.67149,0.00000
3036.00,3.67181,20.112938,-0.000150,20.055153,1.0071,0.417,3.67181,0.00000
3037.00,3.67131,20.112991,-0.000150,20.055206,1.0073,0.417,3.67131,0.00000
3038.00,3.67113,20.113002,-0.000151,20.055189,1.0074,0.417,3.67113,0.00000
3039.00,3.67062,20.112892,-0.000152,20.055093,1.0076,0.418,3.67062,0.00000
3040.00,3.67051,20.112855,-0.000149,20.055029,1.0077,0.418,3.67051,0.00000
3041.00,3.67079,20.112920,-0.000146,20.055029,1.0078,0.417,3.67079,0.00000
3042.00,3.67064,20.112985,-0.000145,20.055039,1.0080,0.417,3.67064,0.00000
3043.00,3.67109,20.112913,-0.000147,20.054982,1.0081,0.418,3.67109,0.00000
3044.00,3.67132,20.112996,-0.000149,20.055028,1.0082,0.418,3.67132,0.00000
3045.00,3.67072,20.113020,-0.000152,20.055073,1.0083,0.418,3.67072,0.00000
3046.00,3.67092,20.113028,-0.000152,20.055047,1.0085,0.418,3.67092,0.00000
3047.00,3.67234,20.113053,-0.000150,20.055054,1.0087,0.418,3.67234,0.00000
3048.00,3.67264,20.113141,-0.000146,20.055091,1.0088,0.418,3.67264,0.00000
3049.00,3.67332,20.113158,-0.000143,20.055060,1.0090,0.418,3.67332,0.00000
3050.00,3.67457,20.113220,-0.000142,20.055037,1.0092,0.418,3.67457,0.00000
3051.00,3.67475,20.113285,-0.000142,20.055099,1.0093,0.418,3.67475,0.00000
3052.00,3.67410,20.113294,-0.000142,20.055083,1.0095,0.418,3.67410,0.00000
3053.00,3.67407,20.113346,-0.000143,20.055078,1.0097,0.418,3.67407,0.00000
3054.00,3.67337,20.113435,-0.000144,20.055118,1.0098,0.418,3.67337,0.00000
3055.00,3.67202,20.113443,-0.000144,20.055098,1.0099,0.418,3.67202,0.00000
3056.00,3.67130,20.113380,-0.000143,20.054991,1.0101,0.418,3.67130,0.00000
3057.00,3.67088,20.113351,-0.000145,20.054958,1.0102,0.418,3.67088,0.00000
3058.00,3.67063,20.113337,-0.000145,20.054971,1.0103,0.418,3.67063,0.00000
3059.00,3.67071,20.113302,-0.000144,20.054938,1.0104,0.418,3.67071,0.00000
3060.00,3.67149,20.113324,-0.000142,20.054984,1.0105,0.418,3.67149,0.00000
3061.00,3.67163,20.113381,-0.000144,20.055080,1.0106,0.418,3.67163,0.00000
3062.00,3.67234,20.113368,-0.000146,20.055015,1.0107,0.418,3.67234,0.00000
@18,2.0000,4.0, 3060.019 
3063.00,3.67243,20.113351,-0.000150,20.055021,1.0107,0.419,3.67243,0.00000
3064.00,3.67264,20.113362,-0.000153,20.054962,1.0107,0.419,3.67264,0.00000
3065.00,3.67387,20.113388,-0.000155,20.054932,1.0107,0.419,3.67387,0.00000
3066.00,3.67712,20.113423,-0.000157,20.054931,1.0107,0.419,3.67712,0.00000
3067.00,3.67996,20.113481,-0.000155,20.054965,1.0107,0.419,3.67996,0.00000
3068.00,3.68210,20.113482,-0.000152,20.054924,1.0107,0.419,3.68210,0.00000
3069.00,3.68431,20.113524,-0.000152,20.054994,1.0106,0.419,3.68431,0.00000
3070.00,3.68445,20.113547,-0.000154,20.054995,1.0106,0.419,3.68445,0.00000
3071.00,3.68431,20.113546,-0.000154,20.054980,1.0105,0.420,3.68431,0.00000
3072.00,3.68516,20.113530,-0.000156,20.054979,1.0105,0.420,3.68516,0.00000
3073.00,3.68649,20.113553,-0.000155,20.054970,1.0104,0.420,3.68649,0.00000
3074.00,3.68790,20.113556,-0.000155,20.054936,1.0104,0.420,3.68790,0.00000
3075.00,3.68783,20.113538,-0.000149,20.054919,1.0103,0.420,3.68783,0.00000
3076.00,3.68616,20.113494,-0.000149,20.054864,1.0102,0.420,3.68616,0.00000
3077.00,3.68268,20.113523,-0.000149,20.054889,1.0102,0.420,3.68268,0.00000
3078.00,3.67936,20.113573,-0.000150,20.054938,1.0101,0.420,3.67936,0.00000
3079.00,3.67579,20.113638,-0.000150,20.055040,1.0100,0.420,3.67579,0.00000
3080.00,3.67499,20.113683,-0.000153,20.055087,1.0100,0.420,3.67499,0.00000
3081.00,3.67460,20.113776,-0.000150,20.055097,1.0099,0.420,3.67460,0.00000
3082.00,3.67431,20.113816,-0.000153,20.055105,1.0099,0.420,3.67431,0.00000
3083.00,3.67435,20.113894,-0.000153,20.055092,1.0099,0.420,3.67435,0.00000
3084.00,3.67450,20.113849,-0.000151,20.054976,1.0098,0.420,3.67450,0.00000
3085.00,3.67371,20.113878,-0.000151,20.054965,1.0098,0.420,3.67371,0.00000
3086.00,3.67325,20.113885,-0.000150,20.054958,1.0098,0.420,3.67325,0.00000
3087.00,3.67306,20.113938,-0.000144,20.054992,1.0098,0.420,3.67306,0.00000
3088.00,3.67347,20.113965,-0.000141,20.055020,1.0098,0.420,3.67347,0.00000
3089.00,3.67373,20.113997,-0.000142,20.055026,1.0099,0.420,3.67373,0.00000
3090.00,3.67368,20.114001,-0.000143,20.055028,1.0099,0.420,3.67368,0.00000
3091.00,3.67309,20.113961,-0.000145,20.054974,1.0099,0.420,3.67309,0.00000
3092.00,3.67281,20.113936,-0.000148,20.054894,1.0100,0.420,3.67281,0.00000
3093.00,3.67176,20.113912,-0.000150,20.054867,1.0100,0.421,3.67176,0.00000
3094.00,3.67127,20.114025,-0.000149,20.054957,1.0101,0.421,3.67127,0.00000
3095.00,3.67157,20.114025,-0.000146,20.054934,1.0101,0.421,3.67157,0.00000
3096.00,3.67166,20.114132,-0.000143,20.055034,1.0101,0.420,3.67166,0.00000
3097.00,3.67095,20.114175,-0.000145,20.055088,1.0101,0.421,3.67095,0.00000
3098.00,3.67009,20.114254,-0.000146,20.055133,1.0102,0.421,3.67009,0.00000
3099.00,3.66936,20.114263,-0.000145,20.055123,1.0102,0.421,3.66936,0.00000
3100.00,3.66784,20.114332,-0.000146,20.055102,1.0103,0.421,3.66784,0.00000
3101.00,3.66698,20.114354,-0.000151,20.055081,1.0104,0.421,3.66698,0.00000
3102.00,3.66705,20.114430,-0.000150,20.055124,1.0104,0.421,3.66705,0.00000
3103.00,3.66744,20.114412,-0.000149,20.055098,1.0105,0.421,3.66744,0.00000
3104.00,3.66792,20.114419,-0.000152,20.055053,1.0105,0.421,3.66792,0.00000
3105.00,3.66934,20.114395,-0.000151,20.055027,1.0106,0.421,3.66934,0.00000
3106.00,3.67021,20.114430,-0.000146,20.055073,1.0107,0.421,3.67021,0.00000
3107.00,3.67142,20.114397,-0.000141,20.055026,1.0107,0.421,3.67142,0.00000
3108.00,3.67332,20.114364,-0.000140,20.054965,1.0108,0.421,3.67332,0.00000
3109.00,3.67355,20.114321,-0.000139,20.054967,1.0109,0.421,3.67355,0.00000
3110.00,3.67274,20.114392,-0.000142,20.055086,1.0110,0.421,3.67274,0.00000
3111.00,3.67253,20.114387,-0.000145,20.055078,1.0111,0.421,3.67253,0.00000
3112.00,3.67172,20.114350,-0.000150,20.055010,1.0111,0.421,3.67172,0.00000
3113.00,3.67046,20.114432,-0.000149,20.055093,1.0112,0.421,3.67046,0.00000
3114.00,3.67044,20.114464,-0.000149,20.055061,1.0113,0.421,3.67044,0.00000
3115.00,3.67110,20.114393,-0.000151,20.054979,1.0113,0.422,3.67110,0.00000
3116.00,3.67187,20.114394,-0.000153,20.054904,1.0114,0.422,3.67187,0.00000
3117.00,3.67214,20.114521,-0.000154,20.054980,1.0115,0.422,3.67214,0.00000
3118.00,3.67248,20.114489,-0.000157,20.054900,1.0116,0.422,3.67248,0.00000
3119.00,3.67324,20.114552,-0.000158,20.054935,1.0116,0.422,3.67324,0.00000
3120.00,3.67316,20.114684,-0.000154,20.054980,1.0117,0.422,3.67316,0.00000
3121.00,3.67231,20.114705,-0.000155,20.054994,1.0117,0.422,3.67231,0.00000
3122.00,3.67196,20.114596,-0.000158,20.054896,1.0118,0.422,3.67196,0.00000
3123.00,3.67142,20.114624,-0.000157,20.054927,1.0118,0.423,3.67142,0.00000
3124.00,3.66987,20.114643,-0.000152,20.054917,1.0119,0.422,3.66987,0.00000
3125.00,3.66898,20.114574,-0.000152,20.054907,1.0119,0.423,3.66898,0.00000
3126.00,3.66799,20.114515,-0.000149,20.054916,1.0120,0.422,3.66799,0.00000
3127.00,3.66799,20.114559,-0.000145,20.054959,1.0121,0.422,3.66799,0.00000
3128.00,3.66762,20.114497,-0.000144,20.054890,1.0122,0.422,3.66762,0.00000
3129.00,3.66863,20.114479,-0.000147,20.054923,1.0123,0.422,3.66863,0.00000
3130.00,3.66923,20.114509,-0.000148,20.054955,1.0124,0.423,3.66923,0.00000
3131.00,3.66982,20.114546,-0.000149,20.054909,1.0125,0.423,3.66982,0.00000
3132.00,3.67024,20.114565,-0.000149,20.054901,1.0126,0.423,3.67024,0.00000
3133.00,3.67073,20.114649,-0.000150,20.054965,1.0127,0.423,3.67073,0.00000
3134.00,3.67064,20.114680,-0.000149,20.054949,1.0129,0.423,3.67064,0.00000
3135.00,3.67030,20.114685,-0.000147,20.054891,1.0130,0.423,3.67030,0.00000
3136.00,3.67101,20.114781,-0.000146,20.054963,1.0131,0.423,3.67101,0.00000
3137.00,3.67023,20.114783,-0.000144,20.054971,1.0133,0.423,3.67023,0.00000
3138.00,3.66943,20.114893,-0.000141,20.055046,1.0134,0.423,3.66943,0.00000
3139.00,3.66899,20.114944,-0.000141,20.055084,1.0135,0.423,3.66899,0.00000
3140.00,3.66913,20.115004,-0.000142,20.055092,1.0137,0.423,3.66913,0.00000
3141.00,3.66849,20.115014,-0.000140,20.055058,1.0138,0.423,3.66849,0.00000
3142.00,3.66900,20.115101,-0.000141,20.055091,1.0139,0.423,3.66900,0.00000
3143.00,3.66918,20.115071,-0.000140,20.055043,1.0141,0.423,3.66918,0.00000
3144.00,3.66845,20.115115,-0.000139,20.055041,1.0142,0.423,3.66845,0.00000
3145.00,3.66840,20.115168,-0.000137,20.055086,1.0144,0.423,3.66840,0.00000
3146.00,3.66833,20.115130,-0.000136,20.055079,1.0145,0.423,3.66833,0.00000
3147.00,3.66805,20.115130,-0.000135,20.055110,1.0147,0.423,3.66805,0.00000
3148.00,3.66708,20.115177,-0.000133,20.055157,1.0149,0.423,3.66708,0.00000
3149.00,3.66778,20.115131,-0.000135,20.055113,1.0150,0.423,3.66778,0.00000
3150.00,3.66738,20.115150,-0.000137,20.055128,1.0152,0.423,3.66738,0.00000
3151.00,3.66731,20.115278,-0.000139,20.055210,1.0153,0.424,3.66731,0.00000
3152.00,3.66750,20.115257,-0.000140,20.055117,1.0155,0.424,3.66750,0.00000
3153.00,3.66853,20.115179,-0.000142,20.054983,1.0156,0.424,3.66853,0.00000
3154.00,3.66802,20.115220,-0.000140,20.055003,1.0158,0.424,3.66802,0.00000
3155.00,3.66896,20.115220,-0.000139,20.054962,1.0160,0.424,3.66896,0.00000
3156.00,3.66928,20.115104,-0.000139,20.054801,1.0161,0.424,3.66928,0.00000
3157.00,3.66864,20.115224,-0.000138,20.054920,1.0163,0.424,3.66864,0.00000
3158.00,3.66845,20.115344,-0.000139,20.055013,1.0164,0.424,3.66845,0.00000
3159.00,3.66871,20.115324,-0.000141,20.055007,1.0166,0.424,3.66871,0.00000
3160.00,3.66779,20.115247,-0.000140,20.054955,1.0167,0.424,3.66779,0.00000
3161.00,3.66814,20.115296,-0.000141,20.055023,1.0169,0.424,3.66814,0.00000
3162.00,3.66927,20.115301,-0.000144,20.055024,1.0171,0.424,3.66927,0.00000
3163.00,3.67015,20.115200,-0.000143,20.054992,1.0172,0.424,3.67015,0.00000
3164.00,3.67078,20.115262,-0.000143,20.055006,1.0174,0.424,3.67078,0.00000
3165.00,3.67176,20.115370,-0.000145,20.055019,1.0176,0.424,3.67176,0.00000
3166.00,3.67203,20.115402,-0.000147,20.055041,1.0177,0.424,3.67203,0.00000
3167.00,3.67144,20.115333,-0.000148,20.054971,1.0179,0.424,3.67144,0.00000
3168.00,3.67067,20.115474,-0.000151,20.055022,1.0181,0.425,3.67067,0.00000
3169.00,3.67068,20.115472,-0.000151,20.054994,1.0182,0.425,3.67068,0.00000
3170.00,3.67013,20.115458,-0.000149,20.055042,1.0183,0.425,3.67013,0.00000
3171.00,3.66941,20.115464,-0.000146,20.055029,1.0184,0.425,3.66941,0.00000
3172.00,3.66951,20.115548,-0.000141,20.055072,1.0186,0.425,3.66951,0.00000
3173.00,3.67028,20.115566,-0.000137,20.055063,1.0186,0.424,3.67028,0.00000
3174.00,3.67052,20.115541,-0.000137,20.055044,1.0187,0.424,3.67052,0.00000
3175.00,3.67082,20.115583,-0.000138,20.055034,1.0187,0.424,3.67082,0.00000
3176.00,3.67129,20.115601,-0.000141,20.055040,1.0187,0.425,3.67129,0.00000
3177.00,3.67128,20.115632,-0.000144,20.055023,1.0187,0.425,3.67128,0.00000
3178.00,3.67044,20.115632,-0.000142,20.054995,1.0187,0.425,3.67044,0.00000
3179.00,3.66997,20.115713,-0.000139,20.055049,1.0186,0.425,3.66997,0.00000
3180.00,3.66996,20.115752,-0.000140,20.055047,1.0186,0.425,3.66996,0.00000
3181.00,3.67020,20.115797,-0.000141,20.055086,1.0186,0.425,3.67020,0.00000
3182.00,3.67028,20.115789,-0.000143,20.055073,1.0185,0.425,3.67028,0.00000
3183.00,3.67089,20.115726,-0.000149,20.055016,1.0185,0.425,3.67089,0.00000
3184.00,3.67098,20.115748,-0.000151,20.055003,1.0184,0.425,3.67098,0.00000
3185.00,3.67110,20.115711,-0.000149,20.054961,1.0183,0.425,3.67110,0.00000
3186.00,3.67095,20.115729,-0.000148,20.054888,1.0183,0.425,3.67095,0.00000
3187.00,3.67130,20.115827,-0.000149,20.054937,1.0182,0.425,3.67130,0.00000
3188.00,3.67125,20.115943,-0.000151,20.055093,1.0182,0.426,3.67125,0.00000
3189.00,3.67153,20.115946,-0.000148,20.055091,1.0181,0.425,3.67153,0.00000
3190.00,3.67161,20.116052,-0.000152,20.055160,1.0180,0.426,3.67161,0.00000
3191.00,3.67119,20.116073,-0.000155,20.055242,1.0180,0.426,3.67119,0.00000
3192.00,3.67096,20.116039,-0.000151,20.055278,1.0179,0.426,3.67096,0.00000
3193.00,3.67143,20.116030,-0.000147,20.055235,1.0178,0.426,3.67143,0.00000
3194.00,3.67226,20.116122,-0.000152,20.055319,1.0178,0.426,3.67226,0.00000
3195.00,3.67312,20.116082,-0.000148,20.055312,1.0177,0.426,3.67312,0.00000
3196.00,3.67397,20.116112,-0.000147,20.055319,1.0176,0.426,3.67397,0.00000
3197.00,3.67388,20.116126,-0.000149,20.055280,1.0176,0.426,3.67388,0.00000
3198.00,3.67369,20.116116,-0.000151,20.055257,1.0175,0.426,3.67369,0.00000
3199.00,3.67286,20.116063,-0.000151,20.055184,1.0175,0.426,3.67286,0.00000
3200.00,3.67231,20.116075,-0.000153,20.055147,1.0174,0.426,3.67231,0.00000
3201.00,3.67252,20.116159,-0.000152,20.055162,1.0174,0.427,3.67252,0.00000
3202.00,3.67264,20.116195,-0.000150,20.055164,1.0174,0.427,3.67264,0.00000
3203.00,3.67282,20.116208,-0.000148,20.055104,1.0173,0.427,3.67282,0.00000
3204.00,3.67302,20.116259,-0.000148,20.055106,1.0173,0.427,3.67302,0.00000
3205.00,3.67310,20.116281,-0.000149,20.055092,1.0172,0.427,3.67310,0.00000
3206.00,3.67317,20.116238,-0.000148,20.055051,1.0172,0.427,3.67317,0.00000
3207.00,3.67253,20.116279,-0.000148,20.055101,1.0171,0.427,3.67253,0.00000
3208.00,3.67136,20.116310,-0.000148,20.055157,1.0171,0.427,3.67136,0.00000
3209.00,3.67048,20.116320,-0.000145,20.055209,1.0171,0.427,3.67048,0.00000
3210.00,3.66950,20.116288,-0.000146,20.055219,1.0171,0.427,3.66950,0.00000
3211.00,3.66956,20.116307,-0.000146,20.055230,1.0171,0.427,3.66956,0.00000
3212.00,3.67028,20.116288,-0.000148,20.055181,1.0171,0.427,3.67028,0.00000
3213.00,3.67043,20.116319,-0.000151,20.055190,1.0172,0.427,3.67043,0.00000
3214.00,3.67020,20.116286,-0.000153,20.055159,1.0173,0.427,3.67020,0.00000
3215.00,3.67050,20.116449,-0.000148,20.055239,1.0173,0.427,3.67050,0.00000
3216.00,3.67038,20.116494,-0.000147,20.055265,1.0174,0.427,3.67038,0.00000
3217.00,3.67065,20.116466,-0.000144,20.055278,1.0174,0.427,3.67065,0.00000
3218.00,3.67154,20.116437,-0.000139,20.055260,1.0175,0.427,3.67154,0.00000
3219.00,3.67241,20.116515,-0.000137,20.055300,1.0176,0.427,3.67241,0.00000
3220.00,3.67196,20.116484,-0.000139,20.055284,1.0177,0.427,3.67196,0.00000
3221.00,3.67125,20.116484,-0.000139,20.055304,1.0178,0.427,3.67125,0.00000
3222.00,3.67039,20.116533,-0.000143,20.055258,1.0179,0.427,3.67039,0.00000
3223.00,3.67030,20.116594,-0.000146,20.055284,1.0180,0.427,3.67030,0.00000
3224.00,3.66992,20.116481,-0.000146,20.055194,1.0180,0.427,3.66992,0.00000
3225.00,3.67015,20.116516,-0.000148,20.055194,1.0181,0.427,3.67015,0.00000
3226.00,3.66957,20.116532,-0.000146,20.055143,1.0182,0.427,3.66957,0.00000
3227.00,3.66950,20.116519,-0.000147,20.055104,1.0183,0.427,3.66950,0.00000
3228.00,3.66954,20.116551,-0.000147,20.055045,1.0184,0.428,3.66954,0.00000
3229.00,3.66911,20.116675,-0.000148,20.055069,1.0185,0.428,3.66911,0.00000
3230.00,3.66917,20.116696,-0.000147,20.055036,1.0186,0.428,3.66917,0.00000
3231.00,3.66960,20.116724,-0.000149,20.055045,1.0188,0.428,3.66960,0.00000
3232.00,3.67053,20.116770,-0.000146,20.055080,1.0189,0.428,3.67053,0.00000
3233.00,3.67012,20.116757,-0.000147,20.055120,1.0190,0.428,3.67012,0.00000
3234.00,3.67064,20.116799,-0.000150,20.055132,1.0192,0.428,3.67064,0.00000
3235.00,3.67107,20.116788,-0.000149,20.055145,1.0193,0.428,3.67107,0.00000
3236.00,3.67060,20.116862,-0.000146,20.055198,1.0195,0.428,3.67060,0.00000
3237.00,3.67040,20.116920,-0.000147,20.055223,1.0197,0.428,3.67040,0.00000
3238.00,3.66978,20.116968,-0.000146,20.055197,1.0198,0.428,3.66978,0.00000
3239.00,3.66953,20.117009,-0.000143,20.055229,1.0200,0.428,3.66953,0.00000
3240.00,3.66827,20.116962,-0.000145,20.055171,1.0202,0.428,3.66827,0.00000
3241.00,3.66851,20.116944,-0.000150,20.055129,1.0203,0.428,3.66851,0.00000
3242.00,3.66742,20.116964,-0.000148,20.055165,1.0205,0.428,3.66742,0.00000
@19,2.0000,4.0, 3240.01 
3243.00,3.66714,20.117043,-0.000148,20.055242,1.0207,0.428,3.66714,0.00000
3244.00,3.66664,20.116992,-0.000150,20.055140,1.0208,0.429,3.66664,0.00000
3245.00,3.66855,20.117091,-0.000148,20.055196,1.0210,0.429,3.66855,0.00000
3246.00,3.67069,20.117094,-0.000145,20.055177,1.0212,0.429,3.67069,0.00000
3247.00,3.67490,20.116970,-0.000148,20.055030,1.0214,0.429,3.67490,0.00000
3248.00,3.67887,20.116897,-0.000150,20.054983,1.0216,0.429,3.67887,0.00000
3249.00,3.68163,20.116977,-0.000152,20.055120,1.0218,0.429,3.68163,0.00000
3250.00,3.68379,20.116954,-0.000154,20.055147,1.0220,0.429,3.68379,0.00000
3251.00,3.68506,20.116952,-0.000155,20.055167,1.0222,0.429,3.68506,0.00000
3252.00,3.68542,20.117067,-0.000154,20.055229,1.0224,0.429,3.68542,0.00000
3253.00,3.68614,20.117140,-0.000156,20.055256,1.0226,0.429,3.68614,0.00000
3254.00,3.68712,20.117120,-0.000151,20.055163,1.0227,0.429,3.68712,0.00000
3255.00,3.68642,20.117183,-0.000152,20.055153,1.0229,0.429,3.68642,0.00000
3256.00,3.68464,20.117246,-0.000153,20.055192,1.0231,0.429,3.68464,0.00000
3257.00,3.68202,20.117272,-0.000153,20.055247,1.0232,0.430,3.68202,0.00000
3258.00,3.67890,20.117260,-0.000150,20.055218,1.0234,0.430,3.67890,0.00000
3259.00,3.67621,20.117303,-0.000149,20.055285,1.0236,0.429,3.67621,0.00000
3260.00,3.67451,20.117276,-0.000146,20.055286,1.0237,0.429,3.67451,0.00000
3261.00,3.67253,20.117203,-0.000147,20.055219,1.0239,0.429,3.67253,0.00000
3262.00,3.67071,20.117242,-0.000146,20.055219,1.0241,0.429,3.67071,0.00000
3263.00,3.66883,20.117320,-0.000145,20.055231,1.0242,0.429,3.66883,0.00000
3264.00,3.66739,20.117330,-0.000149,20.055182,1.0244,0.430,3.66739,0.00000
3265.00,3.66595,20.117366,-0.000152,20.055193,1.0246,0.430,3.66595,0.00000
3266.00,3.66577,20.117432,-0.000151,20.055223,1.0247,0.430,3.66577,0.00000
3267.00,3.66634,20.117395,-0.000151,20.055199,1.0249,0.430,3.66634,0.00000
3268.00,3.66704,20.117308,-0.000152,20.055209,1.0250,0.430,3.66704,0.00000
3269.00,3.66703,20.117239,-0.000149,20.055178,1.0251,0.430,3.66703,0.00000
3270.00,3.66725,20.117295,-0.000145,20.055176,1.0253,0.430,3.66725,0.00000
3271.00,3.66748,20.117292,-0.000145,20.055179,1.0254,0.430,3.66748,0.00000
3272.00,3.66712,20.117337,-0.000148,20.055225,1.0255,0.430,3.66712,0.00000
3273.00,3.66661,20.117383,-0.000149,20.055206,1.0256,0.430,3.66661,0.00000
3274.00,3.66660,20.117484,-0.000150,20.055270,1.0257,0.430,3.66660,0.00000
3275.00,3.66638,20.117422,-0.000154,20.055249,1.0257,0.431,3.66638,0.00000
3276.00,3.66639,20.117449,-0.000155,20.055196,1.0258,0.431,3.66639,0.00000
3277.00,3.66660,20.117490,-0.000154,20.055165,1.0258,0.431,3.66660,0.00000
3278.00,3.66668,20.117584,-0.000154,20.055227,1.0258,0.431,3.66668,0.00000
3279.00,3.66700,20.117513,-0.000156,20.055141,1.0258,0.431,3.66700,0.00000
3280.00,3.66678,20.117529,-0.000156,20.055098,1.0257,0.431,3.66678,0.00000
3281.00,3.66730,20.117532,-0.000157,20.055129,1.0257,0.431,3.66730,0.00000
3282.00,3.66730,20.117523,-0.000154,20.055122,1.0256,0.431,3.66730,0.00000
3283.00,3.66857,20.117510,-0.000153,20.055070,1.0256,0.431,3.66857,0.00000
3284.00,3.66892,20.117605,-0.000152,20.055138,1.0255,0.431,3.66892,0.00000
3285.00,3.66998,20.117685,-0.000150,20.055200,1.0255,0.431,3.66998,0.00000
3286.00,3.66973,20.117691,-0.000146,20.055172,1.0254,0.431,3.66973,0.00000
3287.00,3.66968,20.117690,-0.000149,20.055166,1.0253,0.431,3.66968,0.00000
3288.00,3.66899,20.117640,-0.000150,20.055120,1.0252,0.431,3.66899,0.00000
3289.00,3.66905,20.117691,-0.000146,20.055089,1.0251,0.431,3.66905,0.00000
3290.00,3.66896,20.117742,-0.000147,20.055058,1.0249,0.431,3.66896,0.00000
3291.00,3.66935,20.117843,-0.000150,20.055107,1.0248,0.431,3.66935,0.00000
3292.00,3.67013,20.117934,-0.000151,20.055138,1.0247,0.432,3.67013,0.00000
3293.00,3.67086,20.118005,-0.000148,20.055175,1.0246,0.432,3.67086,0.00000
3294.00,3.67093,20.118060,-0.000152,20.055195,1.0244,0.432,3.67093,0.00000
3295.00,3.67147,20.118063,-0.000152,20.055204,1.0243,0.432,3.67147,0.00000
3296.00,3.67101,20.118020,-0.000150,20.055140,1.0241,0.432,3.67101,0.00000
3297.00,3.66994,20.117954,-0.000150,20.055053,1.0239,0.432,3.66994,0.00000
3298.00,3.66899,20.117929,-0.000152,20.054998,1.0238,0.432,3.66899,0.00000
3299.00,3.66863,20.117913,-0.000150,20.055013,1.0236,0.432,3.66863,0.00000
3300.00,3.66775,20.117899,-0.000148,20.055001,1.0234,0.432,3.66775,0.00000
3301.00,3.66859,20.117947,-0.000151,20.055067,1.0232,0.432,3.66859,0.00000
3302.00,3.66988,20.118072,-0.000148,20.055174,1.0231,0.432,3.66988,0.00000
3303.00,3.67200,20.118122,-0.000147,20.055184,1.0229,0.432,3.67200,0.00000
3304.00,3.67378,20.118096,-0.000148,20.055123,1.0227,0.432,3.67378,0.00000
3305.00,3.67377,20.118086,-0.000153,20.055106,1.0225,0.433,3.67377,0.00000
3306.00,3.67284,20.118078,-0.000153,20.055068,1.0223,0.433,3.67284,0.00000
3307.00,3.67127,20.117966,-0.000155,20.054964,1.0221,0.433,3.67127,0.00000
3308.00,3.66928,20.117958,-0.000156,20.054982,1.0219,0.433,3.66928,0.00000
3309.00,3.66878,20.117975,-0.000155,20.055041,1.0217,0.433,3.66878,0.00000
3310.00,3.66864,20.118017,-0.000151,20.055043,1.0216,0.433,3.66864,0.00000
3311.00,3.66778,20.118091,-0.000149,20.055100,1.0214,0.433,3.66778,0.00000
3312.00,3.66809,20.118200,-0.000147,20.055190,1.0213,0.433,3.66809,0.00000
3313.00,3.66812,20.118236,-0.000145,20.055213,1.0211,0.433,3.66812,0.00000
3314.00,3.66705,20.118303,-0.000145,20.055177,1.0210,0.433,3.66705,0.00000
3315.00,3.66774,20.118370,-0.000144,20.055255,1.0208,0.433,3.66774,0.00000
3316.00,3.66910,20.118322,-0.000142,20.055187,1.0207,0.433,3.66910,0.00000
3317.00,3.66962,20.118363,-0.000137,20.055226,1.0205,0.433,3.66962,0.00000
3318.00,3.67007,20.118422,-0.000137,20.055239,1.0204,0.433,3.67007,0.00000
3319.00,3.67123,20.118347,-0.000139,20.055195,1.0203,0.433,3.67123,0.00000
3320.00,3.67169,20.118381,-0.000140,20.055218,1.0202,0.433,3.67169,0.00000
3321.00,3.67109,20.118470,-0.000141,20.055279,1.0201,0.433,3.67109,0.00000
3322.00,3.66976,20.118421,-0.000144,20.055129,1.0200,0.433,3.66976,0.00000
3323.00,3.66870,20.118379,-0.000147,20.055072,1.0199,0.434,3.66870,0.00000
3324.00,3.66628,20.118411,-0.000145,20.055077,1.0198,0.434,3.66628,0.00000
3325.00,3.66476,20.118312,-0.000142,20.054942,1.0197,0.433,3.66476,0.00000
3326.00,3.66480,20.118279,-0.000140,20.054909,1.0197,0.433,3.66480,0.00000
3327.00,3.66626,20.118338,-0.000140,20.054973,1.0196,0.433,3.66626,0.00000
3328.00,3.66644,20.118387,-0.000140,20.055024,1.0196,0.434,3.66644,0.00000
3329.00,3.66757,20.118507,-0.000139,20.055117,1.0196,0.433,3.66757,0.00000
3330.00,3.66778,20.118582,-0.000142,20.055172,1.0197,0.434,3.66778,0.00000
3331.00,3.66759,20.118618,-0.000142,20.055175,1.0197,0.434,3.66759,0.00000
3332.00,3.66752,20.118581,-0.000144,20.055150,1.0197,0.434,3.66752,0.00000
3333.00,3.66829,20.118612,-0.000142,20.055159,1.0197,0.434,3.66829,0.00000
3334.00,3.66870,20.118569,-0.000143,20.055100,1.0198,0.434,3.66870,0.00000
3335.00,3.66961,20.118584,-0.000141,20.055122,1.0199,0.434,3.66961,0.00000
3336.00,3.66964,20.118533,-0.000144,20.055048,1.0199,0.434,3.66964,0.00000
3337.00,3.66955,20.118561,-0.000141,20.055090,1.0200,0.434,3.66955,0.00000
3338.00,3.67001,20.118549,-0.000143,20.055044,1.0201,0.434,3.67001,0.00000
3339.00,3.67039,20.118562,-0.000143,20.055057,1.0202,0.434,3.67039,0.00000
3340.00,3.67004,20.118504,-0.000146,20.054979,1.0202,0.434,3.67004,0.00000
3341.00,3.66982,20.118537,-0.000145,20.055033,1.0203,0.434,3.66982,0.00000
3342.00,3.66931,20.118591,-0.000145,20.055041,1.0204,0.434,3.66931,0.00000
3343.00,3.66812,20.118540,-0.000146,20.054998,1.0205,0.434,3.66812,0.00000
3344.00,3.66768,20.118552,-0.000145,20.054977,1.0207,0.434,3.66768,0.00000
3345.00,3.66852,20.118649,-0.000142,20.055034,1.0208,0.434,3.66852,0.00000
3346.00,3.66946,20.118640,-0.000141,20.054978,1.0209,0.434,3.66946,0.00000
3347.00,3.66987,20.118676,-0.000141,20.054994,1.0210,0.434,3.66987,0.00000
3348.00,3.67069,20.118802,-0.000141,20.055033,1.0212,0.434,3.67069,0.00000
3349.00,3.67116,20.118853,-0.000140,20.055076,1.0213,0.434,3.67116,0.00000
3350.00,3.67043,20.118802,-0.000141,20.055036,1.0214,0.434,3.67043,0.00000
3351.00,3.67036,20.118875,-0.000142,20.055107,1.0215,0.434,3.67036,0.00000
3352.00,3.66989,20.118881,-0.000146,20.055066,1.0216,0.435,3.66989,0.00000
3353.00,3.66964,20.118866,-0.000146,20.055079,1.0217,0.435,3.66964,0.00000
3354.00,3.66886,20.118916,-0.000148,20.055075,1.0218,0.435,3.66886,0.00000
3355.00,3.66824,20.118983,-0.000148,20.055072,1.0219,0.435,3.66824,0.00000
3356.00,3.66789,20.119016,-0.000149,20.055091,1.0219,0.435,3.66789,0.00000
3357.00,3.66909,20.119086,-0.000145,20.055120,1.0221,0.435,3.66909,0.00000
3358.00,3.66979,20.119086,-0.000143,20.055101,1.0222,0.435,3.66979,0.00000
3359.00,3.66964,20.119045,-0.000145,20.055083,1.0223,0.435,3.66964,0.00000
3360.00,3.67006,20.119075,-0.000148,20.055120,1.0224,0.435,3.67006,0.00000
3361.00,3.66987,20.119108,-0.000146,20.055099,1.0225,0.435,3.66987,0.00000
3362.00,3.66974,20.119051,-0.000151,20.055031,1.0226,0.435,3.66974,0.00000
3363.00,3.66882,20.119090,-0.000152,20.055063,1.0228,0.435,3.66882,0.00000
3364.00,3.67018,20.119126,-0.000152,20.055043,1.0229,0.436,3.67018,0.00000
3365.00,3.67087,20.119210,-0.000149,20.055050,1.0230,0.435,3.67087,0.00000
3366.00,3.67148,20.119212,-0.000151,20.055022,1.0231,0.436,3.67148,0.00000
3367.00,3.67153,20.119262,-0.000148,20.055053,1.0232,0.436,3.67153,0.00000
3368.00,3.67267,20.119336,-0.000148,20.055078,1.0233,0.436,3.67267,0.00000
3369.00,3.67282,20.119352,-0.000147,20.055089,1.0234,0.435,3.67282,0.00000
3370.00,3.67245,20.119310,-0.000150,20.055105,1.0235,0.436,3.67245,0.00000
3371.00,3.67181,20.119258,-0.000155,20.055077,1.0237,0.436,3.67181,0.00000
3372.00,3.67087,20.119282,-0.000154,20.055130,1.0238,0.436,3.67087,0.00000
3373.00,3.67005,20.119297,-0.000155,20.055135,1.0240,0.436,3.67005,0.00000
3374.00,3.66921,20.119301,-0.000154,20.055171,1.0241,0.436,3.66921,0.00000
3375.00,3.66937,20.119199,-0.000151,20.055062,1.0242,0.436,3.66937,0.00000
3376.00,3.66951,20.119235,-0.000150,20.055049,1.0244,0.436,3.66951,0.00000
3377.00,3.66946,20.119236,-0.000153,20.055005,1.0245,0.436,3.66946,0.00000
3378.00,3.66851,20.119269,-0.000152,20.055010,1.0246,0.436,3.66851,0.00000
3379.00,3.66775,20.119333,-0.000156,20.055024,1.0247,0.436,3.66775,0.00000
3380.00,3.66697,20.119500,-0.000157,20.055155,1.0249,0.437,3.66697,0.00000
3381.00,3.66732,20.119571,-0.000156,20.055239,1.0250,0.437,3.66732,0.00000
3382.00,3.66870,20.119581,-0.000156,20.055241,1.0252,0.437,3.66870,0.00000
3383.00,3.67034,20.119594,-0.000155,20.055246,1.0253,0.437,3.67034,0.00000
3384.00,3.67185,20.119595,-0.000153,20.055219,1.0255,0.437,3.67185,0.00000
3385.00,3.67288,20.119622,-0.000154,20.055224,1.0256,0.437,3.67288,0.00000
3386.00,3.67235,20.119714,-0.000152,20.055237,1.0258,0.437,3.67235,0.00000
3387.00,3.67087,20.119739,-0.000152,20.055254,1.0259,0.437,3.67087,0.00000
3388.00,3.66965,20.119744,-0.000156,20.055235,1.0261,0.437,3.66965,0.00000
3389.00,3.66853,20.119735,-0.000155,20.055236,1.0262,0.437,3.66853,0.00000
3390.00,3.66830,20.119756,-0.000154,20.055174,1.0264,0.437,3.66830,0.00000
3391.00,3.66863,20.119730,-0.000157,20.055154,1.0265,0.437,3.66863,0.00000
3392.00,3.66828,20.119731,-0.000155,20.055100,1.0266,0.437,3.66828,0.00000
3393.00,3.66854,20.119741,-0.000156,20.055094,1.0268,0.437,3.66854,0.00000
3394.00,3.66877,20.119820,-0.000158,20.055115,1.0269,0.437,3.66877,0.00000
3395.00,3.66849,20.119826,-0.000154,20.055089,1.0270,0.437,3.66849,0.00000
3396.00,3.66848,20.119871,-0.000152,20.055089,1.0271,0.437,3.66848,0.00000
3397.00,3.66917,20.119875,-0.000152,20.055116,1.0272,0.437,3.66917,0.00000
3398.00,3.66977,20.119924,-0.000149,20.055166,1.0273,0.438,3.66977,0.00000
3399.00,3.67016,20.119904,-0.000149,20.055080,1.0273,0.438,3.67016,0.00000
3400.00,3.66996,20.119880,-0.000150,20.055063,1.0274,0.438,3.66996,0.00000
3401.00,3.66936,20.119812,-0.000151,20.054978,1.0274,0.438,3.66936,0.00000
3402.00,3.66820,20.119807,-0.000155,20.054960,1.0274,0.438,3.66820,0.00000
3403.00,3.66764,20.119703,-0.000155,20.054845,1.0273,0.438,3.66764,0.00000
3404.00,3.66664,20.119718,-0.000152,20.054899,1.0273,0.438,3.66664,0.00000
3405.00,3.66643,20.119765,-0.000153,20.054988,1.0273,0.438,3.66643,0.00000
3406.00,3.66666,20.119808,-0.000150,20.055053,1.0273,0.438,3.66666,0.00000
3407.00,3.66745,20.119881,-0.000147,20.055090,1.0272,0.438,3.66745,0.00000
3408.00,3.66821,20.119941,-0.000145,20.055132,1.0272,0.438,3.66821,0.00000
3409.00,3.66916,20.119925,-0.000147,20.055070,1.0271,0.438,3.66916,0.00000
3410.00,3.66975,20.119965,-0.000145,20.055040,1.0271,0.438,3.66975,0.00000
3411.00,3.66977,20.120061,-0.000147,20.055105,1.0270,0.438,3.66977,0.00000
3412.00,3.66948,20.120119,-0.000149,20.055125,1.0269,0.438,3.66948,0.00000
3413.00,3.66795,20.120224,-0.000151,20.055200,1.0268,0.438,3.66795,0.00000
3414.00,3.66752,20.120285,-0.000151,20.055256,1.0267,0.439,3.66752,0.00000
3415.00,3.66710,20.120267,-0.000147,20.055237,1.0266,0.439,3.66710,0.00000
3416.00,3.66810,20.120222,-0.000144,20.055200,1.0265,0.438,3.66810,0.00000
3417.00,3.66917,20.120265,-0.000139,20.055237,1.0264,0.438,3.66917,0.00000
3418.00,3.67008,20.120217,-0.000134,20.055207,1.0263,0.438,3.67008,0.00000
3419.00,3.66929,20.120232,-0.000133,20.055246,1.0262,0.438,3.66929,0.00000
3420.00,3.66952,20.120308,-0.000136,20.055306,1.0261,0.438,3.66952,0.00000
3421.00,3.66865,20.120425,-0.000139,20.055372,1.0259,0.438,3.66865,0.00000
3422.00,3.66810,20.120441,-0.000142,20.055372,1.0258,0.438,3.66810,0.00000
