# Supplementary material for: A nucleotide-sensing oligomerization mechanism that controls NrdR-dependent transcription of ribonucleotide reductases
Source: Nat Commun. 2022 May 16;13:2700. doi: 10.1038/s41467-022-30328-1 (PMC9110341; doi:10.1038/s41467-022-30328-1)
Supplement: Supplementary file 10 — Source Data [file 41467_2022_30328_MOESM10_ESM.zip › Source data NrdR/Suppl Fig 12 source data/ITC at 20 degrees (Suppl Fig 12a,c)/ADP to NrdR/R18ADP150toNrdR20deg20.itc]

$ITC
$ 20 
$NOT
$ 20 
$ 120 
$ 1000 
$ 5 
$ 2 
$ADCGainCode:  0 
$False,True,True
$ 1 , 2 , 120 , 5 
$ 2 , 4 , 180 , 5 
$ 2 , 4 , 180 , 5 
$ 2 , 4 , 180 , 5 
$ 2 , 4 , 180 , 5 
$ 2 , 4 , 180 , 5 
$ 2 , 4 , 180 , 5 
$ 2 , 4 , 180 , 5 
$ 2 , 4 , 180 , 5 
$ 2 , 4 , 180 , 5 
$ 2 , 4 , 180 , 5 
$ 2 , 4 , 180 , 5 
$ 2 , 4 , 180 , 5 
$ 2 , 4 , 180 , 5 
$ 2 , 4 , 180 , 5 
$ 2 , 4 , 180 , 5 
$ 2 , 4 , 180 , 5 
$ 2 , 4 , 180 , 5 
$ 2 , 4 , 180 , 5 
$ 2 , 4 , 180 , 5 
# 0 
# 0.15 
# 0.02 
# 0.2068 
# 20 
# 3.8602 
# 9.74 
?
% ITC200_05.14.976
% 0.2068 
% 3.8602 
%-0.590864 , 29.66499 
% 0.034375 , 29.28716 
% 0.8333333 
% 168160 , 168170 
% 0.25 , 81 
%-0.002934 ,-0.034078 
%-20 , 8 
% 0 , 0 
% 0 
% 128000       127243 
% 43.1 
% 500 , 750 , 1000 , 750 
% 0.04257 ,-0.00249 , 0.000047734 ,-0.000000435026 , 0.00000000201917 
% ITC200 Ver: 1.26.3
@0
5.00,3.89211,20.078737,-0.000214,20.084243,0.7679,0.224,3.89211,0.00000
6.00,3.89187,20.078815,-0.000213,20.084310,0.7689,0.224,3.89187,0.00000
7.00,3.89258,20.078893,-0.000210,20.084395,0.7700,0.224,3.89258,0.00000
8.00,3.89340,20.078822,-0.000209,20.084311,0.7710,0.224,3.89340,0.00000
9.00,3.89402,20.078784,-0.000210,20.084211,0.7720,0.224,3.89402,0.00000
10.00,3.89411,20.078823,-0.000209,20.084256,0.7731,0.225,3.89411,0.00000
11.00,3.89445,20.078822,-0.000209,20.084213,0.7741,0.225,3.89445,0.00000
12.00,3.89370,20.078736,-0.000208,20.084102,0.7751,0.225,3.89370,0.00000
13.00,3.89310,20.078781,-0.000208,20.084107,0.7762,0.225,3.89310,0.00000
14.00,3.89247,20.078780,-0.000207,20.084121,0.7772,0.225,3.89247,0.00000
15.00,3.89275,20.078843,-0.000211,20.084131,0.7783,0.226,3.89275,0.00000
16.00,3.89257,20.078868,-0.000212,20.084120,0.7793,0.226,3.89257,0.00000
17.00,3.89358,20.078821,-0.000214,20.084096,0.7804,0.226,3.89358,0.00000
18.00,3.89415,20.078839,-0.000216,20.084104,0.7815,0.226,3.89415,0.00000
19.00,3.89536,20.078980,-0.000215,20.084183,0.7825,0.227,3.89536,0.00000
20.00,3.89500,20.078988,-0.000216,20.084183,0.7836,0.227,3.89500,0.00000
21.00,3.89462,20.078970,-0.000213,20.084160,0.7847,0.227,3.89462,0.00000
22.00,3.89325,20.079117,-0.000211,20.084222,0.7858,0.227,3.89325,0.00000
23.00,3.89364,20.079191,-0.000207,20.084207,0.7869,0.227,3.89364,0.00000
24.00,3.89319,20.079156,-0.000209,20.084116,0.7880,0.227,3.89319,0.00000
25.00,3.89422,20.079163,-0.000207,20.084109,0.7891,0.227,3.89422,0.00000
26.00,3.89395,20.079151,-0.000211,20.084081,0.7902,0.228,3.89395,0.00000
27.00,3.89372,20.079087,-0.000213,20.084016,0.7913,0.228,3.89372,0.00000
28.00,3.89304,20.079129,-0.000211,20.084106,0.7924,0.228,3.89304,0.00000
29.00,3.89364,20.079214,-0.000206,20.084160,0.7934,0.228,3.89364,0.00000
30.00,3.89345,20.079214,-0.000204,20.084129,0.7945,0.228,3.89345,0.00000
31.00,3.89481,20.079297,-0.000196,20.084162,0.7955,0.228,3.89481,0.00000
32.00,3.89533,20.079391,-0.000195,20.084198,0.7966,0.228,3.89533,0.00000
33.00,3.89478,20.079398,-0.000198,20.084139,0.7977,0.229,3.89478,0.00000
34.00,3.89325,20.079441,-0.000198,20.084180,0.7987,0.229,3.89325,0.00000
35.00,3.89165,20.079502,-0.000199,20.084175,0.7998,0.229,3.89165,0.00000
36.00,3.89039,20.079506,-0.000200,20.084151,0.8008,0.229,3.89039,0.00000
37.00,3.89064,20.079557,-0.000201,20.084178,0.8018,0.229,3.89064,0.00000
38.00,3.89091,20.079578,-0.000201,20.084229,0.8028,0.229,3.89091,0.00000
39.00,3.89121,20.079600,-0.000203,20.084223,0.8038,0.230,3.89121,0.00000
40.00,3.89122,20.079616,-0.000204,20.084248,0.8048,0.230,3.89122,0.00000
41.00,3.89110,20.079663,-0.000207,20.084259,0.8058,0.230,3.89110,0.00000
42.00,3.89098,20.079686,-0.000204,20.084253,0.8067,0.230,3.89098,0.00000
43.00,3.89114,20.079746,-0.000205,20.084222,0.8077,0.230,3.89114,0.00000
44.00,3.89173,20.079743,-0.000206,20.084190,0.8086,0.231,3.89173,0.00000
45.00,3.89169,20.079756,-0.000206,20.084187,0.8096,0.231,3.89169,0.00000
46.00,3.89215,20.079788,-0.000205,20.084222,0.8105,0.231,3.89215,0.00000
47.00,3.89251,20.079785,-0.000207,20.084216,0.8115,0.231,3.89251,0.00000
48.00,3.89220,20.079718,-0.000204,20.084194,0.8124,0.231,3.89220,0.00000
49.00,3.89174,20.079799,-0.000205,20.084269,0.8134,0.231,3.89174,0.00000
50.00,3.89170,20.079835,-0.000203,20.084243,0.8143,0.231,3.89170,0.00000
51.00,3.89158,20.079837,-0.000207,20.084198,0.8153,0.232,3.89158,0.00000
52.00,3.89053,20.079920,-0.000206,20.084219,0.8163,0.232,3.89053,0.00000
53.00,3.89039,20.080039,-0.000209,20.084276,0.8172,0.232,3.89039,0.00000
54.00,3.89002,20.080011,-0.000208,20.084225,0.8181,0.232,3.89002,0.00000
55.00,3.88974,20.080003,-0.000207,20.084219,0.8190,0.233,3.88974,0.00000
56.00,3.88974,20.080023,-0.000205,20.084240,0.8199,0.233,3.88974,0.00000
57.00,3.89020,20.079978,-0.000204,20.084198,0.8208,0.233,3.89020,0.00000
58.00,3.89049,20.079887,-0.000201,20.084113,0.8216,0.233,3.89049,0.00000
59.00,3.89094,20.079930,-0.000200,20.084088,0.8225,0.233,3.89094,0.00000
60.00,3.89192,20.080057,-0.000204,20.084210,0.8234,0.233,3.89192,0.00000
61.00,3.89201,20.080113,-0.000202,20.084277,0.8243,0.233,3.89201,0.00000
62.00,3.89238,20.080147,-0.000202,20.084277,0.8251,0.233,3.89238,0.00000
63.00,3.89157,20.080209,-0.000205,20.084297,0.8260,0.234,3.89157,0.00000
64.00,3.89075,20.080234,-0.000205,20.084322,0.8268,0.234,3.89075,0.00000
65.00,3.89004,20.080261,-0.000202,20.084298,0.8277,0.234,3.89004,0.00000
66.00,3.88983,20.080292,-0.000204,20.084288,0.8285,0.234,3.88983,0.00000
67.00,3.88915,20.080387,-0.000204,20.084421,0.8293,0.234,3.88915,0.00000
68.00,3.88960,20.080507,-0.000204,20.084446,0.8302,0.234,3.88960,0.00000
69.00,3.88929,20.080535,-0.000204,20.084426,0.8311,0.235,3.88929,0.00000
70.00,3.88914,20.080581,-0.000205,20.084421,0.8319,0.235,3.88914,0.00000
71.00,3.88922,20.080674,-0.000202,20.084451,0.8327,0.235,3.88922,0.00000
72.00,3.88961,20.080654,-0.000199,20.084332,0.8336,0.235,3.88961,0.00000
73.00,3.89016,20.080639,-0.000197,20.084349,0.8344,0.235,3.89016,0.00000
74.00,3.89107,20.080701,-0.000199,20.084396,0.8353,0.236,3.89107,0.00000
75.00,3.89105,20.080721,-0.000195,20.084362,0.8361,0.236,3.89105,0.00000
76.00,3.88976,20.080773,-0.000197,20.084374,0.8370,0.236,3.88976,0.00000
77.00,3.88964,20.080798,-0.000199,20.084361,0.8378,0.236,3.88964,0.00000
78.00,3.88901,20.080933,-0.000200,20.084424,0.8386,0.236,3.88901,0.00000
79.00,3.88872,20.080933,-0.000199,20.084389,0.8395,0.236,3.88872,0.00000
80.00,3.88882,20.080954,-0.000201,20.084397,0.8403,0.237,3.88882,0.00000
81.00,3.88987,20.080880,-0.000202,20.084311,0.8412,0.237,3.88987,0.00000
82.00,3.88946,20.080948,-0.000204,20.084357,0.8420,0.237,3.88946,0.00000
83.00,3.88929,20.080938,-0.000204,20.084295,0.8428,0.237,3.88929,0.00000
84.00,3.88923,20.081000,-0.000204,20.084324,0.8436,0.237,3.88923,0.00000
85.00,3.88858,20.081000,-0.000202,20.084306,0.8445,0.237,3.88858,0.00000
86.00,3.88858,20.081107,-0.000202,20.084352,0.8453,0.238,3.88858,0.00000
87.00,3.88816,20.081133,-0.000199,20.084343,0.8461,0.238,3.88816,0.00000
88.00,3.88782,20.081137,-0.000201,20.084342,0.8470,0.238,3.88782,0.00000
89.00,3.88723,20.081129,-0.000203,20.084340,0.8478,0.238,3.88723,0.00000
90.00,3.88768,20.081162,-0.000204,20.084281,0.8486,0.238,3.88768,0.00000
91.00,3.88711,20.081157,-0.000202,20.084215,0.8495,0.238,3.88711,0.00000
92.00,3.88653,20.081268,-0.000208,20.084235,0.8503,0.239,3.88653,0.00000
93.00,3.88641,20.081315,-0.000207,20.084235,0.8511,0.239,3.88641,0.00000
94.00,3.88748,20.081398,-0.000206,20.084274,0.8519,0.239,3.88748,0.00000
95.00,3.88659,20.081506,-0.000206,20.084403,0.8528,0.239,3.88659,0.00000
96.00,3.88648,20.081526,-0.000206,20.084392,0.8536,0.240,3.88648,0.00000
97.00,3.88662,20.081422,-0.000204,20.084286,0.8544,0.240,3.88662,0.00000
98.00,3.88612,20.081384,-0.000205,20.084244,0.8552,0.240,3.88612,0.00000
99.00,3.88528,20.081350,-0.000204,20.084171,0.8560,0.240,3.88528,0.00000
100.00,3.88584,20.081297,-0.000204,20.084087,0.8568,0.240,3.88584,0.00000
101.00,3.88582,20.081301,-0.000201,20.084120,0.8576,0.240,3.88582,0.00000
102.00,3.88630,20.081378,-0.000201,20.084199,0.8585,0.240,3.88630,0.00000
103.00,3.88711,20.081443,-0.000200,20.084265,0.8593,0.240,3.88711,0.00000
104.00,3.88667,20.081511,-0.000197,20.084322,0.8601,0.240,3.88667,0.00000
105.00,3.88588,20.081586,-0.000197,20.084414,0.8609,0.241,3.88588,0.00000
106.00,3.88511,20.081651,-0.000199,20.084435,0.8618,0.241,3.88511,0.00000
107.00,3.88397,20.081771,-0.000198,20.084506,0.8626,0.241,3.88397,0.00000
108.00,3.88319,20.081852,-0.000201,20.084531,0.8634,0.241,3.88319,0.00000
109.00,3.88374,20.081878,-0.000205,20.084500,0.8643,0.242,3.88374,0.00000
110.00,3.88414,20.081815,-0.000206,20.084379,0.8651,0.242,3.88414,0.00000
111.00,3.88396,20.081808,-0.000206,20.084365,0.8658,0.242,3.88396,0.00000
112.00,3.88401,20.081749,-0.000208,20.084283,0.8666,0.242,3.88401,0.00000
113.00,3.88394,20.081717,-0.000205,20.084275,0.8674,0.242,3.88394,0.00000
114.00,3.88332,20.081761,-0.000204,20.084294,0.8682,0.242,3.88332,0.00000
115.00,3.88257,20.081812,-0.000203,20.084351,0.8690,0.242,3.88257,0.00000
116.00,3.88238,20.081829,-0.000200,20.084338,0.8698,0.242,3.88238,0.00000
117.00,3.88159,20.081805,-0.000198,20.084338,0.8706,0.242,3.88159,0.00000
118.00,3.88142,20.081810,-0.000201,20.084277,0.8714,0.243,3.88142,0.00000
119.00,3.88168,20.081823,-0.000201,20.084308,0.8722,0.243,3.88168,0.00000
120.00,3.88210,20.081859,-0.000202,20.084310,0.8729,0.243,3.88210,0.00000
@1,1.0000,2.0, 120.009999999998 
121.00,3.88255,20.081899,-0.000205,20.084321,0.8737,0.244,3.88255,0.00000
122.00,3.88233,20.081962,-0.000204,20.084337,0.8745,0.244,3.88233,0.00000
123.00,3.86471,20.082003,-0.000200,20.084321,0.8753,0.244,3.86471,0.00000
124.00,3.82655,20.082043,-0.000202,20.084295,0.8761,0.244,3.82655,0.00000
125.00,3.78398,20.082062,-0.000199,20.084308,0.8769,0.244,3.78398,0.00000
126.00,3.74361,20.082101,-0.000195,20.084297,0.8777,0.244,3.74361,0.00000
127.00,3.70687,20.082159,-0.000198,20.084341,0.8785,0.244,3.70687,0.00000
128.00,3.69040,20.082184,-0.000197,20.084335,0.8793,0.244,3.69040,0.00000
129.00,3.69743,20.082181,-0.000197,20.084290,0.8801,0.244,3.69743,0.00000
130.00,3.71431,20.082267,-0.000199,20.084296,0.8809,0.245,3.71431,0.00000
131.00,3.73314,20.082276,-0.000200,20.084299,0.8817,0.245,3.73314,0.00000
132.00,3.75221,20.082279,-0.000202,20.084240,0.8825,0.245,3.75221,0.00000
133.00,3.77032,20.082235,-0.000203,20.084239,0.8833,0.245,3.77032,0.00000
134.00,3.78624,20.082302,-0.000203,20.084336,0.8842,0.245,3.78624,0.00000
135.00,3.79813,20.082269,-0.000200,20.084277,0.8850,0.245,3.79813,0.00000
136.00,3.80683,20.082302,-0.000198,20.084273,0.8858,0.245,3.80683,0.00000
137.00,3.81331,20.082305,-0.000195,20.084241,0.8867,0.245,3.81331,0.00000
138.00,3.81711,20.082372,-0.000196,20.084289,0.8875,0.246,3.81711,0.00000
139.00,3.81956,20.082398,-0.000197,20.084289,0.8883,0.246,3.81956,0.00000
140.00,3.82213,20.082354,-0.000200,20.084261,0.8891,0.246,3.82213,0.00000
141.00,3.82461,20.082421,-0.000200,20.084305,0.8899,0.246,3.82461,0.00000
142.00,3.82642,20.082490,-0.000201,20.084364,0.8907,0.246,3.82642,0.00000
143.00,3.82842,20.082542,-0.000199,20.084336,0.8915,0.246,3.82842,0.00000
144.00,3.83093,20.082534,-0.000200,20.084225,0.8923,0.247,3.83093,0.00000
145.00,3.83296,20.082633,-0.000200,20.084225,0.8930,0.247,3.83296,0.00000
146.00,3.83404,20.082579,-0.000203,20.084101,0.8938,0.247,3.83404,0.00000
147.00,3.83578,20.082545,-0.000204,20.084058,0.8945,0.247,3.83578,0.00000
148.00,3.83829,20.082505,-0.000204,20.084032,0.8953,0.247,3.83829,0.00000
149.00,3.84057,20.082476,-0.000206,20.084004,0.8960,0.248,3.84057,0.00000
150.00,3.84257,20.082412,-0.000204,20.083997,0.8968,0.248,3.84257,0.00000
151.00,3.84548,20.082472,-0.000206,20.084108,0.8975,0.248,3.84548,0.00000
152.00,3.84833,20.082565,-0.000205,20.084143,0.8982,0.248,3.84833,0.00000
153.00,3.84966,20.082578,-0.000202,20.084109,0.8989,0.248,3.84966,0.00000
154.00,3.85102,20.082578,-0.000200,20.084117,0.8996,0.248,3.85102,0.00000
155.00,3.85177,20.082619,-0.000202,20.084137,0.9003,0.248,3.85177,0.00000
156.00,3.85195,20.082671,-0.000203,20.084151,0.9011,0.248,3.85195,0.00000
157.00,3.85222,20.082606,-0.000207,20.084107,0.9018,0.249,3.85222,0.00000
158.00,3.85289,20.082716,-0.000208,20.084172,0.9025,0.249,3.85289,0.00000
159.00,3.85376,20.082777,-0.000206,20.084189,0.9033,0.249,3.85376,0.00000
160.00,3.85451,20.082877,-0.000203,20.084225,0.9040,0.249,3.85451,0.00000
161.00,3.85526,20.082900,-0.000199,20.084165,0.9048,0.249,3.85526,0.00000
162.00,3.85641,20.082925,-0.000198,20.084190,0.9055,0.249,3.85641,0.00000
163.00,3.85747,20.082994,-0.000200,20.084237,0.9062,0.249,3.85747,0.00000
164.00,3.85858,20.082985,-0.000201,20.084244,0.9069,0.250,3.85858,0.00000
165.00,3.86010,20.083010,-0.000199,20.084259,0.9077,0.250,3.86010,0.00000
166.00,3.86203,20.083071,-0.000199,20.084427,0.9084,0.250,3.86203,0.00000
167.00,3.86337,20.083119,-0.000198,20.084416,0.9091,0.250,3.86337,0.00000
168.00,3.86449,20.083059,-0.000196,20.084356,0.9098,0.250,3.86449,0.00000
169.00,3.86572,20.083152,-0.000195,20.084427,0.9106,0.250,3.86572,0.00000
170.00,3.86678,20.083241,-0.000196,20.084470,0.9113,0.250,3.86678,0.00000
171.00,3.86752,20.083204,-0.000195,20.084322,0.9120,0.251,3.86752,0.00000
172.00,3.86786,20.083264,-0.000192,20.084374,0.9127,0.251,3.86786,0.00000
173.00,3.86862,20.083376,-0.000196,20.084426,0.9134,0.251,3.86862,0.00000
174.00,3.86858,20.083430,-0.000198,20.084400,0.9141,0.251,3.86858,0.00000
175.00,3.86871,20.083435,-0.000199,20.084392,0.9148,0.251,3.86871,0.00000
176.00,3.86832,20.083530,-0.000198,20.084410,0.9155,0.251,3.86832,0.00000
177.00,3.86783,20.083600,-0.000198,20.084442,0.9161,0.251,3.86783,0.00000
178.00,3.86775,20.083624,-0.000194,20.084461,0.9168,0.251,3.86775,0.00000
179.00,3.86778,20.083607,-0.000192,20.084451,0.9174,0.252,3.86778,0.00000
180.00,3.86798,20.083625,-0.000192,20.084407,0.9181,0.252,3.86798,0.00000
181.00,3.86844,20.083607,-0.000193,20.084400,0.9187,0.252,3.86844,0.00000
182.00,3.86978,20.083591,-0.000194,20.084334,0.9194,0.252,3.86978,0.00000
183.00,3.87019,20.083548,-0.000195,20.084297,0.9200,0.252,3.87019,0.00000
184.00,3.87063,20.083541,-0.000194,20.084252,0.9207,0.252,3.87063,0.00000
185.00,3.87072,20.083581,-0.000192,20.084259,0.9213,0.252,3.87072,0.00000
186.00,3.87067,20.083589,-0.000192,20.084257,0.9220,0.252,3.87067,0.00000
187.00,3.86979,20.083550,-0.000194,20.084209,0.9226,0.253,3.86979,0.00000
188.00,3.87128,20.083594,-0.000197,20.084169,0.9233,0.253,3.87128,0.00000
189.00,3.87182,20.083681,-0.000196,20.084196,0.9240,0.253,3.87182,0.00000
190.00,3.87221,20.083678,-0.000198,20.084192,0.9246,0.253,3.87221,0.00000
191.00,3.87246,20.083722,-0.000196,20.084205,0.9253,0.253,3.87246,0.00000
192.00,3.87295,20.083858,-0.000190,20.084275,0.9259,0.253,3.87295,0.00000
193.00,3.87160,20.083898,-0.000187,20.084322,0.9266,0.253,3.87160,0.00000
194.00,3.87134,20.083915,-0.000188,20.084345,0.9272,0.253,3.87134,0.00000
195.00,3.87172,20.083962,-0.000188,20.084374,0.9278,0.253,3.87172,0.00000
196.00,3.87300,20.084058,-0.000189,20.084436,0.9285,0.253,3.87300,0.00000
197.00,3.87343,20.084042,-0.000194,20.084400,0.9291,0.254,3.87343,0.00000
198.00,3.87394,20.084069,-0.000194,20.084370,0.9297,0.254,3.87394,0.00000
199.00,3.87413,20.084032,-0.000193,20.084287,0.9303,0.254,3.87413,0.00000
200.00,3.87455,20.084019,-0.000192,20.084224,0.9309,0.254,3.87455,0.00000
201.00,3.87372,20.083995,-0.000196,20.084176,0.9316,0.255,3.87372,0.00000
202.00,3.87334,20.083981,-0.000195,20.084100,0.9322,0.255,3.87334,0.00000
203.00,3.87226,20.084054,-0.000196,20.084133,0.9328,0.255,3.87226,0.00000
204.00,3.87191,20.084188,-0.000197,20.084239,0.9334,0.255,3.87191,0.00000
205.00,3.87102,20.084212,-0.000198,20.084263,0.9339,0.255,3.87102,0.00000
206.00,3.87116,20.084220,-0.000198,20.084263,0.9345,0.255,3.87116,0.00000
207.00,3.87144,20.084306,-0.000202,20.084405,0.9350,0.256,3.87144,0.00000
208.00,3.87225,20.084367,-0.000203,20.084495,0.9356,0.256,3.87225,0.00000
209.00,3.87288,20.084275,-0.000199,20.084411,0.9362,0.256,3.87288,0.00000
210.00,3.87323,20.084342,-0.000196,20.084401,0.9367,0.256,3.87323,0.00000
211.00,3.87296,20.084380,-0.000193,20.084379,0.9373,0.256,3.87296,0.00000
212.00,3.87298,20.084410,-0.000189,20.084344,0.9378,0.256,3.87298,0.00000
213.00,3.87279,20.084308,-0.000187,20.084166,0.9384,0.256,3.87279,0.00000
214.00,3.87180,20.084453,-0.000192,20.084293,0.9389,0.256,3.87180,0.00000
215.00,3.87206,20.084520,-0.000193,20.084396,0.9394,0.256,3.87206,0.00000
216.00,3.87280,20.084602,-0.000196,20.084488,0.9400,0.257,3.87280,0.00000
217.00,3.87330,20.084581,-0.000199,20.084442,0.9405,0.257,3.87330,0.00000
218.00,3.87421,20.084621,-0.000203,20.084496,0.9410,0.257,3.87421,0.00000
219.00,3.87521,20.084599,-0.000202,20.084396,0.9415,0.257,3.87521,0.00000
220.00,3.87544,20.084600,-0.000205,20.084318,0.9420,0.258,3.87544,0.00000
221.00,3.87503,20.084537,-0.000202,20.084184,0.9425,0.258,3.87503,0.00000
222.00,3.87519,20.084594,-0.000198,20.084234,0.9430,0.258,3.87519,0.00000
223.00,3.87478,20.084676,-0.000197,20.084279,0.9436,0.258,3.87478,0.00000
224.00,3.87483,20.084706,-0.000196,20.084283,0.9441,0.258,3.87483,0.00000
225.00,3.87439,20.084706,-0.000196,20.084248,0.9446,0.258,3.87439,0.00000
226.00,3.87433,20.084817,-0.000198,20.084332,0.9451,0.258,3.87433,0.00000
227.00,3.87383,20.084855,-0.000202,20.084333,0.9456,0.258,3.87383,0.00000
228.00,3.87308,20.084882,-0.000203,20.084323,0.9462,0.259,3.87308,0.00000
229.00,3.87204,20.084967,-0.000203,20.084396,0.9467,0.259,3.87204,0.00000
230.00,3.87161,20.085054,-0.000202,20.084459,0.9473,0.259,3.87161,0.00000
231.00,3.87129,20.085038,-0.000201,20.084418,0.9479,0.259,3.87129,0.00000
232.00,3.87126,20.085024,-0.000200,20.084362,0.9485,0.259,3.87126,0.00000
233.00,3.87188,20.084977,-0.000196,20.084287,0.9491,0.259,3.87188,0.00000
234.00,3.87289,20.084940,-0.000200,20.084195,0.9497,0.259,3.87289,0.00000
235.00,3.87295,20.084873,-0.000198,20.084197,0.9503,0.259,3.87295,0.00000
236.00,3.87380,20.084900,-0.000196,20.084211,0.9509,0.259,3.87380,0.00000
237.00,3.87339,20.084928,-0.000195,20.084248,0.9515,0.259,3.87339,0.00000
238.00,3.87305,20.084999,-0.000195,20.084348,0.9521,0.260,3.87305,0.00000
239.00,3.87331,20.085066,-0.000195,20.084393,0.9527,0.260,3.87331,0.00000
240.00,3.87366,20.085157,-0.000197,20.084413,0.9533,0.260,3.87366,0.00000
@2,2.0000,4.0, 240.046999999999 
241.00,3.87317,20.085195,-0.000197,20.084434,0.9538,0.260,3.87317,0.00000
242.00,3.87135,20.085260,-0.000194,20.084466,0.9544,0.260,3.87135,0.00000
243.00,3.85129,20.085355,-0.000192,20.084492,0.9550,0.260,3.85129,0.00000
244.00,3.80793,20.085406,-0.000189,20.084535,0.9556,0.260,3.80793,0.00000
245.00,3.74448,20.085456,-0.000188,20.084561,0.9561,0.260,3.74448,0.00000
246.00,3.66505,20.085476,-0.000186,20.084597,0.9567,0.260,3.66505,0.00000
247.00,3.58858,20.085492,-0.000193,20.084603,0.9572,0.261,3.58858,0.00000
248.00,3.53637,20.085489,-0.000200,20.084538,0.9578,0.261,3.53637,0.00000
249.00,3.51267,20.085508,-0.000199,20.084488,0.9583,0.261,3.51267,0.00000
250.00,3.51622,20.085536,-0.000200,20.084413,0.9588,0.262,3.51622,0.00000
251.00,3.54216,20.085495,-0.000201,20.084275,0.9594,0.262,3.54216,0.00000
252.00,3.57435,20.085531,-0.000196,20.084215,0.9599,0.262,3.57435,0.00000
253.00,3.60586,20.085532,-0.000193,20.084199,0.9605,0.262,3.60586,0.00000
254.00,3.63591,20.085520,-0.000193,20.084188,0.9610,0.262,3.63591,0.00000
255.00,3.66171,20.085512,-0.000192,20.084210,0.9616,0.262,3.66171,0.00000
256.00,3.68318,20.085601,-0.000195,20.084255,0.9621,0.262,3.68318,0.00000
257.00,3.69922,20.085657,-0.000196,20.084298,0.9626,0.262,3.69922,0.00000
258.00,3.71075,20.085628,-0.000196,20.084286,0.9632,0.262,3.71075,0.00000
259.00,3.71950,20.085671,-0.000197,20.084314,0.9636,0.262,3.71950,0.00000
260.00,3.72723,20.085706,-0.000197,20.084316,0.9642,0.263,3.72723,0.00000
261.00,3.73395,20.085725,-0.000194,20.084347,0.9647,0.263,3.73395,0.00000
262.00,3.74115,20.085801,-0.000198,20.084376,0.9652,0.263,3.74115,0.00000
263.00,3.74831,20.085906,-0.000195,20.084375,0.9657,0.263,3.74831,0.00000
264.00,3.75587,20.085892,-0.000193,20.084342,0.9662,0.263,3.75587,0.00000
265.00,3.76275,20.085942,-0.000195,20.084351,0.9668,0.263,3.76275,0.00000
266.00,3.77001,20.085989,-0.000194,20.084371,0.9673,0.263,3.77001,0.00000
267.00,3.77619,20.086029,-0.000190,20.084410,0.9677,0.263,3.77619,0.00000
268.00,3.78259,20.086027,-0.000192,20.084408,0.9682,0.263,3.78259,0.00000
269.00,3.78740,20.086122,-0.000194,20.084444,0.9687,0.263,3.78740,0.00000
270.00,3.79164,20.086028,-0.000194,20.084362,0.9692,0.263,3.79164,0.00000
271.00,3.79502,20.086047,-0.000196,20.084374,0.9698,0.264,3.79502,0.00000
272.00,3.79865,20.085968,-0.000197,20.084303,0.9703,0.264,3.79865,0.00000
273.00,3.80221,20.085944,-0.000195,20.084271,0.9708,0.264,3.80221,0.00000
274.00,3.80584,20.085953,-0.000194,20.084281,0.9714,0.264,3.80584,0.00000
275.00,3.80967,20.085992,-0.000192,20.084321,0.9719,0.264,3.80967,0.00000
276.00,3.81338,20.086073,-0.000192,20.084338,0.9724,0.264,3.81338,0.00000
277.00,3.81633,20.086049,-0.000191,20.084282,0.9729,0.264,3.81633,0.00000
278.00,3.81895,20.086152,-0.000193,20.084352,0.9734,0.264,3.81895,0.00000
279.00,3.82106,20.086147,-0.000194,20.084329,0.9739,0.265,3.82106,0.00000
280.00,3.82357,20.086203,-0.000196,20.084310,0.9744,0.265,3.82357,0.00000
281.00,3.82528,20.086185,-0.000196,20.084308,0.9749,0.265,3.82528,0.00000
282.00,3.82699,20.086257,-0.000196,20.084346,0.9754,0.265,3.82699,0.00000
283.00,3.82882,20.086224,-0.000197,20.084317,0.9759,0.265,3.82882,0.00000
284.00,3.83077,20.086319,-0.000198,20.084387,0.9764,0.266,3.83077,0.00000
285.00,3.83248,20.086357,-0.000197,20.084393,0.9769,0.266,3.83248,0.00000
286.00,3.83422,20.086326,-0.000197,20.084287,0.9774,0.266,3.83422,0.00000
287.00,3.83582,20.086330,-0.000200,20.084267,0.9779,0.266,3.83582,0.00000
288.00,3.83681,20.086361,-0.000199,20.084251,0.9784,0.266,3.83681,0.00000
289.00,3.83790,20.086354,-0.000197,20.084176,0.9789,0.266,3.83790,0.00000
290.00,3.83891,20.086337,-0.000198,20.084116,0.9794,0.266,3.83891,0.00000
291.00,3.84013,20.086445,-0.000197,20.084233,0.9799,0.266,3.84013,0.00000
292.00,3.84162,20.086534,-0.000195,20.084262,0.9805,0.266,3.84162,0.00000
293.00,3.84299,20.086612,-0.000195,20.084312,0.9810,0.267,3.84299,0.00000
294.00,3.84350,20.086636,-0.000194,20.084343,0.9815,0.267,3.84350,0.00000
295.00,3.84338,20.086716,-0.000193,20.084412,0.9820,0.267,3.84338,0.00000
296.00,3.84359,20.086726,-0.000194,20.084336,0.9826,0.267,3.84359,0.00000
297.00,3.84405,20.086720,-0.000194,20.084342,0.9831,0.267,3.84405,0.00000
298.00,3.84483,20.086710,-0.000195,20.084346,0.9836,0.267,3.84483,0.00000
299.00,3.84628,20.086639,-0.000195,20.084257,0.9841,0.268,3.84628,0.00000
300.00,3.84737,20.086688,-0.000193,20.084296,0.9846,0.268,3.84737,0.00000
301.00,3.84843,20.086658,-0.000192,20.084275,0.9852,0.268,3.84843,0.00000
302.00,3.84832,20.086646,-0.000191,20.084218,0.9857,0.268,3.84832,0.00000
303.00,3.84810,20.086694,-0.000190,20.084234,0.9862,0.268,3.84810,0.00000
304.00,3.84726,20.086749,-0.000188,20.084273,0.9867,0.268,3.84726,0.00000
305.00,3.84746,20.086776,-0.000190,20.084253,0.9872,0.268,3.84746,0.00000
306.00,3.84734,20.086825,-0.000191,20.084296,0.9877,0.268,3.84734,0.00000
307.00,3.84810,20.086805,-0.000191,20.084252,0.9882,0.269,3.84810,0.00000
308.00,3.84886,20.086800,-0.000193,20.084210,0.9887,0.269,3.84886,0.00000
309.00,3.85018,20.086800,-0.000195,20.084197,0.9892,0.269,3.85018,0.00000
310.00,3.85083,20.086787,-0.000191,20.084158,0.9897,0.269,3.85083,0.00000
311.00,3.85198,20.086802,-0.000190,20.084156,0.9902,0.269,3.85198,0.00000
312.00,3.85242,20.086910,-0.000190,20.084288,0.9906,0.269,3.85242,0.00000
313.00,3.85227,20.086908,-0.000188,20.084280,0.9912,0.269,3.85227,0.00000
314.00,3.85240,20.087044,-0.000193,20.084368,0.9917,0.270,3.85240,0.00000
315.00,3.85282,20.087174,-0.000195,20.084473,0.9922,0.270,3.85282,0.00000
316.00,3.85254,20.087230,-0.000190,20.084487,0.9927,0.270,3.85254,0.00000
317.00,3.85333,20.087190,-0.000192,20.084400,0.9932,0.270,3.85333,0.00000
318.00,3.85408,20.087280,-0.000193,20.084415,0.9937,0.270,3.85408,0.00000
319.00,3.85354,20.087225,-0.000187,20.084346,0.9942,0.270,3.85354,0.00000
320.00,3.85332,20.087074,-0.000184,20.084196,0.9947,0.270,3.85332,0.00000
321.00,3.85336,20.087117,-0.000185,20.084211,0.9952,0.270,3.85336,0.00000
322.00,3.85234,20.087223,-0.000185,20.084303,0.9957,0.270,3.85234,0.00000
323.00,3.85086,20.087256,-0.000187,20.084358,0.9962,0.271,3.85086,0.00000
324.00,3.85097,20.087265,-0.000188,20.084330,0.9967,0.271,3.85097,0.00000
325.00,3.85083,20.087312,-0.000190,20.084343,0.9972,0.271,3.85083,0.00000
326.00,3.85148,20.087234,-0.000192,20.084261,0.9976,0.271,3.85148,0.00000
327.00,3.85234,20.087259,-0.000188,20.084248,0.9981,0.271,3.85234,0.00000
328.00,3.85417,20.087254,-0.000181,20.084229,0.9986,0.271,3.85417,0.00000
329.00,3.85474,20.087336,-0.000181,20.084299,0.9991,0.271,3.85474,0.00000
330.00,3.85607,20.087402,-0.000182,20.084348,0.9996,0.271,3.85607,0.00000
331.00,3.85571,20.087518,-0.000179,20.084405,1.0001,0.271,3.85571,0.00000
332.00,3.85531,20.087553,-0.000180,20.084420,1.0005,0.271,3.85531,0.00000
333.00,3.85404,20.087624,-0.000184,20.084428,1.0010,0.272,3.85404,0.00000
334.00,3.85402,20.087681,-0.000185,20.084456,1.0015,0.272,3.85402,0.00000
335.00,3.85313,20.087710,-0.000183,20.084393,1.0019,0.272,3.85313,0.00000
336.00,3.85335,20.087756,-0.000181,20.084399,1.0023,0.272,3.85335,0.00000
337.00,3.85364,20.087816,-0.000179,20.084400,1.0028,0.272,3.85364,0.00000
338.00,3.85511,20.087813,-0.000175,20.084338,1.0032,0.272,3.85511,0.00000
339.00,3.85595,20.087750,-0.000174,20.084277,1.0036,0.272,3.85595,0.00000
340.00,3.85635,20.087835,-0.000175,20.084393,1.0040,0.272,3.85635,0.00000
341.00,3.85582,20.087820,-0.000176,20.084407,1.0044,0.272,3.85582,0.00000
342.00,3.85600,20.087812,-0.000177,20.084392,1.0048,0.272,3.85600,0.00000
343.00,3.85532,20.087800,-0.000180,20.084405,1.0052,0.273,3.85532,0.00000
344.00,3.85504,20.087853,-0.000180,20.084403,1.0057,0.273,3.85504,0.00000
345.00,3.85501,20.087804,-0.000177,20.084352,1.0061,0.273,3.85501,0.00000
346.00,3.85518,20.087887,-0.000177,20.084349,1.0065,0.273,3.85518,0.00000
347.00,3.85575,20.087946,-0.000181,20.084357,1.0069,0.273,3.85575,0.00000
348.00,3.85609,20.088053,-0.000179,20.084394,1.0074,0.273,3.85609,0.00000
349.00,3.85677,20.088147,-0.000181,20.084407,1.0078,0.273,3.85677,0.00000
350.00,3.85680,20.088223,-0.000181,20.084418,1.0083,0.274,3.85680,0.00000
351.00,3.85764,20.088290,-0.000181,20.084468,1.0087,0.274,3.85764,0.00000
352.00,3.85762,20.088204,-0.000177,20.084398,1.0091,0.274,3.85762,0.00000
353.00,3.85810,20.088152,-0.000175,20.084347,1.0096,0.274,3.85810,0.00000
354.00,3.85788,20.088140,-0.000170,20.084323,1.0100,0.274,3.85788,0.00000
355.00,3.85882,20.088128,-0.000171,20.084306,1.0105,0.274,3.85882,0.00000
356.00,3.85927,20.088041,-0.000173,20.084232,1.0109,0.274,3.85927,0.00000
357.00,3.85933,20.088132,-0.000175,20.084281,1.0114,0.274,3.85933,0.00000
358.00,3.85917,20.088210,-0.000177,20.084318,1.0119,0.274,3.85917,0.00000
359.00,3.85885,20.088238,-0.000179,20.084337,1.0124,0.275,3.85885,0.00000
360.00,3.85791,20.088345,-0.000181,20.084371,1.0129,0.275,3.85791,0.00000
361.00,3.85763,20.088342,-0.000178,20.084311,1.0134,0.275,3.85763,0.00000
362.00,3.85721,20.088347,-0.000179,20.084291,1.0139,0.275,3.85721,0.00000
363.00,3.85710,20.088299,-0.000179,20.084191,1.0144,0.275,3.85710,0.00000
364.00,3.85684,20.088333,-0.000182,20.084207,1.0149,0.275,3.85684,0.00000
365.00,3.85778,20.088309,-0.000179,20.084205,1.0154,0.275,3.85778,0.00000
366.00,3.85714,20.088390,-0.000179,20.084238,1.0160,0.275,3.85714,0.00000
367.00,3.85661,20.088402,-0.000177,20.084178,1.0165,0.275,3.85661,0.00000
368.00,3.85572,20.088453,-0.000178,20.084202,1.0170,0.275,3.85572,0.00000
369.00,3.85601,20.088474,-0.000176,20.084187,1.0175,0.275,3.85601,0.00000
370.00,3.85540,20.088470,-0.000182,20.084158,1.0180,0.276,3.85540,0.00000
371.00,3.85609,20.088501,-0.000180,20.084185,1.0185,0.276,3.85609,0.00000
372.00,3.85656,20.088622,-0.000182,20.084255,1.0190,0.276,3.85656,0.00000
373.00,3.85721,20.088683,-0.000181,20.084286,1.0195,0.276,3.85721,0.00000
374.00,3.85649,20.088588,-0.000183,20.084170,1.0200,0.277,3.85649,0.00000
375.00,3.85533,20.088671,-0.000180,20.084150,1.0206,0.277,3.85533,0.00000
376.00,3.85527,20.088653,-0.000183,20.084119,1.0211,0.277,3.85527,0.00000
377.00,3.85569,20.088667,-0.000183,20.084108,1.0216,0.277,3.85569,0.00000
378.00,3.85571,20.088634,-0.000184,20.084143,1.0220,0.277,3.85571,0.00000
379.00,3.85520,20.088756,-0.000178,20.084285,1.0225,0.277,3.85520,0.00000
380.00,3.85545,20.088753,-0.000177,20.084354,1.0230,0.277,3.85545,0.00000
381.00,3.85435,20.088782,-0.000175,20.084344,1.0234,0.277,3.85435,0.00000
382.00,3.85345,20.088755,-0.000174,20.084322,1.0239,0.277,3.85345,0.00000
383.00,3.85264,20.088812,-0.000178,20.084312,1.0243,0.277,3.85264,0.00000
384.00,3.85353,20.088848,-0.000181,20.084292,1.0248,0.277,3.85353,0.00000
385.00,3.85412,20.088931,-0.000179,20.084322,1.0252,0.277,3.85412,0.00000
386.00,3.85483,20.088934,-0.000180,20.084313,1.0257,0.278,3.85483,0.00000
387.00,3.85576,20.088973,-0.000181,20.084305,1.0261,0.278,3.85576,0.00000
388.00,3.85627,20.089012,-0.000181,20.084323,1.0266,0.278,3.85627,0.00000
389.00,3.85664,20.089031,-0.000180,20.084310,1.0270,0.278,3.85664,0.00000
390.00,3.85650,20.089001,-0.000181,20.084253,1.0274,0.278,3.85650,0.00000
391.00,3.85663,20.089135,-0.000181,20.084374,1.0278,0.278,3.85663,0.00000
392.00,3.85646,20.089172,-0.000180,20.084395,1.0283,0.278,3.85646,0.00000
393.00,3.85725,20.089199,-0.000179,20.084360,1.0287,0.278,3.85725,0.00000
394.00,3.85692,20.089224,-0.000181,20.084325,1.0291,0.278,3.85692,0.00000
395.00,3.85725,20.089238,-0.000184,20.084290,1.0296,0.279,3.85725,0.00000
396.00,3.85715,20.089193,-0.000181,20.084200,1.0300,0.279,3.85715,0.00000
397.00,3.85602,20.089176,-0.000180,20.084210,1.0305,0.279,3.85602,0.00000
398.00,3.85559,20.089246,-0.000177,20.084231,1.0310,0.279,3.85559,0.00000
399.00,3.85552,20.089184,-0.000175,20.084176,1.0314,0.279,3.85552,0.00000
400.00,3.85619,20.089169,-0.000177,20.084183,1.0318,0.279,3.85619,0.00000
401.00,3.85583,20.089209,-0.000181,20.084220,1.0323,0.279,3.85583,0.00000
402.00,3.85617,20.089126,-0.000185,20.084093,1.0327,0.279,3.85617,0.00000
403.00,3.85574,20.088995,-0.000183,20.083953,1.0331,0.280,3.85574,0.00000
404.00,3.85610,20.089104,-0.000179,20.084006,1.0335,0.279,3.85610,0.00000
405.00,3.85588,20.089204,-0.000175,20.084044,1.0340,0.279,3.85588,0.00000
406.00,3.85565,20.089244,-0.000173,20.084062,1.0344,0.279,3.85565,0.00000
407.00,3.85609,20.089427,-0.000169,20.084197,1.0349,0.279,3.85609,0.00000
408.00,3.85674,20.089446,-0.000170,20.084218,1.0353,0.279,3.85674,0.00000
409.00,3.85651,20.089451,-0.000174,20.084248,1.0357,0.280,3.85651,0.00000
410.00,3.85601,20.089443,-0.000178,20.084187,1.0362,0.280,3.85601,0.00000
411.00,3.85641,20.089384,-0.000179,20.084065,1.0366,0.280,3.85641,0.00000
412.00,3.85673,20.089409,-0.000181,20.084104,1.0370,0.280,3.85673,0.00000
413.00,3.85723,20.089531,-0.000184,20.084184,1.0375,0.280,3.85723,0.00000
414.00,3.85718,20.089556,-0.000184,20.084156,1.0379,0.281,3.85718,0.00000
415.00,3.85675,20.089574,-0.000182,20.084173,1.0384,0.281,3.85675,0.00000
416.00,3.85590,20.089621,-0.000182,20.084252,1.0388,0.281,3.85590,0.00000
417.00,3.85395,20.089563,-0.000182,20.084170,1.0393,0.281,3.85395,0.00000
418.00,3.85259,20.089563,-0.000181,20.084178,1.0398,0.281,3.85259,0.00000
419.00,3.85280,20.089527,-0.000183,20.084116,1.0402,0.281,3.85280,0.00000
420.00,3.85278,20.089537,-0.000184,20.084127,1.0406,0.281,3.85278,0.00000
@3,2.0000,4.0, 420.014999999999 
421.00,3.85411,20.089566,-0.000185,20.084083,1.0411,0.281,3.85411,0.00000
422.00,3.85341,20.089627,-0.000186,20.084096,1.0415,0.281,3.85341,0.00000
423.00,3.83693,20.089688,-0.000186,20.084117,1.0420,0.282,3.83693,0.00000
424.00,3.79787,20.089808,-0.000185,20.084213,1.0425,0.282,3.79787,0.00000
425.00,3.73981,20.089854,-0.000182,20.084229,1.0430,0.282,3.73981,0.00000
426.00,3.66555,20.089900,-0.000180,20.084290,1.0435,0.282,3.66555,0.00000
427.00,3.59224,20.089851,-0.000181,20.084263,1.0440,0.282,3.59224,0.00000
428.00,3.54075,20.089899,-0.000183,20.084272,1.0444,0.282,3.54075,0.00000
429.00,3.51605,20.089900,-0.000182,20.084242,1.0449,0.282,3.51605,0.00000
430.00,3.51656,20.089881,-0.000182,20.084203,1.0454,0.282,3.51656,0.00000
431.00,3.53892,20.089890,-0.000182,20.084181,1.0458,0.283,3.53892,0.00000
432.00,3.56885,20.090006,-0.000182,20.084254,1.0463,0.283,3.56885,0.00000
433.00,3.59684,20.090047,-0.000181,20.084275,1.0468,0.283,3.59684,0.00000
434.00,3.62359,20.090061,-0.000180,20.084270,1.0472,0.283,3.62359,0.00000
435.00,3.64746,20.090044,-0.000182,20.084236,1.0476,0.283,3.64746,0.00000
436.00,3.66675,20.090121,-0.000185,20.084223,1.0481,0.283,3.66675,0.00000
437.00,3.68260,20.090113,-0.000184,20.084154,1.0486,0.284,3.68260,0.00000
438.00,3.69450,20.090114,-0.000184,20.084072,1.0490,0.284,3.69450,0.00000
439.00,3.70433,20.090194,-0.000185,20.084054,1.0494,0.284,3.70433,0.00000
440.00,3.71255,20.090235,-0.000185,20.084030,1.0499,0.284,3.71255,0.00000
441.00,3.71997,20.090222,-0.000182,20.083994,1.0504,0.284,3.71997,0.00000
442.00,3.72669,20.090273,-0.000182,20.084031,1.0508,0.284,3.72669,0.00000
443.00,3.73322,20.090369,-0.000182,20.084160,1.0513,0.284,3.73322,0.00000
444.00,3.73974,20.090365,-0.000183,20.084217,1.0517,0.284,3.73974,0.00000
445.00,3.74590,20.090507,-0.000184,20.084308,1.0521,0.284,3.74590,0.00000
446.00,3.75297,20.090578,-0.000185,20.084375,1.0525,0.284,3.75297,0.00000
447.00,3.76030,20.090618,-0.000187,20.084418,1.0529,0.285,3.76030,0.00000
448.00,3.76803,20.090561,-0.000190,20.084318,1.0532,0.285,3.76803,0.00000
449.00,3.77387,20.090509,-0.000189,20.084222,1.0536,0.285,3.77387,0.00000
450.00,3.78009,20.090450,-0.000188,20.084217,1.0540,0.285,3.78009,0.00000
451.00,3.78521,20.090464,-0.000188,20.084178,1.0544,0.285,3.78521,0.00000
452.00,3.78837,20.090469,-0.000188,20.084083,1.0548,0.285,3.78837,0.00000
453.00,3.79135,20.090477,-0.000186,20.084069,1.0553,0.285,3.79135,0.00000
454.00,3.79444,20.090563,-0.000186,20.084066,1.0557,0.285,3.79444,0.00000
455.00,3.79688,20.090689,-0.000186,20.084064,1.0561,0.285,3.79688,0.00000
456.00,3.79914,20.090653,-0.000185,20.084036,1.0565,0.286,3.79914,0.00000
457.00,3.80167,20.090614,-0.000184,20.084001,1.0569,0.286,3.80167,0.00000
458.00,3.80343,20.090646,-0.000184,20.084004,1.0574,0.286,3.80343,0.00000
459.00,3.80617,20.090693,-0.000184,20.084075,1.0578,0.286,3.80617,0.00000
460.00,3.80875,20.090668,-0.000184,20.084074,1.0583,0.286,3.80875,0.00000
461.00,3.81111,20.090724,-0.000184,20.084089,1.0588,0.286,3.81111,0.00000
462.00,3.81366,20.090819,-0.000184,20.084169,1.0593,0.286,3.81366,0.00000
463.00,3.81548,20.090834,-0.000187,20.084192,1.0598,0.286,3.81548,0.00000
464.00,3.81672,20.090807,-0.000184,20.084161,1.0602,0.286,3.81672,0.00000
465.00,3.81836,20.090819,-0.000184,20.084157,1.0607,0.286,3.81836,0.00000
466.00,3.81948,20.090829,-0.000185,20.084160,1.0611,0.287,3.81948,0.00000
467.00,3.82014,20.090818,-0.000184,20.084122,1.0616,0.287,3.82014,0.00000
468.00,3.82173,20.090847,-0.000182,20.084138,1.0620,0.287,3.82173,0.00000
469.00,3.82370,20.090913,-0.000184,20.084220,1.0625,0.287,3.82370,0.00000
470.00,3.82430,20.090931,-0.000185,20.084244,1.0629,0.287,3.82430,0.00000
471.00,3.82583,20.090917,-0.000189,20.084192,1.0633,0.287,3.82583,0.00000
472.00,3.82761,20.090953,-0.000189,20.084231,1.0637,0.287,3.82761,0.00000
473.00,3.82847,20.090993,-0.000189,20.084240,1.0641,0.287,3.82847,0.00000
474.00,3.82895,20.091048,-0.000190,20.084215,1.0646,0.287,3.82895,0.00000
475.00,3.83031,20.091056,-0.000189,20.084178,1.0650,0.287,3.83031,0.00000
476.00,3.83094,20.091171,-0.000185,20.084236,1.0654,0.287,3.83094,0.00000
477.00,3.83125,20.091213,-0.000187,20.084202,1.0658,0.288,3.83125,0.00000
478.00,3.83208,20.091240,-0.000190,20.084195,1.0662,0.288,3.83208,0.00000
479.00,3.83273,20.091251,-0.000190,20.084174,1.0666,0.288,3.83273,0.00000
480.00,3.83244,20.091264,-0.000191,20.084152,1.0670,0.288,3.83244,0.00000
481.00,3.83171,20.091213,-0.000189,20.084108,1.0674,0.288,3.83171,0.00000
482.00,3.83138,20.091203,-0.000188,20.084102,1.0679,0.288,3.83138,0.00000
483.00,3.83114,20.091231,-0.000184,20.084057,1.0683,0.288,3.83114,0.00000
484.00,3.83095,20.091240,-0.000183,20.084037,1.0687,0.288,3.83095,0.00000
485.00,3.83135,20.091243,-0.000181,20.084030,1.0690,0.288,3.83135,0.00000
486.00,3.83317,20.091324,-0.000180,20.084115,1.0694,0.288,3.83317,0.00000
487.00,3.83390,20.091357,-0.000182,20.084119,1.0698,0.288,3.83390,0.00000
488.00,3.83419,20.091398,-0.000183,20.084163,1.0701,0.289,3.83419,0.00000
489.00,3.83488,20.091432,-0.000185,20.084207,1.0705,0.289,3.83488,0.00000
490.00,3.83676,20.091506,-0.000185,20.084232,1.0709,0.289,3.83676,0.00000
491.00,3.83619,20.091482,-0.000185,20.084178,1.0713,0.289,3.83619,0.00000
492.00,3.83722,20.091509,-0.000185,20.084180,1.0716,0.289,3.83722,0.00000
493.00,3.83828,20.091512,-0.000186,20.084155,1.0720,0.289,3.83828,0.00000
494.00,3.83805,20.091497,-0.000185,20.084099,1.0724,0.290,3.83805,0.00000
495.00,3.83749,20.091475,-0.000188,20.084052,1.0727,0.290,3.83749,0.00000
496.00,3.83781,20.091539,-0.000190,20.084095,1.0731,0.290,3.83781,0.00000
497.00,3.83722,20.091591,-0.000185,20.084133,1.0735,0.290,3.83722,0.00000
498.00,3.83718,20.091596,-0.000182,20.084111,1.0738,0.290,3.83718,0.00000
499.00,3.83825,20.091648,-0.000179,20.084176,1.0741,0.290,3.83825,0.00000
500.00,3.83848,20.091741,-0.000175,20.084252,1.0745,0.290,3.83848,0.00000
501.00,3.83960,20.091730,-0.000171,20.084228,1.0748,0.290,3.83960,0.00000
502.00,3.84089,20.091723,-0.000171,20.084192,1.0751,0.290,3.84089,0.00000
503.00,3.84187,20.091745,-0.000170,20.084240,1.0754,0.290,3.84187,0.00000
504.00,3.84185,20.091809,-0.000171,20.084256,1.0757,0.290,3.84185,0.00000
505.00,3.84211,20.091821,-0.000173,20.084253,1.0760,0.290,3.84211,0.00000
506.00,3.84192,20.091819,-0.000175,20.084199,1.0763,0.290,3.84192,0.00000
507.00,3.84123,20.091914,-0.000178,20.084227,1.0766,0.291,3.84123,0.00000
508.00,3.84084,20.091959,-0.000178,20.084210,1.0769,0.291,3.84084,0.00000
509.00,3.84108,20.092004,-0.000179,20.084204,1.0772,0.291,3.84108,0.00000
510.00,3.84180,20.092008,-0.000178,20.084171,1.0775,0.291,3.84180,0.00000
511.00,3.84189,20.092084,-0.000175,20.084195,1.0778,0.291,3.84189,0.00000
512.00,3.84299,20.092005,-0.000175,20.084162,1.0781,0.291,3.84299,0.00000
513.00,3.84375,20.092007,-0.000176,20.084095,1.0784,0.291,3.84375,0.00000
514.00,3.84399,20.091936,-0.000175,20.083996,1.0787,0.291,3.84399,0.00000
515.00,3.84308,20.091998,-0.000175,20.084011,1.0790,0.291,3.84308,0.00000
516.00,3.84340,20.092054,-0.000178,20.084032,1.0793,0.291,3.84340,0.00000
517.00,3.84303,20.092177,-0.000176,20.084049,1.0796,0.291,3.84303,0.00000
518.00,3.84317,20.092223,-0.000175,20.084085,1.0799,0.291,3.84317,0.00000
519.00,3.84305,20.092397,-0.000178,20.084210,1.0802,0.291,3.84305,0.00000
520.00,3.84369,20.092426,-0.000180,20.084197,1.0805,0.292,3.84369,0.00000
521.00,3.84428,20.092402,-0.000180,20.084133,1.0808,0.292,3.84428,0.00000
522.00,3.84461,20.092392,-0.000184,20.084118,1.0811,0.292,3.84461,0.00000
523.00,3.84529,20.092411,-0.000187,20.084121,1.0813,0.292,3.84529,0.00000
524.00,3.84600,20.092262,-0.000187,20.083985,1.0817,0.292,3.84600,0.00000
525.00,3.84606,20.092207,-0.000186,20.083940,1.0820,0.292,3.84606,0.00000
526.00,3.84509,20.092214,-0.000185,20.083965,1.0823,0.293,3.84509,0.00000
527.00,3.84439,20.092274,-0.000184,20.084012,1.0826,0.293,3.84439,0.00000
528.00,3.84272,20.092324,-0.000182,20.084028,1.0829,0.293,3.84272,0.00000
529.00,3.84221,20.092422,-0.000184,20.084057,1.0832,0.293,3.84221,0.00000
530.00,3.84216,20.092522,-0.000184,20.084120,1.0834,0.293,3.84216,0.00000
531.00,3.84243,20.092562,-0.000182,20.084128,1.0837,0.293,3.84243,0.00000
532.00,3.84305,20.092539,-0.000179,20.084048,1.0840,0.293,3.84305,0.00000
533.00,3.84385,20.092579,-0.000176,20.084053,1.0842,0.293,3.84385,0.00000
534.00,3.84456,20.092618,-0.000173,20.084076,1.0845,0.293,3.84456,0.00000
535.00,3.84474,20.092631,-0.000173,20.084062,1.0848,0.293,3.84474,0.00000
536.00,3.84479,20.092628,-0.000178,20.084049,1.0851,0.293,3.84479,0.00000
537.00,3.84449,20.092648,-0.000181,20.084082,1.0854,0.293,3.84449,0.00000
538.00,3.84422,20.092618,-0.000186,20.084080,1.0857,0.294,3.84422,0.00000
539.00,3.84406,20.092629,-0.000186,20.084072,1.0859,0.294,3.84406,0.00000
540.00,3.84378,20.092610,-0.000186,20.084037,1.0862,0.294,3.84378,0.00000
541.00,3.84386,20.092649,-0.000186,20.084047,1.0865,0.294,3.84386,0.00000
542.00,3.84476,20.092660,-0.000185,20.084045,1.0869,0.294,3.84476,0.00000
543.00,3.84440,20.092674,-0.000182,20.083986,1.0872,0.294,3.84440,0.00000
544.00,3.84377,20.092671,-0.000182,20.083960,1.0875,0.294,3.84377,0.00000
545.00,3.84392,20.092668,-0.000178,20.083958,1.0878,0.294,3.84392,0.00000
546.00,3.84404,20.092684,-0.000175,20.083954,1.0881,0.294,3.84404,0.00000
547.00,3.84395,20.092750,-0.000179,20.083994,1.0885,0.294,3.84395,0.00000
548.00,3.84464,20.092774,-0.000180,20.084022,1.0888,0.294,3.84464,0.00000
549.00,3.84486,20.092802,-0.000181,20.084009,1.0891,0.295,3.84486,0.00000
550.00,3.84501,20.092904,-0.000183,20.084069,1.0894,0.295,3.84501,0.00000
551.00,3.84458,20.093008,-0.000184,20.084123,1.0897,0.295,3.84458,0.00000
552.00,3.84381,20.093003,-0.000182,20.084125,1.0900,0.295,3.84381,0.00000
553.00,3.84304,20.093111,-0.000181,20.084173,1.0904,0.295,3.84304,0.00000
554.00,3.84315,20.093137,-0.000180,20.084205,1.0907,0.295,3.84315,0.00000
555.00,3.84269,20.093123,-0.000182,20.084191,1.0910,0.296,3.84269,0.00000
556.00,3.84301,20.093044,-0.000183,20.084112,1.0912,0.296,3.84301,0.00000
557.00,3.84342,20.093049,-0.000180,20.084066,1.0915,0.296,3.84342,0.00000
558.00,3.84340,20.093062,-0.000179,20.084072,1.0918,0.296,3.84340,0.00000
559.00,3.84304,20.093108,-0.000179,20.084091,1.0921,0.296,3.84304,0.00000
560.00,3.84264,20.093178,-0.000178,20.084097,1.0924,0.296,3.84264,0.00000
561.00,3.84234,20.093314,-0.000178,20.084166,1.0927,0.296,3.84234,0.00000
562.00,3.84193,20.093408,-0.000178,20.084223,1.0930,0.296,3.84193,0.00000
563.00,3.84199,20.093440,-0.000181,20.084243,1.0933,0.296,3.84199,0.00000
564.00,3.84160,20.093394,-0.000184,20.084222,1.0936,0.296,3.84160,0.00000
565.00,3.84187,20.093348,-0.000183,20.084223,1.0939,0.297,3.84187,0.00000
566.00,3.84160,20.093373,-0.000181,20.084285,1.0942,0.297,3.84160,0.00000
567.00,3.84212,20.093376,-0.000184,20.084260,1.0945,0.297,3.84212,0.00000
568.00,3.84234,20.093368,-0.000179,20.084213,1.0948,0.297,3.84234,0.00000
569.00,3.84231,20.093488,-0.000179,20.084239,1.0951,0.297,3.84231,0.00000
570.00,3.84181,20.093645,-0.000179,20.084345,1.0954,0.297,3.84181,0.00000
571.00,3.84182,20.093649,-0.000176,20.084269,1.0957,0.297,3.84182,0.00000
572.00,3.84058,20.093694,-0.000171,20.084280,1.0960,0.297,3.84058,0.00000
573.00,3.83959,20.093696,-0.000174,20.084224,1.0963,0.297,3.83959,0.00000
574.00,3.83997,20.093672,-0.000172,20.084181,1.0966,0.297,3.83997,0.00000
575.00,3.84070,20.093572,-0.000175,20.084011,1.0968,0.297,3.84070,0.00000
576.00,3.84121,20.093584,-0.000179,20.084004,1.0971,0.298,3.84121,0.00000
577.00,3.84148,20.093597,-0.000179,20.083946,1.0974,0.298,3.84148,0.00000
578.00,3.84218,20.093681,-0.000177,20.083974,1.0977,0.298,3.84218,0.00000
579.00,3.84243,20.093723,-0.000175,20.083966,1.0980,0.298,3.84243,0.00000
580.00,3.84239,20.093837,-0.000174,20.084043,1.0982,0.298,3.84239,0.00000
581.00,3.84260,20.093850,-0.000175,20.084027,1.0985,0.298,3.84260,0.00000
582.00,3.84297,20.093884,-0.000176,20.084062,1.0988,0.298,3.84297,0.00000
583.00,3.84279,20.093851,-0.000180,20.084036,1.0991,0.298,3.84279,0.00000
584.00,3.84239,20.093851,-0.000182,20.084038,1.0993,0.298,3.84239,0.00000
585.00,3.84215,20.093798,-0.000181,20.083976,1.0996,0.298,3.84215,0.00000
586.00,3.84169,20.093866,-0.000177,20.083991,1.0998,0.298,3.84169,0.00000
587.00,3.84134,20.093957,-0.000177,20.084081,1.1001,0.298,3.84134,0.00000
588.00,3.84159,20.093997,-0.000175,20.084148,1.1004,0.298,3.84159,0.00000
589.00,3.84137,20.094074,-0.000174,20.084186,1.1007,0.299,3.84137,0.00000
590.00,3.84194,20.094097,-0.000173,20.084168,1.1010,0.299,3.84194,0.00000
591.00,3.84265,20.094133,-0.000175,20.084196,1.1013,0.299,3.84265,0.00000
592.00,3.84215,20.094018,-0.000176,20.084054,1.1015,0.299,3.84215,0.00000
593.00,3.84138,20.094075,-0.000174,20.084039,1.1018,0.299,3.84138,0.00000
594.00,3.84167,20.094129,-0.000173,20.084080,1.1021,0.299,3.84167,0.00000
595.00,3.84109,20.094190,-0.000173,20.084125,1.1023,0.299,3.84109,0.00000
596.00,3.84016,20.094160,-0.000172,20.084124,1.1026,0.299,3.84016,0.00000
597.00,3.84092,20.094266,-0.000170,20.084191,1.1029,0.299,3.84092,0.00000
598.00,3.84185,20.094199,-0.000173,20.084109,1.1032,0.299,3.84185,0.00000
599.00,3.84201,20.094155,-0.000175,20.084054,1.1035,0.299,3.84201,0.00000
600.00,3.84134,20.094179,-0.000177,20.084057,1.1038,0.300,3.84134,0.00000
@4,2.0000,4.0, 600.085999999996 
601.00,3.84128,20.094237,-0.000176,20.084054,1.1041,0.300,3.84128,0.00000
602.00,3.84066,20.094312,-0.000175,20.084106,1.1044,0.300,3.84066,0.00000
603.00,3.82857,20.094377,-0.000174,20.084162,1.1047,0.300,3.82857,0.00000
604.00,3.79662,20.094391,-0.000172,20.084147,1.1050,0.300,3.79662,0.00000
605.00,3.74874,20.094452,-0.000170,20.084197,1.1053,0.300,3.74874,0.00000
606.00,3.68404,20.094497,-0.000173,20.084248,1.1057,0.300,3.68404,0.00000
607.00,3.61587,20.094484,-0.000175,20.084263,1.1060,0.300,3.61587,0.00000
608.00,3.56320,20.094546,-0.000175,20.084318,1.1063,0.300,3.56320,0.00000
609.00,3.53511,20.094661,-0.000179,20.084381,1.1066,0.301,3.53511,0.00000
610.00,3.52936,20.094627,-0.000180,20.084344,1.1069,0.301,3.52936,0.00000
611.00,3.54479,20.094681,-0.000175,20.084352,1.1072,0.301,3.54479,0.00000
612.00,3.56969,20.094616,-0.000173,20.084267,1.1075,0.301,3.56969,0.00000
613.00,3.59561,20.094594,-0.000174,20.084220,1.1078,0.301,3.59561,0.00000
614.00,3.62120,20.094485,-0.000174,20.084104,1.1081,0.301,3.62120,0.00000
615.00,3.64327,20.094506,-0.000172,20.084106,1.1084,0.301,3.64327,0.00000
616.00,3.66203,20.094432,-0.000175,20.084035,1.1087,0.301,3.66203,0.00000
617.00,3.67710,20.094448,-0.000176,20.083998,1.1090,0.301,3.67710,0.00000
618.00,3.68846,20.094505,-0.000174,20.084044,1.1093,0.301,3.68846,0.00000
619.00,3.69683,20.094584,-0.000173,20.084131,1.1096,0.301,3.69683,0.00000
620.00,3.70403,20.094627,-0.000172,20.084142,1.1099,0.302,3.70403,0.00000
621.00,3.71238,20.094696,-0.000171,20.084197,1.1102,0.302,3.71238,0.00000
622.00,3.71992,20.094806,-0.000169,20.084294,1.1105,0.302,3.71992,0.00000
623.00,3.72744,20.094797,-0.000167,20.084189,1.1108,0.302,3.72744,0.00000
624.00,3.73514,20.094771,-0.000166,20.084145,1.1111,0.302,3.73514,0.00000
625.00,3.74356,20.094766,-0.000164,20.084110,1.1114,0.302,3.74356,0.00000
626.00,3.75018,20.094840,-0.000165,20.084157,1.1118,0.302,3.75018,0.00000
627.00,3.75710,20.094872,-0.000166,20.084150,1.1121,0.302,3.75710,0.00000
628.00,3.76322,20.094925,-0.000166,20.084227,1.1124,0.302,3.76322,0.00000
629.00,3.76872,20.095111,-0.000166,20.084359,1.1127,0.302,3.76872,0.00000
630.00,3.77304,20.095055,-0.000168,20.084271,1.1130,0.302,3.77304,0.00000
631.00,3.77728,20.095092,-0.000171,20.084257,1.1134,0.303,3.77728,0.00000
632.00,3.78074,20.095121,-0.000170,20.084320,1.1137,0.303,3.78074,0.00000
633.00,3.78466,20.095257,-0.000171,20.084454,1.1140,0.303,3.78466,0.00000
634.00,3.78726,20.095123,-0.000173,20.084317,1.1144,0.303,3.78726,0.00000
635.00,3.79056,20.095230,-0.000173,20.084416,1.1148,0.303,3.79056,0.00000
636.00,3.79332,20.095197,-0.000171,20.084383,1.1151,0.303,3.79332,0.00000
637.00,3.79631,20.095176,-0.000170,20.084285,1.1155,0.303,3.79631,0.00000
638.00,3.79810,20.095051,-0.000169,20.084132,1.1158,0.303,3.79810,0.00000
639.00,3.79966,20.095182,-0.000168,20.084236,1.1162,0.303,3.79966,0.00000
640.00,3.80068,20.095362,-0.000166,20.084444,1.1165,0.303,3.80068,0.00000
641.00,3.80263,20.095245,-0.000164,20.084283,1.1169,0.303,3.80263,0.00000
642.00,3.80328,20.095268,-0.000164,20.084295,1.1172,0.303,3.80328,0.00000
643.00,3.80432,20.095320,-0.000166,20.084318,1.1176,0.303,3.80432,0.00000
644.00,3.80668,20.095333,-0.000167,20.084288,1.1179,0.303,3.80668,0.00000
645.00,3.80914,20.095301,-0.000173,20.084166,1.1183,0.304,3.80914,0.00000
646.00,3.81013,20.095422,-0.000174,20.084273,1.1186,0.304,3.81013,0.00000
647.00,3.81161,20.095458,-0.000178,20.084300,1.1190,0.304,3.81161,0.00000
648.00,3.81361,20.095405,-0.000179,20.084196,1.1193,0.304,3.81361,0.00000
649.00,3.81432,20.095420,-0.000176,20.084174,1.1196,0.304,3.81432,0.00000
650.00,3.81509,20.095402,-0.000172,20.084114,1.1199,0.304,3.81509,0.00000
651.00,3.81601,20.095345,-0.000171,20.083965,1.1203,0.304,3.81601,0.00000
652.00,3.81646,20.095373,-0.000169,20.083961,1.1206,0.304,3.81646,0.00000
653.00,3.81675,20.095434,-0.000171,20.083957,1.1209,0.304,3.81675,0.00000
654.00,3.81792,20.095585,-0.000173,20.084092,1.1212,0.304,3.81792,0.00000
655.00,3.81945,20.095618,-0.000172,20.084125,1.1215,0.305,3.81945,0.00000
656.00,3.82043,20.095681,-0.000172,20.084190,1.1218,0.305,3.82043,0.00000
657.00,3.82247,20.095710,-0.000172,20.084135,1.1221,0.305,3.82247,0.00000
658.00,3.82344,20.095769,-0.000169,20.084215,1.1223,0.305,3.82344,0.00000
659.00,3.82412,20.095578,-0.000167,20.084015,1.1226,0.305,3.82412,0.00000
660.00,3.82344,20.095551,-0.000169,20.083962,1.1229,0.305,3.82344,0.00000
661.00,3.82389,20.095628,-0.000169,20.084046,1.1232,0.305,3.82389,0.00000
662.00,3.82299,20.095684,-0.000169,20.084121,1.1234,0.305,3.82299,0.00000
663.00,3.82310,20.095711,-0.000172,20.084174,1.1237,0.305,3.82310,0.00000
664.00,3.82384,20.095794,-0.000174,20.084307,1.1240,0.305,3.82384,0.00000
665.00,3.82450,20.095803,-0.000172,20.084272,1.1243,0.305,3.82450,0.00000
666.00,3.82414,20.095840,-0.000174,20.084292,1.1245,0.306,3.82414,0.00000
667.00,3.82496,20.095813,-0.000176,20.084241,1.1248,0.306,3.82496,0.00000
668.00,3.82467,20.095880,-0.000175,20.084271,1.1251,0.306,3.82467,0.00000
669.00,3.82475,20.095956,-0.000173,20.084237,1.1253,0.306,3.82475,0.00000
670.00,3.82598,20.096017,-0.000174,20.084282,1.1256,0.306,3.82598,0.00000
671.00,3.82745,20.096047,-0.000168,20.084313,1.1259,0.306,3.82745,0.00000
672.00,3.82811,20.096065,-0.000167,20.084295,1.1262,0.306,3.82811,0.00000
673.00,3.83019,20.096038,-0.000168,20.084227,1.1264,0.306,3.83019,0.00000
674.00,3.83080,20.095970,-0.000170,20.084206,1.1266,0.306,3.83080,0.00000
675.00,3.83074,20.095947,-0.000171,20.084178,1.1269,0.306,3.83074,0.00000
676.00,3.83084,20.095975,-0.000176,20.084123,1.1271,0.306,3.83084,0.00000
677.00,3.83045,20.096010,-0.000178,20.084173,1.1273,0.306,3.83045,0.00000
678.00,3.83000,20.096062,-0.000180,20.084149,1.1276,0.306,3.83000,0.00000
679.00,3.83002,20.096137,-0.000179,20.084128,1.1278,0.307,3.83002,0.00000
680.00,3.83032,20.096214,-0.000182,20.084143,1.1281,0.307,3.83032,0.00000
681.00,3.83049,20.096254,-0.000183,20.084151,1.1283,0.307,3.83049,0.00000
682.00,3.83074,20.096265,-0.000182,20.084090,1.1286,0.307,3.83074,0.00000
683.00,3.83094,20.096228,-0.000179,20.084078,1.1288,0.307,3.83094,0.00000
684.00,3.83171,20.096220,-0.000177,20.084096,1.1291,0.307,3.83171,0.00000
685.00,3.83133,20.096175,-0.000176,20.084027,1.1293,0.307,3.83133,0.00000
686.00,3.83175,20.096152,-0.000177,20.083990,1.1296,0.307,3.83175,0.00000
687.00,3.83247,20.096178,-0.000178,20.083968,1.1298,0.307,3.83247,0.00000
688.00,3.83320,20.096205,-0.000178,20.083976,1.1300,0.307,3.83320,0.00000
689.00,3.83442,20.096254,-0.000179,20.083977,1.1303,0.308,3.83442,0.00000
690.00,3.83552,20.096312,-0.000181,20.084035,1.1305,0.308,3.83552,0.00000
691.00,3.83491,20.096306,-0.000179,20.084038,1.1307,0.308,3.83491,0.00000
692.00,3.83556,20.096206,-0.000178,20.083951,1.1310,0.308,3.83556,0.00000
693.00,3.83515,20.096316,-0.000174,20.084009,1.1312,0.308,3.83515,0.00000
694.00,3.83396,20.096291,-0.000174,20.083933,1.1315,0.308,3.83396,0.00000
695.00,3.83411,20.096333,-0.000169,20.083969,1.1317,0.308,3.83411,0.00000
696.00,3.83513,20.096394,-0.000170,20.084041,1.1319,0.308,3.83513,0.00000
697.00,3.83563,20.096507,-0.000171,20.084131,1.1322,0.308,3.83563,0.00000
698.00,3.83647,20.096503,-0.000173,20.084100,1.1324,0.308,3.83647,0.00000
699.00,3.83644,20.096645,-0.000174,20.084202,1.1326,0.308,3.83644,0.00000
700.00,3.83671,20.096691,-0.000175,20.084199,1.1329,0.308,3.83671,0.00000
701.00,3.83760,20.096725,-0.000174,20.084151,1.1331,0.308,3.83760,0.00000
702.00,3.83711,20.096792,-0.000172,20.084185,1.1333,0.308,3.83711,0.00000
703.00,3.83657,20.096764,-0.000172,20.084153,1.1336,0.309,3.83657,0.00000
704.00,3.83643,20.096731,-0.000172,20.084096,1.1338,0.309,3.83643,0.00000
705.00,3.83641,20.096797,-0.000173,20.084121,1.1341,0.309,3.83641,0.00000
706.00,3.83542,20.096799,-0.000174,20.084087,1.1343,0.309,3.83542,0.00000
707.00,3.83590,20.096852,-0.000174,20.084097,1.1345,0.309,3.83590,0.00000
708.00,3.83675,20.096911,-0.000176,20.084084,1.1348,0.309,3.83675,0.00000
709.00,3.83690,20.096890,-0.000176,20.084055,1.1350,0.309,3.83690,0.00000
710.00,3.83655,20.096788,-0.000180,20.083933,1.1352,0.310,3.83655,0.00000
711.00,3.83722,20.096886,-0.000180,20.084011,1.1354,0.310,3.83722,0.00000
712.00,3.83746,20.096886,-0.000182,20.083987,1.1356,0.310,3.83746,0.00000
713.00,3.83660,20.096952,-0.000182,20.084041,1.1358,0.310,3.83660,0.00000
714.00,3.83710,20.096920,-0.000179,20.083976,1.1361,0.310,3.83710,0.00000
715.00,3.83748,20.097069,-0.000178,20.084129,1.1363,0.310,3.83748,0.00000
716.00,3.83713,20.097047,-0.000177,20.084115,1.1365,0.310,3.83713,0.00000
717.00,3.83670,20.097094,-0.000177,20.084182,1.1367,0.310,3.83670,0.00000
718.00,3.83802,20.097009,-0.000176,20.084082,1.1368,0.310,3.83802,0.00000
719.00,3.83884,20.097216,-0.000179,20.084263,1.1370,0.311,3.83884,0.00000
720.00,3.83913,20.097229,-0.000176,20.084226,1.1372,0.311,3.83913,0.00000
721.00,3.83928,20.097302,-0.000176,20.084235,1.1374,0.311,3.83928,0.00000
722.00,3.83955,20.097248,-0.000175,20.084104,1.1376,0.311,3.83955,0.00000
723.00,3.83898,20.097347,-0.000177,20.084207,1.1378,0.311,3.83898,0.00000
724.00,3.83861,20.097233,-0.000177,20.084092,1.1380,0.311,3.83861,0.00000
725.00,3.83838,20.097168,-0.000174,20.083985,1.1382,0.311,3.83838,0.00000
726.00,3.83877,20.097061,-0.000173,20.083877,1.1384,0.311,3.83877,0.00000
727.00,3.83877,20.097067,-0.000172,20.083933,1.1386,0.311,3.83877,0.00000
728.00,3.83911,20.097024,-0.000169,20.083872,1.1388,0.311,3.83911,0.00000
729.00,3.83928,20.097043,-0.000170,20.083894,1.1390,0.311,3.83928,0.00000
730.00,3.84023,20.097094,-0.000174,20.083966,1.1392,0.311,3.84023,0.00000
731.00,3.83980,20.097258,-0.000173,20.084112,1.1393,0.311,3.83980,0.00000
732.00,3.84008,20.097307,-0.000172,20.084128,1.1395,0.311,3.84008,0.00000
733.00,3.83965,20.097307,-0.000176,20.084119,1.1397,0.311,3.83965,0.00000
734.00,3.83879,20.097336,-0.000177,20.084100,1.1399,0.312,3.83879,0.00000
735.00,3.83754,20.097379,-0.000177,20.084111,1.1401,0.312,3.83754,0.00000
736.00,3.83761,20.097388,-0.000178,20.084075,1.1403,0.312,3.83761,0.00000
737.00,3.83787,20.097482,-0.000177,20.084091,1.1405,0.312,3.83787,0.00000
738.00,3.83794,20.097568,-0.000173,20.084169,1.1407,0.312,3.83794,0.00000
739.00,3.83891,20.097612,-0.000172,20.084178,1.1408,0.312,3.83891,0.00000
740.00,3.83951,20.097639,-0.000173,20.084167,1.1410,0.312,3.83951,0.00000
741.00,3.84008,20.097617,-0.000172,20.084168,1.1412,0.312,3.84008,0.00000
742.00,3.84028,20.097671,-0.000175,20.084258,1.1414,0.312,3.84028,0.00000
743.00,3.84034,20.097674,-0.000177,20.084248,1.1416,0.313,3.84034,0.00000
744.00,3.83991,20.097769,-0.000174,20.084313,1.1418,0.313,3.83991,0.00000
745.00,3.84012,20.097774,-0.000172,20.084331,1.1420,0.313,3.84012,0.00000
746.00,3.84004,20.097803,-0.000171,20.084302,1.1422,0.313,3.84004,0.00000
747.00,3.83993,20.097812,-0.000170,20.084228,1.1424,0.313,3.83993,0.00000
748.00,3.84065,20.097900,-0.000169,20.084267,1.1426,0.313,3.84065,0.00000
749.00,3.84130,20.097949,-0.000167,20.084272,1.1428,0.313,3.84130,0.00000
750.00,3.84052,20.097964,-0.000167,20.084242,1.1430,0.313,3.84052,0.00000
751.00,3.83988,20.097947,-0.000167,20.084225,1.1432,0.313,3.83988,0.00000
752.00,3.83970,20.097989,-0.000166,20.084278,1.1434,0.313,3.83970,0.00000
753.00,3.83928,20.097982,-0.000167,20.084212,1.1435,0.313,3.83928,0.00000
754.00,3.83934,20.097917,-0.000168,20.084187,1.1437,0.313,3.83934,0.00000
755.00,3.83913,20.097953,-0.000169,20.084221,1.1439,0.313,3.83913,0.00000
756.00,3.83933,20.098053,-0.000170,20.084313,1.1441,0.314,3.83933,0.00000
757.00,3.83876,20.098075,-0.000168,20.084291,1.1443,0.314,3.83876,0.00000
758.00,3.83862,20.098160,-0.000167,20.084372,1.1445,0.314,3.83862,0.00000
759.00,3.83841,20.098208,-0.000166,20.084411,1.1447,0.314,3.83841,0.00000
760.00,3.83961,20.098306,-0.000166,20.084457,1.1450,0.314,3.83961,0.00000
761.00,3.84101,20.098248,-0.000166,20.084357,1.1452,0.314,3.84101,0.00000
762.00,3.84204,20.098303,-0.000167,20.084381,1.1454,0.314,3.84204,0.00000
763.00,3.84263,20.098318,-0.000165,20.084379,1.1457,0.314,3.84263,0.00000
764.00,3.84281,20.098369,-0.000166,20.084380,1.1459,0.314,3.84281,0.00000
765.00,3.84273,20.098376,-0.000164,20.084384,1.1461,0.314,3.84273,0.00000
766.00,3.84194,20.098425,-0.000161,20.084414,1.1464,0.314,3.84194,0.00000
767.00,3.84178,20.098518,-0.000161,20.084474,1.1466,0.314,3.84178,0.00000
768.00,3.84153,20.098525,-0.000163,20.084487,1.1468,0.314,3.84153,0.00000
769.00,3.84132,20.098510,-0.000165,20.084443,1.1471,0.314,3.84132,0.00000
770.00,3.84052,20.098380,-0.000166,20.084309,1.1473,0.315,3.84052,0.00000
771.00,3.84001,20.098453,-0.000168,20.084396,1.1475,0.315,3.84001,0.00000
772.00,3.83938,20.098334,-0.000171,20.084330,1.1477,0.315,3.83938,0.00000
773.00,3.83968,20.098371,-0.000173,20.084325,1.1480,0.315,3.83968,0.00000
774.00,3.83907,20.098398,-0.000171,20.084331,1.1482,0.315,3.83907,0.00000
775.00,3.83917,20.098584,-0.000171,20.084441,1.1484,0.315,3.83917,0.00000
776.00,3.83946,20.098622,-0.000170,20.084417,1.1486,0.315,3.83946,0.00000
777.00,3.83957,20.098623,-0.000166,20.084365,1.1488,0.315,3.83957,0.00000
778.00,3.83921,20.098665,-0.000163,20.084374,1.1490,0.315,3.83921,0.00000
779.00,3.83975,20.098787,-0.000164,20.084417,1.1492,0.315,3.83975,0.00000
780.00,3.84044,20.098804,-0.000163,20.084404,1.1494,0.315,3.84044,0.00000
@5,2.0000,4.0, 780.063000000002 
781.00,3.84051,20.098734,-0.000162,20.084303,1.1496,0.315,3.84051,0.00000
782.00,3.84085,20.098763,-0.000162,20.084316,1.1498,0.315,3.84085,0.00000
783.00,3.83349,20.098745,-0.000159,20.084218,1.1499,0.315,3.83349,0.00000
784.00,3.80998,20.098677,-0.000159,20.084147,1.1501,0.315,3.80998,0.00000
785.00,3.76959,20.098627,-0.000158,20.084116,1.1503,0.315,3.76959,0.00000
786.00,3.71445,20.098707,-0.000159,20.084161,1.1505,0.316,3.71445,0.00000
787.00,3.65265,20.098716,-0.000165,20.084146,1.1508,0.316,3.65265,0.00000
788.00,3.60187,20.098770,-0.000168,20.084216,1.1509,0.316,3.60187,0.00000
789.00,3.57139,20.098785,-0.000168,20.084261,1.1511,0.316,3.57139,0.00000
790.00,3.56098,20.098900,-0.000170,20.084319,1.1513,0.316,3.56098,0.00000
791.00,3.56949,20.098944,-0.000168,20.084308,1.1514,0.316,3.56949,0.00000
792.00,3.59027,20.099043,-0.000162,20.084367,1.1516,0.316,3.59027,0.00000
793.00,3.61047,20.099029,-0.000162,20.084357,1.1517,0.316,3.61047,0.00000
794.00,3.63073,20.099158,-0.000161,20.084385,1.1518,0.316,3.63073,0.00000
795.00,3.65097,20.099107,-0.000163,20.084324,1.1520,0.316,3.65097,0.00000
796.00,3.66923,20.099046,-0.000165,20.084266,1.1521,0.317,3.66923,0.00000
797.00,3.68312,20.099039,-0.000167,20.084187,1.1522,0.317,3.68312,0.00000
798.00,3.69474,20.099067,-0.000164,20.084151,1.1523,0.317,3.69474,0.00000
799.00,3.70399,20.099091,-0.000163,20.084144,1.1524,0.317,3.70399,0.00000
800.00,3.71186,20.099171,-0.000160,20.084144,1.1525,0.317,3.71186,0.00000
801.00,3.71967,20.099282,-0.000163,20.084201,1.1527,0.317,3.71967,0.00000
802.00,3.72725,20.099262,-0.000166,20.084168,1.1528,0.317,3.72725,0.00000
803.00,3.73512,20.099344,-0.000167,20.084212,1.1529,0.317,3.73512,0.00000
804.00,3.74224,20.099317,-0.000169,20.084202,1.1530,0.317,3.74224,0.00000
805.00,3.74852,20.099352,-0.000170,20.084242,1.1532,0.317,3.74852,0.00000
806.00,3.75441,20.099342,-0.000170,20.084250,1.1533,0.318,3.75441,0.00000
807.00,3.76091,20.099384,-0.000167,20.084234,1.1534,0.318,3.76091,0.00000
808.00,3.76669,20.099383,-0.000165,20.084194,1.1536,0.317,3.76669,0.00000
809.00,3.77283,20.099459,-0.000162,20.084249,1.1537,0.317,3.77283,0.00000
810.00,3.77817,20.099372,-0.000163,20.084190,1.1537,0.318,3.77817,0.00000
811.00,3.78249,20.099440,-0.000162,20.084247,1.1539,0.318,3.78249,0.00000
812.00,3.78574,20.099421,-0.000166,20.084267,1.1540,0.318,3.78574,0.00000
813.00,3.78897,20.099412,-0.000171,20.084267,1.1541,0.318,3.78897,0.00000
814.00,3.79224,20.099351,-0.000174,20.084196,1.1542,0.318,3.79224,0.00000
815.00,3.79542,20.099325,-0.000172,20.084120,1.1544,0.318,3.79542,0.00000
816.00,3.79867,20.099208,-0.000171,20.083975,1.1545,0.318,3.79867,0.00000
817.00,3.80173,20.099316,-0.000168,20.084049,1.1546,0.318,3.80173,0.00000
818.00,3.80458,20.099325,-0.000168,20.084041,1.1547,0.318,3.80458,0.00000
819.00,3.80617,20.099345,-0.000168,20.084010,1.1549,0.318,3.80617,0.00000
820.00,3.80743,20.099512,-0.000166,20.084158,1.1550,0.318,3.80743,0.00000
821.00,3.80840,20.099710,-0.000168,20.084290,1.1552,0.318,3.80840,0.00000
822.00,3.80926,20.099751,-0.000170,20.084291,1.1553,0.318,3.80926,0.00000
823.00,3.81006,20.099792,-0.000164,20.084297,1.1555,0.318,3.81006,0.00000
824.00,3.81086,20.099767,-0.000164,20.084275,1.1556,0.318,3.81086,0.00000
825.00,3.81189,20.099785,-0.000165,20.084244,1.1558,0.318,3.81189,0.00000
826.00,3.81420,20.099733,-0.000164,20.084189,1.1559,0.318,3.81420,0.00000
827.00,3.81593,20.099620,-0.000162,20.084084,1.1561,0.318,3.81593,0.00000
828.00,3.81756,20.099679,-0.000165,20.084173,1.1563,0.319,3.81756,0.00000
829.00,3.81898,20.099763,-0.000167,20.084215,1.1564,0.319,3.81898,0.00000
830.00,3.82036,20.099708,-0.000169,20.084130,1.1565,0.319,3.82036,0.00000
831.00,3.82116,20.099755,-0.000169,20.084164,1.1567,0.319,3.82116,0.00000
832.00,3.82203,20.099853,-0.000171,20.084230,1.1568,0.319,3.82203,0.00000
833.00,3.82269,20.099766,-0.000171,20.084107,1.1569,0.319,3.82269,0.00000
834.00,3.82365,20.099691,-0.000170,20.084068,1.1570,0.319,3.82365,0.00000
835.00,3.82504,20.099752,-0.000172,20.084119,1.1572,0.319,3.82504,0.00000
836.00,3.82547,20.099700,-0.000174,20.084095,1.1573,0.319,3.82547,0.00000
837.00,3.82616,20.099673,-0.000174,20.084070,1.1574,0.319,3.82616,0.00000
838.00,3.82683,20.099751,-0.000175,20.084056,1.1575,0.320,3.82683,0.00000
839.00,3.82757,20.099891,-0.000179,20.084081,1.1577,0.320,3.82757,0.00000
840.00,3.82768,20.099794,-0.000179,20.083990,1.1578,0.320,3.82768,0.00000
841.00,3.82907,20.099956,-0.000177,20.084071,1.1579,0.320,3.82907,0.00000
842.00,3.82950,20.100097,-0.000177,20.084127,1.1580,0.320,3.82950,0.00000
843.00,3.83062,20.100096,-0.000177,20.084118,1.1581,0.320,3.83062,0.00000
844.00,3.83113,20.100087,-0.000175,20.084105,1.1582,0.320,3.83113,0.00000
845.00,3.83200,20.100240,-0.000176,20.084241,1.1584,0.320,3.83200,0.00000
846.00,3.83156,20.100163,-0.000178,20.084175,1.1584,0.320,3.83156,0.00000
847.00,3.83210,20.100001,-0.000178,20.084056,1.1585,0.321,3.83210,0.00000
848.00,3.83241,20.100044,-0.000179,20.084123,1.1586,0.321,3.83241,0.00000
849.00,3.83310,20.099997,-0.000178,20.084095,1.1588,0.321,3.83310,0.00000
850.00,3.83306,20.099996,-0.000174,20.084047,1.1589,0.321,3.83306,0.00000
851.00,3.83305,20.100070,-0.000174,20.084025,1.1590,0.321,3.83305,0.00000
852.00,3.83266,20.100178,-0.000173,20.084095,1.1591,0.321,3.83266,0.00000
853.00,3.83200,20.100236,-0.000174,20.084102,1.1592,0.321,3.83200,0.00000
854.00,3.83160,20.100393,-0.000173,20.084186,1.1593,0.321,3.83160,0.00000
855.00,3.83148,20.100479,-0.000171,20.084237,1.1595,0.321,3.83148,0.00000
856.00,3.83195,20.100402,-0.000170,20.084152,1.1596,0.321,3.83195,0.00000
857.00,3.83282,20.100468,-0.000171,20.084146,1.1597,0.321,3.83282,0.00000
858.00,3.83353,20.100521,-0.000172,20.084109,1.1599,0.321,3.83353,0.00000
859.00,3.83388,20.100445,-0.000174,20.084020,1.1600,0.321,3.83388,0.00000
860.00,3.83386,20.100421,-0.000176,20.083952,1.1601,0.321,3.83386,0.00000
861.00,3.83430,20.100596,-0.000176,20.084114,1.1603,0.322,3.83430,0.00000
862.00,3.83532,20.100621,-0.000176,20.084117,1.1605,0.322,3.83532,0.00000
863.00,3.83593,20.100497,-0.000175,20.084033,1.1606,0.322,3.83593,0.00000
864.00,3.83690,20.100461,-0.000176,20.083951,1.1608,0.322,3.83690,0.00000
865.00,3.83847,20.100508,-0.000176,20.083985,1.1610,0.322,3.83847,0.00000
866.00,3.83832,20.100382,-0.000173,20.083798,1.1611,0.322,3.83832,0.00000
867.00,3.83743,20.100436,-0.000176,20.083863,1.1613,0.322,3.83743,0.00000
868.00,3.83722,20.100646,-0.000174,20.084023,1.1615,0.322,3.83722,0.00000
869.00,3.83725,20.100820,-0.000173,20.084192,1.1617,0.322,3.83725,0.00000
870.00,3.83705,20.100863,-0.000175,20.084191,1.1618,0.322,3.83705,0.00000
871.00,3.83734,20.101015,-0.000176,20.084318,1.1620,0.323,3.83734,0.00000
872.00,3.83780,20.100911,-0.000174,20.084158,1.1622,0.323,3.83780,0.00000
873.00,3.83873,20.100942,-0.000171,20.084188,1.1624,0.323,3.83873,0.00000
874.00,3.83903,20.100838,-0.000172,20.084076,1.1626,0.323,3.83903,0.00000
875.00,3.83935,20.100853,-0.000173,20.084100,1.1627,0.323,3.83935,0.00000
876.00,3.84012,20.100837,-0.000176,20.084093,1.1629,0.323,3.84012,0.00000
877.00,3.84011,20.100887,-0.000174,20.084110,1.1631,0.323,3.84011,0.00000
878.00,3.84038,20.100900,-0.000177,20.084058,1.1633,0.323,3.84038,0.00000
879.00,3.84027,20.101025,-0.000176,20.084145,1.1635,0.323,3.84027,0.00000
880.00,3.84071,20.101131,-0.000175,20.084218,1.1637,0.323,3.84071,0.00000
881.00,3.84044,20.101131,-0.000172,20.084216,1.1639,0.323,3.84044,0.00000
882.00,3.84143,20.101254,-0.000174,20.084325,1.1641,0.323,3.84143,0.00000
883.00,3.84134,20.101185,-0.000173,20.084294,1.1643,0.324,3.84134,0.00000
884.00,3.84141,20.101102,-0.000173,20.084224,1.1645,0.324,3.84141,0.00000
885.00,3.84102,20.101112,-0.000173,20.084190,1.1647,0.324,3.84102,0.00000
886.00,3.84116,20.101070,-0.000172,20.084121,1.1649,0.324,3.84116,0.00000
887.00,3.84049,20.101102,-0.000173,20.084156,1.1651,0.324,3.84049,0.00000
888.00,3.83984,20.101083,-0.000173,20.084106,1.1653,0.324,3.83984,0.00000
889.00,3.84007,20.101053,-0.000173,20.084042,1.1656,0.324,3.84007,0.00000
890.00,3.84033,20.100863,-0.000173,20.083881,1.1657,0.324,3.84033,0.00000
891.00,3.84044,20.100900,-0.000176,20.083879,1.1659,0.325,3.84044,0.00000
892.00,3.84033,20.100849,-0.000174,20.083761,1.1661,0.325,3.84033,0.00000
893.00,3.84112,20.100933,-0.000176,20.083806,1.1663,0.325,3.84112,0.00000
894.00,3.84108,20.100989,-0.000173,20.083851,1.1665,0.325,3.84108,0.00000
895.00,3.84129,20.101015,-0.000170,20.083820,1.1667,0.325,3.84129,0.00000
896.00,3.84142,20.101058,-0.000167,20.083836,1.1669,0.325,3.84142,0.00000
897.00,3.84212,20.101013,-0.000167,20.083835,1.1671,0.325,3.84212,0.00000
898.00,3.84218,20.100956,-0.000167,20.083799,1.1673,0.325,3.84218,0.00000
899.00,3.84195,20.100962,-0.000170,20.083794,1.1675,0.325,3.84195,0.00000
900.00,3.84135,20.101086,-0.000168,20.083927,1.1677,0.325,3.84135,0.00000
901.00,3.84097,20.101158,-0.000166,20.084009,1.1679,0.325,3.84097,0.00000
902.00,3.84093,20.101342,-0.000163,20.084131,1.1681,0.325,3.84093,0.00000
903.00,3.84080,20.101510,-0.000159,20.084247,1.1683,0.325,3.84080,0.00000
904.00,3.84139,20.101606,-0.000163,20.084303,1.1685,0.325,3.84139,0.00000
905.00,3.84213,20.101677,-0.000165,20.084395,1.1687,0.325,3.84213,0.00000
906.00,3.84269,20.101672,-0.000166,20.084426,1.1689,0.326,3.84269,0.00000
907.00,3.84297,20.101654,-0.000167,20.084389,1.1691,0.326,3.84297,0.00000
908.00,3.84254,20.101563,-0.000166,20.084250,1.1693,0.326,3.84254,0.00000
909.00,3.84262,20.101581,-0.000161,20.084263,1.1695,0.325,3.84262,0.00000
910.00,3.84258,20.101560,-0.000159,20.084185,1.1696,0.325,3.84258,0.00000
911.00,3.84276,20.101515,-0.000160,20.084051,1.1698,0.325,3.84276,0.00000
912.00,3.84320,20.101574,-0.000163,20.084082,1.1700,0.326,3.84320,0.00000
913.00,3.84403,20.101621,-0.000163,20.084136,1.1702,0.326,3.84403,0.00000
914.00,3.84403,20.101737,-0.000161,20.084194,1.1704,0.326,3.84403,0.00000
915.00,3.84387,20.101744,-0.000158,20.084141,1.1706,0.326,3.84387,0.00000
916.00,3.84337,20.101809,-0.000156,20.084159,1.1708,0.326,3.84337,0.00000
917.00,3.84266,20.101718,-0.000155,20.084060,1.1710,0.326,3.84266,0.00000
918.00,3.84220,20.101729,-0.000157,20.084042,1.1711,0.326,3.84220,0.00000
919.00,3.84191,20.101634,-0.000161,20.083932,1.1713,0.326,3.84191,0.00000
920.00,3.84220,20.101642,-0.000167,20.083953,1.1715,0.326,3.84220,0.00000
921.00,3.84254,20.101727,-0.000172,20.084031,1.1717,0.327,3.84254,0.00000
922.00,3.84231,20.101761,-0.000170,20.084024,1.1719,0.327,3.84231,0.00000
923.00,3.84313,20.101786,-0.000168,20.084027,1.1721,0.327,3.84313,0.00000
924.00,3.84381,20.101857,-0.000164,20.084109,1.1723,0.327,3.84381,0.00000
925.00,3.84417,20.101912,-0.000161,20.084075,1.1725,0.327,3.84417,0.00000
926.00,3.84414,20.101928,-0.000159,20.084069,1.1727,0.326,3.84414,0.00000
927.00,3.84424,20.101931,-0.000158,20.084081,1.1729,0.326,3.84424,0.00000
928.00,3.84330,20.101949,-0.000156,20.084072,1.1731,0.326,3.84330,0.00000
929.00,3.84308,20.101944,-0.000161,20.083989,1.1732,0.327,3.84308,0.00000
930.00,3.84285,20.101925,-0.000160,20.083970,1.1734,0.327,3.84285,0.00000
931.00,3.84303,20.101992,-0.000159,20.083988,1.1736,0.327,3.84303,0.00000
932.00,3.84351,20.102055,-0.000162,20.084010,1.1738,0.327,3.84351,0.00000
933.00,3.84428,20.102149,-0.000166,20.084069,1.1740,0.327,3.84428,0.00000
934.00,3.84408,20.102170,-0.000164,20.084114,1.1742,0.327,3.84408,0.00000
935.00,3.84443,20.102174,-0.000168,20.084152,1.1744,0.327,3.84443,0.00000
936.00,3.84483,20.102072,-0.000170,20.084098,1.1746,0.328,3.84483,0.00000
937.00,3.84506,20.102078,-0.000170,20.084130,1.1748,0.328,3.84506,0.00000
938.00,3.84537,20.102069,-0.000169,20.084105,1.1750,0.328,3.84537,0.00000
939.00,3.84546,20.102120,-0.000170,20.084143,1.1751,0.328,3.84546,0.00000
940.00,3.84427,20.102206,-0.000166,20.084228,1.1753,0.328,3.84427,0.00000
941.00,3.84394,20.102263,-0.000165,20.084242,1.1754,0.328,3.84394,0.00000
942.00,3.84474,20.102347,-0.000164,20.084250,1.1756,0.328,3.84474,0.00000
943.00,3.84448,20.102348,-0.000163,20.084258,1.1758,0.328,3.84448,0.00000
944.00,3.84435,20.102486,-0.000163,20.084306,1.1759,0.328,3.84435,0.00000
945.00,3.84522,20.102496,-0.000163,20.084266,1.1761,0.328,3.84522,0.00000
946.00,3.84622,20.102520,-0.000165,20.084255,1.1763,0.328,3.84622,0.00000
947.00,3.84458,20.102435,-0.000166,20.084160,1.1764,0.328,3.84458,0.00000
948.00,3.84348,20.102547,-0.000169,20.084227,1.1766,0.328,3.84348,0.00000
949.00,3.84294,20.102449,-0.000170,20.084116,1.1767,0.329,3.84294,0.00000
950.00,3.84373,20.102459,-0.000170,20.084105,1.1769,0.329,3.84373,0.00000
951.00,3.84346,20.102527,-0.000168,20.084203,1.1770,0.329,3.84346,0.00000
952.00,3.84519,20.102574,-0.000168,20.084278,1.1771,0.329,3.84519,0.00000
953.00,3.84603,20.102445,-0.000166,20.084187,1.1772,0.329,3.84603,0.00000
954.00,3.84686,20.102518,-0.000165,20.084291,1.1773,0.329,3.84686,0.00000
955.00,3.84652,20.102612,-0.000166,20.084341,1.1774,0.329,3.84652,0.00000
956.00,3.84668,20.102633,-0.000167,20.084287,1.1775,0.329,3.84668,0.00000
957.00,3.84567,20.102730,-0.000168,20.084283,1.1776,0.329,3.84567,0.00000
958.00,3.84530,20.102844,-0.000166,20.084294,1.1777,0.329,3.84530,0.00000
959.00,3.84502,20.102818,-0.000167,20.084188,1.1778,0.329,3.84502,0.00000
960.00,3.84418,20.102803,-0.000170,20.084134,1.1779,0.329,3.84418,0.00000
@6,2.0000,4.0, 960.040999999997 
961.00,3.84334,20.102922,-0.000169,20.084193,1.1780,0.329,3.84334,0.00000
962.00,3.84417,20.102884,-0.000169,20.084144,1.1781,0.330,3.84417,0.00000
963.00,3.83886,20.103019,-0.000170,20.084296,1.1781,0.330,3.83886,0.00000
964.00,3.81890,20.103118,-0.000169,20.084368,1.1782,0.330,3.81890,0.00000
965.00,3.78505,20.103118,-0.000166,20.084394,1.1782,0.330,3.78505,0.00000
966.00,3.73724,20.103035,-0.000169,20.084345,1.1782,0.330,3.73724,0.00000
967.00,3.68258,20.103098,-0.000169,20.084396,1.1782,0.330,3.68258,0.00000
968.00,3.63739,20.102973,-0.000170,20.084248,1.1782,0.330,3.63739,0.00000
969.00,3.60959,20.102933,-0.000171,20.084232,1.1782,0.330,3.60959,0.00000
970.00,3.59902,20.102986,-0.000173,20.084249,1.1781,0.330,3.59902,0.00000
971.00,3.60639,20.103032,-0.000170,20.084265,1.1781,0.330,3.60639,0.00000
972.00,3.62452,20.103057,-0.000171,20.084269,1.1781,0.331,3.62452,0.00000
973.00,3.64273,20.103101,-0.000171,20.084297,1.1780,0.331,3.64273,0.00000
974.00,3.66098,20.103123,-0.000169,20.084277,1.1780,0.331,3.66098,0.00000
975.00,3.67854,20.103136,-0.000168,20.084238,1.1779,0.331,3.67854,0.00000
976.00,3.69319,20.103046,-0.000168,20.084110,1.1778,0.331,3.69319,0.00000
977.00,3.70465,20.103083,-0.000165,20.084075,1.1777,0.331,3.70465,0.00000
978.00,3.71388,20.103060,-0.000165,20.083971,1.1776,0.331,3.71388,0.00000
979.00,3.72187,20.102989,-0.000166,20.083860,1.1775,0.331,3.72187,0.00000
980.00,3.72817,20.103059,-0.000164,20.083932,1.1774,0.331,3.72817,0.00000
981.00,3.73464,20.103148,-0.000165,20.084005,1.1773,0.331,3.73464,0.00000
982.00,3.74054,20.103134,-0.000166,20.084031,1.1772,0.331,3.74054,0.00000
983.00,3.74641,20.103184,-0.000166,20.084117,1.1771,0.331,3.74641,0.00000
984.00,3.75202,20.103281,-0.000166,20.084246,1.1771,0.331,3.75202,0.00000
985.00,3.75809,20.103274,-0.000171,20.084207,1.1770,0.332,3.75809,0.00000
986.00,3.76448,20.103248,-0.000169,20.084152,1.1769,0.332,3.76448,0.00000
987.00,3.77042,20.103286,-0.000169,20.084184,1.1768,0.332,3.77042,0.00000
988.00,3.77652,20.103338,-0.000168,20.084217,1.1767,0.332,3.77652,0.00000
989.00,3.78147,20.103406,-0.000168,20.084220,1.1766,0.332,3.78147,0.00000
990.00,3.78535,20.103417,-0.000165,20.084214,1.1765,0.331,3.78535,0.00000
991.00,3.78842,20.103503,-0.000165,20.084276,1.1765,0.331,3.78842,0.00000
992.00,3.79145,20.103502,-0.000164,20.084255,1.1764,0.331,3.79145,0.00000
993.00,3.79410,20.103438,-0.000164,20.084146,1.1764,0.332,3.79410,0.00000
994.00,3.79695,20.103473,-0.000162,20.084202,1.1764,0.332,3.79695,0.00000
995.00,3.80001,20.103404,-0.000163,20.084115,1.1763,0.332,3.80001,0.00000
996.00,3.80260,20.103411,-0.000164,20.084048,1.1763,0.332,3.80260,0.00000
997.00,3.80528,20.103435,-0.000165,20.084017,1.1763,0.332,3.80528,0.00000
998.00,3.80740,20.103583,-0.000169,20.084058,1.1762,0.332,3.80740,0.00000
999.00,3.80901,20.103516,-0.000170,20.083926,1.1762,0.332,3.80901,0.00000
1000.00,3.81018,20.103604,-0.000170,20.083963,1.1762,0.333,3.81018,0.00000
1001.00,3.81171,20.103590,-0.000170,20.083954,1.1761,0.333,3.81171,0.00000
1002.00,3.81205,20.103611,-0.000169,20.083963,1.1761,0.333,3.81205,0.00000
1003.00,3.81321,20.103536,-0.000165,20.083913,1.1761,0.332,3.81321,0.00000
1004.00,3.81480,20.103636,-0.000164,20.083969,1.1761,0.332,3.81480,0.00000
1005.00,3.81685,20.103698,-0.000161,20.084014,1.1761,0.332,3.81685,0.00000
1006.00,3.81770,20.103774,-0.000159,20.084067,1.1760,0.332,3.81770,0.00000
1007.00,3.81915,20.103794,-0.000160,20.084083,1.1760,0.332,3.81915,0.00000
1008.00,3.81997,20.103796,-0.000160,20.084097,1.1760,0.332,3.81997,0.00000
1009.00,3.82089,20.103779,-0.000163,20.084083,1.1759,0.333,3.82089,0.00000
1010.00,3.82155,20.103755,-0.000166,20.084023,1.1759,0.333,3.82155,0.00000
1011.00,3.82251,20.103808,-0.000169,20.084094,1.1758,0.333,3.82251,0.00000
1012.00,3.82286,20.103911,-0.000172,20.084121,1.1758,0.333,3.82286,0.00000
1013.00,3.82350,20.103962,-0.000171,20.084115,1.1757,0.333,3.82350,0.00000
1014.00,3.82390,20.103997,-0.000168,20.084123,1.1757,0.333,3.82390,0.00000
1015.00,3.82414,20.103946,-0.000167,20.084104,1.1756,0.333,3.82414,0.00000
1016.00,3.82518,20.103947,-0.000167,20.084050,1.1755,0.333,3.82518,0.00000
1017.00,3.82604,20.103922,-0.000166,20.084040,1.1755,0.333,3.82604,0.00000
1018.00,3.82718,20.103932,-0.000169,20.084118,1.1754,0.333,3.82718,0.00000
1019.00,3.82876,20.103930,-0.000168,20.084095,1.1753,0.333,3.82876,0.00000
1020.00,3.82949,20.104071,-0.000167,20.084171,1.1752,0.334,3.82949,0.00000
1021.00,3.82942,20.104116,-0.000165,20.084199,1.1752,0.333,3.82942,0.00000
1022.00,3.83061,20.104084,-0.000165,20.084142,1.1751,0.333,3.83061,0.00000
1023.00,3.83084,20.104199,-0.000165,20.084212,1.1750,0.334,3.83084,0.00000
1024.00,3.83007,20.104243,-0.000167,20.084291,1.1749,0.334,3.83007,0.00000
1025.00,3.82937,20.104277,-0.000167,20.084314,1.1748,0.334,3.82937,0.00000
1026.00,3.82990,20.104243,-0.000168,20.084262,1.1747,0.334,3.82990,0.00000
1027.00,3.82952,20.104310,-0.000167,20.084338,1.1746,0.334,3.82952,0.00000
1028.00,3.82903,20.104261,-0.000166,20.084256,1.1744,0.334,3.82903,0.00000
1029.00,3.82920,20.104289,-0.000167,20.084267,1.1743,0.334,3.82920,0.00000
1030.00,3.83044,20.104220,-0.000169,20.084202,1.1742,0.334,3.83044,0.00000
1031.00,3.83113,20.104267,-0.000169,20.084254,1.1741,0.334,3.83113,0.00000
1032.00,3.83224,20.104341,-0.000168,20.084218,1.1740,0.334,3.83224,0.00000
1033.00,3.83392,20.104320,-0.000168,20.084161,1.1739,0.334,3.83392,0.00000
1034.00,3.83430,20.104379,-0.000165,20.084146,1.1738,0.334,3.83430,0.00000
1035.00,3.83452,20.104546,-0.000163,20.084252,1.1737,0.334,3.83452,0.00000
1036.00,3.83426,20.104519,-0.000161,20.084169,1.1736,0.334,3.83426,0.00000
1037.00,3.83368,20.104533,-0.000163,20.084187,1.1735,0.334,3.83368,0.00000
1038.00,3.83255,20.104636,-0.000165,20.084257,1.1734,0.335,3.83255,0.00000
1039.00,3.83277,20.104550,-0.000165,20.084153,1.1733,0.335,3.83277,0.00000
1040.00,3.83214,20.104479,-0.000163,20.084069,1.1732,0.335,3.83214,0.00000
1041.00,3.83225,20.104585,-0.000162,20.084134,1.1731,0.335,3.83225,0.00000
1042.00,3.83246,20.104519,-0.000165,20.084099,1.1731,0.335,3.83246,0.00000
1043.00,3.83375,20.104543,-0.000163,20.084114,1.1730,0.335,3.83375,0.00000
1044.00,3.83481,20.104596,-0.000163,20.084145,1.1730,0.335,3.83481,0.00000
1045.00,3.83622,20.104559,-0.000163,20.084102,1.1730,0.335,3.83622,0.00000
1046.00,3.83698,20.104593,-0.000163,20.084130,1.1729,0.335,3.83698,0.00000
1047.00,3.83792,20.104711,-0.000157,20.084193,1.1729,0.335,3.83792,0.00000
1048.00,3.83870,20.104664,-0.000157,20.084111,1.1729,0.335,3.83870,0.00000
1049.00,3.83846,20.104650,-0.000157,20.084082,1.1728,0.335,3.83846,0.00000
1050.00,3.83891,20.104716,-0.000160,20.084118,1.1728,0.335,3.83891,0.00000
1051.00,3.83848,20.104691,-0.000162,20.084058,1.1728,0.335,3.83848,0.00000
1052.00,3.83921,20.104633,-0.000163,20.083970,1.1728,0.335,3.83921,0.00000
1053.00,3.83893,20.104711,-0.000164,20.084035,1.1727,0.336,3.83893,0.00000
1054.00,3.83939,20.104813,-0.000167,20.084120,1.1727,0.336,3.83939,0.00000
1055.00,3.83945,20.104874,-0.000166,20.084196,1.1727,0.336,3.83945,0.00000
1056.00,3.83981,20.104871,-0.000167,20.084201,1.1727,0.336,3.83981,0.00000
1057.00,3.83912,20.104896,-0.000168,20.084248,1.1726,0.336,3.83912,0.00000
1058.00,3.83922,20.104837,-0.000167,20.084170,1.1726,0.336,3.83922,0.00000
1059.00,3.83957,20.104915,-0.000161,20.084220,1.1726,0.336,3.83957,0.00000
1060.00,3.83988,20.104918,-0.000159,20.084144,1.1726,0.336,3.83988,0.00000
1061.00,3.84014,20.104979,-0.000158,20.084194,1.1726,0.336,3.84014,0.00000
1062.00,3.84004,20.104993,-0.000158,20.084179,1.1726,0.336,3.84004,0.00000
1063.00,3.84036,20.105072,-0.000158,20.084252,1.1726,0.336,3.84036,0.00000
1064.00,3.83957,20.105038,-0.000161,20.084165,1.1726,0.336,3.83957,0.00000
1065.00,3.83922,20.105005,-0.000161,20.084156,1.1726,0.336,3.83922,0.00000
1066.00,3.83972,20.104994,-0.000162,20.084094,1.1726,0.336,3.83972,0.00000
1067.00,3.84050,20.105094,-0.000162,20.084157,1.1727,0.336,3.84050,0.00000
1068.00,3.84014,20.105064,-0.000164,20.084100,1.1727,0.336,3.84014,0.00000
1069.00,3.84169,20.105116,-0.000165,20.084128,1.1727,0.336,3.84169,0.00000
1070.00,3.84281,20.105186,-0.000168,20.084108,1.1727,0.337,3.84281,0.00000
1071.00,3.84293,20.105235,-0.000167,20.084149,1.1727,0.337,3.84293,0.00000
1072.00,3.84235,20.105296,-0.000167,20.084157,1.1727,0.337,3.84235,0.00000
1073.00,3.84252,20.105413,-0.000164,20.084211,1.1727,0.337,3.84252,0.00000
1074.00,3.84121,20.105459,-0.000162,20.084249,1.1727,0.337,3.84121,0.00000
1075.00,3.84093,20.105486,-0.000159,20.084286,1.1727,0.337,3.84093,0.00000
1076.00,3.84155,20.105463,-0.000159,20.084232,1.1727,0.337,3.84155,0.00000
1077.00,3.84226,20.105410,-0.000159,20.084190,1.1727,0.337,3.84226,0.00000
1078.00,3.84238,20.105444,-0.000162,20.084252,1.1727,0.337,3.84238,0.00000
1079.00,3.84346,20.105418,-0.000163,20.084180,1.1727,0.337,3.84346,0.00000
1080.00,3.84354,20.105442,-0.000165,20.084147,1.1727,0.337,3.84354,0.00000
1081.00,3.84259,20.105442,-0.000164,20.084169,1.1727,0.337,3.84259,0.00000
1082.00,3.84290,20.105461,-0.000166,20.084158,1.1727,0.337,3.84290,0.00000
1083.00,3.84301,20.105436,-0.000163,20.084094,1.1727,0.337,3.84301,0.00000
1084.00,3.84222,20.105416,-0.000163,20.084127,1.1727,0.337,3.84222,0.00000
1085.00,3.84138,20.105391,-0.000161,20.084140,1.1727,0.337,3.84138,0.00000
1086.00,3.84261,20.105493,-0.000160,20.084194,1.1727,0.337,3.84261,0.00000
1087.00,3.84222,20.105558,-0.000158,20.084266,1.1727,0.337,3.84222,0.00000
1088.00,3.84237,20.105606,-0.000163,20.084280,1.1728,0.338,3.84237,0.00000
1089.00,3.84374,20.105677,-0.000163,20.084324,1.1728,0.338,3.84374,0.00000
1090.00,3.84465,20.105690,-0.000163,20.084289,1.1728,0.338,3.84465,0.00000
1091.00,3.84402,20.105766,-0.000164,20.084315,1.1728,0.338,3.84402,0.00000
1092.00,3.84338,20.105747,-0.000165,20.084243,1.1728,0.338,3.84338,0.00000
1093.00,3.84387,20.105724,-0.000164,20.084227,1.1728,0.338,3.84387,0.00000
1094.00,3.84323,20.105731,-0.000164,20.084156,1.1728,0.338,3.84323,0.00000
1095.00,3.84225,20.105800,-0.000163,20.084197,1.1728,0.338,3.84225,0.00000
1096.00,3.84200,20.105762,-0.000164,20.084174,1.1728,0.338,3.84200,0.00000
1097.00,3.84230,20.105738,-0.000165,20.084102,1.1728,0.338,3.84230,0.00000
1098.00,3.84172,20.105668,-0.000164,20.083948,1.1728,0.338,3.84172,0.00000
1099.00,3.84160,20.105628,-0.000165,20.083917,1.1728,0.339,3.84160,0.00000
1100.00,3.84256,20.105615,-0.000170,20.083880,1.1728,0.339,3.84256,0.00000
1101.00,3.84316,20.105669,-0.000172,20.083888,1.1728,0.339,3.84316,0.00000
1102.00,3.84333,20.105696,-0.000170,20.083920,1.1728,0.339,3.84333,0.00000
1103.00,3.84360,20.105879,-0.000169,20.084094,1.1729,0.339,3.84360,0.00000
1104.00,3.84393,20.105881,-0.000170,20.084049,1.1729,0.339,3.84393,0.00000
1105.00,3.84331,20.105882,-0.000169,20.084038,1.1729,0.339,3.84331,0.00000
1106.00,3.84286,20.105854,-0.000166,20.083995,1.1729,0.339,3.84286,0.00000
1107.00,3.84318,20.105884,-0.000168,20.083981,1.1729,0.339,3.84318,0.00000
1108.00,3.84320,20.105999,-0.000165,20.084049,1.1729,0.339,3.84320,0.00000
1109.00,3.84340,20.106069,-0.000165,20.084083,1.1729,0.339,3.84340,0.00000
1110.00,3.84440,20.106134,-0.000164,20.084112,1.1730,0.339,3.84440,0.00000
1111.00,3.84398,20.106093,-0.000162,20.084068,1.1730,0.339,3.84398,0.00000
1112.00,3.84395,20.106215,-0.000163,20.084156,1.1730,0.339,3.84395,0.00000
1113.00,3.84343,20.106176,-0.000162,20.084159,1.1731,0.339,3.84343,0.00000
1114.00,3.84187,20.106299,-0.000160,20.084263,1.1731,0.339,3.84187,0.00000
1115.00,3.84091,20.106305,-0.000161,20.084247,1.1731,0.340,3.84091,0.00000
1116.00,3.84132,20.106423,-0.000163,20.084312,1.1731,0.340,3.84132,0.00000
1117.00,3.84125,20.106327,-0.000161,20.084243,1.1731,0.340,3.84125,0.00000
1118.00,3.84151,20.106225,-0.000161,20.084131,1.1731,0.340,3.84151,0.00000
1119.00,3.84301,20.106179,-0.000158,20.084096,1.1731,0.340,3.84301,0.00000
1120.00,3.84337,20.106286,-0.000156,20.084200,1.1731,0.340,3.84337,0.00000
1121.00,3.84416,20.106340,-0.000154,20.084181,1.1731,0.339,3.84416,0.00000
1122.00,3.84446,20.106461,-0.000153,20.084224,1.1731,0.339,3.84446,0.00000
1123.00,3.84414,20.106433,-0.000157,20.084153,1.1731,0.340,3.84414,0.00000
1124.00,3.84349,20.106476,-0.000159,20.084174,1.1731,0.340,3.84349,0.00000
1125.00,3.84267,20.106428,-0.000160,20.084085,1.1731,0.340,3.84267,0.00000
1126.00,3.84209,20.106348,-0.000157,20.084049,1.1731,0.340,3.84209,0.00000
1127.00,3.84232,20.106237,-0.000156,20.083934,1.1731,0.340,3.84232,0.00000
1128.00,3.84302,20.106318,-0.000153,20.083976,1.1731,0.340,3.84302,0.00000
1129.00,3.84316,20.106315,-0.000152,20.083953,1.1731,0.340,3.84316,0.00000
1130.00,3.84341,20.106376,-0.000157,20.083999,1.1732,0.340,3.84341,0.00000
1131.00,3.84422,20.106435,-0.000160,20.083994,1.1732,0.340,3.84422,0.00000
1132.00,3.84442,20.106456,-0.000163,20.084027,1.1732,0.341,3.84442,0.00000
1133.00,3.84381,20.106486,-0.000167,20.084050,1.1732,0.341,3.84381,0.00000
1134.00,3.84384,20.106481,-0.000169,20.083981,1.1732,0.341,3.84384,0.00000
1135.00,3.84523,20.106515,-0.000168,20.083967,1.1733,0.341,3.84523,0.00000
1136.00,3.84528,20.106545,-0.000168,20.084019,1.1733,0.341,3.84528,0.00000
1137.00,3.84513,20.106563,-0.000166,20.084000,1.1733,0.341,3.84513,0.00000
1138.00,3.84598,20.106651,-0.000166,20.084029,1.1733,0.341,3.84598,0.00000
1139.00,3.84630,20.106691,-0.000166,20.084052,1.1733,0.341,3.84630,0.00000
1140.00,3.84562,20.106655,-0.000164,20.084015,1.1733,0.341,3.84562,0.00000
1141.00,3.84545,20.106625,-0.000164,20.083973,1.1734,0.341,3.84545,0.00000
@7,2.0000,4.0, 1140.096 
1142.00,3.84577,20.106724,-0.000163,20.084067,1.1734,0.341,3.84577,0.00000
1143.00,3.84207,20.106693,-0.000161,20.084049,1.1734,0.341,3.84207,0.00000
1144.00,3.82689,20.106775,-0.000161,20.084170,1.1734,0.341,3.82689,0.00000
1145.00,3.79991,20.106836,-0.000161,20.084238,1.1733,0.341,3.79991,0.00000
1146.00,3.75989,20.106850,-0.000163,20.084224,1.1733,0.341,3.75989,0.00000
1147.00,3.71445,20.106898,-0.000167,20.084257,1.1733,0.342,3.71445,0.00000
1148.00,3.67433,20.106979,-0.000168,20.084304,1.1733,0.342,3.67433,0.00000
1149.00,3.64950,20.107000,-0.000169,20.084254,1.1733,0.342,3.64950,0.00000
1150.00,3.63975,20.107016,-0.000168,20.084198,1.1733,0.342,3.63975,0.00000
1151.00,3.64525,20.107060,-0.000170,20.084229,1.1734,0.342,3.64525,0.00000
1152.00,3.65942,20.107029,-0.000169,20.084148,1.1734,0.342,3.65942,0.00000
1153.00,3.67486,20.107045,-0.000164,20.084095,1.1734,0.342,3.67486,0.00000
1154.00,3.68986,20.106977,-0.000164,20.084047,1.1735,0.342,3.68986,0.00000
1155.00,3.70386,20.107034,-0.000162,20.084127,1.1735,0.342,3.70386,0.00000
1156.00,3.71646,20.107099,-0.000159,20.084133,1.1735,0.342,3.71646,0.00000
1157.00,3.72728,20.107172,-0.000160,20.084194,1.1736,0.342,3.72728,0.00000
1158.00,3.73530,20.107214,-0.000165,20.084228,1.1736,0.343,3.73530,0.00000
1159.00,3.74095,20.107364,-0.000164,20.084317,1.1736,0.343,3.74095,0.00000
1160.00,3.74579,20.107286,-0.000166,20.084184,1.1736,0.343,3.74579,0.00000
1161.00,3.75079,20.107351,-0.000166,20.084244,1.1736,0.343,3.75079,0.00000
1162.00,3.75530,20.107502,-0.000163,20.084339,1.1737,0.343,3.75530,0.00000
1163.00,3.76139,20.107360,-0.000162,20.084192,1.1738,0.343,3.76139,0.00000
1164.00,3.76770,20.107155,-0.000163,20.083957,1.1738,0.343,3.76770,0.00000
1165.00,3.77436,20.107231,-0.000162,20.083994,1.1739,0.343,3.77436,0.00000
1166.00,3.77909,20.107159,-0.000162,20.083880,1.1739,0.343,3.77909,0.00000
1167.00,3.78371,20.106948,-0.000164,20.083688,1.1740,0.343,3.78371,0.00000
1168.00,3.78743,20.107085,-0.000162,20.083829,1.1741,0.343,3.78743,0.00000
1169.00,3.79101,20.107249,-0.000163,20.084005,1.1742,0.343,3.79101,0.00000
1170.00,3.79365,20.107287,-0.000163,20.084026,1.1743,0.343,3.79365,0.00000
1171.00,3.79722,20.107320,-0.000162,20.084059,1.1744,0.343,3.79722,0.00000
1172.00,3.80011,20.107375,-0.000163,20.084065,1.1745,0.343,3.80011,0.00000
1173.00,3.80310,20.107282,-0.000164,20.083905,1.1746,0.343,3.80310,0.00000
1174.00,3.80539,20.107275,-0.000164,20.083813,1.1746,0.343,3.80539,0.00000
1175.00,3.80777,20.107332,-0.000164,20.083832,1.1747,0.343,3.80777,0.00000
1176.00,3.80927,20.107426,-0.000168,20.083853,1.1748,0.343,3.80927,0.00000
1177.00,3.81140,20.107522,-0.000166,20.083899,1.1750,0.343,3.81140,0.00000
1178.00,3.81305,20.107683,-0.000168,20.084079,1.1751,0.344,3.81305,0.00000
1179.00,3.81429,20.107732,-0.000163,20.084153,1.1752,0.343,3.81429,0.00000
1180.00,3.81559,20.107587,-0.000165,20.084049,1.1752,0.344,3.81559,0.00000
1181.00,3.81776,20.107616,-0.000161,20.084064,1.1753,0.344,3.81776,0.00000
1182.00,3.81859,20.107595,-0.000161,20.084054,1.1754,0.344,3.81859,0.00000
1183.00,3.81924,20.107665,-0.000159,20.084071,1.1755,0.344,3.81924,0.00000
1184.00,3.82046,20.107595,-0.000162,20.083925,1.1755,0.344,3.82046,0.00000
1185.00,3.82104,20.107625,-0.000161,20.083939,1.1756,0.344,3.82104,0.00000
1186.00,3.82148,20.107580,-0.000163,20.083859,1.1757,0.344,3.82148,0.00000
1187.00,3.82246,20.107630,-0.000165,20.083854,1.1758,0.344,3.82246,0.00000
1188.00,3.82321,20.107622,-0.000165,20.083853,1.1759,0.344,3.82321,0.00000
1189.00,3.82418,20.107812,-0.000162,20.084083,1.1760,0.344,3.82418,0.00000
1190.00,3.82477,20.107997,-0.000163,20.084264,1.1761,0.344,3.82477,0.00000
1191.00,3.82501,20.107996,-0.000162,20.084316,1.1762,0.344,3.82501,0.00000
1192.00,3.82553,20.108133,-0.000159,20.084502,1.1763,0.344,3.82553,0.00000
1193.00,3.82623,20.108078,-0.000158,20.084447,1.1764,0.344,3.82623,0.00000
1194.00,3.82648,20.107976,-0.000160,20.084323,1.1765,0.344,3.82648,0.00000
1195.00,3.82740,20.108009,-0.000159,20.084270,1.1766,0.344,3.82740,0.00000
1196.00,3.82751,20.108185,-0.000159,20.084377,1.1767,0.344,3.82751,0.00000
1197.00,3.82800,20.108073,-0.000160,20.084210,1.1768,0.344,3.82800,0.00000
1198.00,3.82859,20.108140,-0.000163,20.084229,1.1768,0.344,3.82859,0.00000
1199.00,3.82925,20.108299,-0.000161,20.084359,1.1769,0.345,3.82925,0.00000
1200.00,3.82922,20.108212,-0.000161,20.084282,1.1770,0.345,3.82922,0.00000
1201.00,3.83033,20.108158,-0.000163,20.084218,1.1770,0.345,3.83033,0.00000
1202.00,3.83066,20.108156,-0.000162,20.084211,1.1771,0.345,3.83066,0.00000
1203.00,3.83097,20.108270,-0.000158,20.084264,1.1772,0.345,3.83097,0.00000
1204.00,3.83120,20.108228,-0.000157,20.084172,1.1772,0.344,3.83120,0.00000
1205.00,3.83167,20.108272,-0.000157,20.084188,1.1773,0.344,3.83167,0.00000
1206.00,3.83229,20.108304,-0.000155,20.084180,1.1774,0.344,3.83229,0.00000
1207.00,3.83293,20.108333,-0.000158,20.084178,1.1775,0.345,3.83293,0.00000
1208.00,3.83308,20.108143,-0.000161,20.084007,1.1775,0.345,3.83308,0.00000
1209.00,3.83304,20.108186,-0.000163,20.084016,1.1777,0.345,3.83304,0.00000
1210.00,3.83286,20.108197,-0.000165,20.083988,1.1777,0.345,3.83286,0.00000
1211.00,3.83218,20.108157,-0.000164,20.083930,1.1778,0.345,3.83218,0.00000
1212.00,3.83156,20.108235,-0.000167,20.083942,1.1779,0.345,3.83156,0.00000
1213.00,3.83142,20.108525,-0.000166,20.084194,1.1780,0.345,3.83142,0.00000
1214.00,3.83325,20.108497,-0.000167,20.084175,1.1780,0.345,3.83325,0.00000
1215.00,3.83498,20.108713,-0.000169,20.084321,1.1781,0.346,3.83498,0.00000
1216.00,3.83577,20.108855,-0.000170,20.084427,1.1782,0.346,3.83577,0.00000
1217.00,3.83583,20.108784,-0.000168,20.084342,1.1783,0.346,3.83583,0.00000
1218.00,3.83633,20.108627,-0.000169,20.084138,1.1784,0.346,3.83633,0.00000
1219.00,3.83563,20.108740,-0.000169,20.084235,1.1785,0.346,3.83563,0.00000
1220.00,3.83566,20.108590,-0.000165,20.084156,1.1786,0.346,3.83566,0.00000
1221.00,3.83605,20.108534,-0.000165,20.084084,1.1787,0.346,3.83605,0.00000
1222.00,3.83684,20.108815,-0.000161,20.084353,1.1788,0.346,3.83684,0.00000
1223.00,3.83601,20.108916,-0.000158,20.084474,1.1789,0.346,3.83601,0.00000
1224.00,3.83567,20.108900,-0.000160,20.084416,1.1789,0.346,3.83567,0.00000
1225.00,3.83441,20.108995,-0.000161,20.084402,1.1790,0.346,3.83441,0.00000
1226.00,3.83425,20.108913,-0.000160,20.084351,1.1790,0.346,3.83425,0.00000
1227.00,3.83511,20.108811,-0.000162,20.084194,1.1791,0.346,3.83511,0.00000
1228.00,3.83754,20.108745,-0.000166,20.084112,1.1792,0.346,3.83754,0.00000
1229.00,3.83851,20.108689,-0.000165,20.084047,1.1793,0.346,3.83851,0.00000
1230.00,3.83947,20.108690,-0.000165,20.084073,1.1794,0.346,3.83947,0.00000
1231.00,3.84027,20.108814,-0.000166,20.084130,1.1795,0.346,3.84027,0.00000
1232.00,3.84070,20.108850,-0.000166,20.084146,1.1796,0.346,3.84070,0.00000
1233.00,3.83999,20.109061,-0.000168,20.084282,1.1797,0.347,3.83999,0.00000
1234.00,3.83983,20.109158,-0.000167,20.084330,1.1798,0.347,3.83983,0.00000
1235.00,3.84011,20.109230,-0.000167,20.084340,1.1799,0.347,3.84011,0.00000
1236.00,3.83993,20.109244,-0.000168,20.084358,1.1800,0.347,3.83993,0.00000
1237.00,3.83876,20.109102,-0.000170,20.084258,1.1801,0.347,3.83876,0.00000
1238.00,3.83838,20.108931,-0.000170,20.084127,1.1801,0.347,3.83838,0.00000
1239.00,3.83792,20.108905,-0.000168,20.084071,1.1802,0.347,3.83792,0.00000
1240.00,3.83827,20.108861,-0.000167,20.084021,1.1803,0.347,3.83827,0.00000
1241.00,3.83950,20.108703,-0.000167,20.083829,1.1803,0.347,3.83950,0.00000
1242.00,3.84064,20.108862,-0.000166,20.083941,1.1804,0.347,3.84064,0.00000
1243.00,3.84124,20.108915,-0.000164,20.083936,1.1805,0.347,3.84124,0.00000
1244.00,3.84185,20.109028,-0.000167,20.084019,1.1806,0.347,3.84185,0.00000
1245.00,3.84096,20.108963,-0.000171,20.083983,1.1806,0.347,3.84096,0.00000
1246.00,3.83964,20.109236,-0.000170,20.084209,1.1807,0.347,3.83964,0.00000
1247.00,3.83893,20.109187,-0.000167,20.084145,1.1808,0.347,3.83893,0.00000
1248.00,3.83910,20.109206,-0.000168,20.084161,1.1808,0.347,3.83910,0.00000
1249.00,3.83896,20.109144,-0.000169,20.084127,1.1809,0.348,3.83896,0.00000
1250.00,3.83878,20.109201,-0.000168,20.084171,1.1809,0.348,3.83878,0.00000
1251.00,3.83893,20.109139,-0.000169,20.084153,1.1810,0.348,3.83893,0.00000
1252.00,3.83960,20.109175,-0.000171,20.084190,1.1810,0.348,3.83960,0.00000
1253.00,3.84011,20.109142,-0.000170,20.084137,1.1811,0.348,3.84011,0.00000
1254.00,3.84059,20.109089,-0.000167,20.084007,1.1811,0.348,3.84059,0.00000
1255.00,3.84147,20.109144,-0.000164,20.084004,1.1812,0.348,3.84147,0.00000
1256.00,3.84129,20.109131,-0.000161,20.083966,1.1812,0.348,3.84129,0.00000
1257.00,3.84074,20.109130,-0.000162,20.083935,1.1813,0.348,3.84074,0.00000
1258.00,3.83982,20.109260,-0.000161,20.084050,1.1813,0.348,3.83982,0.00000
1259.00,3.83950,20.109386,-0.000161,20.084225,1.1813,0.348,3.83950,0.00000
1260.00,3.84009,20.109393,-0.000160,20.084216,1.1814,0.348,3.84009,0.00000
1261.00,3.84063,20.109361,-0.000159,20.084124,1.1814,0.348,3.84063,0.00000
1262.00,3.84169,20.109489,-0.000160,20.084222,1.1814,0.348,3.84169,0.00000
1263.00,3.84207,20.109391,-0.000163,20.084106,1.1815,0.348,3.84207,0.00000
1264.00,3.84158,20.109459,-0.000163,20.084121,1.1815,0.348,3.84158,0.00000
1265.00,3.84085,20.109471,-0.000165,20.084072,1.1815,0.348,3.84085,0.00000
1266.00,3.84014,20.109599,-0.000168,20.084133,1.1815,0.348,3.84014,0.00000
1267.00,3.83930,20.109517,-0.000167,20.084011,1.1815,0.349,3.83930,0.00000
1268.00,3.83911,20.109716,-0.000168,20.084115,1.1815,0.349,3.83911,0.00000
1269.00,3.83965,20.109672,-0.000171,20.084038,1.1815,0.349,3.83965,0.00000
1270.00,3.83926,20.109762,-0.000170,20.084104,1.1815,0.349,3.83926,0.00000
1271.00,3.83974,20.109723,-0.000170,20.084125,1.1815,0.349,3.83974,0.00000
1272.00,3.83996,20.109711,-0.000171,20.084083,1.1815,0.349,3.83996,0.00000
1273.00,3.84059,20.109740,-0.000168,20.084108,1.1815,0.349,3.84059,0.00000
1274.00,3.84102,20.109822,-0.000168,20.084181,1.1816,0.349,3.84102,0.00000
1275.00,3.84237,20.109837,-0.000170,20.084159,1.1816,0.349,3.84237,0.00000
1276.00,3.84285,20.109891,-0.000170,20.084132,1.1816,0.349,3.84285,0.00000
1277.00,3.84266,20.109995,-0.000169,20.084207,1.1816,0.350,3.84266,0.00000
1278.00,3.84262,20.109930,-0.000172,20.084154,1.1816,0.350,3.84262,0.00000
1279.00,3.84249,20.109919,-0.000171,20.084135,1.1816,0.350,3.84249,0.00000
1280.00,3.84186,20.110032,-0.000169,20.084263,1.1817,0.350,3.84186,0.00000
1281.00,3.84117,20.110099,-0.000166,20.084316,1.1817,0.350,3.84117,0.00000
1282.00,3.84172,20.110016,-0.000163,20.084243,1.1817,0.350,3.84172,0.00000
1283.00,3.84174,20.109924,-0.000162,20.084152,1.1817,0.349,3.84174,0.00000
1284.00,3.84142,20.109920,-0.000165,20.084101,1.1818,0.350,3.84142,0.00000
1285.00,3.84154,20.109809,-0.000170,20.083936,1.1818,0.350,3.84154,0.00000
1286.00,3.84228,20.109812,-0.000170,20.083879,1.1819,0.350,3.84228,0.00000
1287.00,3.84245,20.109964,-0.000173,20.083936,1.1820,0.350,3.84245,0.00000
1288.00,3.84309,20.110110,-0.000171,20.083985,1.1821,0.350,3.84309,0.00000
1289.00,3.84411,20.110129,-0.000168,20.083917,1.1822,0.350,3.84411,0.00000
1290.00,3.84460,20.110099,-0.000168,20.083882,1.1822,0.350,3.84460,0.00000
1291.00,3.84517,20.110059,-0.000170,20.083867,1.1823,0.350,3.84517,0.00000
1292.00,3.84500,20.110025,-0.000170,20.083886,1.1824,0.350,3.84500,0.00000
1293.00,3.84414,20.110004,-0.000170,20.083885,1.1825,0.350,3.84414,0.00000
1294.00,3.84375,20.110086,-0.000173,20.084029,1.1826,0.351,3.84375,0.00000
1295.00,3.84367,20.110092,-0.000172,20.084079,1.1826,0.351,3.84367,0.00000
1296.00,3.84324,20.110236,-0.000172,20.084245,1.1827,0.351,3.84324,0.00000
1297.00,3.84271,20.110319,-0.000170,20.084293,1.1828,0.351,3.84271,0.00000
1298.00,3.84337,20.110392,-0.000172,20.084392,1.1829,0.351,3.84337,0.00000
1299.00,3.84306,20.110356,-0.000169,20.084325,1.1830,0.351,3.84306,0.00000
1300.00,3.84277,20.110420,-0.000165,20.084352,1.1831,0.351,3.84277,0.00000
1301.00,3.84198,20.110384,-0.000165,20.084260,1.1832,0.351,3.84198,0.00000
1302.00,3.84271,20.110336,-0.000166,20.084187,1.1833,0.351,3.84271,0.00000
1303.00,3.84305,20.110268,-0.000164,20.084060,1.1834,0.351,3.84305,0.00000
1304.00,3.84324,20.110247,-0.000163,20.084055,1.1835,0.351,3.84324,0.00000
1305.00,3.84405,20.110304,-0.000168,20.084061,1.1836,0.351,3.84405,0.00000
1306.00,3.84496,20.110348,-0.000166,20.084091,1.1837,0.351,3.84496,0.00000
1307.00,3.84497,20.110402,-0.000166,20.084153,1.1838,0.351,3.84497,0.00000
1308.00,3.84494,20.110438,-0.000167,20.084221,1.1839,0.351,3.84494,0.00000
1309.00,3.84511,20.110597,-0.000169,20.084350,1.1840,0.352,3.84511,0.00000
1310.00,3.84471,20.110585,-0.000170,20.084328,1.1842,0.352,3.84471,0.00000
1311.00,3.84439,20.110609,-0.000173,20.084318,1.1843,0.352,3.84439,0.00000
1312.00,3.84426,20.110615,-0.000172,20.084258,1.1844,0.352,3.84426,0.00000
1313.00,3.84396,20.110617,-0.000172,20.084172,1.1845,0.352,3.84396,0.00000
1314.00,3.84470,20.110555,-0.000169,20.084028,1.1847,0.352,3.84470,0.00000
1315.00,3.84444,20.110639,-0.000166,20.084089,1.1848,0.352,3.84444,0.00000
1316.00,3.84531,20.110593,-0.000163,20.084056,1.1849,0.352,3.84531,0.00000
1317.00,3.84558,20.110655,-0.000164,20.084116,1.1850,0.352,3.84558,0.00000
1318.00,3.84546,20.110720,-0.000161,20.084162,1.1851,0.352,3.84546,0.00000
1319.00,3.84470,20.110705,-0.000166,20.084134,1.1852,0.352,3.84470,0.00000
1320.00,3.84482,20.110693,-0.000167,20.084081,1.1853,0.352,3.84482,0.00000
1321.00,3.84319,20.110749,-0.000169,20.084091,1.1854,0.353,3.84319,0.00000
@8,2.0000,4.0, 1320.108 
1322.00,3.84303,20.110756,-0.000167,20.084062,1.1855,0.353,3.84303,0.00000
1323.00,3.84085,20.110805,-0.000169,20.084106,1.1856,0.353,3.84085,0.00000
1324.00,3.82991,20.110807,-0.000166,20.084146,1.1858,0.353,3.82991,0.00000
1325.00,3.80927,20.110783,-0.000163,20.084137,1.1859,0.353,3.80927,0.00000
1326.00,3.78031,20.110760,-0.000159,20.084114,1.1860,0.353,3.78031,0.00000
1327.00,3.74385,20.110660,-0.000160,20.084033,1.1861,0.353,3.74385,0.00000
1328.00,3.71093,20.110630,-0.000157,20.083984,1.1862,0.353,3.71093,0.00000
1329.00,3.68894,20.110670,-0.000160,20.083988,1.1864,0.353,3.68894,0.00000
1330.00,3.67957,20.110762,-0.000164,20.084005,1.1865,0.353,3.67957,0.00000
1331.00,3.68228,20.110858,-0.000165,20.084004,1.1867,0.353,3.68228,0.00000
1332.00,3.69402,20.111026,-0.000163,20.084092,1.1868,0.353,3.69402,0.00000
1333.00,3.70643,20.111135,-0.000164,20.084159,1.1870,0.353,3.70643,0.00000
1334.00,3.71896,20.111207,-0.000164,20.084188,1.1872,0.353,3.71896,0.00000
1335.00,3.73079,20.111233,-0.000160,20.084251,1.1873,0.353,3.73079,0.00000
1336.00,3.74028,20.111281,-0.000160,20.084329,1.1875,0.353,3.74028,0.00000
1337.00,3.74816,20.111262,-0.000160,20.084307,1.1877,0.353,3.74816,0.00000
1338.00,3.75485,20.111307,-0.000158,20.084358,1.1878,0.353,3.75485,0.00000
1339.00,3.75988,20.111311,-0.000154,20.084365,1.1880,0.353,3.75988,0.00000
1340.00,3.76351,20.111186,-0.000155,20.084221,1.1881,0.353,3.76351,0.00000
1341.00,3.76822,20.111219,-0.000155,20.084199,1.1882,0.353,3.76822,0.00000
1342.00,3.77346,20.111239,-0.000157,20.084226,1.1884,0.353,3.77346,0.00000
1343.00,3.77834,20.111229,-0.000158,20.084168,1.1885,0.353,3.77834,0.00000
1344.00,3.78299,20.111303,-0.000161,20.084207,1.1887,0.353,3.78299,0.00000
1345.00,3.78712,20.111478,-0.000161,20.084311,1.1888,0.354,3.78712,0.00000
1346.00,3.79082,20.111351,-0.000161,20.084182,1.1890,0.354,3.79082,0.00000
1347.00,3.79415,20.111396,-0.000162,20.084160,1.1891,0.354,3.79415,0.00000
1348.00,3.79780,20.111462,-0.000163,20.084166,1.1892,0.354,3.79780,0.00000
1349.00,3.80101,20.111426,-0.000162,20.084081,1.1893,0.354,3.80101,0.00000
1350.00,3.80446,20.111475,-0.000162,20.084104,1.1894,0.354,3.80446,0.00000
1351.00,3.80656,20.111597,-0.000163,20.084174,1.1895,0.354,3.80656,0.00000
1352.00,3.80840,20.111585,-0.000159,20.084195,1.1896,0.354,3.80840,0.00000
1353.00,3.80971,20.111572,-0.000158,20.084259,1.1898,0.354,3.80971,0.00000
1354.00,3.81202,20.111464,-0.000158,20.084201,1.1899,0.354,3.81202,0.00000
1355.00,3.81377,20.111381,-0.000158,20.084136,1.1900,0.354,3.81377,0.00000
1356.00,3.81620,20.111307,-0.000160,20.084073,1.1901,0.354,3.81620,0.00000
1357.00,3.81854,20.111302,-0.000165,20.084027,1.1902,0.354,3.81854,0.00000
1358.00,3.82086,20.111279,-0.000168,20.083917,1.1903,0.355,3.82086,0.00000
1359.00,3.82140,20.111424,-0.000171,20.083943,1.1904,0.355,3.82140,0.00000
1360.00,3.82272,20.111440,-0.000169,20.083932,1.1905,0.355,3.82272,0.00000
1361.00,3.82300,20.111584,-0.000164,20.084041,1.1906,0.355,3.82300,0.00000
1362.00,3.82306,20.111655,-0.000162,20.084093,1.1907,0.355,3.82306,0.00000
1363.00,3.82372,20.111624,-0.000162,20.084036,1.1908,0.355,3.82372,0.00000
1364.00,3.82516,20.111692,-0.000162,20.084120,1.1909,0.355,3.82516,0.00000
1365.00,3.82562,20.111730,-0.000162,20.084118,1.1910,0.355,3.82562,0.00000
1366.00,3.82682,20.111755,-0.000166,20.084120,1.1911,0.355,3.82682,0.00000
1367.00,3.82761,20.111720,-0.000170,20.084056,1.1911,0.355,3.82761,0.00000
1368.00,3.82767,20.111713,-0.000173,20.084060,1.1912,0.355,3.82767,0.00000
1369.00,3.82820,20.111704,-0.000174,20.084050,1.1913,0.356,3.82820,0.00000
1370.00,3.82872,20.111725,-0.000172,20.084057,1.1914,0.355,3.82872,0.00000
1371.00,3.82925,20.111705,-0.000174,20.084079,1.1915,0.356,3.82925,0.00000
1372.00,3.82952,20.111740,-0.000176,20.084130,1.1916,0.356,3.82952,0.00000
1373.00,3.83026,20.111902,-0.000173,20.084268,1.1917,0.356,3.83026,0.00000
1374.00,3.83111,20.111895,-0.000172,20.084260,1.1917,0.356,3.83111,0.00000
1375.00,3.83184,20.111902,-0.000177,20.084270,1.1918,0.356,3.83184,0.00000
1376.00,3.83228,20.111844,-0.000176,20.084155,1.1919,0.356,3.83228,0.00000
1377.00,3.83365,20.111908,-0.000174,20.084139,1.1919,0.356,3.83365,0.00000
1378.00,3.83497,20.111822,-0.000174,20.084003,1.1920,0.356,3.83497,0.00000
1379.00,3.83543,20.111838,-0.000174,20.083979,1.1921,0.356,3.83543,0.00000
1380.00,3.83570,20.111885,-0.000175,20.084006,1.1922,0.357,3.83570,0.00000
1381.00,3.83644,20.111983,-0.000174,20.084041,1.1922,0.357,3.83644,0.00000
1382.00,3.83584,20.111919,-0.000174,20.084013,1.1923,0.357,3.83584,0.00000
1383.00,3.83505,20.111975,-0.000170,20.084060,1.1923,0.357,3.83505,0.00000
1384.00,3.83420,20.111983,-0.000170,20.084059,1.1924,0.357,3.83420,0.00000
1385.00,3.83342,20.112042,-0.000165,20.084056,1.1924,0.357,3.83342,0.00000
1386.00,3.83238,20.112034,-0.000163,20.084036,1.1925,0.356,3.83238,0.00000
1387.00,3.83270,20.112124,-0.000162,20.084057,1.1925,0.356,3.83270,0.00000
1388.00,3.83250,20.112176,-0.000163,20.084085,1.1926,0.356,3.83250,0.00000
1389.00,3.83335,20.112335,-0.000164,20.084179,1.1926,0.357,3.83335,0.00000
1390.00,3.83413,20.112311,-0.000163,20.084133,1.1926,0.357,3.83413,0.00000
1391.00,3.83499,20.112320,-0.000167,20.084118,1.1926,0.357,3.83499,0.00000
1392.00,3.83585,20.112257,-0.000166,20.084044,1.1927,0.357,3.83585,0.00000
1393.00,3.83686,20.112246,-0.000168,20.084037,1.1927,0.357,3.83686,0.00000
1394.00,3.83769,20.112174,-0.000168,20.083930,1.1927,0.357,3.83769,0.00000
1395.00,3.83782,20.112198,-0.000174,20.083932,1.1927,0.357,3.83782,0.00000
1396.00,3.83758,20.112220,-0.000172,20.083930,1.1927,0.357,3.83758,0.00000
1397.00,3.83721,20.112321,-0.000175,20.084033,1.1927,0.357,3.83721,0.00000
1398.00,3.83659,20.112301,-0.000174,20.084000,1.1927,0.358,3.83659,0.00000
1399.00,3.83592,20.112336,-0.000170,20.084050,1.1928,0.357,3.83592,0.00000
1400.00,3.83659,20.112402,-0.000169,20.084118,1.1928,0.357,3.83659,0.00000
1401.00,3.83794,20.112396,-0.000171,20.084089,1.1927,0.358,3.83794,0.00000
1402.00,3.83887,20.112370,-0.000168,20.084038,1.1927,0.358,3.83887,0.00000
1403.00,3.83946,20.112444,-0.000166,20.084078,1.1927,0.358,3.83946,0.00000
1404.00,3.84003,20.112478,-0.000169,20.084081,1.1927,0.358,3.84003,0.00000
1405.00,3.84019,20.112475,-0.000169,20.084085,1.1927,0.358,3.84019,0.00000
1406.00,3.83966,20.112445,-0.000169,20.084090,1.1927,0.358,3.83966,0.00000
1407.00,3.83847,20.112494,-0.000170,20.084117,1.1927,0.358,3.83847,0.00000
1408.00,3.83878,20.112577,-0.000170,20.084223,1.1927,0.358,3.83878,0.00000
1409.00,3.83915,20.112485,-0.000170,20.084130,1.1927,0.358,3.83915,0.00000
1410.00,3.83912,20.112465,-0.000169,20.084066,1.1927,0.358,3.83912,0.00000
1411.00,3.83959,20.112539,-0.000169,20.084126,1.1927,0.358,3.83959,0.00000
1412.00,3.84112,20.112601,-0.000166,20.084171,1.1927,0.358,3.84112,0.00000
1413.00,3.84188,20.112488,-0.000166,20.083995,1.1927,0.358,3.84188,0.00000
1414.00,3.84152,20.112538,-0.000168,20.084040,1.1928,0.358,3.84152,0.00000
1415.00,3.84171,20.112568,-0.000168,20.084056,1.1928,0.358,3.84171,0.00000
1416.00,3.84160,20.112601,-0.000168,20.084077,1.1928,0.358,3.84160,0.00000
1417.00,3.84080,20.112553,-0.000171,20.083985,1.1928,0.359,3.84080,0.00000
1418.00,3.83997,20.112694,-0.000170,20.084077,1.1929,0.359,3.83997,0.00000
1419.00,3.84002,20.112755,-0.000170,20.084088,1.1929,0.359,3.84002,0.00000
1420.00,3.84033,20.112809,-0.000175,20.084087,1.1929,0.359,3.84033,0.00000
1421.00,3.83967,20.112896,-0.000171,20.084102,1.1930,0.359,3.83967,0.00000
1422.00,3.83978,20.112954,-0.000169,20.084144,1.1931,0.359,3.83978,0.00000
1423.00,3.84093,20.112954,-0.000173,20.084120,1.1931,0.359,3.84093,0.00000
1424.00,3.84181,20.112937,-0.000169,20.084090,1.1932,0.359,3.84181,0.00000
1425.00,3.84258,20.113017,-0.000163,20.084170,1.1933,0.359,3.84258,0.00000
1426.00,3.84430,20.112986,-0.000167,20.084131,1.1934,0.359,3.84430,0.00000
1427.00,3.84453,20.113083,-0.000167,20.084175,1.1934,0.359,3.84453,0.00000
1428.00,3.84362,20.112995,-0.000165,20.084091,1.1935,0.359,3.84362,0.00000
1429.00,3.84316,20.113097,-0.000167,20.084144,1.1936,0.359,3.84316,0.00000
1430.00,3.84282,20.113108,-0.000168,20.084112,1.1937,0.360,3.84282,0.00000
1431.00,3.84242,20.113182,-0.000167,20.084162,1.1938,0.360,3.84242,0.00000
1432.00,3.84237,20.113111,-0.000167,20.084096,1.1938,0.360,3.84237,0.00000
1433.00,3.84230,20.113171,-0.000166,20.084128,1.1939,0.360,3.84230,0.00000
1434.00,3.84222,20.113122,-0.000167,20.084043,1.1940,0.360,3.84222,0.00000
1435.00,3.84152,20.113098,-0.000169,20.083992,1.1941,0.360,3.84152,0.00000
1436.00,3.84147,20.113078,-0.000168,20.083942,1.1942,0.360,3.84147,0.00000
1437.00,3.84191,20.113109,-0.000172,20.083974,1.1942,0.360,3.84191,0.00000
1438.00,3.84279,20.113142,-0.000173,20.083932,1.1943,0.360,3.84279,0.00000
1439.00,3.84349,20.113106,-0.000172,20.083939,1.1944,0.360,3.84349,0.00000
1440.00,3.84353,20.113094,-0.000171,20.083929,1.1944,0.360,3.84353,0.00000
1441.00,3.84273,20.113114,-0.000171,20.083904,1.1945,0.360,3.84273,0.00000
1442.00,3.84276,20.113114,-0.000167,20.083878,1.1945,0.360,3.84276,0.00000
1443.00,3.84181,20.113251,-0.000165,20.083996,1.1946,0.360,3.84181,0.00000
1444.00,3.84024,20.113416,-0.000164,20.084093,1.1947,0.360,3.84024,0.00000
1445.00,3.84034,20.113476,-0.000163,20.084111,1.1948,0.360,3.84034,0.00000
1446.00,3.84179,20.113462,-0.000160,20.084115,1.1948,0.360,3.84179,0.00000
1447.00,3.84235,20.113542,-0.000158,20.084161,1.1949,0.360,3.84235,0.00000
1448.00,3.84320,20.113484,-0.000157,20.084126,1.1949,0.360,3.84320,0.00000
1449.00,3.84469,20.113494,-0.000156,20.084119,1.1949,0.360,3.84469,0.00000
1450.00,3.84562,20.113525,-0.000157,20.084087,1.1950,0.360,3.84562,0.00000
1451.00,3.84489,20.113597,-0.000159,20.084105,1.1951,0.360,3.84489,0.00000
1452.00,3.84471,20.113668,-0.000162,20.084134,1.1951,0.360,3.84471,0.00000
1453.00,3.84377,20.113740,-0.000165,20.084151,1.1952,0.361,3.84377,0.00000
1454.00,3.84347,20.113698,-0.000166,20.084087,1.1952,0.361,3.84347,0.00000
1455.00,3.84276,20.113692,-0.000167,20.084093,1.1953,0.361,3.84276,0.00000
1456.00,3.84230,20.113752,-0.000168,20.084148,1.1954,0.361,3.84230,0.00000
1457.00,3.84156,20.113681,-0.000168,20.084082,1.1955,0.361,3.84156,0.00000
1458.00,3.84269,20.113612,-0.000169,20.084015,1.1955,0.361,3.84269,0.00000
1459.00,3.84229,20.113690,-0.000171,20.084067,1.1956,0.361,3.84229,0.00000
1460.00,3.84314,20.113709,-0.000171,20.084031,1.1957,0.361,3.84314,0.00000
1461.00,3.84422,20.113684,-0.000173,20.083976,1.1957,0.362,3.84422,0.00000
1462.00,3.84546,20.113724,-0.000172,20.083979,1.1958,0.362,3.84546,0.00000
1463.00,3.84562,20.113759,-0.000172,20.083953,1.1958,0.362,3.84562,0.00000
1464.00,3.84663,20.113787,-0.000170,20.083944,1.1959,0.362,3.84663,0.00000
1465.00,3.84666,20.113869,-0.000169,20.083987,1.1959,0.362,3.84666,0.00000
1466.00,3.84636,20.113895,-0.000165,20.083955,1.1960,0.361,3.84636,0.00000
1467.00,3.84599,20.113964,-0.000163,20.083988,1.1961,0.361,3.84599,0.00000
1468.00,3.84553,20.114044,-0.000164,20.084103,1.1962,0.361,3.84553,0.00000
1469.00,3.84502,20.114053,-0.000163,20.084120,1.1962,0.362,3.84502,0.00000
1470.00,3.84471,20.114052,-0.000165,20.084162,1.1962,0.362,3.84471,0.00000
1471.00,3.84418,20.114060,-0.000165,20.084175,1.1963,0.362,3.84418,0.00000
1472.00,3.84398,20.114060,-0.000165,20.084154,1.1963,0.362,3.84398,0.00000
1473.00,3.84435,20.114099,-0.000168,20.084126,1.1963,0.362,3.84435,0.00000
1474.00,3.84459,20.114090,-0.000168,20.084052,1.1963,0.362,3.84459,0.00000
1475.00,3.84578,20.114102,-0.000165,20.083989,1.1963,0.362,3.84578,0.00000
1476.00,3.84720,20.114120,-0.000166,20.083968,1.1963,0.362,3.84720,0.00000
1477.00,3.84753,20.114136,-0.000165,20.083947,1.1963,0.362,3.84753,0.00000
1478.00,3.84735,20.114109,-0.000161,20.083922,1.1963,0.362,3.84735,0.00000
1479.00,3.84777,20.114121,-0.000162,20.083925,1.1963,0.362,3.84777,0.00000
1480.00,3.84728,20.114077,-0.000166,20.083890,1.1963,0.362,3.84728,0.00000
1481.00,3.84770,20.114065,-0.000166,20.083877,1.1963,0.363,3.84770,0.00000
1482.00,3.84805,20.114109,-0.000168,20.083843,1.1963,0.363,3.84805,0.00000
1483.00,3.84864,20.114077,-0.000168,20.083783,1.1963,0.363,3.84864,0.00000
1484.00,3.84886,20.114064,-0.000165,20.083772,1.1963,0.363,3.84886,0.00000
1485.00,3.84814,20.114183,-0.000157,20.083847,1.1963,0.362,3.84814,0.00000
1486.00,3.84675,20.114308,-0.000156,20.083905,1.1963,0.362,3.84675,0.00000
1487.00,3.84656,20.114360,-0.000158,20.083960,1.1963,0.362,3.84656,0.00000
1488.00,3.84660,20.114441,-0.000162,20.084012,1.1963,0.363,3.84660,0.00000
1489.00,3.84613,20.114531,-0.000167,20.084072,1.1962,0.363,3.84613,0.00000
1490.00,3.84654,20.114553,-0.000175,20.084055,1.1962,0.363,3.84654,0.00000
1491.00,3.84782,20.114543,-0.000176,20.084059,1.1962,0.364,3.84782,0.00000
1492.00,3.84881,20.114549,-0.000178,20.084037,1.1962,0.364,3.84881,0.00000
1493.00,3.84902,20.114546,-0.000178,20.083992,1.1962,0.364,3.84902,0.00000
1494.00,3.84938,20.114543,-0.000178,20.083921,1.1962,0.364,3.84938,0.00000
1495.00,3.85000,20.114485,-0.000176,20.083855,1.1962,0.364,3.85000,0.00000
1496.00,3.85020,20.114541,-0.000174,20.083857,1.1962,0.364,3.85020,0.00000
1497.00,3.84973,20.114555,-0.000172,20.083854,1.1962,0.364,3.84973,0.00000
1498.00,3.85056,20.114590,-0.000167,20.083851,1.1961,0.364,3.85056,0.00000
1499.00,3.85167,20.114539,-0.000166,20.083803,1.1961,0.364,3.85167,0.00000
1500.00,3.85124,20.114533,-0.000166,20.083789,1.1961,0.364,3.85124,0.00000
1501.00,3.85086,20.114524,-0.000169,20.083805,1.1961,0.364,3.85086,0.00000
@9,2.0000,4.0, 1500.053 
1502.00,3.85050,20.114417,-0.000171,20.083742,1.1960,0.364,3.85050,0.00000
1503.00,3.84895,20.114479,-0.000171,20.083776,1.1960,0.364,3.84895,0.00000
1504.00,3.84042,20.114593,-0.000171,20.083843,1.1960,0.365,3.84042,0.00000
1505.00,3.82457,20.114709,-0.000168,20.083980,1.1960,0.365,3.82457,0.00000
1506.00,3.80081,20.114658,-0.000167,20.083962,1.1960,0.365,3.80081,0.00000
1507.00,3.77263,20.114755,-0.000165,20.084002,1.1960,0.365,3.77263,0.00000
1508.00,3.74560,20.114682,-0.000167,20.083942,1.1960,0.365,3.74560,0.00000
1509.00,3.72815,20.114652,-0.000169,20.083913,1.1960,0.365,3.72815,0.00000
1510.00,3.72261,20.114617,-0.000172,20.083818,1.1959,0.365,3.72261,0.00000
1511.00,3.72685,20.114734,-0.000172,20.083850,1.1959,0.365,3.72685,0.00000
1512.00,3.73728,20.114728,-0.000173,20.083820,1.1959,0.365,3.73728,0.00000
1513.00,3.74899,20.114755,-0.000169,20.083815,1.1958,0.365,3.74899,0.00000
1514.00,3.76006,20.114755,-0.000162,20.083825,1.1958,0.365,3.76006,0.00000
1515.00,3.76913,20.114836,-0.000161,20.083873,1.1958,0.365,3.76913,0.00000
1516.00,3.77665,20.114796,-0.000161,20.083822,1.1958,0.365,3.77665,0.00000
1517.00,3.78353,20.114861,-0.000161,20.083834,1.1958,0.365,3.78353,0.00000
1518.00,3.78868,20.114913,-0.000167,20.083842,1.1958,0.365,3.78868,0.00000
1519.00,3.79214,20.114989,-0.000168,20.083849,1.1958,0.365,3.79214,0.00000
1520.00,3.79420,20.114985,-0.000167,20.083863,1.1958,0.366,3.79420,0.00000
1521.00,3.79727,20.115010,-0.000164,20.083807,1.1958,0.365,3.79727,0.00000
1522.00,3.80063,20.115038,-0.000165,20.083822,1.1957,0.366,3.80063,0.00000
1523.00,3.80386,20.115047,-0.000160,20.083852,1.1957,0.365,3.80386,0.00000
1524.00,3.80793,20.115100,-0.000162,20.083876,1.1957,0.366,3.80793,0.00000
1525.00,3.81208,20.115132,-0.000163,20.083843,1.1957,0.366,3.81208,0.00000
1526.00,3.81403,20.115170,-0.000164,20.083932,1.1956,0.366,3.81403,0.00000
1527.00,3.81524,20.115202,-0.000159,20.083919,1.1956,0.366,3.81524,0.00000
1528.00,3.81791,20.115237,-0.000162,20.083943,1.1956,0.366,3.81791,0.00000
1529.00,3.81904,20.115216,-0.000163,20.083924,1.1957,0.366,3.81904,0.00000
1530.00,3.82024,20.115226,-0.000163,20.083941,1.1957,0.366,3.82024,0.00000
1531.00,3.82258,20.115217,-0.000164,20.083929,1.1957,0.366,3.82258,0.00000
1532.00,3.82576,20.115216,-0.000164,20.083941,1.1958,0.366,3.82576,0.00000
1533.00,3.82722,20.115171,-0.000163,20.083889,1.1958,0.366,3.82722,0.00000
1534.00,3.82960,20.115204,-0.000164,20.083934,1.1959,0.366,3.82960,0.00000
1535.00,3.83152,20.115265,-0.000165,20.083911,1.1959,0.366,3.83152,0.00000
1536.00,3.83253,20.115294,-0.000161,20.083850,1.1959,0.366,3.83253,0.00000
1537.00,3.83331,20.115407,-0.000162,20.083939,1.1960,0.366,3.83331,0.00000
1538.00,3.83401,20.115501,-0.000165,20.083997,1.1961,0.366,3.83401,0.00000
1539.00,3.83449,20.115518,-0.000165,20.083961,1.1961,0.366,3.83449,0.00000
1540.00,3.83565,20.115389,-0.000166,20.083875,1.1961,0.366,3.83565,0.00000
1541.00,3.83706,20.115399,-0.000169,20.083870,1.1962,0.367,3.83706,0.00000
1542.00,3.83772,20.115320,-0.000172,20.083772,1.1962,0.367,3.83772,0.00000
1543.00,3.83856,20.115301,-0.000171,20.083682,1.1962,0.367,3.83856,0.00000
1544.00,3.83830,20.115276,-0.000172,20.083648,1.1963,0.367,3.83830,0.00000
1545.00,3.83856,20.115367,-0.000170,20.083734,1.1963,0.367,3.83856,0.00000
1546.00,3.83950,20.115354,-0.000168,20.083746,1.1963,0.367,3.83950,0.00000
1547.00,3.83961,20.115310,-0.000165,20.083713,1.1964,0.367,3.83961,0.00000
1548.00,3.83961,20.115342,-0.000166,20.083775,1.1964,0.367,3.83961,0.00000
1549.00,3.84080,20.115380,-0.000166,20.083816,1.1965,0.367,3.84080,0.00000
1550.00,3.84146,20.115375,-0.000168,20.083782,1.1965,0.367,3.84146,0.00000
1551.00,3.84082,20.115465,-0.000167,20.083817,1.1966,0.367,3.84082,0.00000
1552.00,3.84026,20.115556,-0.000168,20.083899,1.1966,0.367,3.84026,0.00000
1553.00,3.84032,20.115533,-0.000165,20.083857,1.1967,0.367,3.84032,0.00000
1554.00,3.84055,20.115592,-0.000162,20.083859,1.1967,0.367,3.84055,0.00000
1555.00,3.84003,20.115686,-0.000157,20.083930,1.1968,0.367,3.84003,0.00000
1556.00,3.84085,20.115687,-0.000157,20.083918,1.1968,0.367,3.84085,0.00000
1557.00,3.84178,20.115738,-0.000155,20.083910,1.1969,0.367,3.84178,0.00000
1558.00,3.84246,20.115756,-0.000157,20.083898,1.1969,0.367,3.84246,0.00000
1559.00,3.84295,20.115779,-0.000160,20.083915,1.1969,0.367,3.84295,0.00000
1560.00,3.84334,20.115794,-0.000162,20.083907,1.1970,0.368,3.84334,0.00000
1561.00,3.84197,20.115844,-0.000165,20.083941,1.1970,0.368,3.84197,0.00000
1562.00,3.84118,20.115895,-0.000167,20.083977,1.1971,0.368,3.84118,0.00000
1563.00,3.84129,20.116025,-0.000161,20.084047,1.1972,0.368,3.84129,0.00000
1564.00,3.84088,20.116097,-0.000160,20.084085,1.1972,0.368,3.84088,0.00000
1565.00,3.84120,20.116115,-0.000165,20.084062,1.1973,0.368,3.84120,0.00000
1566.00,3.84301,20.116078,-0.000162,20.084037,1.1973,0.368,3.84301,0.00000
1567.00,3.84441,20.116065,-0.000161,20.084031,1.1974,0.368,3.84441,0.00000
1568.00,3.84438,20.116044,-0.000162,20.084017,1.1974,0.368,3.84438,0.00000
1569.00,3.84451,20.115943,-0.000161,20.083945,1.1975,0.368,3.84451,0.00000
1570.00,3.84372,20.115928,-0.000155,20.083903,1.1976,0.368,3.84372,0.00000
1571.00,3.84306,20.115955,-0.000157,20.083886,1.1977,0.368,3.84306,0.00000
1572.00,3.84330,20.115912,-0.000158,20.083820,1.1977,0.368,3.84330,0.00000
1573.00,3.84329,20.115894,-0.000156,20.083750,1.1978,0.368,3.84329,0.00000
1574.00,3.84330,20.115984,-0.000157,20.083777,1.1979,0.368,3.84330,0.00000
1575.00,3.84412,20.116023,-0.000161,20.083881,1.1980,0.368,3.84412,0.00000
1576.00,3.84496,20.116057,-0.000160,20.083910,1.1981,0.368,3.84496,0.00000
1577.00,3.84468,20.116086,-0.000164,20.083921,1.1981,0.368,3.84468,0.00000
1578.00,3.84457,20.116125,-0.000167,20.084015,1.1982,0.369,3.84457,0.00000
1579.00,3.84491,20.116097,-0.000165,20.084024,1.1983,0.369,3.84491,0.00000
1580.00,3.84541,20.116124,-0.000161,20.083952,1.1984,0.368,3.84541,0.00000
1581.00,3.84545,20.116148,-0.000163,20.083927,1.1984,0.369,3.84545,0.00000
1582.00,3.84607,20.116225,-0.000160,20.083955,1.1985,0.368,3.84607,0.00000
1583.00,3.84693,20.116265,-0.000161,20.083950,1.1986,0.369,3.84693,0.00000
1584.00,3.84675,20.116261,-0.000166,20.083894,1.1987,0.369,3.84675,0.00000
1585.00,3.84620,20.116243,-0.000167,20.083845,1.1988,0.369,3.84620,0.00000
1586.00,3.84623,20.116262,-0.000168,20.083821,1.1989,0.369,3.84623,0.00000
1587.00,3.84617,20.116263,-0.000169,20.083805,1.1990,0.369,3.84617,0.00000
1588.00,3.84606,20.116277,-0.000171,20.083784,1.1991,0.369,3.84606,0.00000
1589.00,3.84564,20.116353,-0.000168,20.083828,1.1992,0.369,3.84564,0.00000
1590.00,3.84537,20.116345,-0.000169,20.083813,1.1993,0.369,3.84537,0.00000
1591.00,3.84507,20.116391,-0.000169,20.083854,1.1993,0.369,3.84507,0.00000
1592.00,3.84479,20.116452,-0.000169,20.083889,1.1994,0.369,3.84479,0.00000
1593.00,3.84459,20.116475,-0.000168,20.083893,1.1995,0.369,3.84459,0.00000
1594.00,3.84534,20.116484,-0.000167,20.083891,1.1996,0.369,3.84534,0.00000
1595.00,3.84698,20.116516,-0.000168,20.083913,1.1997,0.369,3.84698,0.00000
1596.00,3.84748,20.116495,-0.000166,20.083874,1.1998,0.369,3.84748,0.00000
1597.00,3.84725,20.116440,-0.000165,20.083837,1.2000,0.370,3.84725,0.00000
1598.00,3.84794,20.116520,-0.000162,20.083888,1.2001,0.369,3.84794,0.00000
1599.00,3.84809,20.116634,-0.000159,20.083914,1.2002,0.369,3.84809,0.00000
1600.00,3.84680,20.116748,-0.000159,20.083973,1.2003,0.369,3.84680,0.00000
1601.00,3.84693,20.116816,-0.000158,20.084022,1.2004,0.369,3.84693,0.00000
1602.00,3.84681,20.116841,-0.000159,20.083996,1.2005,0.369,3.84681,0.00000
1603.00,3.84704,20.116841,-0.000161,20.083953,1.2006,0.370,3.84704,0.00000
1604.00,3.84756,20.116758,-0.000164,20.083858,1.2006,0.370,3.84756,0.00000
1605.00,3.84852,20.116677,-0.000163,20.083759,1.2007,0.370,3.84852,0.00000
1606.00,3.84912,20.116643,-0.000164,20.083689,1.2008,0.370,3.84912,0.00000
1607.00,3.85002,20.116718,-0.000165,20.083729,1.2009,0.370,3.85002,0.00000
1608.00,3.84994,20.116778,-0.000164,20.083772,1.2010,0.370,3.84994,0.00000
1609.00,3.84966,20.116818,-0.000164,20.083815,1.2011,0.370,3.84966,0.00000
1610.00,3.84950,20.116870,-0.000166,20.083857,1.2012,0.370,3.84950,0.00000
1611.00,3.84878,20.116902,-0.000168,20.083890,1.2012,0.370,3.84878,0.00000
1612.00,3.84897,20.116891,-0.000169,20.083843,1.2013,0.370,3.84897,0.00000
1613.00,3.84878,20.116832,-0.000170,20.083761,1.2013,0.371,3.84878,0.00000
1614.00,3.84896,20.116923,-0.000170,20.083785,1.2014,0.371,3.84896,0.00000
1615.00,3.84892,20.116938,-0.000170,20.083751,1.2015,0.371,3.84892,0.00000
1616.00,3.84960,20.116913,-0.000169,20.083687,1.2015,0.371,3.84960,0.00000
1617.00,3.84930,20.116936,-0.000168,20.083653,1.2016,0.371,3.84930,0.00000
1618.00,3.84950,20.116969,-0.000168,20.083635,1.2016,0.371,3.84950,0.00000
1619.00,3.84923,20.117000,-0.000170,20.083647,1.2017,0.371,3.84923,0.00000
1620.00,3.84875,20.117097,-0.000169,20.083712,1.2017,0.371,3.84875,0.00000
1621.00,3.84788,20.117235,-0.000169,20.083811,1.2018,0.371,3.84788,0.00000
1622.00,3.84841,20.117279,-0.000168,20.083851,1.2018,0.371,3.84841,0.00000
1623.00,3.84848,20.117321,-0.000167,20.083879,1.2019,0.371,3.84848,0.00000
1624.00,3.84867,20.117275,-0.000169,20.083806,1.2019,0.371,3.84867,0.00000
1625.00,3.84975,20.117237,-0.000167,20.083754,1.2020,0.371,3.84975,0.00000
1626.00,3.85143,20.117241,-0.000165,20.083741,1.2020,0.371,3.85143,0.00000
1627.00,3.85239,20.117252,-0.000168,20.083718,1.2021,0.371,3.85239,0.00000
1628.00,3.85228,20.117347,-0.000171,20.083754,1.2021,0.371,3.85228,0.00000
1629.00,3.85176,20.117349,-0.000168,20.083765,1.2021,0.371,3.85176,0.00000
1630.00,3.85147,20.117436,-0.000171,20.083804,1.2021,0.371,3.85147,0.00000
1631.00,3.85012,20.117531,-0.000175,20.083836,1.2022,0.372,3.85012,0.00000
1632.00,3.84884,20.117591,-0.000173,20.083872,1.2021,0.372,3.84884,0.00000
1633.00,3.84905,20.117559,-0.000169,20.083851,1.2021,0.372,3.84905,0.00000
1634.00,3.84963,20.117611,-0.000170,20.083884,1.2021,0.372,3.84963,0.00000
1635.00,3.84923,20.117570,-0.000168,20.083834,1.2021,0.372,3.84923,0.00000
1636.00,3.84939,20.117589,-0.000166,20.083848,1.2020,0.372,3.84939,0.00000
1637.00,3.84969,20.117634,-0.000165,20.083863,1.2020,0.372,3.84969,0.00000
1638.00,3.85007,20.117653,-0.000168,20.083841,1.2020,0.372,3.85007,0.00000
1639.00,3.85047,20.117693,-0.000170,20.083794,1.2019,0.372,3.85047,0.00000
1640.00,3.85159,20.117785,-0.000171,20.083875,1.2019,0.372,3.85159,0.00000
1641.00,3.85143,20.117742,-0.000169,20.083852,1.2018,0.372,3.85143,0.00000
1642.00,3.85131,20.117653,-0.000170,20.083759,1.2017,0.373,3.85131,0.00000
1643.00,3.85149,20.117626,-0.000167,20.083698,1.2017,0.372,3.85149,0.00000
1644.00,3.85126,20.117704,-0.000161,20.083837,1.2016,0.372,3.85126,0.00000
1645.00,3.85101,20.117734,-0.000162,20.083854,1.2016,0.372,3.85101,0.00000
1646.00,3.85110,20.117699,-0.000166,20.083781,1.2015,0.372,3.85110,0.00000
1647.00,3.85106,20.117814,-0.000167,20.083932,1.2015,0.373,3.85106,0.00000
1648.00,3.85038,20.117837,-0.000168,20.083992,1.2014,0.373,3.85038,0.00000
1649.00,3.85116,20.117761,-0.000168,20.083911,1.2014,0.373,3.85116,0.00000
1650.00,3.85034,20.117711,-0.000167,20.083867,1.2013,0.373,3.85034,0.00000
1651.00,3.85008,20.117763,-0.000165,20.083900,1.2013,0.373,3.85008,0.00000
1652.00,3.85034,20.117725,-0.000163,20.083844,1.2012,0.373,3.85034,0.00000
1653.00,3.85114,20.117784,-0.000168,20.083879,1.2012,0.373,3.85114,0.00000
1654.00,3.85071,20.117801,-0.000169,20.083850,1.2012,0.373,3.85071,0.00000
1655.00,3.85226,20.117864,-0.000169,20.083866,1.2011,0.373,3.85226,0.00000
1656.00,3.85280,20.117921,-0.000168,20.083889,1.2011,0.373,3.85280,0.00000
1657.00,3.85282,20.117902,-0.000169,20.083832,1.2010,0.373,3.85282,0.00000
1658.00,3.85222,20.117857,-0.000164,20.083781,1.2010,0.373,3.85222,0.00000
1659.00,3.85181,20.117912,-0.000168,20.083794,1.2009,0.373,3.85181,0.00000
1660.00,3.85069,20.117907,-0.000171,20.083789,1.2009,0.374,3.85069,0.00000
1661.00,3.85114,20.117899,-0.000167,20.083799,1.2009,0.374,3.85114,0.00000
1662.00,3.85156,20.117915,-0.000166,20.083799,1.2008,0.373,3.85156,0.00000
1663.00,3.85217,20.117951,-0.000167,20.083790,1.2008,0.374,3.85217,0.00000
1664.00,3.85287,20.117979,-0.000162,20.083823,1.2008,0.373,3.85287,0.00000
1665.00,3.85331,20.118022,-0.000160,20.083871,1.2008,0.373,3.85331,0.00000
1666.00,3.85291,20.118068,-0.000164,20.083887,1.2008,0.374,3.85291,0.00000
1667.00,3.85278,20.118151,-0.000166,20.083901,1.2009,0.374,3.85278,0.00000
1668.00,3.85229,20.118217,-0.000166,20.083936,1.2009,0.374,3.85229,0.00000
1669.00,3.85268,20.118230,-0.000169,20.083939,1.2009,0.374,3.85268,0.00000
1670.00,3.85244,20.118229,-0.000168,20.083894,1.2008,0.374,3.85244,0.00000
1671.00,3.85339,20.118214,-0.000166,20.083889,1.2009,0.374,3.85339,0.00000
1672.00,3.85277,20.118265,-0.000163,20.083957,1.2009,0.374,3.85277,0.00000
1673.00,3.85299,20.118214,-0.000162,20.083919,1.2010,0.374,3.85299,0.00000
1674.00,3.85277,20.118198,-0.000164,20.083898,1.2010,0.374,3.85277,0.00000
1675.00,3.85336,20.118195,-0.000166,20.083912,1.2010,0.374,3.85336,0.00000
1676.00,3.85329,20.118269,-0.000171,20.083941,1.2010,0.374,3.85329,0.00000
1677.00,3.85420,20.118220,-0.000176,20.083877,1.2010,0.374,3.85420,0.00000
1678.00,3.85440,20.118284,-0.000179,20.083904,1.2010,0.375,3.85440,0.00000
1679.00,3.85475,20.118379,-0.000178,20.083914,1.2011,0.375,3.85475,0.00000
1680.00,3.85409,20.118401,-0.000178,20.083900,1.2011,0.375,3.85409,0.00000
1681.00,3.85415,20.118376,-0.000177,20.083819,1.2011,0.375,3.85415,0.00000
@10,2.0000,4.0, 1680.016 
1682.00,3.85434,20.118440,-0.000178,20.083855,1.2012,0.375,3.85434,0.00000
1683.00,3.85355,20.118459,-0.000174,20.083928,1.2012,0.375,3.85355,0.00000
1684.00,3.84673,20.118465,-0.000174,20.083952,1.2012,0.375,3.84673,0.00000
1685.00,3.83462,20.118473,-0.000170,20.083918,1.2013,0.375,3.83462,0.00000
1686.00,3.81558,20.118498,-0.000168,20.083966,1.2013,0.375,3.81558,0.00000
1687.00,3.79310,20.118534,-0.000166,20.083959,1.2014,0.375,3.79310,0.00000
1688.00,3.77250,20.118629,-0.000166,20.083957,1.2014,0.375,3.77250,0.00000
1689.00,3.76086,20.118641,-0.000167,20.083928,1.2015,0.375,3.76086,0.00000
1690.00,3.75687,20.118726,-0.000169,20.084002,1.2016,0.375,3.75687,0.00000
1691.00,3.76110,20.118760,-0.000168,20.084017,1.2016,0.376,3.76110,0.00000
1692.00,3.77125,20.118712,-0.000164,20.084023,1.2017,0.375,3.77125,0.00000
1693.00,3.78204,20.118680,-0.000163,20.084016,1.2018,0.375,3.78204,0.00000
1694.00,3.78985,20.118648,-0.000161,20.084037,1.2019,0.375,3.78985,0.00000
1695.00,3.79835,20.118607,-0.000159,20.083989,1.2019,0.375,3.79835,0.00000
1696.00,3.80463,20.118631,-0.000158,20.083977,1.2020,0.375,3.80463,0.00000
1697.00,3.80898,20.118727,-0.000161,20.084022,1.2021,0.375,3.80898,0.00000
1698.00,3.81278,20.118796,-0.000160,20.084043,1.2021,0.375,3.81278,0.00000
1699.00,3.81558,20.118902,-0.000160,20.084073,1.2022,0.375,3.81558,0.00000
1700.00,3.81704,20.118940,-0.000161,20.084070,1.2022,0.376,3.81704,0.00000
1701.00,3.81880,20.118947,-0.000164,20.084083,1.2023,0.376,3.81880,0.00000
1702.00,3.82097,20.118929,-0.000164,20.084099,1.2023,0.376,3.82097,0.00000
1703.00,3.82352,20.118852,-0.000164,20.084054,1.2024,0.376,3.82352,0.00000
1704.00,3.82540,20.118838,-0.000162,20.084046,1.2024,0.376,3.82540,0.00000
1705.00,3.82775,20.118914,-0.000161,20.084121,1.2025,0.376,3.82775,0.00000
1706.00,3.83001,20.118869,-0.000161,20.084101,1.2025,0.376,3.83001,0.00000
1707.00,3.83170,20.118803,-0.000160,20.084030,1.2026,0.376,3.83170,0.00000
1708.00,3.83248,20.118809,-0.000163,20.084026,1.2027,0.376,3.83248,0.00000
1709.00,3.83465,20.118862,-0.000164,20.084037,1.2027,0.376,3.83465,0.00000
1710.00,3.83581,20.118706,-0.000165,20.083905,1.2028,0.376,3.83581,0.00000
1711.00,3.83694,20.118757,-0.000162,20.083887,1.2028,0.376,3.83694,0.00000
1712.00,3.83759,20.118865,-0.000159,20.083906,1.2029,0.376,3.83759,0.00000
1713.00,3.83824,20.118976,-0.000157,20.083930,1.2030,0.376,3.83824,0.00000
1714.00,3.83869,20.118953,-0.000158,20.083908,1.2030,0.376,3.83869,0.00000
1715.00,3.83972,20.119106,-0.000157,20.083996,1.2031,0.376,3.83972,0.00000
1716.00,3.84033,20.119128,-0.000157,20.083989,1.2032,0.376,3.84033,0.00000
1717.00,3.84149,20.119148,-0.000163,20.083992,1.2033,0.376,3.84149,0.00000
1718.00,3.84216,20.119067,-0.000166,20.083894,1.2033,0.376,3.84216,0.00000
1719.00,3.84258,20.119085,-0.000168,20.083863,1.2033,0.376,3.84258,0.00000
1720.00,3.84284,20.119021,-0.000172,20.083734,1.2034,0.376,3.84284,0.00000
1721.00,3.84345,20.119055,-0.000171,20.083750,1.2034,0.377,3.84345,0.00000
1722.00,3.84432,20.119026,-0.000172,20.083758,1.2034,0.377,3.84432,0.00000
1723.00,3.84469,20.119151,-0.000171,20.083859,1.2034,0.377,3.84469,0.00000
1724.00,3.84582,20.119178,-0.000170,20.083902,1.2034,0.377,3.84582,0.00000
1725.00,3.84668,20.119263,-0.000170,20.084037,1.2034,0.377,3.84668,0.00000
1726.00,3.84677,20.119298,-0.000175,20.084055,1.2034,0.377,3.84677,0.00000
1727.00,3.84716,20.119341,-0.000174,20.084004,1.2035,0.377,3.84716,0.00000
1728.00,3.84813,20.119389,-0.000175,20.084046,1.2035,0.377,3.84813,0.00000
1729.00,3.84817,20.119355,-0.000175,20.083966,1.2035,0.377,3.84817,0.00000
1730.00,3.84772,20.119442,-0.000174,20.083980,1.2035,0.378,3.84772,0.00000
1731.00,3.84816,20.119414,-0.000172,20.083942,1.2035,0.377,3.84816,0.00000
1732.00,3.84795,20.119444,-0.000171,20.083950,1.2035,0.378,3.84795,0.00000
1733.00,3.84756,20.119463,-0.000171,20.083947,1.2035,0.378,3.84756,0.00000
1734.00,3.84875,20.119638,-0.000169,20.084072,1.2035,0.378,3.84875,0.00000
1735.00,3.84900,20.119682,-0.000167,20.084066,1.2035,0.378,3.84900,0.00000
1736.00,3.84874,20.119735,-0.000163,20.084033,1.2034,0.377,3.84874,0.00000
1737.00,3.84812,20.119795,-0.000164,20.084073,1.2034,0.377,3.84812,0.00000
1738.00,3.84796,20.119722,-0.000162,20.083973,1.2034,0.377,3.84796,0.00000
1739.00,3.84750,20.119608,-0.000164,20.083862,1.2034,0.377,3.84750,0.00000
1740.00,3.84806,20.119581,-0.000166,20.083843,1.2034,0.378,3.84806,0.00000
1741.00,3.84886,20.119624,-0.000167,20.083906,1.2033,0.378,3.84886,0.00000
1742.00,3.84999,20.119652,-0.000165,20.083882,1.2033,0.378,3.84999,0.00000
1743.00,3.85056,20.119735,-0.000169,20.083921,1.2033,0.378,3.85056,0.00000
1744.00,3.85093,20.119790,-0.000172,20.083890,1.2032,0.378,3.85093,0.00000
1745.00,3.85061,20.119802,-0.000171,20.083863,1.2032,0.378,3.85061,0.00000
1746.00,3.85022,20.119848,-0.000173,20.083852,1.2032,0.378,3.85022,0.00000
1747.00,3.84947,20.119818,-0.000175,20.083851,1.2032,0.378,3.84947,0.00000
1748.00,3.84909,20.119795,-0.000173,20.083864,1.2032,0.379,3.84909,0.00000
1749.00,3.84848,20.119829,-0.000168,20.083914,1.2031,0.378,3.84848,0.00000
1750.00,3.84856,20.119852,-0.000171,20.083900,1.2030,0.379,3.84856,0.00000
1751.00,3.84840,20.119861,-0.000170,20.083902,1.2030,0.379,3.84840,0.00000
1752.00,3.84885,20.119892,-0.000168,20.083855,1.2029,0.379,3.84885,0.00000
1753.00,3.84935,20.119963,-0.000166,20.083846,1.2028,0.378,3.84935,0.00000
1754.00,3.84955,20.119950,-0.000165,20.083850,1.2027,0.378,3.84955,0.00000
1755.00,3.85004,20.120054,-0.000164,20.083960,1.2027,0.378,3.85004,0.00000
1756.00,3.85070,20.120063,-0.000164,20.083974,1.2026,0.378,3.85070,0.00000
1757.00,3.85067,20.120137,-0.000162,20.084033,1.2025,0.378,3.85067,0.00000
1758.00,3.85131,20.120192,-0.000165,20.084099,1.2025,0.379,3.85131,0.00000
1759.00,3.85162,20.120263,-0.000169,20.084136,1.2024,0.379,3.85162,0.00000
1760.00,3.85157,20.120296,-0.000163,20.084108,1.2023,0.379,3.85157,0.00000
1761.00,3.85142,20.120336,-0.000161,20.084083,1.2023,0.379,3.85142,0.00000
1762.00,3.85158,20.120331,-0.000166,20.084086,1.2022,0.379,3.85158,0.00000
1763.00,3.85172,20.120322,-0.000166,20.084034,1.2021,0.379,3.85172,0.00000
1764.00,3.85213,20.120289,-0.000167,20.083970,1.2021,0.379,3.85213,0.00000
1765.00,3.85174,20.120180,-0.000171,20.083911,1.2021,0.379,3.85174,0.00000
1766.00,3.85197,20.120185,-0.000171,20.083908,1.2020,0.379,3.85197,0.00000
1767.00,3.85213,20.120162,-0.000166,20.083893,1.2020,0.379,3.85213,0.00000
1768.00,3.85131,20.120218,-0.000168,20.083919,1.2020,0.379,3.85131,0.00000
1769.00,3.85061,20.120243,-0.000164,20.083957,1.2020,0.379,3.85061,0.00000
1770.00,3.85064,20.120257,-0.000164,20.083913,1.2020,0.379,3.85064,0.00000
1771.00,3.85131,20.120251,-0.000163,20.083924,1.2020,0.379,3.85131,0.00000
1772.00,3.85186,20.120361,-0.000166,20.084010,1.2019,0.379,3.85186,0.00000
1773.00,3.85208,20.120288,-0.000163,20.083936,1.2019,0.379,3.85208,0.00000
1774.00,3.85215,20.120361,-0.000164,20.083935,1.2019,0.379,3.85215,0.00000
1775.00,3.85186,20.120425,-0.000167,20.083970,1.2018,0.380,3.85186,0.00000
1776.00,3.85099,20.120455,-0.000171,20.083947,1.2018,0.380,3.85099,0.00000
1777.00,3.85062,20.120374,-0.000172,20.083822,1.2017,0.380,3.85062,0.00000
1778.00,3.85080,20.120398,-0.000175,20.083841,1.2017,0.380,3.85080,0.00000
1779.00,3.85185,20.120420,-0.000177,20.083838,1.2017,0.380,3.85185,0.00000
1780.00,3.85382,20.120442,-0.000172,20.083871,1.2017,0.380,3.85382,0.00000
1781.00,3.85498,20.120421,-0.000169,20.083857,1.2017,0.380,3.85498,0.00000
1782.00,3.85483,20.120457,-0.000166,20.083898,1.2017,0.380,3.85483,0.00000
1783.00,3.85474,20.120519,-0.000163,20.083918,1.2017,0.380,3.85474,0.00000
1784.00,3.85376,20.120413,-0.000162,20.083840,1.2017,0.380,3.85376,0.00000
1785.00,3.85214,20.120430,-0.000164,20.083833,1.2017,0.380,3.85214,0.00000
1786.00,3.85154,20.120428,-0.000167,20.083814,1.2016,0.381,3.85154,0.00000
1787.00,3.85168,20.120465,-0.000169,20.083810,1.2016,0.381,3.85168,0.00000
1788.00,3.85237,20.120537,-0.000169,20.083826,1.2016,0.381,3.85237,0.00000
1789.00,3.85300,20.120696,-0.000166,20.083929,1.2016,0.381,3.85300,0.00000
1790.00,3.85342,20.120743,-0.000164,20.083904,1.2016,0.381,3.85342,0.00000
1791.00,3.85359,20.120802,-0.000162,20.083886,1.2017,0.381,3.85359,0.00000
1792.00,3.85382,20.120821,-0.000161,20.083864,1.2017,0.381,3.85382,0.00000
1793.00,3.85347,20.120770,-0.000160,20.083770,1.2017,0.381,3.85347,0.00000
1794.00,3.85326,20.120824,-0.000162,20.083763,1.2017,0.381,3.85326,0.00000
1795.00,3.85370,20.120860,-0.000164,20.083789,1.2018,0.381,3.85370,0.00000
1796.00,3.85301,20.120972,-0.000162,20.083865,1.2018,0.381,3.85301,0.00000
1797.00,3.85279,20.121073,-0.000164,20.083963,1.2018,0.381,3.85279,0.00000
1798.00,3.85305,20.121113,-0.000166,20.084020,1.2019,0.381,3.85305,0.00000
1799.00,3.85344,20.121129,-0.000162,20.084037,1.2019,0.381,3.85344,0.00000
1800.00,3.85313,20.121164,-0.000162,20.084065,1.2020,0.381,3.85313,0.00000
1801.00,3.85344,20.121107,-0.000161,20.084028,1.2020,0.381,3.85344,0.00000
1802.00,3.85362,20.121078,-0.000156,20.083950,1.2021,0.381,3.85362,0.00000
1803.00,3.85361,20.121026,-0.000156,20.083890,1.2021,0.381,3.85361,0.00000
1804.00,3.85297,20.120991,-0.000158,20.083874,1.2021,0.381,3.85297,0.00000
1805.00,3.85278,20.120991,-0.000158,20.083846,1.2022,0.381,3.85278,0.00000
1806.00,3.85309,20.121044,-0.000157,20.083877,1.2023,0.381,3.85309,0.00000
1807.00,3.85293,20.121056,-0.000160,20.083870,1.2023,0.382,3.85293,0.00000
1808.00,3.85258,20.121128,-0.000158,20.083910,1.2024,0.382,3.85258,0.00000
1809.00,3.85237,20.121155,-0.000156,20.083880,1.2024,0.382,3.85237,0.00000
1810.00,3.85291,20.121140,-0.000156,20.083862,1.2025,0.382,3.85291,0.00000
1811.00,3.85250,20.121185,-0.000157,20.083854,1.2025,0.382,3.85250,0.00000
1812.00,3.85275,20.121218,-0.000158,20.083855,1.2026,0.382,3.85275,0.00000
1813.00,3.85273,20.121220,-0.000158,20.083802,1.2027,0.382,3.85273,0.00000
1814.00,3.85352,20.121146,-0.000161,20.083712,1.2027,0.382,3.85352,0.00000
1815.00,3.85435,20.121154,-0.000162,20.083691,1.2028,0.382,3.85435,0.00000
1816.00,3.85517,20.121227,-0.000160,20.083748,1.2029,0.382,3.85517,0.00000
1817.00,3.85567,20.121236,-0.000161,20.083799,1.2029,0.382,3.85567,0.00000
1818.00,3.85623,20.121268,-0.000161,20.083899,1.2030,0.382,3.85623,0.00000
1819.00,3.85604,20.121339,-0.000157,20.083969,1.2030,0.382,3.85604,0.00000
1820.00,3.85562,20.121355,-0.000154,20.083987,1.2031,0.382,3.85562,0.00000
1821.00,3.85523,20.121287,-0.000154,20.083936,1.2031,0.382,3.85523,0.00000
1822.00,3.85514,20.121370,-0.000153,20.083944,1.2032,0.382,3.85514,0.00000
1823.00,3.85467,20.121434,-0.000154,20.083951,1.2033,0.382,3.85467,0.00000
1824.00,3.85512,20.121433,-0.000155,20.083937,1.2033,0.382,3.85512,0.00000
1825.00,3.85489,20.121474,-0.000159,20.083903,1.2033,0.382,3.85489,0.00000
1826.00,3.85473,20.121486,-0.000163,20.083898,1.2033,0.383,3.85473,0.00000
1827.00,3.85460,20.121473,-0.000163,20.083872,1.2034,0.383,3.85460,0.00000
1828.00,3.85523,20.121464,-0.000164,20.083814,1.2034,0.383,3.85523,0.00000
1829.00,3.85489,20.121520,-0.000166,20.083812,1.2034,0.383,3.85489,0.00000
1830.00,3.85504,20.121515,-0.000167,20.083824,1.2035,0.383,3.85504,0.00000
1831.00,3.85655,20.121551,-0.000164,20.083790,1.2035,0.383,3.85655,0.00000
1832.00,3.85748,20.121539,-0.000166,20.083750,1.2035,0.383,3.85748,0.00000
1833.00,3.85747,20.121558,-0.000166,20.083705,1.2035,0.383,3.85747,0.00000
1834.00,3.85740,20.121579,-0.000169,20.083723,1.2035,0.383,3.85740,0.00000
1835.00,3.85666,20.121682,-0.000169,20.083805,1.2035,0.383,3.85666,0.00000
1836.00,3.85532,20.121732,-0.000170,20.083815,1.2035,0.384,3.85532,0.00000
1837.00,3.85508,20.121762,-0.000169,20.083841,1.2035,0.384,3.85508,0.00000
1838.00,3.85606,20.121758,-0.000166,20.083890,1.2036,0.383,3.85606,0.00000
1839.00,3.85662,20.121783,-0.000163,20.083905,1.2036,0.383,3.85662,0.00000
1840.00,3.85838,20.121744,-0.000167,20.083845,1.2036,0.384,3.85838,0.00000
1841.00,3.85956,20.121715,-0.000171,20.083842,1.2036,0.384,3.85956,0.00000
1842.00,3.85831,20.121783,-0.000169,20.083881,1.2036,0.384,3.85831,0.00000
1843.00,3.85698,20.121834,-0.000169,20.083882,1.2037,0.384,3.85698,0.00000
1844.00,3.85711,20.121888,-0.000169,20.083851,1.2037,0.384,3.85711,0.00000
1845.00,3.85655,20.121940,-0.000166,20.083837,1.2037,0.384,3.85655,0.00000
1846.00,3.85650,20.122002,-0.000165,20.083844,1.2036,0.384,3.85650,0.00000
1847.00,3.85698,20.122005,-0.000165,20.083761,1.2036,0.384,3.85698,0.00000
1848.00,3.85787,20.122062,-0.000170,20.083793,1.2036,0.384,3.85787,0.00000
1849.00,3.85824,20.122076,-0.000174,20.083845,1.2035,0.384,3.85824,0.00000
1850.00,3.85838,20.122139,-0.000174,20.083890,1.2035,0.385,3.85838,0.00000
1851.00,3.85909,20.122121,-0.000171,20.083861,1.2035,0.384,3.85909,0.00000
1852.00,3.85951,20.122080,-0.000170,20.083855,1.2035,0.385,3.85951,0.00000
1853.00,3.85914,20.122075,-0.000172,20.083777,1.2035,0.385,3.85914,0.00000
1854.00,3.85843,20.122135,-0.000170,20.083755,1.2035,0.385,3.85843,0.00000
1855.00,3.85824,20.122097,-0.000169,20.083684,1.2035,0.385,3.85824,0.00000
1856.00,3.85816,20.122114,-0.000170,20.083685,1.2034,0.385,3.85816,0.00000
1857.00,3.85808,20.122192,-0.000171,20.083723,1.2034,0.385,3.85808,0.00000
1858.00,3.85813,20.122213,-0.000167,20.083752,1.2033,0.385,3.85813,0.00000
1859.00,3.85822,20.122194,-0.000169,20.083754,1.2032,0.385,3.85822,0.00000
1860.00,3.85828,20.122203,-0.000169,20.083744,1.2032,0.385,3.85828,0.00000
1861.00,3.85757,20.122283,-0.000170,20.083789,1.2031,0.385,3.85757,0.00000
@11,2.0000,4.0, 1860.106 
1862.00,3.85875,20.122290,-0.000170,20.083811,1.2031,0.385,3.85875,0.00000
1863.00,3.85940,20.122279,-0.000169,20.083796,1.2030,0.385,3.85940,0.00000
1864.00,3.85600,20.122375,-0.000168,20.083840,1.2030,0.385,3.85600,0.00000
1865.00,3.84710,20.122414,-0.000169,20.083866,1.2029,0.385,3.84710,0.00000
1866.00,3.83240,20.122405,-0.000168,20.083878,1.2029,0.385,3.83240,0.00000
1867.00,3.81301,20.122476,-0.000170,20.083892,1.2028,0.385,3.81301,0.00000
1868.00,3.79452,20.122547,-0.000174,20.083929,1.2028,0.386,3.79452,0.00000
1869.00,3.78318,20.122488,-0.000174,20.083865,1.2027,0.386,3.78318,0.00000
1870.00,3.77942,20.122514,-0.000173,20.083876,1.2027,0.386,3.77942,0.00000
1871.00,3.78383,20.122578,-0.000174,20.083859,1.2027,0.386,3.78383,0.00000
1872.00,3.79295,20.122589,-0.000173,20.083842,1.2026,0.386,3.79295,0.00000
1873.00,3.80376,20.122588,-0.000168,20.083848,1.2026,0.386,3.80376,0.00000
1874.00,3.81335,20.122653,-0.000170,20.083919,1.2026,0.386,3.81335,0.00000
1875.00,3.82151,20.122710,-0.000171,20.083973,1.2025,0.386,3.82151,0.00000
1876.00,3.82698,20.122753,-0.000171,20.084002,1.2025,0.386,3.82698,0.00000
1877.00,3.83164,20.122641,-0.000169,20.083890,1.2024,0.386,3.83164,0.00000
1878.00,3.83418,20.122577,-0.000169,20.083799,1.2024,0.386,3.83418,0.00000
1879.00,3.83522,20.122509,-0.000165,20.083719,1.2024,0.386,3.83522,0.00000
1880.00,3.83593,20.122490,-0.000162,20.083665,1.2023,0.386,3.83593,0.00000
1881.00,3.83791,20.122510,-0.000163,20.083698,1.2023,0.386,3.83791,0.00000
1882.00,3.83970,20.122594,-0.000164,20.083784,1.2023,0.386,3.83970,0.00000
1883.00,3.84116,20.122754,-0.000165,20.083937,1.2023,0.386,3.84116,0.00000
1884.00,3.84287,20.122810,-0.000166,20.083972,1.2023,0.386,3.84287,0.00000
1885.00,3.84326,20.122815,-0.000171,20.083996,1.2023,0.387,3.84326,0.00000
1886.00,3.84257,20.122793,-0.000173,20.083946,1.2023,0.387,3.84257,0.00000
1887.00,3.84239,20.122877,-0.000171,20.084017,1.2023,0.387,3.84239,0.00000
1888.00,3.84370,20.122863,-0.000172,20.083978,1.2022,0.387,3.84370,0.00000
1889.00,3.84450,20.122886,-0.000173,20.083984,1.2022,0.387,3.84450,0.00000
1890.00,3.84649,20.122873,-0.000170,20.083997,1.2021,0.387,3.84649,0.00000
1891.00,3.84860,20.122870,-0.000165,20.084015,1.2021,0.387,3.84860,0.00000
1892.00,3.85004,20.122879,-0.000166,20.083985,1.2021,0.387,3.85004,0.00000
1893.00,3.85051,20.122823,-0.000162,20.083963,1.2020,0.387,3.85051,0.00000
1894.00,3.85142,20.122864,-0.000161,20.083989,1.2020,0.387,3.85142,0.00000
1895.00,3.85137,20.122858,-0.000158,20.083929,1.2020,0.386,3.85137,0.00000
1896.00,3.85157,20.122851,-0.000158,20.083895,1.2019,0.386,3.85157,0.00000
1897.00,3.85257,20.122813,-0.000158,20.083839,1.2019,0.386,3.85257,0.00000
1898.00,3.85264,20.122839,-0.000160,20.083794,1.2019,0.387,3.85264,0.00000
1899.00,3.85347,20.122795,-0.000156,20.083702,1.2018,0.386,3.85347,0.00000
1900.00,3.85443,20.122885,-0.000155,20.083738,1.2018,0.386,3.85443,0.00000
1901.00,3.85473,20.122890,-0.000154,20.083719,1.2017,0.386,3.85473,0.00000
1902.00,3.85387,20.122908,-0.000154,20.083685,1.2017,0.386,3.85387,0.00000
1903.00,3.85397,20.122917,-0.000153,20.083656,1.2016,0.386,3.85397,0.00000
1904.00,3.85322,20.122952,-0.000154,20.083677,1.2016,0.386,3.85322,0.00000
1905.00,3.85288,20.122991,-0.000159,20.083657,1.2016,0.387,3.85288,0.00000
1906.00,3.85341,20.123116,-0.000165,20.083777,1.2016,0.387,3.85341,0.00000
1907.00,3.85463,20.123077,-0.000168,20.083729,1.2016,0.387,3.85463,0.00000
1908.00,3.85565,20.123168,-0.000169,20.083803,1.2015,0.387,3.85565,0.00000
1909.00,3.85701,20.123189,-0.000176,20.083819,1.2015,0.388,3.85701,0.00000
1910.00,3.85802,20.123261,-0.000176,20.083903,1.2014,0.388,3.85802,0.00000
1911.00,3.85778,20.123237,-0.000172,20.083816,1.2014,0.388,3.85778,0.00000
1912.00,3.85786,20.123345,-0.000170,20.083885,1.2013,0.388,3.85786,0.00000
1913.00,3.85743,20.123366,-0.000172,20.083886,1.2013,0.388,3.85743,0.00000
1914.00,3.85708,20.123388,-0.000170,20.083880,1.2013,0.388,3.85708,0.00000
1915.00,3.85671,20.123352,-0.000169,20.083823,1.2013,0.388,3.85671,0.00000
1916.00,3.85677,20.123381,-0.000170,20.083820,1.2012,0.388,3.85677,0.00000
1917.00,3.85688,20.123464,-0.000169,20.083890,1.2013,0.388,3.85688,0.00000
1918.00,3.85703,20.123434,-0.000169,20.083880,1.2013,0.388,3.85703,0.00000
1919.00,3.85651,20.123389,-0.000168,20.083820,1.2013,0.388,3.85651,0.00000
1920.00,3.85623,20.123451,-0.000169,20.083876,1.2012,0.388,3.85623,0.00000
1921.00,3.85694,20.123476,-0.000170,20.083925,1.2012,0.388,3.85694,0.00000
1922.00,3.85781,20.123404,-0.000168,20.083872,1.2012,0.388,3.85781,0.00000
1923.00,3.85872,20.123490,-0.000164,20.083909,1.2011,0.388,3.85872,0.00000
1924.00,3.85921,20.123601,-0.000165,20.083971,1.2011,0.389,3.85921,0.00000
1925.00,3.85916,20.123570,-0.000162,20.083933,1.2011,0.388,3.85916,0.00000
1926.00,3.85793,20.123516,-0.000162,20.083791,1.2011,0.388,3.85793,0.00000
1927.00,3.85683,20.123483,-0.000162,20.083707,1.2011,0.389,3.85683,0.00000
1928.00,3.85606,20.123462,-0.000164,20.083689,1.2011,0.389,3.85606,0.00000
1929.00,3.85565,20.123540,-0.000160,20.083732,1.2011,0.388,3.85565,0.00000
1930.00,3.85574,20.123586,-0.000160,20.083757,1.2011,0.388,3.85574,0.00000
1931.00,3.85684,20.123715,-0.000159,20.083907,1.2011,0.389,3.85684,0.00000
1932.00,3.85693,20.123836,-0.000160,20.084028,1.2010,0.389,3.85693,0.00000
1933.00,3.85648,20.123850,-0.000159,20.083982,1.2010,0.389,3.85648,0.00000
1934.00,3.85652,20.123808,-0.000165,20.083958,1.2010,0.389,3.85652,0.00000
1935.00,3.85615,20.123751,-0.000165,20.083877,1.2009,0.389,3.85615,0.00000
1936.00,3.85504,20.123732,-0.000166,20.083821,1.2008,0.389,3.85504,0.00000
1937.00,3.85485,20.123774,-0.000166,20.083779,1.2008,0.389,3.85485,0.00000
1938.00,3.85557,20.123851,-0.000167,20.083848,1.2007,0.389,3.85557,0.00000
1939.00,3.85603,20.123888,-0.000165,20.083910,1.2007,0.389,3.85603,0.00000
1940.00,3.85679,20.123958,-0.000168,20.083928,1.2007,0.389,3.85679,0.00000
1941.00,3.85714,20.123971,-0.000167,20.083944,1.2006,0.389,3.85714,0.00000
1942.00,3.85818,20.123912,-0.000166,20.083926,1.2006,0.389,3.85818,0.00000
1943.00,3.85921,20.123890,-0.000164,20.083894,1.2005,0.389,3.85921,0.00000
1944.00,3.85958,20.123890,-0.000163,20.083820,1.2005,0.389,3.85958,0.00000
1945.00,3.85985,20.123859,-0.000159,20.083771,1.2005,0.389,3.85985,0.00000
1946.00,3.86066,20.123807,-0.000159,20.083687,1.2004,0.389,3.86066,0.00000
1947.00,3.85962,20.123928,-0.000159,20.083824,1.2004,0.389,3.85962,0.00000
1948.00,3.85870,20.123950,-0.000156,20.083838,1.2004,0.389,3.85870,0.00000
1949.00,3.85761,20.123986,-0.000158,20.083845,1.2004,0.389,3.85761,0.00000
1950.00,3.85677,20.124119,-0.000161,20.083981,1.2003,0.389,3.85677,0.00000
1951.00,3.85630,20.124126,-0.000164,20.084018,1.2003,0.390,3.85630,0.00000
1952.00,3.85709,20.124055,-0.000164,20.083852,1.2002,0.390,3.85709,0.00000
1953.00,3.85693,20.124071,-0.000167,20.083794,1.2001,0.390,3.85693,0.00000
1954.00,3.85683,20.124070,-0.000168,20.083795,1.2001,0.390,3.85683,0.00000
1955.00,3.85754,20.124064,-0.000165,20.083787,1.2000,0.390,3.85754,0.00000
1956.00,3.85752,20.124113,-0.000161,20.083827,1.1999,0.390,3.85752,0.00000
1957.00,3.85744,20.124182,-0.000162,20.083919,1.1999,0.390,3.85744,0.00000
1958.00,3.85746,20.124231,-0.000159,20.083980,1.1998,0.390,3.85746,0.00000
1959.00,3.85708,20.124241,-0.000158,20.083941,1.1997,0.390,3.85708,0.00000
1960.00,3.85680,20.124202,-0.000155,20.083829,1.1996,0.390,3.85680,0.00000
1961.00,3.85672,20.124216,-0.000155,20.083798,1.1995,0.390,3.85672,0.00000
1962.00,3.85602,20.124227,-0.000152,20.083775,1.1994,0.390,3.85602,0.00000
1963.00,3.85550,20.124225,-0.000150,20.083759,1.1993,0.390,3.85550,0.00000
1964.00,3.85634,20.124267,-0.000150,20.083772,1.1993,0.390,3.85634,0.00000
1965.00,3.85674,20.124309,-0.000157,20.083824,1.1992,0.390,3.85674,0.00000
1966.00,3.85729,20.124407,-0.000158,20.083873,1.1991,0.390,3.85729,0.00000
1967.00,3.85741,20.124421,-0.000165,20.083899,1.1991,0.390,3.85741,0.00000
1968.00,3.85743,20.124487,-0.000167,20.083961,1.1990,0.391,3.85743,0.00000
1969.00,3.85740,20.124480,-0.000167,20.083964,1.1990,0.391,3.85740,0.00000
1970.00,3.85746,20.124434,-0.000163,20.083888,1.1989,0.390,3.85746,0.00000
1971.00,3.85792,20.124346,-0.000162,20.083821,1.1988,0.390,3.85792,0.00000
1972.00,3.85830,20.124349,-0.000160,20.083781,1.1987,0.390,3.85830,0.00000
1973.00,3.85891,20.124310,-0.000161,20.083653,1.1986,0.390,3.85891,0.00000
1974.00,3.85900,20.124409,-0.000160,20.083721,1.1985,0.390,3.85900,0.00000
1975.00,3.85879,20.124531,-0.000160,20.083800,1.1984,0.390,3.85879,0.00000
1976.00,3.85889,20.124701,-0.000162,20.083885,1.1984,0.390,3.85889,0.00000
1977.00,3.85900,20.124819,-0.000159,20.084021,1.1983,0.390,3.85900,0.00000
1978.00,3.85895,20.124829,-0.000159,20.084051,1.1982,0.390,3.85895,0.00000
1979.00,3.85897,20.124785,-0.000159,20.084014,1.1981,0.390,3.85897,0.00000
1980.00,3.85941,20.124789,-0.000163,20.083998,1.1981,0.391,3.85941,0.00000
1981.00,3.85833,20.124750,-0.000164,20.083935,1.1980,0.391,3.85833,0.00000
1982.00,3.85792,20.124632,-0.000165,20.083765,1.1979,0.391,3.85792,0.00000
1983.00,3.85743,20.124694,-0.000169,20.083789,1.1979,0.391,3.85743,0.00000
1984.00,3.85731,20.124734,-0.000170,20.083787,1.1978,0.391,3.85731,0.00000
1985.00,3.85669,20.124698,-0.000168,20.083740,1.1977,0.391,3.85669,0.00000
1986.00,3.85716,20.124738,-0.000168,20.083760,1.1977,0.391,3.85716,0.00000
1987.00,3.85848,20.124918,-0.000171,20.083927,1.1976,0.392,3.85848,0.00000
1988.00,3.85961,20.124946,-0.000173,20.083971,1.1976,0.392,3.85961,0.00000
1989.00,3.85966,20.124798,-0.000174,20.083789,1.1975,0.392,3.85966,0.00000
1990.00,3.85986,20.124739,-0.000173,20.083739,1.1975,0.392,3.85986,0.00000
1991.00,3.86020,20.124784,-0.000170,20.083771,1.1974,0.392,3.86020,0.00000
1992.00,3.85945,20.124763,-0.000168,20.083695,1.1974,0.392,3.85945,0.00000
1993.00,3.85834,20.124828,-0.000165,20.083679,1.1974,0.392,3.85834,0.00000
1994.00,3.85811,20.125050,-0.000164,20.083845,1.1974,0.392,3.85811,0.00000
1995.00,3.85829,20.125210,-0.000167,20.083940,1.1973,0.392,3.85829,0.00000
1996.00,3.85765,20.125171,-0.000170,20.083904,1.1973,0.392,3.85765,0.00000
1997.00,3.85763,20.125150,-0.000169,20.083873,1.1972,0.392,3.85763,0.00000
1998.00,3.85887,20.124980,-0.000168,20.083718,1.1972,0.392,3.85887,0.00000
1999.00,3.85979,20.124969,-0.000171,20.083703,1.1971,0.393,3.85979,0.00000
2000.00,3.85979,20.125017,-0.000171,20.083713,1.1971,0.393,3.85979,0.00000
2001.00,3.85983,20.125044,-0.000171,20.083731,1.1970,0.393,3.85983,0.00000
2002.00,3.85968,20.125195,-0.000172,20.083808,1.1970,0.393,3.85968,0.00000
2003.00,3.85945,20.125269,-0.000176,20.083889,1.1970,0.393,3.85945,0.00000
2004.00,3.85881,20.125295,-0.000172,20.083922,1.1970,0.393,3.85881,0.00000
2005.00,3.85901,20.125346,-0.000168,20.083971,1.1970,0.393,3.85901,0.00000
2006.00,3.85999,20.125406,-0.000166,20.084037,1.1970,0.393,3.85999,0.00000
2007.00,3.86008,20.125281,-0.000161,20.083961,1.1970,0.393,3.86008,0.00000
2008.00,3.85971,20.125370,-0.000156,20.084027,1.1970,0.393,3.85971,0.00000
2009.00,3.85969,20.125461,-0.000157,20.084087,1.1970,0.393,3.85969,0.00000
2010.00,3.85902,20.125453,-0.000159,20.084094,1.1970,0.393,3.85902,0.00000
2011.00,3.85772,20.125414,-0.000159,20.084011,1.1970,0.393,3.85772,0.00000
2012.00,3.85737,20.125455,-0.000162,20.084036,1.1970,0.393,3.85737,0.00000
2013.00,3.85785,20.125433,-0.000162,20.083975,1.1969,0.393,3.85785,0.00000
2014.00,3.85818,20.125489,-0.000160,20.084031,1.1969,0.393,3.85818,0.00000
2015.00,3.85860,20.125535,-0.000158,20.084052,1.1969,0.393,3.85860,0.00000
2016.00,3.85903,20.125484,-0.000158,20.083985,1.1969,0.393,3.85903,0.00000
2017.00,3.85909,20.125454,-0.000161,20.083919,1.1968,0.393,3.85909,0.00000
2018.00,3.85892,20.125605,-0.000162,20.084038,1.1968,0.393,3.85892,0.00000
2019.00,3.85879,20.125581,-0.000165,20.083979,1.1968,0.393,3.85879,0.00000
2020.00,3.85862,20.125575,-0.000169,20.083933,1.1968,0.394,3.85862,0.00000
2021.00,3.85928,20.125692,-0.000169,20.084051,1.1968,0.394,3.85928,0.00000
2022.00,3.85991,20.125814,-0.000164,20.084170,1.1968,0.394,3.85991,0.00000
2023.00,3.85964,20.125886,-0.000161,20.084197,1.1968,0.394,3.85964,0.00000
2024.00,3.85940,20.125761,-0.000159,20.084036,1.1968,0.394,3.85940,0.00000
2025.00,3.85912,20.125726,-0.000155,20.083993,1.1968,0.393,3.85912,0.00000
2026.00,3.85948,20.125781,-0.000157,20.083975,1.1968,0.394,3.85948,0.00000
2027.00,3.85930,20.125885,-0.000160,20.084022,1.1969,0.394,3.85930,0.00000
2028.00,3.85920,20.125820,-0.000164,20.083932,1.1969,0.394,3.85920,0.00000
2029.00,3.85948,20.125955,-0.000164,20.084056,1.1969,0.394,3.85948,0.00000
2030.00,3.85937,20.126080,-0.000164,20.084128,1.1969,0.394,3.85937,0.00000
2031.00,3.85839,20.126026,-0.000164,20.084051,1.1969,0.394,3.85839,0.00000
2032.00,3.85772,20.125860,-0.000164,20.083892,1.1969,0.394,3.85772,0.00000
2033.00,3.85781,20.125880,-0.000161,20.083943,1.1969,0.394,3.85781,0.00000
2034.00,3.85872,20.125938,-0.000160,20.083978,1.1969,0.394,3.85872,0.00000
2035.00,3.85936,20.125827,-0.000163,20.083870,1.1969,0.394,3.85936,0.00000
2036.00,3.85974,20.125854,-0.000162,20.083881,1.1969,0.394,3.85974,0.00000
2037.00,3.85957,20.125926,-0.000164,20.083952,1.1969,0.394,3.85957,0.00000
2038.00,3.85975,20.125906,-0.000166,20.083886,1.1969,0.395,3.85975,0.00000
2039.00,3.85941,20.125889,-0.000168,20.083829,1.1969,0.395,3.85941,0.00000
2040.00,3.85972,20.125935,-0.000171,20.083828,1.1969,0.395,3.85972,0.00000
2041.00,3.85983,20.126115,-0.000170,20.083930,1.1969,0.395,3.85983,0.00000
@12,2.0000,4.0, 2040.065 
2042.00,3.86075,20.126200,-0.000171,20.083907,1.1969,0.395,3.86075,0.00000
2043.00,3.86056,20.126243,-0.000168,20.083927,1.1969,0.395,3.86056,0.00000
2044.00,3.85843,20.126345,-0.000168,20.083989,1.1969,0.395,3.85843,0.00000
2045.00,3.85167,20.126424,-0.000166,20.084055,1.1970,0.395,3.85167,0.00000
2046.00,3.84052,20.126408,-0.000163,20.084048,1.1970,0.395,3.84052,0.00000
2047.00,3.82527,20.126362,-0.000158,20.084026,1.1970,0.395,3.82527,0.00000
2048.00,3.80916,20.126419,-0.000157,20.084089,1.1970,0.395,3.80916,0.00000
2049.00,3.79687,20.126219,-0.000156,20.083934,1.1970,0.395,3.79687,0.00000
2050.00,3.79261,20.126034,-0.000154,20.083771,1.1970,0.395,3.79261,0.00000
2051.00,3.79547,20.125922,-0.000158,20.083681,1.1970,0.395,3.79547,0.00000
2052.00,3.80423,20.126061,-0.000161,20.083731,1.1971,0.395,3.80423,0.00000
2053.00,3.81565,20.126019,-0.000164,20.083671,1.1971,0.395,3.81565,0.00000
2054.00,3.82519,20.126162,-0.000168,20.083768,1.1971,0.395,3.82519,0.00000
2055.00,3.83271,20.126382,-0.000168,20.083981,1.1971,0.396,3.83271,0.00000
2056.00,3.83735,20.126495,-0.000167,20.084072,1.1971,0.396,3.83735,0.00000
2057.00,3.84036,20.126465,-0.000168,20.084111,1.1971,0.396,3.84036,0.00000
2058.00,3.84201,20.126522,-0.000165,20.084103,1.1971,0.396,3.84201,0.00000
2059.00,3.84382,20.126552,-0.000160,20.084106,1.1971,0.396,3.84382,0.00000
2060.00,3.84449,20.126567,-0.000160,20.084029,1.1971,0.396,3.84449,0.00000
2061.00,3.84515,20.126645,-0.000159,20.084094,1.1971,0.396,3.84515,0.00000
2062.00,3.84545,20.126471,-0.000157,20.083912,1.1970,0.396,3.84545,0.00000
2063.00,3.84672,20.126435,-0.000156,20.083896,1.1970,0.396,3.84672,0.00000
2064.00,3.84689,20.126389,-0.000159,20.083825,1.1969,0.396,3.84689,0.00000
2065.00,3.84721,20.126523,-0.000160,20.083947,1.1969,0.396,3.84721,0.00000
2066.00,3.84849,20.126361,-0.000160,20.083750,1.1968,0.396,3.84849,0.00000
2067.00,3.85107,20.126575,-0.000158,20.083911,1.1968,0.396,3.85107,0.00000
2068.00,3.85218,20.126596,-0.000159,20.083901,1.1968,0.396,3.85218,0.00000
2069.00,3.85377,20.126715,-0.000155,20.083986,1.1968,0.396,3.85377,0.00000
2070.00,3.85477,20.126622,-0.000155,20.083911,1.1967,0.396,3.85477,0.00000
2071.00,3.85557,20.126652,-0.000157,20.083904,1.1967,0.396,3.85557,0.00000
2072.00,3.85562,20.126544,-0.000160,20.083798,1.1966,0.396,3.85562,0.00000
2073.00,3.85563,20.126548,-0.000158,20.083752,1.1966,0.396,3.85563,0.00000
2074.00,3.85540,20.126469,-0.000159,20.083651,1.1965,0.396,3.85540,0.00000
2075.00,3.85620,20.126547,-0.000161,20.083664,1.1964,0.396,3.85620,0.00000
2076.00,3.85573,20.126650,-0.000161,20.083704,1.1964,0.396,3.85573,0.00000
2077.00,3.85632,20.126726,-0.000160,20.083702,1.1963,0.396,3.85632,0.00000
2078.00,3.85722,20.126768,-0.000163,20.083741,1.1962,0.397,3.85722,0.00000
2079.00,3.85835,20.126719,-0.000162,20.083703,1.1962,0.397,3.85835,0.00000
2080.00,3.85733,20.126715,-0.000159,20.083651,1.1961,0.397,3.85733,0.00000
2081.00,3.85698,20.126842,-0.000156,20.083782,1.1961,0.396,3.85698,0.00000
2082.00,3.85668,20.126913,-0.000158,20.083842,1.1960,0.397,3.85668,0.00000
2083.00,3.85658,20.126994,-0.000161,20.083937,1.1960,0.397,3.85658,0.00000
2084.00,3.85696,20.127241,-0.000165,20.084129,1.1959,0.397,3.85696,0.00000
2085.00,3.85892,20.127163,-0.000168,20.084096,1.1959,0.397,3.85892,0.00000
2086.00,3.86056,20.127075,-0.000167,20.084022,1.1958,0.397,3.86056,0.00000
2087.00,3.86024,20.127052,-0.000163,20.083957,1.1958,0.397,3.86024,0.00000
2088.00,3.86127,20.127147,-0.000157,20.083931,1.1958,0.397,3.86127,0.00000
2089.00,3.86118,20.127071,-0.000153,20.083847,1.1958,0.397,3.86118,0.00000
2090.00,3.86133,20.127203,-0.000153,20.083926,1.1958,0.397,3.86133,0.00000
2091.00,3.86193,20.127204,-0.000155,20.083884,1.1957,0.397,3.86193,0.00000
2092.00,3.86279,20.127065,-0.000153,20.083798,1.1957,0.397,3.86279,0.00000
2093.00,3.86202,20.127004,-0.000158,20.083755,1.1957,0.397,3.86202,0.00000
2094.00,3.86243,20.127029,-0.000158,20.083771,1.1956,0.397,3.86243,0.00000
2095.00,3.86153,20.127135,-0.000157,20.083859,1.1956,0.397,3.86153,0.00000
2096.00,3.86194,20.127096,-0.000156,20.083836,1.1956,0.397,3.86194,0.00000
2097.00,3.86252,20.127300,-0.000161,20.084005,1.1956,0.398,3.86252,0.00000
2098.00,3.86298,20.127384,-0.000159,20.084076,1.1956,0.398,3.86298,0.00000
2099.00,3.86273,20.127538,-0.000160,20.084177,1.1956,0.398,3.86273,0.00000
2100.00,3.86352,20.127536,-0.000161,20.084161,1.1956,0.398,3.86352,0.00000
2101.00,3.86250,20.127744,-0.000163,20.084283,1.1956,0.398,3.86250,0.00000
2102.00,3.86189,20.127719,-0.000163,20.084214,1.1956,0.398,3.86189,0.00000
2103.00,3.86152,20.127655,-0.000164,20.084124,1.1955,0.398,3.86152,0.00000
2104.00,3.86164,20.127570,-0.000165,20.084031,1.1955,0.398,3.86164,0.00000
2105.00,3.86231,20.127452,-0.000168,20.083852,1.1955,0.398,3.86231,0.00000
2106.00,3.86311,20.127425,-0.000168,20.083778,1.1954,0.398,3.86311,0.00000
2107.00,3.86370,20.127448,-0.000168,20.083768,1.1954,0.398,3.86370,0.00000
2108.00,3.86405,20.127541,-0.000169,20.083794,1.1954,0.398,3.86405,0.00000
2109.00,3.86500,20.127559,-0.000168,20.083817,1.1954,0.399,3.86500,0.00000
2110.00,3.86428,20.127557,-0.000167,20.083849,1.1954,0.399,3.86428,0.00000
2111.00,3.86370,20.127505,-0.000165,20.083866,1.1954,0.399,3.86370,0.00000
2112.00,3.86267,20.127591,-0.000163,20.083941,1.1954,0.399,3.86267,0.00000
2113.00,3.86226,20.127606,-0.000163,20.084007,1.1954,0.399,3.86226,0.00000
2114.00,3.86122,20.127647,-0.000163,20.084033,1.1953,0.399,3.86122,0.00000
2115.00,3.86123,20.127660,-0.000163,20.084033,1.1953,0.399,3.86123,0.00000
2116.00,3.86168,20.127708,-0.000164,20.083964,1.1953,0.399,3.86168,0.00000
2117.00,3.86267,20.127771,-0.000163,20.083995,1.1953,0.399,3.86267,0.00000
2118.00,3.86288,20.127795,-0.000162,20.083968,1.1953,0.399,3.86288,0.00000
2119.00,3.86384,20.127703,-0.000160,20.083867,1.1953,0.399,3.86384,0.00000
2120.00,3.86426,20.127758,-0.000162,20.083842,1.1953,0.399,3.86426,0.00000
2121.00,3.86379,20.127796,-0.000163,20.083878,1.1953,0.399,3.86379,0.00000
2122.00,3.86412,20.127709,-0.000167,20.083750,1.1954,0.399,3.86412,0.00000
2123.00,3.86485,20.127739,-0.000168,20.083755,1.1954,0.399,3.86485,0.00000
2124.00,3.86388,20.127849,-0.000170,20.083830,1.1954,0.400,3.86388,0.00000
2125.00,3.86344,20.127898,-0.000164,20.083885,1.1955,0.399,3.86344,0.00000
2126.00,3.86383,20.127892,-0.000163,20.083871,1.1955,0.399,3.86383,0.00000
2127.00,3.86345,20.127889,-0.000163,20.083900,1.1955,0.399,3.86345,0.00000
2128.00,3.86273,20.127819,-0.000164,20.083831,1.1956,0.399,3.86273,0.00000
2129.00,3.86249,20.127858,-0.000162,20.083815,1.1956,0.399,3.86249,0.00000
2130.00,3.86304,20.127903,-0.000162,20.083870,1.1956,0.399,3.86304,0.00000
2131.00,3.86339,20.127952,-0.000159,20.083887,1.1957,0.399,3.86339,0.00000
2132.00,3.86360,20.128013,-0.000158,20.083886,1.1958,0.399,3.86360,0.00000
2133.00,3.86404,20.128155,-0.000158,20.083953,1.1958,0.399,3.86404,0.00000
2134.00,3.86397,20.128180,-0.000159,20.083961,1.1959,0.399,3.86397,0.00000
2135.00,3.86328,20.128074,-0.000164,20.083799,1.1959,0.400,3.86328,0.00000
2136.00,3.86313,20.128138,-0.000167,20.083859,1.1960,0.400,3.86313,0.00000
2137.00,3.86301,20.128141,-0.000168,20.083839,1.1960,0.400,3.86301,0.00000
2138.00,3.86310,20.128144,-0.000170,20.083861,1.1961,0.400,3.86310,0.00000
2139.00,3.86350,20.128123,-0.000169,20.083853,1.1961,0.400,3.86350,0.00000
2140.00,3.86367,20.128172,-0.000168,20.083906,1.1961,0.400,3.86367,0.00000
2141.00,3.86432,20.128150,-0.000168,20.083866,1.1962,0.400,3.86432,0.00000
2142.00,3.86459,20.128213,-0.000165,20.083919,1.1962,0.400,3.86459,0.00000
2143.00,3.86426,20.128196,-0.000162,20.083866,1.1962,0.400,3.86426,0.00000
2144.00,3.86506,20.128238,-0.000163,20.083829,1.1962,0.400,3.86506,0.00000
2145.00,3.86527,20.128383,-0.000160,20.083906,1.1963,0.400,3.86527,0.00000
2146.00,3.86418,20.128497,-0.000160,20.083979,1.1963,0.400,3.86418,0.00000
2147.00,3.86412,20.128619,-0.000161,20.084099,1.1963,0.400,3.86412,0.00000
2148.00,3.86444,20.128569,-0.000165,20.084038,1.1963,0.401,3.86444,0.00000
2149.00,3.86461,20.128441,-0.000161,20.083954,1.1963,0.401,3.86461,0.00000
2150.00,3.86502,20.128458,-0.000161,20.084012,1.1963,0.401,3.86502,0.00000
2151.00,3.86487,20.128510,-0.000159,20.084041,1.1963,0.400,3.86487,0.00000
2152.00,3.86512,20.128295,-0.000159,20.083812,1.1963,0.400,3.86512,0.00000
2153.00,3.86511,20.128368,-0.000160,20.083868,1.1963,0.400,3.86511,0.00000
2154.00,3.86427,20.128498,-0.000165,20.083963,1.1963,0.401,3.86427,0.00000
2155.00,3.86384,20.128493,-0.000168,20.083883,1.1963,0.401,3.86384,0.00000
2156.00,3.86443,20.128455,-0.000170,20.083813,1.1963,0.401,3.86443,0.00000
2157.00,3.86380,20.128618,-0.000169,20.083913,1.1964,0.401,3.86380,0.00000
2158.00,3.86395,20.128712,-0.000165,20.083969,1.1964,0.401,3.86395,0.00000
2159.00,3.86494,20.128840,-0.000162,20.084001,1.1965,0.401,3.86494,0.00000
2160.00,3.86555,20.128800,-0.000164,20.083974,1.1966,0.401,3.86555,0.00000
2161.00,3.86600,20.128692,-0.000167,20.083865,1.1966,0.401,3.86600,0.00000
2162.00,3.86651,20.128564,-0.000167,20.083751,1.1966,0.401,3.86651,0.00000
2163.00,3.86653,20.128445,-0.000170,20.083676,1.1966,0.401,3.86653,0.00000
2164.00,3.86593,20.128429,-0.000172,20.083701,1.1967,0.402,3.86593,0.00000
2165.00,3.86526,20.128456,-0.000171,20.083669,1.1967,0.402,3.86526,0.00000
2166.00,3.86457,20.128617,-0.000168,20.083817,1.1967,0.402,3.86457,0.00000
2167.00,3.86466,20.128697,-0.000170,20.083887,1.1967,0.402,3.86466,0.00000
2168.00,3.86420,20.128734,-0.000172,20.083910,1.1968,0.402,3.86420,0.00000
2169.00,3.86366,20.128735,-0.000175,20.083899,1.1968,0.402,3.86366,0.00000
2170.00,3.86329,20.128811,-0.000174,20.083990,1.1968,0.402,3.86329,0.00000
2171.00,3.86355,20.128731,-0.000172,20.083908,1.1968,0.402,3.86355,0.00000
2172.00,3.86359,20.128863,-0.000171,20.083993,1.1969,0.402,3.86359,0.00000
2173.00,3.86398,20.128859,-0.000170,20.083919,1.1969,0.402,3.86398,0.00000
2174.00,3.86574,20.128823,-0.000167,20.083861,1.1970,0.402,3.86574,0.00000
2175.00,3.86602,20.128793,-0.000163,20.083797,1.1970,0.402,3.86602,0.00000
2176.00,3.86589,20.128751,-0.000167,20.083755,1.1970,0.402,3.86589,0.00000
2177.00,3.86519,20.128785,-0.000167,20.083743,1.1970,0.402,3.86519,0.00000
2178.00,3.86487,20.128705,-0.000163,20.083685,1.1969,0.402,3.86487,0.00000
2179.00,3.86351,20.128705,-0.000164,20.083650,1.1969,0.402,3.86351,0.00000
2180.00,3.86373,20.128805,-0.000167,20.083711,1.1969,0.403,3.86373,0.00000
2181.00,3.86398,20.128967,-0.000166,20.083804,1.1970,0.403,3.86398,0.00000
2182.00,3.86425,20.128979,-0.000166,20.083824,1.1970,0.403,3.86425,0.00000
2183.00,3.86492,20.129165,-0.000165,20.084000,1.1970,0.403,3.86492,0.00000
2184.00,3.86462,20.129284,-0.000160,20.084106,1.1971,0.402,3.86462,0.00000
2185.00,3.86417,20.129226,-0.000157,20.084043,1.1971,0.402,3.86417,0.00000
2186.00,3.86348,20.129194,-0.000155,20.083980,1.1971,0.402,3.86348,0.00000
2187.00,3.86256,20.129104,-0.000157,20.083869,1.1971,0.402,3.86256,0.00000
2188.00,3.86132,20.129123,-0.000159,20.083817,1.1970,0.402,3.86132,0.00000
2189.00,3.86128,20.129231,-0.000160,20.083811,1.1970,0.403,3.86128,0.00000
2190.00,3.86226,20.129235,-0.000161,20.083755,1.1970,0.403,3.86226,0.00000
2191.00,3.86290,20.129189,-0.000165,20.083714,1.1970,0.403,3.86290,0.00000
2192.00,3.86478,20.129329,-0.000164,20.083805,1.1970,0.403,3.86478,0.00000
2193.00,3.86551,20.129348,-0.000167,20.083826,1.1969,0.403,3.86551,0.00000
2194.00,3.86571,20.129170,-0.000169,20.083690,1.1969,0.403,3.86571,0.00000
2195.00,3.86568,20.129189,-0.000175,20.083739,1.1969,0.403,3.86568,0.00000
2196.00,3.86519,20.129176,-0.000172,20.083695,1.1969,0.403,3.86519,0.00000
2197.00,3.86427,20.129150,-0.000172,20.083676,1.1969,0.403,3.86427,0.00000
2198.00,3.86475,20.129254,-0.000172,20.083739,1.1970,0.403,3.86475,0.00000
2199.00,3.86502,20.129355,-0.000171,20.083828,1.1970,0.403,3.86502,0.00000
2200.00,3.86426,20.129422,-0.000167,20.083870,1.1970,0.403,3.86426,0.00000
2201.00,3.86430,20.129413,-0.000169,20.083890,1.1971,0.403,3.86430,0.00000
2202.00,3.86421,20.129348,-0.000169,20.083808,1.1971,0.404,3.86421,0.00000
2203.00,3.86372,20.129233,-0.000168,20.083704,1.1971,0.404,3.86372,0.00000
2204.00,3.86340,20.129164,-0.000168,20.083680,1.1971,0.404,3.86340,0.00000
2205.00,3.86357,20.129135,-0.000167,20.083658,1.1972,0.404,3.86357,0.00000
2206.00,3.86383,20.129129,-0.000167,20.083630,1.1972,0.404,3.86383,0.00000
2207.00,3.86350,20.129186,-0.000166,20.083670,1.1972,0.404,3.86350,0.00000
2208.00,3.86333,20.129256,-0.000169,20.083694,1.1972,0.404,3.86333,0.00000
2209.00,3.86381,20.129351,-0.000169,20.083768,1.1973,0.404,3.86381,0.00000
2210.00,3.86401,20.129431,-0.000171,20.083777,1.1973,0.404,3.86401,0.00000
2211.00,3.86401,20.129599,-0.000169,20.083931,1.1973,0.404,3.86401,0.00000
2212.00,3.86480,20.129619,-0.000170,20.083902,1.1974,0.404,3.86480,0.00000
2213.00,3.86492,20.129637,-0.000167,20.083894,1.1974,0.404,3.86492,0.00000
2214.00,3.86432,20.129692,-0.000168,20.083870,1.1974,0.404,3.86432,0.00000
2215.00,3.86382,20.129648,-0.000168,20.083821,1.1974,0.404,3.86382,0.00000
2216.00,3.86396,20.129696,-0.000169,20.083846,1.1973,0.404,3.86396,0.00000
2217.00,3.86392,20.129751,-0.000167,20.083875,1.1973,0.404,3.86392,0.00000
2218.00,3.86415,20.129728,-0.000166,20.083860,1.1973,0.405,3.86415,0.00000
2219.00,3.86456,20.129667,-0.000164,20.083819,1.1973,0.405,3.86456,0.00000
2220.00,3.86492,20.129632,-0.000163,20.083790,1.1972,0.405,3.86492,0.00000
2221.00,3.86462,20.129672,-0.000161,20.083773,1.1972,0.405,3.86462,0.00000
@13,2.0000,4.0, 2220.046 
2222.00,3.86413,20.129681,-0.000163,20.083793,1.1972,0.405,3.86413,0.00000
2223.00,3.86421,20.129721,-0.000165,20.083800,1.1971,0.405,3.86421,0.00000
2224.00,3.86213,20.129690,-0.000166,20.083740,1.1971,0.405,3.86213,0.00000
2225.00,3.85575,20.129824,-0.000163,20.083836,1.1971,0.405,3.85575,0.00000
2226.00,3.84576,20.129753,-0.000163,20.083778,1.1970,0.405,3.84576,0.00000
2227.00,3.83194,20.129727,-0.000161,20.083784,1.1970,0.405,3.83194,0.00000
2228.00,3.81816,20.129754,-0.000162,20.083814,1.1969,0.405,3.81816,0.00000
2229.00,3.80939,20.129896,-0.000161,20.083922,1.1969,0.405,3.80939,0.00000
2230.00,3.80591,20.129861,-0.000165,20.083865,1.1968,0.405,3.80591,0.00000
2231.00,3.80886,20.129792,-0.000169,20.083769,1.1967,0.406,3.80886,0.00000
2232.00,3.81727,20.129821,-0.000171,20.083807,1.1967,0.406,3.81727,0.00000
2233.00,3.82665,20.129825,-0.000169,20.083760,1.1966,0.406,3.82665,0.00000
2234.00,3.83452,20.129695,-0.000170,20.083628,1.1965,0.406,3.83452,0.00000
2235.00,3.84127,20.129615,-0.000170,20.083591,1.1964,0.406,3.84127,0.00000
2236.00,3.84598,20.129684,-0.000168,20.083665,1.1963,0.406,3.84598,0.00000
2237.00,3.84886,20.129736,-0.000164,20.083625,1.1963,0.406,3.84886,0.00000
2238.00,3.85095,20.129722,-0.000161,20.083591,1.1962,0.406,3.85095,0.00000
2239.00,3.85197,20.129878,-0.000159,20.083726,1.1961,0.406,3.85197,0.00000
2240.00,3.85246,20.130134,-0.000160,20.083907,1.1960,0.406,3.85246,0.00000
2241.00,3.85268,20.130250,-0.000159,20.083947,1.1960,0.406,3.85268,0.00000
2242.00,3.85383,20.130225,-0.000160,20.083878,1.1959,0.406,3.85383,0.00000
2243.00,3.85453,20.130316,-0.000164,20.083946,1.1958,0.406,3.85453,0.00000
2244.00,3.85553,20.130299,-0.000163,20.083894,1.1957,0.406,3.85553,0.00000
2245.00,3.85699,20.130217,-0.000159,20.083753,1.1956,0.406,3.85699,0.00000
2246.00,3.85792,20.130136,-0.000160,20.083731,1.1955,0.406,3.85792,0.00000
2247.00,3.85792,20.130218,-0.000159,20.083817,1.1955,0.406,3.85792,0.00000
2248.00,3.85712,20.130187,-0.000160,20.083799,1.1954,0.406,3.85712,0.00000
2249.00,3.85667,20.130208,-0.000159,20.083820,1.1953,0.406,3.85667,0.00000
2250.00,3.85649,20.130260,-0.000160,20.083961,1.1953,0.406,3.85649,0.00000
2251.00,3.85641,20.130345,-0.000161,20.083985,1.1952,0.406,3.85641,0.00000
2252.00,3.85706,20.130370,-0.000160,20.083988,1.1951,0.406,3.85706,0.00000
2253.00,3.85891,20.130331,-0.000158,20.083918,1.1950,0.406,3.85891,0.00000
2254.00,3.85977,20.130383,-0.000160,20.083929,1.1950,0.406,3.85977,0.00000
2255.00,3.86013,20.130387,-0.000161,20.083870,1.1950,0.407,3.86013,0.00000
2256.00,3.86008,20.130441,-0.000160,20.083896,1.1950,0.407,3.86008,0.00000
2257.00,3.85965,20.130490,-0.000156,20.083943,1.1950,0.406,3.85965,0.00000
2258.00,3.85900,20.130580,-0.000156,20.084016,1.1950,0.406,3.85900,0.00000
2259.00,3.85925,20.130643,-0.000156,20.084082,1.1950,0.406,3.85925,0.00000
2260.00,3.85971,20.130709,-0.000156,20.084115,1.1950,0.407,3.85971,0.00000
2261.00,3.86019,20.130693,-0.000157,20.084078,1.1950,0.407,3.86019,0.00000
2262.00,3.86103,20.130680,-0.000161,20.084024,1.1950,0.407,3.86103,0.00000
2263.00,3.86149,20.130647,-0.000161,20.083996,1.1950,0.407,3.86149,0.00000
2264.00,3.86083,20.130592,-0.000159,20.083893,1.1950,0.407,3.86083,0.00000
2265.00,3.86113,20.130551,-0.000157,20.083820,1.1950,0.407,3.86113,0.00000
2266.00,3.86158,20.130593,-0.000157,20.083820,1.1951,0.407,3.86158,0.00000
2267.00,3.86144,20.130574,-0.000160,20.083794,1.1951,0.407,3.86144,0.00000
2268.00,3.86157,20.130674,-0.000161,20.083854,1.1951,0.407,3.86157,0.00000
2269.00,3.86287,20.130691,-0.000160,20.083879,1.1951,0.407,3.86287,0.00000
2270.00,3.86310,20.130728,-0.000160,20.083934,1.1951,0.407,3.86310,0.00000
2271.00,3.86392,20.130646,-0.000162,20.083886,1.1951,0.407,3.86392,0.00000
2272.00,3.86458,20.130670,-0.000161,20.083900,1.1952,0.407,3.86458,0.00000
2273.00,3.86444,20.130756,-0.000162,20.083929,1.1952,0.407,3.86444,0.00000
2274.00,3.86307,20.130714,-0.000166,20.083846,1.1952,0.408,3.86307,0.00000
2275.00,3.86285,20.130744,-0.000168,20.083835,1.1952,0.408,3.86285,0.00000
2276.00,3.86266,20.130927,-0.000165,20.083930,1.1952,0.408,3.86266,0.00000
2277.00,3.86219,20.131047,-0.000164,20.084033,1.1953,0.408,3.86219,0.00000
2278.00,3.86277,20.131023,-0.000164,20.084018,1.1953,0.408,3.86277,0.00000
2279.00,3.86394,20.131145,-0.000164,20.084138,1.1953,0.408,3.86394,0.00000
2280.00,3.86432,20.131095,-0.000164,20.084047,1.1954,0.408,3.86432,0.00000
2281.00,3.86442,20.131033,-0.000164,20.083943,1.1954,0.408,3.86442,0.00000
2282.00,3.86485,20.131036,-0.000163,20.083897,1.1954,0.408,3.86485,0.00000
2283.00,3.86540,20.131034,-0.000161,20.083829,1.1954,0.408,3.86540,0.00000
2284.00,3.86550,20.131090,-0.000161,20.083846,1.1954,0.408,3.86550,0.00000
2285.00,3.86493,20.131149,-0.000161,20.083852,1.1954,0.408,3.86493,0.00000
2286.00,3.86482,20.131176,-0.000161,20.083890,1.1955,0.408,3.86482,0.00000
2287.00,3.86400,20.131168,-0.000162,20.083824,1.1955,0.408,3.86400,0.00000
2288.00,3.86310,20.131184,-0.000161,20.083810,1.1955,0.408,3.86310,0.00000
2289.00,3.86282,20.131082,-0.000163,20.083677,1.1955,0.408,3.86282,0.00000
2290.00,3.86280,20.131127,-0.000162,20.083700,1.1956,0.408,3.86280,0.00000
2291.00,3.86238,20.131180,-0.000161,20.083704,1.1957,0.408,3.86238,0.00000
2292.00,3.86269,20.131197,-0.000165,20.083718,1.1957,0.408,3.86269,0.00000
2293.00,3.86307,20.131149,-0.000168,20.083667,1.1957,0.409,3.86307,0.00000
2294.00,3.86361,20.131176,-0.000166,20.083682,1.1958,0.409,3.86361,0.00000
2295.00,3.86396,20.131234,-0.000164,20.083782,1.1958,0.409,3.86396,0.00000
2296.00,3.86416,20.131239,-0.000166,20.083777,1.1958,0.409,3.86416,0.00000
2297.00,3.86416,20.131324,-0.000162,20.083851,1.1959,0.409,3.86416,0.00000
2298.00,3.86397,20.131403,-0.000162,20.083943,1.1959,0.409,3.86397,0.00000
2299.00,3.86317,20.131536,-0.000162,20.083975,1.1960,0.409,3.86317,0.00000
2300.00,3.86337,20.131577,-0.000164,20.083890,1.1960,0.409,3.86337,0.00000
2301.00,3.86407,20.131632,-0.000164,20.083879,1.1960,0.409,3.86407,0.00000
2302.00,3.86511,20.131661,-0.000166,20.083873,1.1961,0.409,3.86511,0.00000
2303.00,3.86572,20.131730,-0.000165,20.083845,1.1961,0.409,3.86572,0.00000
2304.00,3.86546,20.131724,-0.000166,20.083851,1.1962,0.409,3.86546,0.00000
2305.00,3.86489,20.131685,-0.000166,20.083828,1.1962,0.409,3.86489,0.00000
2306.00,3.86379,20.131685,-0.000166,20.083825,1.1962,0.409,3.86379,0.00000
2307.00,3.86333,20.131634,-0.000167,20.083751,1.1962,0.409,3.86333,0.00000
2308.00,3.86282,20.131612,-0.000167,20.083777,1.1961,0.409,3.86282,0.00000
2309.00,3.86330,20.131606,-0.000168,20.083796,1.1961,0.410,3.86330,0.00000
2310.00,3.86363,20.131587,-0.000167,20.083778,1.1961,0.410,3.86363,0.00000
2311.00,3.86388,20.131567,-0.000170,20.083811,1.1961,0.410,3.86388,0.00000
2312.00,3.86342,20.131568,-0.000168,20.083811,1.1961,0.410,3.86342,0.00000
2313.00,3.86312,20.131634,-0.000166,20.083799,1.1961,0.410,3.86312,0.00000
2314.00,3.86319,20.131655,-0.000162,20.083774,1.1961,0.410,3.86319,0.00000
2315.00,3.86392,20.131741,-0.000157,20.083864,1.1960,0.409,3.86392,0.00000
2316.00,3.86451,20.131759,-0.000153,20.083826,1.1960,0.409,3.86451,0.00000
2317.00,3.86463,20.131841,-0.000155,20.083859,1.1961,0.409,3.86463,0.00000
2318.00,3.86492,20.131811,-0.000156,20.083887,1.1961,0.409,3.86492,0.00000
2319.00,3.86507,20.131882,-0.000162,20.083918,1.1960,0.410,3.86507,0.00000
2320.00,3.86506,20.131898,-0.000166,20.083852,1.1960,0.410,3.86506,0.00000
2321.00,3.86486,20.131927,-0.000167,20.083848,1.1960,0.410,3.86486,0.00000
2322.00,3.86545,20.131957,-0.000166,20.083828,1.1960,0.410,3.86545,0.00000
2323.00,3.86571,20.132039,-0.000165,20.083806,1.1959,0.410,3.86571,0.00000
2324.00,3.86569,20.132023,-0.000164,20.083771,1.1959,0.410,3.86569,0.00000
2325.00,3.86489,20.132013,-0.000163,20.083744,1.1959,0.410,3.86489,0.00000
2326.00,3.86546,20.132035,-0.000163,20.083780,1.1958,0.410,3.86546,0.00000
2327.00,3.86498,20.131995,-0.000164,20.083768,1.1957,0.410,3.86498,0.00000
2328.00,3.86461,20.131968,-0.000167,20.083787,1.1957,0.410,3.86461,0.00000
2329.00,3.86453,20.131980,-0.000167,20.083823,1.1956,0.411,3.86453,0.00000
2330.00,3.86541,20.131989,-0.000166,20.083834,1.1955,0.411,3.86541,0.00000
2331.00,3.86454,20.131999,-0.000163,20.083765,1.1954,0.411,3.86454,0.00000
2332.00,3.86450,20.132060,-0.000161,20.083782,1.1954,0.410,3.86450,0.00000
2333.00,3.86498,20.132178,-0.000161,20.083811,1.1953,0.411,3.86498,0.00000
2334.00,3.86516,20.132177,-0.000161,20.083758,1.1952,0.411,3.86516,0.00000
2335.00,3.86499,20.132224,-0.000162,20.083775,1.1951,0.411,3.86499,0.00000
2336.00,3.86571,20.132204,-0.000165,20.083763,1.1950,0.411,3.86571,0.00000
2337.00,3.86558,20.132210,-0.000164,20.083770,1.1949,0.411,3.86558,0.00000
2338.00,3.86520,20.132173,-0.000165,20.083726,1.1949,0.411,3.86520,0.00000
2339.00,3.86539,20.132215,-0.000166,20.083737,1.1948,0.411,3.86539,0.00000
2340.00,3.86537,20.132256,-0.000167,20.083760,1.1948,0.411,3.86537,0.00000
2341.00,3.86510,20.132321,-0.000169,20.083832,1.1947,0.411,3.86510,0.00000
2342.00,3.86551,20.132353,-0.000170,20.083815,1.1946,0.412,3.86551,0.00000
2343.00,3.86632,20.132301,-0.000168,20.083756,1.1946,0.412,3.86632,0.00000
2344.00,3.86707,20.132359,-0.000165,20.083782,1.1945,0.412,3.86707,0.00000
2345.00,3.86730,20.132391,-0.000163,20.083837,1.1944,0.412,3.86730,0.00000
2346.00,3.86725,20.132468,-0.000162,20.083916,1.1943,0.412,3.86725,0.00000
2347.00,3.86748,20.132470,-0.000161,20.083979,1.1942,0.412,3.86748,0.00000
2348.00,3.86620,20.132617,-0.000161,20.084153,1.1941,0.412,3.86620,0.00000
2349.00,3.86483,20.132551,-0.000156,20.084146,1.1940,0.412,3.86483,0.00000
2350.00,3.86431,20.132577,-0.000156,20.084125,1.1939,0.412,3.86431,0.00000
2351.00,3.86384,20.132606,-0.000155,20.084073,1.1938,0.412,3.86384,0.00000
2352.00,3.86335,20.132655,-0.000155,20.084037,1.1937,0.411,3.86335,0.00000
2353.00,3.86437,20.132583,-0.000152,20.083938,1.1937,0.411,3.86437,0.00000
2354.00,3.86428,20.132622,-0.000154,20.083938,1.1936,0.411,3.86428,0.00000
2355.00,3.86446,20.132574,-0.000154,20.083918,1.1935,0.412,3.86446,0.00000
2356.00,3.86531,20.132533,-0.000153,20.083897,1.1935,0.412,3.86531,0.00000
2357.00,3.86624,20.132532,-0.000151,20.083890,1.1935,0.411,3.86624,0.00000
2358.00,3.86603,20.132608,-0.000155,20.083895,1.1934,0.412,3.86603,0.00000
2359.00,3.86674,20.132661,-0.000158,20.083899,1.1934,0.412,3.86674,0.00000
2360.00,3.86621,20.132785,-0.000157,20.083928,1.1934,0.412,3.86621,0.00000
2361.00,3.86532,20.132831,-0.000161,20.083964,1.1933,0.412,3.86532,0.00000
2362.00,3.86433,20.132826,-0.000162,20.083955,1.1933,0.412,3.86433,0.00000
2363.00,3.86422,20.132837,-0.000160,20.083949,1.1932,0.412,3.86422,0.00000
2364.00,3.86357,20.132933,-0.000157,20.084004,1.1931,0.412,3.86357,0.00000
2365.00,3.86392,20.132881,-0.000158,20.083930,1.1931,0.412,3.86392,0.00000
2366.00,3.86484,20.132908,-0.000155,20.083874,1.1930,0.412,3.86484,0.00000
2367.00,3.86521,20.132949,-0.000154,20.083875,1.1930,0.412,3.86521,0.00000
2368.00,3.86528,20.133021,-0.000153,20.083910,1.1930,0.412,3.86528,0.00000
2369.00,3.86602,20.132989,-0.000156,20.083846,1.1929,0.412,3.86602,0.00000
2370.00,3.86598,20.133049,-0.000160,20.083885,1.1929,0.413,3.86598,0.00000
2371.00,3.86510,20.133080,-0.000160,20.083887,1.1929,0.413,3.86510,0.00000
2372.00,3.86458,20.133125,-0.000163,20.083906,1.1929,0.413,3.86458,0.00000
2373.00,3.86479,20.133107,-0.000164,20.083877,1.1928,0.413,3.86479,0.00000
2374.00,3.86537,20.133171,-0.000165,20.083880,1.1928,0.413,3.86537,0.00000
2375.00,3.86620,20.133234,-0.000161,20.083971,1.1928,0.413,3.86620,0.00000
2376.00,3.86628,20.133234,-0.000159,20.084000,1.1927,0.413,3.86628,0.00000
2377.00,3.86636,20.133273,-0.000155,20.084002,1.1927,0.413,3.86636,0.00000
2378.00,3.86606,20.133237,-0.000157,20.083945,1.1927,0.413,3.86606,0.00000
2379.00,3.86551,20.133260,-0.000155,20.083984,1.1926,0.413,3.86551,0.00000
2380.00,3.86495,20.133253,-0.000158,20.083941,1.1926,0.413,3.86495,0.00000
2381.00,3.86568,20.133262,-0.000159,20.083905,1.1925,0.413,3.86568,0.00000
2382.00,3.86598,20.133301,-0.000165,20.083931,1.1925,0.413,3.86598,0.00000
2383.00,3.86624,20.133340,-0.000165,20.083976,1.1924,0.413,3.86624,0.00000
2384.00,3.86521,20.133284,-0.000165,20.083939,1.1924,0.414,3.86521,0.00000
2385.00,3.86541,20.133259,-0.000160,20.083904,1.1923,0.413,3.86541,0.00000
2386.00,3.86608,20.133335,-0.000161,20.083958,1.1923,0.413,3.86608,0.00000
2387.00,3.86673,20.133272,-0.000163,20.083855,1.1923,0.414,3.86673,0.00000
2388.00,3.86674,20.133305,-0.000163,20.083894,1.1923,0.414,3.86674,0.00000
2389.00,3.86780,20.133318,-0.000163,20.083871,1.1923,0.414,3.86780,0.00000
2390.00,3.86808,20.133331,-0.000164,20.083819,1.1923,0.414,3.86808,0.00000
2391.00,3.86777,20.133382,-0.000163,20.083821,1.1923,0.414,3.86777,0.00000
2392.00,3.86716,20.133455,-0.000160,20.083917,1.1923,0.414,3.86716,0.00000
2393.00,3.86784,20.133477,-0.000160,20.083920,1.1923,0.414,3.86784,0.00000
2394.00,3.86787,20.133536,-0.000160,20.083966,1.1924,0.414,3.86787,0.00000
2395.00,3.86798,20.133595,-0.000164,20.084092,1.1924,0.414,3.86798,0.00000
2396.00,3.86806,20.133584,-0.000166,20.084096,1.1924,0.414,3.86806,0.00000
2397.00,3.86817,20.133576,-0.000166,20.084040,1.1924,0.414,3.86817,0.00000
2398.00,3.86718,20.133566,-0.000162,20.084005,1.1923,0.414,3.86718,0.00000
2399.00,3.86636,20.133543,-0.000164,20.083955,1.1924,0.414,3.86636,0.00000
2400.00,3.86546,20.133488,-0.000163,20.083831,1.1923,0.414,3.86546,0.00000
2401.00,3.86528,20.133465,-0.000163,20.083771,1.1923,0.414,3.86528,0.00000
@14,2.0000,4.0, 2400.04 
2402.00,3.86589,20.133539,-0.000160,20.083840,1.1924,0.414,3.86589,0.00000
2403.00,3.86620,20.133592,-0.000166,20.083828,1.1924,0.415,3.86620,0.00000
2404.00,3.86527,20.133632,-0.000165,20.083880,1.1924,0.415,3.86527,0.00000
2405.00,3.86069,20.133727,-0.000164,20.083967,1.1924,0.415,3.86069,0.00000
2406.00,3.85244,20.133805,-0.000165,20.084013,1.1924,0.415,3.85244,0.00000
2407.00,3.84085,20.133788,-0.000169,20.083957,1.1924,0.415,3.84085,0.00000
2408.00,3.82794,20.133765,-0.000168,20.083961,1.1924,0.415,3.82794,0.00000
2409.00,3.81823,20.133755,-0.000167,20.083946,1.1924,0.415,3.81823,0.00000
2410.00,3.81469,20.133774,-0.000166,20.083938,1.1924,0.415,3.81469,0.00000
2411.00,3.81695,20.133690,-0.000165,20.083898,1.1924,0.415,3.81695,0.00000
2412.00,3.82446,20.133654,-0.000164,20.083866,1.1924,0.415,3.82446,0.00000
2413.00,3.83390,20.133714,-0.000161,20.083880,1.1923,0.415,3.83390,0.00000
2414.00,3.84313,20.133768,-0.000160,20.083906,1.1923,0.415,3.84313,0.00000
2415.00,3.85098,20.133747,-0.000161,20.083859,1.1922,0.415,3.85098,0.00000
2416.00,3.85625,20.133809,-0.000161,20.083904,1.1922,0.415,3.85625,0.00000
2417.00,3.85911,20.133838,-0.000160,20.083962,1.1921,0.415,3.85911,0.00000
2418.00,3.86176,20.133856,-0.000162,20.083958,1.1920,0.415,3.86176,0.00000
2419.00,3.86297,20.133879,-0.000162,20.083901,1.1919,0.416,3.86297,0.00000
2420.00,3.86247,20.133846,-0.000166,20.083881,1.1918,0.416,3.86247,0.00000
2421.00,3.86129,20.133866,-0.000167,20.083844,1.1917,0.416,3.86129,0.00000
2422.00,3.86017,20.133930,-0.000167,20.083862,1.1916,0.416,3.86017,0.00000
2423.00,3.85971,20.133943,-0.000167,20.083872,1.1915,0.416,3.85971,0.00000
2424.00,3.85988,20.133998,-0.000165,20.083867,1.1915,0.416,3.85988,0.00000
2425.00,3.86063,20.134131,-0.000163,20.083926,1.1914,0.416,3.86063,0.00000
2426.00,3.86151,20.134173,-0.000162,20.083944,1.1913,0.416,3.86151,0.00000
2427.00,3.86281,20.134182,-0.000162,20.083891,1.1912,0.416,3.86281,0.00000
2428.00,3.86339,20.134184,-0.000162,20.083847,1.1911,0.416,3.86339,0.00000
2429.00,3.86305,20.134193,-0.000164,20.083886,1.1910,0.416,3.86305,0.00000
2430.00,3.86297,20.134131,-0.000164,20.083818,1.1909,0.416,3.86297,0.00000
2431.00,3.86320,20.134142,-0.000162,20.083809,1.1908,0.416,3.86320,0.00000
2432.00,3.86421,20.134164,-0.000160,20.083775,1.1908,0.416,3.86421,0.00000
2433.00,3.86468,20.134231,-0.000160,20.083785,1.1907,0.416,3.86468,0.00000
2434.00,3.86535,20.134254,-0.000159,20.083762,1.1906,0.416,3.86535,0.00000
2435.00,3.86511,20.134349,-0.000160,20.083793,1.1906,0.416,3.86511,0.00000
2436.00,3.86510,20.134336,-0.000162,20.083701,1.1905,0.416,3.86510,0.00000
2437.00,3.86421,20.134409,-0.000165,20.083757,1.1904,0.417,3.86421,0.00000
2438.00,3.86417,20.134381,-0.000166,20.083772,1.1904,0.417,3.86417,0.00000
2439.00,3.86450,20.134367,-0.000167,20.083787,1.1903,0.417,3.86450,0.00000
2440.00,3.86512,20.134351,-0.000164,20.083812,1.1903,0.417,3.86512,0.00000
2441.00,3.86550,20.134410,-0.000163,20.083901,1.1902,0.417,3.86550,0.00000
2442.00,3.86631,20.134398,-0.000162,20.083932,1.1902,0.417,3.86631,0.00000
2443.00,3.86596,20.134430,-0.000162,20.083911,1.1901,0.417,3.86596,0.00000
2444.00,3.86566,20.134467,-0.000158,20.083901,1.1900,0.417,3.86566,0.00000
2445.00,3.86508,20.134460,-0.000158,20.083927,1.1900,0.417,3.86508,0.00000
2446.00,3.86519,20.134460,-0.000160,20.083906,1.1899,0.417,3.86519,0.00000
2447.00,3.86451,20.134464,-0.000163,20.083877,1.1899,0.417,3.86451,0.00000
2448.00,3.86567,20.134506,-0.000162,20.083919,1.1898,0.417,3.86567,0.00000
2449.00,3.86654,20.134544,-0.000166,20.083933,1.1898,0.417,3.86654,0.00000
2450.00,3.86682,20.134527,-0.000168,20.083794,1.1897,0.417,3.86682,0.00000
2451.00,3.86748,20.134544,-0.000168,20.083742,1.1896,0.418,3.86748,0.00000
2452.00,3.86807,20.134567,-0.000165,20.083731,1.1896,0.418,3.86807,0.00000
2453.00,3.86755,20.134592,-0.000166,20.083716,1.1895,0.418,3.86755,0.00000
2454.00,3.86653,20.134634,-0.000167,20.083751,1.1894,0.418,3.86653,0.00000
2455.00,3.86670,20.134761,-0.000166,20.083829,1.1894,0.418,3.86670,0.00000
2456.00,3.86691,20.134824,-0.000164,20.083908,1.1893,0.418,3.86691,0.00000
2457.00,3.86708,20.134790,-0.000166,20.083853,1.1893,0.418,3.86708,0.00000
2458.00,3.86700,20.134832,-0.000164,20.083807,1.1892,0.418,3.86700,0.00000
2459.00,3.86783,20.134817,-0.000160,20.083774,1.1892,0.418,3.86783,0.00000
2460.00,3.86881,20.134831,-0.000162,20.083779,1.1891,0.418,3.86881,0.00000
2461.00,3.86845,20.134875,-0.000162,20.083790,1.1891,0.418,3.86845,0.00000
2462.00,3.86775,20.134938,-0.000160,20.083813,1.1890,0.418,3.86775,0.00000
2463.00,3.86803,20.134914,-0.000159,20.083828,1.1889,0.418,3.86803,0.00000
2464.00,3.86756,20.134946,-0.000159,20.083822,1.1889,0.418,3.86756,0.00000
2465.00,3.86641,20.134992,-0.000156,20.083880,1.1888,0.418,3.86641,0.00000
2466.00,3.86557,20.134971,-0.000159,20.083859,1.1888,0.418,3.86557,0.00000
2467.00,3.86607,20.135041,-0.000160,20.083902,1.1887,0.418,3.86607,0.00000
2468.00,3.86568,20.135024,-0.000162,20.083886,1.1886,0.418,3.86568,0.00000
2469.00,3.86644,20.135030,-0.000161,20.083877,1.1886,0.418,3.86644,0.00000
2470.00,3.86706,20.135002,-0.000163,20.083827,1.1886,0.418,3.86706,0.00000
2471.00,3.86866,20.135012,-0.000160,20.083826,1.1885,0.418,3.86866,0.00000
2472.00,3.86834,20.134962,-0.000158,20.083805,1.1884,0.418,3.86834,0.00000
2473.00,3.86861,20.135003,-0.000160,20.083857,1.1883,0.418,3.86861,0.00000
2474.00,3.86782,20.135003,-0.000162,20.083875,1.1883,0.419,3.86782,0.00000
2475.00,3.86691,20.135006,-0.000163,20.083884,1.1882,0.419,3.86691,0.00000
2476.00,3.86572,20.134987,-0.000163,20.083842,1.1881,0.419,3.86572,0.00000
2477.00,3.86584,20.135022,-0.000163,20.083811,1.1880,0.419,3.86584,0.00000
2478.00,3.86571,20.135034,-0.000159,20.083790,1.1879,0.419,3.86571,0.00000
2479.00,3.86564,20.135047,-0.000157,20.083758,1.1878,0.419,3.86564,0.00000
2480.00,3.86676,20.135025,-0.000157,20.083726,1.1877,0.419,3.86676,0.00000
2481.00,3.86715,20.135119,-0.000159,20.083831,1.1877,0.419,3.86715,0.00000
2482.00,3.86753,20.135143,-0.000160,20.083896,1.1877,0.419,3.86753,0.00000
2483.00,3.86749,20.135093,-0.000160,20.083837,1.1876,0.419,3.86749,0.00000
2484.00,3.86749,20.135134,-0.000162,20.083851,1.1875,0.419,3.86749,0.00000
2485.00,3.86707,20.135199,-0.000163,20.083891,1.1875,0.419,3.86707,0.00000
2486.00,3.86728,20.135145,-0.000162,20.083801,1.1874,0.419,3.86728,0.00000
2487.00,3.86720,20.135158,-0.000162,20.083748,1.1873,0.420,3.86720,0.00000
2488.00,3.86734,20.135247,-0.000162,20.083736,1.1873,0.420,3.86734,0.00000
2489.00,3.86790,20.135274,-0.000163,20.083786,1.1872,0.420,3.86790,0.00000
2490.00,3.86753,20.135295,-0.000162,20.083776,1.1871,0.420,3.86753,0.00000
2491.00,3.86691,20.135356,-0.000161,20.083796,1.1871,0.420,3.86691,0.00000
2492.00,3.86658,20.135397,-0.000161,20.083836,1.1871,0.420,3.86658,0.00000
2493.00,3.86698,20.135453,-0.000159,20.083893,1.1870,0.420,3.86698,0.00000
2494.00,3.86633,20.135482,-0.000159,20.083876,1.1870,0.420,3.86633,0.00000
2495.00,3.86642,20.135446,-0.000155,20.083848,1.1870,0.420,3.86642,0.00000
2496.00,3.86713,20.135462,-0.000157,20.083855,1.1870,0.420,3.86713,0.00000
2497.00,3.86752,20.135425,-0.000156,20.083790,1.1870,0.420,3.86752,0.00000
2498.00,3.86659,20.135385,-0.000158,20.083822,1.1870,0.420,3.86659,0.00000
2499.00,3.86735,20.135323,-0.000156,20.083787,1.1869,0.420,3.86735,0.00000
2500.00,3.86724,20.135393,-0.000159,20.083800,1.1870,0.420,3.86724,0.00000
2501.00,3.86617,20.135396,-0.000156,20.083759,1.1870,0.420,3.86617,0.00000
2502.00,3.86615,20.135500,-0.000156,20.083859,1.1870,0.420,3.86615,0.00000
2503.00,3.86671,20.135537,-0.000156,20.083859,1.1870,0.420,3.86671,0.00000
2504.00,3.86662,20.135651,-0.000156,20.083918,1.1870,0.420,3.86662,0.00000
2505.00,3.86696,20.135664,-0.000154,20.083900,1.1870,0.420,3.86696,0.00000
2506.00,3.86688,20.135723,-0.000154,20.083930,1.1870,0.420,3.86688,0.00000
2507.00,3.86663,20.135689,-0.000154,20.083829,1.1870,0.420,3.86663,0.00000
2508.00,3.86686,20.135756,-0.000153,20.083833,1.1870,0.420,3.86686,0.00000
2509.00,3.86665,20.135675,-0.000151,20.083737,1.1870,0.420,3.86665,0.00000
2510.00,3.86679,20.135690,-0.000151,20.083760,1.1870,0.420,3.86679,0.00000
2511.00,3.86753,20.135694,-0.000149,20.083769,1.1869,0.420,3.86753,0.00000
2512.00,3.86719,20.135739,-0.000148,20.083817,1.1869,0.420,3.86719,0.00000
2513.00,3.86672,20.135729,-0.000151,20.083792,1.1869,0.420,3.86672,0.00000
2514.00,3.86658,20.135801,-0.000156,20.083779,1.1869,0.420,3.86658,0.00000
2515.00,3.86690,20.135783,-0.000159,20.083742,1.1869,0.421,3.86690,0.00000
2516.00,3.86670,20.135741,-0.000164,20.083683,1.1869,0.421,3.86670,0.00000
2517.00,3.86709,20.135765,-0.000167,20.083706,1.1869,0.421,3.86709,0.00000
2518.00,3.86816,20.135799,-0.000166,20.083711,1.1868,0.421,3.86816,0.00000
2519.00,3.86836,20.135910,-0.000162,20.083814,1.1868,0.421,3.86836,0.00000
2520.00,3.86823,20.136016,-0.000159,20.083899,1.1868,0.421,3.86823,0.00000
2521.00,3.86878,20.136138,-0.000155,20.084020,1.1868,0.421,3.86878,0.00000
2522.00,3.86906,20.136176,-0.000153,20.084042,1.1867,0.421,3.86906,0.00000
2523.00,3.86829,20.136124,-0.000150,20.083981,1.1867,0.421,3.86829,0.00000
2524.00,3.86822,20.136085,-0.000150,20.083911,1.1867,0.421,3.86822,0.00000
2525.00,3.86824,20.136111,-0.000153,20.083861,1.1866,0.421,3.86824,0.00000
2526.00,3.86788,20.136149,-0.000152,20.083802,1.1866,0.421,3.86788,0.00000
2527.00,3.86828,20.136141,-0.000151,20.083753,1.1866,0.421,3.86828,0.00000
2528.00,3.86820,20.136287,-0.000153,20.083905,1.1865,0.421,3.86820,0.00000
2529.00,3.86830,20.136299,-0.000154,20.083948,1.1865,0.421,3.86830,0.00000
2530.00,3.86850,20.136293,-0.000154,20.083998,1.1864,0.421,3.86850,0.00000
2531.00,3.86920,20.136250,-0.000157,20.083980,1.1863,0.421,3.86920,0.00000
2532.00,3.86920,20.136260,-0.000161,20.083978,1.1863,0.421,3.86920,0.00000
2533.00,3.86976,20.136194,-0.000159,20.083891,1.1862,0.421,3.86976,0.00000
2534.00,3.86974,20.136240,-0.000163,20.083904,1.1862,0.422,3.86974,0.00000
2535.00,3.86953,20.136337,-0.000162,20.083942,1.1862,0.422,3.86953,0.00000
2536.00,3.86919,20.136383,-0.000164,20.083994,1.1862,0.422,3.86919,0.00000
2537.00,3.86870,20.136443,-0.000161,20.083981,1.1861,0.422,3.86870,0.00000
2538.00,3.86814,20.136501,-0.000163,20.083942,1.1861,0.422,3.86814,0.00000
2539.00,3.86824,20.136448,-0.000161,20.083887,1.1860,0.422,3.86824,0.00000
2540.00,3.86883,20.136326,-0.000159,20.083790,1.1860,0.422,3.86883,0.00000
2541.00,3.86875,20.136320,-0.000155,20.083783,1.1859,0.422,3.86875,0.00000
2542.00,3.86857,20.136333,-0.000156,20.083822,1.1859,0.422,3.86857,0.00000
2543.00,3.86842,20.136352,-0.000155,20.083889,1.1858,0.422,3.86842,0.00000
2544.00,3.86884,20.136369,-0.000151,20.083888,1.1858,0.421,3.86884,0.00000
2545.00,3.86827,20.136463,-0.000151,20.083939,1.1858,0.421,3.86827,0.00000
2546.00,3.86798,20.136480,-0.000155,20.083925,1.1858,0.422,3.86798,0.00000
2547.00,3.86903,20.136450,-0.000157,20.083932,1.1857,0.422,3.86903,0.00000
2548.00,3.87056,20.136435,-0.000155,20.083883,1.1857,0.422,3.87056,0.00000
2549.00,3.87039,20.136503,-0.000155,20.083875,1.1857,0.422,3.87039,0.00000
2550.00,3.87108,20.136532,-0.000157,20.083876,1.1856,0.422,3.87108,0.00000
2551.00,3.87114,20.136594,-0.000157,20.083869,1.1856,0.422,3.87114,0.00000
2552.00,3.86938,20.136679,-0.000156,20.083866,1.1855,0.422,3.86938,0.00000
2553.00,3.86810,20.136763,-0.000159,20.083893,1.1855,0.422,3.86810,0.00000
2554.00,3.86818,20.136772,-0.000165,20.083890,1.1854,0.422,3.86818,0.00000
2555.00,3.86884,20.136816,-0.000166,20.083869,1.1854,0.422,3.86884,0.00000
2556.00,3.86961,20.136831,-0.000163,20.083865,1.1853,0.422,3.86961,0.00000
2557.00,3.87171,20.136770,-0.000162,20.083798,1.1853,0.422,3.87171,0.00000
2558.00,3.87195,20.136729,-0.000162,20.083803,1.1852,0.422,3.87195,0.00000
2559.00,3.87247,20.136740,-0.000158,20.083831,1.1851,0.422,3.87247,0.00000
2560.00,3.87141,20.136728,-0.000155,20.083832,1.1851,0.422,3.87141,0.00000
2561.00,3.87034,20.136735,-0.000154,20.083823,1.1851,0.422,3.87034,0.00000
2562.00,3.86883,20.136771,-0.000158,20.083834,1.1850,0.422,3.86883,0.00000
2563.00,3.86903,20.136816,-0.000161,20.083827,1.1849,0.423,3.86903,0.00000
2564.00,3.86901,20.136816,-0.000162,20.083772,1.1849,0.423,3.86901,0.00000
2565.00,3.86923,20.136779,-0.000167,20.083685,1.1848,0.423,3.86923,0.00000
2566.00,3.86980,20.136741,-0.000168,20.083653,1.1847,0.423,3.86980,0.00000
2567.00,3.87104,20.136772,-0.000164,20.083690,1.1847,0.423,3.87104,0.00000
2568.00,3.87133,20.136766,-0.000162,20.083691,1.1846,0.423,3.87133,0.00000
2569.00,3.87045,20.136803,-0.000163,20.083762,1.1846,0.423,3.87045,0.00000
2570.00,3.87022,20.136787,-0.000161,20.083785,1.1846,0.423,3.87022,0.00000
2571.00,3.87062,20.136800,-0.000161,20.083750,1.1846,0.423,3.87062,0.00000
2572.00,3.87083,20.136791,-0.000165,20.083706,1.1845,0.423,3.87083,0.00000
2573.00,3.87103,20.136784,-0.000164,20.083673,1.1845,0.423,3.87103,0.00000
2574.00,3.87122,20.136850,-0.000164,20.083672,1.1845,0.423,3.87122,0.00000
2575.00,3.87133,20.136911,-0.000164,20.083684,1.1845,0.423,3.87133,0.00000
2576.00,3.87112,20.136988,-0.000164,20.083743,1.1845,0.423,3.87112,0.00000
2577.00,3.87049,20.137063,-0.000165,20.083766,1.1845,0.424,3.87049,0.00000
2578.00,3.87033,20.137144,-0.000162,20.083796,1.1845,0.424,3.87033,0.00000
2579.00,3.87054,20.137113,-0.000162,20.083762,1.1844,0.424,3.87054,0.00000
2580.00,3.87121,20.137166,-0.000160,20.083801,1.1844,0.424,3.87121,0.00000
2581.00,3.87200,20.137219,-0.000161,20.083861,1.1844,0.424,3.87200,0.00000
2582.00,3.87233,20.137235,-0.000157,20.083872,1.1844,0.424,3.87233,0.00000
@15,2.0000,4.0, 2580 
2583.00,3.87155,20.137161,-0.000162,20.083797,1.1844,0.424,3.87155,0.00000
2584.00,3.87070,20.137181,-0.000161,20.083797,1.1844,0.424,3.87070,0.00000
2585.00,3.86610,20.137142,-0.000163,20.083751,1.1843,0.424,3.86610,0.00000
2586.00,3.85712,20.137056,-0.000162,20.083673,1.1843,0.424,3.85712,0.00000
2587.00,3.84634,20.137011,-0.000160,20.083601,1.1843,0.424,3.84634,0.00000
2588.00,3.83557,20.137125,-0.000159,20.083631,1.1843,0.424,3.83557,0.00000
2589.00,3.82653,20.137169,-0.000162,20.083639,1.1843,0.424,3.82653,0.00000
2590.00,3.82273,20.137223,-0.000163,20.083663,1.1843,0.424,3.82273,0.00000
2591.00,3.82578,20.137276,-0.000166,20.083673,1.1842,0.424,3.82578,0.00000
2592.00,3.83270,20.137371,-0.000169,20.083754,1.1842,0.424,3.83270,0.00000
2593.00,3.84200,20.137354,-0.000172,20.083769,1.1842,0.425,3.84200,0.00000
2594.00,3.85063,20.137301,-0.000171,20.083745,1.1841,0.425,3.85063,0.00000
2595.00,3.85671,20.137293,-0.000171,20.083755,1.1841,0.425,3.85671,0.00000
2596.00,3.86100,20.137316,-0.000166,20.083789,1.1841,0.425,3.86100,0.00000
2597.00,3.86394,20.137292,-0.000161,20.083779,1.1841,0.424,3.86394,0.00000
2598.00,3.86490,20.137294,-0.000158,20.083808,1.1841,0.424,3.86490,0.00000
2599.00,3.86547,20.137355,-0.000158,20.083828,1.1840,0.424,3.86547,0.00000
2600.00,3.86656,20.137379,-0.000157,20.083812,1.1840,0.424,3.86656,0.00000
2601.00,3.86731,20.137384,-0.000163,20.083825,1.1839,0.425,3.86731,0.00000
2602.00,3.86729,20.137396,-0.000167,20.083836,1.1839,0.425,3.86729,0.00000
2603.00,3.86802,20.137323,-0.000169,20.083769,1.1838,0.425,3.86802,0.00000
2604.00,3.86757,20.137313,-0.000168,20.083770,1.1838,0.425,3.86757,0.00000
2605.00,3.86699,20.137314,-0.000168,20.083770,1.1838,0.425,3.86699,0.00000
2606.00,3.86629,20.137325,-0.000165,20.083736,1.1838,0.425,3.86629,0.00000
2607.00,3.86603,20.137322,-0.000166,20.083773,1.1838,0.425,3.86603,0.00000
2608.00,3.86568,20.137395,-0.000167,20.083810,1.1838,0.425,3.86568,0.00000
2609.00,3.86638,20.137417,-0.000166,20.083800,1.1837,0.425,3.86638,0.00000
2610.00,3.86772,20.137467,-0.000167,20.083831,1.1837,0.425,3.86772,0.00000
2611.00,3.86839,20.137483,-0.000170,20.083828,1.1837,0.426,3.86839,0.00000
2612.00,3.86910,20.137499,-0.000167,20.083764,1.1836,0.426,3.86910,0.00000
2613.00,3.86901,20.137508,-0.000164,20.083739,1.1836,0.426,3.86901,0.00000
2614.00,3.86845,20.137563,-0.000161,20.083772,1.1836,0.426,3.86845,0.00000
2615.00,3.86708,20.137594,-0.000159,20.083768,1.1837,0.425,3.86708,0.00000
2616.00,3.86649,20.137577,-0.000154,20.083750,1.1836,0.425,3.86649,0.00000
2617.00,3.86586,20.137693,-0.000154,20.083807,1.1836,0.425,3.86586,0.00000
2618.00,3.86662,20.137776,-0.000155,20.083872,1.1836,0.425,3.86662,0.00000
2619.00,3.86772,20.137779,-0.000157,20.083899,1.1836,0.425,3.86772,0.00000
2620.00,3.86800,20.137746,-0.000156,20.083902,1.1836,0.425,3.86800,0.00000
2621.00,3.86788,20.137799,-0.000153,20.083942,1.1836,0.425,3.86788,0.00000
2622.00,3.86842,20.137770,-0.000154,20.083939,1.1836,0.425,3.86842,0.00000
2623.00,3.86834,20.137781,-0.000156,20.083908,1.1835,0.426,3.86834,0.00000
2624.00,3.86776,20.137781,-0.000154,20.083872,1.1835,0.426,3.86776,0.00000
2625.00,3.86868,20.137837,-0.000155,20.083872,1.1835,0.426,3.86868,0.00000
2626.00,3.86879,20.137826,-0.000159,20.083850,1.1835,0.426,3.86879,0.00000
2627.00,3.86844,20.137813,-0.000158,20.083795,1.1835,0.426,3.86844,0.00000
2628.00,3.86813,20.137873,-0.000155,20.083815,1.1835,0.426,3.86813,0.00000
2629.00,3.86824,20.137953,-0.000154,20.083848,1.1835,0.426,3.86824,0.00000
2630.00,3.86789,20.138000,-0.000151,20.083861,1.1835,0.426,3.86789,0.00000
2631.00,3.86787,20.138053,-0.000152,20.083872,1.1835,0.426,3.86787,0.00000
2632.00,3.86744,20.138050,-0.000153,20.083847,1.1835,0.426,3.86744,0.00000
2633.00,3.86731,20.138033,-0.000155,20.083834,1.1836,0.426,3.86731,0.00000
2634.00,3.86719,20.138097,-0.000158,20.083894,1.1836,0.426,3.86719,0.00000
2635.00,3.86742,20.138101,-0.000162,20.083896,1.1836,0.426,3.86742,0.00000
2636.00,3.86772,20.138146,-0.000161,20.083928,1.1836,0.426,3.86772,0.00000
2637.00,3.86832,20.138281,-0.000162,20.084045,1.1836,0.426,3.86832,0.00000
2638.00,3.86836,20.138384,-0.000163,20.084132,1.1837,0.426,3.86836,0.00000
2639.00,3.86863,20.138340,-0.000160,20.084045,1.1838,0.426,3.86863,0.00000
2640.00,3.86831,20.138363,-0.000158,20.084045,1.1838,0.426,3.86831,0.00000
2641.00,3.86832,20.138425,-0.000161,20.084072,1.1838,0.426,3.86832,0.00000
2642.00,3.86886,20.138380,-0.000163,20.084008,1.1839,0.427,3.86886,0.00000
2643.00,3.86937,20.138323,-0.000162,20.083931,1.1839,0.427,3.86937,0.00000
2644.00,3.86991,20.138378,-0.000163,20.083962,1.1839,0.427,3.86991,0.00000
2645.00,3.87011,20.138372,-0.000164,20.083929,1.1839,0.427,3.87011,0.00000
2646.00,3.87012,20.138411,-0.000163,20.083931,1.1839,0.427,3.87012,0.00000
2647.00,3.86999,20.138465,-0.000159,20.084006,1.1839,0.427,3.86999,0.00000
2648.00,3.86957,20.138547,-0.000160,20.084060,1.1839,0.427,3.86957,0.00000
2649.00,3.86975,20.138533,-0.000160,20.083991,1.1839,0.427,3.86975,0.00000
2650.00,3.87019,20.138611,-0.000159,20.084044,1.1839,0.427,3.87019,0.00000
2651.00,3.87095,20.138641,-0.000157,20.084052,1.1839,0.427,3.87095,0.00000
2652.00,3.87140,20.138629,-0.000161,20.083990,1.1839,0.427,3.87140,0.00000
2653.00,3.87165,20.138616,-0.000158,20.083972,1.1838,0.427,3.87165,0.00000
2654.00,3.87120,20.138693,-0.000159,20.084059,1.1838,0.427,3.87120,0.00000
2655.00,3.87138,20.138721,-0.000158,20.084053,1.1838,0.427,3.87138,0.00000
2656.00,3.87124,20.138728,-0.000159,20.084047,1.1837,0.427,3.87124,0.00000
2657.00,3.87063,20.138766,-0.000160,20.084057,1.1837,0.427,3.87063,0.00000
2658.00,3.86982,20.138773,-0.000162,20.084038,1.1837,0.427,3.86982,0.00000
2659.00,3.86949,20.138727,-0.000162,20.083944,1.1837,0.427,3.86949,0.00000
2660.00,3.86928,20.138743,-0.000163,20.083902,1.1837,0.428,3.86928,0.00000
2661.00,3.86900,20.138723,-0.000163,20.083779,1.1836,0.428,3.86900,0.00000
2662.00,3.86886,20.138720,-0.000162,20.083710,1.1836,0.428,3.86886,0.00000
2663.00,3.86907,20.138725,-0.000163,20.083661,1.1836,0.428,3.86907,0.00000
2664.00,3.86811,20.138776,-0.000165,20.083722,1.1835,0.428,3.86811,0.00000
2665.00,3.86720,20.138790,-0.000165,20.083794,1.1835,0.428,3.86720,0.00000
2666.00,3.86693,20.138826,-0.000161,20.083858,1.1835,0.428,3.86693,0.00000
2667.00,3.86743,20.138819,-0.000163,20.083891,1.1835,0.428,3.86743,0.00000
2668.00,3.86797,20.138900,-0.000162,20.083964,1.1834,0.428,3.86797,0.00000
2669.00,3.86936,20.138957,-0.000160,20.084034,1.1834,0.428,3.86936,0.00000
2670.00,3.86968,20.138957,-0.000159,20.083980,1.1834,0.428,3.86968,0.00000
2671.00,3.86931,20.138978,-0.000165,20.083958,1.1833,0.428,3.86931,0.00000
2672.00,3.86882,20.139028,-0.000162,20.083938,1.1834,0.428,3.86882,0.00000
2673.00,3.86926,20.139023,-0.000161,20.083925,1.1834,0.428,3.86926,0.00000
2674.00,3.86950,20.138995,-0.000158,20.083874,1.1834,0.428,3.86950,0.00000
2675.00,3.86922,20.139047,-0.000160,20.083886,1.1833,0.428,3.86922,0.00000
2676.00,3.86932,20.139045,-0.000157,20.083872,1.1833,0.428,3.86932,0.00000
2677.00,3.86856,20.139061,-0.000156,20.083880,1.1833,0.428,3.86856,0.00000
2678.00,3.86757,20.139068,-0.000154,20.083851,1.1832,0.428,3.86757,0.00000
2679.00,3.86722,20.139153,-0.000154,20.083852,1.1832,0.428,3.86722,0.00000
2680.00,3.86805,20.139174,-0.000153,20.083866,1.1831,0.428,3.86805,0.00000
2681.00,3.86884,20.139169,-0.000153,20.083880,1.1830,0.428,3.86884,0.00000
2682.00,3.87025,20.139213,-0.000150,20.083907,1.1830,0.428,3.87025,0.00000
2683.00,3.87091,20.139243,-0.000150,20.083920,1.1829,0.428,3.87091,0.00000
2684.00,3.87120,20.139208,-0.000150,20.083853,1.1828,0.428,3.87120,0.00000
2685.00,3.87110,20.139210,-0.000151,20.083772,1.1828,0.428,3.87110,0.00000
2686.00,3.87094,20.139257,-0.000150,20.083761,1.1827,0.428,3.87094,0.00000
2687.00,3.87079,20.139209,-0.000152,20.083693,1.1826,0.428,3.87079,0.00000
2688.00,3.87096,20.139237,-0.000155,20.083675,1.1825,0.428,3.87096,0.00000
2689.00,3.87030,20.139262,-0.000157,20.083705,1.1824,0.429,3.87030,0.00000
2690.00,3.87072,20.139282,-0.000158,20.083779,1.1823,0.429,3.87072,0.00000
2691.00,3.87104,20.139328,-0.000162,20.083802,1.1822,0.429,3.87104,0.00000
2692.00,3.87144,20.139418,-0.000165,20.083891,1.1821,0.429,3.87144,0.00000
2693.00,3.87137,20.139482,-0.000166,20.083994,1.1821,0.429,3.87137,0.00000
2694.00,3.87191,20.139487,-0.000166,20.084008,1.1820,0.429,3.87191,0.00000
2695.00,3.87103,20.139508,-0.000166,20.083987,1.1819,0.429,3.87103,0.00000
2696.00,3.87017,20.139500,-0.000167,20.083975,1.1818,0.429,3.87017,0.00000
2697.00,3.86982,20.139523,-0.000165,20.083925,1.1817,0.429,3.86982,0.00000
2698.00,3.87007,20.139542,-0.000162,20.083865,1.1816,0.429,3.87007,0.00000
2699.00,3.86983,20.139597,-0.000164,20.083865,1.1815,0.430,3.86983,0.00000
2700.00,3.87057,20.139651,-0.000164,20.083898,1.1814,0.430,3.87057,0.00000
2701.00,3.87106,20.139686,-0.000162,20.083958,1.1813,0.430,3.87106,0.00000
2702.00,3.87080,20.139673,-0.000162,20.083999,1.1812,0.430,3.87080,0.00000
2703.00,3.87116,20.139630,-0.000163,20.084016,1.1812,0.430,3.87116,0.00000
2704.00,3.87230,20.139625,-0.000161,20.084076,1.1811,0.430,3.87230,0.00000
2705.00,3.87288,20.139642,-0.000162,20.084093,1.1810,0.430,3.87288,0.00000
2706.00,3.87306,20.139622,-0.000161,20.084039,1.1810,0.430,3.87306,0.00000
2707.00,3.87306,20.139619,-0.000159,20.084004,1.1810,0.430,3.87306,0.00000
2708.00,3.87358,20.139658,-0.000158,20.083959,1.1809,0.430,3.87358,0.00000
2709.00,3.87324,20.139695,-0.000159,20.083930,1.1809,0.430,3.87324,0.00000
2710.00,3.87210,20.139707,-0.000159,20.083902,1.1809,0.430,3.87210,0.00000
2711.00,3.87227,20.139756,-0.000159,20.083948,1.1809,0.430,3.87227,0.00000
2712.00,3.87205,20.139830,-0.000160,20.084009,1.1809,0.430,3.87205,0.00000
2713.00,3.87120,20.139859,-0.000161,20.084054,1.1809,0.430,3.87120,0.00000
2714.00,3.87083,20.139951,-0.000160,20.084101,1.1809,0.430,3.87083,0.00000
2715.00,3.87096,20.139973,-0.000157,20.084100,1.1809,0.430,3.87096,0.00000
2716.00,3.87069,20.139996,-0.000158,20.084079,1.1809,0.430,3.87069,0.00000
2717.00,3.87076,20.140019,-0.000159,20.084053,1.1810,0.430,3.87076,0.00000
2718.00,3.87067,20.139999,-0.000162,20.084015,1.1810,0.430,3.87067,0.00000
2719.00,3.87074,20.139921,-0.000166,20.083955,1.1811,0.430,3.87074,0.00000
2720.00,3.87173,20.139894,-0.000170,20.083881,1.1811,0.430,3.87173,0.00000
2721.00,3.87194,20.139919,-0.000175,20.083889,1.1811,0.431,3.87194,0.00000
2722.00,3.87259,20.139984,-0.000177,20.083875,1.1811,0.431,3.87259,0.00000
2723.00,3.87332,20.140027,-0.000175,20.083831,1.1811,0.431,3.87332,0.00000
2724.00,3.87277,20.140037,-0.000176,20.083767,1.1811,0.431,3.87277,0.00000
2725.00,3.87222,20.140062,-0.000175,20.083772,1.1811,0.431,3.87222,0.00000
2726.00,3.87191,20.140059,-0.000175,20.083748,1.1811,0.431,3.87191,0.00000
2727.00,3.87136,20.140023,-0.000173,20.083733,1.1811,0.431,3.87136,0.00000
2728.00,3.87080,20.140023,-0.000172,20.083738,1.1811,0.431,3.87080,0.00000
2729.00,3.87089,20.140048,-0.000168,20.083789,1.1811,0.431,3.87089,0.00000
2730.00,3.87004,20.140061,-0.000168,20.083822,1.1811,0.431,3.87004,0.00000
2731.00,3.86992,20.140091,-0.000165,20.083854,1.1811,0.431,3.86992,0.00000
2732.00,3.86972,20.140131,-0.000162,20.083903,1.1811,0.431,3.86972,0.00000
2733.00,3.86884,20.140181,-0.000160,20.083941,1.1810,0.431,3.86884,0.00000
2734.00,3.86876,20.140214,-0.000161,20.083918,1.1810,0.431,3.86876,0.00000
2735.00,3.86931,20.140221,-0.000159,20.083882,1.1810,0.431,3.86931,0.00000
2736.00,3.86932,20.140254,-0.000160,20.083811,1.1810,0.431,3.86932,0.00000
2737.00,3.86917,20.140278,-0.000161,20.083795,1.1810,0.431,3.86917,0.00000
2738.00,3.86952,20.140323,-0.000163,20.083812,1.1810,0.431,3.86952,0.00000
2739.00,3.87052,20.140324,-0.000162,20.083793,1.1810,0.431,3.87052,0.00000
2740.00,3.87028,20.140380,-0.000158,20.083860,1.1810,0.431,3.87028,0.00000
2741.00,3.86994,20.140343,-0.000158,20.083851,1.1810,0.431,3.86994,0.00000
2742.00,3.87058,20.140308,-0.000160,20.083814,1.1810,0.431,3.87058,0.00000
2743.00,3.87050,20.140271,-0.000159,20.083735,1.1810,0.431,3.87050,0.00000
2744.00,3.86932,20.140218,-0.000162,20.083667,1.1811,0.432,3.86932,0.00000
2745.00,3.86867,20.140276,-0.000169,20.083669,1.1811,0.432,3.86867,0.00000
2746.00,3.86920,20.140316,-0.000173,20.083685,1.1811,0.432,3.86920,0.00000
2747.00,3.86962,20.140376,-0.000169,20.083690,1.1811,0.432,3.86962,0.00000
2748.00,3.86973,20.140391,-0.000169,20.083690,1.1811,0.432,3.86973,0.00000
2749.00,3.87038,20.140559,-0.000168,20.083823,1.1811,0.432,3.87038,0.00000
2750.00,3.87102,20.140462,-0.000167,20.083719,1.1811,0.432,3.87102,0.00000
2751.00,3.87155,20.140524,-0.000166,20.083730,1.1811,0.432,3.87155,0.00000
2752.00,3.87060,20.140580,-0.000170,20.083789,1.1811,0.432,3.87060,0.00000
2753.00,3.87049,20.140682,-0.000169,20.083849,1.1811,0.433,3.87049,0.00000
2754.00,3.87008,20.140672,-0.000171,20.083864,1.1811,0.433,3.87008,0.00000
2755.00,3.87050,20.140791,-0.000172,20.083939,1.1811,0.433,3.87050,0.00000
2756.00,3.87014,20.140758,-0.000170,20.083935,1.1811,0.433,3.87014,0.00000
2757.00,3.87077,20.140724,-0.000170,20.083891,1.1810,0.433,3.87077,0.00000
2758.00,3.87086,20.140730,-0.000173,20.083907,1.1810,0.433,3.87086,0.00000
2759.00,3.87119,20.140732,-0.000172,20.083857,1.1809,0.433,3.87119,0.00000
2760.00,3.87092,20.140727,-0.000169,20.083853,1.1809,0.433,3.87092,0.00000
2761.00,3.87080,20.140819,-0.000172,20.083890,1.1808,0.433,3.87080,0.00000
2762.00,3.87033,20.140831,-0.000171,20.083849,1.1808,0.433,3.87033,0.00000
@16,2.0000,4.0, 2760.089 
2763.00,3.87069,20.140822,-0.000173,20.083845,1.1807,0.433,3.87069,0.00000
2764.00,3.87026,20.140816,-0.000174,20.083827,1.1807,0.433,3.87026,0.00000
2765.00,3.86659,20.140797,-0.000173,20.083814,1.1806,0.433,3.86659,0.00000
2766.00,3.85983,20.140783,-0.000170,20.083832,1.1805,0.433,3.85983,0.00000
2767.00,3.85073,20.140837,-0.000170,20.083888,1.1805,0.433,3.85073,0.00000
2768.00,3.83908,20.140829,-0.000172,20.083856,1.1804,0.433,3.83908,0.00000
2769.00,3.82963,20.140866,-0.000171,20.083893,1.1803,0.434,3.82963,0.00000
2770.00,3.82616,20.140917,-0.000176,20.083928,1.1802,0.434,3.82616,0.00000
2771.00,3.82930,20.140906,-0.000177,20.083907,1.1801,0.434,3.82930,0.00000
2772.00,3.83553,20.140914,-0.000178,20.083897,1.1801,0.434,3.83553,0.00000
2773.00,3.84470,20.140909,-0.000176,20.083857,1.1801,0.434,3.84470,0.00000
2774.00,3.85324,20.140952,-0.000172,20.083831,1.1800,0.434,3.85324,0.00000
2775.00,3.86031,20.140996,-0.000170,20.083825,1.1800,0.434,3.86031,0.00000
2776.00,3.86368,20.141036,-0.000169,20.083784,1.1800,0.434,3.86368,0.00000
2777.00,3.86626,20.141032,-0.000165,20.083757,1.1799,0.434,3.86626,0.00000
2778.00,3.86814,20.141116,-0.000164,20.083791,1.1798,0.434,3.86814,0.00000
2779.00,3.86925,20.141096,-0.000167,20.083770,1.1798,0.434,3.86925,0.00000
2780.00,3.86882,20.141088,-0.000167,20.083750,1.1797,0.434,3.86882,0.00000
2781.00,3.86875,20.141150,-0.000169,20.083788,1.1797,0.434,3.86875,0.00000
2782.00,3.86894,20.141199,-0.000170,20.083793,1.1796,0.434,3.86894,0.00000
2783.00,3.86972,20.141160,-0.000171,20.083739,1.1795,0.434,3.86972,0.00000
2784.00,3.86990,20.141180,-0.000169,20.083746,1.1795,0.434,3.86990,0.00000
2785.00,3.87015,20.141177,-0.000167,20.083722,1.1794,0.434,3.87015,0.00000
2786.00,3.87081,20.141150,-0.000170,20.083707,1.1794,0.434,3.87081,0.00000
2787.00,3.87074,20.141141,-0.000171,20.083691,1.1793,0.435,3.87074,0.00000
2788.00,3.86982,20.141193,-0.000173,20.083732,1.1793,0.435,3.86982,0.00000
2789.00,3.86948,20.141219,-0.000174,20.083717,1.1793,0.435,3.86948,0.00000
2790.00,3.86976,20.141285,-0.000173,20.083692,1.1792,0.435,3.86976,0.00000
2791.00,3.86899,20.141335,-0.000169,20.083661,1.1792,0.435,3.86899,0.00000
2792.00,3.86902,20.141375,-0.000168,20.083657,1.1792,0.435,3.86902,0.00000
2793.00,3.86944,20.141388,-0.000164,20.083686,1.1792,0.435,3.86944,0.00000
2794.00,3.86885,20.141410,-0.000164,20.083726,1.1791,0.435,3.86885,0.00000
2795.00,3.86882,20.141445,-0.000167,20.083807,1.1791,0.435,3.86882,0.00000
2796.00,3.86970,20.141455,-0.000167,20.083799,1.1790,0.435,3.86970,0.00000
2797.00,3.86982,20.141514,-0.000165,20.083794,1.1790,0.435,3.86982,0.00000
2798.00,3.86998,20.141565,-0.000163,20.083809,1.1790,0.435,3.86998,0.00000
2799.00,3.87111,20.141605,-0.000161,20.083784,1.1790,0.435,3.87111,0.00000
2800.00,3.87138,20.141617,-0.000157,20.083781,1.1790,0.435,3.87138,0.00000
2801.00,3.87067,20.141675,-0.000156,20.083859,1.1790,0.435,3.87067,0.00000
2802.00,3.87083,20.141702,-0.000156,20.083874,1.1790,0.435,3.87083,0.00000
2803.00,3.87121,20.141735,-0.000157,20.083868,1.1789,0.435,3.87121,0.00000
2804.00,3.87108,20.141630,-0.000157,20.083757,1.1789,0.435,3.87108,0.00000
2805.00,3.87080,20.141612,-0.000159,20.083704,1.1788,0.435,3.87080,0.00000
2806.00,3.87125,20.141584,-0.000160,20.083677,1.1788,0.435,3.87125,0.00000
2807.00,3.87166,20.141600,-0.000162,20.083706,1.1788,0.435,3.87166,0.00000
2808.00,3.87191,20.141537,-0.000162,20.083676,1.1787,0.435,3.87191,0.00000
2809.00,3.87221,20.141630,-0.000162,20.083770,1.1787,0.435,3.87221,0.00000
2810.00,3.87153,20.141583,-0.000160,20.083708,1.1787,0.435,3.87153,0.00000
2811.00,3.87059,20.141607,-0.000161,20.083703,1.1787,0.435,3.87059,0.00000
2812.00,3.87043,20.141607,-0.000161,20.083687,1.1786,0.435,3.87043,0.00000
2813.00,3.87051,20.141734,-0.000161,20.083745,1.1786,0.435,3.87051,0.00000
2814.00,3.86971,20.141762,-0.000161,20.083719,1.1785,0.435,3.86971,0.00000
2815.00,3.87054,20.141872,-0.000165,20.083789,1.1785,0.436,3.87054,0.00000
2816.00,3.87179,20.141887,-0.000166,20.083753,1.1784,0.436,3.87179,0.00000
2817.00,3.87230,20.141913,-0.000166,20.083735,1.1784,0.436,3.87230,0.00000
2818.00,3.87318,20.141887,-0.000165,20.083667,1.1784,0.436,3.87318,0.00000
2819.00,3.87354,20.141901,-0.000167,20.083661,1.1784,0.436,3.87354,0.00000
2820.00,3.87370,20.141898,-0.000164,20.083637,1.1784,0.436,3.87370,0.00000
2821.00,3.87389,20.141925,-0.000165,20.083644,1.1783,0.436,3.87389,0.00000
2822.00,3.87342,20.141915,-0.000163,20.083605,1.1783,0.436,3.87342,0.00000
2823.00,3.87162,20.141959,-0.000163,20.083608,1.1782,0.436,3.87162,0.00000
2824.00,3.87192,20.141979,-0.000162,20.083598,1.1782,0.436,3.87192,0.00000
2825.00,3.87232,20.142038,-0.000164,20.083644,1.1782,0.436,3.87232,0.00000
2826.00,3.87172,20.142136,-0.000161,20.083709,1.1781,0.436,3.87172,0.00000
2827.00,3.87203,20.142222,-0.000166,20.083786,1.1781,0.437,3.87203,0.00000
2828.00,3.87227,20.142205,-0.000165,20.083744,1.1781,0.437,3.87227,0.00000
2829.00,3.87195,20.142256,-0.000168,20.083768,1.1781,0.437,3.87195,0.00000
2830.00,3.87178,20.142289,-0.000167,20.083749,1.1781,0.437,3.87178,0.00000
2831.00,3.87244,20.142194,-0.000170,20.083664,1.1781,0.437,3.87244,0.00000
2832.00,3.87244,20.142193,-0.000165,20.083674,1.1781,0.437,3.87244,0.00000
2833.00,3.87219,20.142208,-0.000166,20.083717,1.1781,0.437,3.87219,0.00000
2834.00,3.87287,20.142287,-0.000165,20.083774,1.1781,0.437,3.87287,0.00000
2835.00,3.87301,20.142340,-0.000167,20.083822,1.1781,0.437,3.87301,0.00000
2836.00,3.87328,20.142442,-0.000165,20.083884,1.1781,0.437,3.87328,0.00000
2837.00,3.87321,20.142443,-0.000169,20.083862,1.1781,0.437,3.87321,0.00000
2838.00,3.87386,20.142486,-0.000171,20.083886,1.1781,0.438,3.87386,0.00000
2839.00,3.87384,20.142444,-0.000169,20.083881,1.1781,0.438,3.87384,0.00000
2840.00,3.87361,20.142405,-0.000166,20.083832,1.1781,0.438,3.87361,0.00000
2841.00,3.87288,20.142398,-0.000166,20.083739,1.1780,0.438,3.87288,0.00000
2842.00,3.87251,20.142413,-0.000161,20.083722,1.1780,0.438,3.87251,0.00000
2843.00,3.87253,20.142450,-0.000157,20.083728,1.1780,0.437,3.87253,0.00000
2844.00,3.87170,20.142516,-0.000157,20.083711,1.1780,0.437,3.87170,0.00000
2845.00,3.87175,20.142553,-0.000156,20.083715,1.1780,0.437,3.87175,0.00000
2846.00,3.87172,20.142597,-0.000151,20.083865,1.1780,0.437,3.87172,0.00000
2847.00,3.87172,20.142567,-0.000152,20.083777,1.1779,0.437,3.87172,0.00000
2848.00,3.87129,20.142552,-0.000153,20.083773,1.1779,0.437,3.87129,0.00000
2849.00,3.87126,20.142513,-0.000155,20.083732,1.1779,0.437,3.87126,0.00000
2850.00,3.87011,20.142470,-0.000158,20.083671,1.1779,0.437,3.87011,0.00000
2851.00,3.86983,20.142375,-0.000160,20.083515,1.1779,0.438,3.86983,0.00000
2852.00,3.86943,20.142407,-0.000160,20.083520,1.1778,0.438,3.86943,0.00000
2853.00,3.86963,20.142400,-0.000160,20.083482,1.1778,0.438,3.86963,0.00000
2854.00,3.87013,20.142482,-0.000158,20.083531,1.1778,0.438,3.87013,0.00000
2855.00,3.87149,20.142527,-0.000153,20.083600,1.1777,0.437,3.87149,0.00000
2856.00,3.87187,20.142593,-0.000156,20.083649,1.1777,0.438,3.87187,0.00000
2857.00,3.87256,20.142668,-0.000158,20.083721,1.1776,0.438,3.87256,0.00000
2858.00,3.87313,20.142798,-0.000156,20.083831,1.1776,0.438,3.87313,0.00000
2859.00,3.87308,20.142768,-0.000154,20.083798,1.1775,0.438,3.87308,0.00000
2860.00,3.87358,20.142852,-0.000157,20.083833,1.1774,0.438,3.87358,0.00000
2861.00,3.87318,20.142896,-0.000157,20.083860,1.1773,0.438,3.87318,0.00000
2862.00,3.87261,20.142848,-0.000157,20.083869,1.1773,0.438,3.87261,0.00000
2863.00,3.87209,20.142716,-0.000158,20.083743,1.1772,0.438,3.87209,0.00000
2864.00,3.87217,20.142701,-0.000160,20.083726,1.1771,0.438,3.87217,0.00000
2865.00,3.87176,20.142706,-0.000162,20.083683,1.1770,0.438,3.87176,0.00000
2866.00,3.87203,20.142789,-0.000162,20.083671,1.1769,0.438,3.87203,0.00000
2867.00,3.87280,20.142878,-0.000162,20.083725,1.1769,0.438,3.87280,0.00000
2868.00,3.87340,20.142900,-0.000166,20.083719,1.1768,0.438,3.87340,0.00000
2869.00,3.87347,20.143010,-0.000166,20.083757,1.1768,0.439,3.87347,0.00000
2870.00,3.87371,20.142977,-0.000164,20.083731,1.1767,0.438,3.87371,0.00000
2871.00,3.87435,20.142901,-0.000164,20.083697,1.1766,0.439,3.87435,0.00000
2872.00,3.87414,20.142870,-0.000165,20.083609,1.1766,0.439,3.87414,0.00000
2873.00,3.87381,20.142977,-0.000165,20.083672,1.1765,0.439,3.87381,0.00000
2874.00,3.87363,20.142935,-0.000168,20.083639,1.1764,0.439,3.87363,0.00000
2875.00,3.87284,20.142973,-0.000166,20.083633,1.1764,0.439,3.87284,0.00000
2876.00,3.87184,20.143057,-0.000166,20.083703,1.1763,0.439,3.87184,0.00000
2877.00,3.87175,20.143069,-0.000159,20.083711,1.1763,0.439,3.87175,0.00000
2878.00,3.87223,20.143116,-0.000155,20.083703,1.1763,0.439,3.87223,0.00000
2879.00,3.87343,20.143242,-0.000155,20.083730,1.1762,0.439,3.87343,0.00000
2880.00,3.87402,20.143297,-0.000157,20.083760,1.1762,0.439,3.87402,0.00000
2881.00,3.87553,20.143358,-0.000159,20.083724,1.1762,0.439,3.87553,0.00000
2882.00,3.87580,20.143448,-0.000163,20.083784,1.1762,0.439,3.87580,0.00000
2883.00,3.87473,20.143425,-0.000166,20.083755,1.1762,0.439,3.87473,0.00000
2884.00,3.87353,20.143415,-0.000164,20.083790,1.1761,0.439,3.87353,0.00000
2885.00,3.87347,20.143350,-0.000162,20.083760,1.1761,0.439,3.87347,0.00000
2886.00,3.87310,20.143346,-0.000160,20.083790,1.1761,0.439,3.87310,0.00000
2887.00,3.87349,20.143276,-0.000160,20.083708,1.1760,0.439,3.87349,0.00000
2888.00,3.87517,20.143271,-0.000160,20.083679,1.1760,0.439,3.87517,0.00000
2889.00,3.87543,20.143245,-0.000162,20.083662,1.1759,0.440,3.87543,0.00000
2890.00,3.87531,20.143323,-0.000164,20.083742,1.1759,0.440,3.87531,0.00000
2891.00,3.87511,20.143333,-0.000165,20.083757,1.1759,0.440,3.87511,0.00000
2892.00,3.87440,20.143401,-0.000164,20.083831,1.1758,0.440,3.87440,0.00000
2893.00,3.87326,20.143368,-0.000162,20.083815,1.1758,0.440,3.87326,0.00000
2894.00,3.87409,20.143399,-0.000162,20.083803,1.1757,0.440,3.87409,0.00000
2895.00,3.87397,20.143401,-0.000161,20.083761,1.1757,0.440,3.87397,0.00000
2896.00,3.87357,20.143342,-0.000165,20.083688,1.1756,0.440,3.87357,0.00000
2897.00,3.87430,20.143306,-0.000167,20.083638,1.1756,0.440,3.87430,0.00000
2898.00,3.87450,20.143383,-0.000169,20.083676,1.1755,0.441,3.87450,0.00000
2899.00,3.87457,20.143333,-0.000168,20.083693,1.1755,0.441,3.87457,0.00000
2900.00,3.87529,20.143352,-0.000167,20.083671,1.1754,0.441,3.87529,0.00000
2901.00,3.87584,20.143374,-0.000162,20.083720,1.1753,0.441,3.87584,0.00000
2902.00,3.87471,20.143400,-0.000162,20.083750,1.1753,0.440,3.87471,0.00000
2903.00,3.87434,20.143440,-0.000161,20.083782,1.1752,0.440,3.87434,0.00000
2904.00,3.87393,20.143501,-0.000162,20.083777,1.1752,0.441,3.87393,0.00000
2905.00,3.87395,20.143512,-0.000162,20.083785,1.1751,0.441,3.87395,0.00000
2906.00,3.87397,20.143521,-0.000159,20.083725,1.1750,0.441,3.87397,0.00000
2907.00,3.87435,20.143523,-0.000160,20.083710,1.1750,0.441,3.87435,0.00000
2908.00,3.87429,20.143510,-0.000161,20.083634,1.1749,0.441,3.87429,0.00000
2909.00,3.87359,20.143522,-0.000156,20.083626,1.1748,0.441,3.87359,0.00000
2910.00,3.87255,20.143573,-0.000153,20.083655,1.1747,0.441,3.87255,0.00000
2911.00,3.87172,20.143670,-0.000155,20.083728,1.1746,0.441,3.87172,0.00000
2912.00,3.87199,20.143705,-0.000154,20.083727,1.1745,0.441,3.87199,0.00000
2913.00,3.87206,20.143794,-0.000156,20.083895,1.1744,0.441,3.87206,0.00000
2914.00,3.87251,20.143814,-0.000159,20.083881,1.1744,0.441,3.87251,0.00000
2915.00,3.87316,20.143886,-0.000163,20.083914,1.1743,0.441,3.87316,0.00000
2916.00,3.87361,20.143906,-0.000163,20.083871,1.1742,0.441,3.87361,0.00000
2917.00,3.87338,20.144007,-0.000161,20.083894,1.1741,0.441,3.87338,0.00000
2918.00,3.87376,20.143977,-0.000160,20.083785,1.1741,0.441,3.87376,0.00000
2919.00,3.87380,20.144024,-0.000158,20.083813,1.1740,0.441,3.87380,0.00000
2920.00,3.87334,20.143988,-0.000159,20.083800,1.1740,0.441,3.87334,0.00000
2921.00,3.87397,20.144004,-0.000157,20.083885,1.1739,0.441,3.87397,0.00000
2922.00,3.87472,20.144013,-0.000158,20.083929,1.1738,0.441,3.87472,0.00000
2923.00,3.87467,20.144009,-0.000157,20.083978,1.1738,0.441,3.87467,0.00000
2924.00,3.87366,20.144005,-0.000159,20.083983,1.1737,0.442,3.87366,0.00000
2925.00,3.87406,20.143952,-0.000158,20.083924,1.1736,0.442,3.87406,0.00000
2926.00,3.87339,20.143887,-0.000161,20.083829,1.1735,0.442,3.87339,0.00000
2927.00,3.87358,20.143866,-0.000162,20.083753,1.1734,0.442,3.87358,0.00000
2928.00,3.87412,20.143914,-0.000162,20.083740,1.1733,0.442,3.87412,0.00000
2929.00,3.87587,20.143991,-0.000161,20.083792,1.1732,0.442,3.87587,0.00000
2930.00,3.87602,20.144018,-0.000159,20.083770,1.1732,0.442,3.87602,0.00000
2931.00,3.87572,20.144109,-0.000157,20.083787,1.1731,0.442,3.87572,0.00000
2932.00,3.87507,20.144077,-0.000158,20.083775,1.1730,0.442,3.87507,0.00000
2933.00,3.87441,20.144129,-0.000159,20.083769,1.1730,0.442,3.87441,0.00000
2934.00,3.87412,20.144070,-0.000162,20.083695,1.1729,0.442,3.87412,0.00000
2935.00,3.87460,20.144091,-0.000165,20.083715,1.1729,0.442,3.87460,0.00000
2936.00,3.87622,20.144118,-0.000167,20.083743,1.1728,0.442,3.87622,0.00000
2937.00,3.87696,20.144176,-0.000166,20.083774,1.1728,0.442,3.87696,0.00000
2938.00,3.87720,20.144210,-0.000167,20.083798,1.1727,0.442,3.87720,0.00000
2939.00,3.87742,20.144211,-0.000165,20.083770,1.1727,0.442,3.87742,0.00000
2940.00,3.87757,20.144267,-0.000164,20.083793,1.1726,0.442,3.87757,0.00000
2941.00,3.87665,20.144364,-0.000165,20.083846,1.1726,0.442,3.87665,0.00000
2942.00,3.87608,20.144387,-0.000163,20.083804,1.1725,0.442,3.87608,0.00000
@17,2.0000,4.0, 2940.035 
2943.00,3.87623,20.144301,-0.000161,20.083697,1.1725,0.442,3.87623,0.00000
2944.00,3.87544,20.144319,-0.000162,20.083652,1.1724,0.443,3.87544,0.00000
2945.00,3.87178,20.144332,-0.000160,20.083615,1.1724,0.442,3.87178,0.00000
2946.00,3.86569,20.144214,-0.000162,20.083464,1.1724,0.443,3.86569,0.00000
2947.00,3.85680,20.144247,-0.000164,20.083523,1.1724,0.443,3.85680,0.00000
2948.00,3.84633,20.144303,-0.000167,20.083560,1.1724,0.443,3.84633,0.00000
2949.00,3.83725,20.144331,-0.000167,20.083671,1.1724,0.443,3.83725,0.00000
2950.00,3.83336,20.144416,-0.000169,20.083722,1.1724,0.443,3.83336,0.00000
2951.00,3.83404,20.144443,-0.000168,20.083780,1.1724,0.443,3.83404,0.00000
2952.00,3.83968,20.144439,-0.000169,20.083753,1.1724,0.443,3.83968,0.00000
2953.00,3.84829,20.144511,-0.000168,20.083818,1.1724,0.443,3.84829,0.00000
2954.00,3.85678,20.144491,-0.000168,20.083744,1.1724,0.443,3.85678,0.00000
2955.00,3.86345,20.144453,-0.000166,20.083752,1.1723,0.443,3.86345,0.00000
2956.00,3.86880,20.144574,-0.000164,20.083841,1.1723,0.444,3.86880,0.00000
2957.00,3.87246,20.144616,-0.000164,20.083810,1.1722,0.444,3.87246,0.00000
2958.00,3.87444,20.144621,-0.000165,20.083795,1.1722,0.444,3.87444,0.00000
2959.00,3.87564,20.144753,-0.000162,20.083885,1.1721,0.444,3.87564,0.00000
2960.00,3.87637,20.144752,-0.000159,20.083824,1.1720,0.444,3.87637,0.00000
2961.00,3.87616,20.144687,-0.000159,20.083760,1.1720,0.444,3.87616,0.00000
2962.00,3.87545,20.144752,-0.000158,20.083829,1.1719,0.444,3.87545,0.00000
2963.00,3.87429,20.144750,-0.000157,20.083800,1.1719,0.444,3.87429,0.00000
2964.00,3.87343,20.144764,-0.000161,20.083792,1.1718,0.444,3.87343,0.00000
2965.00,3.87113,20.144811,-0.000168,20.083808,1.1718,0.444,3.87113,0.00000
2966.00,3.87065,20.144866,-0.000169,20.083813,1.1717,0.444,3.87065,0.00000
2967.00,3.87066,20.144824,-0.000168,20.083786,1.1716,0.444,3.87066,0.00000
2968.00,3.87119,20.144805,-0.000166,20.083743,1.1716,0.444,3.87119,0.00000
2969.00,3.87164,20.144832,-0.000160,20.083753,1.1715,0.444,3.87164,0.00000
2970.00,3.87292,20.144914,-0.000156,20.083790,1.1714,0.444,3.87292,0.00000
2971.00,3.87353,20.144878,-0.000156,20.083781,1.1713,0.444,3.87353,0.00000
2972.00,3.87399,20.144948,-0.000158,20.083839,1.1713,0.444,3.87399,0.00000
2973.00,3.87341,20.144987,-0.000157,20.083888,1.1712,0.444,3.87341,0.00000
2974.00,3.87234,20.144972,-0.000158,20.083851,1.1712,0.444,3.87234,0.00000
2975.00,3.87205,20.144928,-0.000157,20.083852,1.1711,0.444,3.87205,0.00000
2976.00,3.87260,20.144977,-0.000155,20.083880,1.1710,0.444,3.87260,0.00000
2977.00,3.87257,20.144946,-0.000152,20.083838,1.1710,0.444,3.87257,0.00000
2978.00,3.87345,20.145028,-0.000153,20.083857,1.1709,0.444,3.87345,0.00000
2979.00,3.87439,20.145011,-0.000155,20.083808,1.1708,0.444,3.87439,0.00000
2980.00,3.87485,20.144933,-0.000156,20.083717,1.1708,0.444,3.87485,0.00000
2981.00,3.87373,20.145007,-0.000157,20.083704,1.1707,0.444,3.87373,0.00000
2982.00,3.87261,20.145059,-0.000158,20.083657,1.1706,0.444,3.87261,0.00000
2983.00,3.87235,20.145031,-0.000160,20.083611,1.1706,0.444,3.87235,0.00000
2984.00,3.87238,20.145096,-0.000159,20.083659,1.1705,0.444,3.87238,0.00000
2985.00,3.87203,20.145274,-0.000161,20.083726,1.1704,0.445,3.87203,0.00000
2986.00,3.87221,20.145208,-0.000162,20.083644,1.1703,0.445,3.87221,0.00000
2987.00,3.87290,20.145159,-0.000163,20.083603,1.1702,0.445,3.87290,0.00000
2988.00,3.87326,20.145307,-0.000160,20.083702,1.1701,0.445,3.87326,0.00000
2989.00,3.87318,20.145287,-0.000159,20.083673,1.1700,0.445,3.87318,0.00000
2990.00,3.87382,20.145249,-0.000155,20.083657,1.1699,0.444,3.87382,0.00000
2991.00,3.87354,20.145272,-0.000155,20.083699,1.1698,0.444,3.87354,0.00000
2992.00,3.87277,20.145401,-0.000157,20.083796,1.1697,0.445,3.87277,0.00000
2993.00,3.87171,20.145289,-0.000156,20.083679,1.1696,0.444,3.87171,0.00000
2994.00,3.87167,20.145320,-0.000160,20.083661,1.1695,0.445,3.87167,0.00000
2995.00,3.87141,20.145343,-0.000164,20.083624,1.1694,0.445,3.87141,0.00000
2996.00,3.87158,20.145399,-0.000167,20.083601,1.1692,0.445,3.87158,0.00000
2997.00,3.87267,20.145346,-0.000162,20.083572,1.1691,0.445,3.87267,0.00000
2998.00,3.87361,20.145403,-0.000164,20.083627,1.1689,0.445,3.87361,0.00000
2999.00,3.87414,20.145433,-0.000164,20.083668,1.1688,0.445,3.87414,0.00000
3000.00,3.87411,20.145510,-0.000164,20.083806,1.1686,0.445,3.87411,0.00000
3001.00,3.87478,20.145567,-0.000161,20.083885,1.1685,0.445,3.87478,0.00000
3002.00,3.87515,20.145642,-0.000164,20.083905,1.1683,0.445,3.87515,0.00000
3003.00,3.87611,20.145641,-0.000166,20.083904,1.1682,0.445,3.87611,0.00000
3004.00,3.87624,20.145662,-0.000165,20.083918,1.1680,0.445,3.87624,0.00000
3005.00,3.87654,20.145668,-0.000162,20.083894,1.1679,0.445,3.87654,0.00000
3006.00,3.87601,20.145676,-0.000164,20.083885,1.1677,0.446,3.87601,0.00000
3007.00,3.87532,20.145680,-0.000163,20.083865,1.1676,0.446,3.87532,0.00000
3008.00,3.87411,20.145729,-0.000160,20.083903,1.1674,0.446,3.87411,0.00000
3009.00,3.87360,20.145679,-0.000162,20.083855,1.1672,0.446,3.87360,0.00000
3010.00,3.87298,20.145679,-0.000159,20.083825,1.1670,0.446,3.87298,0.00000
3011.00,3.87351,20.145714,-0.000156,20.083875,1.1668,0.446,3.87351,0.00000
3012.00,3.87366,20.145714,-0.000159,20.083874,1.1667,0.446,3.87366,0.00000
3013.00,3.87305,20.145680,-0.000162,20.083791,1.1665,0.446,3.87305,0.00000
3014.00,3.87205,20.145730,-0.000162,20.083780,1.1663,0.446,3.87205,0.00000
3015.00,3.87324,20.145709,-0.000169,20.083733,1.1661,0.446,3.87324,0.00000
3016.00,3.87363,20.145744,-0.000174,20.083754,1.1659,0.447,3.87363,0.00000
3017.00,3.87378,20.145723,-0.000173,20.083722,1.1657,0.447,3.87378,0.00000
3018.00,3.87497,20.145728,-0.000172,20.083784,1.1655,0.447,3.87497,0.00000
3019.00,3.87657,20.145794,-0.000174,20.083879,1.1653,0.447,3.87657,0.00000
3020.00,3.87594,20.145799,-0.000172,20.083903,1.1651,0.447,3.87594,0.00000
3021.00,3.87522,20.145700,-0.000172,20.083746,1.1649,0.447,3.87522,0.00000
3022.00,3.87526,20.145712,-0.000167,20.083779,1.1647,0.447,3.87526,0.00000
3023.00,3.87557,20.145760,-0.000167,20.083733,1.1645,0.447,3.87557,0.00000
3024.00,3.87477,20.145794,-0.000166,20.083680,1.1643,0.447,3.87477,0.00000
3025.00,3.87452,20.145826,-0.000165,20.083650,1.1641,0.447,3.87452,0.00000
3026.00,3.87466,20.146013,-0.000161,20.083819,1.1639,0.447,3.87466,0.00000
3027.00,3.87497,20.146079,-0.000164,20.083803,1.1637,0.447,3.87497,0.00000
3028.00,3.87456,20.146153,-0.000168,20.083828,1.1635,0.447,3.87456,0.00000
3029.00,3.87504,20.146129,-0.000168,20.083787,1.1633,0.447,3.87504,0.00000
3030.00,3.87496,20.146230,-0.000166,20.083818,1.1631,0.447,3.87496,0.00000
3031.00,3.87492,20.146054,-0.000168,20.083614,1.1629,0.447,3.87492,0.00000
3032.00,3.87451,20.146016,-0.000166,20.083571,1.1627,0.447,3.87451,0.00000
3033.00,3.87431,20.146022,-0.000162,20.083543,1.1624,0.447,3.87431,0.00000
3034.00,3.87421,20.146071,-0.000160,20.083574,1.1622,0.447,3.87421,0.00000
3035.00,3.87491,20.145963,-0.000161,20.083502,1.1619,0.447,3.87491,0.00000
3036.00,3.87434,20.146098,-0.000160,20.083586,1.1617,0.447,3.87434,0.00000
3037.00,3.87436,20.146189,-0.000162,20.083665,1.1615,0.447,3.87436,0.00000
3038.00,3.87441,20.146204,-0.000162,20.083691,1.1612,0.447,3.87441,0.00000
3039.00,3.87410,20.146185,-0.000164,20.083678,1.1610,0.447,3.87410,0.00000
3040.00,3.87372,20.146298,-0.000164,20.083774,1.1607,0.447,3.87372,0.00000
3041.00,3.87394,20.146234,-0.000165,20.083701,1.1604,0.448,3.87394,0.00000
3042.00,3.87357,20.146300,-0.000163,20.083703,1.1601,0.448,3.87357,0.00000
3043.00,3.87363,20.146281,-0.000162,20.083639,1.1599,0.448,3.87363,0.00000
3044.00,3.87360,20.146325,-0.000158,20.083589,1.1596,0.447,3.87360,0.00000
3045.00,3.87390,20.146304,-0.000156,20.083551,1.1593,0.447,3.87390,0.00000
3046.00,3.87418,20.146390,-0.000155,20.083680,1.1590,0.447,3.87418,0.00000
3047.00,3.87499,20.146409,-0.000155,20.083725,1.1587,0.447,3.87499,0.00000
3048.00,3.87540,20.146371,-0.000157,20.083736,1.1585,0.448,3.87540,0.00000
3049.00,3.87565,20.146441,-0.000161,20.083818,1.1582,0.448,3.87565,0.00000
3050.00,3.87553,20.146516,-0.000163,20.083877,1.1579,0.448,3.87553,0.00000
3051.00,3.87580,20.146505,-0.000163,20.083827,1.1575,0.448,3.87580,0.00000
3052.00,3.87672,20.146523,-0.000163,20.083818,1.1572,0.448,3.87672,0.00000
3053.00,3.87818,20.146645,-0.000159,20.083916,1.1568,0.448,3.87818,0.00000
3054.00,3.88101,20.146632,-0.000161,20.083905,1.1565,0.448,3.88101,0.00000
3055.00,3.88310,20.146613,-0.000159,20.083855,1.1561,0.448,3.88310,0.00000
3056.00,3.88538,20.146629,-0.000161,20.083848,1.1558,0.448,3.88538,0.00000
3057.00,3.88595,20.146580,-0.000160,20.083755,1.1554,0.448,3.88595,0.00000
3058.00,3.88459,20.146492,-0.000160,20.083632,1.1551,0.448,3.88459,0.00000
3059.00,3.88188,20.146474,-0.000154,20.083607,1.1548,0.448,3.88188,0.00000
3060.00,3.87958,20.146498,-0.000153,20.083626,1.1545,0.448,3.87958,0.00000
3061.00,3.87734,20.146494,-0.000152,20.083599,1.1541,0.448,3.87734,0.00000
3062.00,3.87537,20.146467,-0.000154,20.083605,1.1538,0.448,3.87537,0.00000
3063.00,3.87480,20.146463,-0.000157,20.083601,1.1534,0.448,3.87480,0.00000
3064.00,3.87506,20.146476,-0.000160,20.083609,1.1530,0.448,3.87506,0.00000
3065.00,3.87570,20.146423,-0.000159,20.083540,1.1526,0.448,3.87570,0.00000
3066.00,3.87574,20.146536,-0.000159,20.083642,1.1523,0.449,3.87574,0.00000
3067.00,3.87635,20.146632,-0.000158,20.083705,1.1519,0.449,3.87635,0.00000
3068.00,3.87652,20.146723,-0.000158,20.083776,1.1514,0.449,3.87652,0.00000
3069.00,3.87619,20.146795,-0.000160,20.083781,1.1511,0.449,3.87619,0.00000
3070.00,3.87679,20.146923,-0.000162,20.083861,1.1506,0.449,3.87679,0.00000
3071.00,3.87683,20.146872,-0.000160,20.083786,1.1502,0.449,3.87683,0.00000
3072.00,3.87626,20.146767,-0.000162,20.083636,1.1498,0.449,3.87626,0.00000
3073.00,3.87666,20.146776,-0.000161,20.083610,1.1494,0.449,3.87666,0.00000
3074.00,3.87702,20.146708,-0.000160,20.083548,1.1490,0.449,3.87702,0.00000
3075.00,3.87653,20.146717,-0.000161,20.083571,1.1486,0.449,3.87653,0.00000
3076.00,3.87692,20.146769,-0.000164,20.083599,1.1482,0.449,3.87692,0.00000
3077.00,3.87773,20.146934,-0.000162,20.083710,1.1478,0.449,3.87773,0.00000
3078.00,3.87772,20.146902,-0.000164,20.083663,1.1474,0.449,3.87772,0.00000
3079.00,3.87809,20.147039,-0.000163,20.083746,1.1470,0.449,3.87809,0.00000
3080.00,3.87799,20.147039,-0.000161,20.083657,1.1466,0.449,3.87799,0.00000
3081.00,3.87849,20.147094,-0.000158,20.083658,1.1462,0.449,3.87849,0.00000
3082.00,3.87845,20.147030,-0.000158,20.083624,1.1457,0.449,3.87845,0.00000
3083.00,3.87861,20.147142,-0.000156,20.083701,1.1453,0.449,3.87861,0.00000
3084.00,3.87862,20.147178,-0.000157,20.083710,1.1449,0.449,3.87862,0.00000
3085.00,3.87859,20.147104,-0.000158,20.083695,1.1444,0.449,3.87859,0.00000
3086.00,3.87802,20.147055,-0.000156,20.083696,1.1440,0.449,3.87802,0.00000
3087.00,3.87767,20.147063,-0.000158,20.083665,1.1436,0.449,3.87767,0.00000
3088.00,3.87675,20.147076,-0.000156,20.083652,1.1432,0.449,3.87675,0.00000
3089.00,3.87631,20.147106,-0.000153,20.083688,1.1428,0.449,3.87631,0.00000
3090.00,3.87703,20.147245,-0.000153,20.083735,1.1424,0.449,3.87703,0.00000
3091.00,3.87728,20.147316,-0.000155,20.083734,1.1419,0.449,3.87728,0.00000
3092.00,3.87775,20.147396,-0.000155,20.083790,1.1415,0.449,3.87775,0.00000
3093.00,3.87926,20.147448,-0.000156,20.083815,1.1411,0.449,3.87926,0.00000
3094.00,3.87908,20.147368,-0.000160,20.083745,1.1407,0.449,3.87908,0.00000
3095.00,3.87899,20.147384,-0.000159,20.083760,1.1402,0.449,3.87899,0.00000
3096.00,3.87929,20.147293,-0.000161,20.083642,1.1398,0.450,3.87929,0.00000
3097.00,3.87845,20.147188,-0.000162,20.083527,1.1394,0.450,3.87845,0.00000
3098.00,3.87727,20.147191,-0.000162,20.083509,1.1390,0.450,3.87727,0.00000
3099.00,3.87785,20.147243,-0.000162,20.083519,1.1386,0.450,3.87785,0.00000
3100.00,3.87789,20.147171,-0.000165,20.083470,1.1382,0.450,3.87789,0.00000
3101.00,3.87683,20.147237,-0.000165,20.083574,1.1379,0.450,3.87683,0.00000
3102.00,3.87736,20.147446,-0.000166,20.083705,1.1375,0.450,3.87736,0.00000
3103.00,3.87731,20.147426,-0.000167,20.083677,1.1371,0.450,3.87731,0.00000
3104.00,3.87687,20.147481,-0.000168,20.083732,1.1368,0.450,3.87687,0.00000
3105.00,3.87675,20.147521,-0.000167,20.083749,1.1364,0.450,3.87675,0.00000
3106.00,3.87732,20.147602,-0.000166,20.083763,1.1361,0.450,3.87732,0.00000
3107.00,3.87751,20.147566,-0.000166,20.083780,1.1357,0.450,3.87751,0.00000
3108.00,3.87765,20.147594,-0.000165,20.083793,1.1354,0.450,3.87765,0.00000
3109.00,3.87869,20.147552,-0.000162,20.083728,1.1351,0.450,3.87869,0.00000
3110.00,3.87831,20.147547,-0.000161,20.083695,1.1347,0.450,3.87831,0.00000
3111.00,3.87855,20.147504,-0.000157,20.083630,1.1344,0.450,3.87855,0.00000
3112.00,3.87767,20.147501,-0.000155,20.083612,1.1341,0.450,3.87767,0.00000
3113.00,3.87421,20.147619,-0.000154,20.083688,1.1337,0.450,3.87421,0.00000
3114.00,3.86952,20.147586,-0.000151,20.083605,1.1334,0.450,3.86952,0.00000
3115.00,3.86692,20.147711,-0.000151,20.083710,1.1330,0.450,3.86692,0.00000
3116.00,3.86531,20.147711,-0.000154,20.083715,1.1327,0.450,3.86531,0.00000
3117.00,3.86587,20.147750,-0.000157,20.083693,1.1324,0.450,3.86587,0.00000
3118.00,3.87113,20.147704,-0.000159,20.083597,1.1321,0.450,3.87113,0.00000
3119.00,3.87638,20.147751,-0.000161,20.083654,1.1318,0.451,3.87638,0.00000
3120.00,3.88077,20.147803,-0.000160,20.083675,1.1315,0.451,3.88077,0.00000
3121.00,3.88300,20.147851,-0.000160,20.083677,1.1313,0.451,3.88300,0.00000
3122.00,3.88469,20.147987,-0.000158,20.083791,1.1310,0.451,3.88469,0.00000
@18,2.0000,4.0, 3120.015 
3123.00,3.88412,20.147924,-0.000157,20.083767,1.1307,0.451,3.88412,0.00000
3124.00,3.88353,20.147923,-0.000156,20.083709,1.1304,0.451,3.88353,0.00000
3125.00,3.87955,20.147859,-0.000159,20.083571,1.1301,0.451,3.87955,0.00000
3126.00,3.87249,20.147985,-0.000159,20.083654,1.1298,0.451,3.87249,0.00000
3127.00,3.86205,20.147800,-0.000157,20.083477,1.1294,0.451,3.86205,0.00000
3128.00,3.85002,20.147942,-0.000160,20.083574,1.1291,0.451,3.85002,0.00000
3129.00,3.84044,20.148000,-0.000165,20.083609,1.1288,0.451,3.84044,0.00000
3130.00,3.83692,20.148040,-0.000165,20.083704,1.1285,0.451,3.83692,0.00000
3131.00,3.83893,20.148031,-0.000165,20.083693,1.1282,0.451,3.83893,0.00000
3132.00,3.84564,20.148128,-0.000167,20.083737,1.1280,0.452,3.84564,0.00000
3133.00,3.85536,20.148067,-0.000166,20.083621,1.1277,0.452,3.85536,0.00000
3134.00,3.86289,20.148131,-0.000163,20.083677,1.1275,0.451,3.86289,0.00000
3135.00,3.86822,20.148136,-0.000160,20.083606,1.1273,0.451,3.86822,0.00000
3136.00,3.87299,20.148133,-0.000157,20.083558,1.1271,0.451,3.87299,0.00000
3137.00,3.87607,20.148188,-0.000156,20.083572,1.1269,0.451,3.87607,0.00000
3138.00,3.87780,20.148275,-0.000154,20.083664,1.1268,0.451,3.87780,0.00000
3139.00,3.87852,20.148383,-0.000153,20.083712,1.1266,0.451,3.87852,0.00000
3140.00,3.87841,20.148373,-0.000153,20.083675,1.1264,0.451,3.87841,0.00000
3141.00,3.87720,20.148411,-0.000155,20.083712,1.1262,0.451,3.87720,0.00000
3142.00,3.87678,20.148415,-0.000156,20.083693,1.1260,0.451,3.87678,0.00000
3143.00,3.87738,20.148437,-0.000155,20.083679,1.1258,0.451,3.87738,0.00000
3144.00,3.87780,20.148292,-0.000154,20.083544,1.1256,0.451,3.87780,0.00000
3145.00,3.87867,20.148260,-0.000154,20.083515,1.1255,0.451,3.87867,0.00000
3146.00,3.87933,20.148286,-0.000154,20.083537,1.1254,0.451,3.87933,0.00000
3147.00,3.87799,20.148313,-0.000155,20.083591,1.1252,0.451,3.87799,0.00000
3148.00,3.87656,20.148401,-0.000156,20.083678,1.1250,0.451,3.87656,0.00000
3149.00,3.87574,20.148529,-0.000161,20.083796,1.1249,0.452,3.87574,0.00000
3150.00,3.87512,20.148682,-0.000162,20.083931,1.1247,0.452,3.87512,0.00000
3151.00,3.87474,20.148694,-0.000163,20.083910,1.1245,0.452,3.87474,0.00000
3152.00,3.87517,20.148728,-0.000161,20.083903,1.1243,0.452,3.87517,0.00000
3153.00,3.87593,20.148661,-0.000163,20.083800,1.1241,0.452,3.87593,0.00000
3154.00,3.87732,20.148691,-0.000157,20.083783,1.1240,0.452,3.87732,0.00000
3155.00,3.87728,20.148715,-0.000157,20.083784,1.1238,0.452,3.87728,0.00000
3156.00,3.87778,20.148749,-0.000154,20.083752,1.1236,0.452,3.87778,0.00000
3157.00,3.87879,20.148814,-0.000154,20.083779,1.1234,0.452,3.87879,0.00000
3158.00,3.87895,20.148804,-0.000153,20.083771,1.1233,0.452,3.87895,0.00000
3159.00,3.87867,20.148725,-0.000157,20.083697,1.1231,0.452,3.87867,0.00000
3160.00,3.87898,20.148809,-0.000156,20.083772,1.1229,0.452,3.87898,0.00000
3161.00,3.87875,20.148724,-0.000159,20.083770,1.1228,0.452,3.87875,0.00000
3162.00,3.87890,20.148637,-0.000161,20.083762,1.1226,0.452,3.87890,0.00000
3163.00,3.87881,20.148637,-0.000160,20.083778,1.1224,0.452,3.87881,0.00000
3164.00,3.87845,20.148695,-0.000164,20.083865,1.1223,0.452,3.87845,0.00000
3165.00,3.87873,20.148559,-0.000167,20.083710,1.1222,0.452,3.87873,0.00000
3166.00,3.87780,20.148563,-0.000169,20.083634,1.1220,0.453,3.87780,0.00000
3167.00,3.87718,20.148666,-0.000167,20.083651,1.1219,0.453,3.87718,0.00000
3168.00,3.87672,20.148662,-0.000169,20.083595,1.1218,0.453,3.87672,0.00000
3169.00,3.87749,20.148636,-0.000166,20.083506,1.1217,0.453,3.87749,0.00000
3170.00,3.87712,20.148760,-0.000163,20.083609,1.1217,0.453,3.87712,0.00000
3171.00,3.87854,20.148843,-0.000156,20.083696,1.1216,0.453,3.87854,0.00000
3172.00,3.87794,20.148797,-0.000156,20.083653,1.1215,0.452,3.87794,0.00000
3173.00,3.87856,20.148881,-0.000153,20.083735,1.1215,0.452,3.87856,0.00000
3174.00,3.87796,20.148983,-0.000152,20.083830,1.1214,0.452,3.87796,0.00000
3175.00,3.87753,20.148870,-0.000154,20.083675,1.1214,0.452,3.87753,0.00000
3176.00,3.87733,20.148915,-0.000155,20.083680,1.1213,0.452,3.87733,0.00000
3177.00,3.87813,20.148919,-0.000154,20.083676,1.1213,0.452,3.87813,0.00000
3178.00,3.87701,20.149000,-0.000158,20.083788,1.1212,0.453,3.87701,0.00000
3179.00,3.87657,20.148943,-0.000160,20.083738,1.1212,0.453,3.87657,0.00000
3180.00,3.87619,20.148968,-0.000158,20.083785,1.1211,0.453,3.87619,0.00000
3181.00,3.87536,20.148947,-0.000161,20.083719,1.1211,0.453,3.87536,0.00000
3182.00,3.87565,20.148960,-0.000163,20.083694,1.1211,0.453,3.87565,0.00000
3183.00,3.87587,20.148884,-0.000158,20.083567,1.1210,0.453,3.87587,0.00000
3184.00,3.87673,20.148915,-0.000152,20.083559,1.1210,0.453,3.87673,0.00000
3185.00,3.87755,20.149008,-0.000153,20.083644,1.1210,0.453,3.87755,0.00000
3186.00,3.87814,20.148988,-0.000153,20.083688,1.1209,0.453,3.87814,0.00000
3187.00,3.87730,20.149034,-0.000150,20.083704,1.1209,0.453,3.87730,0.00000
3188.00,3.87830,20.149109,-0.000147,20.083738,1.1208,0.452,3.87830,0.00000
3189.00,3.87823,20.149230,-0.000148,20.083859,1.1208,0.452,3.87823,0.00000
3190.00,3.87788,20.149119,-0.000148,20.083736,1.1207,0.452,3.87788,0.00000
3191.00,3.87773,20.149139,-0.000146,20.083686,1.1206,0.452,3.87773,0.00000
3192.00,3.87897,20.149137,-0.000149,20.083676,1.1206,0.452,3.87897,0.00000
3193.00,3.87857,20.149157,-0.000152,20.083671,1.1205,0.453,3.87857,0.00000
3194.00,3.87763,20.149149,-0.000154,20.083635,1.1205,0.453,3.87763,0.00000
3195.00,3.87704,20.149309,-0.000154,20.083741,1.1204,0.453,3.87704,0.00000
3196.00,3.87686,20.149381,-0.000159,20.083788,1.1203,0.453,3.87686,0.00000
3197.00,3.87619,20.149448,-0.000160,20.083832,1.1203,0.453,3.87619,0.00000
3198.00,3.87583,20.149460,-0.000162,20.083818,1.1202,0.453,3.87583,0.00000
3199.00,3.87633,20.149461,-0.000166,20.083818,1.1201,0.453,3.87633,0.00000
3200.00,3.87718,20.149474,-0.000164,20.083838,1.1200,0.453,3.87718,0.00000
3201.00,3.87775,20.149520,-0.000161,20.083874,1.1199,0.453,3.87775,0.00000
3202.00,3.87711,20.149526,-0.000159,20.083884,1.1198,0.453,3.87711,0.00000
3203.00,3.87797,20.149548,-0.000156,20.083865,1.1197,0.453,3.87797,0.00000
3204.00,3.87909,20.149539,-0.000156,20.083734,1.1196,0.453,3.87909,0.00000
3205.00,3.87930,20.149534,-0.000158,20.083664,1.1195,0.453,3.87930,0.00000
3206.00,3.87859,20.149528,-0.000158,20.083590,1.1193,0.453,3.87859,0.00000
3207.00,3.87927,20.149571,-0.000160,20.083566,1.1192,0.453,3.87927,0.00000
3208.00,3.87816,20.149624,-0.000160,20.083601,1.1191,0.453,3.87816,0.00000
3209.00,3.87683,20.149668,-0.000159,20.083672,1.1190,0.453,3.87683,0.00000
3210.00,3.87635,20.149727,-0.000161,20.083679,1.1189,0.454,3.87635,0.00000
3211.00,3.87695,20.149880,-0.000162,20.083768,1.1188,0.454,3.87695,0.00000
3212.00,3.87692,20.149868,-0.000160,20.083707,1.1187,0.454,3.87692,0.00000
3213.00,3.87737,20.149767,-0.000163,20.083599,1.1186,0.454,3.87737,0.00000
3214.00,3.87738,20.149818,-0.000162,20.083624,1.1185,0.454,3.87738,0.00000
3215.00,3.87749,20.149834,-0.000158,20.083675,1.1184,0.454,3.87749,0.00000
3216.00,3.87725,20.149699,-0.000157,20.083652,1.1183,0.454,3.87725,0.00000
3217.00,3.87715,20.149762,-0.000157,20.083723,1.1182,0.454,3.87715,0.00000
3218.00,3.87734,20.149816,-0.000152,20.083754,1.1180,0.453,3.87734,0.00000
3219.00,3.87786,20.149759,-0.000152,20.083680,1.1179,0.453,3.87786,0.00000
3220.00,3.87822,20.149816,-0.000153,20.083682,1.1178,0.454,3.87822,0.00000
3221.00,3.87799,20.149882,-0.000154,20.083691,1.1177,0.454,3.87799,0.00000
3222.00,3.87845,20.149888,-0.000156,20.083687,1.1176,0.454,3.87845,0.00000
3223.00,3.87891,20.149953,-0.000160,20.083733,1.1174,0.454,3.87891,0.00000
3224.00,3.87949,20.150088,-0.000161,20.083840,1.1173,0.454,3.87949,0.00000
3225.00,3.87988,20.150111,-0.000160,20.083844,1.1172,0.454,3.87988,0.00000
3226.00,3.88083,20.150160,-0.000155,20.083861,1.1170,0.454,3.88083,0.00000
3227.00,3.88026,20.150136,-0.000156,20.083801,1.1169,0.454,3.88026,0.00000
3228.00,3.87902,20.150208,-0.000153,20.083846,1.1168,0.454,3.87902,0.00000
3229.00,3.87764,20.150211,-0.000155,20.083825,1.1167,0.454,3.87764,0.00000
3230.00,3.87687,20.150182,-0.000160,20.083767,1.1166,0.454,3.87687,0.00000
3231.00,3.87602,20.150183,-0.000163,20.083749,1.1165,0.454,3.87602,0.00000
3232.00,3.87527,20.150243,-0.000162,20.083809,1.1165,0.454,3.87527,0.00000
3233.00,3.87582,20.150181,-0.000165,20.083719,1.1164,0.455,3.87582,0.00000
3234.00,3.87637,20.150123,-0.000162,20.083619,1.1163,0.454,3.87637,0.00000
3235.00,3.87615,20.150113,-0.000162,20.083636,1.1162,0.455,3.87615,0.00000
3236.00,3.87619,20.150051,-0.000163,20.083571,1.1162,0.455,3.87619,0.00000
3237.00,3.87750,20.150031,-0.000164,20.083516,1.1161,0.455,3.87750,0.00000
3238.00,3.87764,20.150008,-0.000161,20.083535,1.1161,0.455,3.87764,0.00000
3239.00,3.87759,20.150060,-0.000158,20.083625,1.1160,0.454,3.87759,0.00000
3240.00,3.87832,20.150136,-0.000153,20.083702,1.1159,0.454,3.87832,0.00000
3241.00,3.87853,20.150187,-0.000151,20.083692,1.1159,0.454,3.87853,0.00000
3242.00,3.87778,20.150187,-0.000153,20.083682,1.1158,0.454,3.87778,0.00000
3243.00,3.87836,20.150243,-0.000154,20.083662,1.1158,0.454,3.87836,0.00000
3244.00,3.87912,20.150211,-0.000159,20.083648,1.1157,0.454,3.87912,0.00000
3245.00,3.87956,20.150173,-0.000162,20.083579,1.1156,0.455,3.87956,0.00000
3246.00,3.88002,20.150184,-0.000165,20.083607,1.1156,0.455,3.88002,0.00000
3247.00,3.88014,20.150223,-0.000161,20.083641,1.1155,0.455,3.88014,0.00000
3248.00,3.87932,20.150328,-0.000162,20.083742,1.1155,0.455,3.87932,0.00000
3249.00,3.87811,20.150354,-0.000161,20.083705,1.1154,0.455,3.87811,0.00000
3250.00,3.87680,20.150384,-0.000160,20.083680,1.1154,0.455,3.87680,0.00000
3251.00,3.87652,20.150464,-0.000160,20.083682,1.1154,0.455,3.87652,0.00000
3252.00,3.87741,20.150548,-0.000163,20.083734,1.1154,0.455,3.87741,0.00000
3253.00,3.87814,20.150560,-0.000164,20.083709,1.1153,0.455,3.87814,0.00000
3254.00,3.87904,20.150596,-0.000164,20.083696,1.1153,0.455,3.87904,0.00000
3255.00,3.87967,20.150638,-0.000165,20.083694,1.1152,0.455,3.87967,0.00000
3256.00,3.87942,20.150538,-0.000165,20.083621,1.1152,0.455,3.87942,0.00000
3257.00,3.87881,20.150546,-0.000165,20.083621,1.1151,0.455,3.87881,0.00000
3258.00,3.87822,20.150527,-0.000165,20.083583,1.1151,0.455,3.87822,0.00000
3259.00,3.87825,20.150566,-0.000167,20.083622,1.1151,0.456,3.87825,0.00000
3260.00,3.87778,20.150612,-0.000165,20.083649,1.1150,0.456,3.87778,0.00000
3261.00,3.87746,20.150745,-0.000165,20.083776,1.1150,0.456,3.87746,0.00000
3262.00,3.87708,20.150809,-0.000162,20.083764,1.1150,0.455,3.87708,0.00000
3263.00,3.87778,20.150813,-0.000158,20.083722,1.1150,0.455,3.87778,0.00000
3264.00,3.87761,20.150821,-0.000155,20.083688,1.1150,0.455,3.87761,0.00000
3265.00,3.87828,20.150789,-0.000154,20.083675,1.1150,0.455,3.87828,0.00000
3266.00,3.87860,20.150762,-0.000156,20.083639,1.1149,0.455,3.87860,0.00000
3267.00,3.87917,20.150715,-0.000160,20.083618,1.1149,0.456,3.87917,0.00000
3268.00,3.87797,20.150784,-0.000162,20.083705,1.1149,0.456,3.87797,0.00000
3269.00,3.87723,20.150816,-0.000162,20.083742,1.1149,0.456,3.87723,0.00000
3270.00,3.87708,20.150802,-0.000164,20.083694,1.1148,0.456,3.87708,0.00000
3271.00,3.87709,20.150855,-0.000164,20.083710,1.1148,0.456,3.87709,0.00000
3272.00,3.87709,20.150771,-0.000162,20.083637,1.1148,0.456,3.87709,0.00000
3273.00,3.87817,20.150725,-0.000162,20.083603,1.1148,0.456,3.87817,0.00000
3274.00,3.87896,20.150712,-0.000164,20.083554,1.1148,0.456,3.87896,0.00000
3275.00,3.87917,20.150801,-0.000165,20.083603,1.1148,0.456,3.87917,0.00000
3276.00,3.87873,20.150794,-0.000164,20.083579,1.1148,0.456,3.87873,0.00000
3277.00,3.87825,20.150955,-0.000162,20.083683,1.1148,0.456,3.87825,0.00000
3278.00,3.87748,20.150945,-0.000164,20.083625,1.1148,0.456,3.87748,0.00000
3279.00,3.87683,20.151016,-0.000164,20.083652,1.1148,0.456,3.87683,0.00000
3280.00,3.87679,20.151056,-0.000160,20.083704,1.1148,0.456,3.87679,0.00000
3281.00,3.87774,20.151203,-0.000158,20.083774,1.1148,0.456,3.87774,0.00000
3282.00,3.87816,20.151145,-0.000158,20.083721,1.1148,0.456,3.87816,0.00000
3283.00,3.87919,20.151262,-0.000158,20.083817,1.1148,0.456,3.87919,0.00000
3284.00,3.88000,20.151325,-0.000159,20.083897,1.1148,0.456,3.88000,0.00000
3285.00,3.87904,20.151267,-0.000160,20.083869,1.1149,0.457,3.87904,0.00000
3286.00,3.87864,20.151233,-0.000159,20.083910,1.1149,0.457,3.87864,0.00000
3287.00,3.87841,20.151317,-0.000161,20.083960,1.1150,0.457,3.87841,0.00000
3288.00,3.87799,20.151342,-0.000160,20.083970,1.1150,0.457,3.87799,0.00000
3289.00,3.87792,20.151277,-0.000161,20.083873,1.1150,0.457,3.87792,0.00000
3290.00,3.87913,20.151377,-0.000159,20.083906,1.1150,0.457,3.87913,0.00000
3291.00,3.87947,20.151292,-0.000159,20.083740,1.1151,0.457,3.87947,0.00000
3292.00,3.87931,20.151332,-0.000159,20.083752,1.1151,0.457,3.87931,0.00000
3293.00,3.87899,20.151300,-0.000160,20.083708,1.1151,0.457,3.87899,0.00000
3294.00,3.87819,20.151305,-0.000159,20.083687,1.1152,0.457,3.87819,0.00000
3295.00,3.87729,20.151296,-0.000163,20.083656,1.1152,0.457,3.87729,0.00000
3296.00,3.87658,20.151421,-0.000165,20.083734,1.1153,0.457,3.87658,0.00000
3297.00,3.87595,20.151346,-0.000164,20.083653,1.1154,0.457,3.87595,0.00000
3298.00,3.87536,20.151381,-0.000162,20.083678,1.1154,0.457,3.87536,0.00000
3299.00,3.87612,20.151329,-0.000160,20.083655,1.1155,0.457,3.87612,0.00000
3300.00,3.87633,20.151368,-0.000157,20.083658,1.1155,0.457,3.87633,0.00000
3301.00,3.87749,20.151364,-0.000158,20.083648,1.1156,0.457,3.87749,0.00000
3302.00,3.87889,20.151475,-0.000157,20.083746,1.1156,0.457,3.87889,0.00000
@19,2.0000,4.0, 3300.006 
3303.00,3.87982,20.151447,-0.000162,20.083690,1.1156,0.457,3.87982,0.00000
3304.00,3.87970,20.151549,-0.000165,20.083779,1.1157,0.458,3.87970,0.00000
3305.00,3.87728,20.151551,-0.000164,20.083802,1.1157,0.458,3.87728,0.00000
3306.00,3.87054,20.151538,-0.000162,20.083805,1.1157,0.458,3.87054,0.00000
3307.00,3.86070,20.151527,-0.000160,20.083753,1.1158,0.458,3.86070,0.00000
3308.00,3.84979,20.151574,-0.000162,20.083769,1.1158,0.458,3.84979,0.00000
3309.00,3.84063,20.151684,-0.000163,20.083767,1.1159,0.458,3.84063,0.00000
3310.00,3.83683,20.151668,-0.000162,20.083721,1.1160,0.458,3.83683,0.00000
3311.00,3.83825,20.151715,-0.000163,20.083691,1.1160,0.458,3.83825,0.00000
3312.00,3.84542,20.151734,-0.000164,20.083686,1.1161,0.458,3.84542,0.00000
3313.00,3.85407,20.151823,-0.000162,20.083766,1.1162,0.458,3.85407,0.00000
3314.00,3.86240,20.151734,-0.000160,20.083718,1.1162,0.458,3.86240,0.00000
3315.00,3.86896,20.151820,-0.000162,20.083740,1.1163,0.458,3.86896,0.00000
3316.00,3.87327,20.151798,-0.000164,20.083718,1.1164,0.458,3.87327,0.00000
3317.00,3.87594,20.151760,-0.000167,20.083624,1.1165,0.458,3.87594,0.00000
3318.00,3.87807,20.151727,-0.000165,20.083558,1.1165,0.458,3.87807,0.00000
3319.00,3.87886,20.151787,-0.000162,20.083575,1.1166,0.458,3.87886,0.00000
3320.00,3.87915,20.151836,-0.000160,20.083574,1.1167,0.458,3.87915,0.00000
3321.00,3.87954,20.151928,-0.000160,20.083614,1.1168,0.458,3.87954,0.00000
3322.00,3.87910,20.151982,-0.000159,20.083685,1.1169,0.458,3.87910,0.00000
3323.00,3.87878,20.151972,-0.000158,20.083659,1.1170,0.458,3.87878,0.00000
3324.00,3.87885,20.151992,-0.000163,20.083693,1.1171,0.458,3.87885,0.00000
3325.00,3.87826,20.151941,-0.000167,20.083678,1.1171,0.459,3.87826,0.00000
3326.00,3.87769,20.151813,-0.000165,20.083611,1.1172,0.459,3.87769,0.00000
3327.00,3.87678,20.151834,-0.000165,20.083613,1.1174,0.459,3.87678,0.00000
3328.00,3.87662,20.151884,-0.000164,20.083643,1.1175,0.459,3.87662,0.00000
3329.00,3.87589,20.151896,-0.000162,20.083601,1.1176,0.459,3.87589,0.00000
3330.00,3.87592,20.151894,-0.000157,20.083590,1.1176,0.459,3.87592,0.00000
3331.00,3.87607,20.151999,-0.000156,20.083635,1.1177,0.459,3.87607,0.00000
3332.00,3.87642,20.151925,-0.000154,20.083558,1.1178,0.459,3.87642,0.00000
3333.00,3.87681,20.151935,-0.000156,20.083539,1.1179,0.459,3.87681,0.00000
3334.00,3.87762,20.152016,-0.000157,20.083602,1.1180,0.459,3.87762,0.00000
3335.00,3.87830,20.152091,-0.000157,20.083675,1.1181,0.459,3.87830,0.00000
3336.00,3.87859,20.152153,-0.000161,20.083718,1.1182,0.459,3.87859,0.00000
3337.00,3.87822,20.152294,-0.000160,20.083826,1.1183,0.459,3.87822,0.00000
3338.00,3.87839,20.152291,-0.000161,20.083823,1.1184,0.459,3.87839,0.00000
3339.00,3.87867,20.152305,-0.000161,20.083864,1.1185,0.459,3.87867,0.00000
3340.00,3.87832,20.152331,-0.000160,20.083816,1.1185,0.459,3.87832,0.00000
3341.00,3.87802,20.152313,-0.000160,20.083815,1.1186,0.459,3.87802,0.00000
3342.00,3.87917,20.152380,-0.000163,20.083833,1.1187,0.459,3.87917,0.00000
3343.00,3.87916,20.152410,-0.000162,20.083845,1.1187,0.459,3.87916,0.00000
3344.00,3.87963,20.152399,-0.000163,20.083751,1.1187,0.459,3.87963,0.00000
3345.00,3.87982,20.152372,-0.000166,20.083727,1.1188,0.460,3.87982,0.00000
3346.00,3.88040,20.152435,-0.000164,20.083760,1.1188,0.460,3.88040,0.00000
3347.00,3.88022,20.152329,-0.000161,20.083655,1.1188,0.460,3.88022,0.00000
3348.00,3.88081,20.152323,-0.000161,20.083641,1.1188,0.460,3.88081,0.00000
3349.00,3.88012,20.152256,-0.000162,20.083625,1.1188,0.460,3.88012,0.00000
3350.00,3.87987,20.152310,-0.000161,20.083648,1.1189,0.460,3.87987,0.00000
3351.00,3.88003,20.152292,-0.000163,20.083599,1.1189,0.460,3.88003,0.00000
3352.00,3.87917,20.152355,-0.000164,20.083648,1.1189,0.460,3.87917,0.00000
3353.00,3.87806,20.152436,-0.000167,20.083680,1.1190,0.460,3.87806,0.00000
3354.00,3.87734,20.152545,-0.000165,20.083736,1.1190,0.460,3.87734,0.00000
3355.00,3.87716,20.152535,-0.000165,20.083729,1.1190,0.460,3.87716,0.00000
3356.00,3.87694,20.152556,-0.000168,20.083722,1.1190,0.460,3.87694,0.00000
3357.00,3.87710,20.152541,-0.000168,20.083720,1.1190,0.460,3.87710,0.00000
3358.00,3.87732,20.152549,-0.000167,20.083719,1.1189,0.461,3.87732,0.00000
3359.00,3.87731,20.152547,-0.000168,20.083665,1.1189,0.461,3.87731,0.00000
3360.00,3.87742,20.152503,-0.000165,20.083613,1.1189,0.461,3.87742,0.00000
3361.00,3.87672,20.152544,-0.000162,20.083659,1.1189,0.460,3.87672,0.00000
3362.00,3.87758,20.152618,-0.000161,20.083679,1.1189,0.460,3.87758,0.00000
3363.00,3.87765,20.152576,-0.000162,20.083651,1.1189,0.460,3.87765,0.00000
3364.00,3.87793,20.152629,-0.000161,20.083719,1.1189,0.460,3.87793,0.00000
3365.00,3.87756,20.152741,-0.000164,20.083803,1.1189,0.461,3.87756,0.00000
3366.00,3.87763,20.152757,-0.000164,20.083802,1.1188,0.461,3.87763,0.00000
3367.00,3.87704,20.152778,-0.000164,20.083784,1.1188,0.461,3.87704,0.00000
3368.00,3.87651,20.152877,-0.000163,20.083805,1.1188,0.461,3.87651,0.00000
3369.00,3.87613,20.152865,-0.000162,20.083788,1.1188,0.461,3.87613,0.00000
3370.00,3.87661,20.152902,-0.000162,20.083807,1.1188,0.461,3.87661,0.00000
3371.00,3.87656,20.152908,-0.000162,20.083783,1.1188,0.461,3.87656,0.00000
3372.00,3.87625,20.152881,-0.000163,20.083771,1.1188,0.461,3.87625,0.00000
3373.00,3.87618,20.152935,-0.000163,20.083799,1.1187,0.461,3.87618,0.00000
3374.00,3.87679,20.152967,-0.000162,20.083844,1.1187,0.461,3.87679,0.00000
3375.00,3.87707,20.152950,-0.000160,20.083810,1.1187,0.461,3.87707,0.00000
3376.00,3.87724,20.153032,-0.000157,20.083890,1.1187,0.461,3.87724,0.00000
3377.00,3.87764,20.153091,-0.000158,20.083918,1.1186,0.461,3.87764,0.00000
3378.00,3.87783,20.153078,-0.000155,20.083883,1.1186,0.461,3.87783,0.00000
3379.00,3.87756,20.153079,-0.000151,20.083794,1.1186,0.461,3.87756,0.00000
3380.00,3.87661,20.153138,-0.000152,20.083819,1.1186,0.461,3.87661,0.00000
3381.00,3.87623,20.153056,-0.000154,20.083693,1.1186,0.461,3.87623,0.00000
3382.00,3.87571,20.153074,-0.000154,20.083718,1.1186,0.461,3.87571,0.00000
3383.00,3.87578,20.153065,-0.000154,20.083755,1.1185,0.461,3.87578,0.00000
3384.00,3.87573,20.153076,-0.000155,20.083757,1.1185,0.461,3.87573,0.00000
3385.00,3.87624,20.152999,-0.000156,20.083636,1.1185,0.461,3.87624,0.00000
3386.00,3.87649,20.153084,-0.000157,20.083680,1.1185,0.461,3.87649,0.00000
3387.00,3.87636,20.153056,-0.000157,20.083612,1.1184,0.462,3.87636,0.00000
3388.00,3.87603,20.153040,-0.000158,20.083537,1.1184,0.462,3.87603,0.00000
3389.00,3.87512,20.153059,-0.000161,20.083547,1.1183,0.462,3.87512,0.00000
3390.00,3.87433,20.153096,-0.000161,20.083571,1.1183,0.462,3.87433,0.00000
3391.00,3.87430,20.153097,-0.000157,20.083582,1.1183,0.462,3.87430,0.00000
3392.00,3.87326,20.153142,-0.000158,20.083624,1.1182,0.462,3.87326,0.00000
3393.00,3.87347,20.153128,-0.000157,20.083637,1.1182,0.462,3.87347,0.00000
3394.00,3.87432,20.153184,-0.000153,20.083646,1.1181,0.462,3.87432,0.00000
3395.00,3.87413,20.153232,-0.000148,20.083693,1.1181,0.461,3.87413,0.00000
3396.00,3.87411,20.153236,-0.000152,20.083698,1.1180,0.462,3.87411,0.00000
3397.00,3.87553,20.153298,-0.000152,20.083728,1.1180,0.462,3.87553,0.00000
3398.00,3.87515,20.153366,-0.000154,20.083738,1.1179,0.462,3.87515,0.00000
3399.00,3.87478,20.153404,-0.000160,20.083798,1.1179,0.462,3.87478,0.00000
3400.00,3.87522,20.153442,-0.000162,20.083813,1.1178,0.462,3.87522,0.00000
3401.00,3.87509,20.153489,-0.000161,20.083793,1.1178,0.462,3.87509,0.00000
3402.00,3.87506,20.153516,-0.000162,20.083763,1.1178,0.462,3.87506,0.00000
3403.00,3.87445,20.153547,-0.000161,20.083749,1.1177,0.462,3.87445,0.00000
3404.00,3.87462,20.153532,-0.000159,20.083690,1.1177,0.462,3.87462,0.00000
3405.00,3.87496,20.153517,-0.000158,20.083621,1.1177,0.462,3.87496,0.00000
3406.00,3.87563,20.153502,-0.000158,20.083575,1.1177,0.462,3.87563,0.00000
3407.00,3.87606,20.153486,-0.000155,20.083569,1.1177,0.462,3.87606,0.00000
3408.00,3.87692,20.153460,-0.000159,20.083539,1.1177,0.462,3.87692,0.00000
3409.00,3.87718,20.153494,-0.000161,20.083555,1.1177,0.462,3.87718,0.00000
3410.00,3.87718,20.153531,-0.000162,20.083635,1.1177,0.462,3.87718,0.00000
3411.00,3.87668,20.153600,-0.000161,20.083693,1.1177,0.462,3.87668,0.00000
3412.00,3.87745,20.153680,-0.000160,20.083758,1.1177,0.462,3.87745,0.00000
3413.00,3.87795,20.153678,-0.000159,20.083776,1.1177,0.462,3.87795,0.00000
3414.00,3.87812,20.153633,-0.000160,20.083730,1.1177,0.462,3.87812,0.00000
3415.00,3.87776,20.153631,-0.000162,20.083706,1.1178,0.463,3.87776,0.00000
3416.00,3.87764,20.153619,-0.000164,20.083685,1.1178,0.463,3.87764,0.00000
3417.00,3.87711,20.153595,-0.000166,20.083622,1.1178,0.463,3.87711,0.00000
3418.00,3.87738,20.153636,-0.000165,20.083598,1.1178,0.463,3.87738,0.00000
3419.00,3.87802,20.153700,-0.000166,20.083592,1.1178,0.463,3.87802,0.00000
3420.00,3.87916,20.153735,-0.000164,20.083560,1.1178,0.463,3.87916,0.00000
3421.00,3.88000,20.153699,-0.000165,20.083481,1.1179,0.463,3.88000,0.00000
3422.00,3.88082,20.153698,-0.000166,20.083441,1.1179,0.463,3.88082,0.00000
3423.00,3.88073,20.153709,-0.000168,20.083474,1.1180,0.463,3.88073,0.00000
3424.00,3.87971,20.153699,-0.000167,20.083520,1.1180,0.463,3.87971,0.00000
3425.00,3.87893,20.153752,-0.000169,20.083572,1.1181,0.463,3.87893,0.00000
3426.00,3.87967,20.153777,-0.000169,20.083606,1.1182,0.463,3.87967,0.00000
3427.00,3.87983,20.153810,-0.000168,20.083680,1.1182,0.463,3.87983,0.00000
3428.00,3.88022,20.153906,-0.000167,20.083739,1.1183,0.463,3.88022,0.00000
3429.00,3.88056,20.153969,-0.000167,20.083746,1.1184,0.463,3.88056,0.00000
3430.00,3.88126,20.153953,-0.000168,20.083757,1.1184,0.464,3.88126,0.00000
3431.00,3.87991,20.154024,-0.000168,20.083838,1.1185,0.464,3.87991,0.00000
3432.00,3.87907,20.154041,-0.000172,20.083811,1.1186,0.464,3.87907,0.00000
3433.00,3.87923,20.154016,-0.000173,20.083785,1.1186,0.464,3.87923,0.00000
3434.00,3.87999,20.154031,-0.000174,20.083779,1.1187,0.464,3.87999,0.00000
3435.00,3.87978,20.154067,-0.000171,20.083769,1.1188,0.464,3.87978,0.00000
3436.00,3.88064,20.154075,-0.000170,20.083756,1.1189,0.464,3.88064,0.00000
3437.00,3.88101,20.154142,-0.000169,20.083779,1.1189,0.464,3.88101,0.00000
3438.00,3.88034,20.154178,-0.000165,20.083776,1.1190,0.464,3.88034,0.00000
3439.00,3.88027,20.154186,-0.000162,20.083782,1.1191,0.464,3.88027,0.00000
3440.00,3.88128,20.154203,-0.000161,20.083756,1.1192,0.464,3.88128,0.00000
3441.00,3.88134,20.154273,-0.000161,20.083774,1.1193,0.464,3.88134,0.00000
3442.00,3.88036,20.154221,-0.000161,20.083715,1.1194,0.464,3.88036,0.00000
3443.00,3.88161,20.154293,-0.000164,20.083757,1.1195,0.464,3.88161,0.00000
3444.00,3.88118,20.154408,-0.000167,20.083823,1.1196,0.464,3.88118,0.00000
3445.00,3.88081,20.154460,-0.000171,20.083819,1.1197,0.464,3.88081,0.00000
3446.00,3.87964,20.154443,-0.000174,20.083792,1.1198,0.465,3.87964,0.00000
3447.00,3.88113,20.154511,-0.000174,20.083800,1.1199,0.465,3.88113,0.00000
3448.00,3.88009,20.154518,-0.000174,20.083739,1.1200,0.465,3.88009,0.00000
3449.00,3.88064,20.154478,-0.000174,20.083683,1.1201,0.465,3.88064,0.00000
3450.00,3.87995,20.154517,-0.000171,20.083686,1.1202,0.465,3.87995,0.00000
3451.00,3.88073,20.154507,-0.000169,20.083692,1.1203,0.465,3.88073,0.00000
3452.00,3.87858,20.154519,-0.000169,20.083716,1.1204,0.465,3.87858,0.00000
3453.00,3.87767,20.154536,-0.000165,20.083774,1.1205,0.465,3.87767,0.00000
3454.00,3.87695,20.154470,-0.000164,20.083697,1.1206,0.465,3.87695,0.00000
3455.00,3.87658,20.154409,-0.000164,20.083702,1.1207,0.465,3.87658,0.00000
3456.00,3.87575,20.154466,-0.000164,20.083642,1.1208,0.465,3.87575,0.00000
3457.00,3.87703,20.154459,-0.000166,20.083571,1.1209,0.465,3.87703,0.00000
3458.00,3.87875,20.154475,-0.000170,20.083503,1.1210,0.465,3.87875,0.00000
3459.00,3.87950,20.154570,-0.000171,20.083577,1.1211,0.465,3.87950,0.00000
3460.00,3.87944,20.154598,-0.000173,20.083546,1.1211,0.465,3.87944,0.00000
3461.00,3.88003,20.154704,-0.000172,20.083688,1.1212,0.466,3.88003,0.00000
3462.00,3.87865,20.154710,-0.000172,20.083704,1.1213,0.466,3.87865,0.00000
3463.00,3.87751,20.154740,-0.000173,20.083711,1.1214,0.466,3.87751,0.00000
3464.00,3.87683,20.154757,-0.000176,20.083675,1.1215,0.466,3.87683,0.00000
3465.00,3.87739,20.154795,-0.000173,20.083678,1.1215,0.466,3.87739,0.00000
3466.00,3.87739,20.154742,-0.000178,20.083591,1.1216,0.466,3.87739,0.00000
3467.00,3.87853,20.154790,-0.000179,20.083623,1.1217,0.466,3.87853,0.00000
3468.00,3.87862,20.154765,-0.000178,20.083621,1.1217,0.466,3.87862,0.00000
3469.00,3.87779,20.154753,-0.000176,20.083640,1.1218,0.466,3.87779,0.00000
3470.00,3.87716,20.154790,-0.000180,20.083648,1.1218,0.466,3.87716,0.00000
3471.00,3.87728,20.154823,-0.000177,20.083655,1.1219,0.467,3.87728,0.00000
3472.00,3.87675,20.154871,-0.000176,20.083687,1.1219,0.467,3.87675,0.00000
3473.00,3.87696,20.154937,-0.000177,20.083732,1.1220,0.467,3.87696,0.00000
3474.00,3.87736,20.154951,-0.000175,20.083691,1.1220,0.467,3.87736,0.00000
3475.00,3.87762,20.155017,-0.000169,20.083742,1.1221,0.467,3.87762,0.00000
3476.00,3.87749,20.154995,-0.000169,20.083710,1.1222,0.467,3.87749,0.00000
3477.00,3.87770,20.155013,-0.000167,20.083696,1.1223,0.467,3.87770,0.00000
3478.00,3.87710,20.155065,-0.000166,20.083727,1.1223,0.467,3.87710,0.00000
3479.00,3.87698,20.155130,-0.000164,20.083756,1.1223,0.466,3.87698,0.00000
3480.00,3.87666,20.155040,-0.000169,20.083674,1.1223,0.467,3.87666,0.00000
3481.00,3.87631,20.155081,-0.000168,20.083687,1.1223,0.467,3.87631,0.00000
3482.00,3.87627,20.155125,-0.000170,20.083701,1.1223,0.467,3.87627,0.00000
