# Supplementary material for: A nucleotide-sensing oligomerization mechanism that controls NrdR-dependent transcription of ribonucleotide reductases
Source: Nat Commun. 2022 May 16;13:2700. doi: 10.1038/s41467-022-30328-1 (PMC9110341; doi:10.1038/s41467-022-30328-1)
Supplement: Supplementary file 10 — Source Data [file 41467_2022_30328_MOESM10_ESM.zip › Source data NrdR/Suppl Fig 12 source data/ITC at 20 degrees (Suppl Fig 12a,c)/ADP to NrdR/R25ADP150toNrdR20deg20.itc]

$ITC
$ 16 
$NOT
$ 20 
$ 60 
$ 1000 
$ 5 
$ 2 
$ADCGainCode:  0 
$False,True,True
$ 0.7 , 1.4 , 120 , 5 
$ 2.5 , 5 , 180 , 5 
$ 2.5 , 5 , 180 , 5 
$ 2.5 , 5 , 180 , 5 
$ 2.5 , 5 , 180 , 5 
$ 2.5 , 5 , 180 , 5 
$ 2.5 , 5 , 180 , 5 
$ 2.5 , 5 , 180 , 5 
$ 2.5 , 5 , 180 , 5 
$ 2.5 , 5 , 180 , 5 
$ 2.5 , 5 , 180 , 5 
$ 2.5 , 5 , 180 , 5 
$ 2.5 , 5 , 180 , 5 
$ 2.5 , 5 , 180 , 5 
$ 2.5 , 5 , 180 , 5 
$ 2.5 , 5 , 180 , 5 
# 0 
# 0.15 
# 0.02 
# 0.2068 
# 20 
# 3.8602 
# 9.74 
?
% ITC200_05.14.976
% 0.2068 
% 3.8602 
%-0.590864 , 29.66499 
% 0.034375 , 29.28716 
% 0.8333333 
% 168160 , 168170 
% 0.25 , 81 
%-0.002934 ,-0.034078 
%-20 , 8 
% 0 , 0 
% 0 
% 128000       127243 
% 43.1 
% 500 , 750 , 1000 , 750 
% 0.04257 ,-0.00249 , 0.000047734 ,-0.000000435026 , 0.00000000201917 
% ITC200 Ver: 1.26.3
@0
5.00,4.12161,20.120103,-0.000156,20.119565,0.9572,0.257,4.12161,0.00000
6.00,4.12060,20.120214,-0.000157,20.119657,0.9576,0.257,4.12060,0.00000
7.00,4.12098,20.120203,-0.000157,20.119627,0.9580,0.258,4.12098,0.00000
8.00,4.12046,20.120168,-0.000159,20.119563,0.9584,0.258,4.12046,0.00000
9.00,4.12002,20.120071,-0.000157,20.119484,0.9587,0.258,4.12002,0.00000
10.00,4.11838,20.120089,-0.000158,20.119476,0.9592,0.258,4.11838,0.00000
11.00,4.11764,20.120089,-0.000155,20.119482,0.9596,0.258,4.11764,0.00000
12.00,4.11653,20.120223,-0.000153,20.119602,0.9600,0.258,4.11653,0.00000
13.00,4.11718,20.120270,-0.000153,20.119623,0.9604,0.258,4.11718,0.00000
14.00,4.11783,20.120389,-0.000155,20.119734,0.9609,0.258,4.11783,0.00000
15.00,4.11879,20.120409,-0.000158,20.119729,0.9613,0.258,4.11879,0.00000
16.00,4.11858,20.120325,-0.000159,20.119587,0.9617,0.258,4.11858,0.00000
17.00,4.11700,20.120206,-0.000161,20.119465,0.9622,0.259,4.11700,0.00000
18.00,4.11537,20.120276,-0.000162,20.119529,0.9626,0.259,4.11537,0.00000
19.00,4.11475,20.120295,-0.000164,20.119489,0.9630,0.259,4.11475,0.00000
20.00,4.11458,20.120353,-0.000162,20.119497,0.9635,0.259,4.11458,0.00000
21.00,4.11570,20.120448,-0.000164,20.119588,0.9639,0.259,4.11570,0.00000
22.00,4.11742,20.120452,-0.000163,20.119564,0.9643,0.259,4.11742,0.00000
23.00,4.11835,20.120445,-0.000162,20.119521,0.9647,0.259,4.11835,0.00000
24.00,4.11909,20.120488,-0.000161,20.119501,0.9651,0.259,4.11909,0.00000
25.00,4.11883,20.120438,-0.000164,20.119467,0.9655,0.259,4.11883,0.00000
26.00,4.11840,20.120417,-0.000163,20.119411,0.9659,0.259,4.11840,0.00000
27.00,4.11848,20.120546,-0.000163,20.119504,0.9663,0.260,4.11848,0.00000
28.00,4.11818,20.120541,-0.000165,20.119460,0.9666,0.260,4.11818,0.00000
29.00,4.11779,20.120523,-0.000167,20.119506,0.9670,0.260,4.11779,0.00000
30.00,4.11751,20.120531,-0.000165,20.119483,0.9674,0.260,4.11751,0.00000
31.00,4.11779,20.120641,-0.000165,20.119504,0.9678,0.260,4.11779,0.00000
32.00,4.11699,20.120570,-0.000165,20.119418,0.9682,0.260,4.11699,0.00000
33.00,4.11655,20.120674,-0.000165,20.119541,0.9686,0.260,4.11655,0.00000
34.00,4.11630,20.120641,-0.000163,20.119441,0.9690,0.260,4.11630,0.00000
35.00,4.11632,20.120706,-0.000161,20.119482,0.9694,0.260,4.11632,0.00000
36.00,4.11527,20.120743,-0.000162,20.119528,0.9698,0.260,4.11527,0.00000
37.00,4.11470,20.120757,-0.000160,20.119528,0.9702,0.260,4.11470,0.00000
38.00,4.11389,20.120751,-0.000159,20.119438,0.9706,0.260,4.11389,0.00000
39.00,4.11278,20.120828,-0.000158,20.119509,0.9710,0.260,4.11278,0.00000
40.00,4.11231,20.120832,-0.000160,20.119481,0.9714,0.261,4.11231,0.00000
41.00,4.11318,20.120813,-0.000159,20.119479,0.9717,0.261,4.11318,0.00000
42.00,4.11370,20.120903,-0.000163,20.119523,0.9721,0.261,4.11370,0.00000
43.00,4.11421,20.120929,-0.000162,20.119575,0.9725,0.261,4.11421,0.00000
44.00,4.11482,20.120995,-0.000161,20.119671,0.9729,0.261,4.11482,0.00000
45.00,4.11453,20.121028,-0.000159,20.119706,0.9733,0.261,4.11453,0.00000
46.00,4.11394,20.121032,-0.000157,20.119702,0.9737,0.261,4.11394,0.00000
47.00,4.11420,20.121002,-0.000156,20.119663,0.9741,0.261,4.11420,0.00000
48.00,4.11409,20.120985,-0.000158,20.119618,0.9745,0.261,4.11409,0.00000
49.00,4.11372,20.121078,-0.000161,20.119613,0.9749,0.262,4.11372,0.00000
50.00,4.11436,20.121002,-0.000164,20.119519,0.9753,0.262,4.11436,0.00000
51.00,4.11339,20.121006,-0.000169,20.119474,0.9757,0.262,4.11339,0.00000
52.00,4.11242,20.121112,-0.000170,20.119562,0.9761,0.262,4.11242,0.00000
53.00,4.11222,20.121122,-0.000170,20.119525,0.9765,0.262,4.11222,0.00000
54.00,4.11243,20.121010,-0.000167,20.119423,0.9769,0.262,4.11243,0.00000
55.00,4.11130,20.121202,-0.000165,20.119528,0.9773,0.262,4.11130,0.00000
56.00,4.11187,20.121210,-0.000163,20.119519,0.9777,0.262,4.11187,0.00000
57.00,4.11216,20.121189,-0.000163,20.119433,0.9781,0.262,4.11216,0.00000
58.00,4.11235,20.121136,-0.000166,20.119381,0.9785,0.263,4.11235,0.00000
59.00,4.11171,20.121225,-0.000166,20.119382,0.9789,0.263,4.11171,0.00000
60.00,4.11150,20.121142,-0.000168,20.119283,0.9793,0.263,4.11150,0.00000
@1,0.7000,1.4, 60.1579999999994 
61.00,4.11120,20.121190,-0.000170,20.119305,0.9797,0.263,4.11120,0.00000
62.00,4.11032,20.121172,-0.000170,20.119281,0.9801,0.263,4.11032,0.00000
63.00,4.09979,20.121307,-0.000167,20.119372,0.9805,0.264,4.09979,0.00000
64.00,4.07896,20.121360,-0.000169,20.119431,0.9809,0.264,4.07896,0.00000
65.00,4.05546,20.121380,-0.000167,20.119460,0.9813,0.264,4.05546,0.00000
66.00,4.02877,20.121407,-0.000163,20.119426,0.9817,0.264,4.02877,0.00000
67.00,4.00266,20.121397,-0.000163,20.119353,0.9821,0.264,4.00266,0.00000
68.00,3.98922,20.121332,-0.000163,20.119253,0.9824,0.264,3.98922,0.00000
69.00,3.99068,20.121274,-0.000161,20.119173,0.9828,0.264,3.99068,0.00000
70.00,3.99826,20.121311,-0.000163,20.119193,0.9831,0.264,3.99826,0.00000
71.00,4.01074,20.121337,-0.000165,20.119250,0.9835,0.264,4.01074,0.00000
72.00,4.02458,20.121435,-0.000165,20.119382,0.9839,0.264,4.02458,0.00000
73.00,4.03700,20.121503,-0.000162,20.119463,0.9842,0.264,4.03700,0.00000
74.00,4.04614,20.121475,-0.000161,20.119445,0.9845,0.264,4.04614,0.00000
75.00,4.05212,20.121507,-0.000161,20.119475,0.9849,0.265,4.05212,0.00000
76.00,4.05668,20.121570,-0.000162,20.119471,0.9852,0.265,4.05668,0.00000
77.00,4.06095,20.121587,-0.000163,20.119432,0.9855,0.265,4.06095,0.00000
78.00,4.06384,20.121640,-0.000165,20.119475,0.9858,0.265,4.06384,0.00000
79.00,4.06706,20.121734,-0.000167,20.119507,0.9861,0.265,4.06706,0.00000
80.00,4.07063,20.121695,-0.000164,20.119450,0.9865,0.265,4.07063,0.00000
81.00,4.07321,20.121687,-0.000162,20.119449,0.9868,0.265,4.07321,0.00000
82.00,4.07471,20.121711,-0.000161,20.119477,0.9871,0.265,4.07471,0.00000
83.00,4.07695,20.121745,-0.000158,20.119456,0.9874,0.265,4.07695,0.00000
84.00,4.07821,20.121831,-0.000156,20.119529,0.9877,0.265,4.07821,0.00000
85.00,4.07962,20.121876,-0.000158,20.119530,0.9881,0.266,4.07962,0.00000
86.00,4.08143,20.121892,-0.000157,20.119494,0.9884,0.266,4.08143,0.00000
87.00,4.08269,20.121884,-0.000155,20.119459,0.9887,0.266,4.08269,0.00000
88.00,4.08286,20.121882,-0.000157,20.119440,0.9890,0.266,4.08286,0.00000
89.00,4.08334,20.121902,-0.000156,20.119430,0.9893,0.266,4.08334,0.00000
90.00,4.08377,20.121893,-0.000155,20.119392,0.9896,0.266,4.08377,0.00000
91.00,4.08390,20.121919,-0.000154,20.119457,0.9900,0.266,4.08390,0.00000
92.00,4.08479,20.121929,-0.000156,20.119445,0.9903,0.266,4.08479,0.00000
93.00,4.08617,20.121984,-0.000155,20.119479,0.9906,0.266,4.08617,0.00000
94.00,4.08779,20.121956,-0.000160,20.119501,0.9910,0.267,4.08779,0.00000
95.00,4.08850,20.122070,-0.000161,20.119581,0.9913,0.267,4.08850,0.00000
96.00,4.08958,20.122054,-0.000159,20.119527,0.9916,0.267,4.08958,0.00000
97.00,4.09020,20.122140,-0.000158,20.119601,0.9919,0.267,4.09020,0.00000
98.00,4.09133,20.122137,-0.000154,20.119619,0.9923,0.267,4.09133,0.00000
99.00,4.09162,20.122178,-0.000149,20.119553,0.9926,0.267,4.09162,0.00000
100.00,4.09227,20.122140,-0.000147,20.119515,0.9929,0.266,4.09227,0.00000
101.00,4.09250,20.122222,-0.000148,20.119493,0.9933,0.267,4.09250,0.00000
102.00,4.09304,20.122217,-0.000150,20.119412,0.9936,0.267,4.09304,0.00000
103.00,4.09336,20.122185,-0.000155,20.119330,0.9940,0.267,4.09336,0.00000
104.00,4.09386,20.122283,-0.000160,20.119387,0.9943,0.267,4.09386,0.00000
105.00,4.09455,20.122329,-0.000162,20.119355,0.9947,0.268,4.09455,0.00000
106.00,4.09605,20.122303,-0.000162,20.119314,0.9951,0.268,4.09605,0.00000
107.00,4.09748,20.122299,-0.000159,20.119309,0.9955,0.268,4.09748,0.00000
108.00,4.09786,20.122354,-0.000156,20.119285,0.9958,0.268,4.09786,0.00000
109.00,4.09768,20.122295,-0.000153,20.119223,0.9962,0.267,4.09768,0.00000
110.00,4.09721,20.122346,-0.000152,20.119289,0.9965,0.267,4.09721,0.00000
111.00,4.09660,20.122386,-0.000155,20.119354,0.9969,0.268,4.09660,0.00000
112.00,4.09650,20.122411,-0.000158,20.119375,0.9972,0.268,4.09650,0.00000
113.00,4.09674,20.122445,-0.000161,20.119411,0.9975,0.268,4.09674,0.00000
114.00,4.09778,20.122402,-0.000160,20.119326,0.9978,0.268,4.09778,0.00000
115.00,4.09975,20.122403,-0.000162,20.119255,0.9981,0.268,4.09975,0.00000
116.00,4.10003,20.122508,-0.000160,20.119255,0.9985,0.268,4.10003,0.00000
117.00,4.09970,20.122547,-0.000162,20.119236,0.9988,0.268,4.09970,0.00000
118.00,4.09900,20.122656,-0.000164,20.119295,0.9991,0.269,4.09900,0.00000
119.00,4.09872,20.122625,-0.000163,20.119296,0.9995,0.269,4.09872,0.00000
120.00,4.09824,20.122706,-0.000164,20.119353,0.9998,0.269,4.09824,0.00000
121.00,4.09839,20.122670,-0.000163,20.119353,1.0001,0.269,4.09839,0.00000
122.00,4.09842,20.122690,-0.000162,20.119380,1.0004,0.269,4.09842,0.00000
123.00,4.09966,20.122577,-0.000161,20.119264,1.0007,0.269,4.09966,0.00000
124.00,4.09956,20.122689,-0.000162,20.119312,1.0011,0.269,4.09956,0.00000
125.00,4.09995,20.122723,-0.000162,20.119383,1.0014,0.269,4.09995,0.00000
126.00,4.09966,20.122743,-0.000162,20.119381,1.0017,0.269,4.09966,0.00000
127.00,4.09943,20.122818,-0.000162,20.119398,1.0020,0.269,4.09943,0.00000
128.00,4.09945,20.122873,-0.000167,20.119490,1.0023,0.270,4.09945,0.00000
129.00,4.10009,20.122949,-0.000169,20.119556,1.0027,0.270,4.10009,0.00000
130.00,4.09972,20.122978,-0.000168,20.119537,1.0030,0.270,4.09972,0.00000
131.00,4.10015,20.122982,-0.000165,20.119536,1.0033,0.270,4.10015,0.00000
132.00,4.10094,20.122931,-0.000164,20.119517,1.0036,0.270,4.10094,0.00000
133.00,4.10033,20.123023,-0.000155,20.119563,1.0040,0.270,4.10033,0.00000
134.00,4.09932,20.122947,-0.000154,20.119478,1.0043,0.270,4.09932,0.00000
135.00,4.09946,20.122961,-0.000155,20.119458,1.0046,0.270,4.09946,0.00000
136.00,4.09945,20.122989,-0.000160,20.119463,1.0050,0.270,4.09945,0.00000
137.00,4.09935,20.123075,-0.000162,20.119523,1.0053,0.270,4.09935,0.00000
138.00,4.09925,20.123111,-0.000165,20.119513,1.0056,0.271,4.09925,0.00000
139.00,4.10040,20.123236,-0.000167,20.119616,1.0060,0.271,4.10040,0.00000
140.00,4.10061,20.123253,-0.000167,20.119667,1.0063,0.271,4.10061,0.00000
141.00,4.10031,20.123317,-0.000168,20.119680,1.0066,0.271,4.10031,0.00000
142.00,4.09988,20.123376,-0.000167,20.119677,1.0069,0.271,4.09988,0.00000
143.00,4.09980,20.123354,-0.000169,20.119635,1.0073,0.272,4.09980,0.00000
144.00,4.09902,20.123337,-0.000168,20.119603,1.0076,0.272,4.09902,0.00000
145.00,4.09792,20.123354,-0.000165,20.119582,1.0079,0.272,4.09792,0.00000
146.00,4.09816,20.123345,-0.000161,20.119596,1.0082,0.272,4.09816,0.00000
147.00,4.09810,20.123300,-0.000159,20.119554,1.0085,0.271,4.09810,0.00000
148.00,4.09813,20.123280,-0.000158,20.119563,1.0088,0.272,4.09813,0.00000
149.00,4.09849,20.123337,-0.000159,20.119592,1.0090,0.272,4.09849,0.00000
150.00,4.09896,20.123347,-0.000160,20.119569,1.0093,0.272,4.09896,0.00000
151.00,4.09956,20.123417,-0.000161,20.119631,1.0096,0.272,4.09956,0.00000
152.00,4.09970,20.123401,-0.000161,20.119564,1.0099,0.272,4.09970,0.00000
153.00,4.09964,20.123483,-0.000161,20.119592,1.0102,0.272,4.09964,0.00000
154.00,4.09882,20.123427,-0.000160,20.119502,1.0105,0.272,4.09882,0.00000
155.00,4.09793,20.123432,-0.000159,20.119494,1.0108,0.272,4.09793,0.00000
156.00,4.09709,20.123453,-0.000158,20.119457,1.0111,0.272,4.09709,0.00000
157.00,4.09703,20.123501,-0.000160,20.119500,1.0114,0.273,4.09703,0.00000
158.00,4.09668,20.123533,-0.000159,20.119443,1.0117,0.273,4.09668,0.00000
159.00,4.09592,20.123563,-0.000159,20.119443,1.0120,0.273,4.09592,0.00000
160.00,4.09633,20.123691,-0.000161,20.119471,1.0123,0.273,4.09633,0.00000
161.00,4.09568,20.123690,-0.000163,20.119451,1.0126,0.273,4.09568,0.00000
162.00,4.09517,20.123734,-0.000164,20.119474,1.0129,0.273,4.09517,0.00000
163.00,4.09469,20.123682,-0.000163,20.119477,1.0132,0.273,4.09469,0.00000
164.00,4.09555,20.123737,-0.000162,20.119489,1.0135,0.273,4.09555,0.00000
165.00,4.09524,20.123639,-0.000159,20.119428,1.0138,0.273,4.09524,0.00000
166.00,4.09559,20.123694,-0.000158,20.119423,1.0142,0.273,4.09559,0.00000
167.00,4.09564,20.123778,-0.000157,20.119452,1.0145,0.274,4.09564,0.00000
168.00,4.09649,20.123898,-0.000154,20.119488,1.0148,0.274,4.09649,0.00000
169.00,4.09629,20.124001,-0.000156,20.119545,1.0152,0.274,4.09629,0.00000
170.00,4.09642,20.124186,-0.000158,20.119649,1.0155,0.274,4.09642,0.00000
171.00,4.09614,20.124197,-0.000161,20.119607,1.0159,0.274,4.09614,0.00000
172.00,4.09665,20.124195,-0.000163,20.119588,1.0162,0.275,4.09665,0.00000
173.00,4.09626,20.124229,-0.000165,20.119608,1.0165,0.275,4.09626,0.00000
174.00,4.09659,20.124192,-0.000165,20.119588,1.0168,0.275,4.09659,0.00000
175.00,4.09575,20.124156,-0.000164,20.119569,1.0171,0.275,4.09575,0.00000
176.00,4.09577,20.124131,-0.000164,20.119543,1.0175,0.275,4.09577,0.00000
177.00,4.09506,20.124242,-0.000159,20.119600,1.0178,0.275,4.09506,0.00000
178.00,4.09401,20.124362,-0.000158,20.119667,1.0181,0.275,4.09401,0.00000
179.00,4.09332,20.124338,-0.000153,20.119700,1.0184,0.275,4.09332,0.00000
180.00,4.09451,20.124343,-0.000152,20.119698,1.0187,0.275,4.09451,0.00000
@2,2.5000,5.0, 180.074000000001 
181.00,4.09500,20.124385,-0.000149,20.119715,1.0190,0.275,4.09500,0.00000
182.00,4.09309,20.124294,-0.000150,20.119670,1.0194,0.275,4.09309,0.00000
183.00,4.08232,20.124210,-0.000153,20.119564,1.0197,0.275,4.08232,0.00000
184.00,4.05466,20.124267,-0.000156,20.119516,1.0200,0.275,4.05466,0.00000
185.00,4.00825,20.124240,-0.000154,20.119493,1.0203,0.276,4.00825,0.00000
186.00,3.94328,20.124290,-0.000154,20.119558,1.0206,0.276,3.94328,0.00000
187.00,3.86628,20.124327,-0.000157,20.119584,1.0209,0.276,3.86628,0.00000
188.00,3.79434,20.124353,-0.000155,20.119679,1.0212,0.276,3.79434,0.00000
189.00,3.74022,20.124402,-0.000155,20.119730,1.0215,0.276,3.74022,0.00000
190.00,3.70688,20.124395,-0.000155,20.119685,1.0218,0.276,3.70688,0.00000
191.00,3.69620,20.124428,-0.000154,20.119679,1.0220,0.276,3.69620,0.00000
192.00,3.70590,20.124418,-0.000156,20.119613,1.0223,0.276,3.70590,0.00000
193.00,3.72605,20.124390,-0.000154,20.119535,1.0225,0.276,3.72605,0.00000
194.00,3.74963,20.124393,-0.000152,20.119471,1.0228,0.276,3.74963,0.00000
195.00,3.77537,20.124426,-0.000154,20.119493,1.0230,0.276,3.77537,0.00000
196.00,3.80179,20.124357,-0.000157,20.119432,1.0233,0.277,3.80179,0.00000
197.00,3.82720,20.124380,-0.000154,20.119435,1.0235,0.277,3.82720,0.00000
198.00,3.85160,20.124404,-0.000155,20.119433,1.0238,0.277,3.85160,0.00000
199.00,3.87417,20.124405,-0.000159,20.119448,1.0241,0.277,3.87417,0.00000
200.00,3.89501,20.124489,-0.000159,20.119483,1.0243,0.277,3.89501,0.00000
201.00,3.91328,20.124526,-0.000158,20.119519,1.0245,0.277,3.91328,0.00000
202.00,3.92837,20.124534,-0.000158,20.119544,1.0247,0.277,3.92837,0.00000
203.00,3.94101,20.124581,-0.000161,20.119548,1.0250,0.277,3.94101,0.00000
204.00,3.95220,20.124655,-0.000158,20.119561,1.0252,0.277,3.95220,0.00000
205.00,3.96115,20.124615,-0.000156,20.119522,1.0254,0.277,3.96115,0.00000
206.00,3.96919,20.124692,-0.000155,20.119526,1.0257,0.277,3.96919,0.00000
207.00,3.97698,20.124713,-0.000151,20.119489,1.0259,0.277,3.97698,0.00000
208.00,3.98338,20.124783,-0.000151,20.119500,1.0262,0.277,3.98338,0.00000
209.00,3.98896,20.124799,-0.000152,20.119524,1.0264,0.278,3.98896,0.00000
210.00,3.99396,20.124837,-0.000153,20.119519,1.0267,0.278,3.99396,0.00000
211.00,3.99893,20.124837,-0.000155,20.119503,1.0269,0.278,3.99893,0.00000
212.00,4.00318,20.124857,-0.000156,20.119475,1.0272,0.278,4.00318,0.00000
213.00,4.00793,20.124781,-0.000157,20.119417,1.0274,0.278,4.00793,0.00000
214.00,4.01249,20.124769,-0.000156,20.119352,1.0277,0.278,4.01249,0.00000
215.00,4.01596,20.124798,-0.000155,20.119316,1.0279,0.278,4.01596,0.00000
216.00,4.01883,20.124860,-0.000153,20.119297,1.0282,0.278,4.01883,0.00000
217.00,4.02151,20.124971,-0.000153,20.119394,1.0284,0.278,4.02151,0.00000
218.00,4.02313,20.124993,-0.000152,20.119370,1.0287,0.278,4.02313,0.00000
219.00,4.02397,20.125038,-0.000151,20.119400,1.0289,0.278,4.02397,0.00000
220.00,4.02709,20.125042,-0.000149,20.119389,1.0292,0.278,4.02709,0.00000
221.00,4.03033,20.125073,-0.000147,20.119421,1.0295,0.278,4.03033,0.00000
222.00,4.03411,20.125061,-0.000148,20.119379,1.0297,0.278,4.03411,0.00000
223.00,4.03712,20.125162,-0.000146,20.119515,1.0300,0.278,4.03712,0.00000
224.00,4.04059,20.125171,-0.000148,20.119536,1.0303,0.279,4.04059,0.00000
225.00,4.04308,20.125221,-0.000152,20.119586,1.0305,0.279,4.04308,0.00000
226.00,4.04493,20.125227,-0.000155,20.119598,1.0308,0.279,4.04493,0.00000
227.00,4.04682,20.125277,-0.000155,20.119617,1.0311,0.279,4.04682,0.00000
228.00,4.04863,20.125243,-0.000156,20.119527,1.0314,0.279,4.04863,0.00000
229.00,4.05049,20.125282,-0.000154,20.119535,1.0317,0.279,4.05049,0.00000
230.00,4.05121,20.125293,-0.000153,20.119540,1.0320,0.279,4.05121,0.00000
231.00,4.05287,20.125292,-0.000152,20.119497,1.0323,0.279,4.05287,0.00000
232.00,4.05365,20.125295,-0.000152,20.119466,1.0326,0.279,4.05365,0.00000
233.00,4.05439,20.125335,-0.000154,20.119484,1.0328,0.280,4.05439,0.00000
234.00,4.05545,20.125399,-0.000156,20.119512,1.0331,0.280,4.05545,0.00000
235.00,4.05755,20.125427,-0.000154,20.119509,1.0333,0.280,4.05755,0.00000
236.00,4.05861,20.125461,-0.000155,20.119523,1.0336,0.280,4.05861,0.00000
237.00,4.05933,20.125460,-0.000153,20.119529,1.0338,0.280,4.05933,0.00000
238.00,4.06186,20.125467,-0.000149,20.119540,1.0341,0.280,4.06186,0.00000
239.00,4.06354,20.125411,-0.000146,20.119488,1.0343,0.280,4.06354,0.00000
240.00,4.06399,20.125350,-0.000146,20.119447,1.0345,0.280,4.06399,0.00000
241.00,4.06433,20.125367,-0.000142,20.119487,1.0347,0.280,4.06433,0.00000
242.00,4.06475,20.125359,-0.000139,20.119487,1.0350,0.280,4.06475,0.00000
243.00,4.06468,20.125383,-0.000139,20.119452,1.0352,0.280,4.06468,0.00000
244.00,4.06516,20.125416,-0.000141,20.119456,1.0355,0.280,4.06516,0.00000
245.00,4.06660,20.125506,-0.000142,20.119495,1.0357,0.280,4.06660,0.00000
246.00,4.06928,20.125576,-0.000145,20.119531,1.0360,0.280,4.06928,0.00000
247.00,4.07148,20.125679,-0.000149,20.119598,1.0362,0.281,4.07148,0.00000
248.00,4.07309,20.125727,-0.000151,20.119595,1.0364,0.281,4.07309,0.00000
249.00,4.07354,20.125826,-0.000151,20.119633,1.0366,0.281,4.07354,0.00000
250.00,4.07375,20.125903,-0.000152,20.119626,1.0368,0.281,4.07375,0.00000
251.00,4.07534,20.125878,-0.000152,20.119544,1.0371,0.281,4.07534,0.00000
252.00,4.08009,20.125909,-0.000155,20.119505,1.0373,0.281,4.08009,0.00000
253.00,4.08570,20.125952,-0.000155,20.119555,1.0376,0.281,4.08570,0.00000
254.00,4.09264,20.125934,-0.000154,20.119562,1.0379,0.282,4.09264,0.00000
255.00,4.09844,20.125956,-0.000158,20.119565,1.0381,0.282,4.09844,0.00000
256.00,4.10233,20.126005,-0.000157,20.119564,1.0384,0.282,4.10233,0.00000
257.00,4.10223,20.125964,-0.000154,20.119467,1.0386,0.282,4.10223,0.00000
258.00,4.10174,20.125971,-0.000154,20.119411,1.0388,0.282,4.10174,0.00000
259.00,4.09945,20.125903,-0.000155,20.119237,1.0391,0.282,4.09945,0.00000
260.00,4.09753,20.125914,-0.000153,20.119207,1.0393,0.282,4.09753,0.00000
261.00,4.09493,20.125873,-0.000156,20.119157,1.0395,0.282,4.09493,0.00000
262.00,4.09364,20.125999,-0.000157,20.119253,1.0398,0.282,4.09364,0.00000
263.00,4.09148,20.126052,-0.000156,20.119250,1.0400,0.282,4.09148,0.00000
264.00,4.09020,20.126218,-0.000154,20.119389,1.0402,0.283,4.09020,0.00000
265.00,4.08873,20.126298,-0.000154,20.119428,1.0404,0.283,4.08873,0.00000
266.00,4.08772,20.126348,-0.000151,20.119425,1.0407,0.283,4.08772,0.00000
267.00,4.08685,20.126311,-0.000149,20.119326,1.0409,0.283,4.08685,0.00000
268.00,4.08600,20.126301,-0.000150,20.119311,1.0411,0.283,4.08600,0.00000
269.00,4.08604,20.126227,-0.000152,20.119238,1.0414,0.283,4.08604,0.00000
270.00,4.08706,20.126166,-0.000153,20.119186,1.0416,0.283,4.08706,0.00000
271.00,4.08731,20.126208,-0.000153,20.119240,1.0419,0.283,4.08731,0.00000
272.00,4.08817,20.126198,-0.000153,20.119253,1.0421,0.283,4.08817,0.00000
273.00,4.08857,20.126214,-0.000153,20.119219,1.0424,0.283,4.08857,0.00000
274.00,4.08826,20.126323,-0.000151,20.119282,1.0426,0.283,4.08826,0.00000
275.00,4.08769,20.126372,-0.000153,20.119296,1.0429,0.283,4.08769,0.00000
276.00,4.08751,20.126363,-0.000156,20.119207,1.0431,0.283,4.08751,0.00000
277.00,4.08689,20.126365,-0.000158,20.119242,1.0434,0.284,4.08689,0.00000
278.00,4.08603,20.126349,-0.000162,20.119255,1.0436,0.284,4.08603,0.00000
279.00,4.08543,20.126250,-0.000165,20.119178,1.0439,0.284,4.08543,0.00000
280.00,4.08494,20.126213,-0.000163,20.119146,1.0441,0.284,4.08494,0.00000
281.00,4.08469,20.126228,-0.000161,20.119192,1.0444,0.284,4.08469,0.00000
282.00,4.08383,20.126229,-0.000158,20.119118,1.0447,0.284,4.08383,0.00000
283.00,4.08372,20.126323,-0.000159,20.119186,1.0449,0.284,4.08372,0.00000
284.00,4.08387,20.126378,-0.000159,20.119203,1.0452,0.284,4.08387,0.00000
285.00,4.08395,20.126489,-0.000158,20.119266,1.0455,0.285,4.08395,0.00000
286.00,4.08474,20.126579,-0.000159,20.119295,1.0457,0.285,4.08474,0.00000
287.00,4.08563,20.126624,-0.000161,20.119320,1.0460,0.285,4.08563,0.00000
288.00,4.08640,20.126681,-0.000159,20.119325,1.0462,0.285,4.08640,0.00000
289.00,4.08712,20.126828,-0.000159,20.119404,1.0465,0.285,4.08712,0.00000
290.00,4.08742,20.126833,-0.000159,20.119391,1.0468,0.285,4.08742,0.00000
291.00,4.08748,20.126790,-0.000156,20.119318,1.0470,0.285,4.08748,0.00000
292.00,4.08771,20.126871,-0.000155,20.119371,1.0473,0.285,4.08771,0.00000
293.00,4.08761,20.126905,-0.000153,20.119356,1.0476,0.285,4.08761,0.00000
294.00,4.08728,20.126844,-0.000151,20.119308,1.0478,0.285,4.08728,0.00000
295.00,4.08740,20.126906,-0.000152,20.119328,1.0480,0.285,4.08740,0.00000
296.00,4.08687,20.126927,-0.000156,20.119373,1.0483,0.285,4.08687,0.00000
297.00,4.08664,20.126956,-0.000157,20.119393,1.0485,0.286,4.08664,0.00000
298.00,4.08702,20.126911,-0.000159,20.119343,1.0487,0.286,4.08702,0.00000
299.00,4.08716,20.127041,-0.000160,20.119405,1.0490,0.286,4.08716,0.00000
300.00,4.08707,20.127060,-0.000158,20.119415,1.0492,0.286,4.08707,0.00000
301.00,4.08689,20.127150,-0.000157,20.119505,1.0494,0.286,4.08689,0.00000
302.00,4.08659,20.127166,-0.000159,20.119486,1.0497,0.286,4.08659,0.00000
303.00,4.08555,20.127191,-0.000153,20.119485,1.0499,0.286,4.08555,0.00000
304.00,4.08554,20.127145,-0.000151,20.119481,1.0501,0.286,4.08554,0.00000
305.00,4.08570,20.127098,-0.000153,20.119411,1.0503,0.286,4.08570,0.00000
306.00,4.08537,20.127075,-0.000155,20.119322,1.0505,0.286,4.08537,0.00000
307.00,4.08542,20.127155,-0.000153,20.119337,1.0507,0.286,4.08542,0.00000
308.00,4.08595,20.127182,-0.000159,20.119358,1.0508,0.286,4.08595,0.00000
309.00,4.08521,20.127205,-0.000161,20.119317,1.0510,0.287,4.08521,0.00000
310.00,4.08508,20.127268,-0.000162,20.119324,1.0512,0.287,4.08508,0.00000
311.00,4.08557,20.127323,-0.000157,20.119344,1.0514,0.287,4.08557,0.00000
312.00,4.08578,20.127267,-0.000158,20.119324,1.0515,0.287,4.08578,0.00000
313.00,4.08550,20.127249,-0.000158,20.119309,1.0517,0.287,4.08550,0.00000
314.00,4.08574,20.127261,-0.000158,20.119312,1.0519,0.287,4.08574,0.00000
315.00,4.08510,20.127288,-0.000158,20.119328,1.0520,0.287,4.08510,0.00000
316.00,4.08456,20.127297,-0.000157,20.119324,1.0522,0.287,4.08456,0.00000
317.00,4.08449,20.127273,-0.000157,20.119269,1.0524,0.287,4.08449,0.00000
318.00,4.08467,20.127413,-0.000153,20.119332,1.0526,0.287,4.08467,0.00000
319.00,4.08466,20.127535,-0.000153,20.119389,1.0528,0.287,4.08466,0.00000
320.00,4.08536,20.127531,-0.000154,20.119359,1.0529,0.287,4.08536,0.00000
321.00,4.08596,20.127616,-0.000156,20.119392,1.0531,0.287,4.08596,0.00000
322.00,4.08569,20.127674,-0.000156,20.119445,1.0533,0.287,4.08569,0.00000
323.00,4.08573,20.127711,-0.000156,20.119489,1.0535,0.287,4.08573,0.00000
324.00,4.08561,20.127656,-0.000156,20.119477,1.0537,0.288,4.08561,0.00000
325.00,4.08583,20.127639,-0.000157,20.119466,1.0539,0.288,4.08583,0.00000
326.00,4.08638,20.127616,-0.000158,20.119465,1.0541,0.288,4.08638,0.00000
327.00,4.08640,20.127664,-0.000159,20.119453,1.0544,0.288,4.08640,0.00000
328.00,4.08555,20.127598,-0.000160,20.119348,1.0546,0.288,4.08555,0.00000
329.00,4.08562,20.127627,-0.000157,20.119359,1.0548,0.288,4.08562,0.00000
330.00,4.08514,20.127748,-0.000157,20.119469,1.0550,0.288,4.08514,0.00000
331.00,4.08451,20.127749,-0.000158,20.119426,1.0552,0.288,4.08451,0.00000
332.00,4.08422,20.127756,-0.000157,20.119399,1.0554,0.288,4.08422,0.00000
333.00,4.08607,20.127796,-0.000160,20.119459,1.0556,0.288,4.08607,0.00000
334.00,4.08756,20.127853,-0.000156,20.119465,1.0559,0.288,4.08756,0.00000
335.00,4.08815,20.127856,-0.000155,20.119430,1.0561,0.288,4.08815,0.00000
336.00,4.08798,20.127852,-0.000153,20.119424,1.0563,0.288,4.08798,0.00000
337.00,4.08882,20.127848,-0.000154,20.119453,1.0565,0.289,4.08882,0.00000
338.00,4.08771,20.127857,-0.000150,20.119412,1.0567,0.288,4.08771,0.00000
339.00,4.08712,20.127826,-0.000155,20.119393,1.0569,0.289,4.08712,0.00000
340.00,4.08717,20.127763,-0.000158,20.119354,1.0571,0.289,4.08717,0.00000
341.00,4.08714,20.127742,-0.000158,20.119326,1.0573,0.289,4.08714,0.00000
342.00,4.08597,20.127740,-0.000158,20.119310,1.0575,0.289,4.08597,0.00000
343.00,4.08606,20.127649,-0.000161,20.119273,1.0577,0.289,4.08606,0.00000
344.00,4.08503,20.127708,-0.000161,20.119288,1.0578,0.289,4.08503,0.00000
345.00,4.08393,20.127711,-0.000158,20.119300,1.0580,0.289,4.08393,0.00000
346.00,4.08376,20.127828,-0.000160,20.119391,1.0581,0.290,4.08376,0.00000
347.00,4.08407,20.127955,-0.000160,20.119462,1.0583,0.290,4.08407,0.00000
348.00,4.08438,20.128124,-0.000157,20.119523,1.0585,0.290,4.08438,0.00000
349.00,4.08500,20.128092,-0.000157,20.119424,1.0587,0.290,4.08500,0.00000
350.00,4.08595,20.128197,-0.000153,20.119411,1.0589,0.290,4.08595,0.00000
351.00,4.08651,20.128273,-0.000153,20.119443,1.0591,0.290,4.08651,0.00000
352.00,4.08635,20.128234,-0.000155,20.119420,1.0593,0.290,4.08635,0.00000
353.00,4.08638,20.128219,-0.000155,20.119411,1.0596,0.290,4.08638,0.00000
354.00,4.08647,20.128279,-0.000153,20.119507,1.0599,0.290,4.08647,0.00000
355.00,4.08618,20.128234,-0.000153,20.119496,1.0601,0.290,4.08618,0.00000
356.00,4.08578,20.128182,-0.000153,20.119427,1.0603,0.290,4.08578,0.00000
357.00,4.08662,20.128223,-0.000150,20.119384,1.0606,0.290,4.08662,0.00000
358.00,4.08588,20.128261,-0.000153,20.119403,1.0608,0.290,4.08588,0.00000
359.00,4.08632,20.128220,-0.000156,20.119326,1.0610,0.290,4.08632,0.00000
360.00,4.08681,20.128305,-0.000159,20.119375,1.0612,0.291,4.08681,0.00000
@3,2.5000,5.0, 360.036 
361.00,4.08726,20.128413,-0.000155,20.119471,1.0614,0.291,4.08726,0.00000
362.00,4.08652,20.128342,-0.000159,20.119410,1.0616,0.291,4.08652,0.00000
363.00,4.07730,20.128284,-0.000158,20.119349,1.0618,0.291,4.07730,0.00000
364.00,4.05154,20.128356,-0.000157,20.119360,1.0620,0.291,4.05154,0.00000
365.00,4.00883,20.128372,-0.000158,20.119328,1.0621,0.291,4.00883,0.00000
366.00,3.94869,20.128285,-0.000160,20.119215,1.0623,0.291,3.94869,0.00000
367.00,3.87458,20.128404,-0.000159,20.119302,1.0625,0.291,3.87458,0.00000
368.00,3.80309,20.128528,-0.000157,20.119402,1.0627,0.291,3.80309,0.00000
369.00,3.74698,20.128459,-0.000160,20.119376,1.0629,0.292,3.74698,0.00000
370.00,3.71147,20.128488,-0.000155,20.119445,1.0630,0.291,3.71147,0.00000
371.00,3.69859,20.128504,-0.000153,20.119461,1.0632,0.291,3.69859,0.00000
372.00,3.70567,20.128524,-0.000153,20.119493,1.0634,0.292,3.70567,0.00000
373.00,3.72582,20.128586,-0.000154,20.119507,1.0635,0.292,3.72582,0.00000
374.00,3.75021,20.128560,-0.000155,20.119490,1.0637,0.292,3.75021,0.00000
375.00,3.77656,20.128442,-0.000159,20.119344,1.0638,0.292,3.77656,0.00000
376.00,3.80378,20.128478,-0.000162,20.119352,1.0640,0.292,3.80378,0.00000
377.00,3.83072,20.128484,-0.000162,20.119327,1.0641,0.292,3.83072,0.00000
378.00,3.85488,20.128375,-0.000161,20.119216,1.0642,0.292,3.85488,0.00000
379.00,3.87806,20.128538,-0.000159,20.119305,1.0644,0.292,3.87806,0.00000
380.00,3.89864,20.128713,-0.000158,20.119420,1.0646,0.292,3.89864,0.00000
381.00,3.91570,20.128792,-0.000156,20.119457,1.0647,0.292,3.91570,0.00000
382.00,3.93008,20.128762,-0.000158,20.119375,1.0648,0.292,3.93008,0.00000
383.00,3.94200,20.128785,-0.000159,20.119357,1.0649,0.292,3.94200,0.00000
384.00,3.95243,20.128750,-0.000157,20.119280,1.0651,0.292,3.95243,0.00000
385.00,3.96119,20.128819,-0.000156,20.119307,1.0653,0.292,3.96119,0.00000
386.00,3.96955,20.128821,-0.000157,20.119337,1.0654,0.293,3.96955,0.00000
387.00,3.97679,20.128862,-0.000156,20.119401,1.0656,0.293,3.97679,0.00000
388.00,3.98387,20.128987,-0.000154,20.119501,1.0658,0.293,3.98387,0.00000
389.00,3.98974,20.129071,-0.000157,20.119578,1.0660,0.293,3.98974,0.00000
390.00,3.99517,20.129090,-0.000158,20.119533,1.0661,0.293,3.99517,0.00000
391.00,3.99933,20.129146,-0.000159,20.119501,1.0663,0.293,3.99933,0.00000
392.00,4.00309,20.129262,-0.000156,20.119519,1.0665,0.293,4.00309,0.00000
393.00,4.00713,20.129276,-0.000156,20.119458,1.0667,0.293,4.00713,0.00000
394.00,4.01084,20.129259,-0.000154,20.119376,1.0669,0.293,4.01084,0.00000
395.00,4.01383,20.129278,-0.000152,20.119399,1.0671,0.293,4.01383,0.00000
396.00,4.01761,20.129289,-0.000152,20.119386,1.0673,0.293,4.01761,0.00000
397.00,4.02004,20.129289,-0.000152,20.119375,1.0674,0.294,4.02004,0.00000
398.00,4.02222,20.129313,-0.000149,20.119388,1.0676,0.294,4.02222,0.00000
399.00,4.02518,20.129374,-0.000148,20.119424,1.0678,0.294,4.02518,0.00000
400.00,4.02764,20.129406,-0.000149,20.119438,1.0680,0.294,4.02764,0.00000
401.00,4.02897,20.129420,-0.000148,20.119406,1.0682,0.294,4.02897,0.00000
402.00,4.03157,20.129522,-0.000149,20.119443,1.0684,0.294,4.03157,0.00000
403.00,4.03411,20.129597,-0.000150,20.119508,1.0686,0.294,4.03411,0.00000
404.00,4.03612,20.129625,-0.000151,20.119529,1.0687,0.294,4.03612,0.00000
405.00,4.03872,20.129592,-0.000148,20.119465,1.0689,0.294,4.03872,0.00000
406.00,4.04109,20.129652,-0.000148,20.119524,1.0691,0.294,4.04109,0.00000
407.00,4.04354,20.129554,-0.000145,20.119481,1.0693,0.294,4.04354,0.00000
408.00,4.04474,20.129500,-0.000149,20.119460,1.0694,0.294,4.04474,0.00000
409.00,4.04621,20.129509,-0.000147,20.119454,1.0696,0.294,4.04621,0.00000
410.00,4.04779,20.129580,-0.000148,20.119505,1.0698,0.294,4.04779,0.00000
411.00,4.04970,20.129569,-0.000149,20.119480,1.0700,0.294,4.04970,0.00000
412.00,4.05145,20.129628,-0.000150,20.119526,1.0701,0.295,4.05145,0.00000
413.00,4.05256,20.129655,-0.000147,20.119527,1.0703,0.294,4.05256,0.00000
414.00,4.05334,20.129710,-0.000147,20.119591,1.0705,0.294,4.05334,0.00000
415.00,4.05356,20.129673,-0.000148,20.119516,1.0707,0.295,4.05356,0.00000
416.00,4.05488,20.129695,-0.000148,20.119525,1.0708,0.295,4.05488,0.00000
417.00,4.05628,20.129708,-0.000151,20.119529,1.0710,0.295,4.05628,0.00000
418.00,4.05829,20.129814,-0.000152,20.119572,1.0711,0.295,4.05829,0.00000
419.00,4.05945,20.129857,-0.000152,20.119513,1.0713,0.295,4.05945,0.00000
420.00,4.06111,20.129916,-0.000152,20.119552,1.0714,0.295,4.06111,0.00000
421.00,4.06102,20.130026,-0.000151,20.119569,1.0716,0.295,4.06102,0.00000
422.00,4.06120,20.130035,-0.000149,20.119525,1.0717,0.295,4.06120,0.00000
423.00,4.06127,20.130037,-0.000151,20.119539,1.0719,0.295,4.06127,0.00000
424.00,4.06168,20.130088,-0.000153,20.119584,1.0720,0.295,4.06168,0.00000
425.00,4.06220,20.130118,-0.000154,20.119614,1.0721,0.295,4.06220,0.00000
426.00,4.06308,20.130053,-0.000154,20.119560,1.0722,0.296,4.06308,0.00000
427.00,4.06358,20.130106,-0.000155,20.119583,1.0723,0.296,4.06358,0.00000
428.00,4.06447,20.130027,-0.000156,20.119400,1.0724,0.296,4.06447,0.00000
429.00,4.06562,20.130007,-0.000157,20.119409,1.0726,0.296,4.06562,0.00000
430.00,4.06593,20.130014,-0.000157,20.119389,1.0727,0.296,4.06593,0.00000
431.00,4.06664,20.130036,-0.000156,20.119452,1.0729,0.296,4.06664,0.00000
432.00,4.06707,20.130153,-0.000155,20.119570,1.0731,0.296,4.06707,0.00000
433.00,4.06694,20.130214,-0.000155,20.119663,1.0732,0.296,4.06694,0.00000
434.00,4.06704,20.130159,-0.000152,20.119541,1.0733,0.296,4.06704,0.00000
435.00,4.06800,20.130214,-0.000151,20.119553,1.0735,0.296,4.06800,0.00000
436.00,4.06835,20.130200,-0.000155,20.119483,1.0736,0.296,4.06835,0.00000
437.00,4.06859,20.130097,-0.000159,20.119325,1.0737,0.296,4.06859,0.00000
438.00,4.06920,20.130173,-0.000158,20.119396,1.0739,0.296,4.06920,0.00000
439.00,4.07023,20.130267,-0.000158,20.119508,1.0740,0.296,4.07023,0.00000
440.00,4.07118,20.130241,-0.000157,20.119473,1.0741,0.297,4.07118,0.00000
441.00,4.07114,20.130343,-0.000157,20.119516,1.0743,0.297,4.07114,0.00000
442.00,4.07113,20.130395,-0.000155,20.119514,1.0744,0.297,4.07113,0.00000
443.00,4.07163,20.130352,-0.000157,20.119404,1.0746,0.297,4.07163,0.00000
444.00,4.07164,20.130396,-0.000160,20.119382,1.0747,0.297,4.07164,0.00000
445.00,4.07082,20.130375,-0.000160,20.119342,1.0749,0.297,4.07082,0.00000
446.00,4.07169,20.130403,-0.000159,20.119331,1.0750,0.297,4.07169,0.00000
447.00,4.07252,20.130385,-0.000160,20.119304,1.0751,0.297,4.07252,0.00000
448.00,4.07263,20.130368,-0.000159,20.119272,1.0752,0.297,4.07263,0.00000
449.00,4.07277,20.130350,-0.000159,20.119254,1.0753,0.298,4.07277,0.00000
450.00,4.07370,20.130412,-0.000162,20.119293,1.0755,0.298,4.07370,0.00000
451.00,4.07395,20.130426,-0.000162,20.119269,1.0756,0.298,4.07395,0.00000
452.00,4.07442,20.130452,-0.000161,20.119254,1.0757,0.298,4.07442,0.00000
453.00,4.07450,20.130593,-0.000160,20.119378,1.0759,0.298,4.07450,0.00000
454.00,4.07500,20.130614,-0.000161,20.119359,1.0760,0.298,4.07500,0.00000
455.00,4.07497,20.130591,-0.000160,20.119341,1.0762,0.298,4.07497,0.00000
456.00,4.07519,20.130504,-0.000157,20.119315,1.0763,0.298,4.07519,0.00000
457.00,4.07442,20.130563,-0.000155,20.119367,1.0765,0.298,4.07442,0.00000
458.00,4.07418,20.130602,-0.000156,20.119400,1.0766,0.298,4.07418,0.00000
459.00,4.07311,20.130601,-0.000151,20.119422,1.0767,0.298,4.07311,0.00000
460.00,4.07265,20.130700,-0.000151,20.119453,1.0769,0.298,4.07265,0.00000
461.00,4.07262,20.130790,-0.000151,20.119508,1.0770,0.298,4.07262,0.00000
462.00,4.07330,20.130842,-0.000155,20.119588,1.0771,0.299,4.07330,0.00000
463.00,4.07512,20.130862,-0.000155,20.119565,1.0772,0.299,4.07512,0.00000
464.00,4.07696,20.130838,-0.000156,20.119508,1.0774,0.299,4.07696,0.00000
465.00,4.07839,20.130855,-0.000154,20.119529,1.0775,0.299,4.07839,0.00000
466.00,4.07852,20.130895,-0.000154,20.119528,1.0777,0.299,4.07852,0.00000
467.00,4.07790,20.130929,-0.000150,20.119549,1.0778,0.299,4.07790,0.00000
468.00,4.07607,20.130822,-0.000148,20.119429,1.0779,0.299,4.07607,0.00000
469.00,4.07478,20.130944,-0.000146,20.119496,1.0780,0.299,4.07478,0.00000
470.00,4.07421,20.130975,-0.000146,20.119529,1.0781,0.299,4.07421,0.00000
471.00,4.07498,20.131063,-0.000148,20.119603,1.0783,0.299,4.07498,0.00000
472.00,4.07578,20.131048,-0.000152,20.119522,1.0783,0.299,4.07578,0.00000
473.00,4.07782,20.131105,-0.000154,20.119581,1.0784,0.300,4.07782,0.00000
474.00,4.07834,20.131099,-0.000158,20.119585,1.0785,0.300,4.07834,0.00000
475.00,4.07796,20.131141,-0.000159,20.119514,1.0787,0.300,4.07796,0.00000
476.00,4.07745,20.131079,-0.000155,20.119427,1.0788,0.300,4.07745,0.00000
477.00,4.07720,20.131080,-0.000153,20.119439,1.0789,0.300,4.07720,0.00000
478.00,4.07681,20.131297,-0.000150,20.119593,1.0791,0.300,4.07681,0.00000
479.00,4.07623,20.131319,-0.000151,20.119564,1.0792,0.300,4.07623,0.00000
480.00,4.07601,20.131366,-0.000154,20.119640,1.0792,0.300,4.07601,0.00000
481.00,4.07584,20.131384,-0.000157,20.119625,1.0793,0.300,4.07584,0.00000
482.00,4.07652,20.131459,-0.000155,20.119636,1.0794,0.300,4.07652,0.00000
483.00,4.07619,20.131299,-0.000156,20.119488,1.0795,0.300,4.07619,0.00000
484.00,4.07639,20.131323,-0.000154,20.119529,1.0796,0.300,4.07639,0.00000
485.00,4.07696,20.131205,-0.000149,20.119425,1.0797,0.300,4.07696,0.00000
486.00,4.07638,20.131363,-0.000149,20.119554,1.0797,0.300,4.07638,0.00000
487.00,4.07575,20.131425,-0.000150,20.119603,1.0798,0.300,4.07575,0.00000
488.00,4.07578,20.131409,-0.000147,20.119566,1.0799,0.300,4.07578,0.00000
489.00,4.07589,20.131442,-0.000147,20.119532,1.0800,0.300,4.07589,0.00000
490.00,4.07577,20.131587,-0.000149,20.119607,1.0801,0.300,4.07577,0.00000
491.00,4.07609,20.131458,-0.000148,20.119459,1.0801,0.300,4.07609,0.00000
492.00,4.07673,20.131490,-0.000148,20.119462,1.0802,0.300,4.07673,0.00000
493.00,4.07653,20.131639,-0.000150,20.119539,1.0803,0.301,4.07653,0.00000
494.00,4.07716,20.131673,-0.000150,20.119602,1.0804,0.301,4.07716,0.00000
495.00,4.07716,20.131670,-0.000149,20.119626,1.0804,0.301,4.07716,0.00000
496.00,4.07699,20.131678,-0.000147,20.119609,1.0805,0.300,4.07699,0.00000
497.00,4.07629,20.131601,-0.000148,20.119576,1.0806,0.300,4.07629,0.00000
498.00,4.07642,20.131578,-0.000150,20.119580,1.0807,0.301,4.07642,0.00000
499.00,4.07545,20.131495,-0.000153,20.119452,1.0808,0.301,4.07545,0.00000
500.00,4.07527,20.131537,-0.000154,20.119457,1.0809,0.301,4.07527,0.00000
501.00,4.07533,20.131635,-0.000157,20.119562,1.0810,0.301,4.07533,0.00000
502.00,4.07591,20.131658,-0.000159,20.119529,1.0810,0.301,4.07591,0.00000
503.00,4.07605,20.131616,-0.000159,20.119467,1.0811,0.301,4.07605,0.00000
504.00,4.07766,20.131736,-0.000155,20.119558,1.0812,0.301,4.07766,0.00000
505.00,4.07843,20.131751,-0.000153,20.119551,1.0813,0.301,4.07843,0.00000
506.00,4.07921,20.131800,-0.000150,20.119558,1.0814,0.301,4.07921,0.00000
507.00,4.07969,20.131757,-0.000151,20.119484,1.0815,0.301,4.07969,0.00000
508.00,4.07969,20.131809,-0.000150,20.119545,1.0816,0.301,4.07969,0.00000
509.00,4.07904,20.131825,-0.000153,20.119527,1.0817,0.302,4.07904,0.00000
510.00,4.07884,20.131779,-0.000157,20.119467,1.0818,0.302,4.07884,0.00000
511.00,4.07768,20.131716,-0.000160,20.119398,1.0819,0.302,4.07768,0.00000
512.00,4.07692,20.131788,-0.000159,20.119453,1.0820,0.302,4.07692,0.00000
513.00,4.07665,20.131892,-0.000158,20.119519,1.0822,0.302,4.07665,0.00000
514.00,4.07721,20.131950,-0.000156,20.119575,1.0823,0.302,4.07721,0.00000
515.00,4.07797,20.131986,-0.000152,20.119569,1.0824,0.302,4.07797,0.00000
516.00,4.07894,20.132026,-0.000149,20.119592,1.0825,0.302,4.07894,0.00000
517.00,4.07856,20.132084,-0.000146,20.119618,1.0826,0.302,4.07856,0.00000
518.00,4.07867,20.132051,-0.000149,20.119541,1.0827,0.302,4.07867,0.00000
519.00,4.07810,20.132025,-0.000152,20.119470,1.0828,0.302,4.07810,0.00000
520.00,4.07769,20.132060,-0.000152,20.119444,1.0829,0.302,4.07769,0.00000
521.00,4.07807,20.132150,-0.000153,20.119448,1.0830,0.302,4.07807,0.00000
522.00,4.07945,20.132193,-0.000155,20.119465,1.0832,0.303,4.07945,0.00000
523.00,4.08014,20.132266,-0.000157,20.119452,1.0833,0.303,4.08014,0.00000
524.00,4.08018,20.132393,-0.000158,20.119473,1.0834,0.303,4.08018,0.00000
525.00,4.07921,20.132450,-0.000162,20.119528,1.0836,0.303,4.07921,0.00000
526.00,4.07884,20.132392,-0.000162,20.119444,1.0837,0.303,4.07884,0.00000
527.00,4.07860,20.132331,-0.000162,20.119334,1.0837,0.304,4.07860,0.00000
528.00,4.07849,20.132309,-0.000158,20.119303,1.0838,0.304,4.07849,0.00000
529.00,4.07946,20.132332,-0.000156,20.119357,1.0839,0.304,4.07946,0.00000
530.00,4.08054,20.132380,-0.000157,20.119336,1.0840,0.304,4.08054,0.00000
531.00,4.08039,20.132445,-0.000159,20.119391,1.0840,0.304,4.08039,0.00000
532.00,4.07925,20.132517,-0.000158,20.119436,1.0841,0.304,4.07925,0.00000
533.00,4.07887,20.132555,-0.000161,20.119437,1.0842,0.304,4.07887,0.00000
534.00,4.07811,20.132468,-0.000161,20.119316,1.0842,0.304,4.07811,0.00000
535.00,4.07749,20.132487,-0.000157,20.119341,1.0842,0.304,4.07749,0.00000
536.00,4.07821,20.132558,-0.000154,20.119398,1.0843,0.304,4.07821,0.00000
537.00,4.07857,20.132657,-0.000157,20.119469,1.0844,0.304,4.07857,0.00000
538.00,4.07815,20.132682,-0.000158,20.119474,1.0844,0.305,4.07815,0.00000
539.00,4.07818,20.132799,-0.000160,20.119557,1.0844,0.305,4.07818,0.00000
540.00,4.07900,20.132763,-0.000158,20.119470,1.0845,0.305,4.07900,0.00000
@4,2.5000,5.0, 540.010000000002 
541.00,4.07877,20.132792,-0.000158,20.119456,1.0845,0.305,4.07877,0.00000
542.00,4.07802,20.132752,-0.000155,20.119422,1.0845,0.305,4.07802,0.00000
543.00,4.06855,20.132754,-0.000150,20.119403,1.0844,0.304,4.06855,0.00000
544.00,4.04506,20.132725,-0.000148,20.119372,1.0844,0.304,4.04506,0.00000
545.00,4.00527,20.132771,-0.000151,20.119487,1.0844,0.305,4.00527,0.00000
546.00,3.95012,20.132741,-0.000152,20.119486,1.0844,0.305,3.95012,0.00000
547.00,3.88304,20.132893,-0.000153,20.119569,1.0843,0.305,3.88304,0.00000
548.00,3.82048,20.133082,-0.000153,20.119710,1.0843,0.305,3.82048,0.00000
549.00,3.77157,20.133065,-0.000149,20.119667,1.0842,0.305,3.77157,0.00000
550.00,3.74106,20.133090,-0.000149,20.119594,1.0842,0.305,3.74106,0.00000
551.00,3.72950,20.133107,-0.000147,20.119551,1.0841,0.305,3.72950,0.00000
552.00,3.73564,20.133017,-0.000147,20.119447,1.0841,0.305,3.73564,0.00000
553.00,3.75140,20.132856,-0.000149,20.119331,1.0840,0.305,3.75140,0.00000
554.00,3.77189,20.132792,-0.000154,20.119270,1.0840,0.305,3.77189,0.00000
555.00,3.79453,20.132847,-0.000154,20.119335,1.0840,0.306,3.79453,0.00000
556.00,3.81896,20.132790,-0.000156,20.119273,1.0840,0.306,3.81896,0.00000
557.00,3.84311,20.132841,-0.000155,20.119359,1.0839,0.306,3.84311,0.00000
558.00,3.86662,20.132822,-0.000153,20.119337,1.0839,0.306,3.86662,0.00000
559.00,3.88788,20.132887,-0.000152,20.119413,1.0839,0.306,3.88788,0.00000
560.00,3.90654,20.132917,-0.000152,20.119403,1.0839,0.306,3.90654,0.00000
561.00,3.92298,20.132989,-0.000151,20.119456,1.0839,0.306,3.92298,0.00000
562.00,3.93657,20.132942,-0.000152,20.119371,1.0839,0.306,3.93657,0.00000
563.00,3.94670,20.133092,-0.000151,20.119529,1.0840,0.306,3.94670,0.00000
564.00,3.95570,20.133097,-0.000149,20.119503,1.0840,0.306,3.95570,0.00000
565.00,3.96350,20.133057,-0.000148,20.119499,1.0841,0.306,3.96350,0.00000
566.00,3.97045,20.133158,-0.000147,20.119537,1.0842,0.306,3.97045,0.00000
567.00,3.97718,20.133184,-0.000147,20.119518,1.0842,0.306,3.97718,0.00000
568.00,3.98361,20.133080,-0.000148,20.119364,1.0843,0.306,3.98361,0.00000
569.00,3.98938,20.133090,-0.000153,20.119369,1.0843,0.306,3.98938,0.00000
570.00,3.99542,20.133107,-0.000154,20.119380,1.0844,0.306,3.99542,0.00000
571.00,3.99992,20.132997,-0.000153,20.119317,1.0845,0.306,3.99992,0.00000
572.00,4.00341,20.132951,-0.000154,20.119262,1.0845,0.306,4.00341,0.00000
573.00,4.00713,20.132972,-0.000152,20.119244,1.0846,0.306,4.00713,0.00000
574.00,4.01110,20.133106,-0.000149,20.119323,1.0847,0.306,4.01110,0.00000
575.00,4.01436,20.133091,-0.000146,20.119274,1.0848,0.306,4.01436,0.00000
576.00,4.01712,20.133221,-0.000144,20.119311,1.0849,0.306,4.01712,0.00000
577.00,4.02007,20.133386,-0.000142,20.119461,1.0850,0.306,4.02007,0.00000
578.00,4.02255,20.133321,-0.000144,20.119383,1.0851,0.306,4.02255,0.00000
579.00,4.02488,20.133255,-0.000145,20.119297,1.0852,0.306,4.02488,0.00000
580.00,4.02644,20.133262,-0.000148,20.119287,1.0853,0.307,4.02644,0.00000
581.00,4.02936,20.133264,-0.000153,20.119281,1.0853,0.307,4.02936,0.00000
582.00,4.03178,20.133306,-0.000154,20.119284,1.0854,0.307,4.03178,0.00000
583.00,4.03398,20.133466,-0.000153,20.119357,1.0855,0.307,4.03398,0.00000
584.00,4.03527,20.133647,-0.000153,20.119501,1.0855,0.307,4.03527,0.00000
585.00,4.03798,20.133778,-0.000151,20.119553,1.0856,0.307,4.03798,0.00000
586.00,4.03969,20.133956,-0.000151,20.119748,1.0856,0.307,4.03969,0.00000
587.00,4.04129,20.133938,-0.000151,20.119696,1.0857,0.307,4.04129,0.00000
588.00,4.04217,20.133905,-0.000152,20.119685,1.0857,0.307,4.04217,0.00000
589.00,4.04300,20.133854,-0.000150,20.119606,1.0857,0.307,4.04300,0.00000
590.00,4.04310,20.133809,-0.000151,20.119571,1.0857,0.308,4.04310,0.00000
591.00,4.04393,20.133627,-0.000151,20.119297,1.0857,0.308,4.04393,0.00000
592.00,4.04500,20.133673,-0.000150,20.119292,1.0857,0.308,4.04500,0.00000
593.00,4.04644,20.133729,-0.000145,20.119307,1.0857,0.307,4.04644,0.00000
594.00,4.04753,20.133890,-0.000146,20.119434,1.0857,0.308,4.04753,0.00000
595.00,4.04890,20.133936,-0.000146,20.119400,1.0857,0.308,4.04890,0.00000
596.00,4.04976,20.134042,-0.000147,20.119521,1.0857,0.308,4.04976,0.00000
597.00,4.05084,20.134048,-0.000149,20.119520,1.0856,0.308,4.05084,0.00000
598.00,4.05180,20.134173,-0.000152,20.119604,1.0856,0.308,4.05180,0.00000
599.00,4.05222,20.134063,-0.000153,20.119475,1.0856,0.308,4.05222,0.00000
600.00,4.05261,20.134074,-0.000151,20.119506,1.0856,0.308,4.05261,0.00000
601.00,4.05243,20.134032,-0.000150,20.119477,1.0856,0.308,4.05243,0.00000
602.00,4.05256,20.133980,-0.000151,20.119395,1.0856,0.308,4.05256,0.00000
603.00,4.05308,20.133901,-0.000149,20.119332,1.0856,0.308,4.05308,0.00000
604.00,4.05470,20.133773,-0.000150,20.119217,1.0856,0.308,4.05470,0.00000
605.00,4.05652,20.133733,-0.000152,20.119164,1.0856,0.309,4.05652,0.00000
606.00,4.05840,20.133667,-0.000152,20.119076,1.0855,0.309,4.05840,0.00000
607.00,4.05907,20.133659,-0.000152,20.119097,1.0855,0.309,4.05907,0.00000
608.00,4.05955,20.133674,-0.000152,20.119067,1.0855,0.309,4.05955,0.00000
609.00,4.06043,20.133897,-0.000153,20.119218,1.0854,0.309,4.06043,0.00000
610.00,4.06039,20.133906,-0.000152,20.119180,1.0854,0.309,4.06039,0.00000
611.00,4.05987,20.133957,-0.000152,20.119163,1.0854,0.309,4.05987,0.00000
612.00,4.06018,20.134033,-0.000152,20.119236,1.0853,0.309,4.06018,0.00000
613.00,4.06094,20.134122,-0.000155,20.119313,1.0853,0.309,4.06094,0.00000
614.00,4.06099,20.134057,-0.000150,20.119270,1.0853,0.309,4.06099,0.00000
615.00,4.06159,20.134188,-0.000148,20.119416,1.0853,0.309,4.06159,0.00000
616.00,4.06343,20.134348,-0.000144,20.119585,1.0852,0.309,4.06343,0.00000
617.00,4.06484,20.134425,-0.000139,20.119618,1.0852,0.309,4.06484,0.00000
618.00,4.06438,20.134321,-0.000138,20.119516,1.0851,0.309,4.06438,0.00000
619.00,4.06370,20.134183,-0.000144,20.119329,1.0851,0.309,4.06370,0.00000
620.00,4.06323,20.134249,-0.000146,20.119344,1.0850,0.309,4.06323,0.00000
621.00,4.06295,20.134142,-0.000150,20.119196,1.0850,0.310,4.06295,0.00000
622.00,4.06284,20.134017,-0.000152,20.119078,1.0849,0.310,4.06284,0.00000
623.00,4.06418,20.134177,-0.000152,20.119203,1.0849,0.310,4.06418,0.00000
624.00,4.06596,20.134504,-0.000150,20.119523,1.0849,0.310,4.06596,0.00000
625.00,4.06679,20.134354,-0.000151,20.119388,1.0849,0.310,4.06679,0.00000
626.00,4.06642,20.134450,-0.000153,20.119449,1.0848,0.310,4.06642,0.00000
627.00,4.06628,20.134460,-0.000158,20.119421,1.0848,0.310,4.06628,0.00000
628.00,4.06681,20.134456,-0.000159,20.119382,1.0847,0.311,4.06681,0.00000
629.00,4.06772,20.134227,-0.000159,20.119143,1.0846,0.311,4.06772,0.00000
630.00,4.06842,20.134287,-0.000156,20.119148,1.0846,0.311,4.06842,0.00000
631.00,4.06895,20.134323,-0.000154,20.119133,1.0845,0.311,4.06895,0.00000
632.00,4.06910,20.134493,-0.000152,20.119264,1.0845,0.311,4.06910,0.00000
633.00,4.06857,20.134553,-0.000149,20.119268,1.0844,0.311,4.06857,0.00000
634.00,4.06785,20.134705,-0.000145,20.119360,1.0843,0.311,4.06785,0.00000
635.00,4.06801,20.134816,-0.000144,20.119445,1.0842,0.311,4.06801,0.00000
636.00,4.06890,20.134824,-0.000141,20.119500,1.0841,0.311,4.06890,0.00000
637.00,4.07027,20.134754,-0.000139,20.119427,1.0839,0.310,4.07027,0.00000
638.00,4.07116,20.134711,-0.000138,20.119416,1.0837,0.310,4.07116,0.00000
639.00,4.07166,20.134673,-0.000143,20.119393,1.0836,0.311,4.07166,0.00000
640.00,4.07168,20.134702,-0.000145,20.119367,1.0834,0.311,4.07168,0.00000
641.00,4.07148,20.134813,-0.000148,20.119419,1.0833,0.311,4.07148,0.00000
642.00,4.07082,20.134976,-0.000151,20.119481,1.0832,0.311,4.07082,0.00000
643.00,4.07024,20.134885,-0.000156,20.119337,1.0830,0.312,4.07024,0.00000
644.00,4.06944,20.135002,-0.000152,20.119406,1.0829,0.312,4.06944,0.00000
645.00,4.06966,20.135012,-0.000151,20.119413,1.0828,0.312,4.06966,0.00000
646.00,4.06926,20.134952,-0.000150,20.119325,1.0826,0.312,4.06926,0.00000
647.00,4.07004,20.134907,-0.000146,20.119286,1.0824,0.312,4.07004,0.00000
648.00,4.07132,20.135077,-0.000145,20.119413,1.0823,0.312,4.07132,0.00000
649.00,4.07172,20.135033,-0.000148,20.119337,1.0821,0.312,4.07172,0.00000
650.00,4.07106,20.134954,-0.000150,20.119263,1.0819,0.312,4.07106,0.00000
651.00,4.07198,20.135037,-0.000149,20.119303,1.0818,0.312,4.07198,0.00000
652.00,4.07214,20.135134,-0.000149,20.119388,1.0816,0.312,4.07214,0.00000
653.00,4.07196,20.135060,-0.000149,20.119343,1.0815,0.312,4.07196,0.00000
654.00,4.07254,20.135200,-0.000147,20.119479,1.0813,0.312,4.07254,0.00000
655.00,4.07351,20.135287,-0.000145,20.119499,1.0812,0.312,4.07351,0.00000
656.00,4.07251,20.135309,-0.000145,20.119516,1.0811,0.312,4.07251,0.00000
657.00,4.07237,20.135311,-0.000144,20.119491,1.0810,0.312,4.07237,0.00000
658.00,4.07245,20.135436,-0.000140,20.119598,1.0809,0.312,4.07245,0.00000
659.00,4.07244,20.135307,-0.000140,20.119487,1.0808,0.312,4.07244,0.00000
660.00,4.07238,20.135459,-0.000141,20.119642,1.0808,0.312,4.07238,0.00000
661.00,4.07300,20.135433,-0.000144,20.119624,1.0807,0.312,4.07300,0.00000
662.00,4.07294,20.135352,-0.000146,20.119532,1.0806,0.313,4.07294,0.00000
663.00,4.07346,20.135303,-0.000149,20.119415,1.0806,0.313,4.07346,0.00000
664.00,4.07330,20.135321,-0.000148,20.119411,1.0805,0.313,4.07330,0.00000
665.00,4.07262,20.135197,-0.000147,20.119307,1.0804,0.313,4.07262,0.00000
666.00,4.07272,20.135195,-0.000143,20.119279,1.0804,0.313,4.07272,0.00000
667.00,4.07283,20.135333,-0.000140,20.119415,1.0803,0.313,4.07283,0.00000
668.00,4.07187,20.135406,-0.000139,20.119505,1.0803,0.313,4.07187,0.00000
669.00,4.07185,20.135448,-0.000143,20.119496,1.0803,0.313,4.07185,0.00000
670.00,4.07270,20.135512,-0.000142,20.119500,1.0802,0.313,4.07270,0.00000
671.00,4.07254,20.135608,-0.000148,20.119547,1.0802,0.313,4.07254,0.00000
672.00,4.07283,20.135533,-0.000150,20.119443,1.0802,0.313,4.07283,0.00000
673.00,4.07317,20.135604,-0.000149,20.119482,1.0801,0.313,4.07317,0.00000
674.00,4.07351,20.135707,-0.000147,20.119519,1.0801,0.313,4.07351,0.00000
675.00,4.07416,20.135856,-0.000146,20.119605,1.0801,0.314,4.07416,0.00000
676.00,4.07541,20.135804,-0.000140,20.119519,1.0800,0.313,4.07541,0.00000
677.00,4.07615,20.135872,-0.000139,20.119552,1.0800,0.313,4.07615,0.00000
678.00,4.07690,20.135704,-0.000145,20.119372,1.0799,0.314,4.07690,0.00000
679.00,4.07733,20.135745,-0.000145,20.119429,1.0799,0.314,4.07733,0.00000
680.00,4.07678,20.135696,-0.000146,20.119373,1.0799,0.314,4.07678,0.00000
681.00,4.07681,20.135727,-0.000146,20.119402,1.0799,0.314,4.07681,0.00000
682.00,4.07571,20.135803,-0.000146,20.119451,1.0799,0.314,4.07571,0.00000
683.00,4.07458,20.135922,-0.000144,20.119530,1.0799,0.314,4.07458,0.00000
684.00,4.07399,20.135875,-0.000143,20.119448,1.0799,0.314,4.07399,0.00000
685.00,4.07351,20.135763,-0.000144,20.119337,1.0799,0.314,4.07351,0.00000
686.00,4.07270,20.135691,-0.000145,20.119279,1.0799,0.314,4.07270,0.00000
687.00,4.07295,20.135678,-0.000148,20.119277,1.0799,0.314,4.07295,0.00000
688.00,4.07385,20.135773,-0.000146,20.119368,1.0799,0.314,4.07385,0.00000
689.00,4.07485,20.135774,-0.000147,20.119375,1.0799,0.314,4.07485,0.00000
690.00,4.07576,20.135914,-0.000151,20.119491,1.0799,0.314,4.07576,0.00000
691.00,4.07646,20.135980,-0.000153,20.119532,1.0799,0.315,4.07646,0.00000
692.00,4.07666,20.135977,-0.000152,20.119483,1.0799,0.315,4.07666,0.00000
693.00,4.07641,20.135952,-0.000154,20.119405,1.0799,0.315,4.07641,0.00000
694.00,4.07575,20.136017,-0.000157,20.119426,1.0799,0.315,4.07575,0.00000
695.00,4.07630,20.136039,-0.000154,20.119392,1.0799,0.315,4.07630,0.00000
696.00,4.07637,20.136116,-0.000152,20.119438,1.0799,0.315,4.07637,0.00000
697.00,4.07584,20.136122,-0.000152,20.119412,1.0799,0.315,4.07584,0.00000
698.00,4.07600,20.136140,-0.000150,20.119396,1.0799,0.315,4.07600,0.00000
699.00,4.07689,20.136104,-0.000148,20.119305,1.0799,0.315,4.07689,0.00000
700.00,4.07612,20.136064,-0.000152,20.119249,1.0798,0.315,4.07612,0.00000
701.00,4.07619,20.136065,-0.000154,20.119178,1.0799,0.315,4.07619,0.00000
702.00,4.07617,20.136104,-0.000152,20.119196,1.0799,0.315,4.07617,0.00000
703.00,4.07637,20.136231,-0.000152,20.119270,1.0799,0.316,4.07637,0.00000
704.00,4.07594,20.136302,-0.000152,20.119321,1.0799,0.316,4.07594,0.00000
705.00,4.07568,20.136478,-0.000148,20.119508,1.0799,0.315,4.07568,0.00000
706.00,4.07554,20.136510,-0.000146,20.119560,1.0799,0.315,4.07554,0.00000
707.00,4.07634,20.136516,-0.000148,20.119519,1.0799,0.316,4.07634,0.00000
708.00,4.07673,20.136536,-0.000148,20.119536,1.0799,0.316,4.07673,0.00000
709.00,4.07731,20.136522,-0.000146,20.119517,1.0799,0.316,4.07731,0.00000
710.00,4.07808,20.136362,-0.000149,20.119309,1.0799,0.316,4.07808,0.00000
711.00,4.07774,20.136393,-0.000152,20.119301,1.0799,0.316,4.07774,0.00000
712.00,4.07739,20.136412,-0.000154,20.119323,1.0798,0.316,4.07739,0.00000
713.00,4.07747,20.136370,-0.000154,20.119263,1.0798,0.316,4.07747,0.00000
714.00,4.07767,20.136436,-0.000152,20.119298,1.0798,0.316,4.07767,0.00000
715.00,4.07814,20.136555,-0.000146,20.119428,1.0798,0.316,4.07814,0.00000
716.00,4.07823,20.136616,-0.000145,20.119458,1.0798,0.316,4.07823,0.00000
717.00,4.07823,20.136633,-0.000146,20.119405,1.0798,0.316,4.07823,0.00000
718.00,4.07714,20.136647,-0.000145,20.119406,1.0798,0.316,4.07714,0.00000
719.00,4.07662,20.136667,-0.000147,20.119389,1.0798,0.316,4.07662,0.00000
720.00,4.07501,20.136675,-0.000148,20.119296,1.0798,0.316,4.07501,0.00000
@5,2.5000,5.0, 720.083000000002 
721.00,4.07430,20.136683,-0.000149,20.119233,1.0798,0.316,4.07430,0.00000
722.00,4.07430,20.136748,-0.000143,20.119293,1.0798,0.316,4.07430,0.00000
723.00,4.07032,20.136777,-0.000144,20.119281,1.0798,0.316,4.07032,0.00000
724.00,4.05464,20.136925,-0.000144,20.119407,1.0799,0.316,4.05464,0.00000
725.00,4.02792,20.136925,-0.000143,20.119440,1.0799,0.316,4.02792,0.00000
726.00,3.98708,20.136886,-0.000141,20.119412,1.0799,0.316,3.98708,0.00000
727.00,3.93292,20.136787,-0.000142,20.119343,1.0799,0.316,3.93292,0.00000
728.00,3.87573,20.136851,-0.000139,20.119400,1.0800,0.316,3.87573,0.00000
729.00,3.82871,20.136690,-0.000140,20.119290,1.0800,0.316,3.82871,0.00000
730.00,3.79482,20.136598,-0.000146,20.119220,1.0801,0.317,3.79482,0.00000
731.00,3.77821,20.136675,-0.000148,20.119314,1.0801,0.317,3.77821,0.00000
732.00,3.77801,20.136732,-0.000155,20.119351,1.0802,0.317,3.77801,0.00000
733.00,3.78956,20.136664,-0.000156,20.119308,1.0802,0.317,3.78956,0.00000
734.00,3.80609,20.136766,-0.000156,20.119360,1.0802,0.318,3.80609,0.00000
735.00,3.82619,20.136849,-0.000154,20.119391,1.0803,0.318,3.82619,0.00000
736.00,3.84701,20.136790,-0.000151,20.119333,1.0803,0.317,3.84701,0.00000
737.00,3.86737,20.136840,-0.000143,20.119367,1.0803,0.317,3.86737,0.00000
738.00,3.88630,20.136878,-0.000146,20.119388,1.0803,0.317,3.88630,0.00000
739.00,3.90407,20.136857,-0.000144,20.119357,1.0804,0.317,3.90407,0.00000
740.00,3.91960,20.136991,-0.000143,20.119430,1.0804,0.317,3.91960,0.00000
741.00,3.93223,20.137075,-0.000143,20.119475,1.0805,0.317,3.93223,0.00000
742.00,3.94359,20.137112,-0.000145,20.119434,1.0805,0.318,3.94359,0.00000
743.00,3.95463,20.137160,-0.000143,20.119398,1.0805,0.318,3.95463,0.00000
744.00,3.96328,20.137117,-0.000144,20.119366,1.0805,0.318,3.96328,0.00000
745.00,3.97076,20.137007,-0.000145,20.119287,1.0805,0.318,3.97076,0.00000
746.00,3.97840,20.137017,-0.000151,20.119285,1.0805,0.318,3.97840,0.00000
747.00,3.98482,20.137024,-0.000153,20.119310,1.0805,0.318,3.98482,0.00000
748.00,3.98907,20.137008,-0.000153,20.119322,1.0806,0.318,3.98907,0.00000
749.00,3.99337,20.137072,-0.000153,20.119307,1.0806,0.318,3.99337,0.00000
750.00,3.99775,20.137138,-0.000148,20.119316,1.0806,0.318,3.99775,0.00000
751.00,4.00139,20.137129,-0.000143,20.119248,1.0807,0.318,4.00139,0.00000
752.00,4.00452,20.137175,-0.000142,20.119266,1.0807,0.318,4.00452,0.00000
753.00,4.00910,20.137220,-0.000143,20.119259,1.0808,0.318,4.00910,0.00000
754.00,4.01359,20.137299,-0.000144,20.119344,1.0808,0.318,4.01359,0.00000
755.00,4.01661,20.137317,-0.000146,20.119354,1.0809,0.318,4.01661,0.00000
756.00,4.02062,20.137368,-0.000147,20.119354,1.0809,0.319,4.02062,0.00000
757.00,4.02405,20.137338,-0.000146,20.119304,1.0809,0.319,4.02405,0.00000
758.00,4.02544,20.137332,-0.000144,20.119262,1.0810,0.319,4.02544,0.00000
759.00,4.02651,20.137291,-0.000143,20.119222,1.0810,0.319,4.02651,0.00000
760.00,4.02833,20.137388,-0.000141,20.119319,1.0811,0.319,4.02833,0.00000
761.00,4.02870,20.137309,-0.000144,20.119280,1.0812,0.319,4.02870,0.00000
762.00,4.03051,20.137408,-0.000145,20.119348,1.0812,0.319,4.03051,0.00000
763.00,4.03297,20.137459,-0.000142,20.119337,1.0812,0.319,4.03297,0.00000
764.00,4.03539,20.137518,-0.000143,20.119272,1.0812,0.319,4.03539,0.00000
765.00,4.03807,20.137488,-0.000144,20.119224,1.0813,0.319,4.03807,0.00000
766.00,4.04015,20.137571,-0.000145,20.119292,1.0813,0.319,4.04015,0.00000
767.00,4.04143,20.137540,-0.000147,20.119247,1.0813,0.319,4.04143,0.00000
768.00,4.04098,20.137563,-0.000146,20.119296,1.0814,0.319,4.04098,0.00000
769.00,4.04129,20.137593,-0.000146,20.119371,1.0814,0.319,4.04129,0.00000
770.00,4.04180,20.137686,-0.000147,20.119407,1.0815,0.319,4.04180,0.00000
771.00,4.04298,20.137805,-0.000141,20.119479,1.0815,0.319,4.04298,0.00000
772.00,4.04350,20.137851,-0.000138,20.119480,1.0816,0.319,4.04350,0.00000
773.00,4.04630,20.137854,-0.000141,20.119464,1.0817,0.319,4.04630,0.00000
774.00,4.04742,20.137864,-0.000142,20.119414,1.0817,0.319,4.04742,0.00000
775.00,4.04763,20.137830,-0.000140,20.119340,1.0818,0.319,4.04763,0.00000
776.00,4.04877,20.137886,-0.000143,20.119349,1.0819,0.320,4.04877,0.00000
777.00,4.04950,20.137917,-0.000146,20.119364,1.0819,0.320,4.04950,0.00000
778.00,4.04893,20.138065,-0.000147,20.119444,1.0820,0.320,4.04893,0.00000
779.00,4.04997,20.138118,-0.000148,20.119499,1.0820,0.320,4.04997,0.00000
780.00,4.05090,20.138031,-0.000151,20.119414,1.0821,0.320,4.05090,0.00000
781.00,4.05078,20.137988,-0.000150,20.119368,1.0821,0.320,4.05078,0.00000
782.00,4.05251,20.138014,-0.000149,20.119331,1.0822,0.320,4.05251,0.00000
783.00,4.05365,20.137959,-0.000149,20.119235,1.0822,0.320,4.05365,0.00000
784.00,4.05404,20.137967,-0.000147,20.119236,1.0823,0.320,4.05404,0.00000
785.00,4.05376,20.138150,-0.000143,20.119396,1.0824,0.320,4.05376,0.00000
786.00,4.05357,20.138152,-0.000142,20.119351,1.0825,0.320,4.05357,0.00000
787.00,4.05320,20.138135,-0.000141,20.119377,1.0826,0.320,4.05320,0.00000
788.00,4.05395,20.138167,-0.000140,20.119480,1.0827,0.320,4.05395,0.00000
789.00,4.05400,20.138152,-0.000140,20.119463,1.0828,0.320,4.05400,0.00000
790.00,4.05529,20.138090,-0.000143,20.119359,1.0829,0.320,4.05529,0.00000
791.00,4.05642,20.138177,-0.000144,20.119406,1.0829,0.320,4.05642,0.00000
792.00,4.05694,20.138183,-0.000144,20.119358,1.0830,0.320,4.05694,0.00000
793.00,4.05828,20.138121,-0.000142,20.119269,1.0831,0.320,4.05828,0.00000
794.00,4.05945,20.138205,-0.000140,20.119292,1.0832,0.320,4.05945,0.00000
795.00,4.06072,20.138286,-0.000139,20.119351,1.0832,0.320,4.06072,0.00000
796.00,4.06139,20.138184,-0.000140,20.119301,1.0833,0.320,4.06139,0.00000
797.00,4.06157,20.138271,-0.000140,20.119392,1.0834,0.320,4.06157,0.00000
798.00,4.06022,20.138316,-0.000144,20.119377,1.0834,0.321,4.06022,0.00000
799.00,4.06063,20.138329,-0.000146,20.119355,1.0834,0.321,4.06063,0.00000
800.00,4.06050,20.138364,-0.000147,20.119341,1.0835,0.321,4.06050,0.00000
801.00,4.06015,20.138458,-0.000146,20.119372,1.0835,0.321,4.06015,0.00000
802.00,4.06034,20.138452,-0.000143,20.119328,1.0836,0.321,4.06034,0.00000
803.00,4.06086,20.138451,-0.000144,20.119322,1.0836,0.321,4.06086,0.00000
804.00,4.06156,20.138452,-0.000143,20.119276,1.0837,0.321,4.06156,0.00000
805.00,4.06119,20.138409,-0.000140,20.119265,1.0837,0.321,4.06119,0.00000
806.00,4.06255,20.138473,-0.000139,20.119320,1.0837,0.321,4.06255,0.00000
807.00,4.06315,20.138429,-0.000139,20.119273,1.0837,0.321,4.06315,0.00000
808.00,4.06401,20.138492,-0.000136,20.119318,1.0838,0.321,4.06401,0.00000
809.00,4.06310,20.138461,-0.000134,20.119280,1.0838,0.321,4.06310,0.00000
810.00,4.06377,20.138462,-0.000134,20.119228,1.0838,0.321,4.06377,0.00000
811.00,4.06485,20.138456,-0.000136,20.119191,1.0839,0.321,4.06485,0.00000
812.00,4.06561,20.138508,-0.000136,20.119194,1.0839,0.321,4.06561,0.00000
813.00,4.06688,20.138539,-0.000138,20.119160,1.0839,0.321,4.06688,0.00000
814.00,4.06771,20.138623,-0.000142,20.119233,1.0840,0.321,4.06771,0.00000
815.00,4.06762,20.138686,-0.000145,20.119313,1.0840,0.322,4.06762,0.00000
816.00,4.06612,20.138641,-0.000144,20.119246,1.0840,0.322,4.06612,0.00000
817.00,4.06552,20.138701,-0.000142,20.119288,1.0840,0.322,4.06552,0.00000
818.00,4.06408,20.138676,-0.000143,20.119270,1.0840,0.322,4.06408,0.00000
819.00,4.06411,20.138646,-0.000139,20.119219,1.0840,0.322,4.06411,0.00000
820.00,4.06422,20.138637,-0.000137,20.119154,1.0840,0.321,4.06422,0.00000
821.00,4.06528,20.138680,-0.000142,20.119190,1.0841,0.322,4.06528,0.00000
822.00,4.06677,20.138655,-0.000146,20.119129,1.0841,0.322,4.06677,0.00000
823.00,4.06808,20.138759,-0.000147,20.119153,1.0841,0.322,4.06808,0.00000
824.00,4.06910,20.138816,-0.000152,20.119160,1.0842,0.322,4.06910,0.00000
825.00,4.07024,20.138795,-0.000155,20.119155,1.0842,0.323,4.07024,0.00000
826.00,4.07051,20.138881,-0.000152,20.119195,1.0842,0.323,4.07051,0.00000
827.00,4.06967,20.138934,-0.000153,20.119202,1.0842,0.323,4.06967,0.00000
828.00,4.06934,20.138982,-0.000151,20.119199,1.0842,0.323,4.06934,0.00000
829.00,4.06852,20.139057,-0.000150,20.119271,1.0842,0.323,4.06852,0.00000
830.00,4.06823,20.139128,-0.000150,20.119330,1.0842,0.323,4.06823,0.00000
831.00,4.06782,20.139146,-0.000150,20.119348,1.0842,0.323,4.06782,0.00000
832.00,4.06723,20.139173,-0.000150,20.119423,1.0842,0.323,4.06723,0.00000
833.00,4.06698,20.139171,-0.000150,20.119475,1.0842,0.323,4.06698,0.00000
834.00,4.06711,20.139176,-0.000152,20.119499,1.0842,0.323,4.06711,0.00000
835.00,4.06660,20.139170,-0.000152,20.119503,1.0842,0.323,4.06660,0.00000
836.00,4.06694,20.139171,-0.000152,20.119503,1.0843,0.323,4.06694,0.00000
837.00,4.06851,20.139266,-0.000149,20.119571,1.0843,0.323,4.06851,0.00000
838.00,4.06915,20.139225,-0.000149,20.119519,1.0843,0.323,4.06915,0.00000
839.00,4.06974,20.139212,-0.000149,20.119489,1.0843,0.323,4.06974,0.00000
840.00,4.07029,20.139298,-0.000148,20.119535,1.0843,0.323,4.07029,0.00000
841.00,4.07027,20.139316,-0.000148,20.119452,1.0842,0.323,4.07027,0.00000
842.00,4.06985,20.139338,-0.000151,20.119355,1.0842,0.324,4.06985,0.00000
843.00,4.06948,20.139444,-0.000150,20.119398,1.0842,0.324,4.06948,0.00000
844.00,4.06967,20.139498,-0.000149,20.119344,1.0842,0.324,4.06967,0.00000
845.00,4.06967,20.139514,-0.000149,20.119265,1.0842,0.324,4.06967,0.00000
846.00,4.06956,20.139577,-0.000153,20.119329,1.0842,0.324,4.06956,0.00000
847.00,4.06985,20.139502,-0.000151,20.119312,1.0843,0.324,4.06985,0.00000
848.00,4.07072,20.139490,-0.000152,20.119314,1.0843,0.324,4.07072,0.00000
849.00,4.07068,20.139465,-0.000153,20.119305,1.0843,0.324,4.07068,0.00000
850.00,4.07085,20.139446,-0.000154,20.119272,1.0843,0.324,4.07085,0.00000
851.00,4.07102,20.139398,-0.000155,20.119232,1.0843,0.325,4.07102,0.00000
852.00,4.07092,20.139460,-0.000156,20.119264,1.0843,0.325,4.07092,0.00000
853.00,4.06953,20.139505,-0.000155,20.119292,1.0843,0.325,4.06953,0.00000
854.00,4.06940,20.139594,-0.000154,20.119345,1.0843,0.325,4.06940,0.00000
855.00,4.06967,20.139663,-0.000153,20.119387,1.0843,0.325,4.06967,0.00000
856.00,4.07013,20.139679,-0.000151,20.119397,1.0843,0.325,4.07013,0.00000
857.00,4.07013,20.139770,-0.000148,20.119457,1.0843,0.325,4.07013,0.00000
858.00,4.07116,20.139727,-0.000149,20.119394,1.0843,0.325,4.07116,0.00000
859.00,4.07139,20.139705,-0.000145,20.119372,1.0843,0.325,4.07139,0.00000
860.00,4.07190,20.139815,-0.000146,20.119425,1.0844,0.325,4.07190,0.00000
861.00,4.07112,20.139849,-0.000144,20.119374,1.0844,0.325,4.07112,0.00000
862.00,4.07046,20.139864,-0.000145,20.119336,1.0845,0.325,4.07046,0.00000
863.00,4.07011,20.139835,-0.000149,20.119272,1.0845,0.325,4.07011,0.00000
864.00,4.06958,20.139877,-0.000152,20.119300,1.0846,0.325,4.06958,0.00000
865.00,4.06952,20.139856,-0.000151,20.119308,1.0846,0.325,4.06952,0.00000
866.00,4.06995,20.139859,-0.000154,20.119331,1.0847,0.325,4.06995,0.00000
867.00,4.07046,20.139874,-0.000152,20.119352,1.0848,0.325,4.07046,0.00000
868.00,4.07094,20.139955,-0.000149,20.119403,1.0849,0.325,4.07094,0.00000
869.00,4.07117,20.139935,-0.000147,20.119341,1.0850,0.325,4.07117,0.00000
870.00,4.07088,20.139956,-0.000148,20.119317,1.0851,0.325,4.07088,0.00000
871.00,4.07161,20.139985,-0.000148,20.119363,1.0851,0.325,4.07161,0.00000
872.00,4.07241,20.139931,-0.000149,20.119300,1.0852,0.325,4.07241,0.00000
873.00,4.07303,20.139930,-0.000149,20.119295,1.0853,0.325,4.07303,0.00000
874.00,4.07309,20.140022,-0.000150,20.119382,1.0853,0.325,4.07309,0.00000
875.00,4.07252,20.139945,-0.000150,20.119294,1.0854,0.325,4.07252,0.00000
876.00,4.07135,20.140013,-0.000150,20.119275,1.0855,0.325,4.07135,0.00000
877.00,4.07070,20.140028,-0.000154,20.119250,1.0856,0.326,4.07070,0.00000
878.00,4.07030,20.140041,-0.000154,20.119237,1.0857,0.326,4.07030,0.00000
879.00,4.07052,20.140063,-0.000152,20.119269,1.0858,0.326,4.07052,0.00000
880.00,4.07106,20.140083,-0.000153,20.119259,1.0859,0.326,4.07106,0.00000
881.00,4.07285,20.140086,-0.000154,20.119231,1.0859,0.326,4.07285,0.00000
882.00,4.07333,20.140144,-0.000151,20.119290,1.0859,0.326,4.07333,0.00000
883.00,4.07357,20.140117,-0.000153,20.119256,1.0860,0.326,4.07357,0.00000
884.00,4.07368,20.140027,-0.000158,20.119170,1.0860,0.326,4.07368,0.00000
885.00,4.07413,20.140125,-0.000160,20.119285,1.0861,0.326,4.07413,0.00000
886.00,4.07348,20.140103,-0.000158,20.119299,1.0862,0.326,4.07348,0.00000
887.00,4.07320,20.140055,-0.000161,20.119207,1.0863,0.326,4.07320,0.00000
888.00,4.07324,20.140122,-0.000160,20.119281,1.0864,0.326,4.07324,0.00000
889.00,4.07304,20.140142,-0.000158,20.119215,1.0864,0.326,4.07304,0.00000
890.00,4.07269,20.140108,-0.000154,20.119152,1.0865,0.326,4.07269,0.00000
891.00,4.07279,20.140180,-0.000158,20.119160,1.0866,0.327,4.07279,0.00000
892.00,4.07294,20.140196,-0.000156,20.119188,1.0866,0.327,4.07294,0.00000
893.00,4.07382,20.140171,-0.000155,20.119128,1.0867,0.327,4.07382,0.00000
894.00,4.07435,20.140206,-0.000154,20.119132,1.0867,0.327,4.07435,0.00000
895.00,4.07500,20.140258,-0.000158,20.119131,1.0868,0.327,4.07500,0.00000
896.00,4.07517,20.140300,-0.000155,20.119174,1.0869,0.327,4.07517,0.00000
897.00,4.07585,20.140303,-0.000157,20.119157,1.0869,0.327,4.07585,0.00000
898.00,4.07547,20.140410,-0.000157,20.119190,1.0870,0.327,4.07547,0.00000
899.00,4.07499,20.140454,-0.000157,20.119206,1.0871,0.327,4.07499,0.00000
900.00,4.07447,20.140468,-0.000152,20.119238,1.0871,0.327,4.07447,0.00000
@6,2.5000,5.0, 900.062000000002 
901.00,4.07389,20.140496,-0.000154,20.119180,1.0872,0.327,4.07389,0.00000
902.00,4.07366,20.140567,-0.000152,20.119169,1.0873,0.327,4.07366,0.00000
903.00,4.07002,20.140549,-0.000154,20.119149,1.0873,0.327,4.07002,0.00000
904.00,4.05860,20.140571,-0.000157,20.119181,1.0873,0.328,4.05860,0.00000
905.00,4.03481,20.140549,-0.000158,20.119148,1.0874,0.328,4.03481,0.00000
906.00,3.99993,20.140527,-0.000157,20.119186,1.0874,0.328,3.99993,0.00000
907.00,3.95469,20.140469,-0.000158,20.119164,1.0874,0.328,3.95469,0.00000
908.00,3.90679,20.140443,-0.000160,20.119142,1.0875,0.328,3.90679,0.00000
909.00,3.86695,20.140428,-0.000158,20.119112,1.0875,0.328,3.86695,0.00000
910.00,3.84117,20.140473,-0.000159,20.119117,1.0876,0.328,3.84117,0.00000
911.00,3.82904,20.140492,-0.000160,20.119122,1.0876,0.329,3.82904,0.00000
912.00,3.82990,20.140612,-0.000162,20.119222,1.0877,0.329,3.82990,0.00000
913.00,3.83963,20.140707,-0.000157,20.119297,1.0877,0.329,3.83963,0.00000
914.00,3.85424,20.140758,-0.000155,20.119340,1.0878,0.329,3.85424,0.00000
915.00,3.86978,20.140807,-0.000154,20.119373,1.0878,0.329,3.86978,0.00000
916.00,3.88569,20.140782,-0.000155,20.119319,1.0878,0.329,3.88569,0.00000
917.00,3.90155,20.140765,-0.000154,20.119282,1.0879,0.329,3.90155,0.00000
918.00,3.91808,20.140752,-0.000153,20.119245,1.0879,0.329,3.91808,0.00000
919.00,3.93233,20.140777,-0.000152,20.119221,1.0879,0.329,3.93233,0.00000
920.00,3.94532,20.140838,-0.000151,20.119246,1.0880,0.329,3.94532,0.00000
921.00,3.95683,20.140916,-0.000148,20.119287,1.0880,0.329,3.95683,0.00000
922.00,3.96677,20.141006,-0.000146,20.119373,1.0880,0.329,3.96677,0.00000
923.00,3.97413,20.141042,-0.000147,20.119397,1.0880,0.329,3.97413,0.00000
924.00,3.98070,20.141053,-0.000150,20.119407,1.0880,0.329,3.98070,0.00000
925.00,3.98607,20.140986,-0.000150,20.119300,1.0880,0.329,3.98607,0.00000
926.00,3.99113,20.140985,-0.000152,20.119254,1.0879,0.329,3.99113,0.00000
927.00,3.99585,20.141000,-0.000152,20.119195,1.0879,0.329,3.99585,0.00000
928.00,4.00098,20.141045,-0.000151,20.119166,1.0880,0.329,4.00098,0.00000
929.00,4.00539,20.141077,-0.000151,20.119144,1.0880,0.329,4.00539,0.00000
930.00,4.00898,20.141150,-0.000153,20.119197,1.0880,0.329,4.00898,0.00000
931.00,4.01187,20.141135,-0.000150,20.119186,1.0880,0.329,4.01187,0.00000
932.00,4.01478,20.141109,-0.000145,20.119115,1.0880,0.329,4.01478,0.00000
933.00,4.01660,20.141097,-0.000143,20.119105,1.0880,0.329,4.01660,0.00000
934.00,4.01827,20.141117,-0.000142,20.119071,1.0880,0.329,4.01827,0.00000
935.00,4.02084,20.141150,-0.000139,20.119052,1.0880,0.329,4.02084,0.00000
936.00,4.02326,20.141316,-0.000138,20.119135,1.0880,0.329,4.02326,0.00000
937.00,4.02473,20.141408,-0.000140,20.119218,1.0881,0.329,4.02473,0.00000
938.00,4.02663,20.141509,-0.000141,20.119303,1.0881,0.329,4.02663,0.00000
939.00,4.02855,20.141566,-0.000143,20.119391,1.0881,0.329,4.02855,0.00000
940.00,4.03020,20.141605,-0.000144,20.119487,1.0881,0.329,4.03020,0.00000
941.00,4.03291,20.141542,-0.000145,20.119513,1.0881,0.329,4.03291,0.00000
942.00,4.03552,20.141503,-0.000146,20.119545,1.0881,0.330,4.03552,0.00000
943.00,4.03690,20.141511,-0.000145,20.119559,1.0881,0.330,4.03690,0.00000
944.00,4.03762,20.141521,-0.000142,20.119544,1.0881,0.330,4.03762,0.00000
945.00,4.03937,20.141462,-0.000138,20.119435,1.0881,0.329,4.03937,0.00000
946.00,4.03989,20.141459,-0.000138,20.119373,1.0881,0.330,4.03989,0.00000
947.00,4.04088,20.141514,-0.000141,20.119322,1.0881,0.330,4.04088,0.00000
948.00,4.04235,20.141518,-0.000144,20.119276,1.0881,0.330,4.04235,0.00000
949.00,4.04446,20.141567,-0.000144,20.119268,1.0881,0.330,4.04446,0.00000
950.00,4.04603,20.141615,-0.000145,20.119254,1.0881,0.330,4.04603,0.00000
951.00,4.04769,20.141738,-0.000145,20.119271,1.0881,0.330,4.04769,0.00000
952.00,4.04857,20.141786,-0.000144,20.119252,1.0881,0.330,4.04857,0.00000
953.00,4.04981,20.141836,-0.000142,20.119286,1.0882,0.330,4.04981,0.00000
954.00,4.04997,20.141861,-0.000143,20.119315,1.0882,0.330,4.04997,0.00000
955.00,4.04957,20.141879,-0.000145,20.119333,1.0882,0.330,4.04957,0.00000
956.00,4.04990,20.141832,-0.000144,20.119331,1.0883,0.330,4.04990,0.00000
957.00,4.05020,20.141759,-0.000143,20.119271,1.0883,0.330,4.05020,0.00000
958.00,4.05056,20.141729,-0.000144,20.119212,1.0884,0.330,4.05056,0.00000
959.00,4.05102,20.141723,-0.000145,20.119165,1.0884,0.330,4.05102,0.00000
960.00,4.05180,20.141766,-0.000146,20.119183,1.0885,0.330,4.05180,0.00000
961.00,4.05211,20.141819,-0.000147,20.119201,1.0885,0.330,4.05211,0.00000
962.00,4.05261,20.141937,-0.000149,20.119312,1.0886,0.331,4.05261,0.00000
963.00,4.05357,20.141977,-0.000149,20.119313,1.0887,0.331,4.05357,0.00000
964.00,4.05436,20.141984,-0.000148,20.119287,1.0887,0.331,4.05436,0.00000
965.00,4.05542,20.141967,-0.000149,20.119287,1.0888,0.331,4.05542,0.00000
966.00,4.05604,20.141898,-0.000151,20.119214,1.0889,0.331,4.05604,0.00000
967.00,4.05694,20.141851,-0.000150,20.119163,1.0889,0.331,4.05694,0.00000
968.00,4.05660,20.141867,-0.000149,20.119151,1.0890,0.331,4.05660,0.00000
969.00,4.05705,20.141930,-0.000146,20.119210,1.0891,0.331,4.05705,0.00000
970.00,4.05713,20.141922,-0.000146,20.119170,1.0892,0.331,4.05713,0.00000
971.00,4.05747,20.141990,-0.000145,20.119187,1.0893,0.331,4.05747,0.00000
972.00,4.05678,20.142051,-0.000146,20.119227,1.0894,0.331,4.05678,0.00000
973.00,4.05716,20.142048,-0.000148,20.119228,1.0894,0.331,4.05716,0.00000
974.00,4.05765,20.141977,-0.000150,20.119149,1.0895,0.331,4.05765,0.00000
975.00,4.05813,20.142052,-0.000151,20.119203,1.0896,0.331,4.05813,0.00000
976.00,4.05811,20.142010,-0.000150,20.119164,1.0896,0.332,4.05811,0.00000
977.00,4.05911,20.142061,-0.000150,20.119176,1.0897,0.332,4.05911,0.00000
978.00,4.05977,20.142100,-0.000149,20.119200,1.0898,0.332,4.05977,0.00000
979.00,4.06061,20.142249,-0.000150,20.119328,1.0899,0.332,4.06061,0.00000
980.00,4.06038,20.142275,-0.000149,20.119335,1.0900,0.332,4.06038,0.00000
981.00,4.06036,20.142348,-0.000148,20.119372,1.0902,0.332,4.06036,0.00000
982.00,4.06085,20.142278,-0.000149,20.119298,1.0903,0.332,4.06085,0.00000
983.00,4.06087,20.142258,-0.000149,20.119284,1.0903,0.332,4.06087,0.00000
984.00,4.06043,20.142184,-0.000152,20.119190,1.0904,0.332,4.06043,0.00000
985.00,4.06148,20.142207,-0.000154,20.119169,1.0905,0.332,4.06148,0.00000
986.00,4.06192,20.142216,-0.000155,20.119211,1.0906,0.332,4.06192,0.00000
987.00,4.06200,20.142294,-0.000154,20.119296,1.0907,0.332,4.06200,0.00000
988.00,4.06242,20.142343,-0.000152,20.119285,1.0908,0.332,4.06242,0.00000
989.00,4.06314,20.142402,-0.000151,20.119292,1.0909,0.332,4.06314,0.00000
990.00,4.06288,20.142415,-0.000148,20.119282,1.0909,0.332,4.06288,0.00000
991.00,4.06309,20.142472,-0.000148,20.119262,1.0909,0.332,4.06309,0.00000
992.00,4.06275,20.142482,-0.000149,20.119203,1.0910,0.332,4.06275,0.00000
993.00,4.06357,20.142607,-0.000150,20.119314,1.0910,0.332,4.06357,0.00000
994.00,4.06409,20.142617,-0.000149,20.119331,1.0911,0.332,4.06409,0.00000
995.00,4.06437,20.142751,-0.000151,20.119409,1.0912,0.333,4.06437,0.00000
996.00,4.06492,20.142747,-0.000150,20.119391,1.0912,0.333,4.06492,0.00000
997.00,4.06499,20.142702,-0.000153,20.119357,1.0913,0.333,4.06499,0.00000
998.00,4.06377,20.142555,-0.000153,20.119197,1.0913,0.333,4.06377,0.00000
999.00,4.06295,20.142505,-0.000154,20.119129,1.0913,0.333,4.06295,0.00000
1000.00,4.06325,20.142459,-0.000153,20.119091,1.0914,0.333,4.06325,0.00000
1001.00,4.06326,20.142491,-0.000156,20.119120,1.0914,0.333,4.06326,0.00000
1002.00,4.06395,20.142559,-0.000152,20.119175,1.0914,0.333,4.06395,0.00000
1003.00,4.06418,20.142648,-0.000149,20.119263,1.0915,0.333,4.06418,0.00000
1004.00,4.06429,20.142684,-0.000151,20.119355,1.0915,0.333,4.06429,0.00000
1005.00,4.06447,20.142665,-0.000152,20.119364,1.0915,0.333,4.06447,0.00000
1006.00,4.06500,20.142696,-0.000150,20.119379,1.0916,0.333,4.06500,0.00000
1007.00,4.06512,20.142756,-0.000152,20.119392,1.0916,0.333,4.06512,0.00000
1008.00,4.06580,20.142723,-0.000154,20.119354,1.0917,0.334,4.06580,0.00000
1009.00,4.06671,20.142859,-0.000151,20.119412,1.0917,0.334,4.06671,0.00000
1010.00,4.06629,20.142852,-0.000151,20.119365,1.0918,0.334,4.06629,0.00000
1011.00,4.06633,20.142814,-0.000153,20.119289,1.0918,0.334,4.06633,0.00000
1012.00,4.06593,20.142840,-0.000153,20.119321,1.0918,0.334,4.06593,0.00000
1013.00,4.06559,20.142992,-0.000153,20.119406,1.0919,0.334,4.06559,0.00000
1014.00,4.06594,20.142908,-0.000152,20.119320,1.0920,0.334,4.06594,0.00000
1015.00,4.06621,20.142949,-0.000152,20.119322,1.0920,0.334,4.06621,0.00000
1016.00,4.06595,20.143078,-0.000150,20.119460,1.0921,0.334,4.06595,0.00000
1017.00,4.06652,20.143074,-0.000149,20.119419,1.0921,0.334,4.06652,0.00000
1018.00,4.06727,20.143025,-0.000150,20.119392,1.0922,0.334,4.06727,0.00000
1019.00,4.06672,20.143023,-0.000151,20.119351,1.0923,0.334,4.06672,0.00000
1020.00,4.06661,20.143000,-0.000149,20.119344,1.0924,0.334,4.06661,0.00000
1021.00,4.06703,20.143026,-0.000150,20.119302,1.0924,0.334,4.06703,0.00000
1022.00,4.06718,20.143069,-0.000149,20.119319,1.0925,0.334,4.06718,0.00000
1023.00,4.06717,20.143126,-0.000149,20.119346,1.0926,0.334,4.06717,0.00000
1024.00,4.06696,20.143245,-0.000150,20.119485,1.0926,0.335,4.06696,0.00000
1025.00,4.06691,20.143285,-0.000152,20.119510,1.0927,0.335,4.06691,0.00000
1026.00,4.06712,20.143280,-0.000151,20.119525,1.0927,0.335,4.06712,0.00000
1027.00,4.06772,20.143226,-0.000153,20.119457,1.0927,0.335,4.06772,0.00000
1028.00,4.06751,20.143209,-0.000150,20.119367,1.0928,0.335,4.06751,0.00000
1029.00,4.06831,20.143212,-0.000150,20.119302,1.0928,0.335,4.06831,0.00000
1030.00,4.06841,20.143297,-0.000147,20.119372,1.0929,0.335,4.06841,0.00000
1031.00,4.06775,20.143353,-0.000144,20.119390,1.0929,0.335,4.06775,0.00000
1032.00,4.06679,20.143415,-0.000145,20.119470,1.0930,0.335,4.06679,0.00000
1033.00,4.06702,20.143391,-0.000145,20.119487,1.0930,0.335,4.06702,0.00000
1034.00,4.06646,20.143448,-0.000145,20.119508,1.0931,0.335,4.06646,0.00000
1035.00,4.06701,20.143426,-0.000149,20.119448,1.0931,0.335,4.06701,0.00000
1036.00,4.06752,20.143381,-0.000150,20.119371,1.0932,0.336,4.06752,0.00000
1037.00,4.06866,20.143435,-0.000148,20.119311,1.0932,0.336,4.06866,0.00000
1038.00,4.06850,20.143563,-0.000148,20.119337,1.0933,0.336,4.06850,0.00000
1039.00,4.06925,20.143601,-0.000146,20.119339,1.0934,0.336,4.06925,0.00000
1040.00,4.06865,20.143727,-0.000145,20.119342,1.0934,0.336,4.06865,0.00000
1041.00,4.06762,20.143809,-0.000146,20.119398,1.0935,0.336,4.06762,0.00000
1042.00,4.06669,20.143885,-0.000143,20.119463,1.0935,0.336,4.06669,0.00000
1043.00,4.06689,20.143883,-0.000149,20.119498,1.0936,0.336,4.06689,0.00000
1044.00,4.06672,20.143875,-0.000150,20.119471,1.0937,0.336,4.06672,0.00000
1045.00,4.06759,20.143847,-0.000148,20.119453,1.0937,0.336,4.06759,0.00000
1046.00,4.06839,20.143833,-0.000149,20.119402,1.0938,0.336,4.06839,0.00000
1047.00,4.06909,20.143785,-0.000150,20.119345,1.0938,0.336,4.06909,0.00000
1048.00,4.06973,20.143787,-0.000148,20.119256,1.0939,0.336,4.06973,0.00000
1049.00,4.06973,20.143834,-0.000145,20.119262,1.0940,0.336,4.06973,0.00000
1050.00,4.06873,20.143883,-0.000148,20.119282,1.0940,0.336,4.06873,0.00000
1051.00,4.06906,20.143904,-0.000150,20.119267,1.0941,0.336,4.06906,0.00000
1052.00,4.06861,20.143955,-0.000154,20.119298,1.0941,0.337,4.06861,0.00000
1053.00,4.06794,20.143951,-0.000153,20.119325,1.0941,0.337,4.06794,0.00000
1054.00,4.06827,20.143960,-0.000149,20.119338,1.0941,0.337,4.06827,0.00000
1055.00,4.06961,20.143964,-0.000146,20.119375,1.0942,0.336,4.06961,0.00000
1056.00,4.07065,20.143965,-0.000140,20.119417,1.0942,0.336,4.07065,0.00000
1057.00,4.07150,20.143962,-0.000136,20.119395,1.0942,0.336,4.07150,0.00000
1058.00,4.07164,20.143991,-0.000136,20.119351,1.0942,0.336,4.07164,0.00000
1059.00,4.07114,20.144027,-0.000140,20.119321,1.0942,0.336,4.07114,0.00000
1060.00,4.06991,20.144058,-0.000142,20.119270,1.0942,0.336,4.06991,0.00000
1061.00,4.06886,20.144117,-0.000145,20.119233,1.0943,0.337,4.06886,0.00000
1062.00,4.06868,20.144156,-0.000145,20.119224,1.0943,0.337,4.06868,0.00000
1063.00,4.06905,20.144187,-0.000146,20.119259,1.0944,0.337,4.06905,0.00000
1064.00,4.06889,20.144147,-0.000147,20.119215,1.0944,0.337,4.06889,0.00000
1065.00,4.06977,20.144158,-0.000149,20.119244,1.0945,0.337,4.06977,0.00000
1066.00,4.07052,20.144103,-0.000148,20.119181,1.0945,0.337,4.07052,0.00000
1067.00,4.07033,20.144119,-0.000151,20.119209,1.0946,0.337,4.07033,0.00000
1068.00,4.07018,20.144185,-0.000151,20.119184,1.0946,0.337,4.07018,0.00000
1069.00,4.07142,20.144298,-0.000154,20.119268,1.0946,0.337,4.07142,0.00000
1070.00,4.07195,20.144303,-0.000154,20.119234,1.0947,0.338,4.07195,0.00000
1071.00,4.07197,20.144316,-0.000155,20.119258,1.0947,0.338,4.07197,0.00000
1072.00,4.07273,20.144362,-0.000152,20.119286,1.0948,0.338,4.07273,0.00000
1073.00,4.07314,20.144351,-0.000153,20.119281,1.0949,0.338,4.07314,0.00000
1074.00,4.07182,20.144370,-0.000150,20.119308,1.0949,0.338,4.07182,0.00000
1075.00,4.07101,20.144353,-0.000147,20.119286,1.0949,0.338,4.07101,0.00000
1076.00,4.07088,20.144443,-0.000145,20.119351,1.0950,0.338,4.07088,0.00000
1077.00,4.07076,20.144414,-0.000148,20.119280,1.0950,0.338,4.07076,0.00000
1078.00,4.07097,20.144450,-0.000148,20.119297,1.0951,0.338,4.07097,0.00000
1079.00,4.07203,20.144433,-0.000147,20.119229,1.0952,0.338,4.07203,0.00000
1080.00,4.07234,20.144479,-0.000145,20.119220,1.0954,0.338,4.07234,0.00000
@7,2.5000,5.0, 1080.058 
1081.00,4.07190,20.144451,-0.000147,20.119144,1.0955,0.338,4.07190,0.00000
1082.00,4.07132,20.144475,-0.000149,20.119147,1.0956,0.338,4.07132,0.00000
1083.00,4.06928,20.144454,-0.000149,20.119173,1.0957,0.338,4.06928,0.00000
1084.00,4.06092,20.144438,-0.000151,20.119183,1.0958,0.338,4.06092,0.00000
1085.00,4.04469,20.144442,-0.000155,20.119232,1.0959,0.339,4.04469,0.00000
1086.00,4.01907,20.144491,-0.000153,20.119271,1.0960,0.339,4.01907,0.00000
1087.00,3.98525,20.144516,-0.000149,20.119316,1.0961,0.339,3.98525,0.00000
1088.00,3.94814,20.144592,-0.000150,20.119335,1.0963,0.339,3.94814,0.00000
1089.00,3.91721,20.144542,-0.000149,20.119228,1.0964,0.339,3.91721,0.00000
1090.00,3.89578,20.144618,-0.000148,20.119209,1.0965,0.339,3.89578,0.00000
1091.00,3.88545,20.144678,-0.000151,20.119222,1.0967,0.339,3.88545,0.00000
1092.00,3.88576,20.144729,-0.000151,20.119221,1.0968,0.339,3.88576,0.00000
1093.00,3.89393,20.144772,-0.000150,20.119211,1.0969,0.339,3.89393,0.00000
1094.00,3.90469,20.144888,-0.000152,20.119271,1.0969,0.339,3.90469,0.00000
1095.00,3.91667,20.144873,-0.000152,20.119261,1.0970,0.339,3.91667,0.00000
1096.00,3.93009,20.144841,-0.000154,20.119225,1.0971,0.340,3.93009,0.00000
1097.00,3.94341,20.144791,-0.000156,20.119180,1.0972,0.340,3.94341,0.00000
1098.00,3.95523,20.144805,-0.000153,20.119187,1.0972,0.340,3.95523,0.00000
1099.00,3.96568,20.144752,-0.000152,20.119155,1.0973,0.340,3.96568,0.00000
1100.00,3.97544,20.144767,-0.000152,20.119141,1.0974,0.340,3.97544,0.00000
1101.00,3.98203,20.144764,-0.000148,20.119140,1.0974,0.340,3.98203,0.00000
1102.00,3.98749,20.144836,-0.000147,20.119129,1.0975,0.340,3.98749,0.00000
1103.00,3.99295,20.144752,-0.000147,20.119003,1.0975,0.340,3.99295,0.00000
1104.00,3.99806,20.144801,-0.000146,20.118999,1.0975,0.340,3.99806,0.00000
1105.00,4.00239,20.144844,-0.000147,20.119008,1.0976,0.340,4.00239,0.00000
1106.00,4.00807,20.144887,-0.000148,20.118977,1.0976,0.340,4.00807,0.00000
1107.00,4.01214,20.144943,-0.000145,20.119015,1.0976,0.340,4.01214,0.00000
1108.00,4.01489,20.144951,-0.000146,20.119057,1.0976,0.340,4.01489,0.00000
1109.00,4.01923,20.144952,-0.000147,20.119068,1.0976,0.340,4.01923,0.00000
1110.00,4.02236,20.144999,-0.000146,20.119077,1.0976,0.340,4.02236,0.00000
1111.00,4.02479,20.145014,-0.000147,20.119106,1.0976,0.340,4.02479,0.00000
1112.00,4.02806,20.144998,-0.000149,20.119085,1.0975,0.340,4.02806,0.00000
1113.00,4.03122,20.145089,-0.000147,20.119101,1.0975,0.340,4.03122,0.00000
1114.00,4.03281,20.145179,-0.000148,20.119146,1.0976,0.341,4.03281,0.00000
1115.00,4.03449,20.145127,-0.000144,20.119080,1.0976,0.340,4.03449,0.00000
1116.00,4.03669,20.145204,-0.000142,20.119116,1.0976,0.340,4.03669,0.00000
1117.00,4.03825,20.145261,-0.000141,20.119131,1.0976,0.340,4.03825,0.00000
1118.00,4.03972,20.145288,-0.000143,20.119154,1.0976,0.341,4.03972,0.00000
1119.00,4.04108,20.145281,-0.000140,20.119094,1.0976,0.341,4.04108,0.00000
1120.00,4.04275,20.145396,-0.000141,20.119148,1.0977,0.341,4.04275,0.00000
1121.00,4.04300,20.145416,-0.000141,20.119159,1.0977,0.341,4.04300,0.00000
1122.00,4.04317,20.145406,-0.000144,20.119155,1.0977,0.341,4.04317,0.00000
1123.00,4.04342,20.145428,-0.000143,20.119182,1.0977,0.341,4.04342,0.00000
1124.00,4.04419,20.145414,-0.000144,20.119212,1.0977,0.341,4.04419,0.00000
1125.00,4.04508,20.145398,-0.000143,20.119207,1.0978,0.341,4.04508,0.00000
1126.00,4.04534,20.145378,-0.000145,20.119154,1.0978,0.341,4.04534,0.00000
1127.00,4.04602,20.145409,-0.000142,20.119151,1.0978,0.341,4.04602,0.00000
1128.00,4.04731,20.145416,-0.000143,20.119077,1.0978,0.341,4.04731,0.00000
1129.00,4.04831,20.145546,-0.000144,20.119098,1.0978,0.341,4.04831,0.00000
1130.00,4.04873,20.145548,-0.000145,20.119111,1.0979,0.341,4.04873,0.00000
1131.00,4.04985,20.145641,-0.000146,20.119170,1.0979,0.341,4.04985,0.00000
1132.00,4.05121,20.145733,-0.000148,20.119187,1.0979,0.342,4.05121,0.00000
1133.00,4.05199,20.145776,-0.000146,20.119236,1.0979,0.342,4.05199,0.00000
1134.00,4.05211,20.145823,-0.000145,20.119309,1.0979,0.342,4.05211,0.00000
1135.00,4.05309,20.145837,-0.000148,20.119297,1.0980,0.342,4.05309,0.00000
1136.00,4.05475,20.145770,-0.000146,20.119247,1.0980,0.342,4.05475,0.00000
1137.00,4.05653,20.145741,-0.000146,20.119261,1.0980,0.342,4.05653,0.00000
1138.00,4.05769,20.145728,-0.000147,20.119297,1.0981,0.342,4.05769,0.00000
1139.00,4.05821,20.145657,-0.000146,20.119211,1.0981,0.342,4.05821,0.00000
1140.00,4.05819,20.145714,-0.000141,20.119227,1.0981,0.342,4.05819,0.00000
1141.00,4.05802,20.145754,-0.000140,20.119213,1.0981,0.342,4.05802,0.00000
1142.00,4.05754,20.145767,-0.000140,20.119127,1.0980,0.342,4.05754,0.00000
1143.00,4.05692,20.145838,-0.000141,20.119099,1.0980,0.342,4.05692,0.00000
1144.00,4.05695,20.145890,-0.000142,20.119117,1.0980,0.342,4.05695,0.00000
1145.00,4.05700,20.145887,-0.000143,20.119102,1.0980,0.342,4.05700,0.00000
1146.00,4.05755,20.145928,-0.000144,20.119119,1.0980,0.342,4.05755,0.00000
1147.00,4.05738,20.145975,-0.000146,20.119200,1.0980,0.343,4.05738,0.00000
1148.00,4.05811,20.145982,-0.000145,20.119188,1.0980,0.343,4.05811,0.00000
1149.00,4.05827,20.145994,-0.000146,20.119159,1.0980,0.343,4.05827,0.00000
1150.00,4.05813,20.146047,-0.000146,20.119182,1.0981,0.343,4.05813,0.00000
1151.00,4.05858,20.146091,-0.000146,20.119215,1.0981,0.343,4.05858,0.00000
1152.00,4.05904,20.146068,-0.000144,20.119187,1.0981,0.343,4.05904,0.00000
1153.00,4.05924,20.146094,-0.000145,20.119191,1.0982,0.343,4.05924,0.00000
1154.00,4.05987,20.146097,-0.000146,20.119223,1.0982,0.343,4.05987,0.00000
1155.00,4.06073,20.146068,-0.000144,20.119197,1.0983,0.343,4.06073,0.00000
1156.00,4.06079,20.146069,-0.000142,20.119186,1.0983,0.343,4.06079,0.00000
1157.00,4.06080,20.146067,-0.000144,20.119185,1.0983,0.343,4.06080,0.00000
1158.00,4.06068,20.146031,-0.000143,20.119131,1.0984,0.343,4.06068,0.00000
1159.00,4.06056,20.146098,-0.000146,20.119148,1.0984,0.343,4.06056,0.00000
1160.00,4.06139,20.146147,-0.000150,20.119159,1.0984,0.343,4.06139,0.00000
1161.00,4.06138,20.146183,-0.000149,20.119173,1.0984,0.344,4.06138,0.00000
1162.00,4.06069,20.146185,-0.000149,20.119133,1.0984,0.344,4.06069,0.00000
1163.00,4.06106,20.146227,-0.000147,20.119192,1.0984,0.344,4.06106,0.00000
1164.00,4.06116,20.146287,-0.000147,20.119245,1.0985,0.344,4.06116,0.00000
1165.00,4.06078,20.146281,-0.000143,20.119230,1.0985,0.343,4.06078,0.00000
1166.00,4.06071,20.146280,-0.000146,20.119196,1.0985,0.344,4.06071,0.00000
1167.00,4.06222,20.146376,-0.000149,20.119231,1.0986,0.344,4.06222,0.00000
1168.00,4.06239,20.146456,-0.000154,20.119289,1.0986,0.344,4.06239,0.00000
1169.00,4.06255,20.146373,-0.000151,20.119192,1.0986,0.344,4.06255,0.00000
1170.00,4.06216,20.146425,-0.000152,20.119203,1.0986,0.344,4.06216,0.00000
1171.00,4.06224,20.146441,-0.000148,20.119242,1.0987,0.344,4.06224,0.00000
1172.00,4.06104,20.146428,-0.000146,20.119246,1.0987,0.344,4.06104,0.00000
1173.00,4.06052,20.146443,-0.000143,20.119213,1.0988,0.344,4.06052,0.00000
1174.00,4.06088,20.146522,-0.000142,20.119226,1.0988,0.344,4.06088,0.00000
1175.00,4.06091,20.146530,-0.000140,20.119230,1.0988,0.344,4.06091,0.00000
1176.00,4.06045,20.146572,-0.000140,20.119206,1.0989,0.344,4.06045,0.00000
1177.00,4.06110,20.146641,-0.000135,20.119242,1.0989,0.344,4.06110,0.00000
1178.00,4.06158,20.146637,-0.000134,20.119262,1.0990,0.344,4.06158,0.00000
1179.00,4.06130,20.146655,-0.000136,20.119352,1.0990,0.344,4.06130,0.00000
1180.00,4.06193,20.146727,-0.000137,20.119412,1.0990,0.344,4.06193,0.00000
1181.00,4.06288,20.146771,-0.000137,20.119467,1.0991,0.344,4.06288,0.00000
1182.00,4.06435,20.146793,-0.000141,20.119509,1.0992,0.344,4.06435,0.00000
1183.00,4.06447,20.146797,-0.000141,20.119471,1.0992,0.344,4.06447,0.00000
1184.00,4.06553,20.146829,-0.000141,20.119443,1.0993,0.344,4.06553,0.00000
1185.00,4.06590,20.146746,-0.000142,20.119339,1.0994,0.344,4.06590,0.00000
1186.00,4.06632,20.146760,-0.000144,20.119340,1.0994,0.344,4.06632,0.00000
1187.00,4.06601,20.146741,-0.000141,20.119283,1.0995,0.344,4.06601,0.00000
1188.00,4.06728,20.146809,-0.000139,20.119317,1.0996,0.344,4.06728,0.00000
1189.00,4.06684,20.146785,-0.000138,20.119246,1.0997,0.344,4.06684,0.00000
1190.00,4.06696,20.146878,-0.000140,20.119311,1.0997,0.344,4.06696,0.00000
1191.00,4.06642,20.146892,-0.000142,20.119257,1.0998,0.345,4.06642,0.00000
1192.00,4.06592,20.146919,-0.000145,20.119245,1.0999,0.345,4.06592,0.00000
1193.00,4.06501,20.146949,-0.000146,20.119273,1.1000,0.345,4.06501,0.00000
1194.00,4.06542,20.146983,-0.000149,20.119287,1.1001,0.345,4.06542,0.00000
1195.00,4.06602,20.146910,-0.000149,20.119222,1.1002,0.345,4.06602,0.00000
1196.00,4.06681,20.146945,-0.000151,20.119204,1.1003,0.345,4.06681,0.00000
1197.00,4.06710,20.146946,-0.000151,20.119171,1.1004,0.345,4.06710,0.00000
1198.00,4.06736,20.146953,-0.000154,20.119153,1.1005,0.345,4.06736,0.00000
1199.00,4.06670,20.147004,-0.000153,20.119157,1.1006,0.345,4.06670,0.00000
1200.00,4.06558,20.147142,-0.000152,20.119184,1.1007,0.346,4.06558,0.00000
1201.00,4.06567,20.147094,-0.000152,20.119125,1.1008,0.346,4.06567,0.00000
1202.00,4.06565,20.147213,-0.000152,20.119189,1.1008,0.346,4.06565,0.00000
1203.00,4.06587,20.147200,-0.000148,20.119132,1.1009,0.346,4.06587,0.00000
1204.00,4.06663,20.147208,-0.000147,20.119141,1.1010,0.346,4.06663,0.00000
1205.00,4.06704,20.147194,-0.000149,20.119171,1.1010,0.346,4.06704,0.00000
1206.00,4.06633,20.147276,-0.000151,20.119278,1.1011,0.346,4.06633,0.00000
1207.00,4.06620,20.147266,-0.000153,20.119299,1.1011,0.346,4.06620,0.00000
1208.00,4.06601,20.147343,-0.000155,20.119375,1.1011,0.346,4.06601,0.00000
1209.00,4.06552,20.147371,-0.000156,20.119351,1.1012,0.346,4.06552,0.00000
1210.00,4.06539,20.147395,-0.000154,20.119305,1.1013,0.347,4.06539,0.00000
1211.00,4.06577,20.147409,-0.000152,20.119259,1.1013,0.347,4.06577,0.00000
1212.00,4.06548,20.147378,-0.000148,20.119169,1.1014,0.346,4.06548,0.00000
1213.00,4.06480,20.147358,-0.000148,20.119100,1.1014,0.346,4.06480,0.00000
1214.00,4.06490,20.147379,-0.000146,20.119126,1.1015,0.346,4.06490,0.00000
1215.00,4.06491,20.147448,-0.000147,20.119202,1.1015,0.346,4.06491,0.00000
1216.00,4.06454,20.147449,-0.000145,20.119202,1.1016,0.346,4.06454,0.00000
1217.00,4.06484,20.147515,-0.000145,20.119247,1.1017,0.346,4.06484,0.00000
1218.00,4.06561,20.147567,-0.000146,20.119288,1.1017,0.347,4.06561,0.00000
1219.00,4.06607,20.147577,-0.000148,20.119269,1.1018,0.347,4.06607,0.00000
1220.00,4.06696,20.147603,-0.000148,20.119266,1.1019,0.347,4.06696,0.00000
1221.00,4.06850,20.147683,-0.000151,20.119347,1.1020,0.347,4.06850,0.00000
1222.00,4.06864,20.147722,-0.000152,20.119395,1.1020,0.347,4.06864,0.00000
1223.00,4.06844,20.147714,-0.000150,20.119392,1.1021,0.347,4.06844,0.00000
1224.00,4.06832,20.147730,-0.000148,20.119413,1.1022,0.347,4.06832,0.00000
1225.00,4.06819,20.147678,-0.000146,20.119393,1.1022,0.347,4.06819,0.00000
1226.00,4.06726,20.147673,-0.000148,20.119381,1.1023,0.347,4.06726,0.00000
1227.00,4.06759,20.147608,-0.000145,20.119309,1.1024,0.347,4.06759,0.00000
1228.00,4.06741,20.147663,-0.000149,20.119343,1.1024,0.347,4.06741,0.00000
1229.00,4.06784,20.147718,-0.000150,20.119388,1.1025,0.348,4.06784,0.00000
1230.00,4.06799,20.147797,-0.000152,20.119414,1.1025,0.348,4.06799,0.00000
1231.00,4.06892,20.147817,-0.000147,20.119362,1.1026,0.348,4.06892,0.00000
1232.00,4.06943,20.147868,-0.000149,20.119403,1.1026,0.348,4.06943,0.00000
1233.00,4.06999,20.147849,-0.000147,20.119307,1.1027,0.348,4.06999,0.00000
1234.00,4.06919,20.147837,-0.000145,20.119283,1.1027,0.348,4.06919,0.00000
1235.00,4.06781,20.147871,-0.000144,20.119272,1.1028,0.348,4.06781,0.00000
1236.00,4.06705,20.147860,-0.000143,20.119275,1.1029,0.348,4.06705,0.00000
1237.00,4.06687,20.147874,-0.000145,20.119236,1.1030,0.348,4.06687,0.00000
1238.00,4.06671,20.147875,-0.000146,20.119267,1.1030,0.348,4.06671,0.00000
1239.00,4.06700,20.147959,-0.000146,20.119315,1.1031,0.348,4.06700,0.00000
1240.00,4.06833,20.147949,-0.000146,20.119306,1.1031,0.348,4.06833,0.00000
1241.00,4.06819,20.147981,-0.000147,20.119321,1.1032,0.348,4.06819,0.00000
1242.00,4.06779,20.148031,-0.000146,20.119323,1.1032,0.348,4.06779,0.00000
1243.00,4.06710,20.148156,-0.000144,20.119411,1.1032,0.348,4.06710,0.00000
1244.00,4.06717,20.148112,-0.000144,20.119327,1.1032,0.348,4.06717,0.00000
1245.00,4.06731,20.148130,-0.000144,20.119309,1.1033,0.348,4.06731,0.00000
1246.00,4.06722,20.148188,-0.000145,20.119284,1.1033,0.348,4.06722,0.00000
1247.00,4.06756,20.148290,-0.000144,20.119373,1.1034,0.348,4.06756,0.00000
1248.00,4.06848,20.148280,-0.000144,20.119326,1.1034,0.348,4.06848,0.00000
1249.00,4.06787,20.148297,-0.000142,20.119356,1.1034,0.348,4.06787,0.00000
1250.00,4.06745,20.148355,-0.000144,20.119420,1.1034,0.348,4.06745,0.00000
1251.00,4.06802,20.148386,-0.000143,20.119442,1.1034,0.348,4.06802,0.00000
1252.00,4.06748,20.148336,-0.000144,20.119358,1.1034,0.349,4.06748,0.00000
1253.00,4.06715,20.148422,-0.000144,20.119383,1.1035,0.349,4.06715,0.00000
1254.00,4.06772,20.148574,-0.000142,20.119418,1.1035,0.349,4.06772,0.00000
1255.00,4.06689,20.148510,-0.000139,20.119298,1.1035,0.349,4.06689,0.00000
1256.00,4.06593,20.148521,-0.000144,20.119309,1.1035,0.349,4.06593,0.00000
1257.00,4.06597,20.148552,-0.000146,20.119314,1.1036,0.349,4.06597,0.00000
1258.00,4.06670,20.148471,-0.000146,20.119194,1.1036,0.349,4.06670,0.00000
1259.00,4.06732,20.148337,-0.000148,20.119107,1.1036,0.349,4.06732,0.00000
1260.00,4.06825,20.148407,-0.000149,20.119170,1.1036,0.349,4.06825,0.00000
1261.00,4.06880,20.148473,-0.000146,20.119183,1.1037,0.349,4.06880,0.00000
@8,2.5000,5.0, 1260.019 
1262.00,4.06942,20.148433,-0.000148,20.119126,1.1037,0.349,4.06942,0.00000
1263.00,4.06733,20.148463,-0.000149,20.119171,1.1037,0.350,4.06733,0.00000
1264.00,4.06066,20.148534,-0.000150,20.119193,1.1037,0.350,4.06066,0.00000
1265.00,4.04755,20.148553,-0.000150,20.119131,1.1037,0.350,4.04755,0.00000
1266.00,4.02795,20.148516,-0.000149,20.119099,1.1037,0.350,4.02795,0.00000
1267.00,4.00177,20.148525,-0.000146,20.119131,1.1037,0.350,4.00177,0.00000
1268.00,3.97389,20.148525,-0.000145,20.119164,1.1037,0.350,3.97389,0.00000
1269.00,3.95138,20.148539,-0.000147,20.119161,1.1036,0.350,3.95138,0.00000
1270.00,3.93641,20.148529,-0.000148,20.119187,1.1036,0.350,3.93641,0.00000
1271.00,3.93051,20.148506,-0.000150,20.119125,1.1036,0.350,3.93051,0.00000
1272.00,3.93349,20.148534,-0.000150,20.119088,1.1036,0.350,3.93349,0.00000
1273.00,3.94364,20.148549,-0.000152,20.119014,1.1036,0.350,3.94364,0.00000
1274.00,3.95423,20.148575,-0.000150,20.119018,1.1036,0.350,3.95423,0.00000
1275.00,3.96598,20.148596,-0.000151,20.119012,1.1036,0.350,3.96598,0.00000
1276.00,3.97627,20.148646,-0.000147,20.119064,1.1035,0.350,3.97627,0.00000
1277.00,3.98627,20.148699,-0.000148,20.119093,1.1035,0.350,3.98627,0.00000
1278.00,3.99348,20.148741,-0.000145,20.119117,1.1035,0.350,3.99348,0.00000
1279.00,4.00043,20.148693,-0.000146,20.119070,1.1034,0.350,4.00043,0.00000
1280.00,4.00654,20.148682,-0.000147,20.119072,1.1034,0.351,4.00654,0.00000
1281.00,4.01185,20.148688,-0.000147,20.119079,1.1034,0.351,4.01185,0.00000
1282.00,4.01525,20.148659,-0.000142,20.119062,1.1034,0.350,4.01525,0.00000
1283.00,4.01881,20.148658,-0.000142,20.119062,1.1034,0.350,4.01881,0.00000
1284.00,4.02225,20.148691,-0.000142,20.119095,1.1034,0.351,4.02225,0.00000
1285.00,4.02580,20.148755,-0.000142,20.119130,1.1034,0.351,4.02580,0.00000
1286.00,4.02990,20.148763,-0.000145,20.119100,1.1034,0.351,4.02990,0.00000
1287.00,4.03331,20.148839,-0.000147,20.119143,1.1034,0.351,4.03331,0.00000
1288.00,4.03589,20.148871,-0.000146,20.119128,1.1034,0.351,4.03589,0.00000
1289.00,4.03841,20.148910,-0.000146,20.119131,1.1034,0.351,4.03841,0.00000
1290.00,4.03988,20.148932,-0.000145,20.119131,1.1034,0.351,4.03988,0.00000
1291.00,4.04048,20.148953,-0.000143,20.119164,1.1034,0.351,4.04048,0.00000
1292.00,4.04193,20.148971,-0.000147,20.119188,1.1034,0.351,4.04193,0.00000
1293.00,4.04291,20.149015,-0.000148,20.119268,1.1033,0.351,4.04291,0.00000
1294.00,4.04416,20.149018,-0.000149,20.119263,1.1033,0.352,4.04416,0.00000
1295.00,4.04602,20.149114,-0.000148,20.119284,1.1033,0.352,4.04602,0.00000
1296.00,4.04743,20.149167,-0.000147,20.119262,1.1033,0.352,4.04743,0.00000
1297.00,4.04817,20.149175,-0.000144,20.119198,1.1033,0.352,4.04817,0.00000
1298.00,4.05020,20.149165,-0.000145,20.119113,1.1032,0.352,4.05020,0.00000
1299.00,4.05144,20.149267,-0.000144,20.119168,1.1031,0.352,4.05144,0.00000
1300.00,4.05214,20.149241,-0.000141,20.119137,1.1031,0.352,4.05214,0.00000
1301.00,4.05314,20.149257,-0.000139,20.119182,1.1030,0.352,4.05314,0.00000
1302.00,4.05364,20.149351,-0.000139,20.119277,1.1029,0.352,4.05364,0.00000
1303.00,4.05401,20.149451,-0.000139,20.119338,1.1029,0.352,4.05401,0.00000
1304.00,4.05420,20.149456,-0.000139,20.119312,1.1028,0.352,4.05420,0.00000
1305.00,4.05412,20.149461,-0.000137,20.119329,1.1027,0.352,4.05412,0.00000
1306.00,4.05420,20.149555,-0.000137,20.119332,1.1027,0.352,4.05420,0.00000
1307.00,4.05564,20.149519,-0.000137,20.119288,1.1026,0.352,4.05564,0.00000
1308.00,4.05685,20.149477,-0.000134,20.119274,1.1026,0.351,4.05685,0.00000
1309.00,4.05805,20.149497,-0.000137,20.119265,1.1025,0.352,4.05805,0.00000
1310.00,4.05954,20.149590,-0.000140,20.119280,1.1025,0.352,4.05954,0.00000
1311.00,4.06072,20.149485,-0.000140,20.119175,1.1024,0.352,4.06072,0.00000
1312.00,4.06100,20.149582,-0.000140,20.119211,1.1023,0.352,4.06100,0.00000
1313.00,4.06054,20.149605,-0.000141,20.119182,1.1023,0.352,4.06054,0.00000
1314.00,4.05991,20.149617,-0.000140,20.119191,1.1023,0.352,4.05991,0.00000
1315.00,4.05952,20.149617,-0.000144,20.119200,1.1022,0.352,4.05952,0.00000
1316.00,4.05983,20.149645,-0.000146,20.119246,1.1022,0.352,4.05983,0.00000
1317.00,4.06013,20.149552,-0.000150,20.119177,1.1021,0.352,4.06013,0.00000
1318.00,4.06106,20.149581,-0.000152,20.119237,1.1021,0.353,4.06106,0.00000
1319.00,4.06221,20.149584,-0.000154,20.119244,1.1020,0.353,4.06221,0.00000
1320.00,4.06238,20.149515,-0.000157,20.119193,1.1020,0.353,4.06238,0.00000
1321.00,4.06213,20.149638,-0.000158,20.119264,1.1019,0.353,4.06213,0.00000
1322.00,4.06244,20.149742,-0.000153,20.119347,1.1019,0.353,4.06244,0.00000
1323.00,4.06318,20.149711,-0.000154,20.119276,1.1019,0.353,4.06318,0.00000
1324.00,4.06346,20.149697,-0.000152,20.119198,1.1019,0.353,4.06346,0.00000
1325.00,4.06418,20.149800,-0.000148,20.119266,1.1019,0.353,4.06418,0.00000
1326.00,4.06458,20.149847,-0.000148,20.119264,1.1019,0.353,4.06458,0.00000
1327.00,4.06388,20.149863,-0.000150,20.119223,1.1019,0.353,4.06388,0.00000
1328.00,4.06288,20.149937,-0.000148,20.119255,1.1019,0.353,4.06288,0.00000
1329.00,4.06274,20.149999,-0.000150,20.119323,1.1019,0.353,4.06274,0.00000
1330.00,4.06278,20.150007,-0.000150,20.119288,1.1019,0.353,4.06278,0.00000
1331.00,4.06252,20.150009,-0.000149,20.119298,1.1019,0.354,4.06252,0.00000
1332.00,4.06419,20.150076,-0.000149,20.119344,1.1020,0.354,4.06419,0.00000
1333.00,4.06469,20.150069,-0.000152,20.119329,1.1020,0.354,4.06469,0.00000
1334.00,4.06491,20.150108,-0.000149,20.119318,1.1020,0.354,4.06491,0.00000
1335.00,4.06477,20.150115,-0.000148,20.119332,1.1020,0.354,4.06477,0.00000
1336.00,4.06551,20.149993,-0.000153,20.119202,1.1020,0.354,4.06551,0.00000
1337.00,4.06434,20.149997,-0.000154,20.119184,1.1020,0.354,4.06434,0.00000
1338.00,4.06368,20.150061,-0.000151,20.119182,1.1020,0.354,4.06368,0.00000
1339.00,4.06399,20.150045,-0.000149,20.119189,1.1020,0.354,4.06399,0.00000
1340.00,4.06445,20.150053,-0.000152,20.119146,1.1021,0.354,4.06445,0.00000
1341.00,4.06420,20.150191,-0.000148,20.119221,1.1021,0.354,4.06420,0.00000
1342.00,4.06534,20.150122,-0.000143,20.119171,1.1021,0.354,4.06534,0.00000
1343.00,4.06578,20.150225,-0.000144,20.119295,1.1022,0.354,4.06578,0.00000
1344.00,4.06458,20.150219,-0.000148,20.119255,1.1022,0.354,4.06458,0.00000
1345.00,4.06391,20.150348,-0.000144,20.119328,1.1022,0.354,4.06391,0.00000
1346.00,4.06345,20.150305,-0.000145,20.119318,1.1022,0.354,4.06345,0.00000
1347.00,4.06303,20.150366,-0.000147,20.119325,1.1022,0.354,4.06303,0.00000
1348.00,4.06357,20.150295,-0.000148,20.119221,1.1022,0.355,4.06357,0.00000
1349.00,4.06427,20.150323,-0.000147,20.119208,1.1022,0.355,4.06427,0.00000
1350.00,4.06430,20.150131,-0.000151,20.119060,1.1022,0.355,4.06430,0.00000
1351.00,4.06508,20.150274,-0.000149,20.119143,1.1022,0.355,4.06508,0.00000
1352.00,4.06419,20.150301,-0.000148,20.119165,1.1022,0.355,4.06419,0.00000
1353.00,4.06380,20.150307,-0.000150,20.119179,1.1021,0.355,4.06380,0.00000
1354.00,4.06449,20.150359,-0.000151,20.119214,1.1021,0.355,4.06449,0.00000
1355.00,4.06537,20.150497,-0.000152,20.119340,1.1021,0.355,4.06537,0.00000
1356.00,4.06561,20.150426,-0.000156,20.119245,1.1020,0.355,4.06561,0.00000
1357.00,4.06697,20.150510,-0.000161,20.119273,1.1020,0.356,4.06697,0.00000
1358.00,4.06748,20.150529,-0.000156,20.119220,1.1020,0.356,4.06748,0.00000
1359.00,4.06737,20.150547,-0.000152,20.119186,1.1020,0.356,4.06737,0.00000
1360.00,4.06663,20.150550,-0.000150,20.119089,1.1020,0.356,4.06663,0.00000
1361.00,4.06722,20.150665,-0.000149,20.119164,1.1020,0.356,4.06722,0.00000
1362.00,4.06755,20.150667,-0.000148,20.119136,1.1020,0.356,4.06755,0.00000
1363.00,4.06723,20.150690,-0.000148,20.119118,1.1020,0.356,4.06723,0.00000
1364.00,4.06705,20.150723,-0.000149,20.119167,1.1021,0.356,4.06705,0.00000
1365.00,4.06753,20.150784,-0.000148,20.119285,1.1021,0.356,4.06753,0.00000
1366.00,4.06599,20.150712,-0.000146,20.119203,1.1021,0.356,4.06599,0.00000
1367.00,4.06506,20.150660,-0.000146,20.119186,1.1021,0.356,4.06506,0.00000
1368.00,4.06506,20.150764,-0.000151,20.119326,1.1022,0.356,4.06506,0.00000
1369.00,4.06475,20.150708,-0.000153,20.119257,1.1022,0.356,4.06475,0.00000
1370.00,4.06479,20.150797,-0.000153,20.119272,1.1022,0.356,4.06479,0.00000
1371.00,4.06533,20.150865,-0.000152,20.119360,1.1023,0.356,4.06533,0.00000
1372.00,4.06499,20.150907,-0.000148,20.119390,1.1023,0.356,4.06499,0.00000
1373.00,4.06520,20.150901,-0.000145,20.119348,1.1024,0.356,4.06520,0.00000
1374.00,4.06507,20.150982,-0.000146,20.119423,1.1024,0.356,4.06507,0.00000
1375.00,4.06550,20.151001,-0.000146,20.119425,1.1024,0.356,4.06550,0.00000
1376.00,4.06601,20.150871,-0.000149,20.119236,1.1025,0.357,4.06601,0.00000
1377.00,4.06674,20.150856,-0.000149,20.119144,1.1026,0.357,4.06674,0.00000
1378.00,4.06739,20.150855,-0.000147,20.119144,1.1026,0.357,4.06739,0.00000
1379.00,4.06770,20.150939,-0.000144,20.119199,1.1027,0.357,4.06770,0.00000
1380.00,4.06717,20.150774,-0.000141,20.119031,1.1028,0.356,4.06717,0.00000
1381.00,4.06674,20.150944,-0.000140,20.119215,1.1028,0.356,4.06674,0.00000
1382.00,4.06700,20.150979,-0.000143,20.119275,1.1029,0.357,4.06700,0.00000
1383.00,4.06634,20.151002,-0.000144,20.119243,1.1029,0.357,4.06634,0.00000
1384.00,4.06719,20.151003,-0.000146,20.119225,1.1030,0.357,4.06719,0.00000
1385.00,4.06770,20.151108,-0.000148,20.119325,1.1030,0.357,4.06770,0.00000
1386.00,4.06808,20.151113,-0.000151,20.119301,1.1031,0.357,4.06808,0.00000
1387.00,4.06803,20.151226,-0.000149,20.119415,1.1031,0.357,4.06803,0.00000
1388.00,4.06781,20.151234,-0.000152,20.119421,1.1031,0.357,4.06781,0.00000
1389.00,4.06697,20.151187,-0.000153,20.119332,1.1031,0.358,4.06697,0.00000
1390.00,4.06629,20.151208,-0.000153,20.119274,1.1032,0.358,4.06629,0.00000
1391.00,4.06552,20.151252,-0.000151,20.119285,1.1032,0.358,4.06552,0.00000
1392.00,4.06522,20.151254,-0.000151,20.119257,1.1033,0.358,4.06522,0.00000
1393.00,4.06512,20.151257,-0.000150,20.119225,1.1034,0.358,4.06512,0.00000
1394.00,4.06524,20.151265,-0.000149,20.119213,1.1034,0.358,4.06524,0.00000
1395.00,4.06607,20.151355,-0.000149,20.119325,1.1035,0.358,4.06607,0.00000
1396.00,4.06732,20.151425,-0.000144,20.119359,1.1036,0.358,4.06732,0.00000
1397.00,4.06839,20.151472,-0.000143,20.119345,1.1037,0.358,4.06839,0.00000
1398.00,4.06973,20.151491,-0.000140,20.119339,1.1038,0.358,4.06973,0.00000
1399.00,4.07044,20.151619,-0.000137,20.119416,1.1039,0.357,4.07044,0.00000
1400.00,4.07054,20.151546,-0.000137,20.119306,1.1040,0.357,4.07054,0.00000
1401.00,4.07053,20.151419,-0.000141,20.119195,1.1040,0.358,4.07053,0.00000
1402.00,4.06944,20.151461,-0.000142,20.119260,1.1041,0.358,4.06944,0.00000
1403.00,4.06904,20.151488,-0.000145,20.119323,1.1042,0.358,4.06904,0.00000
1404.00,4.06899,20.151466,-0.000148,20.119314,1.1043,0.358,4.06899,0.00000
1405.00,4.06893,20.151618,-0.000148,20.119484,1.1044,0.358,4.06893,0.00000
1406.00,4.06813,20.151698,-0.000147,20.119488,1.1045,0.358,4.06813,0.00000
1407.00,4.06965,20.151668,-0.000148,20.119404,1.1045,0.358,4.06965,0.00000
1408.00,4.06948,20.151680,-0.000148,20.119364,1.1046,0.358,4.06948,0.00000
1409.00,4.06883,20.151664,-0.000144,20.119293,1.1047,0.358,4.06883,0.00000
1410.00,4.06754,20.151608,-0.000143,20.119170,1.1048,0.358,4.06754,0.00000
1411.00,4.06775,20.151689,-0.000140,20.119265,1.1048,0.358,4.06775,0.00000
1412.00,4.06629,20.151679,-0.000136,20.119245,1.1049,0.358,4.06629,0.00000
1413.00,4.06624,20.151778,-0.000133,20.119294,1.1049,0.358,4.06624,0.00000
1414.00,4.06716,20.151917,-0.000137,20.119411,1.1049,0.358,4.06716,0.00000
1415.00,4.06810,20.151991,-0.000138,20.119485,1.1049,0.358,4.06810,0.00000
1416.00,4.06847,20.151951,-0.000142,20.119407,1.1049,0.358,4.06847,0.00000
1417.00,4.06807,20.151956,-0.000146,20.119362,1.1049,0.359,4.06807,0.00000
1418.00,4.06789,20.151843,-0.000147,20.119255,1.1049,0.359,4.06789,0.00000
1419.00,4.06740,20.151805,-0.000143,20.119258,1.1050,0.359,4.06740,0.00000
1420.00,4.06699,20.151725,-0.000142,20.119149,1.1050,0.359,4.06699,0.00000
1421.00,4.06693,20.151809,-0.000143,20.119206,1.1050,0.359,4.06693,0.00000
1422.00,4.06813,20.151881,-0.000146,20.119266,1.1050,0.359,4.06813,0.00000
1423.00,4.06862,20.152103,-0.000148,20.119445,1.1051,0.359,4.06862,0.00000
1424.00,4.06865,20.152107,-0.000149,20.119446,1.1051,0.359,4.06865,0.00000
1425.00,4.06904,20.152127,-0.000151,20.119454,1.1052,0.359,4.06904,0.00000
1426.00,4.06909,20.152099,-0.000151,20.119395,1.1052,0.360,4.06909,0.00000
1427.00,4.06832,20.152049,-0.000146,20.119385,1.1053,0.359,4.06832,0.00000
1428.00,4.06819,20.151981,-0.000147,20.119353,1.1053,0.360,4.06819,0.00000
1429.00,4.06853,20.152026,-0.000148,20.119353,1.1053,0.360,4.06853,0.00000
1430.00,4.06850,20.152057,-0.000147,20.119388,1.1054,0.360,4.06850,0.00000
1431.00,4.06855,20.152083,-0.000145,20.119431,1.1054,0.360,4.06855,0.00000
1432.00,4.06916,20.152103,-0.000143,20.119414,1.1055,0.360,4.06916,0.00000
1433.00,4.06913,20.152075,-0.000142,20.119356,1.1055,0.360,4.06913,0.00000
1434.00,4.06918,20.152111,-0.000143,20.119373,1.1056,0.360,4.06918,0.00000
1435.00,4.06966,20.152242,-0.000143,20.119504,1.1056,0.360,4.06966,0.00000
1436.00,4.06923,20.152284,-0.000141,20.119567,1.1056,0.360,4.06923,0.00000
1437.00,4.06804,20.152262,-0.000144,20.119530,1.1056,0.360,4.06804,0.00000
1438.00,4.06813,20.152290,-0.000141,20.119560,1.1057,0.360,4.06813,0.00000
1439.00,4.06757,20.152284,-0.000140,20.119479,1.1057,0.360,4.06757,0.00000
1440.00,4.06788,20.152295,-0.000140,20.119404,1.1057,0.360,4.06788,0.00000
1441.00,4.06890,20.152210,-0.000141,20.119265,1.1057,0.360,4.06890,0.00000
@9,2.5000,5.0, 1440.107 
1442.00,4.07010,20.152264,-0.000139,20.119263,1.1058,0.360,4.07010,0.00000
1443.00,4.06891,20.152241,-0.000135,20.119167,1.1058,0.360,4.06891,0.00000
1444.00,4.06478,20.152296,-0.000133,20.119219,1.1059,0.360,4.06478,0.00000
1445.00,4.05600,20.152142,-0.000134,20.119051,1.1059,0.360,4.05600,0.00000
1446.00,4.04089,20.152193,-0.000137,20.119083,1.1059,0.360,4.04089,0.00000
1447.00,4.02149,20.152164,-0.000144,20.119052,1.1059,0.360,4.02149,0.00000
1448.00,3.99996,20.152201,-0.000153,20.119078,1.1059,0.361,3.99996,0.00000
1449.00,3.98243,20.152177,-0.000155,20.119052,1.1059,0.361,3.98243,0.00000
1450.00,3.97019,20.152282,-0.000155,20.119144,1.1059,0.361,3.97019,0.00000
1451.00,3.96694,20.152374,-0.000156,20.119160,1.1059,0.361,3.96694,0.00000
1452.00,3.97118,20.152456,-0.000155,20.119190,1.1059,0.361,3.97118,0.00000
1453.00,3.98108,20.152439,-0.000153,20.119144,1.1059,0.361,3.98108,0.00000
1454.00,3.99126,20.152481,-0.000151,20.119143,1.1059,0.361,3.99126,0.00000
1455.00,4.00160,20.152530,-0.000153,20.119199,1.1059,0.361,4.00160,0.00000
1456.00,4.01025,20.152415,-0.000150,20.119188,1.1059,0.361,4.01025,0.00000
1457.00,4.01741,20.152440,-0.000148,20.119266,1.1058,0.361,4.01741,0.00000
1458.00,4.02420,20.152564,-0.000145,20.119406,1.1058,0.361,4.02420,0.00000
1459.00,4.02921,20.152578,-0.000145,20.119411,1.1058,0.361,4.02921,0.00000
1460.00,4.03352,20.152423,-0.000141,20.119285,1.1058,0.361,4.03352,0.00000
1461.00,4.03718,20.152538,-0.000139,20.119270,1.1058,0.361,4.03718,0.00000
1462.00,4.03991,20.152600,-0.000137,20.119222,1.1058,0.361,4.03991,0.00000
1463.00,4.04110,20.152587,-0.000137,20.119150,1.1057,0.361,4.04110,0.00000
1464.00,4.04383,20.152630,-0.000135,20.119171,1.1057,0.361,4.04383,0.00000
1465.00,4.04593,20.152816,-0.000136,20.119270,1.1057,0.361,4.04593,0.00000
1466.00,4.04759,20.152814,-0.000141,20.119275,1.1057,0.361,4.04759,0.00000
1467.00,4.04846,20.152745,-0.000145,20.119240,1.1058,0.361,4.04846,0.00000
1468.00,4.05035,20.152709,-0.000149,20.119212,1.1058,0.362,4.05035,0.00000
1469.00,4.05217,20.152671,-0.000152,20.119145,1.1058,0.362,4.05217,0.00000
1470.00,4.05305,20.152652,-0.000152,20.119102,1.1058,0.362,4.05305,0.00000
1471.00,4.05422,20.152661,-0.000148,20.119124,1.1058,0.362,4.05422,0.00000
1472.00,4.05660,20.152782,-0.000142,20.119257,1.1058,0.362,4.05660,0.00000
1473.00,4.05721,20.152857,-0.000137,20.119292,1.1058,0.361,4.05721,0.00000
1474.00,4.05734,20.152895,-0.000134,20.119339,1.1059,0.361,4.05734,0.00000
1475.00,4.05900,20.152949,-0.000134,20.119370,1.1059,0.361,4.05900,0.00000
1476.00,4.05983,20.153047,-0.000135,20.119394,1.1059,0.361,4.05983,0.00000
1477.00,4.05959,20.153071,-0.000136,20.119344,1.1060,0.361,4.05959,0.00000
1478.00,4.05987,20.153125,-0.000140,20.119373,1.1060,0.362,4.05987,0.00000
1479.00,4.05981,20.153068,-0.000145,20.119295,1.1060,0.362,4.05981,0.00000
1480.00,4.05981,20.153125,-0.000146,20.119317,1.1061,0.362,4.05981,0.00000
1481.00,4.06051,20.153184,-0.000145,20.119359,1.1061,0.362,4.06051,0.00000
1482.00,4.06144,20.153148,-0.000147,20.119351,1.1062,0.362,4.06144,0.00000
1483.00,4.06169,20.153091,-0.000147,20.119271,1.1062,0.362,4.06169,0.00000
1484.00,4.06245,20.153239,-0.000146,20.119386,1.1062,0.362,4.06245,0.00000
1485.00,4.06229,20.153245,-0.000148,20.119365,1.1062,0.362,4.06229,0.00000
1486.00,4.06258,20.153202,-0.000151,20.119270,1.1062,0.363,4.06258,0.00000
1487.00,4.06300,20.153191,-0.000151,20.119180,1.1062,0.363,4.06300,0.00000
1488.00,4.06425,20.153267,-0.000151,20.119209,1.1061,0.363,4.06425,0.00000
1489.00,4.06428,20.153255,-0.000152,20.119184,1.1061,0.363,4.06428,0.00000
1490.00,4.06553,20.153291,-0.000150,20.119191,1.1061,0.363,4.06553,0.00000
1491.00,4.06575,20.153322,-0.000149,20.119195,1.1061,0.363,4.06575,0.00000
1492.00,4.06594,20.153314,-0.000150,20.119182,1.1061,0.363,4.06594,0.00000
1493.00,4.06602,20.153260,-0.000151,20.119092,1.1062,0.363,4.06602,0.00000
1494.00,4.06707,20.153249,-0.000150,20.119030,1.1062,0.363,4.06707,0.00000
1495.00,4.06694,20.153319,-0.000151,20.119110,1.1063,0.363,4.06694,0.00000
1496.00,4.06704,20.153365,-0.000153,20.119207,1.1064,0.364,4.06704,0.00000
1497.00,4.06699,20.153488,-0.000153,20.119322,1.1065,0.364,4.06699,0.00000
1498.00,4.06640,20.153636,-0.000151,20.119527,1.1066,0.364,4.06640,0.00000
1499.00,4.06614,20.153681,-0.000150,20.119553,1.1066,0.364,4.06614,0.00000
1500.00,4.06577,20.153647,-0.000148,20.119467,1.1067,0.364,4.06577,0.00000
1501.00,4.06599,20.153620,-0.000147,20.119390,1.1068,0.363,4.06599,0.00000
1502.00,4.06711,20.153590,-0.000146,20.119335,1.1069,0.364,4.06711,0.00000
1503.00,4.06790,20.153506,-0.000145,20.119221,1.1070,0.364,4.06790,0.00000
1504.00,4.06805,20.153487,-0.000146,20.119184,1.1070,0.364,4.06805,0.00000
1505.00,4.06815,20.153382,-0.000145,20.119082,1.1071,0.364,4.06815,0.00000
1506.00,4.06813,20.153409,-0.000147,20.119103,1.1072,0.364,4.06813,0.00000
1507.00,4.06664,20.153419,-0.000148,20.119101,1.1073,0.364,4.06664,0.00000
1508.00,4.06658,20.153542,-0.000148,20.119183,1.1074,0.364,4.06658,0.00000
1509.00,4.06656,20.153572,-0.000149,20.119212,1.1076,0.364,4.06656,0.00000
1510.00,4.06637,20.153728,-0.000153,20.119329,1.1077,0.364,4.06637,0.00000
1511.00,4.06623,20.153803,-0.000147,20.119379,1.1078,0.364,4.06623,0.00000
1512.00,4.06744,20.153939,-0.000143,20.119492,1.1079,0.364,4.06744,0.00000
1513.00,4.06851,20.153944,-0.000146,20.119467,1.1080,0.364,4.06851,0.00000
1514.00,4.06902,20.154057,-0.000145,20.119540,1.1081,0.364,4.06902,0.00000
1515.00,4.06945,20.154006,-0.000142,20.119492,1.1082,0.364,4.06945,0.00000
1516.00,4.06921,20.154041,-0.000143,20.119480,1.1083,0.365,4.06921,0.00000
1517.00,4.06741,20.154026,-0.000140,20.119409,1.1084,0.365,4.06741,0.00000
1518.00,4.06535,20.154111,-0.000133,20.119455,1.1085,0.364,4.06535,0.00000
1519.00,4.06489,20.154140,-0.000129,20.119451,1.1086,0.364,4.06489,0.00000
1520.00,4.06565,20.154192,-0.000130,20.119478,1.1087,0.364,4.06565,0.00000
1521.00,4.06644,20.154187,-0.000132,20.119479,1.1088,0.364,4.06644,0.00000
1522.00,4.06708,20.154170,-0.000136,20.119447,1.1089,0.364,4.06708,0.00000
1523.00,4.06860,20.154146,-0.000136,20.119444,1.1090,0.364,4.06860,0.00000
1524.00,4.06886,20.154123,-0.000138,20.119424,1.1091,0.365,4.06886,0.00000
1525.00,4.06796,20.154156,-0.000135,20.119442,1.1092,0.364,4.06796,0.00000
1526.00,4.06750,20.154135,-0.000136,20.119385,1.1092,0.364,4.06750,0.00000
1527.00,4.06780,20.154138,-0.000137,20.119373,1.1093,0.365,4.06780,0.00000
1528.00,4.06765,20.154107,-0.000140,20.119287,1.1094,0.365,4.06765,0.00000
1529.00,4.06794,20.154114,-0.000141,20.119286,1.1094,0.365,4.06794,0.00000
1530.00,4.06863,20.154165,-0.000139,20.119257,1.1095,0.365,4.06863,0.00000
1531.00,4.06839,20.154204,-0.000139,20.119263,1.1095,0.365,4.06839,0.00000
1532.00,4.06905,20.154297,-0.000140,20.119301,1.1096,0.365,4.06905,0.00000
1533.00,4.06860,20.154261,-0.000140,20.119237,1.1096,0.365,4.06860,0.00000
1534.00,4.06839,20.154307,-0.000142,20.119212,1.1096,0.365,4.06839,0.00000
1535.00,4.06915,20.154277,-0.000144,20.119187,1.1096,0.365,4.06915,0.00000
1536.00,4.07008,20.154297,-0.000147,20.119187,1.1097,0.365,4.07008,0.00000
1537.00,4.07057,20.154294,-0.000148,20.119175,1.1097,0.365,4.07057,0.00000
1538.00,4.07104,20.154430,-0.000149,20.119279,1.1098,0.366,4.07104,0.00000
1539.00,4.07109,20.154401,-0.000151,20.119276,1.1098,0.366,4.07109,0.00000
1540.00,4.07013,20.154483,-0.000151,20.119355,1.1098,0.366,4.07013,0.00000
1541.00,4.06949,20.154513,-0.000149,20.119398,1.1099,0.366,4.06949,0.00000
1542.00,4.06944,20.154541,-0.000148,20.119398,1.1099,0.366,4.06944,0.00000
1543.00,4.06966,20.154537,-0.000147,20.119391,1.1100,0.366,4.06966,0.00000
1544.00,4.06994,20.154535,-0.000146,20.119363,1.1101,0.366,4.06994,0.00000
1545.00,4.07042,20.154542,-0.000147,20.119346,1.1101,0.366,4.07042,0.00000
1546.00,4.07119,20.154482,-0.000146,20.119276,1.1102,0.366,4.07119,0.00000
1547.00,4.07072,20.154432,-0.000146,20.119230,1.1102,0.366,4.07072,0.00000
1548.00,4.07010,20.154374,-0.000149,20.119141,1.1102,0.366,4.07010,0.00000
1549.00,4.06966,20.154421,-0.000149,20.119144,1.1102,0.366,4.06966,0.00000
1550.00,4.06838,20.154365,-0.000151,20.119053,1.1103,0.367,4.06838,0.00000
1551.00,4.06732,20.154441,-0.000151,20.119072,1.1103,0.367,4.06732,0.00000
1552.00,4.06768,20.154454,-0.000152,20.119085,1.1104,0.367,4.06768,0.00000
1553.00,4.06807,20.154502,-0.000151,20.119129,1.1104,0.367,4.06807,0.00000
1554.00,4.06872,20.154505,-0.000151,20.119163,1.1105,0.367,4.06872,0.00000
1555.00,4.07014,20.154541,-0.000148,20.119210,1.1105,0.367,4.07014,0.00000
1556.00,4.07099,20.154559,-0.000146,20.119243,1.1106,0.367,4.07099,0.00000
1557.00,4.07053,20.154585,-0.000144,20.119280,1.1107,0.367,4.07053,0.00000
1558.00,4.07054,20.154650,-0.000142,20.119379,1.1107,0.367,4.07054,0.00000
1559.00,4.06973,20.154711,-0.000141,20.119380,1.1108,0.367,4.06973,0.00000
1560.00,4.06934,20.154842,-0.000142,20.119483,1.1108,0.367,4.06934,0.00000
1561.00,4.07013,20.154821,-0.000144,20.119428,1.1108,0.367,4.07013,0.00000
1562.00,4.07108,20.154846,-0.000146,20.119364,1.1108,0.367,4.07108,0.00000
1563.00,4.07142,20.154782,-0.000149,20.119236,1.1108,0.367,4.07142,0.00000
1564.00,4.07142,20.154751,-0.000149,20.119207,1.1108,0.367,4.07142,0.00000
1565.00,4.07101,20.154645,-0.000152,20.119132,1.1108,0.368,4.07101,0.00000
1566.00,4.06993,20.154784,-0.000150,20.119255,1.1108,0.368,4.06993,0.00000
1567.00,4.06963,20.154826,-0.000148,20.119300,1.1108,0.368,4.06963,0.00000
1568.00,4.06990,20.154891,-0.000148,20.119367,1.1108,0.368,4.06990,0.00000
1569.00,4.07101,20.154911,-0.000148,20.119389,1.1108,0.368,4.07101,0.00000
1570.00,4.07121,20.154997,-0.000148,20.119410,1.1108,0.368,4.07121,0.00000
1571.00,4.07141,20.154983,-0.000149,20.119368,1.1108,0.368,4.07141,0.00000
1572.00,4.07090,20.155016,-0.000150,20.119391,1.1108,0.368,4.07090,0.00000
1573.00,4.07031,20.155049,-0.000150,20.119358,1.1107,0.368,4.07031,0.00000
1574.00,4.06946,20.155049,-0.000150,20.119311,1.1107,0.368,4.06946,0.00000
1575.00,4.06994,20.155079,-0.000149,20.119365,1.1107,0.368,4.06994,0.00000
1576.00,4.06994,20.155085,-0.000149,20.119351,1.1106,0.368,4.06994,0.00000
1577.00,4.07054,20.155064,-0.000150,20.119341,1.1105,0.369,4.07054,0.00000
1578.00,4.07084,20.155053,-0.000151,20.119341,1.1105,0.369,4.07084,0.00000
1579.00,4.07100,20.155144,-0.000151,20.119394,1.1104,0.369,4.07100,0.00000
1580.00,4.07122,20.155099,-0.000151,20.119252,1.1103,0.369,4.07122,0.00000
1581.00,4.07074,20.155169,-0.000150,20.119298,1.1102,0.369,4.07074,0.00000
1582.00,4.06999,20.155224,-0.000148,20.119279,1.1102,0.369,4.06999,0.00000
1583.00,4.06983,20.155258,-0.000144,20.119256,1.1101,0.369,4.06983,0.00000
1584.00,4.07098,20.155185,-0.000143,20.119183,1.1100,0.369,4.07098,0.00000
1585.00,4.07130,20.155216,-0.000142,20.119235,1.1099,0.368,4.07130,0.00000
1586.00,4.07188,20.155186,-0.000145,20.119190,1.1098,0.369,4.07188,0.00000
1587.00,4.07204,20.155234,-0.000147,20.119229,1.1098,0.369,4.07204,0.00000
1588.00,4.07203,20.155238,-0.000147,20.119258,1.1097,0.369,4.07203,0.00000
1589.00,4.07064,20.155282,-0.000150,20.119256,1.1096,0.369,4.07064,0.00000
1590.00,4.06974,20.155326,-0.000152,20.119234,1.1095,0.369,4.06974,0.00000
1591.00,4.06998,20.155250,-0.000149,20.119153,1.1094,0.369,4.06998,0.00000
1592.00,4.07036,20.155243,-0.000148,20.119118,1.1093,0.369,4.07036,0.00000
1593.00,4.07086,20.155270,-0.000148,20.119111,1.1092,0.369,4.07086,0.00000
1594.00,4.07172,20.155310,-0.000147,20.119177,1.1091,0.369,4.07172,0.00000
1595.00,4.07216,20.155325,-0.000147,20.119207,1.1090,0.369,4.07216,0.00000
1596.00,4.07181,20.155375,-0.000148,20.119206,1.1089,0.369,4.07181,0.00000
1597.00,4.07168,20.155433,-0.000145,20.119288,1.1088,0.369,4.07168,0.00000
1598.00,4.07111,20.155368,-0.000144,20.119265,1.1088,0.369,4.07111,0.00000
1599.00,4.07065,20.155362,-0.000140,20.119232,1.1087,0.369,4.07065,0.00000
1600.00,4.07064,20.155426,-0.000139,20.119254,1.1086,0.369,4.07064,0.00000
1601.00,4.07092,20.155427,-0.000142,20.119241,1.1086,0.369,4.07092,0.00000
1602.00,4.07107,20.155341,-0.000141,20.119134,1.1086,0.369,4.07107,0.00000
1603.00,4.07171,20.155453,-0.000143,20.119174,1.1086,0.369,4.07171,0.00000
1604.00,4.07225,20.155481,-0.000147,20.119174,1.1086,0.370,4.07225,0.00000
1605.00,4.07242,20.155394,-0.000149,20.119095,1.1085,0.370,4.07242,0.00000
1606.00,4.07321,20.155459,-0.000150,20.119124,1.1085,0.370,4.07321,0.00000
1607.00,4.07338,20.155508,-0.000153,20.119085,1.1085,0.370,4.07338,0.00000
1608.00,4.07380,20.155423,-0.000154,20.118931,1.1085,0.370,4.07380,0.00000
1609.00,4.07319,20.155504,-0.000152,20.118914,1.1085,0.370,4.07319,0.00000
1610.00,4.07277,20.155631,-0.000151,20.119022,1.1085,0.370,4.07277,0.00000
1611.00,4.07208,20.155673,-0.000149,20.119058,1.1085,0.370,4.07208,0.00000
1612.00,4.07246,20.155763,-0.000150,20.119125,1.1085,0.370,4.07246,0.00000
1613.00,4.07100,20.155909,-0.000149,20.119280,1.1085,0.370,4.07100,0.00000
1614.00,4.07024,20.155939,-0.000147,20.119312,1.1085,0.370,4.07024,0.00000
1615.00,4.07033,20.155840,-0.000148,20.119175,1.1086,0.371,4.07033,0.00000
1616.00,4.06982,20.155937,-0.000146,20.119216,1.1086,0.370,4.06982,0.00000
1617.00,4.06962,20.155930,-0.000143,20.119219,1.1087,0.370,4.06962,0.00000
1618.00,4.07078,20.155943,-0.000146,20.119153,1.1087,0.371,4.07078,0.00000
1619.00,4.07277,20.155840,-0.000149,20.119041,1.1088,0.371,4.07277,0.00000
1620.00,4.07321,20.155885,-0.000148,20.119062,1.1089,0.371,4.07321,0.00000
1621.00,4.07455,20.155771,-0.000150,20.118974,1.1089,0.371,4.07455,0.00000
@10,2.5000,5.0, 1620.168 
1622.00,4.07546,20.155823,-0.000151,20.118999,1.1089,0.371,4.07546,0.00000
1623.00,4.07559,20.155895,-0.000149,20.119067,1.1090,0.371,4.07559,0.00000
1624.00,4.07367,20.156025,-0.000147,20.119219,1.1090,0.371,4.07367,0.00000
1625.00,4.06843,20.156056,-0.000148,20.119211,1.1091,0.371,4.06843,0.00000
1626.00,4.05795,20.156137,-0.000145,20.119269,1.1091,0.371,4.05795,0.00000
1627.00,4.04376,20.156112,-0.000145,20.119228,1.1092,0.371,4.04376,0.00000
1628.00,4.02654,20.156051,-0.000147,20.119188,1.1093,0.371,4.02654,0.00000
1629.00,4.01015,20.156040,-0.000152,20.119137,1.1093,0.371,4.01015,0.00000
1630.00,3.99920,20.156083,-0.000151,20.119192,1.1094,0.371,3.99920,0.00000
1631.00,3.99433,20.156051,-0.000152,20.119166,1.1095,0.372,3.99433,0.00000
1632.00,3.99532,20.156039,-0.000152,20.119170,1.1095,0.372,3.99532,0.00000
1633.00,4.00208,20.156092,-0.000152,20.119178,1.1096,0.372,4.00208,0.00000
1634.00,4.01110,20.156073,-0.000150,20.119099,1.1096,0.372,4.01110,0.00000
1635.00,4.02049,20.156018,-0.000150,20.119029,1.1097,0.372,4.02049,0.00000
1636.00,4.02921,20.156035,-0.000150,20.118961,1.1097,0.372,4.02921,0.00000
1637.00,4.03630,20.156088,-0.000149,20.118953,1.1097,0.372,4.03630,0.00000
1638.00,4.04152,20.156061,-0.000148,20.118903,1.1097,0.372,4.04152,0.00000
1639.00,4.04549,20.156066,-0.000147,20.118950,1.1098,0.372,4.04549,0.00000
1640.00,4.04849,20.156159,-0.000147,20.119065,1.1098,0.372,4.04849,0.00000
1641.00,4.05127,20.156194,-0.000148,20.119121,1.1099,0.372,4.05127,0.00000
1642.00,4.05312,20.156234,-0.000147,20.119150,1.1099,0.372,4.05312,0.00000
1643.00,4.05503,20.156350,-0.000147,20.119227,1.1100,0.372,4.05503,0.00000
1644.00,4.05715,20.156485,-0.000150,20.119236,1.1100,0.372,4.05715,0.00000
1645.00,4.05802,20.156531,-0.000149,20.119223,1.1100,0.372,4.05802,0.00000
1646.00,4.05888,20.156502,-0.000149,20.119169,1.1100,0.372,4.05888,0.00000
1647.00,4.05994,20.156465,-0.000147,20.119132,1.1100,0.372,4.05994,0.00000
1648.00,4.06026,20.156423,-0.000144,20.119090,1.1100,0.372,4.06026,0.00000
1649.00,4.05985,20.156362,-0.000141,20.119022,1.1100,0.372,4.05985,0.00000
1650.00,4.06052,20.156422,-0.000143,20.119036,1.1100,0.372,4.06052,0.00000
1651.00,4.06115,20.156527,-0.000144,20.119121,1.1100,0.372,4.06115,0.00000
1652.00,4.06207,20.156586,-0.000148,20.119133,1.1100,0.373,4.06207,0.00000
1653.00,4.06325,20.156613,-0.000153,20.119162,1.1100,0.373,4.06325,0.00000
1654.00,4.06441,20.156726,-0.000153,20.119318,1.1101,0.373,4.06441,0.00000
1655.00,4.06489,20.156686,-0.000153,20.119251,1.1101,0.373,4.06489,0.00000
1656.00,4.06486,20.156758,-0.000152,20.119272,1.1101,0.373,4.06486,0.00000
1657.00,4.06520,20.156797,-0.000151,20.119285,1.1101,0.373,4.06520,0.00000
1658.00,4.06549,20.156835,-0.000149,20.119300,1.1101,0.373,4.06549,0.00000
1659.00,4.06464,20.156840,-0.000151,20.119276,1.1101,0.373,4.06464,0.00000
1660.00,4.06448,20.156899,-0.000149,20.119306,1.1101,0.373,4.06448,0.00000
1661.00,4.06486,20.156814,-0.000146,20.119200,1.1101,0.373,4.06486,0.00000
1662.00,4.06446,20.156836,-0.000146,20.119217,1.1101,0.373,4.06446,0.00000
1663.00,4.06403,20.156821,-0.000146,20.119172,1.1101,0.373,4.06403,0.00000
1664.00,4.06566,20.156794,-0.000144,20.119145,1.1100,0.373,4.06566,0.00000
1665.00,4.06622,20.156758,-0.000145,20.119125,1.1100,0.373,4.06622,0.00000
1666.00,4.06700,20.156908,-0.000148,20.119245,1.1100,0.374,4.06700,0.00000
1667.00,4.06767,20.156987,-0.000150,20.119219,1.1101,0.374,4.06767,0.00000
1668.00,4.06845,20.157053,-0.000148,20.119253,1.1101,0.374,4.06845,0.00000
1669.00,4.06826,20.157111,-0.000147,20.119224,1.1101,0.374,4.06826,0.00000
1670.00,4.06862,20.157144,-0.000147,20.119162,1.1101,0.374,4.06862,0.00000
1671.00,4.06847,20.157121,-0.000144,20.119086,1.1101,0.374,4.06847,0.00000
1672.00,4.06826,20.157088,-0.000144,20.119109,1.1100,0.374,4.06826,0.00000
1673.00,4.06758,20.157099,-0.000147,20.119114,1.1100,0.374,4.06758,0.00000
1674.00,4.06730,20.157145,-0.000147,20.119178,1.1100,0.374,4.06730,0.00000
1675.00,4.06780,20.157212,-0.000146,20.119267,1.1100,0.374,4.06780,0.00000
1676.00,4.06814,20.157231,-0.000148,20.119305,1.1100,0.374,4.06814,0.00000
1677.00,4.06812,20.157259,-0.000147,20.119238,1.1100,0.374,4.06812,0.00000
1678.00,4.06843,20.157259,-0.000143,20.119194,1.1100,0.374,4.06843,0.00000
1679.00,4.06938,20.157302,-0.000144,20.119191,1.1100,0.374,4.06938,0.00000
1680.00,4.06949,20.157312,-0.000148,20.119168,1.1100,0.374,4.06949,0.00000
1681.00,4.06962,20.157245,-0.000149,20.119055,1.1099,0.374,4.06962,0.00000
1682.00,4.07009,20.157278,-0.000149,20.119099,1.1099,0.374,4.07009,0.00000
1683.00,4.07062,20.157330,-0.000152,20.119120,1.1099,0.374,4.07062,0.00000
1684.00,4.07095,20.157318,-0.000152,20.119070,1.1099,0.375,4.07095,0.00000
1685.00,4.07087,20.157311,-0.000149,20.119067,1.1098,0.374,4.07087,0.00000
1686.00,4.06973,20.157396,-0.000149,20.119163,1.1098,0.375,4.06973,0.00000
1687.00,4.07017,20.157392,-0.000149,20.119203,1.1098,0.375,4.07017,0.00000
1688.00,4.07152,20.157425,-0.000151,20.119253,1.1098,0.375,4.07152,0.00000
1689.00,4.07191,20.157459,-0.000153,20.119322,1.1097,0.375,4.07191,0.00000
1690.00,4.07230,20.157546,-0.000154,20.119367,1.1097,0.375,4.07230,0.00000
1691.00,4.07346,20.157542,-0.000152,20.119326,1.1097,0.375,4.07346,0.00000
1692.00,4.07316,20.157585,-0.000154,20.119299,1.1097,0.375,4.07316,0.00000
1693.00,4.07178,20.157574,-0.000155,20.119191,1.1097,0.375,4.07178,0.00000
1694.00,4.07030,20.157550,-0.000152,20.119102,1.1097,0.375,4.07030,0.00000
1695.00,4.06969,20.157575,-0.000150,20.119090,1.1096,0.375,4.06969,0.00000
1696.00,4.06966,20.157670,-0.000150,20.119136,1.1095,0.375,4.06966,0.00000
1697.00,4.06930,20.157713,-0.000151,20.119122,1.1095,0.375,4.06930,0.00000
1698.00,4.07004,20.157820,-0.000149,20.119201,1.1094,0.375,4.07004,0.00000
1699.00,4.07073,20.157892,-0.000153,20.119237,1.1094,0.376,4.07073,0.00000
1700.00,4.07183,20.157852,-0.000153,20.119138,1.1093,0.376,4.07183,0.00000
1701.00,4.07179,20.157818,-0.000154,20.119098,1.1092,0.376,4.07179,0.00000
1702.00,4.07181,20.157770,-0.000149,20.119044,1.1092,0.376,4.07181,0.00000
1703.00,4.07041,20.157688,-0.000149,20.119017,1.1091,0.376,4.07041,0.00000
1704.00,4.06996,20.157658,-0.000145,20.119017,1.1090,0.376,4.06996,0.00000
1705.00,4.06908,20.157721,-0.000148,20.119110,1.1089,0.376,4.06908,0.00000
1706.00,4.06937,20.157751,-0.000149,20.119116,1.1089,0.376,4.06937,0.00000
1707.00,4.06926,20.157810,-0.000146,20.119159,1.1088,0.376,4.06926,0.00000
1708.00,4.06983,20.157828,-0.000144,20.119161,1.1087,0.376,4.06983,0.00000
1709.00,4.07112,20.157853,-0.000144,20.119145,1.1086,0.376,4.07112,0.00000
1710.00,4.07188,20.157857,-0.000142,20.119135,1.1085,0.376,4.07188,0.00000
1711.00,4.07126,20.157894,-0.000141,20.119159,1.1085,0.376,4.07126,0.00000
1712.00,4.07183,20.157875,-0.000144,20.119151,1.1084,0.376,4.07183,0.00000
1713.00,4.07198,20.157911,-0.000145,20.119142,1.1083,0.376,4.07198,0.00000
1714.00,4.07191,20.157982,-0.000144,20.119161,1.1082,0.376,4.07191,0.00000
1715.00,4.07193,20.158004,-0.000143,20.119147,1.1081,0.376,4.07193,0.00000
1716.00,4.07196,20.158016,-0.000142,20.119158,1.1081,0.376,4.07196,0.00000
1717.00,4.07095,20.158004,-0.000142,20.119126,1.1080,0.376,4.07095,0.00000
1718.00,4.07100,20.158043,-0.000144,20.119154,1.1079,0.376,4.07100,0.00000
1719.00,4.07046,20.157957,-0.000148,20.119104,1.1078,0.376,4.07046,0.00000
1720.00,4.07037,20.157958,-0.000149,20.119110,1.1077,0.376,4.07037,0.00000
1721.00,4.07084,20.157989,-0.000148,20.119106,1.1077,0.376,4.07084,0.00000
1722.00,4.07187,20.158091,-0.000152,20.119163,1.1077,0.377,4.07187,0.00000
1723.00,4.07300,20.158072,-0.000152,20.119127,1.1077,0.377,4.07300,0.00000
1724.00,4.07377,20.158100,-0.000151,20.119181,1.1076,0.377,4.07377,0.00000
1725.00,4.07381,20.158086,-0.000149,20.119193,1.1076,0.377,4.07381,0.00000
1726.00,4.07426,20.158074,-0.000152,20.119155,1.1076,0.377,4.07426,0.00000
1727.00,4.07464,20.158060,-0.000151,20.119141,1.1076,0.377,4.07464,0.00000
1728.00,4.07454,20.158127,-0.000150,20.119124,1.1076,0.377,4.07454,0.00000
1729.00,4.07435,20.158258,-0.000151,20.119098,1.1076,0.377,4.07435,0.00000
1730.00,4.07442,20.158344,-0.000153,20.119092,1.1077,0.377,4.07442,0.00000
1731.00,4.07444,20.158355,-0.000152,20.119129,1.1077,0.377,4.07444,0.00000
1732.00,4.07508,20.158402,-0.000155,20.119163,1.1077,0.377,4.07508,0.00000
1733.00,4.07444,20.158442,-0.000157,20.119203,1.1078,0.377,4.07444,0.00000
1734.00,4.07413,20.158450,-0.000159,20.119259,1.1078,0.378,4.07413,0.00000
1735.00,4.07343,20.158480,-0.000161,20.119255,1.1078,0.378,4.07343,0.00000
1736.00,4.07341,20.158582,-0.000163,20.119272,1.1078,0.378,4.07341,0.00000
1737.00,4.07320,20.158591,-0.000160,20.119202,1.1079,0.378,4.07320,0.00000
1738.00,4.07385,20.158581,-0.000159,20.119184,1.1079,0.378,4.07385,0.00000
1739.00,4.07434,20.158629,-0.000158,20.119214,1.1079,0.378,4.07434,0.00000
1740.00,4.07430,20.158664,-0.000156,20.119272,1.1079,0.378,4.07430,0.00000
1741.00,4.07343,20.158540,-0.000152,20.119170,1.1079,0.378,4.07343,0.00000
1742.00,4.07243,20.158559,-0.000151,20.119171,1.1079,0.378,4.07243,0.00000
1743.00,4.07197,20.158626,-0.000148,20.119239,1.1080,0.378,4.07197,0.00000
1744.00,4.07153,20.158582,-0.000149,20.119170,1.1080,0.378,4.07153,0.00000
1745.00,4.07198,20.158583,-0.000150,20.119113,1.1080,0.378,4.07198,0.00000
1746.00,4.07217,20.158704,-0.000149,20.119156,1.1080,0.378,4.07217,0.00000
1747.00,4.07202,20.158744,-0.000148,20.119197,1.1081,0.378,4.07202,0.00000
1748.00,4.07235,20.158748,-0.000151,20.119119,1.1081,0.378,4.07235,0.00000
1749.00,4.07195,20.158767,-0.000149,20.119070,1.1082,0.378,4.07195,0.00000
1750.00,4.07165,20.158841,-0.000144,20.119137,1.1082,0.378,4.07165,0.00000
1751.00,4.07291,20.158860,-0.000145,20.119213,1.1082,0.378,4.07291,0.00000
1752.00,4.07395,20.158880,-0.000145,20.119219,1.1083,0.378,4.07395,0.00000
1753.00,4.07380,20.158886,-0.000144,20.119280,1.1083,0.378,4.07380,0.00000
1754.00,4.07366,20.158922,-0.000144,20.119337,1.1083,0.378,4.07366,0.00000
1755.00,4.07389,20.158893,-0.000149,20.119284,1.1083,0.378,4.07389,0.00000
1756.00,4.07360,20.158916,-0.000152,20.119293,1.1083,0.379,4.07360,0.00000
1757.00,4.07330,20.158907,-0.000152,20.119253,1.1083,0.379,4.07330,0.00000
1758.00,4.07315,20.158923,-0.000150,20.119227,1.1084,0.379,4.07315,0.00000
1759.00,4.07331,20.158892,-0.000147,20.119181,1.1084,0.379,4.07331,0.00000
1760.00,4.07297,20.158886,-0.000145,20.119183,1.1084,0.379,4.07297,0.00000
1761.00,4.07173,20.158849,-0.000141,20.119098,1.1084,0.379,4.07173,0.00000
1762.00,4.07230,20.158873,-0.000142,20.119106,1.1084,0.378,4.07230,0.00000
1763.00,4.07237,20.158827,-0.000146,20.119064,1.1083,0.379,4.07237,0.00000
1764.00,4.07311,20.158813,-0.000149,20.119058,1.1083,0.379,4.07311,0.00000
1765.00,4.07338,20.158813,-0.000151,20.119041,1.1083,0.379,4.07338,0.00000
1766.00,4.07438,20.158923,-0.000156,20.119081,1.1083,0.379,4.07438,0.00000
1767.00,4.07381,20.158957,-0.000158,20.119104,1.1083,0.379,4.07381,0.00000
1768.00,4.07316,20.159077,-0.000156,20.119184,1.1082,0.380,4.07316,0.00000
1769.00,4.07210,20.159091,-0.000154,20.119138,1.1082,0.380,4.07210,0.00000
1770.00,4.07166,20.159147,-0.000154,20.119139,1.1082,0.380,4.07166,0.00000
1771.00,4.07089,20.159193,-0.000150,20.119189,1.1082,0.380,4.07089,0.00000
1772.00,4.07111,20.159158,-0.000149,20.119176,1.1082,0.379,4.07111,0.00000
1773.00,4.07211,20.159051,-0.000148,20.119055,1.1082,0.380,4.07211,0.00000
1774.00,4.07255,20.159112,-0.000147,20.119112,1.1081,0.380,4.07255,0.00000
1775.00,4.07316,20.159083,-0.000144,20.119085,1.1081,0.379,4.07316,0.00000
1776.00,4.07442,20.158970,-0.000144,20.118992,1.1081,0.379,4.07442,0.00000
1777.00,4.07380,20.159052,-0.000142,20.118994,1.1081,0.379,4.07380,0.00000
1778.00,4.07405,20.159116,-0.000142,20.119039,1.1081,0.379,4.07405,0.00000
1779.00,4.07433,20.159118,-0.000146,20.118951,1.1080,0.380,4.07433,0.00000
1780.00,4.07332,20.159134,-0.000146,20.118972,1.1080,0.380,4.07332,0.00000
1781.00,4.07203,20.159185,-0.000148,20.118982,1.1079,0.380,4.07203,0.00000
1782.00,4.07283,20.159225,-0.000151,20.118932,1.1079,0.380,4.07283,0.00000
1783.00,4.07212,20.159298,-0.000155,20.118923,1.1079,0.380,4.07212,0.00000
1784.00,4.07176,20.159351,-0.000157,20.119011,1.1079,0.380,4.07176,0.00000
1785.00,4.07236,20.159381,-0.000160,20.118964,1.1078,0.381,4.07236,0.00000
1786.00,4.07244,20.159452,-0.000161,20.118986,1.1078,0.381,4.07244,0.00000
1787.00,4.07119,20.159445,-0.000156,20.119035,1.1078,0.381,4.07119,0.00000
1788.00,4.07218,20.159449,-0.000154,20.119034,1.1078,0.381,4.07218,0.00000
1789.00,4.07330,20.159470,-0.000151,20.119015,1.1078,0.381,4.07330,0.00000
1790.00,4.07332,20.159496,-0.000150,20.119022,1.1077,0.381,4.07332,0.00000
1791.00,4.07272,20.159537,-0.000149,20.119060,1.1077,0.381,4.07272,0.00000
1792.00,4.07234,20.159555,-0.000152,20.119066,1.1077,0.381,4.07234,0.00000
1793.00,4.07160,20.159572,-0.000152,20.119084,1.1076,0.381,4.07160,0.00000
1794.00,4.07055,20.159549,-0.000148,20.119062,1.1076,0.381,4.07055,0.00000
1795.00,4.07122,20.159607,-0.000147,20.119136,1.1076,0.381,4.07122,0.00000
1796.00,4.07203,20.159610,-0.000145,20.119077,1.1076,0.381,4.07203,0.00000
1797.00,4.07346,20.159566,-0.000142,20.119024,1.1076,0.381,4.07346,0.00000
1798.00,4.07348,20.159571,-0.000142,20.119005,1.1075,0.381,4.07348,0.00000
1799.00,4.07381,20.159636,-0.000146,20.119042,1.1075,0.381,4.07381,0.00000
1800.00,4.07344,20.159617,-0.000145,20.119006,1.1075,0.381,4.07344,0.00000
1801.00,4.07384,20.159609,-0.000147,20.119025,1.1074,0.381,4.07384,0.00000
@11,2.5000,5.0, 1800.052 
1802.00,4.07418,20.159686,-0.000147,20.119072,1.1074,0.381,4.07418,0.00000
1803.00,4.07408,20.159789,-0.000145,20.119154,1.1074,0.381,4.07408,0.00000
1804.00,4.07173,20.159793,-0.000142,20.119194,1.1073,0.381,4.07173,0.00000
1805.00,4.06689,20.159864,-0.000145,20.119212,1.1073,0.381,4.06689,0.00000
1806.00,4.05779,20.159910,-0.000145,20.119198,1.1073,0.381,4.05779,0.00000
1807.00,4.04472,20.159941,-0.000149,20.119184,1.1072,0.382,4.04472,0.00000
1808.00,4.02913,20.159906,-0.000150,20.119113,1.1072,0.382,4.02913,0.00000
1809.00,4.01617,20.160003,-0.000150,20.119105,1.1072,0.382,4.01617,0.00000
1810.00,4.00700,20.160033,-0.000148,20.119116,1.1071,0.382,4.00700,0.00000
1811.00,4.00479,20.160019,-0.000147,20.119083,1.1071,0.382,4.00479,0.00000
1812.00,4.00832,20.160037,-0.000147,20.119094,1.1070,0.382,4.00832,0.00000
1813.00,4.01672,20.160036,-0.000146,20.119066,1.1070,0.382,4.01672,0.00000
1814.00,4.02633,20.160041,-0.000146,20.119051,1.1069,0.382,4.02633,0.00000
1815.00,4.03631,20.160056,-0.000145,20.119003,1.1069,0.382,4.03631,0.00000
1816.00,4.04420,20.160109,-0.000144,20.119034,1.1068,0.382,4.04420,0.00000
1817.00,4.05001,20.160221,-0.000140,20.119051,1.1068,0.382,4.05001,0.00000
1818.00,4.05479,20.160231,-0.000140,20.119026,1.1067,0.382,4.05479,0.00000
1819.00,4.05825,20.160237,-0.000142,20.119046,1.1067,0.382,4.05825,0.00000
1820.00,4.05991,20.160186,-0.000142,20.119036,1.1066,0.382,4.05991,0.00000
1821.00,4.06078,20.160185,-0.000144,20.119048,1.1066,0.382,4.06078,0.00000
1822.00,4.06149,20.160094,-0.000145,20.118983,1.1065,0.382,4.06149,0.00000
1823.00,4.06212,20.160174,-0.000146,20.119099,1.1065,0.382,4.06212,0.00000
1824.00,4.06292,20.160154,-0.000147,20.119025,1.1065,0.382,4.06292,0.00000
1825.00,4.06354,20.160188,-0.000148,20.119038,1.1065,0.382,4.06354,0.00000
1826.00,4.06402,20.160220,-0.000149,20.119062,1.1064,0.382,4.06402,0.00000
1827.00,4.06473,20.160331,-0.000146,20.119169,1.1064,0.382,4.06473,0.00000
1828.00,4.06497,20.160294,-0.000144,20.119110,1.1063,0.382,4.06497,0.00000
1829.00,4.06495,20.160353,-0.000141,20.119193,1.1063,0.382,4.06495,0.00000
1830.00,4.06575,20.160408,-0.000143,20.119217,1.1063,0.382,4.06575,0.00000
1831.00,4.06603,20.160429,-0.000142,20.119200,1.1062,0.382,4.06603,0.00000
1832.00,4.06555,20.160426,-0.000142,20.119168,1.1062,0.382,4.06555,0.00000
1833.00,4.06602,20.160462,-0.000142,20.119209,1.1062,0.382,4.06602,0.00000
1834.00,4.06659,20.160518,-0.000144,20.119264,1.1062,0.382,4.06659,0.00000
1835.00,4.06680,20.160561,-0.000139,20.119295,1.1062,0.382,4.06680,0.00000
1836.00,4.06713,20.160616,-0.000138,20.119362,1.1061,0.382,4.06713,0.00000
1837.00,4.06869,20.160600,-0.000140,20.119387,1.1061,0.383,4.06869,0.00000
1838.00,4.06937,20.160624,-0.000142,20.119372,1.1061,0.383,4.06937,0.00000
1839.00,4.07015,20.160629,-0.000141,20.119318,1.1060,0.383,4.07015,0.00000
1840.00,4.07007,20.160635,-0.000143,20.119311,1.1060,0.383,4.07007,0.00000
1841.00,4.07103,20.160655,-0.000145,20.119270,1.1059,0.383,4.07103,0.00000
1842.00,4.07153,20.160675,-0.000147,20.119237,1.1059,0.383,4.07153,0.00000
1843.00,4.07106,20.160758,-0.000145,20.119312,1.1058,0.383,4.07106,0.00000
1844.00,4.07117,20.160765,-0.000144,20.119286,1.1057,0.383,4.07117,0.00000
1845.00,4.07104,20.160788,-0.000145,20.119288,1.1056,0.383,4.07104,0.00000
1846.00,4.07112,20.160784,-0.000143,20.119248,1.1055,0.383,4.07112,0.00000
1847.00,4.07056,20.160814,-0.000142,20.119258,1.1054,0.383,4.07056,0.00000
1848.00,4.07085,20.160804,-0.000147,20.119179,1.1053,0.383,4.07085,0.00000
1849.00,4.07020,20.160795,-0.000147,20.119149,1.1052,0.384,4.07020,0.00000
1850.00,4.07096,20.160756,-0.000143,20.119090,1.1051,0.384,4.07096,0.00000
1851.00,4.07062,20.160747,-0.000145,20.119084,1.1050,0.384,4.07062,0.00000
1852.00,4.07092,20.160744,-0.000147,20.119057,1.1049,0.384,4.07092,0.00000
1853.00,4.07055,20.160769,-0.000143,20.119105,1.1048,0.384,4.07055,0.00000
1854.00,4.07054,20.160799,-0.000140,20.119149,1.1047,0.384,4.07054,0.00000
1855.00,4.07031,20.160887,-0.000141,20.119200,1.1046,0.384,4.07031,0.00000
1856.00,4.07000,20.160937,-0.000139,20.119249,1.1046,0.383,4.07000,0.00000
1857.00,4.06947,20.160969,-0.000135,20.119305,1.1045,0.383,4.06947,0.00000
1858.00,4.07069,20.161002,-0.000135,20.119295,1.1044,0.383,4.07069,0.00000
1859.00,4.07179,20.161043,-0.000136,20.119294,1.1044,0.383,4.07179,0.00000
1860.00,4.07219,20.161049,-0.000137,20.119281,1.1043,0.384,4.07219,0.00000
1861.00,4.07298,20.161089,-0.000133,20.119300,1.1042,0.383,4.07298,0.00000
1862.00,4.07389,20.161097,-0.000135,20.119269,1.1041,0.383,4.07389,0.00000
1863.00,4.07298,20.161102,-0.000137,20.119264,1.1040,0.384,4.07298,0.00000
1864.00,4.07163,20.161089,-0.000141,20.119286,1.1040,0.384,4.07163,0.00000
1865.00,4.07145,20.161121,-0.000144,20.119330,1.1039,0.384,4.07145,0.00000
1866.00,4.07099,20.161027,-0.000146,20.119246,1.1039,0.384,4.07099,0.00000
1867.00,4.07109,20.160991,-0.000143,20.119172,1.1038,0.384,4.07109,0.00000
1868.00,4.07118,20.160968,-0.000141,20.119137,1.1037,0.384,4.07118,0.00000
1869.00,4.07219,20.160964,-0.000141,20.119054,1.1036,0.384,4.07219,0.00000
1870.00,4.07366,20.160913,-0.000139,20.118970,1.1035,0.384,4.07366,0.00000
1871.00,4.07462,20.161000,-0.000142,20.118983,1.1035,0.384,4.07462,0.00000
1872.00,4.07394,20.161013,-0.000148,20.118968,1.1034,0.384,4.07394,0.00000
1873.00,4.07460,20.161028,-0.000152,20.118986,1.1034,0.385,4.07460,0.00000
1874.00,4.07461,20.161008,-0.000155,20.118974,1.1033,0.385,4.07461,0.00000
1875.00,4.07327,20.161039,-0.000156,20.119009,1.1033,0.385,4.07327,0.00000
1876.00,4.07288,20.161029,-0.000156,20.118963,1.1032,0.385,4.07288,0.00000
1877.00,4.07392,20.161088,-0.000155,20.119021,1.1032,0.385,4.07392,0.00000
1878.00,4.07374,20.161068,-0.000151,20.118928,1.1031,0.385,4.07374,0.00000
1879.00,4.07403,20.161193,-0.000144,20.118993,1.1031,0.385,4.07403,0.00000
1880.00,4.07539,20.161227,-0.000142,20.118941,1.1031,0.385,4.07539,0.00000
1881.00,4.07564,20.161286,-0.000143,20.118978,1.1031,0.385,4.07564,0.00000
1882.00,4.07554,20.161354,-0.000141,20.118956,1.1032,0.385,4.07554,0.00000
1883.00,4.07605,20.161464,-0.000144,20.119051,1.1032,0.385,4.07605,0.00000
1884.00,4.07586,20.161472,-0.000148,20.119053,1.1032,0.385,4.07586,0.00000
1885.00,4.07427,20.161435,-0.000149,20.119033,1.1032,0.385,4.07427,0.00000
1886.00,4.07411,20.161432,-0.000148,20.119051,1.1032,0.385,4.07411,0.00000
1887.00,4.07433,20.161376,-0.000154,20.119057,1.1032,0.386,4.07433,0.00000
1888.00,4.07414,20.161353,-0.000154,20.119017,1.1032,0.386,4.07414,0.00000
1889.00,4.07377,20.161323,-0.000154,20.118957,1.1033,0.386,4.07377,0.00000
1890.00,4.07411,20.161407,-0.000151,20.118998,1.1033,0.386,4.07411,0.00000
1891.00,4.07377,20.161415,-0.000149,20.118943,1.1033,0.386,4.07377,0.00000
1892.00,4.07306,20.161489,-0.000144,20.118986,1.1033,0.386,4.07306,0.00000
1893.00,4.07240,20.161516,-0.000142,20.118985,1.1034,0.386,4.07240,0.00000
1894.00,4.07203,20.161542,-0.000143,20.119010,1.1034,0.386,4.07203,0.00000
1895.00,4.07181,20.161566,-0.000145,20.119017,1.1034,0.386,4.07181,0.00000
1896.00,4.07165,20.161593,-0.000149,20.119048,1.1034,0.386,4.07165,0.00000
1897.00,4.07135,20.161573,-0.000149,20.119010,1.1034,0.386,4.07135,0.00000
1898.00,4.07105,20.161502,-0.000147,20.118981,1.1034,0.386,4.07105,0.00000
1899.00,4.07078,20.161506,-0.000144,20.119019,1.1035,0.386,4.07078,0.00000
1900.00,4.07126,20.161505,-0.000143,20.119019,1.1035,0.386,4.07126,0.00000
1901.00,4.07179,20.161578,-0.000141,20.119147,1.1035,0.386,4.07179,0.00000
1902.00,4.07281,20.161681,-0.000142,20.119255,1.1035,0.386,4.07281,0.00000
1903.00,4.07306,20.161748,-0.000142,20.119248,1.1036,0.386,4.07306,0.00000
1904.00,4.07338,20.161740,-0.000143,20.119176,1.1036,0.386,4.07338,0.00000
1905.00,4.07302,20.161761,-0.000143,20.119211,1.1036,0.386,4.07302,0.00000
1906.00,4.07240,20.161687,-0.000142,20.119049,1.1036,0.386,4.07240,0.00000
1907.00,4.07139,20.161635,-0.000143,20.118938,1.1036,0.386,4.07139,0.00000
1908.00,4.07137,20.161682,-0.000145,20.119022,1.1036,0.386,4.07137,0.00000
1909.00,4.07155,20.161783,-0.000146,20.119109,1.1036,0.387,4.07155,0.00000
1910.00,4.07168,20.161856,-0.000150,20.119108,1.1035,0.387,4.07168,0.00000
1911.00,4.07188,20.161970,-0.000152,20.119178,1.1035,0.387,4.07188,0.00000
1912.00,4.07245,20.161974,-0.000149,20.119160,1.1035,0.387,4.07245,0.00000
1913.00,4.07256,20.162063,-0.000149,20.119208,1.1035,0.387,4.07256,0.00000
1914.00,4.07267,20.162044,-0.000150,20.119159,1.1034,0.387,4.07267,0.00000
1915.00,4.07307,20.162013,-0.000146,20.119128,1.1034,0.387,4.07307,0.00000
1916.00,4.07331,20.162008,-0.000143,20.119176,1.1034,0.387,4.07331,0.00000
1917.00,4.07293,20.162110,-0.000144,20.119293,1.1034,0.387,4.07293,0.00000
1918.00,4.07323,20.162093,-0.000143,20.119201,1.1033,0.387,4.07323,0.00000
1919.00,4.07391,20.162117,-0.000141,20.119209,1.1033,0.387,4.07391,0.00000
1920.00,4.07327,20.162190,-0.000141,20.119226,1.1033,0.387,4.07327,0.00000
1921.00,4.07334,20.162225,-0.000139,20.119150,1.1033,0.387,4.07334,0.00000
1922.00,4.07444,20.162184,-0.000141,20.119036,1.1032,0.387,4.07444,0.00000
1923.00,4.07476,20.162182,-0.000140,20.119062,1.1032,0.387,4.07476,0.00000
1924.00,4.07456,20.162198,-0.000142,20.119063,1.1032,0.387,4.07456,0.00000
1925.00,4.07464,20.162184,-0.000143,20.119032,1.1032,0.387,4.07464,0.00000
1926.00,4.07461,20.162191,-0.000145,20.119031,1.1032,0.387,4.07461,0.00000
1927.00,4.07387,20.162172,-0.000147,20.119021,1.1032,0.388,4.07387,0.00000
1928.00,4.07400,20.162220,-0.000150,20.119012,1.1032,0.388,4.07400,0.00000
1929.00,4.07321,20.162293,-0.000148,20.118985,1.1032,0.388,4.07321,0.00000
1930.00,4.07269,20.162307,-0.000149,20.119011,1.1032,0.388,4.07269,0.00000
1931.00,4.07226,20.162315,-0.000150,20.118998,1.1032,0.388,4.07226,0.00000
1932.00,4.07265,20.162389,-0.000151,20.119005,1.1033,0.388,4.07265,0.00000
1933.00,4.07287,20.162431,-0.000150,20.118979,1.1033,0.388,4.07287,0.00000
1934.00,4.07234,20.162427,-0.000150,20.118992,1.1032,0.388,4.07234,0.00000
1935.00,4.07264,20.162462,-0.000150,20.119000,1.1033,0.388,4.07264,0.00000
1936.00,4.07310,20.162512,-0.000150,20.119055,1.1033,0.388,4.07310,0.00000
1937.00,4.07293,20.162550,-0.000146,20.119103,1.1032,0.388,4.07293,0.00000
1938.00,4.07248,20.162503,-0.000145,20.119105,1.1032,0.388,4.07248,0.00000
1939.00,4.07362,20.162526,-0.000143,20.119127,1.1032,0.388,4.07362,0.00000
1940.00,4.07431,20.162554,-0.000141,20.119140,1.1032,0.388,4.07431,0.00000
1941.00,4.07446,20.162553,-0.000141,20.119122,1.1032,0.388,4.07446,0.00000
1942.00,4.07473,20.162574,-0.000142,20.119123,1.1031,0.388,4.07473,0.00000
1943.00,4.07443,20.162571,-0.000144,20.119098,1.1031,0.388,4.07443,0.00000
1944.00,4.07440,20.162562,-0.000146,20.119096,1.1031,0.388,4.07440,0.00000
1945.00,4.07462,20.162600,-0.000148,20.119106,1.1030,0.389,4.07462,0.00000
1946.00,4.07388,20.162608,-0.000148,20.119056,1.1030,0.389,4.07388,0.00000
1947.00,4.07288,20.162696,-0.000149,20.119117,1.1030,0.389,4.07288,0.00000
1948.00,4.07290,20.162770,-0.000146,20.119142,1.1030,0.389,4.07290,0.00000
1949.00,4.07287,20.162916,-0.000147,20.119206,1.1030,0.389,4.07287,0.00000
1950.00,4.07303,20.162884,-0.000147,20.119147,1.1030,0.389,4.07303,0.00000
1951.00,4.07407,20.162943,-0.000146,20.119232,1.1030,0.389,4.07407,0.00000
1952.00,4.07413,20.162895,-0.000148,20.119173,1.1029,0.389,4.07413,0.00000
1953.00,4.07411,20.162900,-0.000147,20.119232,1.1029,0.389,4.07411,0.00000
1954.00,4.07394,20.162833,-0.000147,20.119220,1.1028,0.389,4.07394,0.00000
1955.00,4.07395,20.162878,-0.000148,20.119274,1.1028,0.389,4.07395,0.00000
1956.00,4.07392,20.162807,-0.000147,20.119179,1.1028,0.389,4.07392,0.00000
1957.00,4.07497,20.162847,-0.000145,20.119169,1.1028,0.389,4.07497,0.00000
1958.00,4.07579,20.162885,-0.000148,20.119151,1.1028,0.389,4.07579,0.00000
1959.00,4.07554,20.162921,-0.000145,20.119161,1.1028,0.389,4.07554,0.00000
1960.00,4.07478,20.162951,-0.000144,20.119141,1.1028,0.389,4.07478,0.00000
1961.00,4.07450,20.163079,-0.000144,20.119256,1.1028,0.389,4.07450,0.00000
1962.00,4.07392,20.163057,-0.000149,20.119244,1.1027,0.389,4.07392,0.00000
1963.00,4.07367,20.163076,-0.000151,20.119251,1.1027,0.389,4.07367,0.00000
1964.00,4.07442,20.163039,-0.000153,20.119144,1.1027,0.390,4.07442,0.00000
1965.00,4.07423,20.163047,-0.000154,20.119147,1.1027,0.390,4.07423,0.00000
1966.00,4.07368,20.163010,-0.000154,20.119084,1.1026,0.390,4.07368,0.00000
1967.00,4.07388,20.163056,-0.000153,20.119099,1.1026,0.390,4.07388,0.00000
1968.00,4.07449,20.163048,-0.000149,20.119097,1.1026,0.390,4.07449,0.00000
1969.00,4.07394,20.163115,-0.000148,20.119171,1.1026,0.390,4.07394,0.00000
1970.00,4.07486,20.163100,-0.000150,20.119165,1.1025,0.390,4.07486,0.00000
1971.00,4.07626,20.163138,-0.000153,20.119202,1.1025,0.390,4.07626,0.00000
1972.00,4.07577,20.163096,-0.000154,20.119167,1.1024,0.390,4.07577,0.00000
1973.00,4.07501,20.163113,-0.000157,20.119135,1.1023,0.390,4.07501,0.00000
1974.00,4.07489,20.163083,-0.000157,20.119087,1.1023,0.390,4.07489,0.00000
1975.00,4.07520,20.163125,-0.000155,20.119074,1.1022,0.390,4.07520,0.00000
1976.00,4.07477,20.163122,-0.000154,20.119043,1.1022,0.391,4.07477,0.00000
1977.00,4.07537,20.163184,-0.000151,20.119062,1.1022,0.390,4.07537,0.00000
1978.00,4.07502,20.163198,-0.000147,20.119083,1.1021,0.390,4.07502,0.00000
1979.00,4.07462,20.163216,-0.000150,20.119097,1.1021,0.390,4.07462,0.00000
1980.00,4.07305,20.163185,-0.000150,20.119074,1.1020,0.391,4.07305,0.00000
1981.00,4.07217,20.163200,-0.000150,20.119052,1.1020,0.390,4.07217,0.00000
@12,2.5000,5.0, 1980.029 
1982.00,4.07219,20.163217,-0.000148,20.119052,1.1020,0.390,4.07219,0.00000
1983.00,4.07299,20.163219,-0.000147,20.119017,1.1019,0.390,4.07299,0.00000
1984.00,4.07251,20.163257,-0.000144,20.119026,1.1019,0.390,4.07251,0.00000
1985.00,4.06900,20.163310,-0.000143,20.119025,1.1018,0.390,4.06900,0.00000
1986.00,4.06184,20.163345,-0.000145,20.119012,1.1017,0.390,4.06184,0.00000
1987.00,4.05058,20.163370,-0.000150,20.119026,1.1017,0.391,4.05058,0.00000
1988.00,4.03708,20.163452,-0.000154,20.119033,1.1016,0.391,4.03708,0.00000
1989.00,4.02552,20.163450,-0.000154,20.119036,1.1015,0.391,4.02552,0.00000
1990.00,4.01786,20.163462,-0.000151,20.119035,1.1015,0.391,4.01786,0.00000
1991.00,4.01598,20.163406,-0.000150,20.118994,1.1014,0.391,4.01598,0.00000
1992.00,4.02010,20.163473,-0.000150,20.119032,1.1014,0.391,4.02010,0.00000
1993.00,4.02837,20.163407,-0.000149,20.119014,1.1014,0.391,4.02837,0.00000
1994.00,4.03754,20.163402,-0.000151,20.118991,1.1014,0.391,4.03754,0.00000
1995.00,4.04654,20.163442,-0.000156,20.119075,1.1013,0.391,4.04654,0.00000
1996.00,4.05370,20.163513,-0.000154,20.119147,1.1013,0.391,4.05370,0.00000
1997.00,4.05865,20.163420,-0.000152,20.119082,1.1013,0.391,4.05865,0.00000
1998.00,4.06163,20.163478,-0.000148,20.119093,1.1013,0.391,4.06163,0.00000
1999.00,4.06420,20.163525,-0.000147,20.119137,1.1013,0.391,4.06420,0.00000
2000.00,4.06591,20.163585,-0.000145,20.119101,1.1013,0.391,4.06591,0.00000
2001.00,4.06753,20.163669,-0.000149,20.119127,1.1013,0.391,4.06753,0.00000
2002.00,4.06815,20.163738,-0.000147,20.119146,1.1013,0.391,4.06815,0.00000
2003.00,4.06912,20.163825,-0.000149,20.119187,1.1013,0.391,4.06912,0.00000
2004.00,4.06867,20.163833,-0.000150,20.119130,1.1013,0.392,4.06867,0.00000
2005.00,4.06921,20.163752,-0.000151,20.119053,1.1013,0.392,4.06921,0.00000
2006.00,4.06889,20.163825,-0.000147,20.119137,1.1012,0.392,4.06889,0.00000
2007.00,4.06947,20.163908,-0.000148,20.119212,1.1012,0.392,4.06947,0.00000
2008.00,4.06941,20.163918,-0.000150,20.119194,1.1012,0.392,4.06941,0.00000
2009.00,4.07091,20.164044,-0.000147,20.119277,1.1012,0.392,4.07091,0.00000
2010.00,4.07130,20.164139,-0.000147,20.119342,1.1012,0.392,4.07130,0.00000
2011.00,4.07150,20.164121,-0.000149,20.119290,1.1012,0.392,4.07150,0.00000
2012.00,4.07155,20.164113,-0.000150,20.119241,1.1012,0.392,4.07155,0.00000
2013.00,4.07181,20.164164,-0.000148,20.119300,1.1012,0.392,4.07181,0.00000
2014.00,4.07134,20.164089,-0.000148,20.119242,1.1011,0.392,4.07134,0.00000
2015.00,4.07184,20.164084,-0.000147,20.119262,1.1011,0.392,4.07184,0.00000
2016.00,4.07136,20.164054,-0.000146,20.119229,1.1011,0.392,4.07136,0.00000
2017.00,4.07156,20.164092,-0.000147,20.119273,1.1011,0.392,4.07156,0.00000
2018.00,4.07100,20.164016,-0.000146,20.119216,1.1010,0.392,4.07100,0.00000
2019.00,4.07080,20.164138,-0.000147,20.119350,1.1010,0.392,4.07080,0.00000
2020.00,4.07006,20.164223,-0.000147,20.119399,1.1010,0.392,4.07006,0.00000
2021.00,4.07046,20.164270,-0.000146,20.119383,1.1010,0.392,4.07046,0.00000
2022.00,4.07023,20.164280,-0.000144,20.119338,1.1009,0.392,4.07023,0.00000
2023.00,4.07094,20.164410,-0.000143,20.119397,1.1009,0.392,4.07094,0.00000
2024.00,4.07139,20.164357,-0.000142,20.119256,1.1009,0.392,4.07139,0.00000
2025.00,4.07164,20.164326,-0.000143,20.119143,1.1009,0.392,4.07164,0.00000
2026.00,4.07241,20.164316,-0.000147,20.119116,1.1010,0.393,4.07241,0.00000
2027.00,4.07264,20.164371,-0.000145,20.119151,1.1010,0.393,4.07264,0.00000
2028.00,4.07282,20.164313,-0.000146,20.119127,1.1010,0.393,4.07282,0.00000
2029.00,4.07328,20.164326,-0.000150,20.119139,1.1010,0.393,4.07328,0.00000
2030.00,4.07344,20.164381,-0.000150,20.119235,1.1011,0.393,4.07344,0.00000
2031.00,4.07327,20.164433,-0.000146,20.119333,1.1011,0.393,4.07327,0.00000
2032.00,4.07287,20.164348,-0.000146,20.119259,1.1011,0.393,4.07287,0.00000
2033.00,4.07311,20.164343,-0.000147,20.119225,1.1011,0.393,4.07311,0.00000
2034.00,4.07202,20.164408,-0.000146,20.119267,1.1011,0.393,4.07202,0.00000
2035.00,4.07149,20.164444,-0.000148,20.119252,1.1011,0.393,4.07149,0.00000
2036.00,4.07154,20.164479,-0.000149,20.119222,1.1011,0.393,4.07154,0.00000
2037.00,4.07236,20.164575,-0.000150,20.119264,1.1011,0.393,4.07236,0.00000
2038.00,4.07251,20.164648,-0.000150,20.119313,1.1011,0.393,4.07251,0.00000
2039.00,4.07404,20.164597,-0.000151,20.119251,1.1011,0.394,4.07404,0.00000
2040.00,4.07520,20.164570,-0.000150,20.119187,1.1010,0.394,4.07520,0.00000
2041.00,4.07605,20.164546,-0.000149,20.119161,1.1010,0.394,4.07605,0.00000
2042.00,4.07630,20.164516,-0.000150,20.119130,1.1009,0.394,4.07630,0.00000
2043.00,4.07653,20.164585,-0.000149,20.119105,1.1009,0.394,4.07653,0.00000
2044.00,4.07598,20.164660,-0.000149,20.119080,1.1009,0.394,4.07598,0.00000
2045.00,4.07552,20.164635,-0.000149,20.119052,1.1008,0.394,4.07552,0.00000
2046.00,4.07515,20.164686,-0.000150,20.119088,1.1008,0.394,4.07515,0.00000
2047.00,4.07513,20.164717,-0.000151,20.119112,1.1007,0.394,4.07513,0.00000
2048.00,4.07481,20.164583,-0.000148,20.119021,1.1006,0.394,4.07481,0.00000
2049.00,4.07580,20.164588,-0.000145,20.119107,1.1006,0.394,4.07580,0.00000
2050.00,4.07612,20.164635,-0.000145,20.119174,1.1006,0.394,4.07612,0.00000
2051.00,4.07565,20.164627,-0.000147,20.119116,1.1006,0.394,4.07565,0.00000
2052.00,4.07549,20.164655,-0.000147,20.119099,1.1006,0.394,4.07549,0.00000
2053.00,4.07461,20.164717,-0.000148,20.119155,1.1006,0.394,4.07461,0.00000
2054.00,4.07288,20.164702,-0.000150,20.119073,1.1006,0.394,4.07288,0.00000
2055.00,4.07198,20.164751,-0.000150,20.119071,1.1007,0.394,4.07198,0.00000
2056.00,4.07222,20.164776,-0.000149,20.119087,1.1007,0.394,4.07222,0.00000
2057.00,4.07194,20.164814,-0.000147,20.119082,1.1007,0.394,4.07194,0.00000
2058.00,4.07269,20.164889,-0.000148,20.119107,1.1007,0.395,4.07269,0.00000
2059.00,4.07225,20.164986,-0.000150,20.119172,1.1007,0.395,4.07225,0.00000
2060.00,4.07155,20.165009,-0.000149,20.119156,1.1007,0.395,4.07155,0.00000
2061.00,4.07116,20.165027,-0.000144,20.119171,1.1008,0.395,4.07116,0.00000
2062.00,4.07145,20.165053,-0.000141,20.119226,1.1008,0.395,4.07145,0.00000
2063.00,4.07155,20.165046,-0.000141,20.119216,1.1009,0.395,4.07155,0.00000
2064.00,4.07301,20.165039,-0.000141,20.119189,1.1009,0.395,4.07301,0.00000
2065.00,4.07424,20.165099,-0.000140,20.119205,1.1009,0.395,4.07424,0.00000
2066.00,4.07494,20.165099,-0.000140,20.119162,1.1009,0.395,4.07494,0.00000
2067.00,4.07521,20.165148,-0.000145,20.119152,1.1009,0.395,4.07521,0.00000
2068.00,4.07528,20.165163,-0.000146,20.119125,1.1010,0.395,4.07528,0.00000
2069.00,4.07574,20.165208,-0.000144,20.119160,1.1010,0.395,4.07574,0.00000
2070.00,4.07557,20.165251,-0.000145,20.119192,1.1010,0.395,4.07557,0.00000
2071.00,4.07526,20.165337,-0.000149,20.119262,1.1010,0.395,4.07526,0.00000
2072.00,4.07484,20.165360,-0.000150,20.119230,1.1011,0.395,4.07484,0.00000
2073.00,4.07388,20.165413,-0.000149,20.119213,1.1011,0.395,4.07388,0.00000
2074.00,4.07303,20.165375,-0.000149,20.119141,1.1011,0.396,4.07303,0.00000
2075.00,4.07353,20.165344,-0.000152,20.119104,1.1011,0.396,4.07353,0.00000
2076.00,4.07373,20.165274,-0.000153,20.119006,1.1012,0.396,4.07373,0.00000
2077.00,4.07312,20.165281,-0.000151,20.119026,1.1012,0.396,4.07312,0.00000
2078.00,4.07362,20.165327,-0.000153,20.119047,1.1012,0.396,4.07362,0.00000
2079.00,4.07328,20.165387,-0.000152,20.119097,1.1013,0.396,4.07328,0.00000
2080.00,4.07312,20.165396,-0.000147,20.119093,1.1014,0.396,4.07312,0.00000
2081.00,4.07312,20.165430,-0.000145,20.119113,1.1014,0.396,4.07312,0.00000
2082.00,4.07362,20.165423,-0.000146,20.119092,1.1014,0.396,4.07362,0.00000
2083.00,4.07410,20.165461,-0.000143,20.119135,1.1015,0.396,4.07410,0.00000
2084.00,4.07472,20.165432,-0.000143,20.119105,1.1015,0.396,4.07472,0.00000
2085.00,4.07452,20.165482,-0.000146,20.119166,1.1015,0.396,4.07452,0.00000
2086.00,4.07454,20.165448,-0.000148,20.119125,1.1016,0.396,4.07454,0.00000
2087.00,4.07434,20.165417,-0.000149,20.119130,1.1016,0.396,4.07434,0.00000
2088.00,4.07327,20.165400,-0.000150,20.119138,1.1017,0.396,4.07327,0.00000
2089.00,4.07240,20.165536,-0.000153,20.119228,1.1017,0.396,4.07240,0.00000
2090.00,4.07269,20.165516,-0.000155,20.119152,1.1018,0.396,4.07269,0.00000
2091.00,4.07276,20.165613,-0.000156,20.119215,1.1018,0.396,4.07276,0.00000
2092.00,4.07350,20.165684,-0.000153,20.119259,1.1018,0.396,4.07350,0.00000
2093.00,4.07354,20.165695,-0.000153,20.119278,1.1018,0.396,4.07354,0.00000
2094.00,4.07447,20.165620,-0.000154,20.119248,1.1019,0.396,4.07447,0.00000
2095.00,4.07512,20.165603,-0.000153,20.119281,1.1019,0.396,4.07512,0.00000
2096.00,4.07494,20.165676,-0.000150,20.119348,1.1019,0.397,4.07494,0.00000
2097.00,4.07522,20.165678,-0.000153,20.119328,1.1020,0.397,4.07522,0.00000
2098.00,4.07621,20.165675,-0.000156,20.119293,1.1020,0.397,4.07621,0.00000
2099.00,4.07603,20.165679,-0.000155,20.119235,1.1020,0.397,4.07603,0.00000
2100.00,4.07549,20.165750,-0.000152,20.119246,1.1021,0.397,4.07549,0.00000
2101.00,4.07574,20.165732,-0.000152,20.119193,1.1021,0.397,4.07574,0.00000
2102.00,4.07518,20.165742,-0.000146,20.119135,1.1021,0.397,4.07518,0.00000
2103.00,4.07503,20.165763,-0.000145,20.119102,1.1021,0.397,4.07503,0.00000
2104.00,4.07494,20.165788,-0.000144,20.119128,1.1021,0.397,4.07494,0.00000
2105.00,4.07535,20.165806,-0.000147,20.119138,1.1021,0.397,4.07535,0.00000
2106.00,4.07539,20.165749,-0.000150,20.119040,1.1021,0.397,4.07539,0.00000
2107.00,4.07588,20.165818,-0.000153,20.119083,1.1021,0.397,4.07588,0.00000
2108.00,4.07548,20.165849,-0.000151,20.119091,1.1020,0.397,4.07548,0.00000
2109.00,4.07577,20.165925,-0.000151,20.119132,1.1020,0.397,4.07577,0.00000
2110.00,4.07552,20.165950,-0.000148,20.119086,1.1020,0.397,4.07552,0.00000
2111.00,4.07489,20.166019,-0.000146,20.119163,1.1020,0.397,4.07489,0.00000
2112.00,4.07399,20.165987,-0.000147,20.119101,1.1019,0.397,4.07399,0.00000
2113.00,4.07476,20.166038,-0.000145,20.119093,1.1019,0.397,4.07476,0.00000
2114.00,4.07496,20.165981,-0.000147,20.119005,1.1018,0.398,4.07496,0.00000
2115.00,4.07472,20.166011,-0.000147,20.119013,1.1018,0.398,4.07472,0.00000
2116.00,4.07547,20.166093,-0.000149,20.119032,1.1017,0.398,4.07547,0.00000
2117.00,4.07574,20.166148,-0.000148,20.119110,1.1017,0.398,4.07574,0.00000
2118.00,4.07540,20.166157,-0.000150,20.119150,1.1017,0.398,4.07540,0.00000
2119.00,4.07483,20.166215,-0.000153,20.119168,1.1017,0.398,4.07483,0.00000
2120.00,4.07461,20.166254,-0.000155,20.119221,1.1016,0.398,4.07461,0.00000
2121.00,4.07389,20.166213,-0.000152,20.119150,1.1017,0.398,4.07389,0.00000
2122.00,4.07409,20.166268,-0.000153,20.119126,1.1017,0.398,4.07409,0.00000
2123.00,4.07469,20.166317,-0.000151,20.119154,1.1017,0.398,4.07469,0.00000
2124.00,4.07520,20.166325,-0.000149,20.119167,1.1017,0.398,4.07520,0.00000
2125.00,4.07554,20.166365,-0.000148,20.119196,1.1017,0.398,4.07554,0.00000
2126.00,4.07580,20.166424,-0.000148,20.119286,1.1017,0.398,4.07580,0.00000
2127.00,4.07561,20.166434,-0.000148,20.119278,1.1017,0.398,4.07561,0.00000
2128.00,4.07476,20.166418,-0.000151,20.119248,1.1016,0.398,4.07476,0.00000
2129.00,4.07415,20.166383,-0.000151,20.119207,1.1016,0.398,4.07415,0.00000
2130.00,4.07391,20.166382,-0.000150,20.119197,1.1016,0.398,4.07391,0.00000
2131.00,4.07346,20.166370,-0.000150,20.119134,1.1016,0.398,4.07346,0.00000
2132.00,4.07430,20.166359,-0.000149,20.119140,1.1016,0.398,4.07430,0.00000
2133.00,4.07497,20.166383,-0.000147,20.119149,1.1016,0.398,4.07497,0.00000
2134.00,4.07539,20.166470,-0.000146,20.119234,1.1016,0.398,4.07539,0.00000
2135.00,4.07490,20.166436,-0.000144,20.119202,1.1016,0.398,4.07490,0.00000
2136.00,4.07504,20.166449,-0.000145,20.119252,1.1017,0.398,4.07504,0.00000
2137.00,4.07393,20.166483,-0.000146,20.119274,1.1017,0.398,4.07393,0.00000
2138.00,4.07332,20.166544,-0.000145,20.119294,1.1017,0.398,4.07332,0.00000
2139.00,4.07297,20.166599,-0.000147,20.119272,1.1017,0.398,4.07297,0.00000
2140.00,4.07404,20.166632,-0.000149,20.119220,1.1017,0.399,4.07404,0.00000
2141.00,4.07392,20.166669,-0.000149,20.119184,1.1018,0.399,4.07392,0.00000
2142.00,4.07417,20.166696,-0.000150,20.119178,1.1018,0.399,4.07417,0.00000
2143.00,4.07517,20.166657,-0.000154,20.119155,1.1018,0.399,4.07517,0.00000
2144.00,4.07535,20.166669,-0.000155,20.119165,1.1018,0.399,4.07535,0.00000
2145.00,4.07507,20.166751,-0.000154,20.119226,1.1019,0.399,4.07507,0.00000
2146.00,4.07592,20.166787,-0.000155,20.119230,1.1019,0.399,4.07592,0.00000
2147.00,4.07653,20.166835,-0.000155,20.119250,1.1019,0.399,4.07653,0.00000
2148.00,4.07592,20.166940,-0.000156,20.119249,1.1019,0.399,4.07592,0.00000
2149.00,4.07621,20.166988,-0.000154,20.119262,1.1019,0.399,4.07621,0.00000
2150.00,4.07572,20.166942,-0.000156,20.119199,1.1019,0.400,4.07572,0.00000
2151.00,4.07590,20.166935,-0.000159,20.119168,1.1020,0.400,4.07590,0.00000
2152.00,4.07543,20.166953,-0.000156,20.119167,1.1020,0.400,4.07543,0.00000
2153.00,4.07602,20.166940,-0.000151,20.119196,1.1020,0.400,4.07602,0.00000
2154.00,4.07627,20.166893,-0.000153,20.119137,1.1020,0.400,4.07627,0.00000
2155.00,4.07605,20.166963,-0.000152,20.119167,1.1020,0.400,4.07605,0.00000
2156.00,4.07491,20.167063,-0.000152,20.119279,1.1020,0.400,4.07491,0.00000
2157.00,4.07479,20.167066,-0.000152,20.119277,1.1020,0.400,4.07479,0.00000
2158.00,4.07413,20.166995,-0.000153,20.119203,1.1020,0.400,4.07413,0.00000
2159.00,4.07331,20.166993,-0.000153,20.119204,1.1020,0.400,4.07331,0.00000
2160.00,4.07355,20.166990,-0.000154,20.119190,1.1020,0.400,4.07355,0.00000
2161.00,4.07434,20.166959,-0.000152,20.119152,1.1020,0.400,4.07434,0.00000
@13,2.5000,5.0, 2160.084 
2162.00,4.07465,20.166927,-0.000153,20.119061,1.1020,0.400,4.07465,0.00000
2163.00,4.07546,20.166984,-0.000154,20.119119,1.1020,0.400,4.07546,0.00000
2164.00,4.07497,20.167078,-0.000155,20.119174,1.1020,0.401,4.07497,0.00000
2165.00,4.07235,20.167032,-0.000156,20.119143,1.1020,0.401,4.07235,0.00000
2166.00,4.06551,20.167048,-0.000156,20.119086,1.1019,0.401,4.06551,0.00000
2167.00,4.05637,20.167086,-0.000155,20.119075,1.1019,0.401,4.05637,0.00000
2168.00,4.04446,20.167118,-0.000158,20.119004,1.1018,0.401,4.04446,0.00000
2169.00,4.03365,20.167071,-0.000160,20.118965,1.1018,0.401,4.03365,0.00000
2170.00,4.02619,20.167173,-0.000159,20.119039,1.1018,0.401,4.02619,0.00000
2171.00,4.02427,20.167182,-0.000159,20.119042,1.1017,0.401,4.02427,0.00000
2172.00,4.02749,20.167225,-0.000158,20.119095,1.1017,0.401,4.02749,0.00000
2173.00,4.03496,20.167313,-0.000156,20.119143,1.1017,0.401,4.03496,0.00000
2174.00,4.04288,20.167428,-0.000153,20.119129,1.1017,0.401,4.04288,0.00000
2175.00,4.05078,20.167500,-0.000154,20.119135,1.1017,0.401,4.05078,0.00000
2176.00,4.05789,20.167593,-0.000157,20.119219,1.1017,0.402,4.05789,0.00000
2177.00,4.06249,20.167631,-0.000158,20.119235,1.1017,0.402,4.06249,0.00000
2178.00,4.06492,20.167585,-0.000157,20.119195,1.1016,0.402,4.06492,0.00000
2179.00,4.06766,20.167588,-0.000153,20.119255,1.1016,0.402,4.06766,0.00000
2180.00,4.06877,20.167571,-0.000151,20.119215,1.1016,0.402,4.06877,0.00000
2181.00,4.06946,20.167532,-0.000145,20.119150,1.1015,0.402,4.06946,0.00000
2182.00,4.06882,20.167528,-0.000143,20.119107,1.1015,0.402,4.06882,0.00000
2183.00,4.06841,20.167552,-0.000144,20.119120,1.1015,0.402,4.06841,0.00000
2184.00,4.06811,20.167601,-0.000145,20.119081,1.1014,0.402,4.06811,0.00000
2185.00,4.06855,20.167608,-0.000146,20.119028,1.1014,0.402,4.06855,0.00000
2186.00,4.06856,20.167618,-0.000148,20.119034,1.1013,0.402,4.06856,0.00000
2187.00,4.06994,20.167666,-0.000150,20.119109,1.1013,0.402,4.06994,0.00000
2188.00,4.07149,20.167681,-0.000150,20.119159,1.1013,0.402,4.07149,0.00000
2189.00,4.07153,20.167637,-0.000149,20.119145,1.1013,0.402,4.07153,0.00000
2190.00,4.07176,20.167626,-0.000149,20.119170,1.1013,0.402,4.07176,0.00000
2191.00,4.07173,20.167714,-0.000150,20.119207,1.1013,0.402,4.07173,0.00000
2192.00,4.07106,20.167732,-0.000150,20.119163,1.1013,0.402,4.07106,0.00000
2193.00,4.07038,20.167712,-0.000145,20.119089,1.1013,0.402,4.07038,0.00000
2194.00,4.07170,20.167724,-0.000145,20.119114,1.1012,0.402,4.07170,0.00000
2195.00,4.07242,20.167781,-0.000143,20.119151,1.1012,0.402,4.07242,0.00000
2196.00,4.07268,20.167711,-0.000143,20.119104,1.1011,0.402,4.07268,0.00000
2197.00,4.07256,20.167653,-0.000141,20.119067,1.1011,0.402,4.07256,0.00000
2198.00,4.07234,20.167741,-0.000149,20.119105,1.1010,0.402,4.07234,0.00000
2199.00,4.07085,20.167787,-0.000148,20.119101,1.1010,0.403,4.07085,0.00000
2200.00,4.06973,20.167805,-0.000148,20.119088,1.1009,0.403,4.06973,0.00000
2201.00,4.06951,20.167850,-0.000149,20.119067,1.1009,0.403,4.06951,0.00000
2202.00,4.07029,20.167947,-0.000149,20.119076,1.1008,0.403,4.07029,0.00000
2203.00,4.07050,20.167923,-0.000145,20.119037,1.1008,0.403,4.07050,0.00000
2204.00,4.07053,20.167933,-0.000145,20.118979,1.1008,0.403,4.07053,0.00000
2205.00,4.07108,20.167925,-0.000146,20.118995,1.1008,0.403,4.07108,0.00000
2206.00,4.07109,20.167944,-0.000145,20.119028,1.1008,0.403,4.07109,0.00000
2207.00,4.07077,20.167951,-0.000145,20.119049,1.1008,0.403,4.07077,0.00000
2208.00,4.07141,20.167970,-0.000146,20.119082,1.1008,0.403,4.07141,0.00000
2209.00,4.07238,20.167940,-0.000146,20.119128,1.1008,0.403,4.07238,0.00000
2210.00,4.07323,20.167911,-0.000144,20.119038,1.1008,0.403,4.07323,0.00000
2211.00,4.07399,20.167873,-0.000139,20.118993,1.1008,0.403,4.07399,0.00000
2212.00,4.07456,20.167817,-0.000138,20.118968,1.1007,0.403,4.07456,0.00000
2213.00,4.07413,20.167863,-0.000136,20.118987,1.1007,0.403,4.07413,0.00000
2214.00,4.07416,20.167912,-0.000139,20.118993,1.1007,0.403,4.07416,0.00000
2215.00,4.07365,20.168009,-0.000141,20.119088,1.1007,0.403,4.07365,0.00000
2216.00,4.07352,20.168028,-0.000148,20.119071,1.1008,0.403,4.07352,0.00000
2217.00,4.07306,20.168120,-0.000151,20.119124,1.1008,0.404,4.07306,0.00000
2218.00,4.07282,20.168055,-0.000151,20.119059,1.1008,0.404,4.07282,0.00000
2219.00,4.07287,20.168079,-0.000148,20.119055,1.1008,0.403,4.07287,0.00000
2220.00,4.07298,20.168070,-0.000146,20.119003,1.1008,0.403,4.07298,0.00000
2221.00,4.07280,20.168085,-0.000144,20.119053,1.1008,0.403,4.07280,0.00000
2222.00,4.07288,20.168138,-0.000145,20.119099,1.1008,0.403,4.07288,0.00000
2223.00,4.07315,20.168258,-0.000146,20.119166,1.1008,0.403,4.07315,0.00000
2224.00,4.07307,20.168281,-0.000147,20.119171,1.1008,0.403,4.07307,0.00000
2225.00,4.07301,20.168267,-0.000147,20.119188,1.1008,0.404,4.07301,0.00000
2226.00,4.07292,20.168365,-0.000147,20.119190,1.1007,0.404,4.07292,0.00000
2227.00,4.07393,20.168351,-0.000146,20.119124,1.1007,0.404,4.07393,0.00000
2228.00,4.07394,20.168383,-0.000147,20.119097,1.1007,0.404,4.07394,0.00000
2229.00,4.07454,20.168410,-0.000149,20.119041,1.1007,0.404,4.07454,0.00000
2230.00,4.07481,20.168474,-0.000150,20.119039,1.1007,0.404,4.07481,0.00000
2231.00,4.07501,20.168508,-0.000152,20.119062,1.1007,0.404,4.07501,0.00000
2232.00,4.07487,20.168480,-0.000152,20.119010,1.1006,0.404,4.07487,0.00000
2233.00,4.07535,20.168491,-0.000153,20.119017,1.1006,0.404,4.07535,0.00000
2234.00,4.07490,20.168484,-0.000155,20.119028,1.1006,0.404,4.07490,0.00000
2235.00,4.07419,20.168492,-0.000158,20.119037,1.1006,0.405,4.07419,0.00000
2236.00,4.07361,20.168453,-0.000156,20.118978,1.1006,0.405,4.07361,0.00000
2237.00,4.07369,20.168475,-0.000155,20.118994,1.1005,0.405,4.07369,0.00000
2238.00,4.07363,20.168440,-0.000154,20.118980,1.1005,0.405,4.07363,0.00000
2239.00,4.07403,20.168460,-0.000152,20.119013,1.1005,0.405,4.07403,0.00000
2240.00,4.07502,20.168512,-0.000151,20.119056,1.1005,0.405,4.07502,0.00000
2241.00,4.07567,20.168569,-0.000149,20.119056,1.1004,0.405,4.07567,0.00000
2242.00,4.07535,20.168688,-0.000151,20.119135,1.1003,0.405,4.07535,0.00000
2243.00,4.07525,20.168664,-0.000152,20.119108,1.1002,0.405,4.07525,0.00000
2244.00,4.07471,20.168707,-0.000148,20.119093,1.1001,0.405,4.07471,0.00000
2245.00,4.07346,20.168615,-0.000146,20.118971,1.1000,0.405,4.07346,0.00000
2246.00,4.07320,20.168595,-0.000151,20.118978,1.0999,0.405,4.07320,0.00000
2247.00,4.07364,20.168518,-0.000151,20.118920,1.0998,0.405,4.07364,0.00000
2248.00,4.07412,20.168528,-0.000151,20.118911,1.0997,0.405,4.07412,0.00000
2249.00,4.07483,20.168596,-0.000151,20.118990,1.0997,0.405,4.07483,0.00000
2250.00,4.07582,20.168678,-0.000153,20.119070,1.0996,0.405,4.07582,0.00000
2251.00,4.07582,20.168730,-0.000152,20.119124,1.0995,0.405,4.07582,0.00000
2252.00,4.07565,20.168788,-0.000148,20.119153,1.0994,0.405,4.07565,0.00000
2253.00,4.07539,20.168906,-0.000146,20.119235,1.0993,0.405,4.07539,0.00000
2254.00,4.07459,20.168874,-0.000147,20.119179,1.0993,0.405,4.07459,0.00000
2255.00,4.07461,20.168829,-0.000145,20.119092,1.0992,0.405,4.07461,0.00000
2256.00,4.07460,20.168889,-0.000145,20.119073,1.0992,0.405,4.07460,0.00000
2257.00,4.07390,20.168908,-0.000148,20.119067,1.0991,0.405,4.07390,0.00000
2258.00,4.07408,20.168867,-0.000150,20.118976,1.0991,0.405,4.07408,0.00000
2259.00,4.07434,20.168910,-0.000153,20.118965,1.0991,0.406,4.07434,0.00000
2260.00,4.07391,20.169063,-0.000152,20.119053,1.0990,0.406,4.07391,0.00000
2261.00,4.07461,20.169036,-0.000150,20.119024,1.0990,0.406,4.07461,0.00000
2262.00,4.07463,20.169043,-0.000150,20.118999,1.0990,0.406,4.07463,0.00000
2263.00,4.07420,20.169116,-0.000151,20.119074,1.0990,0.406,4.07420,0.00000
2264.00,4.07475,20.169143,-0.000149,20.119102,1.0990,0.406,4.07475,0.00000
2265.00,4.07511,20.169073,-0.000150,20.119062,1.0990,0.406,4.07511,0.00000
2266.00,4.07474,20.169159,-0.000150,20.119140,1.0990,0.406,4.07474,0.00000
2267.00,4.07564,20.169189,-0.000150,20.119123,1.0990,0.406,4.07564,0.00000
2268.00,4.07589,20.169191,-0.000149,20.119094,1.0990,0.406,4.07589,0.00000
2269.00,4.07622,20.169152,-0.000147,20.119070,1.0990,0.406,4.07622,0.00000
2270.00,4.07586,20.169236,-0.000147,20.119100,1.0990,0.406,4.07586,0.00000
2271.00,4.07610,20.169155,-0.000143,20.118992,1.0989,0.406,4.07610,0.00000
2272.00,4.07523,20.169090,-0.000141,20.118947,1.0989,0.406,4.07523,0.00000
2273.00,4.07553,20.169127,-0.000144,20.118973,1.0989,0.406,4.07553,0.00000
2274.00,4.07482,20.169166,-0.000146,20.118969,1.0989,0.406,4.07482,0.00000
2275.00,4.07447,20.169103,-0.000148,20.118956,1.0989,0.406,4.07447,0.00000
2276.00,4.07474,20.169131,-0.000153,20.118985,1.0989,0.407,4.07474,0.00000
2277.00,4.07502,20.169190,-0.000152,20.119062,1.0989,0.407,4.07502,0.00000
2278.00,4.07389,20.169130,-0.000150,20.119023,1.0989,0.407,4.07389,0.00000
2279.00,4.07396,20.169199,-0.000148,20.119107,1.0989,0.407,4.07396,0.00000
2280.00,4.07503,20.169329,-0.000145,20.119136,1.0989,0.407,4.07503,0.00000
2281.00,4.07478,20.169377,-0.000146,20.119148,1.0989,0.407,4.07478,0.00000
2282.00,4.07464,20.169472,-0.000147,20.119195,1.0989,0.407,4.07464,0.00000
2283.00,4.07575,20.169607,-0.000147,20.119203,1.0989,0.407,4.07575,0.00000
2284.00,4.07552,20.169571,-0.000148,20.119098,1.0989,0.407,4.07552,0.00000
2285.00,4.07509,20.169566,-0.000150,20.119092,1.0989,0.407,4.07509,0.00000
2286.00,4.07466,20.169664,-0.000148,20.119157,1.0989,0.407,4.07466,0.00000
2287.00,4.07452,20.169603,-0.000147,20.119074,1.0989,0.407,4.07452,0.00000
2288.00,4.07415,20.169585,-0.000148,20.119161,1.0990,0.407,4.07415,0.00000
2289.00,4.07437,20.169594,-0.000148,20.119188,1.0990,0.407,4.07437,0.00000
2290.00,4.07413,20.169570,-0.000148,20.119152,1.0991,0.407,4.07413,0.00000
2291.00,4.07467,20.169529,-0.000149,20.119100,1.0991,0.407,4.07467,0.00000
2292.00,4.07515,20.169642,-0.000151,20.119182,1.0992,0.408,4.07515,0.00000
2293.00,4.07510,20.169665,-0.000150,20.119107,1.0992,0.408,4.07510,0.00000
2294.00,4.07613,20.169703,-0.000150,20.119125,1.0993,0.408,4.07613,0.00000
2295.00,4.07662,20.169715,-0.000150,20.119157,1.0993,0.408,4.07662,0.00000
2296.00,4.07599,20.169754,-0.000149,20.119166,1.0994,0.408,4.07599,0.00000
2297.00,4.07521,20.169736,-0.000146,20.119144,1.0994,0.408,4.07521,0.00000
2298.00,4.07588,20.169744,-0.000145,20.119151,1.0994,0.408,4.07588,0.00000
2299.00,4.07500,20.169768,-0.000146,20.119146,1.0995,0.408,4.07500,0.00000
2300.00,4.07423,20.169871,-0.000148,20.119224,1.0995,0.408,4.07423,0.00000
2301.00,4.07385,20.169802,-0.000149,20.119198,1.0995,0.408,4.07385,0.00000
2302.00,4.07395,20.169777,-0.000150,20.119170,1.0996,0.408,4.07395,0.00000
2303.00,4.07301,20.169738,-0.000150,20.119126,1.0996,0.408,4.07301,0.00000
2304.00,4.07311,20.169780,-0.000149,20.119136,1.0996,0.408,4.07311,0.00000
2305.00,4.07370,20.169742,-0.000145,20.119010,1.0997,0.408,4.07370,0.00000
2306.00,4.07430,20.169805,-0.000140,20.119028,1.0997,0.408,4.07430,0.00000
2307.00,4.07490,20.169754,-0.000141,20.118944,1.0997,0.408,4.07490,0.00000
2308.00,4.07461,20.169825,-0.000145,20.119012,1.0997,0.408,4.07461,0.00000
2309.00,4.07425,20.169771,-0.000145,20.118940,1.0997,0.408,4.07425,0.00000
2310.00,4.07407,20.169837,-0.000145,20.118981,1.0996,0.408,4.07407,0.00000
2311.00,4.07342,20.169849,-0.000148,20.118959,1.0996,0.408,4.07342,0.00000
2312.00,4.07365,20.169911,-0.000150,20.118995,1.0995,0.408,4.07365,0.00000
2313.00,4.07487,20.169920,-0.000146,20.118956,1.0995,0.408,4.07487,0.00000
2314.00,4.07512,20.169974,-0.000146,20.119033,1.0995,0.408,4.07512,0.00000
2315.00,4.07462,20.169967,-0.000149,20.119064,1.0995,0.408,4.07462,0.00000
2316.00,4.07522,20.169988,-0.000149,20.119063,1.0994,0.409,4.07522,0.00000
2317.00,4.07516,20.170050,-0.000147,20.119097,1.0994,0.409,4.07516,0.00000
2318.00,4.07484,20.170035,-0.000149,20.119040,1.0993,0.409,4.07484,0.00000
2319.00,4.07476,20.170020,-0.000148,20.118950,1.0993,0.409,4.07476,0.00000
2320.00,4.07516,20.170083,-0.000146,20.118922,1.0992,0.409,4.07516,0.00000
2321.00,4.07498,20.170178,-0.000142,20.118961,1.0991,0.408,4.07498,0.00000
2322.00,4.07500,20.170208,-0.000143,20.118923,1.0991,0.408,4.07500,0.00000
2323.00,4.07488,20.170314,-0.000144,20.118965,1.0990,0.409,4.07488,0.00000
2324.00,4.07473,20.170403,-0.000149,20.118968,1.0990,0.409,4.07473,0.00000
2325.00,4.07541,20.170358,-0.000151,20.118952,1.0989,0.409,4.07541,0.00000
2326.00,4.07562,20.170346,-0.000159,20.118896,1.0989,0.409,4.07562,0.00000
2327.00,4.07545,20.170359,-0.000157,20.118896,1.0988,0.409,4.07545,0.00000
2328.00,4.07548,20.170320,-0.000155,20.118889,1.0988,0.409,4.07548,0.00000
2329.00,4.07607,20.170238,-0.000153,20.118845,1.0987,0.409,4.07607,0.00000
2330.00,4.07528,20.170246,-0.000151,20.118850,1.0987,0.409,4.07528,0.00000
2331.00,4.07584,20.170230,-0.000151,20.118866,1.0987,0.409,4.07584,0.00000
2332.00,4.07554,20.170257,-0.000151,20.118870,1.0986,0.409,4.07554,0.00000
2333.00,4.07559,20.170284,-0.000153,20.118875,1.0986,0.410,4.07559,0.00000
2334.00,4.07585,20.170379,-0.000151,20.118985,1.0986,0.410,4.07585,0.00000
2335.00,4.07628,20.170364,-0.000153,20.118943,1.0986,0.410,4.07628,0.00000
2336.00,4.07631,20.170402,-0.000153,20.118936,1.0986,0.410,4.07631,0.00000
2337.00,4.07661,20.170390,-0.000154,20.118923,1.0985,0.410,4.07661,0.00000
2338.00,4.07597,20.170449,-0.000151,20.118958,1.0985,0.410,4.07597,0.00000
2339.00,4.07488,20.170389,-0.000153,20.118878,1.0985,0.410,4.07488,0.00000
2340.00,4.07453,20.170456,-0.000154,20.118935,1.0984,0.410,4.07453,0.00000
2341.00,4.07386,20.170439,-0.000154,20.118945,1.0984,0.410,4.07386,0.00000
@14,2.5000,5.0, 2340.06 
2342.00,4.07383,20.170397,-0.000154,20.118914,1.0983,0.410,4.07383,0.00000
2343.00,4.07446,20.170431,-0.000154,20.118963,1.0983,0.410,4.07446,0.00000
2344.00,4.07538,20.170536,-0.000154,20.119023,1.0983,0.410,4.07538,0.00000
2345.00,4.07272,20.170527,-0.000148,20.119003,1.0982,0.410,4.07272,0.00000
2346.00,4.06789,20.170547,-0.000144,20.118979,1.0981,0.410,4.06789,0.00000
2347.00,4.05949,20.170620,-0.000145,20.119030,1.0981,0.410,4.05949,0.00000
2348.00,4.04879,20.170571,-0.000146,20.118945,1.0980,0.410,4.04879,0.00000
2349.00,4.03631,20.170536,-0.000148,20.118931,1.0980,0.410,4.03631,0.00000
2350.00,4.02700,20.170563,-0.000153,20.118947,1.0979,0.410,4.02700,0.00000
2351.00,4.02326,20.170553,-0.000154,20.118926,1.0979,0.411,4.02326,0.00000
2352.00,4.02549,20.170587,-0.000154,20.118920,1.0979,0.411,4.02549,0.00000
2353.00,4.03225,20.170651,-0.000154,20.118978,1.0979,0.411,4.03225,0.00000
2354.00,4.04157,20.170731,-0.000152,20.118997,1.0980,0.411,4.04157,0.00000
2355.00,4.05207,20.170752,-0.000149,20.118986,1.0980,0.411,4.05207,0.00000
2356.00,4.06039,20.170854,-0.000150,20.119056,1.0980,0.411,4.06039,0.00000
2357.00,4.06569,20.170921,-0.000152,20.119126,1.0980,0.411,4.06569,0.00000
2358.00,4.06903,20.170932,-0.000150,20.119158,1.0981,0.411,4.06903,0.00000
2359.00,4.07121,20.170944,-0.000150,20.119165,1.0981,0.411,4.07121,0.00000
2360.00,4.07222,20.170915,-0.000150,20.119111,1.0981,0.411,4.07222,0.00000
2361.00,4.07170,20.170906,-0.000149,20.119112,1.0981,0.411,4.07170,0.00000
2362.00,4.07133,20.170834,-0.000151,20.119038,1.0981,0.411,4.07133,0.00000
2363.00,4.07095,20.170784,-0.000150,20.118909,1.0981,0.411,4.07095,0.00000
2364.00,4.07088,20.170792,-0.000151,20.118924,1.0981,0.411,4.07088,0.00000
2365.00,4.07090,20.170856,-0.000153,20.118970,1.0981,0.411,4.07090,0.00000
2366.00,4.07166,20.170931,-0.000153,20.119002,1.0981,0.411,4.07166,0.00000
2367.00,4.07276,20.170981,-0.000148,20.119015,1.0981,0.411,4.07276,0.00000
2368.00,4.07317,20.171056,-0.000148,20.119087,1.0980,0.411,4.07317,0.00000
2369.00,4.07233,20.171056,-0.000149,20.119037,1.0980,0.411,4.07233,0.00000
2370.00,4.07261,20.171099,-0.000150,20.119060,1.0979,0.412,4.07261,0.00000
2371.00,4.07225,20.171078,-0.000148,20.119035,1.0978,0.411,4.07225,0.00000
2372.00,4.07241,20.171126,-0.000150,20.119066,1.0978,0.412,4.07241,0.00000
2373.00,4.07290,20.171124,-0.000151,20.119057,1.0977,0.412,4.07290,0.00000
2374.00,4.07309,20.171209,-0.000150,20.119163,1.0976,0.412,4.07309,0.00000
2375.00,4.07295,20.171245,-0.000149,20.119217,1.0976,0.412,4.07295,0.00000
2376.00,4.07299,20.171181,-0.000151,20.119132,1.0976,0.412,4.07299,0.00000
2377.00,4.07260,20.171191,-0.000148,20.119119,1.0975,0.412,4.07260,0.00000
2378.00,4.07252,20.171257,-0.000147,20.119135,1.0975,0.412,4.07252,0.00000
2379.00,4.07366,20.171230,-0.000145,20.119064,1.0975,0.412,4.07366,0.00000
2380.00,4.07376,20.171204,-0.000146,20.118968,1.0975,0.412,4.07376,0.00000
2381.00,4.07429,20.171319,-0.000145,20.119048,1.0975,0.412,4.07429,0.00000
2382.00,4.07447,20.171406,-0.000149,20.119068,1.0975,0.412,4.07447,0.00000
2383.00,4.07399,20.171392,-0.000149,20.119088,1.0975,0.412,4.07399,0.00000
2384.00,4.07324,20.171326,-0.000149,20.119031,1.0975,0.412,4.07324,0.00000
2385.00,4.07320,20.171335,-0.000151,20.119076,1.0976,0.412,4.07320,0.00000
2386.00,4.07227,20.171250,-0.000154,20.119017,1.0975,0.412,4.07227,0.00000
2387.00,4.07177,20.171333,-0.000154,20.119086,1.0976,0.413,4.07177,0.00000
2388.00,4.07264,20.171314,-0.000156,20.119006,1.0975,0.413,4.07264,0.00000
2389.00,4.07444,20.171397,-0.000154,20.119030,1.0976,0.413,4.07444,0.00000
2390.00,4.07444,20.171398,-0.000149,20.118978,1.0975,0.413,4.07444,0.00000
2391.00,4.07645,20.171498,-0.000147,20.119060,1.0976,0.413,4.07645,0.00000
2392.00,4.07629,20.171340,-0.000150,20.118913,1.0976,0.413,4.07629,0.00000
2393.00,4.07562,20.171404,-0.000148,20.118968,1.0976,0.413,4.07562,0.00000
2394.00,4.07431,20.171486,-0.000150,20.119052,1.0976,0.413,4.07431,0.00000
2395.00,4.07413,20.171612,-0.000155,20.119131,1.0976,0.413,4.07413,0.00000
2396.00,4.07259,20.171655,-0.000156,20.119109,1.0976,0.413,4.07259,0.00000
2397.00,4.07368,20.171772,-0.000156,20.119187,1.0976,0.413,4.07368,0.00000
2398.00,4.07414,20.171731,-0.000161,20.119115,1.0975,0.413,4.07414,0.00000
2399.00,4.07442,20.171738,-0.000163,20.119068,1.0975,0.414,4.07442,0.00000
2400.00,4.07459,20.171711,-0.000159,20.119054,1.0975,0.413,4.07459,0.00000
2401.00,4.07468,20.171649,-0.000157,20.119008,1.0975,0.413,4.07468,0.00000
2402.00,4.07434,20.171690,-0.000155,20.119090,1.0975,0.413,4.07434,0.00000
2403.00,4.07441,20.171892,-0.000151,20.119236,1.0975,0.413,4.07441,0.00000
2404.00,4.07484,20.171895,-0.000150,20.119196,1.0975,0.413,4.07484,0.00000
2405.00,4.07538,20.171902,-0.000150,20.119171,1.0974,0.413,4.07538,0.00000
2406.00,4.07614,20.171926,-0.000149,20.119172,1.0974,0.413,4.07614,0.00000
2407.00,4.07671,20.171875,-0.000150,20.119069,1.0974,0.413,4.07671,0.00000
2408.00,4.07681,20.171758,-0.000150,20.118956,1.0974,0.413,4.07681,0.00000
2409.00,4.07662,20.171815,-0.000146,20.119014,1.0974,0.413,4.07662,0.00000
2410.00,4.07637,20.171865,-0.000147,20.119056,1.0973,0.413,4.07637,0.00000
2411.00,4.07579,20.171880,-0.000150,20.119063,1.0973,0.413,4.07579,0.00000
2412.00,4.07581,20.171896,-0.000150,20.119087,1.0973,0.413,4.07581,0.00000
2413.00,4.07552,20.171918,-0.000151,20.119080,1.0972,0.414,4.07552,0.00000
2414.00,4.07471,20.171933,-0.000155,20.119089,1.0972,0.414,4.07471,0.00000
2415.00,4.07450,20.171910,-0.000155,20.119064,1.0972,0.414,4.07450,0.00000
2416.00,4.07469,20.172011,-0.000153,20.119067,1.0972,0.414,4.07469,0.00000
2417.00,4.07471,20.172043,-0.000152,20.119011,1.0972,0.414,4.07471,0.00000
2418.00,4.07430,20.172027,-0.000152,20.118974,1.0972,0.414,4.07430,0.00000
2419.00,4.07509,20.172033,-0.000152,20.118940,1.0972,0.414,4.07509,0.00000
2420.00,4.07540,20.172102,-0.000152,20.118932,1.0972,0.414,4.07540,0.00000
2421.00,4.07561,20.172136,-0.000154,20.118998,1.0972,0.414,4.07561,0.00000
2422.00,4.07479,20.172164,-0.000158,20.119021,1.0971,0.415,4.07479,0.00000
2423.00,4.07462,20.172320,-0.000157,20.119165,1.0971,0.415,4.07462,0.00000
2424.00,4.07434,20.172315,-0.000156,20.119129,1.0970,0.415,4.07434,0.00000
2425.00,4.07379,20.172294,-0.000153,20.119053,1.0970,0.414,4.07379,0.00000
2426.00,4.07292,20.172257,-0.000153,20.118979,1.0969,0.415,4.07292,0.00000
2427.00,4.07309,20.172286,-0.000150,20.119009,1.0968,0.414,4.07309,0.00000
2428.00,4.07323,20.172283,-0.000151,20.118957,1.0968,0.414,4.07323,0.00000
2429.00,4.07279,20.172330,-0.000154,20.119028,1.0967,0.415,4.07279,0.00000
2430.00,4.07271,20.172313,-0.000156,20.119077,1.0966,0.415,4.07271,0.00000
2431.00,4.07294,20.172385,-0.000155,20.119165,1.0966,0.415,4.07294,0.00000
2432.00,4.07305,20.172396,-0.000156,20.119124,1.0965,0.415,4.07305,0.00000
2433.00,4.07376,20.172343,-0.000157,20.119094,1.0964,0.415,4.07376,0.00000
2434.00,4.07445,20.172350,-0.000155,20.119085,1.0964,0.415,4.07445,0.00000
2435.00,4.07557,20.172384,-0.000157,20.119095,1.0963,0.415,4.07557,0.00000
2436.00,4.07605,20.172361,-0.000158,20.119034,1.0963,0.415,4.07605,0.00000
2437.00,4.07595,20.172383,-0.000159,20.119077,1.0962,0.415,4.07595,0.00000
2438.00,4.07554,20.172468,-0.000156,20.119145,1.0962,0.415,4.07554,0.00000
2439.00,4.07506,20.172493,-0.000156,20.119138,1.0961,0.415,4.07506,0.00000
2440.00,4.07452,20.172547,-0.000154,20.119142,1.0961,0.415,4.07452,0.00000
2441.00,4.07427,20.172575,-0.000152,20.119153,1.0960,0.415,4.07427,0.00000
2442.00,4.07480,20.172627,-0.000149,20.119132,1.0960,0.415,4.07480,0.00000
2443.00,4.07514,20.172586,-0.000151,20.119077,1.0960,0.416,4.07514,0.00000
2444.00,4.07591,20.172565,-0.000149,20.119082,1.0959,0.416,4.07591,0.00000
2445.00,4.07604,20.172581,-0.000150,20.119108,1.0959,0.416,4.07604,0.00000
2446.00,4.07637,20.172670,-0.000151,20.119129,1.0959,0.416,4.07637,0.00000
2447.00,4.07605,20.172665,-0.000153,20.119149,1.0958,0.416,4.07605,0.00000
2448.00,4.07594,20.172657,-0.000153,20.119127,1.0957,0.416,4.07594,0.00000
2449.00,4.07539,20.172732,-0.000155,20.119116,1.0957,0.416,4.07539,0.00000
2450.00,4.07504,20.172717,-0.000157,20.119053,1.0956,0.416,4.07504,0.00000
2451.00,4.07536,20.172669,-0.000157,20.119037,1.0956,0.416,4.07536,0.00000
2452.00,4.07525,20.172715,-0.000157,20.119061,1.0955,0.417,4.07525,0.00000
2453.00,4.07435,20.172765,-0.000158,20.119097,1.0955,0.417,4.07435,0.00000
2454.00,4.07412,20.172804,-0.000156,20.119133,1.0955,0.417,4.07412,0.00000
2455.00,4.07442,20.172825,-0.000153,20.119167,1.0954,0.417,4.07442,0.00000
2456.00,4.07471,20.172846,-0.000151,20.119182,1.0954,0.416,4.07471,0.00000
2457.00,4.07457,20.172894,-0.000152,20.119182,1.0954,0.416,4.07457,0.00000
2458.00,4.07526,20.172910,-0.000146,20.119175,1.0954,0.416,4.07526,0.00000
2459.00,4.07478,20.172933,-0.000147,20.119142,1.0954,0.416,4.07478,0.00000
2460.00,4.07445,20.173049,-0.000151,20.119219,1.0953,0.416,4.07445,0.00000
2461.00,4.07394,20.173142,-0.000153,20.119264,1.0953,0.417,4.07394,0.00000
2462.00,4.07413,20.173104,-0.000152,20.119222,1.0953,0.417,4.07413,0.00000
2463.00,4.07406,20.173101,-0.000151,20.119224,1.0953,0.417,4.07406,0.00000
2464.00,4.07461,20.173063,-0.000150,20.119179,1.0953,0.417,4.07461,0.00000
2465.00,4.07470,20.172996,-0.000149,20.119088,1.0953,0.417,4.07470,0.00000
2466.00,4.07437,20.172945,-0.000147,20.118997,1.0953,0.417,4.07437,0.00000
2467.00,4.07400,20.172976,-0.000150,20.118979,1.0953,0.417,4.07400,0.00000
2468.00,4.07367,20.173068,-0.000155,20.118977,1.0953,0.417,4.07367,0.00000
2469.00,4.07408,20.173135,-0.000157,20.119008,1.0953,0.418,4.07408,0.00000
2470.00,4.07498,20.173125,-0.000156,20.118970,1.0954,0.418,4.07498,0.00000
2471.00,4.07673,20.173198,-0.000156,20.119027,1.0954,0.418,4.07673,0.00000
2472.00,4.07722,20.173193,-0.000150,20.119004,1.0954,0.418,4.07722,0.00000
2473.00,4.07865,20.173201,-0.000146,20.118993,1.0954,0.417,4.07865,0.00000
2474.00,4.07845,20.173149,-0.000146,20.119029,1.0954,0.417,4.07845,0.00000
2475.00,4.07803,20.173249,-0.000143,20.119175,1.0955,0.417,4.07803,0.00000
2476.00,4.07655,20.173204,-0.000144,20.119141,1.0955,0.417,4.07655,0.00000
2477.00,4.07576,20.173252,-0.000145,20.119209,1.0956,0.418,4.07576,0.00000
2478.00,4.07395,20.173309,-0.000146,20.119271,1.0956,0.418,4.07395,0.00000
2479.00,4.07348,20.173327,-0.000144,20.119174,1.0957,0.418,4.07348,0.00000
2480.00,4.07347,20.173306,-0.000145,20.119108,1.0957,0.418,4.07347,0.00000
2481.00,4.07365,20.173318,-0.000144,20.119060,1.0957,0.418,4.07365,0.00000
2482.00,4.07387,20.173380,-0.000144,20.119113,1.0957,0.418,4.07387,0.00000
2483.00,4.07497,20.173321,-0.000141,20.119079,1.0958,0.418,4.07497,0.00000
2484.00,4.07452,20.173391,-0.000143,20.119142,1.0958,0.418,4.07452,0.00000
2485.00,4.07363,20.173478,-0.000143,20.119185,1.0958,0.418,4.07363,0.00000
2486.00,4.07320,20.173482,-0.000144,20.119154,1.0957,0.418,4.07320,0.00000
2487.00,4.07421,20.173487,-0.000147,20.119109,1.0957,0.418,4.07421,0.00000
2488.00,4.07398,20.173563,-0.000148,20.119145,1.0957,0.418,4.07398,0.00000
2489.00,4.07449,20.173601,-0.000148,20.119162,1.0957,0.418,4.07449,0.00000
2490.00,4.07436,20.173542,-0.000146,20.119038,1.0956,0.418,4.07436,0.00000
2491.00,4.07487,20.173657,-0.000144,20.119131,1.0956,0.418,4.07487,0.00000
2492.00,4.07385,20.173586,-0.000143,20.119030,1.0956,0.418,4.07385,0.00000
2493.00,4.07304,20.173543,-0.000142,20.118920,1.0956,0.418,4.07304,0.00000
2494.00,4.07275,20.173540,-0.000141,20.118864,1.0956,0.418,4.07275,0.00000
2495.00,4.07345,20.173631,-0.000144,20.118905,1.0955,0.418,4.07345,0.00000
2496.00,4.07381,20.173579,-0.000142,20.118841,1.0955,0.418,4.07381,0.00000
2497.00,4.07382,20.173635,-0.000140,20.118934,1.0955,0.418,4.07382,0.00000
2498.00,4.07407,20.173687,-0.000140,20.118960,1.0955,0.418,4.07407,0.00000
2499.00,4.07423,20.173724,-0.000139,20.118987,1.0954,0.418,4.07423,0.00000
2500.00,4.07437,20.173791,-0.000137,20.119062,1.0955,0.418,4.07437,0.00000
2501.00,4.07304,20.173884,-0.000141,20.119135,1.0954,0.418,4.07304,0.00000
2502.00,4.07306,20.173934,-0.000143,20.119105,1.0954,0.418,4.07306,0.00000
2503.00,4.07398,20.173945,-0.000145,20.119084,1.0954,0.418,4.07398,0.00000
2504.00,4.07535,20.173953,-0.000148,20.119082,1.0954,0.419,4.07535,0.00000
2505.00,4.07483,20.173948,-0.000151,20.119037,1.0953,0.419,4.07483,0.00000
2506.00,4.07501,20.173921,-0.000148,20.118981,1.0953,0.419,4.07501,0.00000
2507.00,4.07541,20.173980,-0.000145,20.119006,1.0953,0.419,4.07541,0.00000
2508.00,4.07518,20.174000,-0.000142,20.119023,1.0952,0.419,4.07518,0.00000
2509.00,4.07415,20.174048,-0.000143,20.119037,1.0952,0.419,4.07415,0.00000
2510.00,4.07506,20.173986,-0.000143,20.118977,1.0952,0.419,4.07506,0.00000
2511.00,4.07560,20.174053,-0.000141,20.119088,1.0952,0.419,4.07560,0.00000
2512.00,4.07603,20.174071,-0.000144,20.119107,1.0952,0.419,4.07603,0.00000
2513.00,4.07622,20.174081,-0.000147,20.119087,1.0952,0.419,4.07622,0.00000
2514.00,4.07611,20.174033,-0.000149,20.119053,1.0951,0.419,4.07611,0.00000
2515.00,4.07550,20.174072,-0.000149,20.119073,1.0951,0.419,4.07550,0.00000
2516.00,4.07561,20.174122,-0.000153,20.119037,1.0951,0.419,4.07561,0.00000
2517.00,4.07531,20.174117,-0.000151,20.119002,1.0951,0.419,4.07531,0.00000
2518.00,4.07480,20.174150,-0.000151,20.119039,1.0951,0.419,4.07480,0.00000
2519.00,4.07401,20.174156,-0.000147,20.118987,1.0950,0.419,4.07401,0.00000
2520.00,4.07369,20.174190,-0.000148,20.119002,1.0950,0.419,4.07369,0.00000
2521.00,4.07333,20.174138,-0.000146,20.118964,1.0949,0.419,4.07333,0.00000
2522.00,4.07320,20.174175,-0.000148,20.119000,1.0949,0.420,4.07320,0.00000
@15,2.5000,5.0, 2520.056 
2523.00,4.07254,20.174254,-0.000148,20.119057,1.0948,0.420,4.07254,0.00000
2524.00,4.07378,20.174308,-0.000149,20.119119,1.0948,0.420,4.07378,0.00000
2525.00,4.07227,20.174386,-0.000149,20.119173,1.0947,0.420,4.07227,0.00000
2526.00,4.06750,20.174381,-0.000151,20.119106,1.0946,0.420,4.06750,0.00000
2527.00,4.06072,20.174419,-0.000152,20.119098,1.0945,0.420,4.06072,0.00000
2528.00,4.05296,20.174411,-0.000154,20.119082,1.0945,0.420,4.05296,0.00000
2529.00,4.04233,20.174433,-0.000155,20.119081,1.0944,0.420,4.04233,0.00000
2530.00,4.03461,20.174449,-0.000155,20.119080,1.0943,0.421,4.03461,0.00000
2531.00,4.03182,20.174432,-0.000153,20.119043,1.0943,0.421,4.03182,0.00000
2532.00,4.03242,20.174419,-0.000150,20.118973,1.0942,0.420,4.03242,0.00000
2533.00,4.03710,20.174422,-0.000148,20.118904,1.0941,0.420,4.03710,0.00000
2534.00,4.04525,20.174490,-0.000147,20.118903,1.0940,0.421,4.04525,0.00000
2535.00,4.05335,20.174460,-0.000147,20.118872,1.0940,0.421,4.05335,0.00000
2536.00,4.05991,20.174563,-0.000145,20.118969,1.0939,0.421,4.05991,0.00000
2537.00,4.06561,20.174605,-0.000149,20.119003,1.0939,0.421,4.06561,0.00000
2538.00,4.06895,20.174617,-0.000148,20.119039,1.0939,0.421,4.06895,0.00000
2539.00,4.07117,20.174679,-0.000145,20.119075,1.0939,0.421,4.07117,0.00000
2540.00,4.07245,20.174711,-0.000146,20.119049,1.0938,0.421,4.07245,0.00000
2541.00,4.07332,20.174716,-0.000152,20.119051,1.0938,0.421,4.07332,0.00000
2542.00,4.07324,20.174771,-0.000149,20.119070,1.0938,0.421,4.07324,0.00000
2543.00,4.07341,20.174836,-0.000149,20.119096,1.0938,0.421,4.07341,0.00000
2544.00,4.07375,20.174813,-0.000150,20.119089,1.0938,0.421,4.07375,0.00000
2545.00,4.07314,20.174861,-0.000147,20.119155,1.0938,0.421,4.07314,0.00000
2546.00,4.07273,20.174797,-0.000147,20.119095,1.0937,0.421,4.07273,0.00000
2547.00,4.07284,20.174760,-0.000149,20.119071,1.0937,0.421,4.07284,0.00000
2548.00,4.07278,20.174780,-0.000150,20.119070,1.0936,0.422,4.07278,0.00000
2549.00,4.07199,20.174781,-0.000152,20.119071,1.0936,0.422,4.07199,0.00000
2550.00,4.07263,20.174784,-0.000153,20.119048,1.0936,0.422,4.07263,0.00000
2551.00,4.07259,20.174916,-0.000151,20.119101,1.0935,0.422,4.07259,0.00000
2552.00,4.07236,20.174954,-0.000144,20.119124,1.0935,0.422,4.07236,0.00000
2553.00,4.07342,20.174976,-0.000141,20.119140,1.0935,0.422,4.07342,0.00000
2554.00,4.07380,20.174961,-0.000139,20.119104,1.0935,0.421,4.07380,0.00000
2555.00,4.07349,20.174929,-0.000138,20.119022,1.0935,0.421,4.07349,0.00000
2556.00,4.07325,20.174876,-0.000135,20.118988,1.0935,0.421,4.07325,0.00000
2557.00,4.07295,20.174895,-0.000136,20.118986,1.0936,0.421,4.07295,0.00000
2558.00,4.07100,20.174833,-0.000137,20.118825,1.0935,0.421,4.07100,0.00000
2559.00,4.06998,20.174848,-0.000136,20.118815,1.0935,0.421,4.06998,0.00000
2560.00,4.07001,20.174898,-0.000137,20.118846,1.0936,0.422,4.07001,0.00000
2561.00,4.07080,20.174940,-0.000141,20.118826,1.0936,0.422,4.07080,0.00000
2562.00,4.07200,20.174990,-0.000141,20.118885,1.0936,0.422,4.07200,0.00000
2563.00,4.07255,20.175092,-0.000142,20.119065,1.0936,0.422,4.07255,0.00000
2564.00,4.07275,20.175199,-0.000144,20.119124,1.0936,0.422,4.07275,0.00000
2565.00,4.07301,20.175164,-0.000143,20.119117,1.0936,0.422,4.07301,0.00000
2566.00,4.07305,20.175174,-0.000140,20.119146,1.0936,0.422,4.07305,0.00000
2567.00,4.07236,20.175148,-0.000143,20.119045,1.0936,0.422,4.07236,0.00000
2568.00,4.07274,20.175144,-0.000143,20.118952,1.0937,0.422,4.07274,0.00000
2569.00,4.07282,20.175144,-0.000140,20.118909,1.0937,0.422,4.07282,0.00000
2570.00,4.07249,20.175227,-0.000143,20.118899,1.0937,0.422,4.07249,0.00000
2571.00,4.07283,20.175312,-0.000148,20.118908,1.0937,0.422,4.07283,0.00000
2572.00,4.07269,20.175286,-0.000150,20.118909,1.0938,0.423,4.07269,0.00000
2573.00,4.07281,20.175315,-0.000147,20.118942,1.0938,0.423,4.07281,0.00000
2574.00,4.07345,20.175353,-0.000150,20.118980,1.0938,0.423,4.07345,0.00000
2575.00,4.07359,20.175377,-0.000148,20.119040,1.0939,0.423,4.07359,0.00000
2576.00,4.07307,20.175367,-0.000145,20.119074,1.0939,0.423,4.07307,0.00000
2577.00,4.07377,20.175451,-0.000142,20.119144,1.0939,0.423,4.07377,0.00000
2578.00,4.07385,20.175467,-0.000145,20.119143,1.0939,0.423,4.07385,0.00000
2579.00,4.07358,20.175469,-0.000145,20.119126,1.0939,0.423,4.07358,0.00000
2580.00,4.07415,20.175481,-0.000146,20.119114,1.0939,0.423,4.07415,0.00000
2581.00,4.07453,20.175537,-0.000146,20.119166,1.0939,0.423,4.07453,0.00000
2582.00,4.07471,20.175515,-0.000146,20.119137,1.0939,0.423,4.07471,0.00000
2583.00,4.07551,20.175549,-0.000144,20.119133,1.0939,0.423,4.07551,0.00000
2584.00,4.07575,20.175511,-0.000146,20.119091,1.0939,0.423,4.07575,0.00000
2585.00,4.07481,20.175489,-0.000145,20.119035,1.0938,0.423,4.07481,0.00000
2586.00,4.07467,20.175449,-0.000145,20.118990,1.0938,0.423,4.07467,0.00000
2587.00,4.07374,20.175461,-0.000144,20.118976,1.0938,0.423,4.07374,0.00000
2588.00,4.07306,20.175425,-0.000146,20.118982,1.0938,0.423,4.07306,0.00000
2589.00,4.07330,20.175498,-0.000144,20.119059,1.0938,0.423,4.07330,0.00000
2590.00,4.07378,20.175562,-0.000140,20.119105,1.0937,0.423,4.07378,0.00000
2591.00,4.07369,20.175623,-0.000136,20.119111,1.0937,0.423,4.07369,0.00000
2592.00,4.07479,20.175676,-0.000137,20.119119,1.0937,0.423,4.07479,0.00000
2593.00,4.07510,20.175759,-0.000135,20.119141,1.0936,0.423,4.07510,0.00000
2594.00,4.07512,20.175746,-0.000135,20.119125,1.0936,0.423,4.07512,0.00000
2595.00,4.07472,20.175793,-0.000142,20.119185,1.0935,0.423,4.07472,0.00000
2596.00,4.07419,20.175776,-0.000147,20.119158,1.0935,0.424,4.07419,0.00000
2597.00,4.07383,20.175819,-0.000149,20.119169,1.0934,0.424,4.07383,0.00000
2598.00,4.07290,20.175811,-0.000149,20.119155,1.0934,0.424,4.07290,0.00000
2599.00,4.07226,20.175815,-0.000151,20.119116,1.0933,0.424,4.07226,0.00000
2600.00,4.07386,20.175806,-0.000151,20.119045,1.0933,0.424,4.07386,0.00000
2601.00,4.07501,20.175834,-0.000148,20.119014,1.0932,0.424,4.07501,0.00000
2602.00,4.07421,20.175869,-0.000147,20.119005,1.0932,0.424,4.07421,0.00000
2603.00,4.07500,20.175929,-0.000148,20.118984,1.0932,0.424,4.07500,0.00000
2604.00,4.07546,20.175947,-0.000148,20.118951,1.0931,0.424,4.07546,0.00000
2605.00,4.07474,20.175977,-0.000148,20.118971,1.0931,0.424,4.07474,0.00000
2606.00,4.07475,20.176021,-0.000149,20.119022,1.0931,0.424,4.07475,0.00000
2607.00,4.07531,20.176031,-0.000149,20.119023,1.0931,0.424,4.07531,0.00000
2608.00,4.07498,20.175989,-0.000151,20.119000,1.0930,0.424,4.07498,0.00000
2609.00,4.07442,20.176028,-0.000150,20.119017,1.0930,0.424,4.07442,0.00000
2610.00,4.07390,20.176014,-0.000150,20.118989,1.0929,0.425,4.07390,0.00000
2611.00,4.07344,20.176103,-0.000152,20.119048,1.0929,0.425,4.07344,0.00000
2612.00,4.07403,20.176160,-0.000153,20.119071,1.0929,0.425,4.07403,0.00000
2613.00,4.07439,20.176152,-0.000153,20.119043,1.0928,0.425,4.07439,0.00000
2614.00,4.07474,20.176185,-0.000155,20.119087,1.0928,0.425,4.07474,0.00000
2615.00,4.07459,20.176185,-0.000153,20.119105,1.0928,0.425,4.07459,0.00000
2616.00,4.07494,20.176138,-0.000148,20.119046,1.0928,0.425,4.07494,0.00000
2617.00,4.07497,20.176053,-0.000150,20.119005,1.0928,0.425,4.07497,0.00000
2618.00,4.07452,20.176140,-0.000150,20.119095,1.0928,0.425,4.07452,0.00000
2619.00,4.07465,20.176127,-0.000150,20.119093,1.0928,0.425,4.07465,0.00000
2620.00,4.07563,20.176216,-0.000154,20.119115,1.0928,0.425,4.07563,0.00000
2621.00,4.07577,20.176189,-0.000156,20.119058,1.0928,0.425,4.07577,0.00000
2622.00,4.07517,20.176220,-0.000152,20.119076,1.0928,0.425,4.07517,0.00000
2623.00,4.07568,20.176220,-0.000150,20.119053,1.0928,0.425,4.07568,0.00000
2624.00,4.07608,20.176275,-0.000149,20.119099,1.0927,0.425,4.07608,0.00000
2625.00,4.07613,20.176340,-0.000147,20.119155,1.0927,0.425,4.07613,0.00000
2626.00,4.07609,20.176349,-0.000147,20.119214,1.0927,0.425,4.07609,0.00000
2627.00,4.07639,20.176316,-0.000149,20.119169,1.0927,0.425,4.07639,0.00000
2628.00,4.07614,20.176280,-0.000148,20.119153,1.0927,0.425,4.07614,0.00000
2629.00,4.07578,20.176311,-0.000145,20.119153,1.0927,0.425,4.07578,0.00000
2630.00,4.07529,20.176225,-0.000143,20.119105,1.0927,0.425,4.07529,0.00000
2631.00,4.07459,20.176284,-0.000141,20.119100,1.0927,0.425,4.07459,0.00000
2632.00,4.07406,20.176378,-0.000143,20.119183,1.0926,0.425,4.07406,0.00000
2633.00,4.07318,20.176436,-0.000145,20.119228,1.0926,0.426,4.07318,0.00000
2634.00,4.07374,20.176435,-0.000146,20.119187,1.0926,0.426,4.07374,0.00000
2635.00,4.07461,20.176487,-0.000146,20.119202,1.0925,0.426,4.07461,0.00000
2636.00,4.07478,20.176489,-0.000148,20.119237,1.0925,0.426,4.07478,0.00000
2637.00,4.07454,20.176541,-0.000149,20.119283,1.0924,0.426,4.07454,0.00000
2638.00,4.07517,20.176608,-0.000151,20.119281,1.0924,0.426,4.07517,0.00000
2639.00,4.07469,20.176659,-0.000151,20.119268,1.0924,0.426,4.07469,0.00000
2640.00,4.07339,20.176670,-0.000148,20.119188,1.0923,0.426,4.07339,0.00000
2641.00,4.07310,20.176692,-0.000145,20.119168,1.0922,0.426,4.07310,0.00000
2642.00,4.07325,20.176678,-0.000142,20.119094,1.0922,0.426,4.07325,0.00000
2643.00,4.07362,20.176650,-0.000138,20.119057,1.0921,0.426,4.07362,0.00000
2644.00,4.07422,20.176633,-0.000139,20.119056,1.0920,0.426,4.07422,0.00000
2645.00,4.07452,20.176684,-0.000143,20.119150,1.0920,0.426,4.07452,0.00000
2646.00,4.07479,20.176790,-0.000143,20.119177,1.0919,0.426,4.07479,0.00000
2647.00,4.07413,20.176793,-0.000141,20.119164,1.0918,0.426,4.07413,0.00000
2648.00,4.07394,20.176811,-0.000140,20.119145,1.0918,0.426,4.07394,0.00000
2649.00,4.07304,20.176819,-0.000141,20.119156,1.0917,0.426,4.07304,0.00000
2650.00,4.07364,20.176782,-0.000141,20.119056,1.0916,0.426,4.07364,0.00000
2651.00,4.07307,20.176781,-0.000141,20.119014,1.0916,0.426,4.07307,0.00000
2652.00,4.07388,20.176832,-0.000143,20.119046,1.0915,0.426,4.07388,0.00000
2653.00,4.07383,20.176820,-0.000146,20.119019,1.0915,0.426,4.07383,0.00000
2654.00,4.07407,20.176883,-0.000145,20.119050,1.0914,0.427,4.07407,0.00000
2655.00,4.07276,20.176889,-0.000142,20.119103,1.0914,0.426,4.07276,0.00000
2656.00,4.07342,20.176888,-0.000145,20.119133,1.0914,0.427,4.07342,0.00000
2657.00,4.07311,20.176934,-0.000145,20.119153,1.0913,0.427,4.07311,0.00000
2658.00,4.07333,20.177013,-0.000144,20.119231,1.0914,0.427,4.07333,0.00000
2659.00,4.07307,20.176963,-0.000141,20.119178,1.0914,0.427,4.07307,0.00000
2660.00,4.07362,20.176982,-0.000140,20.119119,1.0914,0.427,4.07362,0.00000
2661.00,4.07304,20.176953,-0.000138,20.119105,1.0914,0.426,4.07304,0.00000
2662.00,4.07384,20.176897,-0.000138,20.119064,1.0914,0.427,4.07384,0.00000
2663.00,4.07400,20.176863,-0.000137,20.119002,1.0914,0.427,4.07400,0.00000
2664.00,4.07439,20.176935,-0.000141,20.119024,1.0915,0.427,4.07439,0.00000
2665.00,4.07420,20.176966,-0.000144,20.119040,1.0916,0.427,4.07420,0.00000
2666.00,4.07389,20.177033,-0.000144,20.119012,1.0917,0.427,4.07389,0.00000
2667.00,4.07303,20.177038,-0.000145,20.118940,1.0917,0.427,4.07303,0.00000
2668.00,4.07284,20.177122,-0.000147,20.118998,1.0918,0.427,4.07284,0.00000
2669.00,4.07262,20.177186,-0.000146,20.119013,1.0919,0.427,4.07262,0.00000
2670.00,4.07304,20.177185,-0.000147,20.119024,1.0920,0.427,4.07304,0.00000
2671.00,4.07386,20.177103,-0.000150,20.118999,1.0920,0.427,4.07386,0.00000
2672.00,4.07406,20.177106,-0.000154,20.119043,1.0921,0.427,4.07406,0.00000
2673.00,4.07393,20.176993,-0.000153,20.118957,1.0921,0.427,4.07393,0.00000
2674.00,4.07474,20.176898,-0.000153,20.118932,1.0921,0.427,4.07474,0.00000
2675.00,4.07486,20.176876,-0.000154,20.118914,1.0921,0.428,4.07486,0.00000
2676.00,4.07489,20.176965,-0.000154,20.118979,1.0921,0.428,4.07489,0.00000
2677.00,4.07528,20.177011,-0.000149,20.119014,1.0921,0.427,4.07528,0.00000
2678.00,4.07527,20.177106,-0.000151,20.119054,1.0922,0.428,4.07527,0.00000
2679.00,4.07436,20.177148,-0.000152,20.119062,1.0922,0.428,4.07436,0.00000
2680.00,4.07525,20.177267,-0.000150,20.119151,1.0922,0.428,4.07525,0.00000
2681.00,4.07536,20.177220,-0.000150,20.119067,1.0922,0.428,4.07536,0.00000
2682.00,4.07502,20.177282,-0.000152,20.119049,1.0922,0.428,4.07502,0.00000
2683.00,4.07486,20.177316,-0.000149,20.119066,1.0923,0.428,4.07486,0.00000
2684.00,4.07550,20.177354,-0.000151,20.119058,1.0923,0.428,4.07550,0.00000
2685.00,4.07510,20.177331,-0.000150,20.119007,1.0923,0.428,4.07510,0.00000
2686.00,4.07487,20.177395,-0.000149,20.119033,1.0924,0.428,4.07487,0.00000
2687.00,4.07532,20.177409,-0.000148,20.119066,1.0924,0.428,4.07532,0.00000
2688.00,4.07543,20.177397,-0.000152,20.119062,1.0924,0.428,4.07543,0.00000
2689.00,4.07548,20.177409,-0.000151,20.119072,1.0924,0.428,4.07548,0.00000
2690.00,4.07528,20.177383,-0.000151,20.119023,1.0924,0.429,4.07528,0.00000
2691.00,4.07521,20.177411,-0.000147,20.119023,1.0924,0.428,4.07521,0.00000
2692.00,4.07531,20.177405,-0.000146,20.119039,1.0923,0.428,4.07531,0.00000
2693.00,4.07534,20.177437,-0.000145,20.119055,1.0923,0.429,4.07534,0.00000
2694.00,4.07499,20.177468,-0.000144,20.119044,1.0924,0.428,4.07499,0.00000
2695.00,4.07475,20.177544,-0.000145,20.119082,1.0924,0.428,4.07475,0.00000
2696.00,4.07546,20.177585,-0.000150,20.119157,1.0924,0.429,4.07546,0.00000
2697.00,4.07538,20.177660,-0.000150,20.119196,1.0925,0.429,4.07538,0.00000
2698.00,4.07516,20.177644,-0.000148,20.119156,1.0925,0.429,4.07516,0.00000
2699.00,4.07517,20.177634,-0.000151,20.119119,1.0925,0.429,4.07517,0.00000
2700.00,4.07486,20.177681,-0.000148,20.119149,1.0926,0.429,4.07486,0.00000
2701.00,4.07413,20.177716,-0.000145,20.119109,1.0926,0.429,4.07413,0.00000
2702.00,4.07372,20.177704,-0.000146,20.119054,1.0926,0.429,4.07372,0.00000
@16,2.5000,5.0, 2700.019 
2703.00,4.07389,20.177771,-0.000143,20.119044,1.0926,0.429,4.07389,0.00000
2704.00,4.07448,20.177801,-0.000142,20.119055,1.0926,0.429,4.07448,0.00000
2705.00,4.07306,20.177826,-0.000145,20.119083,1.0927,0.429,4.07306,0.00000
2706.00,4.06884,20.177766,-0.000146,20.119021,1.0927,0.429,4.06884,0.00000
2707.00,4.06257,20.177810,-0.000146,20.119028,1.0927,0.429,4.06257,0.00000
2708.00,4.05366,20.177876,-0.000151,20.119135,1.0927,0.429,4.05366,0.00000
2709.00,4.04283,20.177926,-0.000152,20.119191,1.0927,0.430,4.04283,0.00000
2710.00,4.03451,20.177891,-0.000150,20.119154,1.0927,0.430,4.03451,0.00000
2711.00,4.03098,20.177922,-0.000152,20.119195,1.0927,0.430,4.03098,0.00000
2712.00,4.03132,20.177903,-0.000155,20.119129,1.0927,0.430,4.03132,0.00000
2713.00,4.03642,20.177859,-0.000154,20.118981,1.0927,0.430,4.03642,0.00000
2714.00,4.04357,20.177824,-0.000154,20.118863,1.0927,0.430,4.04357,0.00000
2715.00,4.05168,20.177913,-0.000157,20.118908,1.0927,0.430,4.05168,0.00000
2716.00,4.05885,20.177936,-0.000155,20.118888,1.0928,0.430,4.05885,0.00000
2717.00,4.06459,20.177914,-0.000151,20.118892,1.0928,0.430,4.06459,0.00000
2718.00,4.06825,20.177954,-0.000150,20.118950,1.0928,0.430,4.06825,0.00000
2719.00,4.07142,20.178009,-0.000147,20.119020,1.0928,0.430,4.07142,0.00000
2720.00,4.07266,20.177965,-0.000142,20.118924,1.0928,0.430,4.07266,0.00000
2721.00,4.07256,20.177996,-0.000142,20.118918,1.0928,0.430,4.07256,0.00000
2722.00,4.07329,20.178136,-0.000142,20.118958,1.0928,0.430,4.07329,0.00000
2723.00,4.07387,20.178206,-0.000146,20.119034,1.0929,0.430,4.07387,0.00000
2724.00,4.07364,20.178261,-0.000152,20.119057,1.0929,0.430,4.07364,0.00000
2725.00,4.07399,20.178364,-0.000154,20.119139,1.0929,0.431,4.07399,0.00000
2726.00,4.07443,20.178475,-0.000152,20.119159,1.0930,0.431,4.07443,0.00000
2727.00,4.07419,20.178408,-0.000154,20.119089,1.0930,0.431,4.07419,0.00000
2728.00,4.07452,20.178359,-0.000150,20.118974,1.0930,0.431,4.07452,0.00000
2729.00,4.07436,20.178374,-0.000145,20.119014,1.0930,0.430,4.07436,0.00000
2730.00,4.07507,20.178363,-0.000147,20.119009,1.0931,0.431,4.07507,0.00000
2731.00,4.07557,20.178311,-0.000145,20.119058,1.0931,0.431,4.07557,0.00000
2732.00,4.07494,20.178370,-0.000146,20.119169,1.0932,0.431,4.07494,0.00000
2733.00,4.07357,20.178465,-0.000145,20.119286,1.0932,0.431,4.07357,0.00000
2734.00,4.07313,20.178409,-0.000147,20.119177,1.0933,0.431,4.07313,0.00000
2735.00,4.07193,20.178411,-0.000146,20.119112,1.0933,0.431,4.07193,0.00000
2736.00,4.07177,20.178485,-0.000148,20.119086,1.0934,0.431,4.07177,0.00000
2737.00,4.07212,20.178473,-0.000147,20.119017,1.0934,0.431,4.07212,0.00000
2738.00,4.07255,20.178455,-0.000147,20.118957,1.0935,0.431,4.07255,0.00000
2739.00,4.07297,20.178583,-0.000147,20.119041,1.0936,0.431,4.07297,0.00000
2740.00,4.07356,20.178603,-0.000148,20.119070,1.0936,0.431,4.07356,0.00000
2741.00,4.07338,20.178601,-0.000143,20.119085,1.0937,0.431,4.07338,0.00000
2742.00,4.07331,20.178699,-0.000142,20.119140,1.0938,0.431,4.07331,0.00000
2743.00,4.07363,20.178771,-0.000145,20.119208,1.0938,0.431,4.07363,0.00000
2744.00,4.07337,20.178764,-0.000144,20.119212,1.0939,0.431,4.07337,0.00000
2745.00,4.07277,20.178778,-0.000140,20.119222,1.0939,0.431,4.07277,0.00000
2746.00,4.07292,20.178784,-0.000141,20.119219,1.0940,0.431,4.07292,0.00000
2747.00,4.07239,20.178783,-0.000139,20.119215,1.0940,0.431,4.07239,0.00000
2748.00,4.07184,20.178741,-0.000134,20.119150,1.0941,0.431,4.07184,0.00000
2749.00,4.07138,20.178739,-0.000134,20.119157,1.0941,0.431,4.07138,0.00000
2750.00,4.07110,20.178787,-0.000135,20.119165,1.0941,0.431,4.07110,0.00000
2751.00,4.06999,20.178861,-0.000137,20.119158,1.0942,0.431,4.06999,0.00000
2752.00,4.06999,20.178912,-0.000140,20.119180,1.0942,0.431,4.06999,0.00000
2753.00,4.06992,20.178979,-0.000144,20.119249,1.0942,0.432,4.06992,0.00000
2754.00,4.07008,20.179002,-0.000142,20.119211,1.0942,0.432,4.07008,0.00000
2755.00,4.07070,20.179071,-0.000141,20.119238,1.0942,0.432,4.07070,0.00000
2756.00,4.07165,20.179074,-0.000140,20.119258,1.0942,0.432,4.07165,0.00000
2757.00,4.07181,20.179037,-0.000139,20.119238,1.0942,0.432,4.07181,0.00000
2758.00,4.07184,20.179018,-0.000139,20.119201,1.0942,0.432,4.07184,0.00000
2759.00,4.07277,20.179036,-0.000143,20.119253,1.0942,0.432,4.07277,0.00000
2760.00,4.07337,20.179034,-0.000144,20.119312,1.0942,0.432,4.07337,0.00000
2761.00,4.07346,20.179063,-0.000144,20.119348,1.0942,0.432,4.07346,0.00000
2762.00,4.07408,20.179096,-0.000145,20.119371,1.0942,0.432,4.07408,0.00000
2763.00,4.07537,20.179086,-0.000145,20.119323,1.0941,0.432,4.07537,0.00000
2764.00,4.07502,20.179106,-0.000142,20.119322,1.0941,0.432,4.07502,0.00000
2765.00,4.07406,20.179001,-0.000144,20.119199,1.0941,0.432,4.07406,0.00000
2766.00,4.07369,20.178979,-0.000145,20.119194,1.0941,0.432,4.07369,0.00000
2767.00,4.07310,20.178967,-0.000146,20.119170,1.0941,0.432,4.07310,0.00000
2768.00,4.07177,20.178968,-0.000143,20.119177,1.0940,0.432,4.07177,0.00000
2769.00,4.07185,20.179011,-0.000142,20.119158,1.0940,0.432,4.07185,0.00000
2770.00,4.07244,20.179096,-0.000139,20.119169,1.0940,0.432,4.07244,0.00000
2771.00,4.07293,20.179139,-0.000136,20.119171,1.0940,0.432,4.07293,0.00000
2772.00,4.07307,20.179165,-0.000136,20.119172,1.0940,0.432,4.07307,0.00000
2773.00,4.07365,20.179245,-0.000137,20.119236,1.0939,0.432,4.07365,0.00000
2774.00,4.07365,20.179207,-0.000140,20.119196,1.0939,0.433,4.07365,0.00000
2775.00,4.07401,20.179202,-0.000144,20.119214,1.0939,0.433,4.07401,0.00000
2776.00,4.07418,20.179175,-0.000145,20.119161,1.0938,0.433,4.07418,0.00000
2777.00,4.07463,20.179205,-0.000142,20.119123,1.0938,0.433,4.07463,0.00000
2778.00,4.07432,20.179250,-0.000144,20.119114,1.0938,0.433,4.07432,0.00000
2779.00,4.07381,20.179352,-0.000142,20.119178,1.0939,0.433,4.07381,0.00000
2780.00,4.07303,20.179372,-0.000142,20.119164,1.0939,0.433,4.07303,0.00000
2781.00,4.07244,20.179423,-0.000143,20.119149,1.0939,0.433,4.07244,0.00000
2782.00,4.07263,20.179475,-0.000144,20.119184,1.0939,0.433,4.07263,0.00000
2783.00,4.07321,20.179454,-0.000140,20.119143,1.0939,0.433,4.07321,0.00000
2784.00,4.07393,20.179458,-0.000139,20.119131,1.0939,0.433,4.07393,0.00000
2785.00,4.07430,20.179508,-0.000139,20.119129,1.0939,0.433,4.07430,0.00000
2786.00,4.07491,20.179435,-0.000142,20.119062,1.0939,0.433,4.07491,0.00000
2787.00,4.07493,20.179401,-0.000144,20.119026,1.0938,0.433,4.07493,0.00000
2788.00,4.07426,20.179375,-0.000147,20.119013,1.0938,0.433,4.07426,0.00000
2789.00,4.07374,20.179359,-0.000148,20.118976,1.0938,0.433,4.07374,0.00000
2790.00,4.07331,20.179416,-0.000145,20.119042,1.0937,0.433,4.07331,0.00000
2791.00,4.07264,20.179540,-0.000144,20.119120,1.0937,0.433,4.07264,0.00000
2792.00,4.07205,20.179675,-0.000143,20.119214,1.0936,0.433,4.07205,0.00000
2793.00,4.07246,20.179722,-0.000142,20.119235,1.0936,0.433,4.07246,0.00000
2794.00,4.07333,20.179746,-0.000144,20.119262,1.0936,0.434,4.07333,0.00000
2795.00,4.07437,20.179690,-0.000146,20.119182,1.0936,0.434,4.07437,0.00000
2796.00,4.07517,20.179620,-0.000147,20.119089,1.0935,0.434,4.07517,0.00000
2797.00,4.07615,20.179505,-0.000148,20.118956,1.0935,0.434,4.07615,0.00000
2798.00,4.07622,20.179473,-0.000149,20.118913,1.0934,0.434,4.07622,0.00000
2799.00,4.07554,20.179506,-0.000147,20.118936,1.0934,0.434,4.07554,0.00000
2800.00,4.07559,20.179545,-0.000150,20.118943,1.0934,0.434,4.07559,0.00000
2801.00,4.07552,20.179558,-0.000148,20.118960,1.0934,0.434,4.07552,0.00000
2802.00,4.07404,20.179635,-0.000145,20.119020,1.0933,0.434,4.07404,0.00000
2803.00,4.07393,20.179663,-0.000144,20.119007,1.0933,0.434,4.07393,0.00000
2804.00,4.07388,20.179683,-0.000145,20.118982,1.0933,0.434,4.07388,0.00000
2805.00,4.07335,20.179704,-0.000142,20.118975,1.0933,0.434,4.07335,0.00000
2806.00,4.07339,20.179850,-0.000140,20.119046,1.0933,0.434,4.07339,0.00000
2807.00,4.07490,20.179852,-0.000146,20.119021,1.0933,0.435,4.07490,0.00000
2808.00,4.07528,20.179880,-0.000145,20.119047,1.0934,0.435,4.07528,0.00000
2809.00,4.07622,20.179918,-0.000143,20.119028,1.0934,0.435,4.07622,0.00000
2810.00,4.07639,20.179894,-0.000145,20.118967,1.0934,0.435,4.07639,0.00000
2811.00,4.07566,20.179845,-0.000142,20.118952,1.0934,0.435,4.07566,0.00000
2812.00,4.07427,20.179863,-0.000139,20.118990,1.0934,0.434,4.07427,0.00000
2813.00,4.07354,20.179890,-0.000140,20.118969,1.0934,0.435,4.07354,0.00000
2814.00,4.07277,20.179876,-0.000140,20.118953,1.0934,0.435,4.07277,0.00000
2815.00,4.07213,20.179951,-0.000140,20.119038,1.0934,0.435,4.07213,0.00000
2816.00,4.07282,20.179941,-0.000146,20.119040,1.0933,0.435,4.07282,0.00000
2817.00,4.07393,20.179903,-0.000146,20.118993,1.0933,0.435,4.07393,0.00000
2818.00,4.07398,20.179891,-0.000144,20.119016,1.0933,0.435,4.07398,0.00000
2819.00,4.07380,20.179912,-0.000145,20.119069,1.0933,0.435,4.07380,0.00000
2820.00,4.07441,20.179942,-0.000143,20.119076,1.0934,0.435,4.07441,0.00000
2821.00,4.07393,20.179929,-0.000141,20.119018,1.0934,0.435,4.07393,0.00000
2822.00,4.07411,20.180000,-0.000143,20.119077,1.0934,0.435,4.07411,0.00000
2823.00,4.07433,20.180039,-0.000148,20.119072,1.0934,0.435,4.07433,0.00000
2824.00,4.07495,20.180050,-0.000152,20.119055,1.0934,0.435,4.07495,0.00000
2825.00,4.07535,20.179978,-0.000156,20.119003,1.0934,0.435,4.07535,0.00000
2826.00,4.07611,20.180052,-0.000158,20.119088,1.0934,0.435,4.07611,0.00000
2827.00,4.07549,20.180047,-0.000162,20.119055,1.0934,0.436,4.07549,0.00000
2828.00,4.07580,20.180092,-0.000162,20.119069,1.0933,0.436,4.07580,0.00000
2829.00,4.07577,20.180034,-0.000159,20.118993,1.0933,0.436,4.07577,0.00000
2830.00,4.07577,20.180130,-0.000158,20.119037,1.0933,0.436,4.07577,0.00000
2831.00,4.07544,20.180075,-0.000159,20.118965,1.0933,0.436,4.07544,0.00000
2832.00,4.07509,20.180144,-0.000155,20.119036,1.0932,0.436,4.07509,0.00000
2833.00,4.07467,20.180100,-0.000153,20.118980,1.0932,0.436,4.07467,0.00000
2834.00,4.07399,20.180240,-0.000156,20.119119,1.0932,0.436,4.07399,0.00000
2835.00,4.07382,20.180308,-0.000158,20.119137,1.0932,0.436,4.07382,0.00000
2836.00,4.07395,20.180447,-0.000159,20.119262,1.0931,0.436,4.07395,0.00000
2837.00,4.07493,20.180393,-0.000161,20.119157,1.0931,0.436,4.07493,0.00000
2838.00,4.07569,20.180492,-0.000161,20.119244,1.0931,0.437,4.07569,0.00000
2839.00,4.07613,20.180490,-0.000158,20.119180,1.0930,0.436,4.07613,0.00000
2840.00,4.07602,20.180414,-0.000156,20.119107,1.0930,0.436,4.07602,0.00000
2841.00,4.07608,20.180381,-0.000157,20.119005,1.0929,0.436,4.07608,0.00000
2842.00,4.07586,20.180407,-0.000156,20.119024,1.0929,0.437,4.07586,0.00000
2843.00,4.07525,20.180469,-0.000158,20.119057,1.0928,0.437,4.07525,0.00000
2844.00,4.07578,20.180476,-0.000160,20.119055,1.0928,0.437,4.07578,0.00000
2845.00,4.07500,20.180538,-0.000158,20.119109,1.0927,0.437,4.07500,0.00000
2846.00,4.07448,20.180561,-0.000157,20.119170,1.0927,0.437,4.07448,0.00000
2847.00,4.07399,20.180595,-0.000158,20.119174,1.0926,0.437,4.07399,0.00000
2848.00,4.07346,20.180559,-0.000158,20.119133,1.0926,0.437,4.07346,0.00000
2849.00,4.07198,20.180562,-0.000158,20.119102,1.0926,0.437,4.07198,0.00000
2850.00,4.07179,20.180563,-0.000156,20.119095,1.0925,0.437,4.07179,0.00000
2851.00,4.07144,20.180582,-0.000156,20.119037,1.0924,0.437,4.07144,0.00000
2852.00,4.07136,20.180628,-0.000157,20.119065,1.0924,0.437,4.07136,0.00000
2853.00,4.07143,20.180707,-0.000153,20.119076,1.0923,0.437,4.07143,0.00000
2854.00,4.07201,20.180740,-0.000151,20.119107,1.0922,0.437,4.07201,0.00000
2855.00,4.07343,20.180885,-0.000152,20.119189,1.0922,0.437,4.07343,0.00000
2856.00,4.07429,20.180920,-0.000150,20.119204,1.0921,0.437,4.07429,0.00000
2857.00,4.07382,20.180930,-0.000148,20.119132,1.0920,0.437,4.07382,0.00000
2858.00,4.07443,20.180857,-0.000150,20.119074,1.0919,0.437,4.07443,0.00000
2859.00,4.07464,20.180835,-0.000146,20.119025,1.0919,0.437,4.07464,0.00000
2860.00,4.07405,20.180862,-0.000143,20.119013,1.0918,0.437,4.07405,0.00000
2861.00,4.07307,20.180920,-0.000141,20.119057,1.0917,0.437,4.07307,0.00000
2862.00,4.07361,20.181009,-0.000141,20.119186,1.0917,0.437,4.07361,0.00000
2863.00,4.07337,20.181182,-0.000140,20.119293,1.0916,0.437,4.07337,0.00000
2864.00,4.07366,20.181231,-0.000142,20.119293,1.0916,0.437,4.07366,0.00000
2865.00,4.07422,20.181157,-0.000148,20.119223,1.0915,0.438,4.07422,0.00000
2866.00,4.07508,20.181165,-0.000151,20.119197,1.0915,0.438,4.07508,0.00000
2867.00,4.07522,20.181118,-0.000150,20.119126,1.0914,0.438,4.07522,0.00000
2868.00,4.07498,20.181086,-0.000147,20.119080,1.0913,0.438,4.07498,0.00000
2869.00,4.07491,20.181127,-0.000149,20.119119,1.0912,0.438,4.07491,0.00000
2870.00,4.07428,20.181185,-0.000149,20.119150,1.0912,0.438,4.07428,0.00000
2871.00,4.07387,20.181170,-0.000146,20.119114,1.0911,0.438,4.07387,0.00000
2872.00,4.07395,20.181244,-0.000147,20.119130,1.0910,0.438,4.07395,0.00000
2873.00,4.07410,20.181218,-0.000148,20.119043,1.0910,0.438,4.07410,0.00000
2874.00,4.07376,20.181291,-0.000144,20.119049,1.0909,0.438,4.07376,0.00000
2875.00,4.07365,20.181340,-0.000145,20.119057,1.0908,0.438,4.07365,0.00000
2876.00,4.07372,20.181362,-0.000148,20.119049,1.0908,0.438,4.07372,0.00000
2877.00,4.07394,20.181455,-0.000145,20.119113,1.0907,0.438,4.07394,0.00000
2878.00,4.07431,20.181438,-0.000144,20.119111,1.0907,0.438,4.07431,0.00000
2879.00,4.07476,20.181380,-0.000144,20.119065,1.0906,0.438,4.07476,0.00000
2880.00,4.07495,20.181372,-0.000140,20.119010,1.0905,0.438,4.07495,0.00000
2881.00,4.07464,20.181366,-0.000140,20.119015,1.0905,0.438,4.07464,0.00000
2882.00,4.07481,20.181283,-0.000142,20.118916,1.0905,0.438,4.07481,0.00000
