# Supplementary material for: A nucleotide-sensing oligomerization mechanism that controls NrdR-dependent transcription of ribonucleotide reductases
Source: Nat Commun. 2022 May 16;13:2700. doi: 10.1038/s41467-022-30328-1 (PMC9110341; doi:10.1038/s41467-022-30328-1)
Supplement: Supplementary file 10 — Source Data [file 41467_2022_30328_MOESM10_ESM.zip › Source data NrdR/Suppl Fig 12 source data/ITC at 20 degrees (Suppl Fig 12a,c)/ADP to NrdR/R34ADP65toNrdR10deg20.itc]

$ITC
$ 16 
$NOT
$ 20 
$ 60 
$ 1000 
$ 5 
$ 2 
$ADCGainCode:  0 
$False,True,True
$ 0.6 , 1.2 , 120 , 5 
$ 2.5 , 5 , 180 , 5 
$ 2.5 , 5 , 180 , 5 
$ 2.5 , 5 , 180 , 5 
$ 2.5 , 5 , 180 , 5 
$ 2.5 , 5 , 180 , 5 
$ 2.5 , 5 , 180 , 5 
$ 2.5 , 5 , 180 , 5 
$ 2.5 , 5 , 180 , 5 
$ 2.5 , 5 , 180 , 5 
$ 2.5 , 5 , 180 , 5 
$ 2.5 , 5 , 180 , 5 
$ 2.5 , 5 , 180 , 5 
$ 2.5 , 5 , 180 , 5 
$ 2.5 , 5 , 180 , 5 
$ 2.5 , 5 , 180 , 5 
# 0 
# 0.071 
# 0.01 
# 0.2068 
# 20 
# 3.8602 
# 9.74 
?
% ITC200_05.14.976
% 0.2068 
% 3.8602 
%-0.590864 , 29.66499 
% 0.034375 , 29.28716 
% 0.8333333 
% 168160 , 168170 
% 0.25 , 81 
%-0.002934 ,-0.034078 
%-20 , 8 
% 0 , 0 
% 0 
% 128000       127243 
% 43.1 
% 500 , 750 , 1000 , 750 
% 0.04257 ,-0.00249 , 0.000047734 ,-0.000000435026 , 0.00000000201917 
% ITC200 Ver: 1.26.3
@0
5.00,4.03711,20.020198,-0.000199,20.020441,0.7907,0.240,4.03711,0.00000
6.00,4.03792,20.020144,-0.000198,20.020418,0.7919,0.240,4.03792,0.00000
7.00,4.03790,20.020115,-0.000199,20.020349,0.7931,0.240,4.03790,0.00000
8.00,4.03857,20.020168,-0.000199,20.020355,0.7943,0.241,4.03857,0.00000
9.00,4.03890,20.020114,-0.000200,20.020297,0.7955,0.241,4.03890,0.00000
10.00,4.03809,20.020124,-0.000202,20.020303,0.7967,0.241,4.03809,0.00000
11.00,4.03772,20.020181,-0.000201,20.020271,0.7980,0.241,4.03772,0.00000
12.00,4.03788,20.020268,-0.000201,20.020311,0.7992,0.241,4.03788,0.00000
13.00,4.03846,20.020324,-0.000200,20.020378,0.8004,0.242,4.03846,0.00000
14.00,4.03854,20.020338,-0.000202,20.020416,0.8016,0.242,4.03854,0.00000
15.00,4.04003,20.020353,-0.000201,20.020424,0.8029,0.242,4.04003,0.00000
16.00,4.04010,20.020404,-0.000199,20.020498,0.8041,0.242,4.04010,0.00000
17.00,4.03992,20.020465,-0.000198,20.020535,0.8053,0.242,4.03992,0.00000
18.00,4.03893,20.020368,-0.000195,20.020422,0.8065,0.242,4.03893,0.00000
19.00,4.03988,20.020345,-0.000190,20.020334,0.8077,0.242,4.03988,0.00000
20.00,4.03933,20.020373,-0.000192,20.020343,0.8089,0.243,4.03933,0.00000
21.00,4.03916,20.020355,-0.000195,20.020265,0.8102,0.243,4.03916,0.00000
22.00,4.03954,20.020350,-0.000197,20.020214,0.8114,0.243,4.03954,0.00000
23.00,4.04013,20.020515,-0.000201,20.020286,0.8126,0.244,4.04013,0.00000
24.00,4.03982,20.020574,-0.000204,20.020299,0.8138,0.244,4.03982,0.00000
25.00,4.03934,20.020641,-0.000202,20.020332,0.8150,0.244,4.03934,0.00000
26.00,4.03878,20.020745,-0.000205,20.020421,0.8162,0.244,4.03878,0.00000
27.00,4.03780,20.020752,-0.000207,20.020447,0.8174,0.245,4.03780,0.00000
28.00,4.03733,20.020717,-0.000205,20.020401,0.8185,0.245,4.03733,0.00000
29.00,4.03784,20.020765,-0.000206,20.020419,0.8197,0.245,4.03784,0.00000
30.00,4.03909,20.020793,-0.000206,20.020390,0.8208,0.245,4.03909,0.00000
31.00,4.04078,20.020808,-0.000201,20.020382,0.8220,0.245,4.04078,0.00000
32.00,4.04087,20.020816,-0.000195,20.020340,0.8231,0.245,4.04087,0.00000
33.00,4.04013,20.020883,-0.000192,20.020351,0.8243,0.245,4.04013,0.00000
34.00,4.03950,20.021020,-0.000189,20.020489,0.8254,0.245,4.03950,0.00000
35.00,4.03854,20.021088,-0.000190,20.020539,0.8265,0.246,4.03854,0.00000
36.00,4.03751,20.021070,-0.000194,20.020509,0.8277,0.246,4.03751,0.00000
37.00,4.03797,20.021176,-0.000194,20.020606,0.8288,0.246,4.03797,0.00000
38.00,4.03944,20.021140,-0.000196,20.020546,0.8300,0.246,4.03944,0.00000
39.00,4.03908,20.021089,-0.000197,20.020433,0.8312,0.247,4.03908,0.00000
40.00,4.04044,20.021017,-0.000191,20.020377,0.8323,0.247,4.04044,0.00000
41.00,4.04067,20.021000,-0.000187,20.020343,0.8335,0.247,4.04067,0.00000
42.00,4.04091,20.021041,-0.000187,20.020322,0.8346,0.247,4.04091,0.00000
43.00,4.04000,20.021099,-0.000189,20.020364,0.8358,0.247,4.04000,0.00000
44.00,4.03874,20.021183,-0.000189,20.020406,0.8370,0.247,4.03874,0.00000
45.00,4.03707,20.021290,-0.000191,20.020430,0.8381,0.248,4.03707,0.00000
46.00,4.03704,20.021310,-0.000191,20.020384,0.8393,0.248,4.03704,0.00000
47.00,4.03783,20.021308,-0.000190,20.020391,0.8405,0.248,4.03783,0.00000
48.00,4.03815,20.021303,-0.000187,20.020350,0.8416,0.248,4.03815,0.00000
49.00,4.03990,20.021234,-0.000186,20.020285,0.8428,0.248,4.03990,0.00000
50.00,4.04079,20.021233,-0.000188,20.020287,0.8439,0.248,4.04079,0.00000
51.00,4.04121,20.021292,-0.000187,20.020368,0.8451,0.248,4.04121,0.00000
52.00,4.04081,20.021276,-0.000190,20.020359,0.8462,0.249,4.04081,0.00000
53.00,4.04043,20.021282,-0.000192,20.020391,0.8473,0.249,4.04043,0.00000
54.00,4.03922,20.021368,-0.000194,20.020426,0.8485,0.249,4.03922,0.00000
55.00,4.03897,20.021394,-0.000195,20.020413,0.8496,0.249,4.03897,0.00000
56.00,4.03822,20.021431,-0.000196,20.020412,0.8507,0.250,4.03822,0.00000
57.00,4.03767,20.021452,-0.000198,20.020364,0.8519,0.250,4.03767,0.00000
58.00,4.03856,20.021547,-0.000196,20.020418,0.8530,0.250,4.03856,0.00000
59.00,4.03969,20.021527,-0.000195,20.020434,0.8542,0.250,4.03969,0.00000
60.00,4.03974,20.021497,-0.000191,20.020409,0.8553,0.250,4.03974,0.00000
@1,0.6000,1.2, 60.0529999999999 
61.00,4.04052,20.021505,-0.000192,20.020381,0.8564,0.251,4.04052,0.00000
62.00,4.03756,20.021459,-0.000188,20.020321,0.8575,0.251,4.03756,0.00000
63.00,4.02677,20.021401,-0.000189,20.020256,0.8586,0.251,4.02677,0.00000
64.00,4.01489,20.021462,-0.000189,20.020223,0.8597,0.251,4.01489,0.00000
65.00,4.00326,20.021534,-0.000191,20.020216,0.8609,0.251,4.00326,0.00000
66.00,3.99199,20.021529,-0.000193,20.020187,0.8620,0.251,3.99199,0.00000
67.00,3.98707,20.021631,-0.000196,20.020256,0.8631,0.252,3.98707,0.00000
68.00,3.99159,20.021725,-0.000194,20.020290,0.8642,0.252,3.99159,0.00000
69.00,3.99826,20.021731,-0.000197,20.020295,0.8653,0.252,3.99826,0.00000
70.00,4.00570,20.021725,-0.000195,20.020279,0.8663,0.252,4.00570,0.00000
71.00,4.01392,20.021794,-0.000192,20.020345,0.8674,0.252,4.01392,0.00000
72.00,4.02014,20.021800,-0.000191,20.020302,0.8685,0.252,4.02014,0.00000
73.00,4.02403,20.021816,-0.000192,20.020284,0.8695,0.252,4.02403,0.00000
74.00,4.02728,20.021862,-0.000189,20.020293,0.8705,0.253,4.02728,0.00000
75.00,4.02955,20.021920,-0.000190,20.020284,0.8716,0.253,4.02955,0.00000
76.00,4.03079,20.021899,-0.000189,20.020210,0.8727,0.253,4.03079,0.00000
77.00,4.02989,20.021940,-0.000187,20.020187,0.8737,0.253,4.02989,0.00000
78.00,4.03007,20.021987,-0.000187,20.020193,0.8748,0.253,4.03007,0.00000
79.00,4.02991,20.021983,-0.000188,20.020149,0.8758,0.253,4.02991,0.00000
80.00,4.03015,20.022047,-0.000192,20.020174,0.8769,0.254,4.03015,0.00000
81.00,4.02977,20.022138,-0.000193,20.020199,0.8779,0.254,4.02977,0.00000
82.00,4.03150,20.022260,-0.000192,20.020301,0.8789,0.254,4.03150,0.00000
83.00,4.03254,20.022303,-0.000191,20.020343,0.8800,0.254,4.03254,0.00000
84.00,4.03397,20.022273,-0.000191,20.020335,0.8810,0.255,4.03397,0.00000
85.00,4.03503,20.022326,-0.000189,20.020416,0.8820,0.255,4.03503,0.00000
86.00,4.03654,20.022377,-0.000191,20.020469,0.8831,0.255,4.03654,0.00000
87.00,4.03683,20.022351,-0.000195,20.020447,0.8841,0.255,4.03683,0.00000
88.00,4.03692,20.022342,-0.000199,20.020389,0.8851,0.256,4.03692,0.00000
89.00,4.03709,20.022435,-0.000200,20.020417,0.8861,0.256,4.03709,0.00000
90.00,4.03729,20.022397,-0.000200,20.020344,0.8872,0.256,4.03729,0.00000
91.00,4.03688,20.022387,-0.000197,20.020311,0.8882,0.256,4.03688,0.00000
92.00,4.03654,20.022357,-0.000196,20.020284,0.8893,0.256,4.03654,0.00000
93.00,4.03690,20.022400,-0.000196,20.020352,0.8904,0.256,4.03690,0.00000
94.00,4.03625,20.022397,-0.000194,20.020359,0.8915,0.256,4.03625,0.00000
95.00,4.03589,20.022450,-0.000194,20.020374,0.8926,0.257,4.03589,0.00000
96.00,4.03568,20.022448,-0.000196,20.020319,0.8936,0.257,4.03568,0.00000
97.00,4.03647,20.022539,-0.000195,20.020318,0.8947,0.257,4.03647,0.00000
98.00,4.03672,20.022567,-0.000195,20.020281,0.8957,0.257,4.03672,0.00000
99.00,4.03797,20.022650,-0.000197,20.020319,0.8967,0.258,4.03797,0.00000
100.00,4.03846,20.022696,-0.000196,20.020357,0.8977,0.258,4.03846,0.00000
101.00,4.03936,20.022799,-0.000195,20.020385,0.8987,0.258,4.03936,0.00000
102.00,4.03914,20.022766,-0.000192,20.020349,0.8998,0.258,4.03914,0.00000
103.00,4.03811,20.022713,-0.000192,20.020308,0.9008,0.258,4.03811,0.00000
104.00,4.03589,20.022713,-0.000190,20.020289,0.9018,0.258,4.03589,0.00000
105.00,4.03462,20.022670,-0.000192,20.020239,0.9028,0.258,4.03462,0.00000
106.00,4.03427,20.022629,-0.000191,20.020253,0.9038,0.258,4.03427,0.00000
107.00,4.03406,20.022710,-0.000193,20.020276,0.9049,0.258,4.03406,0.00000
108.00,4.03415,20.022807,-0.000192,20.020317,0.9059,0.259,4.03415,0.00000
109.00,4.03565,20.022782,-0.000194,20.020294,0.9070,0.259,4.03565,0.00000
110.00,4.03665,20.022903,-0.000194,20.020356,0.9080,0.259,4.03665,0.00000
111.00,4.03750,20.023031,-0.000196,20.020444,0.9090,0.259,4.03750,0.00000
112.00,4.03878,20.023047,-0.000196,20.020490,0.9100,0.260,4.03878,0.00000
113.00,4.04014,20.023093,-0.000196,20.020543,0.9110,0.260,4.04014,0.00000
114.00,4.04056,20.023132,-0.000197,20.020559,0.9120,0.260,4.04056,0.00000
115.00,4.04080,20.023132,-0.000195,20.020544,0.9130,0.260,4.04080,0.00000
116.00,4.04024,20.023112,-0.000193,20.020506,0.9141,0.260,4.04024,0.00000
117.00,4.03958,20.023131,-0.000192,20.020508,0.9151,0.261,4.03958,0.00000
118.00,4.03878,20.023159,-0.000191,20.020494,0.9161,0.261,4.03878,0.00000
119.00,4.03779,20.023259,-0.000187,20.020543,0.9171,0.261,4.03779,0.00000
120.00,4.03808,20.023317,-0.000185,20.020580,0.9181,0.261,4.03808,0.00000
121.00,4.03763,20.023306,-0.000187,20.020547,0.9191,0.261,4.03763,0.00000
122.00,4.03682,20.023351,-0.000187,20.020551,0.9201,0.261,4.03682,0.00000
123.00,4.03666,20.023398,-0.000186,20.020559,0.9210,0.261,4.03666,0.00000
124.00,4.03598,20.023425,-0.000186,20.020569,0.9220,0.261,4.03598,0.00000
125.00,4.03397,20.023330,-0.000187,20.020475,0.9230,0.262,4.03397,0.00000
126.00,4.03252,20.023407,-0.000186,20.020535,0.9240,0.262,4.03252,0.00000
127.00,4.03232,20.023439,-0.000182,20.020558,0.9250,0.262,4.03232,0.00000
128.00,4.03224,20.023392,-0.000184,20.020506,0.9260,0.262,4.03224,0.00000
129.00,4.03361,20.023431,-0.000189,20.020536,0.9270,0.262,4.03361,0.00000
130.00,4.03595,20.023507,-0.000188,20.020604,0.9280,0.263,4.03595,0.00000
131.00,4.03881,20.023464,-0.000188,20.020501,0.9290,0.263,4.03881,0.00000
132.00,4.04078,20.023445,-0.000192,20.020469,0.9299,0.263,4.04078,0.00000
133.00,4.04186,20.023488,-0.000194,20.020514,0.9309,0.263,4.04186,0.00000
134.00,4.04264,20.023460,-0.000190,20.020488,0.9319,0.263,4.04264,0.00000
135.00,4.04295,20.023458,-0.000191,20.020440,0.9329,0.264,4.04295,0.00000
136.00,4.04208,20.023479,-0.000193,20.020471,0.9338,0.264,4.04208,0.00000
137.00,4.04166,20.023465,-0.000193,20.020427,0.9348,0.264,4.04166,0.00000
138.00,4.04189,20.023471,-0.000191,20.020400,0.9358,0.264,4.04189,0.00000
139.00,4.04181,20.023555,-0.000187,20.020426,0.9367,0.264,4.04181,0.00000
140.00,4.04154,20.023662,-0.000186,20.020483,0.9377,0.264,4.04154,0.00000
141.00,4.04207,20.023733,-0.000184,20.020567,0.9386,0.264,4.04207,0.00000
142.00,4.04245,20.023765,-0.000183,20.020584,0.9396,0.264,4.04245,0.00000
143.00,4.04197,20.023820,-0.000183,20.020566,0.9406,0.265,4.04197,0.00000
144.00,4.04142,20.023803,-0.000187,20.020516,0.9415,0.265,4.04142,0.00000
145.00,4.04022,20.023785,-0.000188,20.020466,0.9425,0.265,4.04022,0.00000
146.00,4.03915,20.023785,-0.000190,20.020395,0.9435,0.265,4.03915,0.00000
147.00,4.03964,20.023911,-0.000191,20.020481,0.9445,0.266,4.03964,0.00000
148.00,4.04112,20.023937,-0.000190,20.020490,0.9454,0.266,4.04112,0.00000
149.00,4.04244,20.023920,-0.000189,20.020445,0.9464,0.266,4.04244,0.00000
150.00,4.04359,20.023926,-0.000191,20.020474,0.9473,0.266,4.04359,0.00000
151.00,4.04445,20.023917,-0.000190,20.020503,0.9482,0.266,4.04445,0.00000
152.00,4.04335,20.023869,-0.000189,20.020457,0.9491,0.266,4.04335,0.00000
153.00,4.04189,20.023873,-0.000189,20.020430,0.9500,0.267,4.04189,0.00000
154.00,4.03961,20.023936,-0.000191,20.020455,0.9510,0.267,4.03961,0.00000
155.00,4.03809,20.024044,-0.000184,20.020523,0.9519,0.267,4.03809,0.00000
156.00,4.03742,20.024197,-0.000181,20.020592,0.9529,0.267,4.03742,0.00000
157.00,4.03773,20.024257,-0.000181,20.020563,0.9538,0.267,4.03773,0.00000
158.00,4.03867,20.024287,-0.000180,20.020592,0.9547,0.267,4.03867,0.00000
159.00,4.04048,20.024300,-0.000180,20.020609,0.9557,0.267,4.04048,0.00000
160.00,4.04204,20.024299,-0.000183,20.020603,0.9566,0.267,4.04204,0.00000
161.00,4.04181,20.024265,-0.000185,20.020541,0.9576,0.268,4.04181,0.00000
162.00,4.04014,20.024290,-0.000185,20.020556,0.9585,0.268,4.04014,0.00000
163.00,4.03839,20.024290,-0.000188,20.020488,0.9595,0.268,4.03839,0.00000
164.00,4.03801,20.024342,-0.000185,20.020471,0.9604,0.268,4.03801,0.00000
165.00,4.03800,20.024319,-0.000186,20.020329,0.9613,0.268,4.03800,0.00000
166.00,4.04015,20.024289,-0.000187,20.020274,0.9623,0.268,4.04015,0.00000
167.00,4.04270,20.024271,-0.000186,20.020239,0.9632,0.269,4.04270,0.00000
168.00,4.04370,20.024350,-0.000183,20.020336,0.9641,0.269,4.04370,0.00000
169.00,4.04427,20.024316,-0.000185,20.020309,0.9650,0.269,4.04427,0.00000
170.00,4.04399,20.024306,-0.000183,20.020340,0.9660,0.269,4.04399,0.00000
171.00,4.04236,20.024320,-0.000184,20.020338,0.9669,0.269,4.04236,0.00000
172.00,4.04047,20.024332,-0.000186,20.020353,0.9679,0.269,4.04047,0.00000
173.00,4.03988,20.024313,-0.000189,20.020320,0.9688,0.269,4.03988,0.00000
174.00,4.03811,20.024430,-0.000192,20.020361,0.9698,0.270,4.03811,0.00000
175.00,4.03718,20.024537,-0.000195,20.020394,0.9708,0.270,4.03718,0.00000
176.00,4.03651,20.024639,-0.000193,20.020442,0.9718,0.270,4.03651,0.00000
177.00,4.03700,20.024702,-0.000190,20.020483,0.9727,0.270,4.03700,0.00000
178.00,4.03700,20.024691,-0.000189,20.020432,0.9737,0.270,4.03700,0.00000
179.00,4.03765,20.024726,-0.000186,20.020497,0.9746,0.270,4.03765,0.00000
180.00,4.03866,20.024692,-0.000183,20.020514,0.9755,0.270,4.03866,0.00000
@2,2.5000,5.0, 180.072999999997 
181.00,4.03990,20.024705,-0.000184,20.020498,0.9764,0.271,4.03990,0.00000
182.00,4.04043,20.024726,-0.000182,20.020475,0.9774,0.271,4.04043,0.00000
183.00,4.03428,20.024869,-0.000183,20.020569,0.9783,0.271,4.03428,0.00000
184.00,4.02013,20.024893,-0.000182,20.020541,0.9792,0.271,4.02013,0.00000
185.00,3.99741,20.024965,-0.000185,20.020531,0.9801,0.271,3.99741,0.00000
186.00,3.96838,20.024974,-0.000184,20.020573,0.9810,0.271,3.96838,0.00000
187.00,3.93327,20.024996,-0.000185,20.020556,0.9819,0.272,3.93327,0.00000
188.00,3.90720,20.025000,-0.000186,20.020566,0.9828,0.272,3.90720,0.00000
189.00,3.89326,20.025017,-0.000191,20.020595,0.9838,0.272,3.89326,0.00000
190.00,3.89173,20.024993,-0.000190,20.020571,0.9847,0.272,3.89173,0.00000
191.00,3.90057,20.025045,-0.000193,20.020531,0.9856,0.273,3.90057,0.00000
192.00,3.91858,20.025117,-0.000195,20.020631,0.9866,0.273,3.91858,0.00000
193.00,3.93705,20.025115,-0.000195,20.020618,0.9875,0.273,3.93705,0.00000
194.00,3.95270,20.025052,-0.000192,20.020546,0.9884,0.273,3.95270,0.00000
195.00,3.96566,20.025100,-0.000192,20.020599,0.9894,0.273,3.96566,0.00000
196.00,3.97415,20.025075,-0.000193,20.020569,0.9903,0.274,3.97415,0.00000
197.00,3.97948,20.025093,-0.000194,20.020537,0.9912,0.274,3.97948,0.00000
198.00,3.98316,20.025109,-0.000190,20.020494,0.9921,0.274,3.98316,0.00000
199.00,3.98540,20.025159,-0.000189,20.020481,0.9930,0.274,3.98540,0.00000
200.00,3.98589,20.025197,-0.000187,20.020446,0.9939,0.274,3.98589,0.00000
201.00,3.98672,20.025248,-0.000180,20.020500,0.9948,0.274,3.98672,0.00000
202.00,3.98844,20.025278,-0.000175,20.020487,0.9957,0.274,3.98844,0.00000
203.00,3.99024,20.025305,-0.000176,20.020510,0.9966,0.274,3.99024,0.00000
204.00,3.99220,20.025321,-0.000175,20.020523,0.9976,0.274,3.99220,0.00000
205.00,3.99504,20.025333,-0.000175,20.020530,0.9985,0.274,3.99504,0.00000
206.00,3.99776,20.025357,-0.000182,20.020516,0.9995,0.275,3.99776,0.00000
207.00,4.00017,20.025327,-0.000181,20.020453,1.0004,0.275,4.00017,0.00000
208.00,4.00211,20.025362,-0.000181,20.020428,1.0013,0.275,4.00211,0.00000
209.00,4.00381,20.025389,-0.000182,20.020423,1.0022,0.275,4.00381,0.00000
210.00,4.00476,20.025424,-0.000181,20.020399,1.0032,0.275,4.00476,0.00000
211.00,4.00665,20.025489,-0.000177,20.020417,1.0041,0.275,4.00665,0.00000
212.00,4.00739,20.025556,-0.000180,20.020459,1.0050,0.276,4.00739,0.00000
213.00,4.00917,20.025577,-0.000183,20.020470,1.0059,0.276,4.00917,0.00000
214.00,4.01064,20.025588,-0.000185,20.020450,1.0068,0.276,4.01064,0.00000
215.00,4.01238,20.025613,-0.000187,20.020487,1.0077,0.276,4.01238,0.00000
216.00,4.01355,20.025602,-0.000188,20.020480,1.0086,0.277,4.01355,0.00000
217.00,4.01535,20.025621,-0.000185,20.020429,1.0095,0.277,4.01535,0.00000
218.00,4.01680,20.025624,-0.000180,20.020410,1.0104,0.277,4.01680,0.00000
219.00,4.01730,20.025689,-0.000177,20.020417,1.0113,0.277,4.01730,0.00000
220.00,4.01890,20.025760,-0.000175,20.020432,1.0121,0.277,4.01890,0.00000
221.00,4.01958,20.025825,-0.000176,20.020433,1.0130,0.277,4.01958,0.00000
222.00,4.01952,20.025843,-0.000179,20.020423,1.0138,0.277,4.01952,0.00000
223.00,4.01899,20.025914,-0.000178,20.020458,1.0146,0.277,4.01899,0.00000
224.00,4.01946,20.026023,-0.000178,20.020549,1.0155,0.277,4.01946,0.00000
225.00,4.01938,20.026019,-0.000178,20.020520,1.0163,0.278,4.01938,0.00000
226.00,4.02073,20.025992,-0.000175,20.020498,1.0171,0.278,4.02073,0.00000
227.00,4.02231,20.025999,-0.000175,20.020529,1.0180,0.278,4.02231,0.00000
228.00,4.02404,20.026080,-0.000177,20.020588,1.0188,0.278,4.02404,0.00000
229.00,4.02468,20.026011,-0.000175,20.020533,1.0196,0.278,4.02468,0.00000
230.00,4.02554,20.026023,-0.000175,20.020502,1.0204,0.278,4.02554,0.00000
231.00,4.02466,20.026122,-0.000180,20.020550,1.0213,0.278,4.02466,0.00000
232.00,4.02439,20.026087,-0.000178,20.020500,1.0221,0.279,4.02439,0.00000
233.00,4.02343,20.025991,-0.000178,20.020365,1.0228,0.279,4.02343,0.00000
234.00,4.02390,20.026043,-0.000178,20.020353,1.0236,0.279,4.02390,0.00000
235.00,4.02384,20.026039,-0.000180,20.020326,1.0244,0.279,4.02384,0.00000
236.00,4.02456,20.025936,-0.000177,20.020278,1.0252,0.279,4.02456,0.00000
237.00,4.02625,20.026070,-0.000177,20.020351,1.0260,0.279,4.02625,0.00000
238.00,4.02753,20.026178,-0.000177,20.020449,1.0268,0.279,4.02753,0.00000
239.00,4.02967,20.026244,-0.000177,20.020481,1.0275,0.280,4.02967,0.00000
240.00,4.03007,20.026259,-0.000179,20.020489,1.0283,0.280,4.03007,0.00000
241.00,4.03072,20.026337,-0.000180,20.020449,1.0291,0.280,4.03072,0.00000
242.00,4.02992,20.026368,-0.000177,20.020486,1.0299,0.280,4.02992,0.00000
243.00,4.02986,20.026344,-0.000176,20.020429,1.0307,0.280,4.02986,0.00000
244.00,4.02884,20.026296,-0.000176,20.020347,1.0314,0.280,4.02884,0.00000
245.00,4.02909,20.026414,-0.000175,20.020427,1.0322,0.280,4.02909,0.00000
246.00,4.02898,20.026519,-0.000178,20.020548,1.0329,0.281,4.02898,0.00000
247.00,4.02969,20.026416,-0.000176,20.020414,1.0336,0.281,4.02969,0.00000
248.00,4.03067,20.026444,-0.000177,20.020430,1.0344,0.281,4.03067,0.00000
249.00,4.03225,20.026445,-0.000176,20.020444,1.0351,0.281,4.03225,0.00000
250.00,4.03289,20.026384,-0.000175,20.020388,1.0359,0.281,4.03289,0.00000
251.00,4.03475,20.026328,-0.000173,20.020283,1.0366,0.281,4.03475,0.00000
252.00,4.03492,20.026391,-0.000177,20.020324,1.0374,0.281,4.03492,0.00000
253.00,4.03471,20.026340,-0.000174,20.020222,1.0382,0.281,4.03471,0.00000
254.00,4.03384,20.026376,-0.000177,20.020200,1.0389,0.281,4.03384,0.00000
255.00,4.03402,20.026377,-0.000177,20.020196,1.0396,0.282,4.03402,0.00000
256.00,4.03262,20.026433,-0.000176,20.020238,1.0404,0.282,4.03262,0.00000
257.00,4.03339,20.026554,-0.000179,20.020317,1.0411,0.282,4.03339,0.00000
258.00,4.03438,20.026604,-0.000186,20.020353,1.0418,0.282,4.03438,0.00000
259.00,4.03513,20.026726,-0.000185,20.020477,1.0425,0.282,4.03513,0.00000
260.00,4.03620,20.026795,-0.000183,20.020500,1.0432,0.283,4.03620,0.00000
261.00,4.03766,20.026849,-0.000187,20.020553,1.0439,0.283,4.03766,0.00000
262.00,4.03764,20.026830,-0.000187,20.020488,1.0446,0.283,4.03764,0.00000
263.00,4.03732,20.026942,-0.000183,20.020586,1.0453,0.283,4.03732,0.00000
264.00,4.03761,20.026867,-0.000185,20.020521,1.0460,0.283,4.03761,0.00000
265.00,4.03673,20.026924,-0.000186,20.020560,1.0467,0.283,4.03673,0.00000
266.00,4.03697,20.026912,-0.000183,20.020518,1.0474,0.284,4.03697,0.00000
267.00,4.03716,20.026966,-0.000183,20.020588,1.0480,0.284,4.03716,0.00000
268.00,4.03718,20.026962,-0.000188,20.020557,1.0487,0.284,4.03718,0.00000
269.00,4.03765,20.026958,-0.000188,20.020518,1.0493,0.284,4.03765,0.00000
270.00,4.03903,20.026966,-0.000184,20.020485,1.0499,0.284,4.03903,0.00000
271.00,4.03915,20.026941,-0.000183,20.020431,1.0506,0.285,4.03915,0.00000
272.00,4.03951,20.026964,-0.000179,20.020409,1.0512,0.284,4.03951,0.00000
273.00,4.04014,20.026971,-0.000173,20.020408,1.0519,0.284,4.04014,0.00000
274.00,4.03967,20.027024,-0.000169,20.020384,1.0526,0.284,4.03967,0.00000
275.00,4.03940,20.026981,-0.000174,20.020285,1.0532,0.284,4.03940,0.00000
276.00,4.03923,20.027045,-0.000175,20.020322,1.0539,0.285,4.03923,0.00000
277.00,4.03892,20.027010,-0.000177,20.020276,1.0546,0.285,4.03892,0.00000
278.00,4.03886,20.027097,-0.000177,20.020323,1.0552,0.285,4.03886,0.00000
279.00,4.03915,20.027137,-0.000178,20.020359,1.0559,0.285,4.03915,0.00000
280.00,4.03846,20.027239,-0.000179,20.020442,1.0566,0.285,4.03846,0.00000
281.00,4.03869,20.027208,-0.000179,20.020384,1.0573,0.286,4.03869,0.00000
282.00,4.03917,20.027271,-0.000181,20.020425,1.0580,0.286,4.03917,0.00000
283.00,4.03899,20.027212,-0.000186,20.020290,1.0586,0.286,4.03899,0.00000
284.00,4.03891,20.027286,-0.000187,20.020371,1.0593,0.286,4.03891,0.00000
285.00,4.03878,20.027269,-0.000185,20.020368,1.0600,0.287,4.03878,0.00000
286.00,4.03869,20.027329,-0.000184,20.020420,1.0607,0.287,4.03869,0.00000
287.00,4.03964,20.027310,-0.000184,20.020382,1.0614,0.287,4.03964,0.00000
288.00,4.04009,20.027387,-0.000182,20.020526,1.0621,0.287,4.04009,0.00000
289.00,4.04020,20.027417,-0.000181,20.020479,1.0628,0.287,4.04020,0.00000
290.00,4.04033,20.027421,-0.000181,20.020458,1.0635,0.287,4.04033,0.00000
291.00,4.03991,20.027480,-0.000182,20.020457,1.0642,0.287,4.03991,0.00000
292.00,4.03947,20.027541,-0.000180,20.020487,1.0649,0.287,4.03947,0.00000
293.00,4.03967,20.027495,-0.000178,20.020415,1.0656,0.287,4.03967,0.00000
294.00,4.04021,20.027499,-0.000180,20.020398,1.0663,0.288,4.04021,0.00000
295.00,4.04064,20.027588,-0.000179,20.020449,1.0670,0.288,4.04064,0.00000
296.00,4.04034,20.027656,-0.000174,20.020443,1.0676,0.288,4.04034,0.00000
297.00,4.04022,20.027678,-0.000174,20.020413,1.0683,0.288,4.04022,0.00000
298.00,4.04005,20.027745,-0.000175,20.020411,1.0690,0.288,4.04005,0.00000
299.00,4.04021,20.027786,-0.000171,20.020465,1.0697,0.288,4.04021,0.00000
300.00,4.04054,20.027784,-0.000174,20.020424,1.0704,0.288,4.04054,0.00000
301.00,4.04103,20.027748,-0.000180,20.020380,1.0711,0.288,4.04103,0.00000
302.00,4.04066,20.027784,-0.000182,20.020386,1.0717,0.289,4.04066,0.00000
303.00,4.04004,20.027797,-0.000180,20.020354,1.0724,0.289,4.04004,0.00000
304.00,4.03897,20.027767,-0.000181,20.020273,1.0731,0.289,4.03897,0.00000
305.00,4.03859,20.027769,-0.000182,20.020229,1.0737,0.289,4.03859,0.00000
306.00,4.03845,20.027808,-0.000182,20.020276,1.0744,0.289,4.03845,0.00000
307.00,4.03861,20.027776,-0.000185,20.020244,1.0751,0.290,4.03861,0.00000
308.00,4.04003,20.027806,-0.000187,20.020286,1.0757,0.290,4.04003,0.00000
309.00,4.04069,20.027849,-0.000189,20.020310,1.0764,0.290,4.04069,0.00000
310.00,4.04143,20.027933,-0.000186,20.020373,1.0771,0.290,4.04143,0.00000
311.00,4.04195,20.027992,-0.000183,20.020408,1.0778,0.290,4.04195,0.00000
312.00,4.04236,20.028092,-0.000179,20.020449,1.0784,0.290,4.04236,0.00000
313.00,4.04104,20.028050,-0.000181,20.020366,1.0791,0.290,4.04104,0.00000
314.00,4.04107,20.028098,-0.000180,20.020380,1.0798,0.290,4.04107,0.00000
315.00,4.04060,20.028051,-0.000180,20.020365,1.0804,0.291,4.04060,0.00000
316.00,4.04038,20.028017,-0.000177,20.020286,1.0811,0.291,4.04038,0.00000
317.00,4.04084,20.028032,-0.000176,20.020299,1.0817,0.291,4.04084,0.00000
318.00,4.04265,20.028093,-0.000173,20.020345,1.0824,0.291,4.04265,0.00000
319.00,4.04338,20.028046,-0.000173,20.020296,1.0830,0.291,4.04338,0.00000
320.00,4.04365,20.028047,-0.000174,20.020213,1.0837,0.291,4.04365,0.00000
321.00,4.04415,20.028087,-0.000178,20.020200,1.0843,0.291,4.04415,0.00000
322.00,4.04328,20.028106,-0.000183,20.020141,1.0849,0.292,4.04328,0.00000
323.00,4.04203,20.028181,-0.000180,20.020166,1.0855,0.292,4.04203,0.00000
324.00,4.04163,20.028273,-0.000178,20.020197,1.0861,0.292,4.04163,0.00000
325.00,4.04144,20.028287,-0.000176,20.020220,1.0867,0.292,4.04144,0.00000
326.00,4.04119,20.028268,-0.000175,20.020187,1.0873,0.292,4.04119,0.00000
327.00,4.04161,20.028229,-0.000174,20.020136,1.0880,0.292,4.04161,0.00000
328.00,4.04199,20.028240,-0.000175,20.020076,1.0886,0.292,4.04199,0.00000
329.00,4.04197,20.028227,-0.000174,20.020052,1.0892,0.292,4.04197,0.00000
330.00,4.04199,20.028306,-0.000174,20.020035,1.0898,0.292,4.04199,0.00000
331.00,4.04270,20.028412,-0.000175,20.020124,1.0903,0.293,4.04270,0.00000
332.00,4.04278,20.028517,-0.000176,20.020216,1.0909,0.293,4.04278,0.00000
333.00,4.04334,20.028521,-0.000176,20.020225,1.0915,0.293,4.04334,0.00000
334.00,4.04385,20.028550,-0.000179,20.020241,1.0920,0.293,4.04385,0.00000
335.00,4.04420,20.028630,-0.000181,20.020299,1.0926,0.294,4.04420,0.00000
336.00,4.04320,20.028641,-0.000178,20.020273,1.0932,0.294,4.04320,0.00000
337.00,4.04222,20.028585,-0.000175,20.020152,1.0938,0.294,4.04222,0.00000
338.00,4.04130,20.028692,-0.000174,20.020194,1.0944,0.294,4.04130,0.00000
339.00,4.04028,20.028744,-0.000174,20.020177,1.0950,0.294,4.04028,0.00000
340.00,4.04007,20.028699,-0.000169,20.020133,1.0956,0.294,4.04007,0.00000
341.00,4.04020,20.028786,-0.000167,20.020159,1.0962,0.294,4.04020,0.00000
342.00,4.04083,20.028865,-0.000170,20.020286,1.0968,0.294,4.04083,0.00000
343.00,4.04064,20.028831,-0.000168,20.020288,1.0974,0.294,4.04064,0.00000
344.00,4.04111,20.028901,-0.000164,20.020374,1.0980,0.294,4.04111,0.00000
345.00,4.04225,20.029044,-0.000163,20.020522,1.0986,0.294,4.04225,0.00000
346.00,4.04309,20.029052,-0.000165,20.020580,1.0991,0.294,4.04309,0.00000
347.00,4.04431,20.029023,-0.000163,20.020542,1.0997,0.294,4.04431,0.00000
348.00,4.04531,20.029064,-0.000162,20.020537,1.1003,0.294,4.04531,0.00000
349.00,4.04524,20.028972,-0.000165,20.020415,1.1008,0.295,4.04524,0.00000
350.00,4.04416,20.028950,-0.000167,20.020350,1.1014,0.295,4.04416,0.00000
351.00,4.04361,20.028918,-0.000166,20.020270,1.1019,0.295,4.04361,0.00000
352.00,4.04272,20.029067,-0.000164,20.020341,1.1024,0.295,4.04272,0.00000
353.00,4.04229,20.029132,-0.000165,20.020385,1.1030,0.295,4.04229,0.00000
354.00,4.04248,20.029218,-0.000168,20.020445,1.1036,0.295,4.04248,0.00000
355.00,4.04267,20.029251,-0.000169,20.020454,1.1041,0.296,4.04267,0.00000
356.00,4.04348,20.029330,-0.000168,20.020517,1.1047,0.296,4.04348,0.00000
357.00,4.04384,20.029270,-0.000168,20.020422,1.1053,0.296,4.04384,0.00000
358.00,4.04421,20.029264,-0.000170,20.020424,1.1058,0.296,4.04421,0.00000
359.00,4.04558,20.029235,-0.000170,20.020366,1.1063,0.296,4.04558,0.00000
360.00,4.04617,20.029177,-0.000169,20.020330,1.1069,0.296,4.04617,0.00000
@3,2.5000,5.0, 360.046000000002 
361.00,4.04645,20.029117,-0.000170,20.020269,1.1074,0.296,4.04645,0.00000
362.00,4.04521,20.029193,-0.000172,20.020299,1.1080,0.297,4.04521,0.00000
363.00,4.03708,20.029154,-0.000171,20.020197,1.1085,0.297,4.03708,0.00000
364.00,4.01970,20.029211,-0.000166,20.020238,1.1090,0.297,4.01970,0.00000
365.00,3.99495,20.029291,-0.000169,20.020227,1.1096,0.297,3.99495,0.00000
366.00,3.96374,20.029328,-0.000172,20.020192,1.1102,0.297,3.96374,0.00000
367.00,3.93105,20.029315,-0.000172,20.020217,1.1107,0.297,3.93105,0.00000
368.00,3.90643,20.029387,-0.000175,20.020268,1.1112,0.298,3.90643,0.00000
369.00,3.89396,20.029463,-0.000178,20.020275,1.1118,0.298,3.89396,0.00000
370.00,3.89424,20.029571,-0.000174,20.020356,1.1123,0.298,3.89424,0.00000
371.00,3.90339,20.029604,-0.000175,20.020376,1.1128,0.298,3.90339,0.00000
372.00,3.91893,20.029611,-0.000176,20.020334,1.1134,0.298,3.91893,0.00000
373.00,3.93604,20.029605,-0.000170,20.020291,1.1139,0.298,3.93604,0.00000
374.00,3.95183,20.029650,-0.000166,20.020333,1.1144,0.298,3.95183,0.00000
375.00,3.96406,20.029569,-0.000169,20.020270,1.1149,0.298,3.96406,0.00000
376.00,3.97422,20.029616,-0.000167,20.020308,1.1155,0.298,3.97422,0.00000
377.00,3.98134,20.029678,-0.000166,20.020343,1.1160,0.298,3.98134,0.00000
378.00,3.98598,20.029778,-0.000171,20.020415,1.1165,0.298,3.98598,0.00000
379.00,3.98823,20.029795,-0.000173,20.020390,1.1170,0.299,3.98823,0.00000
380.00,3.98934,20.029879,-0.000170,20.020402,1.1175,0.299,3.98934,0.00000
381.00,3.98986,20.029947,-0.000169,20.020438,1.1180,0.299,3.98986,0.00000
382.00,3.99048,20.029909,-0.000169,20.020359,1.1185,0.299,3.99048,0.00000
383.00,3.99186,20.029846,-0.000170,20.020276,1.1190,0.299,3.99186,0.00000
384.00,3.99428,20.029911,-0.000171,20.020307,1.1195,0.299,3.99428,0.00000
385.00,3.99689,20.029883,-0.000172,20.020308,1.1200,0.299,3.99689,0.00000
386.00,3.99954,20.029876,-0.000173,20.020234,1.1205,0.299,3.99954,0.00000
387.00,4.00209,20.029908,-0.000174,20.020252,1.1210,0.299,4.00209,0.00000
388.00,4.00467,20.030017,-0.000173,20.020342,1.1216,0.300,4.00467,0.00000
389.00,4.00708,20.029956,-0.000170,20.020269,1.1221,0.300,4.00708,0.00000
390.00,4.00824,20.029984,-0.000170,20.020235,1.1226,0.300,4.00824,0.00000
391.00,4.00888,20.030059,-0.000171,20.020358,1.1231,0.300,4.00888,0.00000
392.00,4.01041,20.030159,-0.000169,20.020470,1.1237,0.300,4.01041,0.00000
393.00,4.01159,20.030218,-0.000169,20.020484,1.1242,0.300,4.01159,0.00000
394.00,4.01292,20.030294,-0.000169,20.020559,1.1247,0.300,4.01292,0.00000
395.00,4.01516,20.030354,-0.000171,20.020609,1.1252,0.300,4.01516,0.00000
396.00,4.01834,20.030334,-0.000169,20.020479,1.1258,0.300,4.01834,0.00000
397.00,4.02034,20.030342,-0.000168,20.020434,1.1263,0.300,4.02034,0.00000
398.00,4.02160,20.030308,-0.000167,20.020397,1.1268,0.300,4.02160,0.00000
399.00,4.02105,20.030413,-0.000169,20.020460,1.1273,0.301,4.02105,0.00000
400.00,4.02088,20.030337,-0.000168,20.020325,1.1278,0.301,4.02088,0.00000
401.00,4.02064,20.030341,-0.000167,20.020347,1.1283,0.301,4.02064,0.00000
402.00,4.02102,20.030376,-0.000169,20.020355,1.1289,0.301,4.02102,0.00000
403.00,4.02086,20.030395,-0.000170,20.020366,1.1294,0.301,4.02086,0.00000
404.00,4.02225,20.030317,-0.000169,20.020307,1.1299,0.301,4.02225,0.00000
405.00,4.02278,20.030467,-0.000172,20.020422,1.1304,0.301,4.02278,0.00000
406.00,4.02343,20.030529,-0.000176,20.020454,1.1310,0.302,4.02343,0.00000
407.00,4.02438,20.030512,-0.000173,20.020425,1.1315,0.302,4.02438,0.00000
408.00,4.02608,20.030512,-0.000170,20.020350,1.1320,0.302,4.02608,0.00000
409.00,4.02717,20.030508,-0.000170,20.020260,1.1325,0.302,4.02717,0.00000
410.00,4.02828,20.030481,-0.000166,20.020234,1.1331,0.302,4.02828,0.00000
411.00,4.02896,20.030535,-0.000164,20.020266,1.1336,0.302,4.02896,0.00000
412.00,4.02893,20.030575,-0.000170,20.020294,1.1342,0.302,4.02893,0.00000
413.00,4.02955,20.030700,-0.000174,20.020464,1.1347,0.302,4.02955,0.00000
414.00,4.02965,20.030758,-0.000176,20.020532,1.1352,0.303,4.02965,0.00000
415.00,4.02993,20.030736,-0.000177,20.020508,1.1358,0.303,4.02993,0.00000
416.00,4.03118,20.030715,-0.000177,20.020453,1.1363,0.303,4.03118,0.00000
417.00,4.03197,20.030764,-0.000175,20.020443,1.1368,0.303,4.03197,0.00000
418.00,4.03161,20.030714,-0.000174,20.020370,1.1373,0.303,4.03161,0.00000
419.00,4.03111,20.030721,-0.000174,20.020362,1.1378,0.303,4.03111,0.00000
420.00,4.03055,20.030716,-0.000171,20.020310,1.1383,0.303,4.03055,0.00000
421.00,4.02858,20.030746,-0.000167,20.020323,1.1388,0.303,4.02858,0.00000
422.00,4.02809,20.030751,-0.000168,20.020317,1.1393,0.303,4.02809,0.00000
423.00,4.02912,20.030743,-0.000169,20.020283,1.1398,0.303,4.02912,0.00000
424.00,4.03079,20.030706,-0.000170,20.020227,1.1402,0.304,4.03079,0.00000
425.00,4.03263,20.030838,-0.000175,20.020328,1.1407,0.304,4.03263,0.00000
426.00,4.03489,20.030831,-0.000181,20.020301,1.1412,0.304,4.03489,0.00000
427.00,4.03571,20.030917,-0.000182,20.020345,1.1417,0.305,4.03571,0.00000
428.00,4.03578,20.031028,-0.000186,20.020379,1.1421,0.305,4.03578,0.00000
429.00,4.03596,20.031153,-0.000188,20.020453,1.1426,0.305,4.03596,0.00000
430.00,4.03573,20.031161,-0.000188,20.020447,1.1430,0.305,4.03573,0.00000
431.00,4.03563,20.031227,-0.000185,20.020485,1.1435,0.305,4.03563,0.00000
432.00,4.03617,20.031270,-0.000181,20.020549,1.1439,0.305,4.03617,0.00000
433.00,4.03618,20.031203,-0.000177,20.020525,1.1444,0.305,4.03618,0.00000
434.00,4.03598,20.031227,-0.000174,20.020526,1.1448,0.305,4.03598,0.00000
435.00,4.03661,20.031268,-0.000172,20.020549,1.1452,0.305,4.03661,0.00000
436.00,4.03658,20.031257,-0.000170,20.020555,1.1457,0.305,4.03658,0.00000
437.00,4.03663,20.031164,-0.000170,20.020424,1.1461,0.305,4.03663,0.00000
438.00,4.03624,20.031206,-0.000173,20.020445,1.1465,0.306,4.03624,0.00000
439.00,4.03615,20.031163,-0.000171,20.020404,1.1470,0.306,4.03615,0.00000
440.00,4.03632,20.031193,-0.000169,20.020426,1.1474,0.306,4.03632,0.00000
441.00,4.03660,20.031170,-0.000174,20.020379,1.1478,0.306,4.03660,0.00000
442.00,4.03632,20.031243,-0.000175,20.020426,1.1483,0.306,4.03632,0.00000
443.00,4.03717,20.031302,-0.000175,20.020449,1.1487,0.306,4.03717,0.00000
444.00,4.03685,20.031394,-0.000173,20.020508,1.1491,0.306,4.03685,0.00000
445.00,4.03610,20.031408,-0.000172,20.020509,1.1495,0.306,4.03610,0.00000
446.00,4.03650,20.031507,-0.000170,20.020524,1.1499,0.306,4.03650,0.00000
447.00,4.03714,20.031483,-0.000171,20.020507,1.1503,0.306,4.03714,0.00000
448.00,4.03708,20.031524,-0.000170,20.020480,1.1507,0.307,4.03708,0.00000
449.00,4.03654,20.031550,-0.000168,20.020460,1.1511,0.307,4.03654,0.00000
450.00,4.03677,20.031587,-0.000166,20.020444,1.1514,0.307,4.03677,0.00000
451.00,4.03719,20.031615,-0.000165,20.020484,1.1518,0.307,4.03719,0.00000
452.00,4.03789,20.031716,-0.000165,20.020514,1.1522,0.307,4.03789,0.00000
453.00,4.03791,20.031724,-0.000166,20.020475,1.1526,0.307,4.03791,0.00000
454.00,4.03830,20.031709,-0.000170,20.020408,1.1530,0.307,4.03830,0.00000
455.00,4.03917,20.031695,-0.000173,20.020369,1.1534,0.307,4.03917,0.00000
456.00,4.03873,20.031705,-0.000173,20.020347,1.1537,0.308,4.03873,0.00000
457.00,4.03838,20.031714,-0.000171,20.020313,1.1541,0.308,4.03838,0.00000
458.00,4.03842,20.031807,-0.000167,20.020416,1.1545,0.307,4.03842,0.00000
459.00,4.03885,20.031902,-0.000165,20.020524,1.1548,0.307,4.03885,0.00000
460.00,4.03793,20.032001,-0.000164,20.020588,1.1552,0.308,4.03793,0.00000
461.00,4.03786,20.032009,-0.000166,20.020592,1.1555,0.308,4.03786,0.00000
462.00,4.03744,20.032020,-0.000166,20.020595,1.1559,0.308,4.03744,0.00000
463.00,4.03752,20.031967,-0.000169,20.020500,1.1562,0.308,4.03752,0.00000
464.00,4.03823,20.032009,-0.000171,20.020500,1.1566,0.308,4.03823,0.00000
465.00,4.03906,20.031998,-0.000172,20.020505,1.1569,0.309,4.03906,0.00000
466.00,4.03915,20.032059,-0.000167,20.020513,1.1573,0.309,4.03915,0.00000
467.00,4.03926,20.032123,-0.000165,20.020539,1.1576,0.309,4.03926,0.00000
468.00,4.03967,20.032166,-0.000166,20.020574,1.1580,0.309,4.03967,0.00000
469.00,4.04006,20.032125,-0.000166,20.020533,1.1583,0.309,4.04006,0.00000
470.00,4.03980,20.032116,-0.000165,20.020472,1.1586,0.309,4.03980,0.00000
471.00,4.03987,20.032176,-0.000168,20.020523,1.1590,0.309,4.03987,0.00000
472.00,4.03994,20.032210,-0.000170,20.020564,1.1593,0.309,4.03994,0.00000
473.00,4.03971,20.032279,-0.000167,20.020610,1.1596,0.309,4.03971,0.00000
474.00,4.03944,20.032321,-0.000165,20.020619,1.1600,0.309,4.03944,0.00000
475.00,4.04015,20.032368,-0.000166,20.020634,1.1604,0.309,4.04015,0.00000
476.00,4.04067,20.032359,-0.000167,20.020541,1.1607,0.309,4.04067,0.00000
477.00,4.04177,20.032305,-0.000166,20.020481,1.1611,0.310,4.04177,0.00000
478.00,4.04242,20.032281,-0.000171,20.020490,1.1615,0.310,4.04242,0.00000
479.00,4.04223,20.032340,-0.000173,20.020564,1.1618,0.310,4.04223,0.00000
480.00,4.04172,20.032425,-0.000173,20.020660,1.1622,0.310,4.04172,0.00000
481.00,4.04119,20.032423,-0.000174,20.020711,1.1625,0.310,4.04119,0.00000
482.00,4.04072,20.032397,-0.000172,20.020684,1.1629,0.310,4.04072,0.00000
483.00,4.04038,20.032419,-0.000172,20.020679,1.1633,0.311,4.04038,0.00000
484.00,4.04117,20.032367,-0.000172,20.020570,1.1636,0.311,4.04117,0.00000
485.00,4.04220,20.032338,-0.000171,20.020495,1.1640,0.311,4.04220,0.00000
486.00,4.04318,20.032402,-0.000169,20.020518,1.1644,0.311,4.04318,0.00000
487.00,4.04411,20.032553,-0.000173,20.020580,1.1648,0.311,4.04411,0.00000
488.00,4.04581,20.032598,-0.000171,20.020542,1.1652,0.311,4.04581,0.00000
489.00,4.04658,20.032686,-0.000170,20.020607,1.1656,0.311,4.04658,0.00000
490.00,4.04635,20.032685,-0.000172,20.020580,1.1660,0.312,4.04635,0.00000
491.00,4.04611,20.032666,-0.000169,20.020519,1.1664,0.312,4.04611,0.00000
492.00,4.04534,20.032663,-0.000169,20.020480,1.1668,0.312,4.04534,0.00000
493.00,4.04388,20.032631,-0.000166,20.020461,1.1671,0.312,4.04388,0.00000
494.00,4.04317,20.032587,-0.000166,20.020406,1.1675,0.312,4.04317,0.00000
495.00,4.04263,20.032651,-0.000165,20.020459,1.1679,0.312,4.04263,0.00000
496.00,4.04256,20.032711,-0.000166,20.020522,1.1683,0.312,4.04256,0.00000
497.00,4.04201,20.032702,-0.000164,20.020534,1.1686,0.312,4.04201,0.00000
498.00,4.04226,20.032718,-0.000165,20.020529,1.1690,0.312,4.04226,0.00000
499.00,4.04175,20.032754,-0.000160,20.020548,1.1694,0.312,4.04175,0.00000
500.00,4.04301,20.032671,-0.000159,20.020434,1.1697,0.312,4.04301,0.00000
501.00,4.04351,20.032597,-0.000160,20.020380,1.1701,0.312,4.04351,0.00000
502.00,4.04421,20.032577,-0.000163,20.020373,1.1705,0.313,4.04421,0.00000
503.00,4.04372,20.032652,-0.000162,20.020454,1.1708,0.313,4.04372,0.00000
504.00,4.04340,20.032687,-0.000164,20.020459,1.1712,0.313,4.04340,0.00000
505.00,4.04290,20.032831,-0.000162,20.020575,1.1716,0.313,4.04290,0.00000
506.00,4.04240,20.032933,-0.000161,20.020627,1.1720,0.313,4.04240,0.00000
507.00,4.04282,20.032972,-0.000158,20.020623,1.1724,0.313,4.04282,0.00000
508.00,4.04305,20.033015,-0.000156,20.020611,1.1727,0.313,4.04305,0.00000
509.00,4.04379,20.033048,-0.000156,20.020627,1.1731,0.313,4.04379,0.00000
510.00,4.04362,20.033063,-0.000157,20.020621,1.1735,0.313,4.04362,0.00000
511.00,4.04413,20.033142,-0.000159,20.020660,1.1739,0.314,4.04413,0.00000
512.00,4.04415,20.033211,-0.000161,20.020718,1.1743,0.314,4.04415,0.00000
513.00,4.04458,20.033265,-0.000165,20.020763,1.1747,0.314,4.04458,0.00000
514.00,4.04428,20.033265,-0.000168,20.020770,1.1751,0.314,4.04428,0.00000
515.00,4.04387,20.033215,-0.000166,20.020763,1.1754,0.314,4.04387,0.00000
516.00,4.04309,20.033206,-0.000162,20.020738,1.1758,0.314,4.04309,0.00000
517.00,4.04238,20.033155,-0.000158,20.020633,1.1762,0.314,4.04238,0.00000
518.00,4.04239,20.033132,-0.000154,20.020566,1.1765,0.314,4.04239,0.00000
519.00,4.04312,20.033151,-0.000151,20.020519,1.1769,0.314,4.04312,0.00000
520.00,4.04312,20.033168,-0.000154,20.020461,1.1772,0.314,4.04312,0.00000
521.00,4.04360,20.033192,-0.000159,20.020443,1.1776,0.314,4.04360,0.00000
522.00,4.04378,20.033298,-0.000165,20.020532,1.1779,0.315,4.04378,0.00000
523.00,4.04347,20.033285,-0.000169,20.020490,1.1783,0.315,4.04347,0.00000
524.00,4.04310,20.033304,-0.000169,20.020510,1.1786,0.315,4.04310,0.00000
525.00,4.04374,20.033394,-0.000167,20.020551,1.1790,0.315,4.04374,0.00000
526.00,4.04429,20.033377,-0.000163,20.020514,1.1793,0.315,4.04429,0.00000
527.00,4.04468,20.033377,-0.000160,20.020470,1.1796,0.315,4.04468,0.00000
528.00,4.04448,20.033456,-0.000156,20.020494,1.1800,0.315,4.04448,0.00000
529.00,4.04473,20.033521,-0.000158,20.020490,1.1803,0.315,4.04473,0.00000
530.00,4.04551,20.033545,-0.000157,20.020475,1.1807,0.315,4.04551,0.00000
531.00,4.04496,20.033554,-0.000157,20.020506,1.1810,0.315,4.04496,0.00000
532.00,4.04519,20.033520,-0.000156,20.020447,1.1813,0.315,4.04519,0.00000
533.00,4.04559,20.033478,-0.000158,20.020404,1.1817,0.315,4.04559,0.00000
534.00,4.04569,20.033437,-0.000155,20.020382,1.1820,0.315,4.04569,0.00000
535.00,4.04506,20.033408,-0.000159,20.020398,1.1824,0.316,4.04506,0.00000
536.00,4.04489,20.033443,-0.000160,20.020360,1.1827,0.316,4.04489,0.00000
537.00,4.04368,20.033544,-0.000162,20.020412,1.1830,0.316,4.04368,0.00000
538.00,4.04331,20.033654,-0.000160,20.020472,1.1834,0.316,4.04331,0.00000
539.00,4.04240,20.033711,-0.000162,20.020464,1.1837,0.316,4.04240,0.00000
540.00,4.04229,20.033738,-0.000163,20.020434,1.1840,0.316,4.04229,0.00000
@4,2.5000,5.0, 540.104999999996 
541.00,4.04328,20.033819,-0.000163,20.020484,1.1843,0.316,4.04328,0.00000
542.00,4.04383,20.033831,-0.000159,20.020507,1.1847,0.316,4.04383,0.00000
543.00,4.03851,20.033796,-0.000160,20.020435,1.1850,0.316,4.03851,0.00000
544.00,4.02610,20.033824,-0.000159,20.020467,1.1854,0.316,4.02610,0.00000
545.00,4.00583,20.033913,-0.000159,20.020527,1.1857,0.317,4.00583,0.00000
546.00,3.97838,20.033847,-0.000160,20.020418,1.1860,0.317,3.97838,0.00000
547.00,3.94755,20.033909,-0.000166,20.020431,1.1863,0.317,3.94755,0.00000
548.00,3.92347,20.033986,-0.000170,20.020479,1.1866,0.317,3.92347,0.00000
549.00,3.91020,20.034018,-0.000172,20.020415,1.1870,0.318,3.91020,0.00000
550.00,3.90798,20.033994,-0.000171,20.020338,1.1873,0.318,3.90798,0.00000
551.00,3.91689,20.034045,-0.000171,20.020381,1.1876,0.318,3.91689,0.00000
552.00,3.93337,20.034016,-0.000170,20.020345,1.1879,0.318,3.93337,0.00000
553.00,3.95053,20.033985,-0.000167,20.020253,1.1883,0.318,3.95053,0.00000
554.00,3.96547,20.033946,-0.000169,20.020259,1.1886,0.318,3.96547,0.00000
555.00,3.97771,20.033998,-0.000167,20.020228,1.1890,0.318,3.97771,0.00000
556.00,3.98570,20.034049,-0.000169,20.020206,1.1893,0.318,3.98570,0.00000
557.00,3.99102,20.034093,-0.000168,20.020167,1.1897,0.318,3.99102,0.00000
558.00,3.99499,20.034099,-0.000168,20.020188,1.1900,0.319,3.99499,0.00000
559.00,3.99712,20.034206,-0.000166,20.020234,1.1904,0.319,3.99712,0.00000
560.00,3.99819,20.034202,-0.000165,20.020232,1.1907,0.319,3.99819,0.00000
561.00,3.99989,20.034218,-0.000165,20.020279,1.1911,0.319,3.99989,0.00000
562.00,4.00114,20.034242,-0.000165,20.020314,1.1914,0.319,4.00114,0.00000
563.00,4.00273,20.034272,-0.000163,20.020331,1.1918,0.319,4.00273,0.00000
564.00,4.00511,20.034238,-0.000162,20.020280,1.1922,0.319,4.00511,0.00000
565.00,4.00705,20.034242,-0.000161,20.020296,1.1926,0.319,4.00705,0.00000
566.00,4.00810,20.034261,-0.000161,20.020225,1.1930,0.319,4.00810,0.00000
567.00,4.01011,20.034286,-0.000161,20.020185,1.1933,0.319,4.01011,0.00000
568.00,4.01121,20.034347,-0.000162,20.020201,1.1937,0.319,4.01121,0.00000
569.00,4.01296,20.034337,-0.000160,20.020163,1.1941,0.319,4.01296,0.00000
570.00,4.01491,20.034383,-0.000163,20.020197,1.1944,0.320,4.01491,0.00000
571.00,4.01691,20.034392,-0.000162,20.020268,1.1948,0.320,4.01691,0.00000
572.00,4.01807,20.034412,-0.000159,20.020324,1.1952,0.320,4.01807,0.00000
573.00,4.01973,20.034358,-0.000159,20.020314,1.1956,0.320,4.01973,0.00000
574.00,4.01998,20.034412,-0.000163,20.020346,1.1959,0.320,4.01998,0.00000
575.00,4.02042,20.034438,-0.000161,20.020368,1.1963,0.320,4.02042,0.00000
576.00,4.02100,20.034508,-0.000157,20.020386,1.1967,0.320,4.02100,0.00000
577.00,4.02151,20.034560,-0.000157,20.020409,1.1971,0.320,4.02151,0.00000
578.00,4.02199,20.034720,-0.000155,20.020471,1.1974,0.320,4.02199,0.00000
579.00,4.02308,20.034743,-0.000153,20.020489,1.1978,0.320,4.02308,0.00000
580.00,4.02391,20.034759,-0.000156,20.020436,1.1981,0.320,4.02391,0.00000
581.00,4.02505,20.034737,-0.000158,20.020398,1.1985,0.320,4.02505,0.00000
582.00,4.02547,20.034705,-0.000159,20.020335,1.1988,0.320,4.02547,0.00000
583.00,4.02500,20.034651,-0.000162,20.020288,1.1992,0.320,4.02500,0.00000
584.00,4.02567,20.034723,-0.000161,20.020335,1.1995,0.320,4.02567,0.00000
585.00,4.02597,20.034743,-0.000159,20.020377,1.1998,0.321,4.02597,0.00000
586.00,4.02544,20.034809,-0.000158,20.020433,1.2002,0.321,4.02544,0.00000
587.00,4.02565,20.034851,-0.000157,20.020440,1.2005,0.321,4.02565,0.00000
588.00,4.02743,20.034817,-0.000154,20.020398,1.2008,0.321,4.02743,0.00000
589.00,4.02769,20.034798,-0.000157,20.020360,1.2011,0.321,4.02769,0.00000
590.00,4.02893,20.034800,-0.000157,20.020343,1.2014,0.321,4.02893,0.00000
591.00,4.03057,20.034748,-0.000158,20.020308,1.2017,0.321,4.03057,0.00000
592.00,4.03156,20.034784,-0.000163,20.020341,1.2020,0.321,4.03156,0.00000
593.00,4.03081,20.034900,-0.000163,20.020407,1.2023,0.321,4.03081,0.00000
594.00,4.03070,20.034955,-0.000161,20.020436,1.2026,0.322,4.03070,0.00000
595.00,4.02984,20.034952,-0.000162,20.020425,1.2029,0.322,4.02984,0.00000
596.00,4.03038,20.035000,-0.000161,20.020388,1.2032,0.322,4.03038,0.00000
597.00,4.03087,20.034994,-0.000159,20.020356,1.2035,0.322,4.03087,0.00000
598.00,4.03169,20.034974,-0.000158,20.020320,1.2038,0.322,4.03169,0.00000
599.00,4.03269,20.034982,-0.000159,20.020282,1.2041,0.322,4.03269,0.00000
600.00,4.03317,20.035013,-0.000160,20.020262,1.2044,0.322,4.03317,0.00000
601.00,4.03292,20.034967,-0.000163,20.020242,1.2047,0.322,4.03292,0.00000
602.00,4.03343,20.034959,-0.000163,20.020242,1.2050,0.322,4.03343,0.00000
603.00,4.03429,20.034930,-0.000165,20.020252,1.2053,0.323,4.03429,0.00000
604.00,4.03569,20.034919,-0.000162,20.020292,1.2056,0.323,4.03569,0.00000
605.00,4.03710,20.034982,-0.000160,20.020337,1.2059,0.323,4.03710,0.00000
606.00,4.03788,20.035062,-0.000159,20.020388,1.2062,0.322,4.03788,0.00000
607.00,4.03706,20.035104,-0.000162,20.020367,1.2065,0.323,4.03706,0.00000
608.00,4.03631,20.035193,-0.000166,20.020398,1.2068,0.323,4.03631,0.00000
609.00,4.03467,20.035221,-0.000169,20.020376,1.2071,0.323,4.03467,0.00000
610.00,4.03556,20.035274,-0.000172,20.020403,1.2075,0.323,4.03556,0.00000
611.00,4.03602,20.035332,-0.000172,20.020429,1.2078,0.324,4.03602,0.00000
612.00,4.03742,20.035380,-0.000165,20.020464,1.2081,0.323,4.03742,0.00000
613.00,4.03890,20.035383,-0.000161,20.020421,1.2084,0.323,4.03890,0.00000
614.00,4.04074,20.035442,-0.000162,20.020440,1.2088,0.323,4.04074,0.00000
615.00,4.04064,20.035393,-0.000159,20.020331,1.2091,0.324,4.04064,0.00000
616.00,4.04073,20.035420,-0.000158,20.020361,1.2094,0.324,4.04073,0.00000
617.00,4.04005,20.035503,-0.000160,20.020440,1.2097,0.324,4.04005,0.00000
618.00,4.03941,20.035502,-0.000164,20.020449,1.2100,0.324,4.03941,0.00000
619.00,4.03867,20.035434,-0.000163,20.020372,1.2103,0.324,4.03867,0.00000
620.00,4.03883,20.035542,-0.000163,20.020460,1.2106,0.324,4.03883,0.00000
621.00,4.03939,20.035486,-0.000162,20.020370,1.2109,0.324,4.03939,0.00000
622.00,4.04059,20.035455,-0.000162,20.020339,1.2113,0.324,4.04059,0.00000
623.00,4.04119,20.035506,-0.000158,20.020365,1.2116,0.324,4.04119,0.00000
624.00,4.04105,20.035591,-0.000158,20.020422,1.2119,0.324,4.04105,0.00000
625.00,4.04055,20.035570,-0.000160,20.020414,1.2122,0.324,4.04055,0.00000
626.00,4.03973,20.035641,-0.000160,20.020425,1.2125,0.325,4.03973,0.00000
627.00,4.03922,20.035666,-0.000160,20.020360,1.2128,0.325,4.03922,0.00000
628.00,4.03936,20.035664,-0.000161,20.020297,1.2132,0.325,4.03936,0.00000
629.00,4.04041,20.035694,-0.000160,20.020294,1.2135,0.325,4.04041,0.00000
630.00,4.04037,20.035739,-0.000159,20.020320,1.2138,0.325,4.04037,0.00000
631.00,4.04090,20.035743,-0.000161,20.020306,1.2141,0.325,4.04090,0.00000
632.00,4.04161,20.035751,-0.000157,20.020325,1.2145,0.325,4.04161,0.00000
633.00,4.04137,20.035842,-0.000156,20.020419,1.2148,0.325,4.04137,0.00000
634.00,4.04003,20.035947,-0.000154,20.020541,1.2152,0.325,4.04003,0.00000
635.00,4.03956,20.036010,-0.000153,20.020531,1.2155,0.325,4.03956,0.00000
636.00,4.03864,20.036079,-0.000155,20.020568,1.2159,0.325,4.03864,0.00000
637.00,4.03846,20.036124,-0.000163,20.020601,1.2162,0.325,4.03846,0.00000
638.00,4.03837,20.036162,-0.000167,20.020566,1.2165,0.326,4.03837,0.00000
639.00,4.03901,20.036046,-0.000170,20.020385,1.2168,0.326,4.03901,0.00000
640.00,4.03974,20.035983,-0.000169,20.020337,1.2171,0.326,4.03974,0.00000
641.00,4.04089,20.035960,-0.000164,20.020279,1.2175,0.326,4.04089,0.00000
642.00,4.04142,20.035942,-0.000160,20.020252,1.2178,0.326,4.04142,0.00000
643.00,4.04240,20.035877,-0.000158,20.020222,1.2182,0.326,4.04240,0.00000
644.00,4.04308,20.036019,-0.000158,20.020334,1.2186,0.326,4.04308,0.00000
645.00,4.04281,20.036132,-0.000160,20.020405,1.2189,0.326,4.04281,0.00000
646.00,4.04216,20.036134,-0.000166,20.020450,1.2192,0.326,4.04216,0.00000
647.00,4.04168,20.036179,-0.000168,20.020447,1.2195,0.327,4.04168,0.00000
648.00,4.04190,20.036227,-0.000168,20.020416,1.2199,0.327,4.04190,0.00000
649.00,4.04209,20.036132,-0.000167,20.020328,1.2203,0.327,4.04209,0.00000
650.00,4.04221,20.036141,-0.000166,20.020345,1.2206,0.327,4.04221,0.00000
651.00,4.04324,20.036253,-0.000161,20.020392,1.2210,0.327,4.04324,0.00000
652.00,4.04383,20.036285,-0.000160,20.020393,1.2213,0.327,4.04383,0.00000
653.00,4.04377,20.036290,-0.000159,20.020390,1.2217,0.327,4.04377,0.00000
654.00,4.04323,20.036397,-0.000159,20.020452,1.2220,0.327,4.04323,0.00000
655.00,4.04435,20.036354,-0.000157,20.020393,1.2223,0.327,4.04435,0.00000
656.00,4.04442,20.036369,-0.000160,20.020361,1.2227,0.327,4.04442,0.00000
657.00,4.04524,20.036391,-0.000162,20.020367,1.2230,0.327,4.04524,0.00000
658.00,4.04516,20.036510,-0.000160,20.020451,1.2234,0.327,4.04516,0.00000
659.00,4.04518,20.036470,-0.000161,20.020396,1.2237,0.327,4.04518,0.00000
660.00,4.04502,20.036594,-0.000164,20.020431,1.2240,0.328,4.04502,0.00000
661.00,4.04473,20.036674,-0.000162,20.020454,1.2243,0.328,4.04473,0.00000
662.00,4.04462,20.036663,-0.000158,20.020376,1.2246,0.328,4.04462,0.00000
663.00,4.04478,20.036593,-0.000160,20.020376,1.2249,0.328,4.04478,0.00000
664.00,4.04584,20.036716,-0.000159,20.020469,1.2252,0.328,4.04584,0.00000
665.00,4.04558,20.036665,-0.000155,20.020448,1.2255,0.328,4.04558,0.00000
666.00,4.04635,20.036604,-0.000155,20.020420,1.2258,0.328,4.04635,0.00000
667.00,4.04591,20.036623,-0.000155,20.020493,1.2262,0.328,4.04591,0.00000
668.00,4.04483,20.036679,-0.000155,20.020475,1.2265,0.328,4.04483,0.00000
669.00,4.04426,20.036690,-0.000155,20.020467,1.2267,0.328,4.04426,0.00000
670.00,4.04466,20.036693,-0.000158,20.020444,1.2270,0.328,4.04466,0.00000
671.00,4.04441,20.036729,-0.000159,20.020454,1.2273,0.328,4.04441,0.00000
672.00,4.04457,20.036825,-0.000157,20.020494,1.2275,0.328,4.04457,0.00000
673.00,4.04566,20.036806,-0.000154,20.020428,1.2278,0.328,4.04566,0.00000
674.00,4.04608,20.036822,-0.000154,20.020374,1.2281,0.328,4.04608,0.00000
675.00,4.04572,20.036920,-0.000151,20.020425,1.2283,0.328,4.04572,0.00000
676.00,4.04468,20.036962,-0.000153,20.020423,1.2286,0.328,4.04468,0.00000
677.00,4.04453,20.036979,-0.000154,20.020389,1.2288,0.329,4.04453,0.00000
678.00,4.04504,20.037080,-0.000158,20.020467,1.2291,0.329,4.04504,0.00000
679.00,4.04534,20.037071,-0.000159,20.020475,1.2293,0.329,4.04534,0.00000
680.00,4.04573,20.037152,-0.000159,20.020498,1.2295,0.329,4.04573,0.00000
681.00,4.04669,20.037199,-0.000155,20.020556,1.2298,0.329,4.04669,0.00000
682.00,4.04617,20.037204,-0.000156,20.020549,1.2300,0.329,4.04617,0.00000
683.00,4.04522,20.037147,-0.000159,20.020472,1.2303,0.329,4.04522,0.00000
684.00,4.04518,20.037192,-0.000160,20.020479,1.2305,0.330,4.04518,0.00000
685.00,4.04464,20.037103,-0.000162,20.020387,1.2307,0.330,4.04464,0.00000
686.00,4.04507,20.037111,-0.000166,20.020342,1.2310,0.330,4.04507,0.00000
687.00,4.04584,20.037236,-0.000164,20.020425,1.2312,0.330,4.04584,0.00000
688.00,4.04563,20.037331,-0.000160,20.020468,1.2314,0.330,4.04563,0.00000
689.00,4.04539,20.037274,-0.000159,20.020390,1.2316,0.330,4.04539,0.00000
690.00,4.04624,20.037350,-0.000154,20.020472,1.2319,0.330,4.04624,0.00000
691.00,4.04560,20.037330,-0.000153,20.020438,1.2321,0.330,4.04560,0.00000
692.00,4.04548,20.037240,-0.000154,20.020362,1.2323,0.330,4.04548,0.00000
693.00,4.04687,20.037233,-0.000156,20.020382,1.2326,0.330,4.04687,0.00000
694.00,4.04734,20.037302,-0.000156,20.020449,1.2328,0.330,4.04734,0.00000
695.00,4.04788,20.037311,-0.000158,20.020440,1.2330,0.330,4.04788,0.00000
696.00,4.04798,20.037353,-0.000161,20.020441,1.2332,0.330,4.04798,0.00000
697.00,4.04792,20.037422,-0.000165,20.020447,1.2334,0.331,4.04792,0.00000
698.00,4.04750,20.037403,-0.000162,20.020416,1.2336,0.331,4.04750,0.00000
699.00,4.04684,20.037460,-0.000163,20.020451,1.2339,0.331,4.04684,0.00000
700.00,4.04672,20.037462,-0.000165,20.020410,1.2341,0.331,4.04672,0.00000
701.00,4.04767,20.037474,-0.000167,20.020425,1.2343,0.331,4.04767,0.00000
702.00,4.04814,20.037437,-0.000164,20.020418,1.2346,0.331,4.04814,0.00000
703.00,4.04777,20.037474,-0.000164,20.020407,1.2348,0.331,4.04777,0.00000
704.00,4.04769,20.037450,-0.000163,20.020312,1.2350,0.331,4.04769,0.00000
705.00,4.04739,20.037428,-0.000161,20.020289,1.2353,0.331,4.04739,0.00000
706.00,4.04719,20.037446,-0.000158,20.020241,1.2355,0.331,4.04719,0.00000
707.00,4.04710,20.037503,-0.000160,20.020269,1.2357,0.331,4.04710,0.00000
708.00,4.04786,20.037582,-0.000162,20.020340,1.2359,0.331,4.04786,0.00000
709.00,4.04836,20.037710,-0.000164,20.020456,1.2361,0.331,4.04836,0.00000
710.00,4.04834,20.037797,-0.000167,20.020500,1.2364,0.332,4.04834,0.00000
711.00,4.04908,20.037821,-0.000167,20.020503,1.2366,0.332,4.04908,0.00000
712.00,4.04955,20.037845,-0.000168,20.020459,1.2368,0.332,4.04955,0.00000
713.00,4.04908,20.037816,-0.000166,20.020392,1.2370,0.332,4.04908,0.00000
714.00,4.04958,20.037814,-0.000167,20.020376,1.2372,0.332,4.04958,0.00000
715.00,4.04972,20.037746,-0.000168,20.020297,1.2374,0.332,4.04972,0.00000
716.00,4.04850,20.037758,-0.000167,20.020359,1.2376,0.332,4.04850,0.00000
717.00,4.04793,20.037796,-0.000166,20.020374,1.2378,0.333,4.04793,0.00000
718.00,4.04850,20.037865,-0.000167,20.020426,1.2380,0.333,4.04850,0.00000
719.00,4.04822,20.037831,-0.000163,20.020402,1.2382,0.333,4.04822,0.00000
720.00,4.04913,20.037822,-0.000162,20.020387,1.2383,0.333,4.04913,0.00000
@5,2.5000,5.0, 720.097000000002 
721.00,4.04959,20.037857,-0.000160,20.020382,1.2385,0.333,4.04959,0.00000
722.00,4.04935,20.037847,-0.000159,20.020383,1.2387,0.332,4.04935,0.00000
723.00,4.04491,20.037876,-0.000159,20.020355,1.2389,0.333,4.04491,0.00000
724.00,4.03390,20.037914,-0.000162,20.020328,1.2390,0.333,4.03390,0.00000
725.00,4.01488,20.037992,-0.000159,20.020380,1.2392,0.333,4.01488,0.00000
726.00,3.99101,20.037966,-0.000165,20.020358,1.2395,0.333,3.99101,0.00000
727.00,3.96389,20.037934,-0.000169,20.020357,1.2397,0.333,3.96389,0.00000
728.00,3.94087,20.037917,-0.000170,20.020336,1.2399,0.333,3.94087,0.00000
729.00,3.92829,20.038000,-0.000171,20.020397,1.2400,0.334,3.92829,0.00000
730.00,3.92635,20.038061,-0.000175,20.020410,1.2402,0.334,3.92635,0.00000
731.00,3.93294,20.038142,-0.000174,20.020382,1.2404,0.334,3.93294,0.00000
732.00,3.94685,20.038177,-0.000175,20.020313,1.2405,0.334,3.94685,0.00000
733.00,3.96301,20.038198,-0.000175,20.020321,1.2407,0.334,3.96301,0.00000
734.00,3.97664,20.038134,-0.000172,20.020206,1.2409,0.334,3.97664,0.00000
735.00,3.98750,20.038128,-0.000169,20.020165,1.2410,0.334,3.98750,0.00000
736.00,3.99662,20.038159,-0.000167,20.020219,1.2412,0.334,3.99662,0.00000
737.00,4.00283,20.038153,-0.000165,20.020254,1.2414,0.334,4.00283,0.00000
738.00,4.00623,20.038161,-0.000164,20.020191,1.2416,0.334,4.00623,0.00000
739.00,4.00882,20.038185,-0.000170,20.020222,1.2418,0.335,4.00882,0.00000
740.00,4.01112,20.038215,-0.000169,20.020199,1.2420,0.335,4.01112,0.00000
741.00,4.01218,20.038112,-0.000172,20.020113,1.2422,0.335,4.01218,0.00000
742.00,4.01316,20.038183,-0.000172,20.020115,1.2424,0.335,4.01316,0.00000
743.00,4.01530,20.038210,-0.000172,20.020193,1.2426,0.335,4.01530,0.00000
744.00,4.01692,20.038253,-0.000167,20.020281,1.2429,0.335,4.01692,0.00000
745.00,4.01793,20.038264,-0.000169,20.020323,1.2431,0.335,4.01793,0.00000
746.00,4.01883,20.038362,-0.000168,20.020409,1.2433,0.335,4.01883,0.00000
747.00,4.01934,20.038304,-0.000167,20.020408,1.2435,0.335,4.01934,0.00000
748.00,4.01979,20.038321,-0.000166,20.020403,1.2437,0.335,4.01979,0.00000
749.00,4.02061,20.038309,-0.000165,20.020346,1.2439,0.335,4.02061,0.00000
750.00,4.02091,20.038279,-0.000163,20.020328,1.2441,0.336,4.02091,0.00000
751.00,4.02249,20.038340,-0.000159,20.020375,1.2443,0.336,4.02249,0.00000
752.00,4.02350,20.038338,-0.000155,20.020304,1.2445,0.335,4.02350,0.00000
753.00,4.02451,20.038323,-0.000153,20.020269,1.2448,0.335,4.02451,0.00000
754.00,4.02489,20.038286,-0.000154,20.020213,1.2450,0.335,4.02489,0.00000
755.00,4.02614,20.038286,-0.000155,20.020186,1.2452,0.336,4.02614,0.00000
756.00,4.02582,20.038139,-0.000158,20.020017,1.2454,0.336,4.02582,0.00000
757.00,4.02714,20.038185,-0.000161,20.020094,1.2456,0.336,4.02714,0.00000
758.00,4.02801,20.038239,-0.000165,20.020127,1.2458,0.336,4.02801,0.00000
759.00,4.02986,20.038299,-0.000162,20.020186,1.2460,0.337,4.02986,0.00000
760.00,4.03154,20.038365,-0.000162,20.020189,1.2462,0.337,4.03154,0.00000
761.00,4.03357,20.038565,-0.000159,20.020315,1.2465,0.337,4.03357,0.00000
762.00,4.03461,20.038690,-0.000157,20.020324,1.2467,0.337,4.03461,0.00000
763.00,4.03512,20.038717,-0.000156,20.020344,1.2469,0.337,4.03512,0.00000
764.00,4.03464,20.038849,-0.000156,20.020450,1.2471,0.337,4.03464,0.00000
765.00,4.03411,20.038997,-0.000152,20.020591,1.2473,0.337,4.03411,0.00000
766.00,4.03407,20.039034,-0.000151,20.020587,1.2475,0.337,4.03407,0.00000
767.00,4.03377,20.039119,-0.000149,20.020635,1.2477,0.337,4.03377,0.00000
768.00,4.03412,20.039108,-0.000148,20.020584,1.2479,0.336,4.03412,0.00000
769.00,4.03514,20.039093,-0.000150,20.020497,1.2481,0.337,4.03514,0.00000
770.00,4.03605,20.039057,-0.000152,20.020434,1.2483,0.337,4.03605,0.00000
771.00,4.03656,20.039022,-0.000153,20.020368,1.2485,0.337,4.03656,0.00000
772.00,4.03652,20.038952,-0.000155,20.020266,1.2487,0.337,4.03652,0.00000
773.00,4.03604,20.039082,-0.000155,20.020365,1.2489,0.337,4.03604,0.00000
774.00,4.03543,20.039062,-0.000154,20.020311,1.2491,0.337,4.03543,0.00000
775.00,4.03590,20.039033,-0.000154,20.020284,1.2493,0.337,4.03590,0.00000
776.00,4.03535,20.039222,-0.000156,20.020481,1.2496,0.337,4.03535,0.00000
777.00,4.03649,20.039330,-0.000158,20.020651,1.2498,0.337,4.03649,0.00000
778.00,4.03723,20.039354,-0.000157,20.020615,1.2500,0.338,4.03723,0.00000
779.00,4.03736,20.039404,-0.000158,20.020680,1.2503,0.338,4.03736,0.00000
780.00,4.03737,20.039407,-0.000157,20.020652,1.2505,0.338,4.03737,0.00000
781.00,4.03841,20.039183,-0.000155,20.020389,1.2507,0.338,4.03841,0.00000
782.00,4.03870,20.039196,-0.000153,20.020353,1.2509,0.338,4.03870,0.00000
783.00,4.03930,20.039192,-0.000153,20.020383,1.2511,0.338,4.03930,0.00000
784.00,4.04006,20.039306,-0.000148,20.020470,1.2513,0.338,4.04006,0.00000
785.00,4.04017,20.039337,-0.000148,20.020474,1.2515,0.338,4.04017,0.00000
786.00,4.03979,20.039334,-0.000149,20.020436,1.2516,0.338,4.03979,0.00000
787.00,4.03897,20.039303,-0.000150,20.020426,1.2518,0.338,4.03897,0.00000
788.00,4.03817,20.039360,-0.000151,20.020483,1.2520,0.338,4.03817,0.00000
789.00,4.03773,20.039315,-0.000153,20.020376,1.2522,0.338,4.03773,0.00000
790.00,4.03725,20.039367,-0.000150,20.020379,1.2524,0.338,4.03725,0.00000
791.00,4.03771,20.039563,-0.000147,20.020555,1.2526,0.338,4.03771,0.00000
792.00,4.03841,20.039584,-0.000148,20.020552,1.2528,0.338,4.03841,0.00000
793.00,4.03918,20.039453,-0.000148,20.020360,1.2530,0.338,4.03918,0.00000
794.00,4.03958,20.039484,-0.000148,20.020418,1.2532,0.338,4.03958,0.00000
795.00,4.03961,20.039493,-0.000150,20.020450,1.2534,0.338,4.03961,0.00000
796.00,4.03982,20.039462,-0.000153,20.020442,1.2535,0.338,4.03982,0.00000
797.00,4.04045,20.039460,-0.000152,20.020368,1.2537,0.338,4.04045,0.00000
798.00,4.04140,20.039673,-0.000154,20.020597,1.2539,0.339,4.04140,0.00000
799.00,4.04215,20.039603,-0.000154,20.020510,1.2541,0.339,4.04215,0.00000
800.00,4.04297,20.039609,-0.000158,20.020519,1.2543,0.339,4.04297,0.00000
801.00,4.04419,20.039642,-0.000160,20.020516,1.2545,0.339,4.04419,0.00000
802.00,4.04469,20.039563,-0.000164,20.020465,1.2547,0.339,4.04469,0.00000
803.00,4.04461,20.039515,-0.000164,20.020387,1.2549,0.340,4.04461,0.00000
804.00,4.04421,20.039575,-0.000165,20.020425,1.2550,0.340,4.04421,0.00000
805.00,4.04362,20.039552,-0.000163,20.020330,1.2552,0.340,4.04362,0.00000
806.00,4.04245,20.039519,-0.000164,20.020304,1.2553,0.340,4.04245,0.00000
807.00,4.04245,20.039663,-0.000163,20.020438,1.2555,0.340,4.04245,0.00000
808.00,4.04209,20.039621,-0.000161,20.020328,1.2557,0.340,4.04209,0.00000
809.00,4.04269,20.039556,-0.000161,20.020196,1.2559,0.340,4.04269,0.00000
810.00,4.04367,20.039694,-0.000164,20.020357,1.2561,0.340,4.04367,0.00000
811.00,4.04433,20.039787,-0.000160,20.020379,1.2563,0.340,4.04433,0.00000
812.00,4.04330,20.039833,-0.000158,20.020377,1.2565,0.340,4.04330,0.00000
813.00,4.04312,20.039842,-0.000159,20.020421,1.2567,0.340,4.04312,0.00000
814.00,4.04291,20.039938,-0.000160,20.020543,1.2568,0.340,4.04291,0.00000
815.00,4.04265,20.039878,-0.000160,20.020391,1.2570,0.340,4.04265,0.00000
816.00,4.04275,20.039931,-0.000163,20.020414,1.2572,0.340,4.04275,0.00000
817.00,4.04356,20.039829,-0.000162,20.020260,1.2573,0.341,4.04356,0.00000
818.00,4.04417,20.039883,-0.000163,20.020238,1.2575,0.341,4.04417,0.00000
819.00,4.04360,20.039879,-0.000163,20.020174,1.2576,0.341,4.04360,0.00000
820.00,4.04354,20.040062,-0.000162,20.020364,1.2578,0.341,4.04354,0.00000
821.00,4.04313,20.040118,-0.000163,20.020420,1.2579,0.341,4.04313,0.00000
822.00,4.04372,20.040285,-0.000164,20.020611,1.2581,0.341,4.04372,0.00000
823.00,4.04331,20.040349,-0.000164,20.020724,1.2583,0.341,4.04331,0.00000
824.00,4.04393,20.040347,-0.000164,20.020702,1.2584,0.341,4.04393,0.00000
825.00,4.04458,20.040166,-0.000162,20.020510,1.2586,0.341,4.04458,0.00000
826.00,4.04503,20.039980,-0.000159,20.020313,1.2587,0.341,4.04503,0.00000
827.00,4.04345,20.040101,-0.000159,20.020393,1.2589,0.341,4.04345,0.00000
828.00,4.04347,20.040095,-0.000160,20.020286,1.2591,0.341,4.04347,0.00000
829.00,4.04372,20.040144,-0.000160,20.020338,1.2593,0.342,4.04372,0.00000
830.00,4.04369,20.040173,-0.000159,20.020372,1.2594,0.342,4.04369,0.00000
831.00,4.04428,20.040343,-0.000161,20.020547,1.2596,0.342,4.04428,0.00000
832.00,4.04548,20.040227,-0.000161,20.020403,1.2598,0.342,4.04548,0.00000
833.00,4.04569,20.040176,-0.000158,20.020378,1.2600,0.342,4.04569,0.00000
834.00,4.04575,20.040217,-0.000155,20.020445,1.2602,0.342,4.04575,0.00000
835.00,4.04607,20.040197,-0.000154,20.020407,1.2604,0.342,4.04607,0.00000
836.00,4.04562,20.040139,-0.000153,20.020291,1.2605,0.342,4.04562,0.00000
837.00,4.04589,20.040053,-0.000151,20.020192,1.2607,0.342,4.04589,0.00000
838.00,4.04673,20.040155,-0.000153,20.020304,1.2609,0.342,4.04673,0.00000
839.00,4.04643,20.040172,-0.000151,20.020256,1.2611,0.342,4.04643,0.00000
840.00,4.04617,20.040216,-0.000152,20.020283,1.2613,0.342,4.04617,0.00000
841.00,4.04597,20.040253,-0.000152,20.020338,1.2615,0.342,4.04597,0.00000
842.00,4.04540,20.040419,-0.000153,20.020491,1.2617,0.342,4.04540,0.00000
843.00,4.04422,20.040520,-0.000153,20.020498,1.2619,0.342,4.04422,0.00000
844.00,4.04421,20.040654,-0.000156,20.020592,1.2621,0.343,4.04421,0.00000
845.00,4.04353,20.040752,-0.000157,20.020657,1.2623,0.343,4.04353,0.00000
846.00,4.04339,20.040794,-0.000156,20.020638,1.2625,0.343,4.04339,0.00000
847.00,4.04315,20.040750,-0.000154,20.020544,1.2628,0.343,4.04315,0.00000
848.00,4.04356,20.040645,-0.000154,20.020431,1.2630,0.343,4.04356,0.00000
849.00,4.04404,20.040582,-0.000153,20.020364,1.2632,0.343,4.04404,0.00000
850.00,4.04488,20.040582,-0.000153,20.020291,1.2634,0.343,4.04488,0.00000
851.00,4.04605,20.040622,-0.000155,20.020296,1.2636,0.343,4.04605,0.00000
852.00,4.04705,20.040493,-0.000156,20.020170,1.2638,0.343,4.04705,0.00000
853.00,4.04719,20.040609,-0.000157,20.020255,1.2640,0.343,4.04719,0.00000
854.00,4.04693,20.040618,-0.000159,20.020245,1.2642,0.344,4.04693,0.00000
855.00,4.04671,20.040545,-0.000159,20.020194,1.2643,0.344,4.04671,0.00000
856.00,4.04552,20.040507,-0.000157,20.020143,1.2645,0.344,4.04552,0.00000
857.00,4.04568,20.040614,-0.000155,20.020248,1.2647,0.344,4.04568,0.00000
858.00,4.04534,20.040528,-0.000153,20.020143,1.2648,0.344,4.04534,0.00000
859.00,4.04499,20.040482,-0.000151,20.020084,1.2650,0.344,4.04499,0.00000
860.00,4.04491,20.040673,-0.000149,20.020268,1.2651,0.344,4.04491,0.00000
861.00,4.04580,20.040765,-0.000149,20.020363,1.2653,0.344,4.04580,0.00000
862.00,4.04474,20.040901,-0.000150,20.020399,1.2655,0.344,4.04474,0.00000
863.00,4.04416,20.040925,-0.000152,20.020428,1.2656,0.344,4.04416,0.00000
864.00,4.04414,20.040965,-0.000152,20.020451,1.2658,0.344,4.04414,0.00000
865.00,4.04459,20.040897,-0.000149,20.020315,1.2659,0.344,4.04459,0.00000
866.00,4.04459,20.040758,-0.000152,20.020135,1.2661,0.344,4.04459,0.00000
867.00,4.04497,20.040680,-0.000151,20.020107,1.2662,0.344,4.04497,0.00000
868.00,4.04582,20.040658,-0.000151,20.020061,1.2663,0.344,4.04582,0.00000
869.00,4.04729,20.040705,-0.000150,20.020080,1.2665,0.344,4.04729,0.00000
870.00,4.04744,20.040690,-0.000156,20.020083,1.2666,0.344,4.04744,0.00000
871.00,4.04744,20.040751,-0.000154,20.020142,1.2668,0.344,4.04744,0.00000
872.00,4.04817,20.040821,-0.000157,20.020168,1.2669,0.345,4.04817,0.00000
873.00,4.04846,20.040851,-0.000159,20.020170,1.2671,0.345,4.04846,0.00000
874.00,4.04865,20.040963,-0.000160,20.020232,1.2672,0.345,4.04865,0.00000
875.00,4.04888,20.041059,-0.000157,20.020237,1.2674,0.345,4.04888,0.00000
876.00,4.04816,20.041192,-0.000160,20.020311,1.2675,0.345,4.04816,0.00000
877.00,4.04747,20.041269,-0.000160,20.020329,1.2676,0.345,4.04747,0.00000
878.00,4.04751,20.041361,-0.000161,20.020424,1.2678,0.345,4.04751,0.00000
879.00,4.04630,20.041310,-0.000160,20.020331,1.2679,0.345,4.04630,0.00000
880.00,4.04626,20.041298,-0.000162,20.020349,1.2681,0.346,4.04626,0.00000
881.00,4.04680,20.041263,-0.000161,20.020299,1.2682,0.346,4.04680,0.00000
882.00,4.04749,20.041301,-0.000161,20.020277,1.2683,0.346,4.04749,0.00000
883.00,4.04772,20.041360,-0.000158,20.020274,1.2685,0.346,4.04772,0.00000
884.00,4.04844,20.041443,-0.000161,20.020339,1.2686,0.346,4.04844,0.00000
885.00,4.04810,20.041418,-0.000163,20.020270,1.2688,0.346,4.04810,0.00000
886.00,4.04809,20.041462,-0.000162,20.020325,1.2689,0.346,4.04809,0.00000
887.00,4.04794,20.041456,-0.000161,20.020304,1.2691,0.346,4.04794,0.00000
888.00,4.04764,20.041424,-0.000163,20.020238,1.2692,0.346,4.04764,0.00000
889.00,4.04786,20.041449,-0.000162,20.020265,1.2694,0.346,4.04786,0.00000
890.00,4.04779,20.041536,-0.000162,20.020337,1.2695,0.347,4.04779,0.00000
891.00,4.04759,20.041598,-0.000162,20.020373,1.2697,0.347,4.04759,0.00000
892.00,4.04795,20.041498,-0.000161,20.020293,1.2698,0.347,4.04795,0.00000
893.00,4.04862,20.041489,-0.000159,20.020264,1.2700,0.347,4.04862,0.00000
894.00,4.04863,20.041527,-0.000155,20.020255,1.2701,0.347,4.04863,0.00000
895.00,4.04984,20.041532,-0.000154,20.020274,1.2703,0.347,4.04984,0.00000
896.00,4.05013,20.041421,-0.000153,20.020111,1.2704,0.347,4.05013,0.00000
897.00,4.04987,20.041584,-0.000155,20.020231,1.2706,0.347,4.04987,0.00000
898.00,4.04950,20.041688,-0.000156,20.020290,1.2707,0.347,4.04950,0.00000
899.00,4.04976,20.041600,-0.000159,20.020181,1.2709,0.347,4.04976,0.00000
900.00,4.04886,20.041716,-0.000158,20.020192,1.2710,0.347,4.04886,0.00000
@6,2.5000,5.0, 900.044000000002 
901.00,4.04865,20.041855,-0.000158,20.020265,1.2712,0.347,4.04865,0.00000
902.00,4.04756,20.041879,-0.000155,20.020236,1.2713,0.347,4.04756,0.00000
903.00,4.04502,20.041851,-0.000153,20.020184,1.2715,0.347,4.04502,0.00000
904.00,4.03651,20.041976,-0.000153,20.020240,1.2716,0.347,4.03651,0.00000
905.00,4.02190,20.041900,-0.000154,20.020206,1.2718,0.348,4.02190,0.00000
906.00,4.00171,20.041852,-0.000153,20.020169,1.2719,0.348,4.00171,0.00000
907.00,3.97884,20.041805,-0.000153,20.020132,1.2721,0.348,3.97884,0.00000
908.00,3.95676,20.041957,-0.000156,20.020237,1.2722,0.348,3.95676,0.00000
909.00,3.94364,20.041961,-0.000158,20.020272,1.2724,0.348,3.94364,0.00000
910.00,3.93932,20.041998,-0.000160,20.020233,1.2725,0.348,3.93932,0.00000
911.00,3.94490,20.042063,-0.000162,20.020290,1.2727,0.348,3.94490,0.00000
912.00,3.95734,20.041986,-0.000167,20.020202,1.2728,0.349,3.95734,0.00000
913.00,3.97241,20.041961,-0.000164,20.020144,1.2730,0.349,3.97241,0.00000
914.00,3.98474,20.041951,-0.000161,20.020113,1.2731,0.349,3.98474,0.00000
915.00,3.99642,20.041992,-0.000160,20.020167,1.2733,0.349,3.99642,0.00000
916.00,4.00474,20.041995,-0.000157,20.020122,1.2735,0.349,4.00474,0.00000
917.00,4.00992,20.042087,-0.000154,20.020193,1.2736,0.349,4.00992,0.00000
918.00,4.01453,20.041994,-0.000156,20.020143,1.2738,0.349,4.01453,0.00000
919.00,4.01809,20.041958,-0.000156,20.020066,1.2739,0.349,4.01809,0.00000
920.00,4.01956,20.042025,-0.000153,20.020057,1.2741,0.349,4.01956,0.00000
921.00,4.02100,20.041965,-0.000158,20.020009,1.2743,0.349,4.02100,0.00000
922.00,4.02219,20.042084,-0.000158,20.020067,1.2744,0.349,4.02219,0.00000
923.00,4.02224,20.042183,-0.000153,20.020102,1.2746,0.349,4.02224,0.00000
924.00,4.02288,20.042256,-0.000152,20.020126,1.2748,0.349,4.02288,0.00000
925.00,4.02424,20.042256,-0.000152,20.020130,1.2749,0.349,4.02424,0.00000
926.00,4.02562,20.042333,-0.000150,20.020161,1.2751,0.349,4.02562,0.00000
927.00,4.02781,20.042297,-0.000151,20.020115,1.2752,0.349,4.02781,0.00000
928.00,4.02932,20.042235,-0.000152,20.020080,1.2753,0.349,4.02932,0.00000
929.00,4.03109,20.042327,-0.000154,20.020149,1.2754,0.349,4.03109,0.00000
930.00,4.03201,20.042378,-0.000154,20.020219,1.2756,0.349,4.03201,0.00000
931.00,4.03303,20.042480,-0.000153,20.020284,1.2757,0.349,4.03303,0.00000
932.00,4.03362,20.042457,-0.000152,20.020238,1.2758,0.349,4.03362,0.00000
933.00,4.03497,20.042542,-0.000153,20.020243,1.2760,0.350,4.03497,0.00000
934.00,4.03484,20.042552,-0.000155,20.020250,1.2761,0.350,4.03484,0.00000
935.00,4.03540,20.042463,-0.000158,20.020122,1.2762,0.350,4.03540,0.00000
936.00,4.03492,20.042468,-0.000162,20.020175,1.2764,0.350,4.03492,0.00000
937.00,4.03403,20.042379,-0.000164,20.020051,1.2766,0.350,4.03403,0.00000
938.00,4.03423,20.042366,-0.000165,20.020061,1.2767,0.350,4.03423,0.00000
939.00,4.03558,20.042341,-0.000164,20.020031,1.2769,0.350,4.03558,0.00000
940.00,4.03708,20.042444,-0.000161,20.020135,1.2770,0.350,4.03708,0.00000
941.00,4.03835,20.042439,-0.000157,20.020074,1.2771,0.350,4.03835,0.00000
942.00,4.03921,20.042569,-0.000156,20.020181,1.2773,0.350,4.03921,0.00000
943.00,4.03875,20.042585,-0.000156,20.020188,1.2774,0.351,4.03875,0.00000
944.00,4.03889,20.042576,-0.000157,20.020156,1.2776,0.351,4.03889,0.00000
945.00,4.03848,20.042590,-0.000157,20.020144,1.2777,0.351,4.03848,0.00000
946.00,4.03853,20.042654,-0.000158,20.020150,1.2779,0.351,4.03853,0.00000
947.00,4.03927,20.042724,-0.000158,20.020216,1.2781,0.351,4.03927,0.00000
948.00,4.04010,20.042794,-0.000157,20.020223,1.2782,0.351,4.04010,0.00000
949.00,4.04019,20.042812,-0.000156,20.020248,1.2784,0.351,4.04019,0.00000
950.00,4.04119,20.042803,-0.000156,20.020182,1.2785,0.351,4.04119,0.00000
951.00,4.04177,20.042807,-0.000158,20.020216,1.2787,0.351,4.04177,0.00000
952.00,4.04232,20.042815,-0.000157,20.020205,1.2788,0.351,4.04232,0.00000
953.00,4.04266,20.042711,-0.000156,20.020111,1.2790,0.351,4.04266,0.00000
954.00,4.04219,20.042791,-0.000154,20.020168,1.2791,0.351,4.04219,0.00000
955.00,4.04072,20.042919,-0.000155,20.020293,1.2793,0.351,4.04072,0.00000
956.00,4.04064,20.042961,-0.000150,20.020312,1.2795,0.351,4.04064,0.00000
957.00,4.03998,20.043016,-0.000150,20.020360,1.2796,0.351,4.03998,0.00000
958.00,4.03948,20.043173,-0.000151,20.020476,1.2798,0.351,4.03948,0.00000
959.00,4.03973,20.043166,-0.000151,20.020414,1.2800,0.352,4.03973,0.00000
960.00,4.04063,20.043031,-0.000150,20.020291,1.2802,0.352,4.04063,0.00000
961.00,4.04089,20.043036,-0.000152,20.020207,1.2803,0.352,4.04089,0.00000
962.00,4.04182,20.043037,-0.000152,20.020148,1.2805,0.352,4.04182,0.00000
963.00,4.04279,20.043034,-0.000151,20.020163,1.2807,0.352,4.04279,0.00000
964.00,4.04318,20.043070,-0.000154,20.020213,1.2808,0.352,4.04318,0.00000
965.00,4.04307,20.043137,-0.000155,20.020235,1.2810,0.352,4.04307,0.00000
966.00,4.04308,20.043163,-0.000155,20.020270,1.2812,0.352,4.04308,0.00000
967.00,4.04203,20.043139,-0.000159,20.020244,1.2813,0.353,4.04203,0.00000
968.00,4.04134,20.043067,-0.000159,20.020172,1.2815,0.353,4.04134,0.00000
969.00,4.04121,20.043107,-0.000157,20.020175,1.2817,0.353,4.04121,0.00000
970.00,4.04263,20.043203,-0.000155,20.020232,1.2818,0.353,4.04263,0.00000
971.00,4.04305,20.043176,-0.000156,20.020234,1.2820,0.353,4.04305,0.00000
972.00,4.04412,20.043246,-0.000151,20.020339,1.2822,0.353,4.04412,0.00000
973.00,4.04560,20.043298,-0.000147,20.020436,1.2824,0.353,4.04560,0.00000
974.00,4.04659,20.043235,-0.000146,20.020395,1.2825,0.353,4.04659,0.00000
975.00,4.04661,20.043294,-0.000144,20.020430,1.2827,0.353,4.04661,0.00000
976.00,4.04663,20.043287,-0.000141,20.020369,1.2829,0.353,4.04663,0.00000
977.00,4.04688,20.043319,-0.000141,20.020369,1.2831,0.353,4.04688,0.00000
978.00,4.04613,20.043300,-0.000146,20.020251,1.2833,0.353,4.04613,0.00000
979.00,4.04543,20.043362,-0.000145,20.020237,1.2836,0.353,4.04543,0.00000
980.00,4.04531,20.043320,-0.000147,20.020219,1.2838,0.353,4.04531,0.00000
981.00,4.04459,20.043456,-0.000149,20.020335,1.2840,0.353,4.04459,0.00000
982.00,4.04304,20.043517,-0.000152,20.020335,1.2842,0.353,4.04304,0.00000
983.00,4.04245,20.043610,-0.000150,20.020446,1.2845,0.353,4.04245,0.00000
984.00,4.04331,20.043646,-0.000150,20.020500,1.2847,0.353,4.04331,0.00000
985.00,4.04266,20.043611,-0.000153,20.020434,1.2849,0.354,4.04266,0.00000
986.00,4.04343,20.043559,-0.000154,20.020411,1.2851,0.354,4.04343,0.00000
987.00,4.04470,20.043484,-0.000153,20.020345,1.2852,0.354,4.04470,0.00000
988.00,4.04514,20.043509,-0.000151,20.020277,1.2854,0.354,4.04514,0.00000
989.00,4.04456,20.043461,-0.000152,20.020178,1.2855,0.354,4.04456,0.00000
990.00,4.04464,20.043536,-0.000150,20.020217,1.2857,0.354,4.04464,0.00000
991.00,4.04411,20.043570,-0.000148,20.020175,1.2859,0.354,4.04411,0.00000
992.00,4.04372,20.043627,-0.000150,20.020183,1.2861,0.354,4.04372,0.00000
993.00,4.04433,20.043664,-0.000153,20.020223,1.2862,0.354,4.04433,0.00000
994.00,4.04475,20.043746,-0.000157,20.020306,1.2864,0.354,4.04475,0.00000
995.00,4.04522,20.043674,-0.000155,20.020221,1.2866,0.354,4.04522,0.00000
996.00,4.04649,20.043748,-0.000155,20.020253,1.2867,0.355,4.04649,0.00000
997.00,4.04814,20.043690,-0.000152,20.020196,1.2869,0.354,4.04814,0.00000
998.00,4.04839,20.043709,-0.000153,20.020156,1.2871,0.354,4.04839,0.00000
999.00,4.04869,20.043716,-0.000151,20.020125,1.2873,0.354,4.04869,0.00000
1000.00,4.04814,20.043834,-0.000150,20.020166,1.2874,0.355,4.04814,0.00000
1001.00,4.04701,20.043741,-0.000153,20.020074,1.2876,0.355,4.04701,0.00000
1002.00,4.04545,20.043833,-0.000150,20.020165,1.2878,0.355,4.04545,0.00000
1003.00,4.04522,20.043805,-0.000149,20.020171,1.2880,0.355,4.04522,0.00000
1004.00,4.04525,20.043820,-0.000149,20.020195,1.2881,0.355,4.04525,0.00000
1005.00,4.04542,20.043806,-0.000150,20.020231,1.2882,0.355,4.04542,0.00000
1006.00,4.04607,20.043922,-0.000149,20.020313,1.2883,0.355,4.04607,0.00000
1007.00,4.04720,20.043891,-0.000151,20.020239,1.2884,0.355,4.04720,0.00000
1008.00,4.04695,20.043943,-0.000155,20.020229,1.2886,0.355,4.04695,0.00000
1009.00,4.04628,20.043947,-0.000158,20.020193,1.2887,0.356,4.04628,0.00000
1010.00,4.04645,20.043999,-0.000159,20.020187,1.2888,0.356,4.04645,0.00000
1011.00,4.04578,20.043965,-0.000158,20.020128,1.2889,0.356,4.04578,0.00000
1012.00,4.04482,20.044107,-0.000157,20.020212,1.2890,0.356,4.04482,0.00000
1013.00,4.04475,20.044195,-0.000151,20.020274,1.2891,0.356,4.04475,0.00000
1014.00,4.04482,20.044200,-0.000146,20.020213,1.2892,0.355,4.04482,0.00000
1015.00,4.04453,20.044126,-0.000147,20.020097,1.2892,0.355,4.04453,0.00000
1016.00,4.04442,20.044195,-0.000149,20.020133,1.2893,0.356,4.04442,0.00000
1017.00,4.04484,20.044155,-0.000149,20.020102,1.2894,0.356,4.04484,0.00000
1018.00,4.04462,20.044020,-0.000151,20.019954,1.2894,0.356,4.04462,0.00000
1019.00,4.04457,20.044041,-0.000155,20.019995,1.2895,0.356,4.04457,0.00000
1020.00,4.04397,20.044067,-0.000155,20.020010,1.2896,0.356,4.04397,0.00000
1021.00,4.04477,20.044078,-0.000152,20.020037,1.2897,0.356,4.04477,0.00000
1022.00,4.04444,20.044046,-0.000152,20.019955,1.2898,0.356,4.04444,0.00000
1023.00,4.04510,20.044150,-0.000150,20.020040,1.2899,0.356,4.04510,0.00000
1024.00,4.04544,20.044235,-0.000149,20.020104,1.2900,0.356,4.04544,0.00000
1025.00,4.04656,20.044372,-0.000147,20.020196,1.2901,0.356,4.04656,0.00000
1026.00,4.04680,20.044350,-0.000152,20.020109,1.2903,0.356,4.04680,0.00000
1027.00,4.04730,20.044417,-0.000154,20.020186,1.2904,0.357,4.04730,0.00000
1028.00,4.04693,20.044479,-0.000157,20.020204,1.2905,0.357,4.04693,0.00000
1029.00,4.04713,20.044422,-0.000155,20.020093,1.2907,0.357,4.04713,0.00000
1030.00,4.04679,20.044370,-0.000154,20.020027,1.2908,0.357,4.04679,0.00000
1031.00,4.04625,20.044411,-0.000149,20.020072,1.2910,0.357,4.04625,0.00000
1032.00,4.04668,20.044441,-0.000148,20.020055,1.2911,0.357,4.04668,0.00000
1033.00,4.04687,20.044494,-0.000146,20.020113,1.2913,0.357,4.04687,0.00000
1034.00,4.04726,20.044585,-0.000146,20.020211,1.2914,0.357,4.04726,0.00000
1035.00,4.04755,20.044691,-0.000148,20.020282,1.2916,0.357,4.04755,0.00000
1036.00,4.04810,20.044773,-0.000151,20.020325,1.2917,0.357,4.04810,0.00000
1037.00,4.04766,20.044798,-0.000151,20.020364,1.2919,0.357,4.04766,0.00000
1038.00,4.04743,20.044746,-0.000153,20.020286,1.2920,0.357,4.04743,0.00000
1039.00,4.04702,20.044807,-0.000152,20.020288,1.2922,0.357,4.04702,0.00000
1040.00,4.04738,20.044716,-0.000153,20.020196,1.2923,0.357,4.04738,0.00000
1041.00,4.04725,20.044636,-0.000150,20.020113,1.2924,0.357,4.04725,0.00000
1042.00,4.04704,20.044622,-0.000148,20.020036,1.2926,0.357,4.04704,0.00000
1043.00,4.04722,20.044648,-0.000148,20.020005,1.2927,0.357,4.04722,0.00000
1044.00,4.04689,20.044569,-0.000150,20.019910,1.2929,0.357,4.04689,0.00000
1045.00,4.04668,20.044595,-0.000149,20.019905,1.2930,0.357,4.04668,0.00000
1046.00,4.04627,20.044606,-0.000153,20.019915,1.2932,0.358,4.04627,0.00000
1047.00,4.04589,20.044700,-0.000156,20.019986,1.2933,0.358,4.04589,0.00000
1048.00,4.04563,20.044748,-0.000156,20.020044,1.2934,0.358,4.04563,0.00000
1049.00,4.04593,20.044856,-0.000156,20.020138,1.2935,0.358,4.04593,0.00000
1050.00,4.04653,20.044986,-0.000160,20.020253,1.2937,0.358,4.04653,0.00000
1051.00,4.04644,20.045076,-0.000161,20.020276,1.2938,0.358,4.04644,0.00000
1052.00,4.04732,20.045086,-0.000161,20.020277,1.2939,0.359,4.04732,0.00000
1053.00,4.04777,20.045102,-0.000162,20.020246,1.2941,0.359,4.04777,0.00000
1054.00,4.04768,20.045093,-0.000164,20.020239,1.2942,0.359,4.04768,0.00000
1055.00,4.04741,20.045056,-0.000161,20.020224,1.2943,0.359,4.04741,0.00000
1056.00,4.04819,20.045127,-0.000156,20.020303,1.2944,0.359,4.04819,0.00000
1057.00,4.04906,20.045245,-0.000151,20.020408,1.2945,0.359,4.04906,0.00000
1058.00,4.04972,20.045262,-0.000146,20.020427,1.2946,0.358,4.04972,0.00000
1059.00,4.05038,20.045170,-0.000144,20.020331,1.2946,0.358,4.05038,0.00000
1060.00,4.04997,20.045190,-0.000143,20.020301,1.2947,0.358,4.04997,0.00000
1061.00,4.05065,20.045181,-0.000146,20.020274,1.2948,0.358,4.05065,0.00000
1062.00,4.04996,20.045159,-0.000154,20.020216,1.2949,0.359,4.04996,0.00000
1063.00,4.04948,20.045120,-0.000160,20.020186,1.2950,0.359,4.04948,0.00000
1064.00,4.05068,20.045258,-0.000161,20.020296,1.2951,0.359,4.05068,0.00000
1065.00,4.05152,20.045328,-0.000159,20.020344,1.2951,0.359,4.05152,0.00000
1066.00,4.05166,20.045408,-0.000160,20.020339,1.2952,0.359,4.05166,0.00000
1067.00,4.05274,20.045360,-0.000160,20.020246,1.2953,0.359,4.05274,0.00000
1068.00,4.05327,20.045535,-0.000157,20.020355,1.2954,0.359,4.05327,0.00000
1069.00,4.05202,20.045549,-0.000156,20.020301,1.2955,0.359,4.05202,0.00000
1070.00,4.05125,20.045549,-0.000158,20.020263,1.2956,0.359,4.05125,0.00000
1071.00,4.05084,20.045500,-0.000158,20.020224,1.2957,0.360,4.05084,0.00000
1072.00,4.04948,20.045375,-0.000157,20.020119,1.2958,0.360,4.04948,0.00000
1073.00,4.04900,20.045298,-0.000157,20.020103,1.2959,0.360,4.04900,0.00000
1074.00,4.04880,20.045379,-0.000160,20.020156,1.2960,0.360,4.04880,0.00000
1075.00,4.04985,20.045428,-0.000160,20.020188,1.2961,0.360,4.04985,0.00000
1076.00,4.05080,20.045499,-0.000161,20.020231,1.2962,0.360,4.05080,0.00000
1077.00,4.05168,20.045702,-0.000158,20.020403,1.2963,0.360,4.05168,0.00000
1078.00,4.05226,20.045723,-0.000161,20.020315,1.2964,0.360,4.05226,0.00000
1079.00,4.05263,20.045821,-0.000159,20.020359,1.2965,0.360,4.05263,0.00000
1080.00,4.05171,20.045763,-0.000159,20.020300,1.2967,0.360,4.05171,0.00000
@7,2.5000,5.0, 1080.038 
1081.00,4.05046,20.045637,-0.000159,20.020162,1.2968,0.360,4.05046,0.00000
1082.00,4.04972,20.045669,-0.000159,20.020153,1.2970,0.360,4.04972,0.00000
1083.00,4.04677,20.045712,-0.000160,20.020179,1.2971,0.361,4.04677,0.00000
1084.00,4.03935,20.045577,-0.000162,20.020066,1.2972,0.361,4.03935,0.00000
1085.00,4.02732,20.045591,-0.000168,20.020051,1.2973,0.361,4.02732,0.00000
1086.00,4.00996,20.045729,-0.000167,20.020183,1.2974,0.361,4.00996,0.00000
1087.00,3.98929,20.045662,-0.000167,20.020073,1.2975,0.361,3.98929,0.00000
1088.00,3.97059,20.045705,-0.000167,20.020066,1.2977,0.361,3.97059,0.00000
1089.00,3.95910,20.045802,-0.000165,20.020136,1.2978,0.361,3.95910,0.00000
1090.00,3.95613,20.045839,-0.000163,20.020141,1.2980,0.361,3.95613,0.00000
1091.00,3.96143,20.045849,-0.000164,20.020104,1.2982,0.361,3.96143,0.00000
1092.00,3.97308,20.045954,-0.000162,20.020157,1.2983,0.361,3.97308,0.00000
1093.00,3.98685,20.045976,-0.000162,20.020168,1.2985,0.361,3.98685,0.00000
1094.00,3.99932,20.045925,-0.000162,20.020069,1.2986,0.361,3.99932,0.00000
1095.00,4.00946,20.045988,-0.000163,20.020082,1.2987,0.361,4.00946,0.00000
1096.00,4.01760,20.045957,-0.000162,20.019989,1.2988,0.361,4.01760,0.00000
1097.00,4.02335,20.046064,-0.000166,20.020066,1.2990,0.362,4.02335,0.00000
1098.00,4.02701,20.046115,-0.000166,20.020089,1.2991,0.362,4.02701,0.00000
1099.00,4.02927,20.046139,-0.000168,20.020136,1.2992,0.362,4.02927,0.00000
1100.00,4.03049,20.046119,-0.000167,20.020111,1.2993,0.362,4.03049,0.00000
1101.00,4.03070,20.046166,-0.000165,20.020232,1.2994,0.362,4.03070,0.00000
1102.00,4.03082,20.045978,-0.000163,20.020095,1.2995,0.362,4.03082,0.00000
1103.00,4.03113,20.045931,-0.000164,20.020048,1.2996,0.362,4.03113,0.00000
1104.00,4.03203,20.046034,-0.000163,20.020128,1.2997,0.362,4.03203,0.00000
1105.00,4.03316,20.046139,-0.000161,20.020207,1.2998,0.362,4.03316,0.00000
1106.00,4.03496,20.046144,-0.000161,20.020143,1.2999,0.362,4.03496,0.00000
1107.00,4.03575,20.046168,-0.000162,20.020132,1.3000,0.362,4.03575,0.00000
1108.00,4.03704,20.046146,-0.000157,20.020126,1.3001,0.362,4.03704,0.00000
1109.00,4.03907,20.046192,-0.000152,20.020161,1.3002,0.362,4.03907,0.00000
1110.00,4.04001,20.046210,-0.000152,20.020143,1.3003,0.362,4.04001,0.00000
1111.00,4.03965,20.046384,-0.000152,20.020268,1.3004,0.362,4.03965,0.00000
1112.00,4.03969,20.046430,-0.000152,20.020321,1.3004,0.362,4.03969,0.00000
1113.00,4.04016,20.046550,-0.000153,20.020420,1.3005,0.362,4.04016,0.00000
1114.00,4.03957,20.046470,-0.000156,20.020276,1.3006,0.362,4.03957,0.00000
1115.00,4.04015,20.046462,-0.000158,20.020311,1.3007,0.362,4.04015,0.00000
1116.00,4.04113,20.046346,-0.000159,20.020250,1.3007,0.363,4.04113,0.00000
1117.00,4.04336,20.046356,-0.000159,20.020251,1.3008,0.363,4.04336,0.00000
1118.00,4.04398,20.046327,-0.000163,20.020167,1.3009,0.363,4.04398,0.00000
1119.00,4.04422,20.046353,-0.000166,20.020221,1.3009,0.363,4.04422,0.00000
1120.00,4.04407,20.046415,-0.000164,20.020215,1.3010,0.363,4.04407,0.00000
1121.00,4.04474,20.046530,-0.000163,20.020275,1.3011,0.363,4.04474,0.00000
1122.00,4.04403,20.046589,-0.000162,20.020298,1.3011,0.363,4.04403,0.00000
1123.00,4.04358,20.046685,-0.000161,20.020388,1.3012,0.363,4.04358,0.00000
1124.00,4.04328,20.046689,-0.000158,20.020364,1.3012,0.363,4.04328,0.00000
1125.00,4.04352,20.046626,-0.000159,20.020302,1.3012,0.363,4.04352,0.00000
1126.00,4.04281,20.046514,-0.000162,20.020177,1.3012,0.364,4.04281,0.00000
1127.00,4.04249,20.046573,-0.000159,20.020226,1.3012,0.363,4.04249,0.00000
1128.00,4.04281,20.046514,-0.000158,20.020143,1.3012,0.363,4.04281,0.00000
1129.00,4.04322,20.046624,-0.000158,20.020193,1.3013,0.364,4.04322,0.00000
1130.00,4.04316,20.046805,-0.000156,20.020309,1.3013,0.364,4.04316,0.00000
1131.00,4.04201,20.046904,-0.000155,20.020350,1.3013,0.364,4.04201,0.00000
1132.00,4.04196,20.046899,-0.000159,20.020301,1.3013,0.364,4.04196,0.00000
1133.00,4.04159,20.047000,-0.000156,20.020315,1.3014,0.364,4.04159,0.00000
1134.00,4.04158,20.046942,-0.000152,20.020248,1.3014,0.364,4.04158,0.00000
1135.00,4.04182,20.046921,-0.000152,20.020233,1.3014,0.364,4.04182,0.00000
1136.00,4.04346,20.046774,-0.000149,20.020149,1.3015,0.364,4.04346,0.00000
1137.00,4.04459,20.046811,-0.000144,20.020171,1.3015,0.364,4.04459,0.00000
1138.00,4.04528,20.046855,-0.000142,20.020265,1.3016,0.364,4.04528,0.00000
1139.00,4.04590,20.046917,-0.000145,20.020310,1.3017,0.364,4.04590,0.00000
1140.00,4.04530,20.046867,-0.000147,20.020247,1.3017,0.364,4.04530,0.00000
1141.00,4.04485,20.046947,-0.000148,20.020253,1.3018,0.364,4.04485,0.00000
1142.00,4.04435,20.046804,-0.000152,20.020077,1.3019,0.364,4.04435,0.00000
1143.00,4.04509,20.046691,-0.000157,20.019901,1.3019,0.364,4.04509,0.00000
1144.00,4.04592,20.046552,-0.000158,20.019749,1.3020,0.365,4.04592,0.00000
1145.00,4.04719,20.046458,-0.000157,20.019626,1.3021,0.365,4.04719,0.00000
1146.00,4.04817,20.046635,-0.000159,20.019740,1.3022,0.365,4.04817,0.00000
1147.00,4.04798,20.046810,-0.000159,20.019879,1.3023,0.365,4.04798,0.00000
1148.00,4.04764,20.046776,-0.000158,20.019872,1.3023,0.365,4.04764,0.00000
1149.00,4.04627,20.046995,-0.000158,20.020030,1.3024,0.365,4.04627,0.00000
1150.00,4.04640,20.047157,-0.000156,20.020135,1.3025,0.365,4.04640,0.00000
1151.00,4.04641,20.047101,-0.000157,20.020079,1.3025,0.365,4.04641,0.00000
1152.00,4.04616,20.047283,-0.000155,20.020182,1.3026,0.365,4.04616,0.00000
1153.00,4.04619,20.047449,-0.000157,20.020256,1.3027,0.365,4.04619,0.00000
1154.00,4.04667,20.047386,-0.000158,20.020167,1.3027,0.365,4.04667,0.00000
1155.00,4.04565,20.047344,-0.000160,20.020112,1.3027,0.365,4.04565,0.00000
1156.00,4.04535,20.047330,-0.000157,20.020091,1.3028,0.365,4.04535,0.00000
1157.00,4.04683,20.047245,-0.000157,20.020043,1.3029,0.365,4.04683,0.00000
1158.00,4.04766,20.047358,-0.000153,20.020107,1.3029,0.365,4.04766,0.00000
1159.00,4.04845,20.047419,-0.000151,20.020180,1.3030,0.365,4.04845,0.00000
1160.00,4.04946,20.047469,-0.000148,20.020235,1.3031,0.365,4.04946,0.00000
1161.00,4.04957,20.047469,-0.000147,20.020229,1.3032,0.365,4.04957,0.00000
1162.00,4.04854,20.047495,-0.000150,20.020191,1.3032,0.365,4.04854,0.00000
1163.00,4.04786,20.047322,-0.000158,20.020069,1.3033,0.366,4.04786,0.00000
1164.00,4.04640,20.047307,-0.000161,20.020035,1.3033,0.366,4.04640,0.00000
1165.00,4.04596,20.047336,-0.000165,20.020046,1.3034,0.366,4.04596,0.00000
1166.00,4.04618,20.047351,-0.000162,20.020043,1.3035,0.366,4.04618,0.00000
1167.00,4.04659,20.047192,-0.000162,20.019950,1.3036,0.366,4.04659,0.00000
1168.00,4.04674,20.047183,-0.000157,20.019946,1.3037,0.366,4.04674,0.00000
1169.00,4.04822,20.047263,-0.000156,20.019996,1.3038,0.366,4.04822,0.00000
1170.00,4.04987,20.047320,-0.000155,20.020000,1.3039,0.366,4.04987,0.00000
1171.00,4.05094,20.047309,-0.000162,20.019980,1.3040,0.366,4.05094,0.00000
1172.00,4.05114,20.047439,-0.000162,20.020080,1.3040,0.366,4.05114,0.00000
1173.00,4.05122,20.047539,-0.000163,20.020096,1.3041,0.367,4.05122,0.00000
1174.00,4.05169,20.047533,-0.000167,20.020084,1.3041,0.367,4.05169,0.00000
1175.00,4.05090,20.047415,-0.000167,20.020010,1.3042,0.367,4.05090,0.00000
1176.00,4.05098,20.047576,-0.000165,20.020079,1.3043,0.367,4.05098,0.00000
1177.00,4.05100,20.047621,-0.000163,20.020083,1.3044,0.367,4.05100,0.00000
1178.00,4.05120,20.047634,-0.000163,20.020137,1.3045,0.367,4.05120,0.00000
1179.00,4.04977,20.047623,-0.000161,20.020054,1.3046,0.367,4.04977,0.00000
1180.00,4.04894,20.047769,-0.000161,20.020131,1.3047,0.367,4.04894,0.00000
1181.00,4.04753,20.047756,-0.000159,20.020139,1.3048,0.367,4.04753,0.00000
1182.00,4.04721,20.047850,-0.000156,20.020196,1.3049,0.367,4.04721,0.00000
1183.00,4.04651,20.047882,-0.000154,20.020186,1.3050,0.367,4.04651,0.00000
1184.00,4.04757,20.047951,-0.000151,20.020282,1.3051,0.367,4.04757,0.00000
1185.00,4.04776,20.047956,-0.000151,20.020258,1.3052,0.367,4.04776,0.00000
1186.00,4.04781,20.048085,-0.000149,20.020295,1.3053,0.367,4.04781,0.00000
1187.00,4.04810,20.048000,-0.000154,20.020181,1.3053,0.367,4.04810,0.00000
1188.00,4.04879,20.048078,-0.000156,20.020229,1.3054,0.367,4.04879,0.00000
1189.00,4.04845,20.048099,-0.000154,20.020222,1.3055,0.368,4.04845,0.00000
1190.00,4.04814,20.048087,-0.000153,20.020215,1.3056,0.368,4.04814,0.00000
1191.00,4.04852,20.048045,-0.000157,20.020205,1.3056,0.368,4.04852,0.00000
1192.00,4.04817,20.048172,-0.000156,20.020309,1.3057,0.368,4.04817,0.00000
1193.00,4.04813,20.048185,-0.000151,20.020324,1.3058,0.368,4.04813,0.00000
1194.00,4.04833,20.048315,-0.000152,20.020395,1.3059,0.368,4.04833,0.00000
1195.00,4.04942,20.048418,-0.000151,20.020463,1.3060,0.368,4.04942,0.00000
1196.00,4.05024,20.048479,-0.000151,20.020503,1.3061,0.368,4.05024,0.00000
1197.00,4.05021,20.048401,-0.000149,20.020418,1.3062,0.368,4.05021,0.00000
1198.00,4.04997,20.048417,-0.000149,20.020389,1.3063,0.368,4.04997,0.00000
1199.00,4.04961,20.048259,-0.000149,20.020215,1.3063,0.368,4.04961,0.00000
1200.00,4.04972,20.048236,-0.000149,20.020205,1.3064,0.368,4.04972,0.00000
1201.00,4.04915,20.048159,-0.000148,20.020127,1.3065,0.368,4.04915,0.00000
1202.00,4.05010,20.048198,-0.000149,20.020147,1.3065,0.368,4.05010,0.00000
1203.00,4.05026,20.048140,-0.000154,20.020044,1.3066,0.368,4.05026,0.00000
1204.00,4.05032,20.048196,-0.000157,20.020078,1.3067,0.369,4.05032,0.00000
1205.00,4.04954,20.048184,-0.000161,20.020039,1.3068,0.369,4.04954,0.00000
1206.00,4.04906,20.048239,-0.000161,20.020051,1.3068,0.369,4.04906,0.00000
1207.00,4.04854,20.048407,-0.000160,20.020183,1.3069,0.369,4.04854,0.00000
1208.00,4.04879,20.048371,-0.000160,20.020168,1.3070,0.369,4.04879,0.00000
1209.00,4.04914,20.048391,-0.000156,20.020206,1.3070,0.369,4.04914,0.00000
1210.00,4.04967,20.048438,-0.000151,20.020188,1.3071,0.369,4.04967,0.00000
1211.00,4.05072,20.048457,-0.000144,20.020202,1.3072,0.369,4.05072,0.00000
1212.00,4.05222,20.048372,-0.000145,20.020087,1.3072,0.369,4.05222,0.00000
1213.00,4.05233,20.048543,-0.000141,20.020195,1.3073,0.369,4.05233,0.00000
1214.00,4.05228,20.048535,-0.000145,20.020160,1.3073,0.369,4.05228,0.00000
1215.00,4.05176,20.048593,-0.000146,20.020173,1.3074,0.369,4.05176,0.00000
1216.00,4.05027,20.048566,-0.000149,20.020121,1.3074,0.369,4.05027,0.00000
1217.00,4.04798,20.048579,-0.000147,20.020124,1.3074,0.369,4.04798,0.00000
1218.00,4.04631,20.048672,-0.000145,20.020181,1.3075,0.369,4.04631,0.00000
1219.00,4.04547,20.048686,-0.000140,20.020196,1.3076,0.369,4.04547,0.00000
1220.00,4.04626,20.048721,-0.000142,20.020221,1.3077,0.369,4.04626,0.00000
1221.00,4.04815,20.048815,-0.000149,20.020253,1.3078,0.369,4.04815,0.00000
1222.00,4.05058,20.048829,-0.000152,20.020218,1.3079,0.369,4.05058,0.00000
1223.00,4.05322,20.048718,-0.000159,20.020097,1.3080,0.370,4.05322,0.00000
1224.00,4.05487,20.048804,-0.000164,20.020133,1.3080,0.370,4.05487,0.00000
1225.00,4.05436,20.048812,-0.000160,20.020130,1.3081,0.370,4.05436,0.00000
1226.00,4.05362,20.048807,-0.000154,20.020120,1.3081,0.370,4.05362,0.00000
1227.00,4.05274,20.048697,-0.000153,20.020040,1.3081,0.370,4.05274,0.00000
1228.00,4.05145,20.048838,-0.000150,20.020134,1.3081,0.370,4.05145,0.00000
1229.00,4.05138,20.048949,-0.000151,20.020212,1.3082,0.370,4.05138,0.00000
1230.00,4.05255,20.048919,-0.000154,20.020145,1.3082,0.370,4.05255,0.00000
1231.00,4.05294,20.048802,-0.000155,20.020018,1.3083,0.370,4.05294,0.00000
1232.00,4.05270,20.048960,-0.000152,20.020136,1.3083,0.370,4.05270,0.00000
1233.00,4.05330,20.048878,-0.000154,20.020042,1.3084,0.370,4.05330,0.00000
1234.00,4.05293,20.048862,-0.000154,20.019954,1.3084,0.370,4.05293,0.00000
1235.00,4.05179,20.048900,-0.000155,20.019980,1.3084,0.370,4.05179,0.00000
1236.00,4.05138,20.049091,-0.000156,20.020129,1.3085,0.370,4.05138,0.00000
1237.00,4.05065,20.049115,-0.000156,20.020062,1.3085,0.370,4.05065,0.00000
1238.00,4.05090,20.049141,-0.000149,20.020090,1.3086,0.370,4.05090,0.00000
1239.00,4.05067,20.049069,-0.000150,20.020038,1.3086,0.370,4.05067,0.00000
1240.00,4.05125,20.048982,-0.000148,20.019938,1.3087,0.370,4.05125,0.00000
1241.00,4.05138,20.048963,-0.000146,20.019919,1.3087,0.370,4.05138,0.00000
1242.00,4.05084,20.048901,-0.000148,20.019910,1.3087,0.370,4.05084,0.00000
1243.00,4.04926,20.048929,-0.000152,20.019898,1.3088,0.370,4.04926,0.00000
1244.00,4.04876,20.048991,-0.000156,20.019935,1.3088,0.371,4.04876,0.00000
1245.00,4.04827,20.049091,-0.000158,20.020035,1.3089,0.371,4.04827,0.00000
1246.00,4.04835,20.049064,-0.000160,20.019983,1.3089,0.371,4.04835,0.00000
1247.00,4.05041,20.049122,-0.000159,20.019985,1.3090,0.371,4.05041,0.00000
1248.00,4.05270,20.049150,-0.000158,20.020002,1.3091,0.371,4.05270,0.00000
1249.00,4.05371,20.049178,-0.000152,20.020024,1.3091,0.371,4.05371,0.00000
1250.00,4.05403,20.049277,-0.000146,20.020078,1.3092,0.371,4.05403,0.00000
1251.00,4.05337,20.049427,-0.000146,20.020192,1.3093,0.371,4.05337,0.00000
1252.00,4.05123,20.049427,-0.000147,20.020164,1.3093,0.371,4.05123,0.00000
1253.00,4.04933,20.049475,-0.000149,20.020160,1.3094,0.371,4.04933,0.00000
1254.00,4.04923,20.049502,-0.000151,20.020171,1.3094,0.371,4.04923,0.00000
1255.00,4.04954,20.049412,-0.000154,20.020026,1.3095,0.372,4.04954,0.00000
1256.00,4.05047,20.049326,-0.000154,20.019928,1.3096,0.372,4.05047,0.00000
1257.00,4.05196,20.049427,-0.000155,20.020021,1.3097,0.372,4.05196,0.00000
1258.00,4.05307,20.049459,-0.000155,20.020056,1.3097,0.372,4.05307,0.00000
1259.00,4.05242,20.049454,-0.000154,20.020026,1.3098,0.372,4.05242,0.00000
1260.00,4.05166,20.049478,-0.000157,20.020075,1.3098,0.372,4.05166,0.00000
@8,2.5000,5.0, 1260.02 
1261.00,4.05104,20.049561,-0.000157,20.020170,1.3098,0.372,4.05104,0.00000
1262.00,4.05061,20.049499,-0.000157,20.020113,1.3099,0.372,4.05061,0.00000
1263.00,4.04879,20.049420,-0.000156,20.020032,1.3099,0.372,4.04879,0.00000
1264.00,4.04348,20.049504,-0.000152,20.020090,1.3099,0.372,4.04348,0.00000
1265.00,4.03324,20.049659,-0.000151,20.020184,1.3099,0.372,4.03324,0.00000
1266.00,4.01867,20.049642,-0.000150,20.020055,1.3099,0.372,4.01867,0.00000
1267.00,4.00112,20.049699,-0.000149,20.020054,1.3099,0.372,4.00112,0.00000
1268.00,3.98336,20.049806,-0.000152,20.020108,1.3100,0.372,3.98336,0.00000
1269.00,3.97208,20.049688,-0.000158,20.019987,1.3100,0.373,3.97208,0.00000
1270.00,3.96945,20.049590,-0.000160,20.019891,1.3100,0.373,3.96945,0.00000
1271.00,3.97430,20.049573,-0.000161,20.019884,1.3100,0.373,3.97430,0.00000
1272.00,3.98443,20.049589,-0.000159,20.019848,1.3100,0.373,3.98443,0.00000
1273.00,3.99852,20.049450,-0.000155,20.019747,1.3100,0.373,3.99852,0.00000
1274.00,4.01223,20.049528,-0.000149,20.019790,1.3100,0.373,4.01223,0.00000
1275.00,4.02233,20.049551,-0.000148,20.019801,1.3100,0.372,4.02233,0.00000
1276.00,4.02903,20.049686,-0.000151,20.019923,1.3100,0.373,4.02903,0.00000
1277.00,4.03475,20.049727,-0.000154,20.019993,1.3100,0.373,4.03475,0.00000
1278.00,4.03819,20.049785,-0.000158,20.019991,1.3101,0.373,4.03819,0.00000
1279.00,4.03931,20.049859,-0.000160,20.020023,1.3101,0.373,4.03931,0.00000
1280.00,4.03950,20.049786,-0.000159,20.019986,1.3101,0.373,4.03950,0.00000
1281.00,4.04063,20.049735,-0.000161,20.019930,1.3102,0.374,4.04063,0.00000
1282.00,4.03998,20.049725,-0.000160,20.019912,1.3102,0.374,4.03998,0.00000
1283.00,4.03949,20.049745,-0.000161,20.019909,1.3102,0.374,4.03949,0.00000
1284.00,4.03942,20.049809,-0.000159,20.019998,1.3103,0.374,4.03942,0.00000
1285.00,4.04008,20.049956,-0.000159,20.020078,1.3103,0.374,4.04008,0.00000
1286.00,4.04060,20.049998,-0.000156,20.020112,1.3103,0.374,4.04060,0.00000
1287.00,4.04167,20.049946,-0.000154,20.020026,1.3103,0.374,4.04167,0.00000
1288.00,4.04265,20.050061,-0.000154,20.020127,1.3104,0.374,4.04265,0.00000
1289.00,4.04456,20.049845,-0.000159,20.019883,1.3103,0.374,4.04456,0.00000
1290.00,4.04692,20.049899,-0.000162,20.019870,1.3104,0.374,4.04692,0.00000
1291.00,4.04787,20.049894,-0.000163,20.019827,1.3104,0.374,4.04787,0.00000
1292.00,4.04933,20.050113,-0.000164,20.020010,1.3104,0.375,4.04933,0.00000
1293.00,4.04997,20.050110,-0.000165,20.019988,1.3104,0.375,4.04997,0.00000
1294.00,4.04988,20.050354,-0.000162,20.020195,1.3104,0.375,4.04988,0.00000
1295.00,4.04849,20.050361,-0.000158,20.020214,1.3105,0.375,4.04849,0.00000
1296.00,4.04791,20.050407,-0.000154,20.020255,1.3105,0.374,4.04791,0.00000
1297.00,4.04737,20.050400,-0.000153,20.020221,1.3105,0.374,4.04737,0.00000
1298.00,4.04742,20.050357,-0.000156,20.020140,1.3106,0.375,4.04742,0.00000
1299.00,4.04786,20.050213,-0.000158,20.019970,1.3106,0.375,4.04786,0.00000
1300.00,4.04894,20.050219,-0.000161,20.019952,1.3107,0.375,4.04894,0.00000
1301.00,4.05011,20.050253,-0.000162,20.019951,1.3107,0.375,4.05011,0.00000
1302.00,4.05042,20.050288,-0.000161,20.019992,1.3108,0.375,4.05042,0.00000
1303.00,4.05009,20.050465,-0.000157,20.020122,1.3108,0.375,4.05009,0.00000
1304.00,4.04903,20.050477,-0.000157,20.020117,1.3109,0.375,4.04903,0.00000
1305.00,4.04912,20.050485,-0.000158,20.020114,1.3110,0.375,4.04912,0.00000
1306.00,4.04835,20.050505,-0.000158,20.020111,1.3110,0.375,4.04835,0.00000
1307.00,4.04740,20.050369,-0.000160,20.019957,1.3111,0.376,4.04740,0.00000
1308.00,4.04727,20.050318,-0.000159,20.019975,1.3111,0.376,4.04727,0.00000
1309.00,4.04731,20.050445,-0.000159,20.020065,1.3112,0.376,4.04731,0.00000
1310.00,4.04674,20.050506,-0.000159,20.020076,1.3112,0.376,4.04674,0.00000
1311.00,4.04698,20.050458,-0.000160,20.020064,1.3113,0.376,4.04698,0.00000
1312.00,4.04738,20.050559,-0.000159,20.020112,1.3114,0.376,4.04738,0.00000
1313.00,4.04747,20.050574,-0.000157,20.020045,1.3114,0.376,4.04747,0.00000
1314.00,4.04721,20.050681,-0.000157,20.020076,1.3115,0.376,4.04721,0.00000
1315.00,4.04719,20.050691,-0.000155,20.020069,1.3116,0.376,4.04719,0.00000
1316.00,4.04716,20.050700,-0.000151,20.019962,1.3116,0.376,4.04716,0.00000
1317.00,4.04705,20.050710,-0.000148,20.019972,1.3117,0.376,4.04705,0.00000
1318.00,4.04746,20.050640,-0.000150,20.019914,1.3117,0.376,4.04746,0.00000
1319.00,4.04857,20.050542,-0.000150,20.019836,1.3117,0.376,4.04857,0.00000
1320.00,4.04841,20.050508,-0.000146,20.019785,1.3118,0.376,4.04841,0.00000
1321.00,4.04822,20.050552,-0.000144,20.019850,1.3119,0.376,4.04822,0.00000
1322.00,4.04869,20.050688,-0.000148,20.019950,1.3119,0.376,4.04869,0.00000
1323.00,4.04803,20.050781,-0.000151,20.020012,1.3120,0.376,4.04803,0.00000
1324.00,4.04738,20.050852,-0.000152,20.020071,1.3120,0.376,4.04738,0.00000
1325.00,4.04737,20.050796,-0.000156,20.020027,1.3121,0.376,4.04737,0.00000
1326.00,4.04793,20.050822,-0.000161,20.020043,1.3121,0.377,4.04793,0.00000
1327.00,4.04793,20.050740,-0.000163,20.019955,1.3121,0.377,4.04793,0.00000
1328.00,4.04904,20.050733,-0.000163,20.019937,1.3121,0.377,4.04904,0.00000
1329.00,4.04960,20.050757,-0.000162,20.019940,1.3121,0.377,4.04960,0.00000
1330.00,4.05046,20.050906,-0.000164,20.020023,1.3122,0.377,4.05046,0.00000
1331.00,4.05142,20.050982,-0.000164,20.020045,1.3122,0.377,4.05142,0.00000
1332.00,4.05238,20.051033,-0.000165,20.020041,1.3122,0.377,4.05238,0.00000
1333.00,4.05339,20.051080,-0.000162,20.020043,1.3122,0.377,4.05339,0.00000
1334.00,4.05410,20.051246,-0.000163,20.020166,1.3122,0.378,4.05410,0.00000
1335.00,4.05463,20.051319,-0.000159,20.020250,1.3122,0.378,4.05463,0.00000
1336.00,4.05367,20.051328,-0.000158,20.020279,1.3122,0.378,4.05367,0.00000
1337.00,4.05332,20.051351,-0.000153,20.020278,1.3122,0.378,4.05332,0.00000
1338.00,4.05137,20.051393,-0.000150,20.020285,1.3122,0.377,4.05137,0.00000
1339.00,4.05068,20.051389,-0.000149,20.020293,1.3122,0.378,4.05068,0.00000
1340.00,4.04955,20.051317,-0.000151,20.020163,1.3121,0.378,4.04955,0.00000
1341.00,4.04980,20.051326,-0.000155,20.020146,1.3121,0.378,4.04980,0.00000
1342.00,4.05029,20.051299,-0.000160,20.020159,1.3121,0.378,4.05029,0.00000
1343.00,4.05164,20.051240,-0.000162,20.020111,1.3121,0.378,4.05164,0.00000
1344.00,4.05194,20.051185,-0.000163,20.020023,1.3121,0.379,4.05194,0.00000
1345.00,4.05294,20.051269,-0.000162,20.020132,1.3121,0.379,4.05294,0.00000
1346.00,4.05299,20.051222,-0.000156,20.020032,1.3121,0.378,4.05299,0.00000
1347.00,4.05206,20.051401,-0.000150,20.020164,1.3121,0.378,4.05206,0.00000
1348.00,4.05221,20.051512,-0.000148,20.020265,1.3121,0.378,4.05221,0.00000
1349.00,4.05302,20.051547,-0.000148,20.020327,1.3120,0.378,4.05302,0.00000
1350.00,4.05269,20.051490,-0.000145,20.020267,1.3120,0.378,4.05269,0.00000
1351.00,4.05277,20.051565,-0.000144,20.020357,1.3120,0.378,4.05277,0.00000
1352.00,4.05416,20.051403,-0.000146,20.020226,1.3120,0.378,4.05416,0.00000
1353.00,4.05465,20.051465,-0.000142,20.020242,1.3120,0.378,4.05465,0.00000
1354.00,4.05416,20.051353,-0.000141,20.020096,1.3120,0.378,4.05416,0.00000
1355.00,4.05425,20.051486,-0.000141,20.020172,1.3119,0.378,4.05425,0.00000
1356.00,4.05319,20.051493,-0.000141,20.020109,1.3119,0.378,4.05319,0.00000
1357.00,4.05084,20.051564,-0.000140,20.020139,1.3119,0.378,4.05084,0.00000
1358.00,4.04819,20.051582,-0.000143,20.020126,1.3119,0.378,4.04819,0.00000
1359.00,4.04743,20.051683,-0.000145,20.020206,1.3118,0.378,4.04743,0.00000
1360.00,4.04697,20.051682,-0.000143,20.020156,1.3118,0.378,4.04697,0.00000
1361.00,4.04745,20.051785,-0.000145,20.020242,1.3118,0.379,4.04745,0.00000
1362.00,4.04938,20.051853,-0.000144,20.020299,1.3118,0.379,4.04938,0.00000
1363.00,4.05064,20.051864,-0.000145,20.020337,1.3118,0.379,4.05064,0.00000
1364.00,4.05002,20.051888,-0.000140,20.020345,1.3117,0.379,4.05002,0.00000
1365.00,4.04968,20.051850,-0.000142,20.020312,1.3117,0.379,4.04968,0.00000
1366.00,4.04882,20.051827,-0.000141,20.020329,1.3116,0.379,4.04882,0.00000
1367.00,4.04682,20.051831,-0.000144,20.020271,1.3116,0.379,4.04682,0.00000
1368.00,4.04579,20.051803,-0.000145,20.020191,1.3116,0.379,4.04579,0.00000
1369.00,4.04648,20.051742,-0.000148,20.020087,1.3116,0.379,4.04648,0.00000
1370.00,4.04769,20.051792,-0.000153,20.020134,1.3116,0.379,4.04769,0.00000
1371.00,4.05001,20.051774,-0.000154,20.020100,1.3116,0.379,4.05001,0.00000
1372.00,4.05273,20.051890,-0.000151,20.020177,1.3117,0.379,4.05273,0.00000
1373.00,4.05381,20.052023,-0.000152,20.020293,1.3117,0.379,4.05381,0.00000
1374.00,4.05346,20.052115,-0.000151,20.020354,1.3117,0.379,4.05346,0.00000
1375.00,4.05256,20.052165,-0.000146,20.020351,1.3117,0.379,4.05256,0.00000
1376.00,4.05193,20.052278,-0.000146,20.020399,1.3118,0.379,4.05193,0.00000
1377.00,4.04985,20.052099,-0.000149,20.020288,1.3118,0.379,4.04985,0.00000
1378.00,4.05006,20.052070,-0.000149,20.020256,1.3118,0.379,4.05006,0.00000
1379.00,4.05020,20.052091,-0.000151,20.020315,1.3119,0.380,4.05020,0.00000
1380.00,4.05057,20.052091,-0.000156,20.020319,1.3119,0.380,4.05057,0.00000
1381.00,4.04996,20.052080,-0.000159,20.020292,1.3119,0.380,4.04996,0.00000
1382.00,4.05132,20.052148,-0.000160,20.020253,1.3120,0.380,4.05132,0.00000
1383.00,4.05196,20.052132,-0.000158,20.020215,1.3120,0.380,4.05196,0.00000
1384.00,4.05302,20.052220,-0.000153,20.020201,1.3120,0.380,4.05302,0.00000
1385.00,4.05309,20.052108,-0.000149,20.020057,1.3120,0.380,4.05309,0.00000
1386.00,4.05369,20.052106,-0.000147,20.020064,1.3120,0.380,4.05369,0.00000
1387.00,4.05320,20.052241,-0.000146,20.020190,1.3120,0.380,4.05320,0.00000
1388.00,4.05294,20.052266,-0.000147,20.020147,1.3121,0.380,4.05294,0.00000
1389.00,4.05259,20.052154,-0.000149,20.020087,1.3121,0.380,4.05259,0.00000
1390.00,4.05362,20.052224,-0.000146,20.020190,1.3122,0.380,4.05362,0.00000
1391.00,4.05404,20.052126,-0.000151,20.020095,1.3122,0.380,4.05404,0.00000
1392.00,4.05546,20.052115,-0.000152,20.020082,1.3123,0.380,4.05546,0.00000
1393.00,4.05630,20.052093,-0.000154,20.020085,1.3123,0.380,4.05630,0.00000
1394.00,4.05621,20.052224,-0.000156,20.020149,1.3124,0.381,4.05621,0.00000
1395.00,4.05503,20.052327,-0.000160,20.020195,1.3124,0.381,4.05503,0.00000
1396.00,4.05428,20.052406,-0.000157,20.020238,1.3125,0.381,4.05428,0.00000
1397.00,4.05348,20.052349,-0.000156,20.020192,1.3125,0.381,4.05348,0.00000
1398.00,4.05433,20.052412,-0.000156,20.020226,1.3126,0.381,4.05433,0.00000
1399.00,4.05607,20.052402,-0.000156,20.020221,1.3127,0.381,4.05607,0.00000
1400.00,4.05726,20.052497,-0.000156,20.020264,1.3128,0.381,4.05726,0.00000
1401.00,4.05834,20.052537,-0.000157,20.020276,1.3128,0.381,4.05834,0.00000
1402.00,4.05907,20.052574,-0.000159,20.020240,1.3129,0.381,4.05907,0.00000
1403.00,4.05768,20.052540,-0.000158,20.020176,1.3129,0.381,4.05768,0.00000
1404.00,4.05664,20.052550,-0.000159,20.020144,1.3129,0.381,4.05664,0.00000
1405.00,4.05654,20.052464,-0.000159,20.020042,1.3129,0.382,4.05654,0.00000
1406.00,4.05492,20.052577,-0.000159,20.020132,1.3129,0.382,4.05492,0.00000
1407.00,4.05318,20.052508,-0.000158,20.020054,1.3129,0.382,4.05318,0.00000
1408.00,4.05284,20.052626,-0.000155,20.020103,1.3130,0.382,4.05284,0.00000
1409.00,4.05228,20.052645,-0.000154,20.020113,1.3130,0.382,4.05228,0.00000
1410.00,4.05223,20.052711,-0.000152,20.020155,1.3130,0.382,4.05223,0.00000
1411.00,4.05361,20.052666,-0.000154,20.020060,1.3130,0.382,4.05361,0.00000
1412.00,4.05411,20.052841,-0.000153,20.020215,1.3130,0.382,4.05411,0.00000
1413.00,4.05372,20.052858,-0.000156,20.020274,1.3130,0.382,4.05372,0.00000
1414.00,4.05362,20.052856,-0.000155,20.020280,1.3131,0.382,4.05362,0.00000
1415.00,4.05285,20.052820,-0.000154,20.020281,1.3131,0.382,4.05285,0.00000
1416.00,4.05210,20.052907,-0.000150,20.020368,1.3131,0.382,4.05210,0.00000
1417.00,4.05190,20.052866,-0.000150,20.020342,1.3132,0.382,4.05190,0.00000
1418.00,4.05190,20.052809,-0.000148,20.020299,1.3132,0.382,4.05190,0.00000
1419.00,4.05230,20.052767,-0.000149,20.020248,1.3132,0.382,4.05230,0.00000
1420.00,4.05166,20.052789,-0.000153,20.020200,1.3132,0.382,4.05166,0.00000
1421.00,4.05167,20.052777,-0.000156,20.020187,1.3132,0.382,4.05167,0.00000
1422.00,4.05188,20.052803,-0.000154,20.020194,1.3132,0.382,4.05188,0.00000
1423.00,4.05214,20.052819,-0.000150,20.020165,1.3132,0.382,4.05214,0.00000
1424.00,4.05190,20.052912,-0.000149,20.020192,1.3132,0.382,4.05190,0.00000
1425.00,4.05372,20.052931,-0.000148,20.020144,1.3131,0.382,4.05372,0.00000
1426.00,4.05361,20.052954,-0.000148,20.020095,1.3131,0.382,4.05361,0.00000
1427.00,4.05287,20.052994,-0.000152,20.020062,1.3131,0.383,4.05287,0.00000
1428.00,4.05340,20.053047,-0.000156,20.020070,1.3131,0.383,4.05340,0.00000
1429.00,4.05323,20.053094,-0.000158,20.020106,1.3131,0.383,4.05323,0.00000
1430.00,4.05220,20.053128,-0.000157,20.020185,1.3131,0.383,4.05220,0.00000
1431.00,4.05232,20.053105,-0.000152,20.020164,1.3131,0.383,4.05232,0.00000
1432.00,4.05342,20.053202,-0.000147,20.020268,1.3130,0.383,4.05342,0.00000
1433.00,4.05327,20.053216,-0.000150,20.020223,1.3130,0.383,4.05327,0.00000
1434.00,4.05290,20.053265,-0.000150,20.020240,1.3129,0.383,4.05290,0.00000
1435.00,4.05233,20.053291,-0.000149,20.020222,1.3129,0.383,4.05233,0.00000
1436.00,4.05224,20.053338,-0.000150,20.020233,1.3128,0.383,4.05224,0.00000
1437.00,4.05177,20.053318,-0.000153,20.020170,1.3128,0.383,4.05177,0.00000
1438.00,4.05148,20.053368,-0.000153,20.020222,1.3127,0.383,4.05148,0.00000
1439.00,4.05260,20.053388,-0.000152,20.020192,1.3127,0.383,4.05260,0.00000
1440.00,4.05306,20.053305,-0.000154,20.020129,1.3126,0.384,4.05306,0.00000
1441.00,4.05379,20.053218,-0.000153,20.020026,1.3126,0.384,4.05379,0.00000
@9,2.5000,5.0, 1440.075 
1442.00,4.05506,20.053148,-0.000152,20.019959,1.3125,0.384,4.05506,0.00000
1443.00,4.05474,20.053167,-0.000153,20.019986,1.3124,0.384,4.05474,0.00000
1444.00,4.04905,20.053081,-0.000153,20.019909,1.3124,0.384,4.04905,0.00000
1445.00,4.04073,20.053211,-0.000152,20.019989,1.3124,0.384,4.04073,0.00000
1446.00,4.02706,20.053356,-0.000152,20.020088,1.3124,0.384,4.02706,0.00000
1447.00,4.00962,20.053460,-0.000151,20.020146,1.3123,0.384,4.00962,0.00000
1448.00,3.99314,20.053498,-0.000148,20.020171,1.3123,0.384,3.99314,0.00000
1449.00,3.98423,20.053555,-0.000152,20.020241,1.3123,0.384,3.98423,0.00000
1450.00,3.98161,20.053621,-0.000157,20.020256,1.3123,0.384,3.98161,0.00000
1451.00,3.98645,20.053524,-0.000157,20.020175,1.3123,0.384,3.98645,0.00000
1452.00,3.99613,20.053438,-0.000158,20.020113,1.3123,0.385,3.99613,0.00000
1453.00,4.00873,20.053320,-0.000157,20.020007,1.3122,0.385,4.00873,0.00000
1454.00,4.02023,20.053281,-0.000155,20.019983,1.3122,0.385,4.02023,0.00000
1455.00,4.03016,20.053213,-0.000152,20.019979,1.3122,0.384,4.03016,0.00000
1456.00,4.03721,20.053318,-0.000153,20.020079,1.3122,0.385,4.03721,0.00000
1457.00,4.04297,20.053309,-0.000155,20.020041,1.3122,0.385,4.04297,0.00000
1458.00,4.04640,20.053447,-0.000154,20.020099,1.3123,0.385,4.04640,0.00000
1459.00,4.04787,20.053510,-0.000154,20.020101,1.3123,0.385,4.04787,0.00000
1460.00,4.04831,20.053565,-0.000153,20.020073,1.3123,0.385,4.04831,0.00000
1461.00,4.04811,20.053582,-0.000151,20.020083,1.3123,0.385,4.04811,0.00000
1462.00,4.04840,20.053706,-0.000150,20.020185,1.3123,0.385,4.04840,0.00000
1463.00,4.04841,20.053709,-0.000152,20.020127,1.3123,0.385,4.04841,0.00000
1464.00,4.04906,20.053771,-0.000150,20.020119,1.3123,0.385,4.04906,0.00000
1465.00,4.04923,20.053897,-0.000147,20.020221,1.3123,0.385,4.04923,0.00000
1466.00,4.05024,20.053905,-0.000146,20.020193,1.3123,0.385,4.05024,0.00000
1467.00,4.04977,20.053885,-0.000143,20.020143,1.3124,0.385,4.04977,0.00000
1468.00,4.04859,20.053931,-0.000141,20.020224,1.3124,0.385,4.04859,0.00000
1469.00,4.04730,20.053891,-0.000142,20.020200,1.3125,0.385,4.04730,0.00000
1470.00,4.04559,20.053882,-0.000140,20.020187,1.3126,0.385,4.04559,0.00000
1471.00,4.04437,20.053868,-0.000138,20.020174,1.3126,0.385,4.04437,0.00000
1472.00,4.04387,20.053946,-0.000139,20.020211,1.3127,0.385,4.04387,0.00000
1473.00,4.04444,20.053929,-0.000141,20.020174,1.3127,0.385,4.04444,0.00000
1474.00,4.04515,20.054004,-0.000140,20.020185,1.3128,0.385,4.04515,0.00000
1475.00,4.04694,20.053948,-0.000143,20.020104,1.3128,0.385,4.04694,0.00000
1476.00,4.04705,20.054065,-0.000148,20.020179,1.3129,0.385,4.04705,0.00000
1477.00,4.04668,20.054051,-0.000150,20.020173,1.3130,0.385,4.04668,0.00000
1478.00,4.04603,20.054123,-0.000153,20.020184,1.3130,0.386,4.04603,0.00000
1479.00,4.04560,20.054129,-0.000157,20.020223,1.3131,0.386,4.04560,0.00000
1480.00,4.04478,20.054125,-0.000155,20.020202,1.3131,0.386,4.04478,0.00000
1481.00,4.04576,20.054101,-0.000154,20.020166,1.3131,0.386,4.04576,0.00000
1482.00,4.04697,20.054089,-0.000147,20.020134,1.3132,0.386,4.04697,0.00000
1483.00,4.04816,20.054024,-0.000143,20.020086,1.3132,0.386,4.04816,0.00000
1484.00,4.05002,20.054046,-0.000140,20.020081,1.3132,0.385,4.05002,0.00000
1485.00,4.05167,20.054112,-0.000142,20.020086,1.3133,0.385,4.05167,0.00000
1486.00,4.05209,20.054151,-0.000145,20.020045,1.3133,0.386,4.05209,0.00000
1487.00,4.05315,20.054260,-0.000150,20.020066,1.3133,0.386,4.05315,0.00000
1488.00,4.05405,20.054460,-0.000151,20.020213,1.3134,0.386,4.05405,0.00000
1489.00,4.05294,20.054514,-0.000151,20.020233,1.3134,0.386,4.05294,0.00000
1490.00,4.05172,20.054522,-0.000152,20.020251,1.3134,0.386,4.05172,0.00000
1491.00,4.05169,20.054483,-0.000153,20.020245,1.3134,0.386,4.05169,0.00000
1492.00,4.05099,20.054440,-0.000152,20.020209,1.3134,0.386,4.05099,0.00000
1493.00,4.05058,20.054309,-0.000154,20.020077,1.3134,0.386,4.05058,0.00000
1494.00,4.05031,20.054330,-0.000152,20.020061,1.3134,0.386,4.05031,0.00000
1495.00,4.05100,20.054329,-0.000150,20.020017,1.3134,0.386,4.05100,0.00000
1496.00,4.05100,20.054398,-0.000146,20.020090,1.3135,0.386,4.05100,0.00000
1497.00,4.05039,20.054389,-0.000143,20.020106,1.3134,0.386,4.05039,0.00000
1498.00,4.05027,20.054417,-0.000141,20.020154,1.3134,0.386,4.05027,0.00000
1499.00,4.05112,20.054468,-0.000142,20.020180,1.3134,0.386,4.05112,0.00000
1500.00,4.04979,20.054458,-0.000144,20.020179,1.3134,0.386,4.04979,0.00000
1501.00,4.04899,20.054470,-0.000147,20.020131,1.3134,0.386,4.04899,0.00000
1502.00,4.04970,20.054508,-0.000153,20.020141,1.3134,0.387,4.04970,0.00000
1503.00,4.04982,20.054503,-0.000152,20.020068,1.3133,0.387,4.04982,0.00000
1504.00,4.04993,20.054453,-0.000148,20.020028,1.3133,0.387,4.04993,0.00000
1505.00,4.05089,20.054536,-0.000146,20.020088,1.3133,0.387,4.05089,0.00000
1506.00,4.05177,20.054570,-0.000144,20.020097,1.3133,0.387,4.05177,0.00000
1507.00,4.05117,20.054682,-0.000142,20.020119,1.3133,0.387,4.05117,0.00000
1508.00,4.05081,20.054809,-0.000141,20.020211,1.3133,0.387,4.05081,0.00000
1509.00,4.05008,20.054849,-0.000146,20.020186,1.3133,0.387,4.05008,0.00000
1510.00,4.05000,20.054852,-0.000146,20.020186,1.3133,0.387,4.05000,0.00000
1511.00,4.04999,20.054838,-0.000149,20.020189,1.3133,0.387,4.04999,0.00000
1512.00,4.05108,20.054807,-0.000150,20.020222,1.3132,0.387,4.05108,0.00000
1513.00,4.05181,20.054793,-0.000154,20.020230,1.3132,0.387,4.05181,0.00000
1514.00,4.05262,20.054821,-0.000152,20.020250,1.3132,0.387,4.05262,0.00000
1515.00,4.05313,20.054768,-0.000150,20.020184,1.3132,0.387,4.05313,0.00000
1516.00,4.05390,20.054819,-0.000147,20.020151,1.3132,0.387,4.05390,0.00000
1517.00,4.05381,20.054845,-0.000148,20.020130,1.3131,0.387,4.05381,0.00000
1518.00,4.05469,20.054872,-0.000147,20.020090,1.3131,0.387,4.05469,0.00000
1519.00,4.05462,20.054907,-0.000149,20.020139,1.3131,0.387,4.05462,0.00000
1520.00,4.05495,20.055009,-0.000152,20.020182,1.3131,0.388,4.05495,0.00000
1521.00,4.05412,20.055040,-0.000152,20.020209,1.3130,0.388,4.05412,0.00000
1522.00,4.05502,20.055035,-0.000151,20.020149,1.3130,0.388,4.05502,0.00000
1523.00,4.05452,20.054972,-0.000149,20.020076,1.3130,0.388,4.05452,0.00000
1524.00,4.05508,20.054972,-0.000148,20.020054,1.3130,0.388,4.05508,0.00000
1525.00,4.05511,20.054978,-0.000148,20.020052,1.3130,0.388,4.05511,0.00000
1526.00,4.05515,20.054912,-0.000146,20.019967,1.3129,0.388,4.05515,0.00000
1527.00,4.05426,20.054928,-0.000145,20.019946,1.3129,0.388,4.05426,0.00000
1528.00,4.05392,20.055040,-0.000147,20.020028,1.3129,0.388,4.05392,0.00000
1529.00,4.05323,20.055045,-0.000146,20.019992,1.3128,0.388,4.05323,0.00000
1530.00,4.05248,20.055116,-0.000146,20.020019,1.3128,0.388,4.05248,0.00000
1531.00,4.05274,20.055249,-0.000151,20.020116,1.3128,0.388,4.05274,0.00000
1532.00,4.05414,20.055307,-0.000153,20.020183,1.3128,0.388,4.05414,0.00000
1533.00,4.05558,20.055229,-0.000148,20.020160,1.3128,0.388,4.05558,0.00000
1534.00,4.05639,20.055277,-0.000151,20.020188,1.3127,0.388,4.05639,0.00000
1535.00,4.05720,20.055244,-0.000152,20.020172,1.3127,0.388,4.05720,0.00000
1536.00,4.05743,20.055192,-0.000150,20.020141,1.3127,0.388,4.05743,0.00000
1537.00,4.05576,20.055266,-0.000149,20.020207,1.3126,0.388,4.05576,0.00000
1538.00,4.05458,20.055358,-0.000154,20.020218,1.3126,0.389,4.05458,0.00000
1539.00,4.05532,20.055342,-0.000153,20.020186,1.3126,0.389,4.05532,0.00000
1540.00,4.05592,20.055363,-0.000151,20.020177,1.3125,0.389,4.05592,0.00000
1541.00,4.05655,20.055394,-0.000150,20.020195,1.3125,0.389,4.05655,0.00000
1542.00,4.05730,20.055409,-0.000151,20.020205,1.3125,0.389,4.05730,0.00000
1543.00,4.05790,20.055385,-0.000150,20.020196,1.3124,0.389,4.05790,0.00000
1544.00,4.05742,20.055415,-0.000151,20.020202,1.3124,0.389,4.05742,0.00000
1545.00,4.05734,20.055497,-0.000152,20.020247,1.3123,0.389,4.05734,0.00000
1546.00,4.05616,20.055520,-0.000152,20.020240,1.3123,0.389,4.05616,0.00000
1547.00,4.05581,20.055442,-0.000155,20.020153,1.3122,0.389,4.05581,0.00000
1548.00,4.05479,20.055476,-0.000155,20.020153,1.3122,0.389,4.05479,0.00000
1549.00,4.05352,20.055534,-0.000155,20.020219,1.3121,0.390,4.05352,0.00000
1550.00,4.05224,20.055515,-0.000156,20.020171,1.3120,0.390,4.05224,0.00000
1551.00,4.05158,20.055519,-0.000154,20.020139,1.3120,0.390,4.05158,0.00000
1552.00,4.05035,20.055496,-0.000151,20.020099,1.3119,0.390,4.05035,0.00000
1553.00,4.05038,20.055479,-0.000151,20.020035,1.3119,0.390,4.05038,0.00000
1554.00,4.05091,20.055493,-0.000148,20.020045,1.3118,0.390,4.05091,0.00000
1555.00,4.05210,20.055503,-0.000144,20.020082,1.3118,0.389,4.05210,0.00000
1556.00,4.05381,20.055581,-0.000146,20.020150,1.3118,0.390,4.05381,0.00000
1557.00,4.05488,20.055712,-0.000145,20.020227,1.3117,0.390,4.05488,0.00000
1558.00,4.05562,20.055774,-0.000141,20.020246,1.3117,0.389,4.05562,0.00000
1559.00,4.05655,20.055795,-0.000142,20.020190,1.3116,0.389,4.05655,0.00000
1560.00,4.05696,20.055797,-0.000144,20.020137,1.3116,0.390,4.05696,0.00000
1561.00,4.05616,20.055772,-0.000145,20.020075,1.3116,0.390,4.05616,0.00000
1562.00,4.05566,20.055706,-0.000143,20.019953,1.3115,0.390,4.05566,0.00000
1563.00,4.05536,20.055741,-0.000144,20.019964,1.3115,0.390,4.05536,0.00000
1564.00,4.05440,20.055788,-0.000146,20.020017,1.3114,0.390,4.05440,0.00000
1565.00,4.05393,20.055816,-0.000145,20.020012,1.3114,0.390,4.05393,0.00000
1566.00,4.05545,20.055912,-0.000143,20.020069,1.3114,0.390,4.05545,0.00000
1567.00,4.05759,20.055937,-0.000146,20.020086,1.3113,0.390,4.05759,0.00000
1568.00,4.05832,20.055978,-0.000151,20.020085,1.3113,0.391,4.05832,0.00000
1569.00,4.05889,20.055928,-0.000153,20.020027,1.3113,0.391,4.05889,0.00000
1570.00,4.05743,20.055958,-0.000152,20.020069,1.3113,0.391,4.05743,0.00000
1571.00,4.05635,20.055911,-0.000151,20.020008,1.3112,0.391,4.05635,0.00000
1572.00,4.05582,20.055958,-0.000151,20.020064,1.3112,0.391,4.05582,0.00000
1573.00,4.05491,20.055997,-0.000145,20.020106,1.3111,0.390,4.05491,0.00000
1574.00,4.05466,20.056085,-0.000145,20.020173,1.3111,0.391,4.05466,0.00000
1575.00,4.05585,20.056111,-0.000146,20.020136,1.3110,0.391,4.05585,0.00000
1576.00,4.05581,20.056191,-0.000145,20.020169,1.3110,0.391,4.05581,0.00000
1577.00,4.05474,20.056235,-0.000147,20.020158,1.3110,0.391,4.05474,0.00000
1578.00,4.05407,20.056283,-0.000148,20.020198,1.3109,0.391,4.05407,0.00000
1579.00,4.05265,20.056245,-0.000147,20.020065,1.3109,0.391,4.05265,0.00000
1580.00,4.05197,20.056345,-0.000147,20.020167,1.3109,0.391,4.05197,0.00000
1581.00,4.05155,20.056382,-0.000149,20.020231,1.3109,0.391,4.05155,0.00000
1582.00,4.05188,20.056446,-0.000145,20.020279,1.3108,0.391,4.05188,0.00000
1583.00,4.05235,20.056347,-0.000145,20.020130,1.3108,0.391,4.05235,0.00000
1584.00,4.05379,20.056375,-0.000145,20.020168,1.3108,0.391,4.05379,0.00000
1585.00,4.05501,20.056330,-0.000144,20.020060,1.3108,0.391,4.05501,0.00000
1586.00,4.05575,20.056281,-0.000147,20.019964,1.3108,0.391,4.05575,0.00000
1587.00,4.05610,20.056332,-0.000148,20.019963,1.3108,0.391,4.05610,0.00000
1588.00,4.05738,20.056375,-0.000148,20.019975,1.3108,0.391,4.05738,0.00000
1589.00,4.05757,20.056476,-0.000148,20.020001,1.3108,0.392,4.05757,0.00000
1590.00,4.05653,20.056458,-0.000148,20.019989,1.3108,0.392,4.05653,0.00000
1591.00,4.05550,20.056513,-0.000147,20.020003,1.3108,0.392,4.05550,0.00000
1592.00,4.05490,20.056481,-0.000147,20.019915,1.3107,0.392,4.05490,0.00000
1593.00,4.05435,20.056584,-0.000145,20.020000,1.3107,0.392,4.05435,0.00000
1594.00,4.05372,20.056534,-0.000143,20.020014,1.3107,0.392,4.05372,0.00000
1595.00,4.05488,20.056548,-0.000143,20.019988,1.3108,0.392,4.05488,0.00000
1596.00,4.05676,20.056563,-0.000142,20.019954,1.3108,0.392,4.05676,0.00000
1597.00,4.05788,20.056558,-0.000141,20.019984,1.3108,0.392,4.05788,0.00000
1598.00,4.05804,20.056584,-0.000146,20.020034,1.3108,0.392,4.05804,0.00000
1599.00,4.05856,20.056701,-0.000150,20.020083,1.3108,0.392,4.05856,0.00000
1600.00,4.05724,20.056789,-0.000152,20.020133,1.3107,0.392,4.05724,0.00000
1601.00,4.05504,20.056838,-0.000154,20.020199,1.3107,0.393,4.05504,0.00000
1602.00,4.05365,20.056895,-0.000154,20.020244,1.3107,0.393,4.05365,0.00000
1603.00,4.05223,20.056866,-0.000151,20.020180,1.3107,0.393,4.05223,0.00000
1604.00,4.05190,20.056832,-0.000150,20.020133,1.3107,0.393,4.05190,0.00000
1605.00,4.05225,20.056868,-0.000150,20.020162,1.3107,0.393,4.05225,0.00000
1606.00,4.05364,20.056883,-0.000149,20.020148,1.3107,0.393,4.05364,0.00000
1607.00,4.05385,20.056935,-0.000149,20.020163,1.3107,0.393,4.05385,0.00000
1608.00,4.05447,20.057006,-0.000150,20.020175,1.3107,0.393,4.05447,0.00000
1609.00,4.05450,20.057000,-0.000153,20.020168,1.3107,0.393,4.05450,0.00000
1610.00,4.05513,20.057015,-0.000147,20.020186,1.3108,0.393,4.05513,0.00000
1611.00,4.05579,20.056990,-0.000147,20.020196,1.3108,0.393,4.05579,0.00000
1612.00,4.05722,20.056954,-0.000148,20.020163,1.3108,0.393,4.05722,0.00000
1613.00,4.05840,20.056995,-0.000149,20.020183,1.3109,0.393,4.05840,0.00000
1614.00,4.05821,20.057068,-0.000148,20.020233,1.3109,0.393,4.05821,0.00000
1615.00,4.05747,20.057096,-0.000150,20.020240,1.3109,0.393,4.05747,0.00000
1616.00,4.05600,20.057122,-0.000153,20.020213,1.3109,0.393,4.05600,0.00000
1617.00,4.05450,20.057133,-0.000154,20.020190,1.3110,0.393,4.05450,0.00000
1618.00,4.05279,20.057106,-0.000151,20.020186,1.3110,0.393,4.05279,0.00000
1619.00,4.05228,20.057050,-0.000149,20.020125,1.3110,0.393,4.05228,0.00000
1620.00,4.05268,20.057080,-0.000147,20.020112,1.3111,0.393,4.05268,0.00000
1621.00,4.05331,20.057164,-0.000146,20.020122,1.3111,0.393,4.05331,0.00000
@10,2.5000,5.0, 1620.072 
1622.00,4.05450,20.057264,-0.000146,20.020165,1.3112,0.393,4.05450,0.00000
1623.00,4.05556,20.057211,-0.000149,20.020074,1.3113,0.394,4.05556,0.00000
1624.00,4.05367,20.057314,-0.000149,20.020064,1.3113,0.394,4.05367,0.00000
1625.00,4.04594,20.057318,-0.000151,20.020065,1.3113,0.394,4.04594,0.00000
1626.00,4.03416,20.057326,-0.000150,20.020052,1.3113,0.394,4.03416,0.00000
1627.00,4.01756,20.057311,-0.000149,20.020026,1.3114,0.394,4.01756,0.00000
1628.00,4.00193,20.057432,-0.000148,20.020080,1.3114,0.394,4.00193,0.00000
1629.00,3.99040,20.057351,-0.000147,20.020000,1.3114,0.394,3.99040,0.00000
1630.00,3.98660,20.057367,-0.000148,20.019949,1.3114,0.394,3.98660,0.00000
1631.00,3.99003,20.057289,-0.000150,20.019845,1.3114,0.394,3.99003,0.00000
1632.00,4.00010,20.057250,-0.000153,20.019747,1.3114,0.394,4.00010,0.00000
1633.00,4.01161,20.057257,-0.000156,20.019748,1.3114,0.395,4.01161,0.00000
1634.00,4.02383,20.057354,-0.000156,20.019857,1.3114,0.395,4.02383,0.00000
1635.00,4.03375,20.057359,-0.000153,20.019881,1.3114,0.395,4.03375,0.00000
1636.00,4.04101,20.057449,-0.000149,20.020031,1.3114,0.395,4.04101,0.00000
1637.00,4.04569,20.057511,-0.000148,20.020117,1.3114,0.395,4.04569,0.00000
1638.00,4.04977,20.057500,-0.000145,20.020145,1.3114,0.394,4.04977,0.00000
1639.00,4.05128,20.057455,-0.000145,20.020087,1.3114,0.394,4.05128,0.00000
1640.00,4.05165,20.057496,-0.000145,20.020108,1.3113,0.394,4.05165,0.00000
1641.00,4.05103,20.057513,-0.000145,20.020102,1.3113,0.394,4.05103,0.00000
1642.00,4.05066,20.057591,-0.000142,20.020196,1.3113,0.394,4.05066,0.00000
1643.00,4.04986,20.057657,-0.000139,20.020234,1.3113,0.394,4.04986,0.00000
1644.00,4.04989,20.057798,-0.000136,20.020371,1.3113,0.394,4.04989,0.00000
1645.00,4.05077,20.057814,-0.000139,20.020359,1.3113,0.394,4.05077,0.00000
1646.00,4.05184,20.057842,-0.000139,20.020298,1.3113,0.394,4.05184,0.00000
1647.00,4.05263,20.057827,-0.000133,20.020190,1.3113,0.394,4.05263,0.00000
1648.00,4.05314,20.057869,-0.000132,20.020191,1.3112,0.394,4.05314,0.00000
1649.00,4.05345,20.057786,-0.000136,20.020055,1.3112,0.394,4.05345,0.00000
1650.00,4.05294,20.057741,-0.000136,20.020011,1.3112,0.394,4.05294,0.00000
1651.00,4.05297,20.057772,-0.000142,20.020047,1.3111,0.395,4.05297,0.00000
1652.00,4.05267,20.057874,-0.000149,20.020169,1.3111,0.395,4.05267,0.00000
1653.00,4.05237,20.057849,-0.000148,20.020114,1.3110,0.395,4.05237,0.00000
1654.00,4.05182,20.057852,-0.000147,20.020131,1.3110,0.395,4.05182,0.00000
1655.00,4.05201,20.057891,-0.000146,20.020139,1.3110,0.395,4.05201,0.00000
1656.00,4.05204,20.057889,-0.000144,20.020138,1.3110,0.395,4.05204,0.00000
1657.00,4.05235,20.057796,-0.000147,20.020055,1.3109,0.395,4.05235,0.00000
1658.00,4.05282,20.057752,-0.000151,20.020004,1.3109,0.395,4.05282,0.00000
1659.00,4.05310,20.057816,-0.000155,20.020046,1.3109,0.396,4.05310,0.00000
1660.00,4.05355,20.057811,-0.000155,20.020020,1.3108,0.396,4.05355,0.00000
1661.00,4.05444,20.057813,-0.000151,20.019993,1.3108,0.396,4.05444,0.00000
1662.00,4.05585,20.057824,-0.000147,20.019997,1.3108,0.396,4.05585,0.00000
1663.00,4.05601,20.057892,-0.000147,20.020070,1.3108,0.396,4.05601,0.00000
1664.00,4.05628,20.057888,-0.000144,20.020008,1.3108,0.396,4.05628,0.00000
1665.00,4.05616,20.057967,-0.000141,20.020073,1.3108,0.395,4.05616,0.00000
1666.00,4.05536,20.058022,-0.000140,20.020102,1.3108,0.395,4.05536,0.00000
1667.00,4.05429,20.058034,-0.000141,20.020051,1.3107,0.395,4.05429,0.00000
1668.00,4.05443,20.058142,-0.000144,20.020092,1.3107,0.396,4.05443,0.00000
1669.00,4.05460,20.058201,-0.000142,20.020168,1.3107,0.396,4.05460,0.00000
1670.00,4.05494,20.058266,-0.000144,20.020163,1.3107,0.396,4.05494,0.00000
1671.00,4.05526,20.058265,-0.000147,20.020201,1.3107,0.396,4.05526,0.00000
1672.00,4.05565,20.058296,-0.000147,20.020224,1.3107,0.396,4.05565,0.00000
1673.00,4.05582,20.058198,-0.000146,20.020133,1.3108,0.396,4.05582,0.00000
1674.00,4.05546,20.058250,-0.000148,20.020138,1.3108,0.396,4.05546,0.00000
1675.00,4.05538,20.058239,-0.000148,20.020135,1.3108,0.396,4.05538,0.00000
1676.00,4.05564,20.058224,-0.000147,20.020071,1.3109,0.396,4.05564,0.00000
1677.00,4.05608,20.058199,-0.000145,20.020040,1.3109,0.396,4.05608,0.00000
1678.00,4.05546,20.058259,-0.000143,20.020067,1.3109,0.396,4.05546,0.00000
1679.00,4.05645,20.058278,-0.000142,20.020112,1.3109,0.396,4.05645,0.00000
1680.00,4.05653,20.058208,-0.000143,20.020101,1.3109,0.396,4.05653,0.00000
1681.00,4.05701,20.058321,-0.000144,20.020173,1.3110,0.396,4.05701,0.00000
1682.00,4.05682,20.058409,-0.000146,20.020217,1.3110,0.396,4.05682,0.00000
1683.00,4.05703,20.058468,-0.000148,20.020270,1.3110,0.397,4.05703,0.00000
1684.00,4.05637,20.058460,-0.000149,20.020203,1.3110,0.397,4.05637,0.00000
1685.00,4.05622,20.058560,-0.000151,20.020200,1.3110,0.397,4.05622,0.00000
1686.00,4.05582,20.058605,-0.000153,20.020230,1.3109,0.397,4.05582,0.00000
1687.00,4.05564,20.058571,-0.000150,20.020179,1.3109,0.397,4.05564,0.00000
1688.00,4.05545,20.058570,-0.000147,20.020167,1.3109,0.397,4.05545,0.00000
1689.00,4.05556,20.058632,-0.000144,20.020186,1.3109,0.397,4.05556,0.00000
1690.00,4.05593,20.058698,-0.000139,20.020248,1.3109,0.397,4.05593,0.00000
1691.00,4.05568,20.058674,-0.000136,20.020187,1.3109,0.397,4.05568,0.00000
1692.00,4.05516,20.058761,-0.000138,20.020238,1.3108,0.397,4.05516,0.00000
1693.00,4.05494,20.058774,-0.000142,20.020249,1.3108,0.397,4.05494,0.00000
1694.00,4.05506,20.058778,-0.000143,20.020229,1.3107,0.397,4.05506,0.00000
1695.00,4.05521,20.058815,-0.000147,20.020231,1.3107,0.397,4.05521,0.00000
1696.00,4.05555,20.058812,-0.000149,20.020246,1.3106,0.397,4.05555,0.00000
1697.00,4.05692,20.058829,-0.000151,20.020273,1.3105,0.398,4.05692,0.00000
1698.00,4.05836,20.058857,-0.000149,20.020212,1.3105,0.398,4.05836,0.00000
1699.00,4.05819,20.058804,-0.000148,20.020202,1.3104,0.398,4.05819,0.00000
1700.00,4.05819,20.058789,-0.000144,20.020200,1.3104,0.397,4.05819,0.00000
1701.00,4.05869,20.058827,-0.000145,20.020192,1.3103,0.397,4.05869,0.00000
1702.00,4.05830,20.058833,-0.000142,20.020163,1.3102,0.397,4.05830,0.00000
1703.00,4.05775,20.058854,-0.000144,20.020187,1.3102,0.397,4.05775,0.00000
1704.00,4.05856,20.058893,-0.000144,20.020191,1.3101,0.397,4.05856,0.00000
1705.00,4.05927,20.058829,-0.000150,20.020104,1.3100,0.398,4.05927,0.00000
1706.00,4.05910,20.058822,-0.000148,20.020102,1.3100,0.398,4.05910,0.00000
1707.00,4.05912,20.058858,-0.000149,20.020097,1.3099,0.398,4.05912,0.00000
1708.00,4.05921,20.058936,-0.000149,20.020174,1.3098,0.398,4.05921,0.00000
1709.00,4.05871,20.059012,-0.000150,20.020203,1.3098,0.398,4.05871,0.00000
1710.00,4.05819,20.059044,-0.000147,20.020194,1.3097,0.398,4.05819,0.00000
1711.00,4.05813,20.059062,-0.000148,20.020141,1.3097,0.398,4.05813,0.00000
1712.00,4.05756,20.059020,-0.000149,20.020091,1.3096,0.398,4.05756,0.00000
1713.00,4.05668,20.058960,-0.000148,20.020036,1.3095,0.398,4.05668,0.00000
1714.00,4.05625,20.058937,-0.000151,20.019998,1.3095,0.398,4.05625,0.00000
1715.00,4.05630,20.058956,-0.000153,20.019982,1.3094,0.398,4.05630,0.00000
1716.00,4.05579,20.059022,-0.000155,20.020043,1.3094,0.399,4.05579,0.00000
1717.00,4.05555,20.059114,-0.000154,20.020123,1.3094,0.399,4.05555,0.00000
1718.00,4.05703,20.059176,-0.000154,20.020104,1.3093,0.399,4.05703,0.00000
1719.00,4.05861,20.059196,-0.000152,20.020106,1.3093,0.399,4.05861,0.00000
1720.00,4.05882,20.059337,-0.000150,20.020228,1.3093,0.399,4.05882,0.00000
1721.00,4.05919,20.059396,-0.000145,20.020268,1.3093,0.399,4.05919,0.00000
1722.00,4.05996,20.059411,-0.000145,20.020245,1.3092,0.399,4.05996,0.00000
1723.00,4.05883,20.059425,-0.000147,20.020275,1.3092,0.399,4.05883,0.00000
1724.00,4.05767,20.059402,-0.000147,20.020236,1.3092,0.399,4.05767,0.00000
1725.00,4.05684,20.059312,-0.000149,20.020171,1.3092,0.399,4.05684,0.00000
1726.00,4.05680,20.059214,-0.000151,20.020115,1.3091,0.399,4.05680,0.00000
1727.00,4.05673,20.059184,-0.000153,20.020125,1.3091,0.399,4.05673,0.00000
1728.00,4.05634,20.059217,-0.000153,20.020133,1.3091,0.399,4.05634,0.00000
1729.00,4.05579,20.059281,-0.000154,20.020193,1.3091,0.400,4.05579,0.00000
1730.00,4.05565,20.059335,-0.000152,20.020225,1.3090,0.400,4.05565,0.00000
1731.00,4.05526,20.059501,-0.000152,20.020313,1.3091,0.400,4.05526,0.00000
1732.00,4.05429,20.059590,-0.000151,20.020381,1.3091,0.400,4.05429,0.00000
1733.00,4.05473,20.059595,-0.000148,20.020381,1.3091,0.400,4.05473,0.00000
1734.00,4.05562,20.059580,-0.000143,20.020382,1.3090,0.399,4.05562,0.00000
1735.00,4.05652,20.059576,-0.000141,20.020340,1.3091,0.399,4.05652,0.00000
1736.00,4.05685,20.059515,-0.000140,20.020292,1.3090,0.399,4.05685,0.00000
1737.00,4.05786,20.059448,-0.000136,20.020216,1.3090,0.399,4.05786,0.00000
1738.00,4.05762,20.059447,-0.000140,20.020192,1.3090,0.399,4.05762,0.00000
1739.00,4.05708,20.059503,-0.000142,20.020201,1.3090,0.399,4.05708,0.00000
1740.00,4.05651,20.059470,-0.000141,20.020187,1.3090,0.399,4.05651,0.00000
1741.00,4.05594,20.059431,-0.000141,20.020142,1.3089,0.399,4.05594,0.00000
1742.00,4.05599,20.059538,-0.000142,20.020211,1.3089,0.399,4.05599,0.00000
1743.00,4.05735,20.059512,-0.000141,20.020144,1.3089,0.399,4.05735,0.00000
1744.00,4.05807,20.059505,-0.000140,20.020114,1.3089,0.399,4.05807,0.00000
1745.00,4.05789,20.059641,-0.000142,20.020184,1.3090,0.400,4.05789,0.00000
1746.00,4.05769,20.059648,-0.000138,20.020146,1.3090,0.400,4.05769,0.00000
1747.00,4.05714,20.059610,-0.000140,20.020062,1.3089,0.400,4.05714,0.00000
1748.00,4.05612,20.059663,-0.000140,20.020066,1.3089,0.400,4.05612,0.00000
1749.00,4.05551,20.059686,-0.000140,20.020096,1.3089,0.400,4.05551,0.00000
1750.00,4.05545,20.059672,-0.000141,20.020086,1.3089,0.400,4.05545,0.00000
1751.00,4.05506,20.059769,-0.000146,20.020151,1.3088,0.400,4.05506,0.00000
1752.00,4.05473,20.059812,-0.000148,20.020212,1.3088,0.400,4.05473,0.00000
1753.00,4.05481,20.059780,-0.000145,20.020216,1.3088,0.400,4.05481,0.00000
1754.00,4.05556,20.059864,-0.000145,20.020285,1.3088,0.400,4.05556,0.00000
1755.00,4.05688,20.059955,-0.000144,20.020353,1.3088,0.400,4.05688,0.00000
1756.00,4.05724,20.059911,-0.000138,20.020307,1.3088,0.400,4.05724,0.00000
1757.00,4.05824,20.059897,-0.000135,20.020210,1.3087,0.400,4.05824,0.00000
1758.00,4.05811,20.059946,-0.000140,20.020218,1.3087,0.400,4.05811,0.00000
1759.00,4.05709,20.059995,-0.000143,20.020188,1.3087,0.400,4.05709,0.00000
1760.00,4.05603,20.059990,-0.000144,20.020167,1.3086,0.400,4.05603,0.00000
1761.00,4.05606,20.060082,-0.000152,20.020231,1.3086,0.401,4.05606,0.00000
1762.00,4.05544,20.060254,-0.000155,20.020408,1.3086,0.401,4.05544,0.00000
1763.00,4.05600,20.060281,-0.000153,20.020412,1.3086,0.401,4.05600,0.00000
1764.00,4.05733,20.060222,-0.000153,20.020319,1.3085,0.401,4.05733,0.00000
1765.00,4.05836,20.060240,-0.000151,20.020241,1.3085,0.401,4.05836,0.00000
1766.00,4.05999,20.060229,-0.000147,20.020179,1.3084,0.401,4.05999,0.00000
1767.00,4.06111,20.060057,-0.000145,20.019999,1.3083,0.401,4.06111,0.00000
1768.00,4.06204,20.060136,-0.000146,20.020075,1.3083,0.401,4.06204,0.00000
1769.00,4.06168,20.060224,-0.000148,20.020152,1.3082,0.401,4.06168,0.00000
1770.00,4.06053,20.060203,-0.000151,20.020152,1.3081,0.401,4.06053,0.00000
1771.00,4.06017,20.060209,-0.000151,20.020171,1.3081,0.402,4.06017,0.00000
1772.00,4.05975,20.060334,-0.000152,20.020245,1.3080,0.402,4.05975,0.00000
1773.00,4.05960,20.060358,-0.000147,20.020249,1.3080,0.402,4.05960,0.00000
1774.00,4.06051,20.060326,-0.000143,20.020212,1.3079,0.401,4.06051,0.00000
1775.00,4.06159,20.060286,-0.000142,20.020180,1.3079,0.401,4.06159,0.00000
1776.00,4.06074,20.060223,-0.000145,20.020118,1.3078,0.402,4.06074,0.00000
1777.00,4.06009,20.060232,-0.000145,20.020115,1.3078,0.402,4.06009,0.00000
1778.00,4.05841,20.060219,-0.000148,20.020047,1.3077,0.402,4.05841,0.00000
1779.00,4.05728,20.060236,-0.000151,20.020015,1.3077,0.402,4.05728,0.00000
1780.00,4.05658,20.060325,-0.000148,20.020039,1.3077,0.402,4.05658,0.00000
1781.00,4.05641,20.060513,-0.000145,20.020147,1.3076,0.402,4.05641,0.00000
1782.00,4.05592,20.060514,-0.000147,20.020100,1.3076,0.402,4.05592,0.00000
1783.00,4.05611,20.060627,-0.000148,20.020168,1.3076,0.402,4.05611,0.00000
1784.00,4.05567,20.060582,-0.000144,20.020129,1.3075,0.402,4.05567,0.00000
1785.00,4.05672,20.060634,-0.000146,20.020140,1.3075,0.402,4.05672,0.00000
1786.00,4.05736,20.060637,-0.000147,20.020123,1.3074,0.402,4.05736,0.00000
1787.00,4.05815,20.060621,-0.000146,20.020108,1.3074,0.402,4.05815,0.00000
1788.00,4.05931,20.060585,-0.000143,20.020058,1.3074,0.402,4.05931,0.00000
1789.00,4.06014,20.060668,-0.000148,20.020106,1.3073,0.402,4.06014,0.00000
1790.00,4.05955,20.060702,-0.000149,20.020157,1.3073,0.402,4.05955,0.00000
1791.00,4.05954,20.060651,-0.000148,20.020093,1.3072,0.402,4.05954,0.00000
1792.00,4.05965,20.060709,-0.000149,20.020079,1.3071,0.403,4.05965,0.00000
1793.00,4.05912,20.060678,-0.000152,20.020059,1.3071,0.403,4.05912,0.00000
1794.00,4.05892,20.060680,-0.000151,20.020068,1.3070,0.403,4.05892,0.00000
1795.00,4.05892,20.060646,-0.000149,20.020045,1.3069,0.403,4.05892,0.00000
1796.00,4.05868,20.060649,-0.000153,20.020023,1.3069,0.403,4.05868,0.00000
1797.00,4.05812,20.060644,-0.000153,20.020061,1.3068,0.403,4.05812,0.00000
1798.00,4.05845,20.060630,-0.000153,20.020059,1.3067,0.403,4.05845,0.00000
1799.00,4.05865,20.060640,-0.000150,20.020012,1.3066,0.403,4.05865,0.00000
1800.00,4.05773,20.060541,-0.000151,20.019875,1.3066,0.403,4.05773,0.00000
1801.00,4.05730,20.060541,-0.000151,20.019875,1.3065,0.403,4.05730,0.00000
@11,2.5000,5.0, 1800.032 
1802.00,4.05782,20.060523,-0.000152,20.019805,1.3064,0.403,4.05782,0.00000
1803.00,4.05729,20.060619,-0.000151,20.019854,1.3064,0.403,4.05729,0.00000
1804.00,4.05400,20.060623,-0.000151,20.019848,1.3064,0.403,4.05400,0.00000
1805.00,4.04811,20.060778,-0.000153,20.019938,1.3063,0.403,4.04811,0.00000
1806.00,4.03819,20.060811,-0.000153,20.019889,1.3062,0.403,4.03819,0.00000
1807.00,4.02445,20.060840,-0.000153,20.019914,1.3062,0.403,4.02445,0.00000
1808.00,4.00968,20.060787,-0.000154,20.019842,1.3061,0.403,4.00968,0.00000
1809.00,3.99922,20.060798,-0.000154,20.019855,1.3061,0.404,3.99922,0.00000
1810.00,3.99602,20.060729,-0.000153,20.019797,1.3060,0.404,3.99602,0.00000
1811.00,3.99885,20.060688,-0.000151,20.019802,1.3060,0.404,3.99885,0.00000
1812.00,4.00728,20.060711,-0.000149,20.019789,1.3059,0.404,4.00728,0.00000
1813.00,4.01905,20.060749,-0.000146,20.019791,1.3059,0.403,4.01905,0.00000
1814.00,4.03020,20.060780,-0.000147,20.019787,1.3058,0.403,4.03020,0.00000
1815.00,4.03843,20.060844,-0.000146,20.019828,1.3058,0.403,4.03843,0.00000
1816.00,4.04551,20.060992,-0.000146,20.019897,1.3058,0.403,4.04551,0.00000
1817.00,4.04990,20.061128,-0.000149,20.020007,1.3058,0.403,4.04990,0.00000
1818.00,4.05273,20.061245,-0.000152,20.020077,1.3058,0.404,4.05273,0.00000
1819.00,4.05400,20.061263,-0.000153,20.020054,1.3058,0.404,4.05400,0.00000
1820.00,4.05454,20.061367,-0.000153,20.020071,1.3058,0.404,4.05454,0.00000
1821.00,4.05480,20.061394,-0.000153,20.020077,1.3057,0.404,4.05480,0.00000
1822.00,4.05539,20.061316,-0.000149,20.019965,1.3057,0.404,4.05539,0.00000
1823.00,4.05528,20.061265,-0.000147,20.019886,1.3056,0.404,4.05528,0.00000
1824.00,4.05612,20.061398,-0.000144,20.019942,1.3056,0.404,4.05612,0.00000
1825.00,4.05649,20.061371,-0.000143,20.019943,1.3056,0.404,4.05649,0.00000
1826.00,4.05669,20.061333,-0.000144,20.019888,1.3055,0.404,4.05669,0.00000
1827.00,4.05705,20.061363,-0.000150,20.019921,1.3055,0.404,4.05705,0.00000
1828.00,4.05806,20.061335,-0.000154,20.019876,1.3055,0.404,4.05806,0.00000
1829.00,4.05866,20.061269,-0.000156,20.019837,1.3054,0.404,4.05866,0.00000
1830.00,4.05967,20.061292,-0.000158,20.019848,1.3054,0.404,4.05967,0.00000
1831.00,4.05978,20.061354,-0.000157,20.019870,1.3054,0.405,4.05978,0.00000
1832.00,4.05883,20.061347,-0.000152,20.019851,1.3053,0.404,4.05883,0.00000
1833.00,4.05779,20.061411,-0.000151,20.019882,1.3053,0.404,4.05779,0.00000
1834.00,4.05756,20.061411,-0.000151,20.019890,1.3053,0.404,4.05756,0.00000
1835.00,4.05678,20.061347,-0.000152,20.019789,1.3053,0.405,4.05678,0.00000
1836.00,4.05687,20.061363,-0.000151,20.019821,1.3053,0.405,4.05687,0.00000
1837.00,4.05727,20.061401,-0.000155,20.019838,1.3053,0.405,4.05727,0.00000
1838.00,4.05808,20.061437,-0.000155,20.019874,1.3052,0.405,4.05808,0.00000
1839.00,4.05762,20.061440,-0.000155,20.019844,1.3052,0.405,4.05762,0.00000
1840.00,4.05809,20.061524,-0.000157,20.019944,1.3052,0.405,4.05809,0.00000
1841.00,4.05841,20.061509,-0.000160,20.019972,1.3052,0.405,4.05841,0.00000
1842.00,4.05900,20.061523,-0.000159,20.019983,1.3052,0.405,4.05900,0.00000
1843.00,4.05799,20.061520,-0.000157,20.019947,1.3052,0.405,4.05799,0.00000
1844.00,4.05758,20.061571,-0.000156,20.019998,1.3052,0.405,4.05758,0.00000
1845.00,4.05745,20.061554,-0.000154,20.019966,1.3051,0.405,4.05745,0.00000
1846.00,4.05669,20.061588,-0.000154,20.019968,1.3051,0.405,4.05669,0.00000
1847.00,4.05634,20.061610,-0.000154,20.019944,1.3050,0.405,4.05634,0.00000
1848.00,4.05738,20.061590,-0.000155,20.019989,1.3050,0.405,4.05738,0.00000
1849.00,4.05817,20.061654,-0.000158,20.020023,1.3049,0.405,4.05817,0.00000
1850.00,4.05879,20.061680,-0.000158,20.020028,1.3049,0.406,4.05879,0.00000
1851.00,4.05879,20.061690,-0.000154,20.019973,1.3048,0.405,4.05879,0.00000
1852.00,4.05909,20.061716,-0.000156,20.019984,1.3048,0.406,4.05909,0.00000
1853.00,4.05897,20.061681,-0.000161,20.019871,1.3047,0.406,4.05897,0.00000
1854.00,4.05936,20.061665,-0.000161,20.019817,1.3046,0.406,4.05936,0.00000
1855.00,4.05963,20.061739,-0.000162,20.019845,1.3045,0.406,4.05963,0.00000
1856.00,4.06107,20.061754,-0.000161,20.019830,1.3044,0.406,4.06107,0.00000
1857.00,4.06156,20.061747,-0.000159,20.019806,1.3043,0.406,4.06156,0.00000
1858.00,4.06103,20.061852,-0.000154,20.019908,1.3042,0.406,4.06103,0.00000
1859.00,4.06009,20.061898,-0.000153,20.019924,1.3041,0.406,4.06009,0.00000
1860.00,4.05906,20.061881,-0.000154,20.019896,1.3040,0.406,4.05906,0.00000
1861.00,4.05707,20.061900,-0.000157,20.019914,1.3040,0.406,4.05707,0.00000
1862.00,4.05605,20.061930,-0.000157,20.019903,1.3039,0.406,4.05605,0.00000
1863.00,4.05548,20.061947,-0.000156,20.019911,1.3038,0.406,4.05548,0.00000
1864.00,4.05482,20.061923,-0.000155,20.019919,1.3037,0.406,4.05482,0.00000
1865.00,4.05380,20.061849,-0.000154,20.019895,1.3036,0.406,4.05380,0.00000
1866.00,4.05375,20.061802,-0.000154,20.019896,1.3036,0.406,4.05375,0.00000
1867.00,4.05363,20.061815,-0.000154,20.019953,1.3035,0.406,4.05363,0.00000
1868.00,4.05438,20.061825,-0.000151,20.019947,1.3035,0.406,4.05438,0.00000
1869.00,4.05574,20.061883,-0.000153,20.019941,1.3034,0.407,4.05574,0.00000
1870.00,4.05787,20.062012,-0.000154,20.019966,1.3033,0.407,4.05787,0.00000
1871.00,4.06019,20.062044,-0.000152,20.019919,1.3032,0.407,4.06019,0.00000
1872.00,4.06154,20.062082,-0.000150,20.019914,1.3031,0.407,4.06154,0.00000
1873.00,4.06250,20.062072,-0.000154,20.019904,1.3030,0.407,4.06250,0.00000
1874.00,4.06201,20.062094,-0.000153,20.019923,1.3030,0.407,4.06201,0.00000
1875.00,4.06085,20.062048,-0.000150,20.019899,1.3030,0.407,4.06085,0.00000
1876.00,4.05964,20.062105,-0.000151,20.019929,1.3029,0.407,4.05964,0.00000
1877.00,4.05850,20.062119,-0.000154,20.019929,1.3028,0.407,4.05850,0.00000
1878.00,4.05667,20.062160,-0.000154,20.019910,1.3028,0.407,4.05667,0.00000
1879.00,4.05531,20.062143,-0.000153,20.019856,1.3028,0.407,4.05531,0.00000
1880.00,4.05508,20.062256,-0.000155,20.019901,1.3027,0.407,4.05508,0.00000
1881.00,4.05465,20.062301,-0.000153,20.019918,1.3027,0.407,4.05465,0.00000
1882.00,4.05396,20.062293,-0.000149,20.019947,1.3026,0.407,4.05396,0.00000
1883.00,4.05497,20.062329,-0.000149,20.020009,1.3026,0.407,4.05497,0.00000
1884.00,4.05737,20.062390,-0.000148,20.020105,1.3025,0.407,4.05737,0.00000
1885.00,4.05792,20.062341,-0.000147,20.020058,1.3024,0.407,4.05792,0.00000
1886.00,4.05855,20.062330,-0.000146,20.020003,1.3023,0.407,4.05855,0.00000
1887.00,4.05934,20.062399,-0.000149,20.019970,1.3022,0.407,4.05934,0.00000
1888.00,4.05879,20.062473,-0.000147,20.019984,1.3022,0.407,4.05879,0.00000
1889.00,4.05814,20.062510,-0.000148,20.019936,1.3022,0.408,4.05814,0.00000
1890.00,4.05870,20.062571,-0.000147,20.019965,1.3021,0.408,4.05870,0.00000
1891.00,4.05878,20.062652,-0.000147,20.020044,1.3021,0.408,4.05878,0.00000
1892.00,4.05934,20.062678,-0.000148,20.020024,1.3021,0.408,4.05934,0.00000
1893.00,4.05992,20.062681,-0.000149,20.019998,1.3020,0.408,4.05992,0.00000
1894.00,4.06059,20.062635,-0.000149,20.019941,1.3020,0.408,4.06059,0.00000
1895.00,4.06093,20.062686,-0.000151,20.019951,1.3019,0.408,4.06093,0.00000
1896.00,4.06210,20.062734,-0.000151,20.019960,1.3019,0.408,4.06210,0.00000
1897.00,4.06278,20.062748,-0.000149,20.019986,1.3018,0.408,4.06278,0.00000
1898.00,4.06301,20.062730,-0.000151,20.019964,1.3018,0.408,4.06301,0.00000
1899.00,4.06247,20.062800,-0.000149,20.020038,1.3017,0.408,4.06247,0.00000
1900.00,4.06132,20.062719,-0.000151,20.019996,1.3017,0.408,4.06132,0.00000
1901.00,4.06025,20.062724,-0.000152,20.020016,1.3017,0.408,4.06025,0.00000
1902.00,4.05994,20.062793,-0.000153,20.020066,1.3017,0.408,4.05994,0.00000
1903.00,4.05999,20.062800,-0.000153,20.020022,1.3016,0.408,4.05999,0.00000
1904.00,4.05984,20.062826,-0.000151,20.019972,1.3016,0.408,4.05984,0.00000
1905.00,4.06090,20.062921,-0.000146,20.020013,1.3016,0.408,4.06090,0.00000
1906.00,4.06129,20.062886,-0.000145,20.019981,1.3015,0.408,4.06129,0.00000
1907.00,4.06142,20.062793,-0.000144,20.019885,1.3015,0.408,4.06142,0.00000
1908.00,4.06182,20.062818,-0.000141,20.019900,1.3015,0.408,4.06182,0.00000
1909.00,4.06234,20.062843,-0.000141,20.019951,1.3015,0.408,4.06234,0.00000
1910.00,4.06183,20.062894,-0.000142,20.019989,1.3015,0.408,4.06183,0.00000
1911.00,4.06163,20.062904,-0.000143,20.019980,1.3014,0.408,4.06163,0.00000
1912.00,4.06175,20.062965,-0.000145,20.020013,1.3014,0.408,4.06175,0.00000
1913.00,4.06110,20.063017,-0.000149,20.020027,1.3014,0.409,4.06110,0.00000
1914.00,4.06088,20.063010,-0.000152,20.019982,1.3014,0.409,4.06088,0.00000
1915.00,4.06124,20.062963,-0.000156,20.019897,1.3013,0.409,4.06124,0.00000
1916.00,4.06079,20.062924,-0.000154,20.019825,1.3013,0.409,4.06079,0.00000
1917.00,4.05993,20.062956,-0.000153,20.019828,1.3013,0.409,4.05993,0.00000
1918.00,4.05937,20.062928,-0.000154,20.019820,1.3012,0.409,4.05937,0.00000
1919.00,4.05828,20.062961,-0.000156,20.019788,1.3012,0.409,4.05828,0.00000
1920.00,4.05726,20.062942,-0.000155,20.019748,1.3011,0.409,4.05726,0.00000
1921.00,4.05640,20.063074,-0.000157,20.019817,1.3011,0.409,4.05640,0.00000
1922.00,4.05655,20.063040,-0.000157,20.019764,1.3011,0.410,4.05655,0.00000
1923.00,4.05743,20.063144,-0.000152,20.019817,1.3010,0.409,4.05743,0.00000
1924.00,4.05757,20.063126,-0.000151,20.019814,1.3010,0.409,4.05757,0.00000
1925.00,4.05812,20.063132,-0.000148,20.019830,1.3009,0.409,4.05812,0.00000
1926.00,4.05881,20.063082,-0.000147,20.019823,1.3009,0.409,4.05881,0.00000
1927.00,4.05985,20.063179,-0.000150,20.019896,1.3008,0.409,4.05985,0.00000
1928.00,4.06015,20.063077,-0.000153,20.019810,1.3008,0.410,4.06015,0.00000
1929.00,4.06175,20.063079,-0.000150,20.019821,1.3008,0.410,4.06175,0.00000
1930.00,4.06299,20.063131,-0.000150,20.019842,1.3007,0.410,4.06299,0.00000
1931.00,4.06414,20.063218,-0.000149,20.019860,1.3007,0.410,4.06414,0.00000
1932.00,4.06384,20.063239,-0.000149,20.019856,1.3006,0.410,4.06384,0.00000
1933.00,4.06451,20.063401,-0.000150,20.019959,1.3006,0.410,4.06451,0.00000
1934.00,4.06464,20.063532,-0.000152,20.020041,1.3006,0.410,4.06464,0.00000
1935.00,4.06317,20.063615,-0.000151,20.020044,1.3006,0.410,4.06317,0.00000
1936.00,4.06243,20.063620,-0.000153,20.020015,1.3006,0.410,4.06243,0.00000
1937.00,4.06097,20.063618,-0.000152,20.019965,1.3005,0.410,4.06097,0.00000
1938.00,4.05851,20.063535,-0.000151,20.019897,1.3005,0.410,4.05851,0.00000
1939.00,4.05665,20.063474,-0.000152,20.019834,1.3005,0.410,4.05665,0.00000
1940.00,4.05630,20.063436,-0.000153,20.019829,1.3004,0.410,4.05630,0.00000
1941.00,4.05523,20.063496,-0.000151,20.019844,1.3004,0.410,4.05523,0.00000
1942.00,4.05480,20.063580,-0.000150,20.019929,1.3003,0.410,4.05480,0.00000
1943.00,4.05487,20.063625,-0.000152,20.019972,1.3002,0.410,4.05487,0.00000
1944.00,4.05526,20.063678,-0.000151,20.019991,1.3002,0.410,4.05526,0.00000
1945.00,4.05513,20.063692,-0.000152,20.019990,1.3001,0.410,4.05513,0.00000
1946.00,4.05449,20.063631,-0.000152,20.019964,1.3000,0.411,4.05449,0.00000
1947.00,4.05438,20.063574,-0.000152,20.019910,1.2999,0.411,4.05438,0.00000
1948.00,4.05514,20.063590,-0.000149,20.019883,1.2999,0.411,4.05514,0.00000
1949.00,4.05467,20.063627,-0.000150,20.019889,1.2998,0.411,4.05467,0.00000
1950.00,4.05568,20.063713,-0.000151,20.019945,1.2998,0.411,4.05568,0.00000
1951.00,4.05742,20.063826,-0.000152,20.019994,1.2998,0.411,4.05742,0.00000
1952.00,4.05892,20.063905,-0.000147,20.019992,1.2998,0.411,4.05892,0.00000
1953.00,4.05995,20.063974,-0.000148,20.020020,1.2998,0.411,4.05995,0.00000
1954.00,4.06156,20.063975,-0.000149,20.020008,1.2998,0.411,4.06156,0.00000
1955.00,4.06175,20.063999,-0.000153,20.020003,1.2998,0.411,4.06175,0.00000
1956.00,4.06139,20.063981,-0.000152,20.019979,1.2998,0.411,4.06139,0.00000
1957.00,4.06140,20.064051,-0.000156,20.020049,1.2998,0.411,4.06140,0.00000
1958.00,4.05951,20.064049,-0.000158,20.020044,1.2997,0.411,4.05951,0.00000
1959.00,4.05721,20.064071,-0.000155,20.020051,1.2998,0.411,4.05721,0.00000
1960.00,4.05519,20.064112,-0.000149,20.020044,1.2998,0.411,4.05519,0.00000
1961.00,4.05336,20.064117,-0.000149,20.020020,1.2998,0.411,4.05336,0.00000
1962.00,4.05238,20.064033,-0.000150,20.019951,1.2998,0.411,4.05238,0.00000
1963.00,4.05353,20.064011,-0.000145,20.019894,1.2999,0.411,4.05353,0.00000
1964.00,4.05540,20.064003,-0.000147,20.019877,1.2999,0.411,4.05540,0.00000
1965.00,4.05719,20.064002,-0.000147,20.019871,1.2998,0.411,4.05719,0.00000
1966.00,4.05911,20.064123,-0.000146,20.019933,1.2998,0.411,4.05911,0.00000
1967.00,4.05961,20.064182,-0.000143,20.019986,1.2999,0.411,4.05961,0.00000
1968.00,4.05918,20.064264,-0.000144,20.020074,1.2999,0.411,4.05918,0.00000
1969.00,4.05816,20.064245,-0.000146,20.020023,1.3000,0.411,4.05816,0.00000
1970.00,4.05701,20.064258,-0.000147,20.020034,1.3000,0.412,4.05701,0.00000
1971.00,4.05653,20.064165,-0.000148,20.019969,1.3001,0.412,4.05653,0.00000
1972.00,4.05676,20.064223,-0.000151,20.019992,1.3001,0.412,4.05676,0.00000
1973.00,4.05730,20.064199,-0.000152,20.019900,1.3001,0.412,4.05730,0.00000
1974.00,4.05874,20.064279,-0.000148,20.019939,1.3001,0.412,4.05874,0.00000
1975.00,4.06027,20.064271,-0.000152,20.019956,1.3001,0.412,4.06027,0.00000
1976.00,4.06096,20.064228,-0.000156,20.019942,1.3001,0.412,4.06096,0.00000
1977.00,4.06116,20.064136,-0.000157,20.019888,1.3002,0.412,4.06116,0.00000
1978.00,4.06152,20.064181,-0.000154,20.019974,1.3002,0.412,4.06152,0.00000
1979.00,4.06213,20.064155,-0.000155,20.019972,1.3002,0.413,4.06213,0.00000
1980.00,4.06310,20.064158,-0.000150,20.019951,1.3003,0.412,4.06310,0.00000
1981.00,4.06384,20.064194,-0.000144,20.019963,1.3003,0.412,4.06384,0.00000
@12,2.5000,5.0, 1980.104 
1982.00,4.06366,20.064278,-0.000142,20.019992,1.3004,0.412,4.06366,0.00000
1983.00,4.06273,20.064242,-0.000142,20.019947,1.3005,0.412,4.06273,0.00000
1984.00,4.05770,20.064310,-0.000141,20.019982,1.3005,0.412,4.05770,0.00000
1985.00,4.04819,20.064367,-0.000141,20.019957,1.3006,0.412,4.04819,0.00000
1986.00,4.03667,20.064422,-0.000143,20.019959,1.3007,0.412,4.03667,0.00000
1987.00,4.02370,20.064363,-0.000144,20.019832,1.3007,0.412,4.02370,0.00000
1988.00,4.00935,20.064350,-0.000148,20.019804,1.3008,0.413,4.00935,0.00000
1989.00,3.99951,20.064286,-0.000154,20.019777,1.3008,0.413,3.99951,0.00000
1990.00,3.99686,20.064290,-0.000156,20.019827,1.3009,0.413,3.99686,0.00000
1991.00,4.00007,20.064275,-0.000159,20.019855,1.3009,0.413,4.00007,0.00000
1992.00,4.00922,20.064277,-0.000158,20.019890,1.3010,0.413,4.00922,0.00000
1993.00,4.02280,20.064293,-0.000158,20.019898,1.3010,0.413,4.02280,0.00000
1994.00,4.03662,20.064378,-0.000157,20.019907,1.3010,0.413,4.03662,0.00000
1995.00,4.04722,20.064431,-0.000158,20.019939,1.3010,0.414,4.04722,0.00000
1996.00,4.05404,20.064458,-0.000159,20.019950,1.3010,0.414,4.05404,0.00000
1997.00,4.05788,20.064535,-0.000159,20.019996,1.3011,0.414,4.05788,0.00000
1998.00,4.05964,20.064596,-0.000156,20.020004,1.3010,0.414,4.05964,0.00000
1999.00,4.05949,20.064618,-0.000152,20.020052,1.3011,0.414,4.05949,0.00000
2000.00,4.05971,20.064637,-0.000148,20.019984,1.3011,0.413,4.05971,0.00000
2001.00,4.05960,20.064703,-0.000144,20.019992,1.3011,0.413,4.05960,0.00000
2002.00,4.05855,20.064727,-0.000142,20.019998,1.3011,0.413,4.05855,0.00000
2003.00,4.05756,20.064802,-0.000143,20.020045,1.3011,0.413,4.05756,0.00000
2004.00,4.05696,20.064812,-0.000143,20.020025,1.3012,0.413,4.05696,0.00000
2005.00,4.05667,20.064815,-0.000143,20.020058,1.3012,0.413,4.05667,0.00000
2006.00,4.05778,20.064843,-0.000147,20.020064,1.3011,0.413,4.05778,0.00000
2007.00,4.05925,20.064936,-0.000149,20.020164,1.3011,0.413,4.05925,0.00000
2008.00,4.05966,20.064965,-0.000151,20.020181,1.3011,0.414,4.05966,0.00000
2009.00,4.05957,20.065034,-0.000154,20.020216,1.3011,0.414,4.05957,0.00000
2010.00,4.05946,20.065035,-0.000153,20.020187,1.3011,0.414,4.05946,0.00000
2011.00,4.05945,20.065040,-0.000148,20.020154,1.3011,0.414,4.05945,0.00000
2012.00,4.05881,20.065041,-0.000147,20.020084,1.3011,0.414,4.05881,0.00000
2013.00,4.05887,20.065091,-0.000146,20.020121,1.3011,0.414,4.05887,0.00000
2014.00,4.05820,20.065078,-0.000146,20.020054,1.3011,0.414,4.05820,0.00000
2015.00,4.05742,20.065047,-0.000147,20.019994,1.3012,0.414,4.05742,0.00000
2016.00,4.05548,20.064991,-0.000148,20.019934,1.3012,0.414,4.05548,0.00000
2017.00,4.05538,20.064915,-0.000149,20.019840,1.3012,0.414,4.05538,0.00000
2018.00,4.05495,20.064840,-0.000149,20.019723,1.3012,0.414,4.05495,0.00000
2019.00,4.05583,20.064844,-0.000149,20.019730,1.3013,0.414,4.05583,0.00000
2020.00,4.05677,20.064981,-0.000150,20.019868,1.3013,0.414,4.05677,0.00000
2021.00,4.05860,20.065062,-0.000153,20.019915,1.3013,0.414,4.05860,0.00000
2022.00,4.05930,20.065086,-0.000153,20.019952,1.3014,0.414,4.05930,0.00000
2023.00,4.05986,20.065157,-0.000151,20.019962,1.3014,0.414,4.05986,0.00000
2024.00,4.06045,20.065256,-0.000149,20.020021,1.3015,0.414,4.06045,0.00000
2025.00,4.06068,20.065193,-0.000148,20.019916,1.3015,0.414,4.06068,0.00000
2026.00,4.06082,20.065284,-0.000148,20.020010,1.3016,0.414,4.06082,0.00000
2027.00,4.06080,20.065405,-0.000148,20.020131,1.3016,0.414,4.06080,0.00000
2028.00,4.06151,20.065405,-0.000147,20.020165,1.3017,0.414,4.06151,0.00000
2029.00,4.06218,20.065301,-0.000148,20.020049,1.3017,0.415,4.06218,0.00000
2030.00,4.06286,20.065313,-0.000150,20.020076,1.3018,0.415,4.06286,0.00000
2031.00,4.06257,20.065272,-0.000151,20.020011,1.3018,0.415,4.06257,0.00000
2032.00,4.06242,20.065268,-0.000151,20.019973,1.3018,0.415,4.06242,0.00000
2033.00,4.06163,20.065265,-0.000155,20.019968,1.3019,0.415,4.06163,0.00000
2034.00,4.06056,20.065279,-0.000156,20.019987,1.3019,0.415,4.06056,0.00000
2035.00,4.05934,20.065215,-0.000153,20.019932,1.3020,0.415,4.05934,0.00000
2036.00,4.05928,20.065311,-0.000153,20.019962,1.3020,0.415,4.05928,0.00000
2037.00,4.05892,20.065255,-0.000153,20.019927,1.3020,0.415,4.05892,0.00000
2038.00,4.05864,20.065311,-0.000152,20.019961,1.3021,0.415,4.05864,0.00000
2039.00,4.05888,20.065354,-0.000153,20.020031,1.3021,0.415,4.05888,0.00000
2040.00,4.05888,20.065480,-0.000155,20.020088,1.3021,0.415,4.05888,0.00000
2041.00,4.05799,20.065436,-0.000157,20.020038,1.3022,0.416,4.05799,0.00000
2042.00,4.05768,20.065578,-0.000157,20.020090,1.3022,0.416,4.05768,0.00000
2043.00,4.05902,20.065599,-0.000156,20.020038,1.3021,0.416,4.05902,0.00000
2044.00,4.05987,20.065659,-0.000156,20.020028,1.3021,0.416,4.05987,0.00000
2045.00,4.06080,20.065704,-0.000154,20.020036,1.3021,0.416,4.06080,0.00000
2046.00,4.06192,20.065682,-0.000153,20.020064,1.3021,0.416,4.06192,0.00000
2047.00,4.06290,20.065630,-0.000152,20.020025,1.3021,0.416,4.06290,0.00000
2048.00,4.06231,20.065607,-0.000152,20.020015,1.3021,0.416,4.06231,0.00000
2049.00,4.06162,20.065686,-0.000151,20.020033,1.3022,0.416,4.06162,0.00000
2050.00,4.06133,20.065694,-0.000152,20.020037,1.3022,0.416,4.06133,0.00000
2051.00,4.06161,20.065816,-0.000150,20.020072,1.3022,0.416,4.06161,0.00000
2052.00,4.06093,20.065825,-0.000149,20.020065,1.3021,0.416,4.06093,0.00000
2053.00,4.06051,20.065880,-0.000147,20.020087,1.3021,0.416,4.06051,0.00000
2054.00,4.06078,20.065797,-0.000148,20.020034,1.3021,0.416,4.06078,0.00000
2055.00,4.06101,20.065802,-0.000148,20.020017,1.3021,0.416,4.06101,0.00000
2056.00,4.06146,20.065770,-0.000150,20.020008,1.3021,0.416,4.06146,0.00000
2057.00,4.06259,20.065862,-0.000155,20.020066,1.3021,0.416,4.06259,0.00000
2058.00,4.06260,20.065906,-0.000156,20.020093,1.3021,0.417,4.06260,0.00000
2059.00,4.06145,20.066010,-0.000154,20.020162,1.3021,0.416,4.06145,0.00000
2060.00,4.05992,20.066072,-0.000152,20.020256,1.3021,0.416,4.05992,0.00000
2061.00,4.05862,20.066062,-0.000150,20.020237,1.3021,0.416,4.05862,0.00000
2062.00,4.05759,20.066023,-0.000147,20.020185,1.3022,0.416,4.05759,0.00000
2063.00,4.05836,20.066034,-0.000150,20.020175,1.3021,0.417,4.05836,0.00000
2064.00,4.05947,20.065953,-0.000152,20.020111,1.3021,0.417,4.05947,0.00000
2065.00,4.06095,20.065917,-0.000155,20.020041,1.3020,0.417,4.06095,0.00000
2066.00,4.06160,20.065932,-0.000155,20.020024,1.3020,0.417,4.06160,0.00000
2067.00,4.06234,20.065981,-0.000154,20.020018,1.3020,0.417,4.06234,0.00000
2068.00,4.06151,20.065989,-0.000155,20.020025,1.3019,0.417,4.06151,0.00000
2069.00,4.06027,20.066035,-0.000154,20.020024,1.3020,0.417,4.06027,0.00000
2070.00,4.05847,20.066058,-0.000153,20.019990,1.3020,0.417,4.05847,0.00000
2071.00,4.05696,20.066077,-0.000154,20.019957,1.3020,0.417,4.05696,0.00000
2072.00,4.05610,20.066087,-0.000156,20.019938,1.3020,0.417,4.05610,0.00000
2073.00,4.05628,20.066162,-0.000153,20.019966,1.3019,0.417,4.05628,0.00000
2074.00,4.05752,20.066237,-0.000153,20.020021,1.3019,0.417,4.05752,0.00000
2075.00,4.05903,20.066310,-0.000155,20.020068,1.3018,0.417,4.05903,0.00000
2076.00,4.06109,20.066387,-0.000153,20.020099,1.3018,0.417,4.06109,0.00000
2077.00,4.06279,20.066429,-0.000152,20.020126,1.3017,0.417,4.06279,0.00000
2078.00,4.06302,20.066403,-0.000150,20.020105,1.3016,0.417,4.06302,0.00000
2079.00,4.06404,20.066479,-0.000149,20.020117,1.3016,0.417,4.06404,0.00000
2080.00,4.06641,20.066524,-0.000147,20.020139,1.3016,0.417,4.06641,0.00000
2081.00,4.06842,20.066551,-0.000148,20.020177,1.3015,0.417,4.06842,0.00000
2082.00,4.07008,20.066559,-0.000150,20.020219,1.3015,0.418,4.07008,0.00000
2083.00,4.07212,20.066650,-0.000153,20.020271,1.3014,0.418,4.07212,0.00000
2084.00,4.07282,20.066625,-0.000154,20.020289,1.3013,0.418,4.07282,0.00000
2085.00,4.07150,20.066594,-0.000152,20.020253,1.3012,0.418,4.07150,0.00000
2086.00,4.06932,20.066529,-0.000154,20.020176,1.3011,0.418,4.06932,0.00000
2087.00,4.06646,20.066446,-0.000155,20.020050,1.3010,0.418,4.06646,0.00000
2088.00,4.06487,20.066370,-0.000152,20.019953,1.3009,0.418,4.06487,0.00000
2089.00,4.06368,20.066296,-0.000154,20.019834,1.3008,0.418,4.06368,0.00000
2090.00,4.06428,20.066350,-0.000159,20.019904,1.3007,0.418,4.06428,0.00000
2091.00,4.06569,20.066405,-0.000157,20.019947,1.3007,0.418,4.06569,0.00000
2092.00,4.06634,20.066467,-0.000152,20.020016,1.3006,0.418,4.06634,0.00000
2093.00,4.06562,20.066492,-0.000154,20.020070,1.3005,0.418,4.06562,0.00000
2094.00,4.06469,20.066504,-0.000151,20.020049,1.3004,0.418,4.06469,0.00000
2095.00,4.06318,20.066441,-0.000150,20.019950,1.3003,0.418,4.06318,0.00000
2096.00,4.06151,20.066455,-0.000145,20.019951,1.3002,0.418,4.06151,0.00000
2097.00,4.06139,20.066551,-0.000143,20.020020,1.3001,0.418,4.06139,0.00000
2098.00,4.06187,20.066525,-0.000142,20.019953,1.3000,0.418,4.06187,0.00000
2099.00,4.06191,20.066640,-0.000141,20.020034,1.2999,0.418,4.06191,0.00000
2100.00,4.06144,20.066752,-0.000139,20.020121,1.2998,0.418,4.06144,0.00000
2101.00,4.06127,20.066801,-0.000144,20.020176,1.2997,0.418,4.06127,0.00000
2102.00,4.06157,20.066758,-0.000147,20.020118,1.2996,0.418,4.06157,0.00000
2103.00,4.06136,20.066880,-0.000146,20.020202,1.2995,0.418,4.06136,0.00000
2104.00,4.06088,20.066868,-0.000150,20.020223,1.2993,0.419,4.06088,0.00000
2105.00,4.06141,20.066860,-0.000152,20.020208,1.2992,0.419,4.06141,0.00000
2106.00,4.06174,20.066820,-0.000154,20.020131,1.2991,0.419,4.06174,0.00000
2107.00,4.06151,20.066821,-0.000157,20.020086,1.2990,0.419,4.06151,0.00000
2108.00,4.06098,20.066793,-0.000158,20.020016,1.2989,0.419,4.06098,0.00000
2109.00,4.06134,20.066893,-0.000156,20.020060,1.2988,0.419,4.06134,0.00000
2110.00,4.06208,20.066916,-0.000154,20.020042,1.2987,0.419,4.06208,0.00000
2111.00,4.06233,20.067017,-0.000150,20.020100,1.2986,0.419,4.06233,0.00000
2112.00,4.06249,20.067121,-0.000148,20.020192,1.2985,0.419,4.06249,0.00000
2113.00,4.06251,20.067123,-0.000148,20.020221,1.2985,0.419,4.06251,0.00000
2114.00,4.06369,20.067153,-0.000147,20.020255,1.2984,0.419,4.06369,0.00000
2115.00,4.06263,20.067079,-0.000145,20.020165,1.2983,0.419,4.06263,0.00000
2116.00,4.06111,20.067005,-0.000146,20.020132,1.2982,0.419,4.06111,0.00000
2117.00,4.06079,20.066992,-0.000144,20.020092,1.2982,0.419,4.06079,0.00000
2118.00,4.06107,20.067033,-0.000143,20.020115,1.2981,0.419,4.06107,0.00000
2119.00,4.05835,20.067060,-0.000148,20.020153,1.2980,0.419,4.05835,0.00000
2120.00,4.05814,20.067113,-0.000156,20.020212,1.2979,0.420,4.05814,0.00000
2121.00,4.05933,20.067239,-0.000157,20.020275,1.2979,0.420,4.05933,0.00000
2122.00,4.05918,20.067377,-0.000161,20.020378,1.2978,0.420,4.05918,0.00000
2123.00,4.05995,20.067467,-0.000159,20.020425,1.2977,0.420,4.05995,0.00000
2124.00,4.06224,20.067413,-0.000155,20.020281,1.2975,0.420,4.06224,0.00000
2125.00,4.06272,20.067507,-0.000148,20.020318,1.2974,0.420,4.06272,0.00000
2126.00,4.06287,20.067545,-0.000146,20.020279,1.2973,0.420,4.06287,0.00000
2127.00,4.06308,20.067398,-0.000144,20.020134,1.2972,0.420,4.06308,0.00000
2128.00,4.06371,20.067350,-0.000144,20.020067,1.2971,0.420,4.06371,0.00000
2129.00,4.06417,20.067415,-0.000142,20.020168,1.2970,0.420,4.06417,0.00000
2130.00,4.06512,20.067457,-0.000148,20.020217,1.2969,0.420,4.06512,0.00000
2131.00,4.06500,20.067445,-0.000149,20.020222,1.2968,0.420,4.06500,0.00000
2132.00,4.06538,20.067474,-0.000150,20.020249,1.2967,0.420,4.06538,0.00000
2133.00,4.06453,20.067494,-0.000152,20.020259,1.2966,0.420,4.06453,0.00000
2134.00,4.06359,20.067349,-0.000156,20.020019,1.2965,0.421,4.06359,0.00000
2135.00,4.06267,20.067336,-0.000155,20.019982,1.2964,0.421,4.06267,0.00000
2136.00,4.06179,20.067300,-0.000155,20.019951,1.2962,0.421,4.06179,0.00000
2137.00,4.06013,20.067372,-0.000156,20.019972,1.2961,0.421,4.06013,0.00000
2138.00,4.05912,20.067240,-0.000156,20.019857,1.2959,0.421,4.05912,0.00000
2139.00,4.05843,20.067398,-0.000153,20.020052,1.2957,0.421,4.05843,0.00000
2140.00,4.05745,20.067414,-0.000150,20.020051,1.2955,0.421,4.05745,0.00000
2141.00,4.05685,20.067484,-0.000150,20.020074,1.2953,0.421,4.05685,0.00000
2142.00,4.05744,20.067520,-0.000150,20.020086,1.2951,0.421,4.05744,0.00000
2143.00,4.05845,20.067640,-0.000151,20.020092,1.2949,0.421,4.05845,0.00000
2144.00,4.05995,20.067599,-0.000150,20.020014,1.2948,0.421,4.05995,0.00000
2145.00,4.06102,20.067640,-0.000149,20.019987,1.2946,0.421,4.06102,0.00000
2146.00,4.06234,20.067650,-0.000149,20.019977,1.2944,0.421,4.06234,0.00000
2147.00,4.06317,20.067613,-0.000150,20.019934,1.2942,0.421,4.06317,0.00000
2148.00,4.06340,20.067757,-0.000147,20.020119,1.2940,0.421,4.06340,0.00000
2149.00,4.06266,20.067849,-0.000148,20.020229,1.2938,0.421,4.06266,0.00000
2150.00,4.06254,20.067847,-0.000150,20.020239,1.2936,0.421,4.06254,0.00000
2151.00,4.06262,20.067816,-0.000148,20.020180,1.2934,0.421,4.06262,0.00000
2152.00,4.06272,20.067841,-0.000148,20.020179,1.2933,0.421,4.06272,0.00000
2153.00,4.06228,20.067776,-0.000149,20.020095,1.2931,0.421,4.06228,0.00000
2154.00,4.06224,20.067773,-0.000148,20.020037,1.2929,0.421,4.06224,0.00000
2155.00,4.06340,20.067661,-0.000146,20.019949,1.2927,0.421,4.06340,0.00000
2156.00,4.06417,20.067766,-0.000149,20.020093,1.2926,0.422,4.06417,0.00000
2157.00,4.06465,20.067737,-0.000146,20.020066,1.2924,0.421,4.06465,0.00000
2158.00,4.06434,20.067704,-0.000145,20.019992,1.2922,0.421,4.06434,0.00000
2159.00,4.06370,20.067756,-0.000147,20.019993,1.2920,0.422,4.06370,0.00000
2160.00,4.06195,20.068026,-0.000147,20.020166,1.2918,0.422,4.06195,0.00000
2161.00,4.06048,20.068044,-0.000147,20.020115,1.2916,0.422,4.06048,0.00000
@13,2.5000,5.0, 2160.099 
2162.00,4.05916,20.068168,-0.000148,20.020186,1.2914,0.422,4.05916,0.00000
2163.00,4.05960,20.068342,-0.000147,20.020355,1.2913,0.422,4.05960,0.00000
2164.00,4.05879,20.068328,-0.000145,20.020373,1.2911,0.422,4.05879,0.00000
2165.00,4.05465,20.068282,-0.000143,20.020342,1.2909,0.422,4.05465,0.00000
2166.00,4.04641,20.068274,-0.000144,20.020285,1.2907,0.422,4.04641,0.00000
2167.00,4.03518,20.068280,-0.000145,20.020269,1.2906,0.422,4.03518,0.00000
2168.00,4.02163,20.068155,-0.000148,20.020089,1.2904,0.422,4.02163,0.00000
2169.00,4.01053,20.068147,-0.000150,20.020024,1.2902,0.422,4.01053,0.00000
2170.00,4.00455,20.068140,-0.000149,20.019943,1.2899,0.422,4.00455,0.00000
2171.00,4.00568,20.068015,-0.000144,20.019822,1.2897,0.422,4.00568,0.00000
2172.00,4.01109,20.068025,-0.000144,20.019813,1.2896,0.422,4.01109,0.00000
2173.00,4.01982,20.068117,-0.000144,20.019914,1.2894,0.422,4.01982,0.00000
2174.00,4.02899,20.068180,-0.000140,20.019959,1.2892,0.422,4.02899,0.00000
2175.00,4.03767,20.068070,-0.000142,20.019878,1.2890,0.422,4.03767,0.00000
2176.00,4.04407,20.068237,-0.000143,20.020033,1.2888,0.422,4.04407,0.00000
2177.00,4.05059,20.068340,-0.000144,20.020103,1.2886,0.422,4.05059,0.00000
2178.00,4.05524,20.068280,-0.000140,20.020000,1.2883,0.422,4.05524,0.00000
2179.00,4.05857,20.068245,-0.000144,20.019956,1.2881,0.422,4.05857,0.00000
2180.00,4.06094,20.068397,-0.000141,20.020049,1.2879,0.422,4.06094,0.00000
2181.00,4.06194,20.068376,-0.000145,20.020004,1.2877,0.423,4.06194,0.00000
2182.00,4.06116,20.068512,-0.000145,20.020131,1.2875,0.423,4.06116,0.00000
2183.00,4.06088,20.068657,-0.000148,20.020261,1.2873,0.423,4.06088,0.00000
2184.00,4.06067,20.068675,-0.000146,20.020237,1.2871,0.423,4.06067,0.00000
2185.00,4.05909,20.068646,-0.000149,20.020200,1.2868,0.423,4.05909,0.00000
2186.00,4.05823,20.068683,-0.000147,20.020202,1.2866,0.423,4.05823,0.00000
2187.00,4.05798,20.068559,-0.000146,20.020051,1.2864,0.423,4.05798,0.00000
2188.00,4.05789,20.068539,-0.000147,20.020039,1.2861,0.423,4.05789,0.00000
2189.00,4.05830,20.068623,-0.000146,20.020110,1.2859,0.423,4.05830,0.00000
2190.00,4.06005,20.068658,-0.000142,20.020138,1.2857,0.423,4.06005,0.00000
2191.00,4.06138,20.068682,-0.000142,20.020137,1.2854,0.423,4.06138,0.00000
2192.00,4.06140,20.068612,-0.000143,20.020059,1.2851,0.423,4.06140,0.00000
2193.00,4.06062,20.068514,-0.000142,20.019926,1.2849,0.423,4.06062,0.00000
2194.00,4.05916,20.068434,-0.000145,20.019881,1.2846,0.423,4.05916,0.00000
2195.00,4.05736,20.068416,-0.000148,20.019859,1.2843,0.423,4.05736,0.00000
2196.00,4.05720,20.068424,-0.000151,20.019869,1.2841,0.423,4.05720,0.00000
2197.00,4.05706,20.068592,-0.000151,20.020007,1.2839,0.423,4.05706,0.00000
2198.00,4.05816,20.068724,-0.000147,20.020092,1.2838,0.423,4.05816,0.00000
2199.00,4.05914,20.068807,-0.000145,20.020117,1.2836,0.423,4.05914,0.00000
2200.00,4.06031,20.068904,-0.000142,20.020185,1.2834,0.423,4.06031,0.00000
2201.00,4.05993,20.068907,-0.000139,20.020223,1.2833,0.423,4.05993,0.00000
2202.00,4.06049,20.068766,-0.000137,20.020078,1.2831,0.423,4.06049,0.00000
2203.00,4.05971,20.068702,-0.000140,20.020030,1.2830,0.423,4.05971,0.00000
2204.00,4.05952,20.068732,-0.000142,20.020075,1.2828,0.423,4.05952,0.00000
2205.00,4.05943,20.068647,-0.000148,20.019974,1.2826,0.424,4.05943,0.00000
2206.00,4.05950,20.068646,-0.000151,20.019883,1.2824,0.424,4.05950,0.00000
2207.00,4.05959,20.068682,-0.000154,20.019905,1.2823,0.424,4.05959,0.00000
2208.00,4.06027,20.068632,-0.000155,20.019860,1.2821,0.424,4.06027,0.00000
2209.00,4.06047,20.068548,-0.000154,20.019750,1.2820,0.424,4.06047,0.00000
2210.00,4.06013,20.068598,-0.000149,20.019772,1.2819,0.424,4.06013,0.00000
2211.00,4.05934,20.068690,-0.000148,20.019841,1.2818,0.424,4.05934,0.00000
2212.00,4.05904,20.068689,-0.000146,20.019799,1.2817,0.424,4.05904,0.00000
2213.00,4.05895,20.068755,-0.000147,20.019811,1.2816,0.424,4.05895,0.00000
2214.00,4.05903,20.068837,-0.000151,20.019792,1.2814,0.424,4.05903,0.00000
2215.00,4.05888,20.068846,-0.000155,20.019740,1.2813,0.424,4.05888,0.00000
2216.00,4.05943,20.068751,-0.000156,20.019684,1.2813,0.424,4.05943,0.00000
2217.00,4.05947,20.068772,-0.000159,20.019661,1.2812,0.424,4.05947,0.00000
2218.00,4.05924,20.068903,-0.000159,20.019807,1.2812,0.425,4.05924,0.00000
2219.00,4.05905,20.068820,-0.000160,20.019778,1.2811,0.425,4.05905,0.00000
2220.00,4.05994,20.068989,-0.000156,20.019961,1.2811,0.425,4.05994,0.00000
2221.00,4.06070,20.069092,-0.000153,20.020031,1.2811,0.424,4.06070,0.00000
2222.00,4.06149,20.069209,-0.000148,20.020132,1.2811,0.424,4.06149,0.00000
2223.00,4.06248,20.069293,-0.000145,20.020155,1.2811,0.424,4.06248,0.00000
2224.00,4.06259,20.069515,-0.000142,20.020286,1.2811,0.424,4.06259,0.00000
2225.00,4.06178,20.069464,-0.000141,20.020195,1.2811,0.424,4.06178,0.00000
2226.00,4.06112,20.069431,-0.000142,20.020127,1.2811,0.424,4.06112,0.00000
2227.00,4.06033,20.069366,-0.000148,20.020098,1.2810,0.425,4.06033,0.00000
2228.00,4.05963,20.069275,-0.000152,20.020014,1.2810,0.425,4.05963,0.00000
2229.00,4.05984,20.069220,-0.000154,20.019959,1.2810,0.425,4.05984,0.00000
2230.00,4.06072,20.069208,-0.000158,20.019982,1.2810,0.425,4.06072,0.00000
2231.00,4.06111,20.069266,-0.000160,20.020041,1.2810,0.425,4.06111,0.00000
2232.00,4.06064,20.069312,-0.000157,20.020022,1.2810,0.425,4.06064,0.00000
2233.00,4.06059,20.069317,-0.000155,20.019975,1.2809,0.425,4.06059,0.00000
2234.00,4.06082,20.069407,-0.000159,20.020045,1.2809,0.425,4.06082,0.00000
2235.00,4.06090,20.069389,-0.000161,20.019988,1.2809,0.426,4.06090,0.00000
2236.00,4.06125,20.069285,-0.000165,20.019839,1.2809,0.426,4.06125,0.00000
2237.00,4.06243,20.069306,-0.000165,20.019874,1.2808,0.426,4.06243,0.00000
2238.00,4.06194,20.069252,-0.000167,20.019812,1.2808,0.426,4.06194,0.00000
2239.00,4.06077,20.069237,-0.000160,20.019797,1.2808,0.426,4.06077,0.00000
2240.00,4.05985,20.069287,-0.000157,20.019822,1.2807,0.426,4.05985,0.00000
2241.00,4.05910,20.069490,-0.000155,20.019977,1.2806,0.426,4.05910,0.00000
2242.00,4.05881,20.069565,-0.000154,20.020021,1.2806,0.426,4.05881,0.00000
2243.00,4.06040,20.069680,-0.000152,20.020122,1.2805,0.426,4.06040,0.00000
2244.00,4.06191,20.069663,-0.000153,20.020092,1.2804,0.426,4.06191,0.00000
2245.00,4.06295,20.069654,-0.000154,20.020031,1.2804,0.426,4.06295,0.00000
2246.00,4.06439,20.069639,-0.000150,20.020002,1.2803,0.426,4.06439,0.00000
2247.00,4.06536,20.069716,-0.000150,20.019999,1.2802,0.426,4.06536,0.00000
2248.00,4.06542,20.069817,-0.000148,20.020022,1.2801,0.426,4.06542,0.00000
2249.00,4.06534,20.069937,-0.000148,20.020060,1.2800,0.426,4.06534,0.00000
2250.00,4.06529,20.069939,-0.000147,20.020082,1.2799,0.426,4.06529,0.00000
2251.00,4.06390,20.069958,-0.000150,20.020103,1.2798,0.426,4.06390,0.00000
2252.00,4.06230,20.069848,-0.000148,20.020056,1.2797,0.426,4.06230,0.00000
2253.00,4.06065,20.069870,-0.000149,20.020115,1.2796,0.426,4.06065,0.00000
2254.00,4.06019,20.069741,-0.000152,20.019981,1.2794,0.427,4.06019,0.00000
2255.00,4.05954,20.069864,-0.000150,20.020033,1.2794,0.427,4.05954,0.00000
2256.00,4.05986,20.070027,-0.000151,20.020132,1.2793,0.427,4.05986,0.00000
2257.00,4.06029,20.069996,-0.000152,20.020057,1.2792,0.427,4.06029,0.00000
2258.00,4.05998,20.070037,-0.000150,20.020024,1.2791,0.427,4.05998,0.00000
2259.00,4.05982,20.070124,-0.000149,20.020129,1.2790,0.427,4.05982,0.00000
2260.00,4.06045,20.070048,-0.000152,20.020044,1.2789,0.427,4.06045,0.00000
2261.00,4.06064,20.070055,-0.000148,20.020072,1.2788,0.427,4.06064,0.00000
2262.00,4.06064,20.070124,-0.000150,20.020111,1.2787,0.427,4.06064,0.00000
2263.00,4.06159,20.070145,-0.000151,20.020128,1.2786,0.427,4.06159,0.00000
2264.00,4.06125,20.070146,-0.000149,20.020125,1.2785,0.427,4.06125,0.00000
2265.00,4.06007,20.070288,-0.000145,20.020227,1.2784,0.427,4.06007,0.00000
2266.00,4.05900,20.070160,-0.000143,20.020079,1.2783,0.427,4.05900,0.00000
2267.00,4.05850,20.070151,-0.000142,20.020059,1.2782,0.427,4.05850,0.00000
2268.00,4.05767,20.070075,-0.000144,20.020002,1.2780,0.427,4.05767,0.00000
2269.00,4.05769,20.070164,-0.000145,20.020058,1.2780,0.427,4.05769,0.00000
2270.00,4.05806,20.070147,-0.000148,20.020118,1.2779,0.427,4.05806,0.00000
2271.00,4.05873,20.070239,-0.000150,20.020196,1.2778,0.427,4.05873,0.00000
2272.00,4.05850,20.070319,-0.000144,20.020274,1.2778,0.427,4.05850,0.00000
2273.00,4.05895,20.070353,-0.000139,20.020259,1.2777,0.427,4.05895,0.00000
2274.00,4.05867,20.070300,-0.000138,20.020161,1.2776,0.427,4.05867,0.00000
2275.00,4.05813,20.070301,-0.000141,20.020078,1.2775,0.427,4.05813,0.00000
2276.00,4.05836,20.070355,-0.000139,20.020106,1.2774,0.427,4.05836,0.00000
2277.00,4.05934,20.070426,-0.000143,20.020108,1.2774,0.427,4.05934,0.00000
2278.00,4.05955,20.070432,-0.000145,20.020136,1.2774,0.427,4.05955,0.00000
2279.00,4.05989,20.070505,-0.000149,20.020287,1.2773,0.427,4.05989,0.00000
2280.00,4.05963,20.070492,-0.000145,20.020287,1.2772,0.427,4.05963,0.00000
2281.00,4.05951,20.070380,-0.000145,20.020170,1.2771,0.427,4.05951,0.00000
2282.00,4.05875,20.070436,-0.000146,20.020237,1.2770,0.427,4.05875,0.00000
2283.00,4.05818,20.070407,-0.000148,20.020188,1.2769,0.428,4.05818,0.00000
2284.00,4.05859,20.070401,-0.000142,20.020097,1.2768,0.428,4.05859,0.00000
2285.00,4.05932,20.070462,-0.000143,20.020130,1.2767,0.428,4.05932,0.00000
2286.00,4.05852,20.070423,-0.000146,20.020106,1.2766,0.428,4.05852,0.00000
2287.00,4.05779,20.070389,-0.000146,20.020055,1.2765,0.428,4.05779,0.00000
2288.00,4.05699,20.070434,-0.000145,20.020108,1.2764,0.428,4.05699,0.00000
2289.00,4.05592,20.070446,-0.000152,20.020125,1.2762,0.428,4.05592,0.00000
2290.00,4.05582,20.070421,-0.000153,20.020110,1.2761,0.428,4.05582,0.00000
2291.00,4.05720,20.070504,-0.000149,20.020126,1.2761,0.428,4.05720,0.00000
2292.00,4.05914,20.070450,-0.000148,20.020070,1.2760,0.428,4.05914,0.00000
2293.00,4.06140,20.070574,-0.000143,20.020121,1.2759,0.428,4.06140,0.00000
2294.00,4.06291,20.070499,-0.000141,20.020053,1.2758,0.428,4.06291,0.00000
2295.00,4.06350,20.070504,-0.000139,20.020033,1.2757,0.428,4.06350,0.00000
2296.00,4.06296,20.070622,-0.000143,20.020165,1.2755,0.428,4.06296,0.00000
2297.00,4.06226,20.070623,-0.000145,20.020172,1.2754,0.428,4.06226,0.00000
2298.00,4.06164,20.070585,-0.000144,20.020109,1.2753,0.428,4.06164,0.00000
2299.00,4.06108,20.070711,-0.000141,20.020165,1.2753,0.428,4.06108,0.00000
2300.00,4.06009,20.070850,-0.000141,20.020246,1.2752,0.428,4.06009,0.00000
2301.00,4.05952,20.070774,-0.000139,20.020141,1.2751,0.428,4.05952,0.00000
2302.00,4.05942,20.070885,-0.000139,20.020199,1.2750,0.428,4.05942,0.00000
2303.00,4.05924,20.070906,-0.000147,20.020223,1.2748,0.428,4.05924,0.00000
2304.00,4.05899,20.070861,-0.000149,20.020178,1.2747,0.428,4.05899,0.00000
2305.00,4.06039,20.070636,-0.000150,20.020013,1.2746,0.428,4.06039,0.00000
2306.00,4.06046,20.070767,-0.000150,20.020062,1.2746,0.429,4.06046,0.00000
2307.00,4.06005,20.070744,-0.000151,20.020022,1.2745,0.429,4.06005,0.00000
2308.00,4.06005,20.070696,-0.000148,20.019947,1.2745,0.429,4.06005,0.00000
2309.00,4.06095,20.070738,-0.000146,20.019960,1.2744,0.429,4.06095,0.00000
2310.00,4.06110,20.070886,-0.000142,20.020040,1.2744,0.428,4.06110,0.00000
2311.00,4.06140,20.070856,-0.000143,20.020063,1.2743,0.428,4.06140,0.00000
2312.00,4.06146,20.070905,-0.000142,20.020064,1.2743,0.428,4.06146,0.00000
2313.00,4.06080,20.071009,-0.000139,20.020120,1.2742,0.428,4.06080,0.00000
2314.00,4.05988,20.071072,-0.000142,20.020172,1.2741,0.428,4.05988,0.00000
2315.00,4.05928,20.071166,-0.000146,20.020251,1.2740,0.429,4.05928,0.00000
2316.00,4.05924,20.071197,-0.000149,20.020283,1.2740,0.429,4.05924,0.00000
2317.00,4.06016,20.071268,-0.000149,20.020342,1.2739,0.429,4.06016,0.00000
2318.00,4.06134,20.071232,-0.000150,20.020288,1.2738,0.429,4.06134,0.00000
2319.00,4.06200,20.071319,-0.000152,20.020344,1.2738,0.429,4.06200,0.00000
2320.00,4.06240,20.071296,-0.000152,20.020293,1.2737,0.429,4.06240,0.00000
2321.00,4.06319,20.071251,-0.000150,20.020169,1.2736,0.429,4.06319,0.00000
2322.00,4.06389,20.071384,-0.000152,20.020249,1.2735,0.429,4.06389,0.00000
2323.00,4.06395,20.071535,-0.000156,20.020404,1.2734,0.430,4.06395,0.00000
2324.00,4.06366,20.071592,-0.000153,20.020423,1.2733,0.430,4.06366,0.00000
2325.00,4.06308,20.071581,-0.000149,20.020447,1.2732,0.430,4.06308,0.00000
2326.00,4.06300,20.071682,-0.000149,20.020525,1.2731,0.430,4.06300,0.00000
2327.00,4.06135,20.071440,-0.000150,20.020326,1.2731,0.430,4.06135,0.00000
2328.00,4.06040,20.071339,-0.000147,20.020200,1.2730,0.430,4.06040,0.00000
2329.00,4.05988,20.071223,-0.000148,20.020091,1.2729,0.430,4.05988,0.00000
2330.00,4.05928,20.071279,-0.000152,20.020084,1.2728,0.430,4.05928,0.00000
2331.00,4.05879,20.071178,-0.000152,20.019978,1.2727,0.430,4.05879,0.00000
2332.00,4.05951,20.071365,-0.000151,20.020079,1.2726,0.430,4.05951,0.00000
2333.00,4.05977,20.071475,-0.000150,20.020172,1.2726,0.430,4.05977,0.00000
2334.00,4.06006,20.071488,-0.000150,20.020193,1.2725,0.430,4.06006,0.00000
2335.00,4.06114,20.071422,-0.000148,20.020094,1.2724,0.430,4.06114,0.00000
2336.00,4.06088,20.071470,-0.000148,20.020127,1.2724,0.430,4.06088,0.00000
2337.00,4.06043,20.071275,-0.000145,20.019943,1.2723,0.430,4.06043,0.00000
2338.00,4.06066,20.071266,-0.000145,20.019907,1.2723,0.430,4.06066,0.00000
2339.00,4.06166,20.071240,-0.000146,20.019817,1.2722,0.430,4.06166,0.00000
2340.00,4.06231,20.071257,-0.000151,20.019898,1.2721,0.430,4.06231,0.00000
2341.00,4.06285,20.071225,-0.000150,20.019853,1.2721,0.430,4.06285,0.00000
@14,2.5000,5.0, 2340.045 
2342.00,4.06396,20.071314,-0.000150,20.019957,1.2720,0.430,4.06396,0.00000
2343.00,4.06393,20.071260,-0.000152,20.019866,1.2719,0.431,4.06393,0.00000
2344.00,4.06182,20.071297,-0.000152,20.019874,1.2719,0.431,4.06182,0.00000
2345.00,4.05586,20.071425,-0.000147,20.019880,1.2718,0.431,4.05586,0.00000
2346.00,4.04748,20.071585,-0.000148,20.020006,1.2718,0.431,4.04748,0.00000
2347.00,4.03483,20.071489,-0.000153,20.019850,1.2717,0.431,4.03483,0.00000
2348.00,4.02197,20.071447,-0.000154,20.019856,1.2716,0.431,4.02197,0.00000
2349.00,4.01078,20.071552,-0.000154,20.019955,1.2716,0.431,4.01078,0.00000
2350.00,4.00598,20.071691,-0.000155,20.020030,1.2715,0.431,4.00598,0.00000
2351.00,4.00735,20.071644,-0.000154,20.019994,1.2714,0.431,4.00735,0.00000
2352.00,4.01456,20.071829,-0.000151,20.020166,1.2714,0.431,4.01456,0.00000
2353.00,4.02490,20.071937,-0.000147,20.020252,1.2713,0.431,4.02490,0.00000
2354.00,4.03568,20.071906,-0.000143,20.020211,1.2712,0.431,4.03568,0.00000
2355.00,4.04494,20.071866,-0.000143,20.020211,1.2712,0.431,4.04494,0.00000
2356.00,4.05155,20.071970,-0.000145,20.020274,1.2711,0.431,4.05155,0.00000
2357.00,4.05593,20.071928,-0.000141,20.020225,1.2710,0.431,4.05593,0.00000
2358.00,4.05897,20.071969,-0.000144,20.020202,1.2710,0.431,4.05897,0.00000
2359.00,4.06135,20.072072,-0.000148,20.020215,1.2709,0.431,4.06135,0.00000
2360.00,4.06213,20.072023,-0.000146,20.020129,1.2708,0.431,4.06213,0.00000
2361.00,4.06184,20.071985,-0.000147,20.020020,1.2707,0.431,4.06184,0.00000
2362.00,4.06229,20.072096,-0.000147,20.020114,1.2707,0.432,4.06229,0.00000
2363.00,4.06155,20.072187,-0.000144,20.020159,1.2706,0.432,4.06155,0.00000
2364.00,4.06106,20.072050,-0.000147,20.020101,1.2705,0.432,4.06106,0.00000
2365.00,4.06131,20.072072,-0.000145,20.020109,1.2704,0.432,4.06131,0.00000
2366.00,4.06220,20.072039,-0.000143,20.020057,1.2703,0.432,4.06220,0.00000
2367.00,4.06173,20.071921,-0.000146,20.019859,1.2702,0.432,4.06173,0.00000
2368.00,4.06256,20.071873,-0.000144,20.019772,1.2701,0.432,4.06256,0.00000
2369.00,4.06336,20.071977,-0.000142,20.019804,1.2700,0.432,4.06336,0.00000
2370.00,4.06322,20.072163,-0.000145,20.019949,1.2699,0.432,4.06322,0.00000
2371.00,4.06219,20.072248,-0.000144,20.020031,1.2699,0.432,4.06219,0.00000
2372.00,4.06202,20.072395,-0.000142,20.020201,1.2698,0.432,4.06202,0.00000
2373.00,4.06061,20.072419,-0.000144,20.020252,1.2698,0.432,4.06061,0.00000
2374.00,4.05938,20.072650,-0.000141,20.020462,1.2698,0.432,4.05938,0.00000
2375.00,4.05914,20.072545,-0.000142,20.020338,1.2697,0.432,4.05914,0.00000
2376.00,4.05922,20.072644,-0.000141,20.020393,1.2696,0.432,4.05922,0.00000
2377.00,4.05954,20.072688,-0.000138,20.020424,1.2695,0.432,4.05954,0.00000
2378.00,4.06026,20.072692,-0.000137,20.020391,1.2695,0.432,4.06026,0.00000
2379.00,4.06064,20.072410,-0.000136,20.020111,1.2694,0.432,4.06064,0.00000
2380.00,4.06064,20.072365,-0.000131,20.020059,1.2693,0.432,4.06064,0.00000
2381.00,4.06117,20.072208,-0.000135,20.019944,1.2692,0.432,4.06117,0.00000
2382.00,4.06123,20.072213,-0.000137,20.019886,1.2691,0.432,4.06123,0.00000
2383.00,4.06141,20.072180,-0.000138,20.019855,1.2690,0.432,4.06141,0.00000
2384.00,4.06066,20.072344,-0.000141,20.019988,1.2690,0.432,4.06066,0.00000
2385.00,4.06117,20.072402,-0.000144,20.019958,1.2689,0.432,4.06117,0.00000
2386.00,4.06100,20.072584,-0.000143,20.020025,1.2688,0.432,4.06100,0.00000
2387.00,4.06109,20.072637,-0.000147,20.020025,1.2687,0.432,4.06109,0.00000
2388.00,4.06093,20.072751,-0.000146,20.020111,1.2686,0.433,4.06093,0.00000
2389.00,4.06117,20.072744,-0.000146,20.020029,1.2685,0.433,4.06117,0.00000
2390.00,4.06038,20.072767,-0.000149,20.020085,1.2685,0.433,4.06038,0.00000
2391.00,4.06101,20.072804,-0.000147,20.020117,1.2684,0.433,4.06101,0.00000
2392.00,4.06051,20.072750,-0.000145,20.020093,1.2683,0.433,4.06051,0.00000
2393.00,4.06039,20.072774,-0.000146,20.020044,1.2683,0.433,4.06039,0.00000
2394.00,4.06153,20.072866,-0.000147,20.020150,1.2682,0.433,4.06153,0.00000
2395.00,4.06213,20.072871,-0.000148,20.020114,1.2681,0.433,4.06213,0.00000
2396.00,4.06267,20.072827,-0.000150,20.020102,1.2681,0.433,4.06267,0.00000
2397.00,4.06420,20.072789,-0.000154,20.020070,1.2680,0.433,4.06420,0.00000
2398.00,4.06551,20.072814,-0.000151,20.020141,1.2679,0.433,4.06551,0.00000
2399.00,4.06630,20.072746,-0.000153,20.020023,1.2679,0.433,4.06630,0.00000
2400.00,4.06697,20.072710,-0.000151,20.020017,1.2678,0.434,4.06697,0.00000
2401.00,4.06619,20.072700,-0.000154,20.019977,1.2678,0.434,4.06619,0.00000
2402.00,4.06520,20.072852,-0.000151,20.020099,1.2678,0.434,4.06520,0.00000
2403.00,4.06381,20.072796,-0.000153,20.020001,1.2677,0.434,4.06381,0.00000
2404.00,4.06162,20.072790,-0.000149,20.020027,1.2677,0.434,4.06162,0.00000
2405.00,4.05980,20.072831,-0.000144,20.020023,1.2676,0.434,4.05980,0.00000
2406.00,4.05848,20.072879,-0.000142,20.020072,1.2676,0.433,4.05848,0.00000
2407.00,4.05754,20.072868,-0.000141,20.019991,1.2675,0.433,4.05754,0.00000
2408.00,4.05685,20.072881,-0.000143,20.019993,1.2674,0.434,4.05685,0.00000
2409.00,4.05636,20.072904,-0.000146,20.019965,1.2673,0.434,4.05636,0.00000
2410.00,4.05633,20.072916,-0.000149,20.019943,1.2672,0.434,4.05633,0.00000
2411.00,4.05625,20.072978,-0.000145,20.019930,1.2671,0.434,4.05625,0.00000
2412.00,4.05493,20.073031,-0.000143,20.019970,1.2670,0.434,4.05493,0.00000
2413.00,4.05427,20.073142,-0.000141,20.020046,1.2669,0.434,4.05427,0.00000
2414.00,4.05451,20.073251,-0.000138,20.020136,1.2668,0.434,4.05451,0.00000
2415.00,4.05438,20.073302,-0.000140,20.020160,1.2667,0.434,4.05438,0.00000
2416.00,4.05504,20.073292,-0.000141,20.020134,1.2666,0.434,4.05504,0.00000
2417.00,4.05688,20.073199,-0.000141,20.020048,1.2665,0.434,4.05688,0.00000
2418.00,4.05903,20.073232,-0.000139,20.020075,1.2664,0.434,4.05903,0.00000
2419.00,4.06105,20.073254,-0.000144,20.020074,1.2662,0.434,4.06105,0.00000
2420.00,4.06414,20.073253,-0.000144,20.020053,1.2661,0.434,4.06414,0.00000
2421.00,4.06588,20.073215,-0.000145,20.020018,1.2659,0.434,4.06588,0.00000
2422.00,4.06666,20.073288,-0.000145,20.020042,1.2658,0.434,4.06666,0.00000
2423.00,4.06627,20.073193,-0.000146,20.019917,1.2657,0.434,4.06627,0.00000
2424.00,4.06530,20.073191,-0.000142,20.019885,1.2656,0.434,4.06530,0.00000
2425.00,4.06345,20.073204,-0.000141,20.019909,1.2655,0.434,4.06345,0.00000
2426.00,4.06213,20.073234,-0.000141,20.019920,1.2654,0.434,4.06213,0.00000
2427.00,4.06093,20.073249,-0.000143,20.019939,1.2653,0.434,4.06093,0.00000
2428.00,4.06060,20.073370,-0.000143,20.020040,1.2653,0.434,4.06060,0.00000
2429.00,4.06071,20.073344,-0.000143,20.019973,1.2652,0.434,4.06071,0.00000
2430.00,4.06058,20.073477,-0.000144,20.019986,1.2652,0.434,4.06058,0.00000
2431.00,4.06063,20.073548,-0.000144,20.020022,1.2651,0.434,4.06063,0.00000
2432.00,4.06197,20.073627,-0.000141,20.020082,1.2651,0.434,4.06197,0.00000
2433.00,4.06238,20.073643,-0.000138,20.020066,1.2650,0.434,4.06238,0.00000
2434.00,4.06197,20.073680,-0.000139,20.020087,1.2650,0.434,4.06197,0.00000
2435.00,4.06083,20.073665,-0.000140,20.020134,1.2649,0.434,4.06083,0.00000
2436.00,4.06140,20.073743,-0.000139,20.020195,1.2649,0.434,4.06140,0.00000
2437.00,4.06137,20.073826,-0.000141,20.020240,1.2649,0.434,4.06137,0.00000
2438.00,4.06126,20.073805,-0.000146,20.020197,1.2649,0.435,4.06126,0.00000
2439.00,4.06147,20.073876,-0.000148,20.020279,1.2648,0.435,4.06147,0.00000
2440.00,4.06256,20.073777,-0.000145,20.020174,1.2648,0.435,4.06256,0.00000
2441.00,4.06194,20.073694,-0.000145,20.020062,1.2647,0.435,4.06194,0.00000
2442.00,4.06216,20.073588,-0.000144,20.019943,1.2646,0.435,4.06216,0.00000
2443.00,4.06309,20.073541,-0.000143,20.019905,1.2646,0.435,4.06309,0.00000
2444.00,4.06388,20.073496,-0.000143,20.019874,1.2645,0.435,4.06388,0.00000
2445.00,4.06357,20.073553,-0.000144,20.019927,1.2644,0.435,4.06357,0.00000
2446.00,4.06427,20.073592,-0.000146,20.019999,1.2644,0.435,4.06427,0.00000
2447.00,4.06446,20.073621,-0.000150,20.020066,1.2643,0.435,4.06446,0.00000
2448.00,4.06423,20.073650,-0.000149,20.020033,1.2642,0.435,4.06423,0.00000
2449.00,4.06368,20.073695,-0.000151,20.020006,1.2641,0.436,4.06368,0.00000
2450.00,4.06485,20.073727,-0.000153,20.019983,1.2640,0.436,4.06485,0.00000
2451.00,4.06378,20.073686,-0.000152,20.019941,1.2640,0.436,4.06378,0.00000
2452.00,4.06256,20.073693,-0.000147,20.019892,1.2639,0.436,4.06256,0.00000
2453.00,4.06172,20.073769,-0.000147,20.019962,1.2639,0.436,4.06172,0.00000
2454.00,4.06192,20.073766,-0.000146,20.019970,1.2638,0.436,4.06192,0.00000
2455.00,4.06081,20.073809,-0.000146,20.020019,1.2638,0.436,4.06081,0.00000
2456.00,4.06087,20.073901,-0.000145,20.020075,1.2637,0.436,4.06087,0.00000
2457.00,4.06097,20.073974,-0.000146,20.020111,1.2637,0.436,4.06097,0.00000
2458.00,4.06021,20.073971,-0.000144,20.020118,1.2636,0.436,4.06021,0.00000
2459.00,4.05912,20.073930,-0.000144,20.020059,1.2636,0.436,4.05912,0.00000
2460.00,4.05881,20.073962,-0.000141,20.020037,1.2635,0.436,4.05881,0.00000
2461.00,4.05894,20.073943,-0.000140,20.019992,1.2634,0.436,4.05894,0.00000
2462.00,4.05947,20.073917,-0.000140,20.019964,1.2634,0.436,4.05947,0.00000
2463.00,4.06073,20.073997,-0.000142,20.020000,1.2633,0.436,4.06073,0.00000
2464.00,4.06211,20.074074,-0.000140,20.020053,1.2632,0.436,4.06211,0.00000
2465.00,4.06246,20.074109,-0.000141,20.020119,1.2631,0.436,4.06246,0.00000
2466.00,4.06364,20.074223,-0.000140,20.020162,1.2631,0.436,4.06364,0.00000
2467.00,4.06457,20.074269,-0.000143,20.020172,1.2630,0.436,4.06457,0.00000
2468.00,4.06517,20.074304,-0.000142,20.020171,1.2630,0.436,4.06517,0.00000
2469.00,4.06613,20.074369,-0.000141,20.020185,1.2629,0.436,4.06613,0.00000
2470.00,4.06680,20.074363,-0.000140,20.020114,1.2629,0.436,4.06680,0.00000
2471.00,4.06705,20.074315,-0.000142,20.020075,1.2628,0.436,4.06705,0.00000
2472.00,4.06654,20.074369,-0.000140,20.020082,1.2627,0.436,4.06654,0.00000
2473.00,4.06583,20.074298,-0.000140,20.020052,1.2627,0.436,4.06583,0.00000
2474.00,4.06433,20.074278,-0.000146,20.020052,1.2626,0.436,4.06433,0.00000
2475.00,4.06394,20.074241,-0.000148,20.020023,1.2626,0.436,4.06394,0.00000
2476.00,4.06243,20.074292,-0.000149,20.020046,1.2626,0.437,4.06243,0.00000
2477.00,4.06201,20.074278,-0.000147,20.020080,1.2625,0.437,4.06201,0.00000
2478.00,4.06179,20.074280,-0.000148,20.020084,1.2625,0.437,4.06179,0.00000
2479.00,4.06272,20.074279,-0.000147,20.020072,1.2624,0.437,4.06272,0.00000
2480.00,4.06279,20.074340,-0.000145,20.020103,1.2624,0.437,4.06279,0.00000
2481.00,4.06348,20.074253,-0.000144,20.020021,1.2623,0.437,4.06348,0.00000
2482.00,4.06350,20.074257,-0.000147,20.019966,1.2623,0.437,4.06350,0.00000
2483.00,4.06342,20.074396,-0.000145,20.020032,1.2623,0.437,4.06342,0.00000
2484.00,4.06290,20.074516,-0.000141,20.020094,1.2623,0.436,4.06290,0.00000
2485.00,4.06253,20.074553,-0.000142,20.020151,1.2622,0.437,4.06253,0.00000
2486.00,4.06280,20.074689,-0.000142,20.020253,1.2622,0.437,4.06280,0.00000
2487.00,4.06305,20.074746,-0.000144,20.020333,1.2622,0.437,4.06305,0.00000
2488.00,4.06377,20.074708,-0.000146,20.020281,1.2621,0.437,4.06377,0.00000
2489.00,4.06350,20.074646,-0.000151,20.020281,1.2621,0.437,4.06350,0.00000
2490.00,4.06359,20.074686,-0.000149,20.020277,1.2621,0.437,4.06359,0.00000
2491.00,4.06283,20.074632,-0.000148,20.020208,1.2620,0.437,4.06283,0.00000
2492.00,4.06259,20.074539,-0.000147,20.020097,1.2620,0.437,4.06259,0.00000
2493.00,4.06196,20.074577,-0.000144,20.020131,1.2620,0.437,4.06196,0.00000
2494.00,4.06322,20.074637,-0.000139,20.020133,1.2620,0.437,4.06322,0.00000
2495.00,4.06407,20.074646,-0.000139,20.020141,1.2620,0.437,4.06407,0.00000
2496.00,4.06537,20.074668,-0.000140,20.020173,1.2620,0.437,4.06537,0.00000
2497.00,4.06515,20.074763,-0.000140,20.020231,1.2620,0.437,4.06515,0.00000
2498.00,4.06560,20.074811,-0.000144,20.020286,1.2620,0.437,4.06560,0.00000
2499.00,4.06481,20.074803,-0.000148,20.020293,1.2619,0.437,4.06481,0.00000
2500.00,4.06487,20.074811,-0.000146,20.020313,1.2619,0.437,4.06487,0.00000
2501.00,4.06460,20.074860,-0.000146,20.020364,1.2619,0.437,4.06460,0.00000
2502.00,4.06489,20.074865,-0.000145,20.020410,1.2619,0.437,4.06489,0.00000
2503.00,4.06414,20.074792,-0.000146,20.020314,1.2619,0.437,4.06414,0.00000
2504.00,4.06301,20.074794,-0.000144,20.020264,1.2618,0.437,4.06301,0.00000
2505.00,4.06144,20.074803,-0.000150,20.020259,1.2618,0.438,4.06144,0.00000
2506.00,4.05981,20.074841,-0.000151,20.020265,1.2618,0.438,4.05981,0.00000
2507.00,4.05855,20.074931,-0.000150,20.020302,1.2617,0.438,4.05855,0.00000
2508.00,4.05823,20.075003,-0.000149,20.020312,1.2616,0.438,4.05823,0.00000
2509.00,4.05849,20.075014,-0.000149,20.020284,1.2616,0.438,4.05849,0.00000
2510.00,4.05872,20.075006,-0.000147,20.020204,1.2615,0.438,4.05872,0.00000
2511.00,4.05991,20.074998,-0.000143,20.020133,1.2615,0.437,4.05991,0.00000
2512.00,4.06073,20.074948,-0.000143,20.020035,1.2614,0.437,4.06073,0.00000
2513.00,4.06108,20.074925,-0.000145,20.020049,1.2614,0.438,4.06108,0.00000
2514.00,4.06169,20.075010,-0.000146,20.020109,1.2614,0.438,4.06169,0.00000
2515.00,4.06224,20.075078,-0.000147,20.020139,1.2613,0.438,4.06224,0.00000
2516.00,4.06196,20.075116,-0.000151,20.020156,1.2613,0.438,4.06196,0.00000
2517.00,4.06260,20.075156,-0.000150,20.020192,1.2612,0.438,4.06260,0.00000
2518.00,4.06271,20.075226,-0.000151,20.020225,1.2612,0.438,4.06271,0.00000
2519.00,4.06205,20.075186,-0.000151,20.020176,1.2612,0.438,4.06205,0.00000
2520.00,4.06231,20.075258,-0.000150,20.020205,1.2611,0.438,4.06231,0.00000
2521.00,4.06174,20.075245,-0.000150,20.020189,1.2611,0.438,4.06174,0.00000
@15,2.5000,5.0, 2520.041 
2522.00,4.06143,20.075213,-0.000150,20.020089,1.2610,0.438,4.06143,0.00000
2523.00,4.06224,20.075205,-0.000152,20.020027,1.2610,0.438,4.06224,0.00000
2524.00,4.06271,20.075224,-0.000154,20.020065,1.2609,0.438,4.06271,0.00000
2525.00,4.05917,20.075126,-0.000154,20.019994,1.2609,0.438,4.05917,0.00000
2526.00,4.05335,20.075132,-0.000152,20.019974,1.2608,0.438,4.05335,0.00000
2527.00,4.04316,20.075179,-0.000151,20.020030,1.2607,0.438,4.04316,0.00000
2528.00,4.02962,20.075129,-0.000148,20.019975,1.2607,0.438,4.02962,0.00000
2529.00,4.01704,20.075188,-0.000149,20.019973,1.2606,0.438,4.01704,0.00000
2530.00,4.01010,20.075264,-0.000153,20.020018,1.2606,0.439,4.01010,0.00000
2531.00,4.00877,20.075274,-0.000156,20.020061,1.2605,0.439,4.00877,0.00000
2532.00,4.01461,20.075312,-0.000161,20.020141,1.2604,0.439,4.01461,0.00000
2533.00,4.02561,20.075421,-0.000162,20.020216,1.2604,0.439,4.02561,0.00000
2534.00,4.03750,20.075490,-0.000160,20.020234,1.2603,0.439,4.03750,0.00000
2535.00,4.04724,20.075517,-0.000157,20.020219,1.2602,0.439,4.04724,0.00000
2536.00,4.05530,20.075645,-0.000158,20.020255,1.2601,0.439,4.05530,0.00000
2537.00,4.05984,20.075683,-0.000155,20.020223,1.2600,0.439,4.05984,0.00000
2538.00,4.06276,20.075671,-0.000156,20.020239,1.2599,0.440,4.06276,0.00000
2539.00,4.06348,20.075623,-0.000156,20.020208,1.2598,0.440,4.06348,0.00000
2540.00,4.06422,20.075659,-0.000156,20.020241,1.2597,0.440,4.06422,0.00000
2541.00,4.06479,20.075646,-0.000155,20.020254,1.2596,0.440,4.06479,0.00000
2542.00,4.06386,20.075626,-0.000154,20.020258,1.2595,0.440,4.06386,0.00000
2543.00,4.06243,20.075655,-0.000149,20.020200,1.2594,0.440,4.06243,0.00000
2544.00,4.06166,20.075668,-0.000145,20.020139,1.2593,0.439,4.06166,0.00000
2545.00,4.06150,20.075608,-0.000144,20.020073,1.2592,0.439,4.06150,0.00000
2546.00,4.06129,20.075606,-0.000142,20.020016,1.2590,0.439,4.06129,0.00000
2547.00,4.06173,20.075684,-0.000144,20.019989,1.2589,0.439,4.06173,0.00000
2548.00,4.06233,20.075679,-0.000146,20.019983,1.2588,0.440,4.06233,0.00000
2549.00,4.06211,20.075716,-0.000146,20.020071,1.2587,0.440,4.06211,0.00000
2550.00,4.06162,20.075774,-0.000146,20.020088,1.2586,0.440,4.06162,0.00000
2551.00,4.06100,20.075744,-0.000147,20.020032,1.2585,0.440,4.06100,0.00000
2552.00,4.06089,20.075742,-0.000147,20.020042,1.2583,0.440,4.06089,0.00000
2553.00,4.06094,20.075776,-0.000151,20.020020,1.2582,0.440,4.06094,0.00000
2554.00,4.06215,20.075779,-0.000153,20.019944,1.2581,0.440,4.06215,0.00000
2555.00,4.06263,20.075754,-0.000149,20.019947,1.2580,0.440,4.06263,0.00000
2556.00,4.06264,20.075773,-0.000151,20.019996,1.2579,0.440,4.06264,0.00000
2557.00,4.06305,20.075813,-0.000152,20.020051,1.2578,0.440,4.06305,0.00000
2558.00,4.06275,20.075871,-0.000148,20.020162,1.2577,0.440,4.06275,0.00000
2559.00,4.06221,20.075902,-0.000151,20.020207,1.2576,0.440,4.06221,0.00000
2560.00,4.06103,20.075956,-0.000153,20.020211,1.2575,0.440,4.06103,0.00000
2561.00,4.06095,20.076017,-0.000152,20.020211,1.2574,0.440,4.06095,0.00000
2562.00,4.06017,20.075985,-0.000151,20.020142,1.2573,0.440,4.06017,0.00000
2563.00,4.06038,20.076006,-0.000152,20.020102,1.2572,0.440,4.06038,0.00000
2564.00,4.06130,20.076031,-0.000154,20.020107,1.2572,0.441,4.06130,0.00000
2565.00,4.06277,20.076086,-0.000154,20.020184,1.2571,0.441,4.06277,0.00000
2566.00,4.06373,20.076069,-0.000151,20.020183,1.2570,0.441,4.06373,0.00000
2567.00,4.06425,20.076127,-0.000149,20.020245,1.2569,0.441,4.06425,0.00000
2568.00,4.06381,20.076126,-0.000146,20.020247,1.2568,0.440,4.06381,0.00000
2569.00,4.06326,20.076091,-0.000142,20.020175,1.2568,0.440,4.06326,0.00000
2570.00,4.06234,20.076134,-0.000144,20.020150,1.2567,0.440,4.06234,0.00000
2571.00,4.06110,20.076287,-0.000145,20.020234,1.2566,0.441,4.06110,0.00000
2572.00,4.06171,20.076343,-0.000146,20.020195,1.2566,0.441,4.06171,0.00000
2573.00,4.06219,20.076357,-0.000149,20.020163,1.2565,0.441,4.06219,0.00000
2574.00,4.06278,20.076401,-0.000153,20.020204,1.2565,0.441,4.06278,0.00000
2575.00,4.06261,20.076364,-0.000151,20.020164,1.2564,0.441,4.06261,0.00000
2576.00,4.06223,20.076264,-0.000151,20.020086,1.2563,0.441,4.06223,0.00000
2577.00,4.06163,20.076232,-0.000152,20.020105,1.2562,0.441,4.06163,0.00000
2578.00,4.06235,20.076283,-0.000151,20.020164,1.2562,0.441,4.06235,0.00000
2579.00,4.06170,20.076310,-0.000150,20.020203,1.2561,0.441,4.06170,0.00000
2580.00,4.06234,20.076301,-0.000150,20.020188,1.2560,0.441,4.06234,0.00000
2581.00,4.06254,20.076323,-0.000152,20.020173,1.2560,0.441,4.06254,0.00000
2582.00,4.06286,20.076312,-0.000153,20.020113,1.2559,0.441,4.06286,0.00000
2583.00,4.06294,20.076255,-0.000153,20.020027,1.2559,0.441,4.06294,0.00000
2584.00,4.06348,20.076243,-0.000151,20.019942,1.2558,0.441,4.06348,0.00000
2585.00,4.06378,20.076349,-0.000152,20.020015,1.2558,0.441,4.06378,0.00000
2586.00,4.06480,20.076435,-0.000151,20.020093,1.2557,0.441,4.06480,0.00000
2587.00,4.06476,20.076520,-0.000152,20.020168,1.2556,0.441,4.06476,0.00000
2588.00,4.06467,20.076629,-0.000151,20.020292,1.2556,0.441,4.06467,0.00000
2589.00,4.06584,20.076692,-0.000151,20.020382,1.2555,0.441,4.06584,0.00000
2590.00,4.06576,20.076649,-0.000151,20.020324,1.2555,0.441,4.06576,0.00000
2591.00,4.06533,20.076662,-0.000151,20.020301,1.2555,0.441,4.06533,0.00000
2592.00,4.06492,20.076654,-0.000151,20.020237,1.2554,0.441,4.06492,0.00000
2593.00,4.06396,20.076699,-0.000153,20.020195,1.2554,0.442,4.06396,0.00000
2594.00,4.06226,20.076746,-0.000152,20.020176,1.2553,0.442,4.06226,0.00000
2595.00,4.06256,20.076810,-0.000152,20.020221,1.2553,0.442,4.06256,0.00000
2596.00,4.06237,20.076747,-0.000150,20.020172,1.2552,0.442,4.06237,0.00000
2597.00,4.06283,20.076737,-0.000147,20.020149,1.2552,0.442,4.06283,0.00000
2598.00,4.06307,20.076692,-0.000143,20.020117,1.2551,0.442,4.06307,0.00000
2599.00,4.06307,20.076715,-0.000143,20.020140,1.2551,0.442,4.06307,0.00000
2600.00,4.06243,20.076754,-0.000142,20.020134,1.2550,0.441,4.06243,0.00000
2601.00,4.06271,20.076814,-0.000144,20.020128,1.2550,0.442,4.06271,0.00000
2602.00,4.06250,20.076907,-0.000144,20.020187,1.2549,0.442,4.06250,0.00000
2603.00,4.06228,20.076927,-0.000149,20.020169,1.2549,0.442,4.06228,0.00000
2604.00,4.06220,20.076904,-0.000152,20.020107,1.2548,0.442,4.06220,0.00000
2605.00,4.06161,20.076918,-0.000152,20.020085,1.2548,0.442,4.06161,0.00000
2606.00,4.06113,20.076972,-0.000154,20.020105,1.2548,0.442,4.06113,0.00000
2607.00,4.06053,20.076905,-0.000155,20.020049,1.2547,0.442,4.06053,0.00000
2608.00,4.06063,20.076899,-0.000152,20.020002,1.2547,0.442,4.06063,0.00000
2609.00,4.06160,20.076932,-0.000150,20.020022,1.2547,0.442,4.06160,0.00000
2610.00,4.06316,20.076882,-0.000150,20.019976,1.2547,0.442,4.06316,0.00000
2611.00,4.06375,20.076903,-0.000150,20.020004,1.2546,0.442,4.06375,0.00000
2612.00,4.06557,20.077030,-0.000149,20.020122,1.2546,0.442,4.06557,0.00000
2613.00,4.06557,20.077074,-0.000152,20.020168,1.2546,0.442,4.06557,0.00000
2614.00,4.06486,20.077109,-0.000153,20.020216,1.2545,0.442,4.06486,0.00000
2615.00,4.06412,20.077203,-0.000156,20.020264,1.2545,0.442,4.06412,0.00000
2616.00,4.06425,20.077181,-0.000160,20.020192,1.2544,0.443,4.06425,0.00000
2617.00,4.06329,20.077070,-0.000163,20.020040,1.2544,0.443,4.06329,0.00000
2618.00,4.06377,20.077139,-0.000161,20.020059,1.2543,0.443,4.06377,0.00000
2619.00,4.06436,20.077146,-0.000162,20.020006,1.2543,0.443,4.06436,0.00000
2620.00,4.06530,20.077109,-0.000162,20.019919,1.2542,0.443,4.06530,0.00000
2621.00,4.06550,20.077102,-0.000159,20.019898,1.2542,0.443,4.06550,0.00000
2622.00,4.06574,20.077201,-0.000155,20.019951,1.2541,0.443,4.06574,0.00000
2623.00,4.06610,20.077234,-0.000154,20.019953,1.2541,0.443,4.06610,0.00000
2624.00,4.06697,20.077258,-0.000152,20.019942,1.2540,0.443,4.06697,0.00000
2625.00,4.06670,20.077285,-0.000149,20.019960,1.2540,0.443,4.06670,0.00000
2626.00,4.06620,20.077339,-0.000148,20.019984,1.2539,0.443,4.06620,0.00000
2627.00,4.06613,20.077310,-0.000148,20.019963,1.2538,0.443,4.06613,0.00000
2628.00,4.06564,20.077301,-0.000155,20.019946,1.2537,0.443,4.06564,0.00000
2629.00,4.06497,20.077215,-0.000159,20.019867,1.2536,0.443,4.06497,0.00000
2630.00,4.06566,20.077227,-0.000163,20.019855,1.2536,0.444,4.06566,0.00000
2631.00,4.06648,20.077279,-0.000166,20.019889,1.2535,0.444,4.06648,0.00000
2632.00,4.06671,20.077375,-0.000170,20.019927,1.2535,0.444,4.06671,0.00000
2633.00,4.06670,20.077363,-0.000165,20.019875,1.2534,0.444,4.06670,0.00000
2634.00,4.06638,20.077453,-0.000161,20.019910,1.2533,0.444,4.06638,0.00000
2635.00,4.06570,20.077499,-0.000156,20.019920,1.2533,0.444,4.06570,0.00000
2636.00,4.06562,20.077459,-0.000153,20.019879,1.2532,0.444,4.06562,0.00000
2637.00,4.06514,20.077387,-0.000149,20.019799,1.2531,0.444,4.06514,0.00000
2638.00,4.06536,20.077409,-0.000149,20.019839,1.2531,0.444,4.06536,0.00000
2639.00,4.06557,20.077479,-0.000150,20.019922,1.2530,0.444,4.06557,0.00000
2640.00,4.06530,20.077501,-0.000153,20.019962,1.2529,0.444,4.06530,0.00000
2641.00,4.06455,20.077557,-0.000156,20.019947,1.2528,0.444,4.06455,0.00000
2642.00,4.06446,20.077610,-0.000159,20.020008,1.2528,0.444,4.06446,0.00000
2643.00,4.06337,20.077662,-0.000159,20.020016,1.2528,0.444,4.06337,0.00000
2644.00,4.06217,20.077688,-0.000159,20.020020,1.2527,0.445,4.06217,0.00000
2645.00,4.06196,20.077640,-0.000160,20.020004,1.2526,0.445,4.06196,0.00000
2646.00,4.06229,20.077672,-0.000156,20.020030,1.2526,0.445,4.06229,0.00000
2647.00,4.06245,20.077680,-0.000152,20.020007,1.2525,0.445,4.06245,0.00000
2648.00,4.06277,20.077656,-0.000152,20.019991,1.2525,0.445,4.06277,0.00000
2649.00,4.06304,20.077623,-0.000149,20.019915,1.2524,0.444,4.06304,0.00000
2650.00,4.06306,20.077793,-0.000148,20.019977,1.2524,0.444,4.06306,0.00000
2651.00,4.06256,20.077768,-0.000148,20.019981,1.2523,0.444,4.06256,0.00000
2652.00,4.06283,20.077798,-0.000145,20.020013,1.2523,0.444,4.06283,0.00000
2653.00,4.06394,20.077794,-0.000144,20.019969,1.2522,0.444,4.06394,0.00000
2654.00,4.06474,20.077844,-0.000144,20.020070,1.2521,0.444,4.06474,0.00000
2655.00,4.06476,20.077787,-0.000142,20.020007,1.2521,0.444,4.06476,0.00000
2656.00,4.06569,20.077869,-0.000142,20.020040,1.2520,0.444,4.06569,0.00000
2657.00,4.06587,20.077879,-0.000147,20.020044,1.2520,0.444,4.06587,0.00000
2658.00,4.06504,20.077908,-0.000152,20.020094,1.2519,0.445,4.06504,0.00000
2659.00,4.06390,20.077900,-0.000155,20.020030,1.2519,0.445,4.06390,0.00000
2660.00,4.06327,20.077910,-0.000160,20.020052,1.2518,0.445,4.06327,0.00000
2661.00,4.06293,20.077933,-0.000162,20.020047,1.2518,0.445,4.06293,0.00000
2662.00,4.06244,20.078001,-0.000160,20.020023,1.2517,0.445,4.06244,0.00000
2663.00,4.06204,20.078058,-0.000154,20.020028,1.2516,0.445,4.06204,0.00000
2664.00,4.06268,20.078104,-0.000151,20.020002,1.2515,0.445,4.06268,0.00000
2665.00,4.06296,20.078121,-0.000149,20.019988,1.2515,0.445,4.06296,0.00000
2666.00,4.06258,20.078113,-0.000148,20.019993,1.2514,0.445,4.06258,0.00000
2667.00,4.06218,20.078139,-0.000148,20.020004,1.2513,0.445,4.06218,0.00000
2668.00,4.06314,20.078161,-0.000148,20.020001,1.2512,0.445,4.06314,0.00000
2669.00,4.06410,20.078228,-0.000150,20.020076,1.2512,0.445,4.06410,0.00000
2670.00,4.06464,20.078295,-0.000150,20.020093,1.2511,0.446,4.06464,0.00000
2671.00,4.06594,20.078345,-0.000150,20.020098,1.2511,0.446,4.06594,0.00000
2672.00,4.06659,20.078380,-0.000151,20.020119,1.2510,0.446,4.06659,0.00000
2673.00,4.06686,20.078364,-0.000154,20.020073,1.2510,0.446,4.06686,0.00000
2674.00,4.06688,20.078348,-0.000155,20.020007,1.2509,0.446,4.06688,0.00000
2675.00,4.06796,20.078316,-0.000153,20.019942,1.2509,0.446,4.06796,0.00000
2676.00,4.06840,20.078348,-0.000151,20.019975,1.2508,0.446,4.06840,0.00000
2677.00,4.06914,20.078357,-0.000149,20.019977,1.2508,0.446,4.06914,0.00000
2678.00,4.06887,20.078444,-0.000152,20.020037,1.2507,0.446,4.06887,0.00000
2679.00,4.06847,20.078508,-0.000148,20.020051,1.2506,0.446,4.06847,0.00000
2680.00,4.06771,20.078544,-0.000152,20.020105,1.2505,0.446,4.06771,0.00000
2681.00,4.06691,20.078512,-0.000154,20.020023,1.2504,0.446,4.06691,0.00000
2682.00,4.06603,20.078530,-0.000155,20.020000,1.2503,0.447,4.06603,0.00000
2683.00,4.06573,20.078521,-0.000149,20.019958,1.2502,0.446,4.06573,0.00000
2684.00,4.06500,20.078506,-0.000147,20.019946,1.2501,0.446,4.06500,0.00000
2685.00,4.06422,20.078535,-0.000143,20.019973,1.2499,0.446,4.06422,0.00000
2686.00,4.06328,20.078581,-0.000143,20.020035,1.2498,0.446,4.06328,0.00000
2687.00,4.06249,20.078576,-0.000145,20.020044,1.2497,0.446,4.06249,0.00000
2688.00,4.06090,20.078584,-0.000148,20.020077,1.2496,0.446,4.06090,0.00000
2689.00,4.05976,20.078589,-0.000148,20.020109,1.2495,0.446,4.05976,0.00000
2690.00,4.05921,20.078598,-0.000149,20.020057,1.2494,0.447,4.05921,0.00000
2691.00,4.05873,20.078581,-0.000148,20.020018,1.2493,0.446,4.05873,0.00000
2692.00,4.05844,20.078661,-0.000148,20.020025,1.2492,0.447,4.05844,0.00000
2693.00,4.05927,20.078746,-0.000146,20.019995,1.2491,0.446,4.05927,0.00000
2694.00,4.06031,20.078741,-0.000147,20.019901,1.2490,0.447,4.06031,0.00000
2695.00,4.06070,20.078832,-0.000147,20.019959,1.2488,0.447,4.06070,0.00000
2696.00,4.06078,20.078823,-0.000146,20.019907,1.2487,0.447,4.06078,0.00000
2697.00,4.06140,20.078784,-0.000144,20.019872,1.2486,0.447,4.06140,0.00000
2698.00,4.06231,20.078742,-0.000146,20.019875,1.2485,0.447,4.06231,0.00000
2699.00,4.06273,20.078775,-0.000146,20.019951,1.2484,0.447,4.06273,0.00000
2700.00,4.06383,20.078734,-0.000146,20.019916,1.2482,0.447,4.06383,0.00000
2701.00,4.06554,20.078823,-0.000147,20.019951,1.2481,0.447,4.06554,0.00000
2702.00,4.06725,20.078894,-0.000148,20.019952,1.2480,0.447,4.06725,0.00000
@16,2.5000,5.0, 2700.02 
2703.00,4.06768,20.078905,-0.000149,20.019929,1.2478,0.447,4.06768,0.00000
2704.00,4.06713,20.078982,-0.000148,20.019932,1.2477,0.447,4.06713,0.00000
2705.00,4.06352,20.078988,-0.000146,20.019880,1.2476,0.447,4.06352,0.00000
2706.00,4.05545,20.078982,-0.000146,20.019832,1.2475,0.447,4.05545,0.00000
2707.00,4.04465,20.078978,-0.000145,20.019794,1.2474,0.447,4.04465,0.00000
2708.00,4.03192,20.079078,-0.000145,20.019837,1.2473,0.447,4.03192,0.00000
2709.00,4.02069,20.079041,-0.000145,20.019766,1.2472,0.447,4.02069,0.00000
2710.00,4.01429,20.079069,-0.000150,20.019714,1.2472,0.447,4.01429,0.00000
2711.00,4.01408,20.079140,-0.000152,20.019748,1.2471,0.447,4.01408,0.00000
2712.00,4.01879,20.079140,-0.000153,20.019750,1.2470,0.448,4.01879,0.00000
2713.00,4.02863,20.079070,-0.000153,20.019700,1.2470,0.448,4.02863,0.00000
2714.00,4.03932,20.079152,-0.000154,20.019756,1.2469,0.448,4.03932,0.00000
2715.00,4.04835,20.079234,-0.000156,20.019848,1.2468,0.448,4.04835,0.00000
2716.00,4.05565,20.079320,-0.000153,20.019878,1.2468,0.448,4.05565,0.00000
2717.00,4.06120,20.079398,-0.000153,20.019920,1.2467,0.448,4.06120,0.00000
2718.00,4.06463,20.079481,-0.000151,20.019989,1.2467,0.448,4.06463,0.00000
2719.00,4.06587,20.079510,-0.000149,20.020001,1.2466,0.448,4.06587,0.00000
2720.00,4.06655,20.079493,-0.000145,20.020011,1.2466,0.448,4.06655,0.00000
2721.00,4.06578,20.079361,-0.000145,20.019934,1.2465,0.448,4.06578,0.00000
2722.00,4.06512,20.079294,-0.000147,20.019842,1.2465,0.448,4.06512,0.00000
2723.00,4.06393,20.079313,-0.000147,20.019812,1.2464,0.448,4.06393,0.00000
2724.00,4.06388,20.079303,-0.000150,20.019809,1.2464,0.448,4.06388,0.00000
2725.00,4.06341,20.079276,-0.000147,20.019750,1.2463,0.448,4.06341,0.00000
2726.00,4.06480,20.079367,-0.000150,20.019809,1.2463,0.448,4.06480,0.00000
2727.00,4.06506,20.079391,-0.000150,20.019870,1.2462,0.448,4.06506,0.00000
2728.00,4.06482,20.079381,-0.000151,20.019872,1.2462,0.448,4.06482,0.00000
2729.00,4.06487,20.079349,-0.000153,20.019843,1.2461,0.448,4.06487,0.00000
2730.00,4.06454,20.079434,-0.000154,20.019950,1.2461,0.449,4.06454,0.00000
2731.00,4.06277,20.079432,-0.000153,20.019960,1.2460,0.449,4.06277,0.00000
2732.00,4.06211,20.079506,-0.000151,20.019991,1.2460,0.448,4.06211,0.00000
2733.00,4.06185,20.079471,-0.000150,20.019942,1.2459,0.448,4.06185,0.00000
2734.00,4.06133,20.079509,-0.000150,20.019947,1.2458,0.448,4.06133,0.00000
2735.00,4.06196,20.079504,-0.000150,20.019891,1.2458,0.449,4.06196,0.00000
2736.00,4.06222,20.079490,-0.000148,20.019893,1.2457,0.449,4.06222,0.00000
2737.00,4.06192,20.079493,-0.000148,20.019878,1.2457,0.449,4.06192,0.00000
2738.00,4.06177,20.079534,-0.000149,20.019888,1.2456,0.449,4.06177,0.00000
2739.00,4.06102,20.079539,-0.000146,20.019857,1.2455,0.449,4.06102,0.00000
2740.00,4.06047,20.079559,-0.000146,20.019845,1.2454,0.449,4.06047,0.00000
2741.00,4.06113,20.079579,-0.000149,20.019806,1.2454,0.449,4.06113,0.00000
2742.00,4.06206,20.079585,-0.000150,20.019791,1.2453,0.449,4.06206,0.00000
2743.00,4.06241,20.079641,-0.000145,20.019791,1.2453,0.449,4.06241,0.00000
2744.00,4.06282,20.079671,-0.000145,20.019786,1.2452,0.449,4.06282,0.00000
2745.00,4.06319,20.079702,-0.000148,20.019785,1.2452,0.449,4.06319,0.00000
2746.00,4.06362,20.079720,-0.000149,20.019770,1.2451,0.449,4.06362,0.00000
2747.00,4.06281,20.079756,-0.000147,20.019760,1.2451,0.449,4.06281,0.00000
2748.00,4.06278,20.079799,-0.000152,20.019780,1.2450,0.449,4.06278,0.00000
2749.00,4.06322,20.079907,-0.000152,20.019901,1.2449,0.449,4.06322,0.00000
2750.00,4.06299,20.079939,-0.000151,20.019903,1.2448,0.449,4.06299,0.00000
2751.00,4.06156,20.080007,-0.000146,20.019945,1.2447,0.449,4.06156,0.00000
2752.00,4.06082,20.079976,-0.000142,20.019913,1.2446,0.449,4.06082,0.00000
2753.00,4.06118,20.079940,-0.000142,20.019893,1.2446,0.449,4.06118,0.00000
2754.00,4.06026,20.079909,-0.000142,20.019824,1.2445,0.449,4.06026,0.00000
2755.00,4.06032,20.079909,-0.000140,20.019802,1.2444,0.449,4.06032,0.00000
2756.00,4.06115,20.079905,-0.000143,20.019785,1.2443,0.449,4.06115,0.00000
2757.00,4.06230,20.079934,-0.000146,20.019845,1.2442,0.449,4.06230,0.00000
2758.00,4.06212,20.079979,-0.000146,20.019882,1.2442,0.449,4.06212,0.00000
2759.00,4.06343,20.079955,-0.000148,20.019839,1.2441,0.449,4.06343,0.00000
2760.00,4.06404,20.079913,-0.000149,20.019850,1.2440,0.450,4.06404,0.00000
2761.00,4.06395,20.079965,-0.000150,20.019897,1.2439,0.450,4.06395,0.00000
2762.00,4.06374,20.080009,-0.000152,20.019953,1.2438,0.450,4.06374,0.00000
2763.00,4.06327,20.079991,-0.000150,20.019941,1.2437,0.450,4.06327,0.00000
2764.00,4.06250,20.080015,-0.000152,20.019984,1.2436,0.450,4.06250,0.00000
2765.00,4.06260,20.080076,-0.000150,20.019981,1.2435,0.450,4.06260,0.00000
2766.00,4.06287,20.080095,-0.000150,20.019962,1.2434,0.450,4.06287,0.00000
2767.00,4.06336,20.080167,-0.000150,20.019983,1.2433,0.450,4.06336,0.00000
2768.00,4.06378,20.080232,-0.000149,20.019997,1.2432,0.450,4.06378,0.00000
2769.00,4.06425,20.080230,-0.000149,20.019988,1.2431,0.450,4.06425,0.00000
2770.00,4.06393,20.080222,-0.000153,20.020001,1.2430,0.450,4.06393,0.00000
2771.00,4.06407,20.080214,-0.000150,20.019975,1.2429,0.450,4.06407,0.00000
2772.00,4.06375,20.080167,-0.000150,20.019885,1.2427,0.450,4.06375,0.00000
2773.00,4.06423,20.080167,-0.000153,20.019882,1.2426,0.450,4.06423,0.00000
2774.00,4.06494,20.080209,-0.000153,20.019883,1.2425,0.450,4.06494,0.00000
2775.00,4.06469,20.080252,-0.000150,20.019875,1.2423,0.450,4.06469,0.00000
2776.00,4.06497,20.080235,-0.000153,20.019854,1.2422,0.451,4.06497,0.00000
2777.00,4.06526,20.080301,-0.000149,20.019905,1.2421,0.450,4.06526,0.00000
2778.00,4.06540,20.080303,-0.000148,20.019867,1.2420,0.450,4.06540,0.00000
2779.00,4.06524,20.080325,-0.000146,20.019864,1.2419,0.450,4.06524,0.00000
2780.00,4.06618,20.080395,-0.000147,20.019883,1.2418,0.450,4.06618,0.00000
2781.00,4.06642,20.080462,-0.000147,20.019922,1.2417,0.450,4.06642,0.00000
2782.00,4.06622,20.080449,-0.000151,20.019897,1.2416,0.451,4.06622,0.00000
2783.00,4.06595,20.080518,-0.000153,20.019932,1.2414,0.451,4.06595,0.00000
2784.00,4.06524,20.080558,-0.000156,20.019914,1.2413,0.451,4.06524,0.00000
2785.00,4.06466,20.080502,-0.000159,20.019887,1.2412,0.451,4.06466,0.00000
2786.00,4.06462,20.080553,-0.000160,20.019915,1.2411,0.451,4.06462,0.00000
2787.00,4.06527,20.080552,-0.000159,20.019903,1.2410,0.451,4.06527,0.00000
2788.00,4.06596,20.080581,-0.000158,20.019974,1.2408,0.451,4.06596,0.00000
2789.00,4.06602,20.080630,-0.000160,20.020074,1.2407,0.452,4.06602,0.00000
2790.00,4.06610,20.080698,-0.000160,20.020127,1.2406,0.452,4.06610,0.00000
2791.00,4.06620,20.080709,-0.000160,20.020113,1.2405,0.452,4.06620,0.00000
2792.00,4.06646,20.080784,-0.000156,20.020163,1.2404,0.452,4.06646,0.00000
2793.00,4.06646,20.080755,-0.000156,20.020069,1.2402,0.452,4.06646,0.00000
2794.00,4.06690,20.080749,-0.000154,20.019995,1.2401,0.452,4.06690,0.00000
2795.00,4.06643,20.080753,-0.000153,20.019974,1.2400,0.452,4.06643,0.00000
2796.00,4.06618,20.080753,-0.000152,20.019971,1.2398,0.452,4.06618,0.00000
2797.00,4.06500,20.080714,-0.000158,20.019893,1.2397,0.452,4.06500,0.00000
2798.00,4.06480,20.080722,-0.000159,20.019879,1.2395,0.452,4.06480,0.00000
2799.00,4.06572,20.080717,-0.000159,20.019822,1.2394,0.452,4.06572,0.00000
2800.00,4.06656,20.080749,-0.000157,20.019826,1.2393,0.452,4.06656,0.00000
2801.00,4.06516,20.080714,-0.000156,20.019817,1.2392,0.452,4.06516,0.00000
2802.00,4.06516,20.080794,-0.000150,20.019881,1.2391,0.452,4.06516,0.00000
2803.00,4.06496,20.080897,-0.000143,20.019952,1.2390,0.452,4.06496,0.00000
2804.00,4.06371,20.080957,-0.000137,20.020038,1.2388,0.452,4.06371,0.00000
2805.00,4.06400,20.081033,-0.000137,20.020086,1.2387,0.452,4.06400,0.00000
2806.00,4.06551,20.081135,-0.000139,20.020145,1.2386,0.452,4.06551,0.00000
2807.00,4.06552,20.081107,-0.000142,20.020146,1.2385,0.452,4.06552,0.00000
2808.00,4.06448,20.081021,-0.000146,20.020114,1.2383,0.452,4.06448,0.00000
2809.00,4.06456,20.081057,-0.000147,20.020168,1.2382,0.452,4.06456,0.00000
2810.00,4.06346,20.080982,-0.000148,20.020128,1.2381,0.452,4.06346,0.00000
2811.00,4.06257,20.080953,-0.000146,20.020095,1.2379,0.452,4.06257,0.00000
2812.00,4.06378,20.080985,-0.000145,20.020064,1.2378,0.452,4.06378,0.00000
2813.00,4.06478,20.081069,-0.000143,20.020106,1.2376,0.452,4.06478,0.00000
2814.00,4.06535,20.081042,-0.000145,20.020033,1.2375,0.452,4.06535,0.00000
2815.00,4.06548,20.081059,-0.000145,20.020008,1.2374,0.452,4.06548,0.00000
2816.00,4.06559,20.081139,-0.000144,20.020010,1.2372,0.452,4.06559,0.00000
2817.00,4.06496,20.081202,-0.000145,20.020048,1.2371,0.452,4.06496,0.00000
2818.00,4.06499,20.081224,-0.000147,20.020020,1.2370,0.452,4.06499,0.00000
2819.00,4.06382,20.081220,-0.000148,20.020010,1.2369,0.453,4.06382,0.00000
2820.00,4.06360,20.081333,-0.000149,20.020116,1.2368,0.453,4.06360,0.00000
2821.00,4.06406,20.081327,-0.000147,20.020087,1.2367,0.453,4.06406,0.00000
2822.00,4.06400,20.081333,-0.000147,20.020057,1.2366,0.453,4.06400,0.00000
2823.00,4.06273,20.081286,-0.000147,20.019944,1.2365,0.453,4.06273,0.00000
2824.00,4.06348,20.081328,-0.000148,20.019915,1.2364,0.453,4.06348,0.00000
2825.00,4.06348,20.081314,-0.000147,20.019813,1.2363,0.453,4.06348,0.00000
2826.00,4.06291,20.081331,-0.000152,20.019813,1.2362,0.453,4.06291,0.00000
2827.00,4.06322,20.081266,-0.000153,20.019756,1.2361,0.453,4.06322,0.00000
2828.00,4.06390,20.081416,-0.000152,20.019942,1.2360,0.453,4.06390,0.00000
2829.00,4.06388,20.081482,-0.000149,20.020012,1.2359,0.453,4.06388,0.00000
2830.00,4.06392,20.081483,-0.000151,20.019992,1.2358,0.453,4.06392,0.00000
2831.00,4.06482,20.081566,-0.000147,20.020075,1.2357,0.453,4.06482,0.00000
2832.00,4.06528,20.081634,-0.000145,20.020125,1.2356,0.453,4.06528,0.00000
2833.00,4.06590,20.081605,-0.000146,20.020024,1.2355,0.453,4.06590,0.00000
2834.00,4.06643,20.081587,-0.000145,20.019939,1.2355,0.453,4.06643,0.00000
2835.00,4.06680,20.081639,-0.000144,20.019985,1.2354,0.453,4.06680,0.00000
2836.00,4.06678,20.081622,-0.000148,20.019937,1.2353,0.453,4.06678,0.00000
2837.00,4.06544,20.081657,-0.000150,20.019902,1.2352,0.453,4.06544,0.00000
2838.00,4.06526,20.081712,-0.000148,20.020004,1.2352,0.453,4.06526,0.00000
2839.00,4.06486,20.081777,-0.000148,20.020094,1.2351,0.453,4.06486,0.00000
2840.00,4.06545,20.081812,-0.000150,20.020127,1.2350,0.454,4.06545,0.00000
2841.00,4.06578,20.081783,-0.000151,20.020050,1.2349,0.454,4.06578,0.00000
2842.00,4.06580,20.081834,-0.000150,20.020120,1.2348,0.454,4.06580,0.00000
2843.00,4.06544,20.081803,-0.000151,20.020067,1.2347,0.454,4.06544,0.00000
2844.00,4.06571,20.081877,-0.000153,20.020059,1.2347,0.454,4.06571,0.00000
2845.00,4.06559,20.081896,-0.000151,20.020032,1.2346,0.454,4.06559,0.00000
2846.00,4.06529,20.082015,-0.000153,20.020137,1.2346,0.454,4.06529,0.00000
2847.00,4.06556,20.082095,-0.000158,20.020159,1.2345,0.454,4.06556,0.00000
2848.00,4.06498,20.082128,-0.000159,20.020118,1.2345,0.454,4.06498,0.00000
2849.00,4.06398,20.082142,-0.000158,20.020166,1.2344,0.454,4.06398,0.00000
2850.00,4.06387,20.082146,-0.000158,20.020146,1.2343,0.454,4.06387,0.00000
2851.00,4.06367,20.082098,-0.000154,20.020076,1.2343,0.454,4.06367,0.00000
2852.00,4.06488,20.082040,-0.000152,20.020007,1.2342,0.454,4.06488,0.00000
2853.00,4.06652,20.082032,-0.000151,20.020007,1.2341,0.454,4.06652,0.00000
2854.00,4.06726,20.082052,-0.000151,20.019986,1.2340,0.454,4.06726,0.00000
2855.00,4.06781,20.082113,-0.000149,20.020021,1.2339,0.454,4.06781,0.00000
2856.00,4.06858,20.082153,-0.000151,20.020024,1.2338,0.455,4.06858,0.00000
2857.00,4.06823,20.082197,-0.000149,20.020066,1.2337,0.454,4.06823,0.00000
2858.00,4.06688,20.082295,-0.000150,20.020121,1.2337,0.455,4.06688,0.00000
2859.00,4.06667,20.082237,-0.000151,20.020078,1.2336,0.455,4.06667,0.00000
2860.00,4.06556,20.082203,-0.000152,20.020040,1.2335,0.455,4.06556,0.00000
2861.00,4.06478,20.082186,-0.000148,20.020088,1.2335,0.455,4.06478,0.00000
2862.00,4.06443,20.082213,-0.000144,20.020093,1.2334,0.455,4.06443,0.00000
2863.00,4.06554,20.082138,-0.000141,20.020051,1.2333,0.454,4.06554,0.00000
2864.00,4.06570,20.082181,-0.000140,20.020090,1.2332,0.454,4.06570,0.00000
2865.00,4.06549,20.082273,-0.000142,20.020191,1.2331,0.455,4.06549,0.00000
2866.00,4.06473,20.082258,-0.000141,20.020120,1.2330,0.455,4.06473,0.00000
2867.00,4.06373,20.082265,-0.000142,20.020088,1.2329,0.455,4.06373,0.00000
2868.00,4.06266,20.082291,-0.000145,20.020094,1.2329,0.455,4.06266,0.00000
2869.00,4.06296,20.082346,-0.000148,20.020123,1.2328,0.455,4.06296,0.00000
2870.00,4.06341,20.082358,-0.000148,20.020100,1.2327,0.455,4.06341,0.00000
2871.00,4.06387,20.082420,-0.000149,20.020173,1.2327,0.455,4.06387,0.00000
2872.00,4.06457,20.082458,-0.000152,20.020231,1.2326,0.455,4.06457,0.00000
2873.00,4.06561,20.082481,-0.000153,20.020220,1.2325,0.455,4.06561,0.00000
2874.00,4.06529,20.082445,-0.000150,20.020195,1.2325,0.455,4.06529,0.00000
2875.00,4.06513,20.082425,-0.000150,20.020170,1.2324,0.455,4.06513,0.00000
2876.00,4.06535,20.082519,-0.000150,20.020203,1.2324,0.455,4.06535,0.00000
2877.00,4.06615,20.082567,-0.000150,20.020210,1.2323,0.455,4.06615,0.00000
2878.00,4.06676,20.082627,-0.000149,20.020283,1.2323,0.455,4.06676,0.00000
2879.00,4.06668,20.082643,-0.000149,20.020252,1.2323,0.456,4.06668,0.00000
2880.00,4.06648,20.082666,-0.000148,20.020263,1.2322,0.455,4.06648,0.00000
2881.00,4.06638,20.082599,-0.000147,20.020214,1.2322,0.456,4.06638,0.00000
2882.00,4.06561,20.082598,-0.000146,20.020197,1.2322,0.456,4.06561,0.00000
