# Supplementary material for: A nucleotide-sensing oligomerization mechanism that controls NrdR-dependent transcription of ribonucleotide reductases
Source: Nat Commun. 2022 May 16;13:2700. doi: 10.1038/s41467-022-30328-1 (PMC9110341; doi:10.1038/s41467-022-30328-1)
Supplement: Supplementary file 10 — Source Data [file 41467_2022_30328_MOESM10_ESM.zip › Source data NrdR/Suppl Fig 12 source data/ITC at 20 degrees (Suppl Fig 12a,c)/dGTP dCTP dTTP to NrdR/R33dCTP200toNrdR30Ndeg20.itc]

$ITC
$ 16 
$NOT
$ 20 
$ 60 
$ 1000 
$ 5 
$ 2 
$ADCGainCode:  0 
$False,True,True
$ 0.6 , 1.2 , 120 , 5 
$ 2.5001 , 5 , 180 , 5 
$ 2.5001 , 5 , 180 , 5 
$ 2.5001 , 5 , 180 , 5 
$ 2.5001 , 5 , 180 , 5 
$ 2.5001 , 5 , 180 , 5 
$ 2.5001 , 5 , 180 , 5 
$ 2.5001 , 5 , 180 , 5 
$ 2.5001 , 5 , 180 , 5 
$ 2.5001 , 5 , 180 , 5 
$ 2.5001 , 5 , 180 , 5 
$ 2.5001 , 5 , 180 , 5 
$ 2.5001 , 5 , 180 , 5 
$ 2.5001 , 5 , 180 , 5 
$ 2.5001 , 5 , 151.3 , 5 
$ 2.5 , 5 , 120 , 5 
# 0 
# 0.2 
# 0.03 
# 0.2068 
# 20 
# 3.8602 
# 9.74 
?
% ITC200_05.14.976
% 0.2068 
% 3.8602 
%-0.590864 , 29.66499 
% 0.034375 , 29.28716 
% 0.8333333 
% 168160 , 168170 
% 0.25 , 81 
%-0.002934 ,-0.034078 
%-20 , 8 
% 0 , 0 
% 0 
% 128000       127243 
% 43.1 
% 500 , 750 , 1000 , 750 
% 0.04257 ,-0.00249 , 0.000047734 ,-0.000000435026 , 0.00000000201917 
% ITC200 Ver: 1.26.3
@0
5.00,4.39028,20.062783,-0.000171,20.064512,0.6054,0.216,4.39028,0.00000
6.00,4.39090,20.062825,-0.000173,20.064501,0.6061,0.216,4.39090,0.00000
7.00,4.39134,20.062864,-0.000173,20.064511,0.6068,0.216,4.39134,0.00000
8.00,4.39316,20.062853,-0.000176,20.064405,0.6075,0.217,4.39316,0.00000
9.00,4.39470,20.062795,-0.000180,20.064327,0.6082,0.217,4.39470,0.00000
10.00,4.39597,20.062798,-0.000178,20.064313,0.6089,0.217,4.39597,0.00000
11.00,4.39614,20.062806,-0.000176,20.064350,0.6096,0.217,4.39614,0.00000
12.00,4.39587,20.062686,-0.000175,20.064285,0.6103,0.217,4.39587,0.00000
13.00,4.39473,20.062756,-0.000173,20.064391,0.6111,0.217,4.39473,0.00000
14.00,4.39300,20.062902,-0.000171,20.064529,0.6118,0.217,4.39300,0.00000
15.00,4.39070,20.062918,-0.000176,20.064502,0.6125,0.217,4.39070,0.00000
16.00,4.38904,20.063029,-0.000178,20.064553,0.6133,0.218,4.38904,0.00000
17.00,4.38796,20.063166,-0.000180,20.064653,0.6140,0.218,4.38796,0.00000
18.00,4.38737,20.063124,-0.000180,20.064559,0.6147,0.218,4.38737,0.00000
19.00,4.38725,20.063007,-0.000180,20.064435,0.6154,0.218,4.38725,0.00000
20.00,4.38703,20.062992,-0.000180,20.064406,0.6162,0.218,4.38703,0.00000
21.00,4.38713,20.062959,-0.000179,20.064395,0.6169,0.218,4.38713,0.00000
22.00,4.38764,20.062920,-0.000178,20.064359,0.6176,0.219,4.38764,0.00000
23.00,4.38803,20.062935,-0.000180,20.064364,0.6184,0.219,4.38803,0.00000
24.00,4.38941,20.063024,-0.000183,20.064430,0.6191,0.219,4.38941,0.00000
25.00,4.39064,20.063077,-0.000181,20.064411,0.6198,0.219,4.39064,0.00000
26.00,4.39081,20.063062,-0.000180,20.064344,0.6206,0.219,4.39081,0.00000
27.00,4.39046,20.063133,-0.000182,20.064373,0.6213,0.219,4.39046,0.00000
28.00,4.39081,20.063175,-0.000185,20.064426,0.6220,0.220,4.39081,0.00000
29.00,4.38994,20.063139,-0.000186,20.064362,0.6228,0.220,4.38994,0.00000
30.00,4.39075,20.063095,-0.000187,20.064360,0.6236,0.220,4.39075,0.00000
31.00,4.39070,20.063094,-0.000192,20.064344,0.6244,0.220,4.39070,0.00000
32.00,4.39060,20.063110,-0.000190,20.064336,0.6251,0.221,4.39060,0.00000
33.00,4.39010,20.063181,-0.000184,20.064313,0.6259,0.220,4.39010,0.00000
34.00,4.39066,20.063275,-0.000182,20.064364,0.6267,0.220,4.39066,0.00000
35.00,4.38947,20.063370,-0.000183,20.064400,0.6275,0.220,4.38947,0.00000
36.00,4.38999,20.063419,-0.000178,20.064458,0.6282,0.220,4.38999,0.00000
37.00,4.39054,20.063404,-0.000180,20.064414,0.6290,0.221,4.39054,0.00000
38.00,4.38989,20.063394,-0.000183,20.064403,0.6298,0.221,4.38989,0.00000
39.00,4.38871,20.063394,-0.000185,20.064369,0.6306,0.221,4.38871,0.00000
40.00,4.38813,20.063388,-0.000185,20.064357,0.6313,0.221,4.38813,0.00000
41.00,4.38763,20.063428,-0.000186,20.064322,0.6321,0.221,4.38763,0.00000
42.00,4.38753,20.063449,-0.000185,20.064328,0.6329,0.222,4.38753,0.00000
43.00,4.38832,20.063508,-0.000184,20.064376,0.6337,0.222,4.38832,0.00000
44.00,4.38897,20.063544,-0.000181,20.064370,0.6344,0.222,4.38897,0.00000
45.00,4.38963,20.063601,-0.000180,20.064399,0.6352,0.222,4.38963,0.00000
46.00,4.38969,20.063648,-0.000181,20.064462,0.6360,0.222,4.38969,0.00000
47.00,4.38919,20.063680,-0.000184,20.064460,0.6368,0.222,4.38919,0.00000
48.00,4.38854,20.063657,-0.000185,20.064431,0.6375,0.222,4.38854,0.00000
49.00,4.38862,20.063622,-0.000187,20.064405,0.6383,0.223,4.38862,0.00000
50.00,4.38719,20.063636,-0.000187,20.064345,0.6390,0.223,4.38719,0.00000
51.00,4.38674,20.063582,-0.000185,20.064247,0.6397,0.223,4.38674,0.00000
52.00,4.38698,20.063611,-0.000184,20.064289,0.6404,0.223,4.38698,0.00000
53.00,4.38835,20.063562,-0.000181,20.064215,0.6412,0.223,4.38835,0.00000
54.00,4.38837,20.063599,-0.000182,20.064277,0.6419,0.223,4.38837,0.00000
55.00,4.38955,20.063557,-0.000181,20.064279,0.6426,0.223,4.38955,0.00000
56.00,4.38984,20.063633,-0.000181,20.064358,0.6433,0.223,4.38984,0.00000
57.00,4.39003,20.063643,-0.000179,20.064313,0.6440,0.223,4.39003,0.00000
58.00,4.38893,20.063698,-0.000182,20.064343,0.6447,0.224,4.38893,0.00000
59.00,4.38852,20.063804,-0.000178,20.064369,0.6454,0.224,4.38852,0.00000
60.00,4.38840,20.063906,-0.000177,20.064451,0.6461,0.224,4.38840,0.00000
@1,0.6000,1.2, 60.0889999999999 
61.00,4.38845,20.063939,-0.000180,20.064406,0.6468,0.224,4.38845,0.00000
62.00,4.38857,20.063985,-0.000180,20.064449,0.6475,0.224,4.38857,0.00000
63.00,4.38841,20.064061,-0.000179,20.064500,0.6482,0.224,4.38841,0.00000
64.00,4.38724,20.064066,-0.000184,20.064515,0.6489,0.225,4.38724,0.00000
65.00,4.38625,20.064123,-0.000184,20.064522,0.6496,0.225,4.38625,0.00000
66.00,4.38528,20.064194,-0.000183,20.064616,0.6503,0.225,4.38528,0.00000
67.00,4.38422,20.064282,-0.000184,20.064673,0.6510,0.225,4.38422,0.00000
68.00,4.38480,20.064320,-0.000183,20.064660,0.6516,0.225,4.38480,0.00000
69.00,4.38637,20.064357,-0.000183,20.064636,0.6523,0.225,4.38637,0.00000
70.00,4.38820,20.064283,-0.000183,20.064576,0.6529,0.225,4.38820,0.00000
71.00,4.38977,20.064233,-0.000181,20.064448,0.6535,0.225,4.38977,0.00000
72.00,4.39085,20.064205,-0.000179,20.064409,0.6542,0.225,4.39085,0.00000
73.00,4.39167,20.064120,-0.000182,20.064370,0.6548,0.226,4.39167,0.00000
74.00,4.39237,20.064005,-0.000184,20.064282,0.6554,0.226,4.39237,0.00000
75.00,4.39199,20.064076,-0.000186,20.064278,0.6561,0.226,4.39199,0.00000
76.00,4.39175,20.064148,-0.000187,20.064384,0.6567,0.226,4.39175,0.00000
77.00,4.39163,20.064201,-0.000188,20.064372,0.6573,0.226,4.39163,0.00000
78.00,4.39041,20.064329,-0.000184,20.064426,0.6579,0.226,4.39041,0.00000
79.00,4.38932,20.064489,-0.000180,20.064491,0.6586,0.226,4.38932,0.00000
80.00,4.38903,20.064529,-0.000175,20.064493,0.6592,0.226,4.38903,0.00000
81.00,4.38924,20.064546,-0.000176,20.064456,0.6598,0.226,4.38924,0.00000
82.00,4.38901,20.064544,-0.000177,20.064402,0.6604,0.227,4.38901,0.00000
83.00,4.38985,20.064595,-0.000176,20.064378,0.6610,0.227,4.38985,0.00000
84.00,4.39076,20.064544,-0.000176,20.064349,0.6616,0.227,4.39076,0.00000
85.00,4.39051,20.064577,-0.000178,20.064370,0.6622,0.227,4.39051,0.00000
86.00,4.38998,20.064596,-0.000178,20.064333,0.6628,0.227,4.38998,0.00000
87.00,4.38974,20.064654,-0.000178,20.064360,0.6634,0.227,4.38974,0.00000
88.00,4.38898,20.064666,-0.000177,20.064345,0.6640,0.227,4.38898,0.00000
89.00,4.38728,20.064734,-0.000179,20.064311,0.6646,0.227,4.38728,0.00000
90.00,4.38749,20.064723,-0.000183,20.064272,0.6652,0.228,4.38749,0.00000
91.00,4.38605,20.064716,-0.000183,20.064251,0.6658,0.228,4.38605,0.00000
92.00,4.38539,20.064700,-0.000183,20.064249,0.6664,0.228,4.38539,0.00000
93.00,4.38504,20.064627,-0.000190,20.064219,0.6670,0.228,4.38504,0.00000
94.00,4.38560,20.064610,-0.000189,20.064241,0.6676,0.229,4.38560,0.00000
95.00,4.38466,20.064653,-0.000187,20.064288,0.6682,0.229,4.38466,0.00000
96.00,4.38595,20.064635,-0.000189,20.064260,0.6689,0.229,4.38595,0.00000
97.00,4.38587,20.064633,-0.000188,20.064278,0.6695,0.229,4.38587,0.00000
98.00,4.38599,20.064684,-0.000185,20.064294,0.6701,0.229,4.38599,0.00000
99.00,4.38558,20.064714,-0.000186,20.064318,0.6707,0.229,4.38558,0.00000
100.00,4.38567,20.064722,-0.000184,20.064281,0.6713,0.229,4.38567,0.00000
101.00,4.38542,20.064730,-0.000181,20.064251,0.6719,0.229,4.38542,0.00000
102.00,4.38580,20.064818,-0.000183,20.064280,0.6725,0.229,4.38580,0.00000
103.00,4.38587,20.064849,-0.000185,20.064243,0.6730,0.229,4.38587,0.00000
104.00,4.38698,20.064865,-0.000186,20.064211,0.6736,0.230,4.38698,0.00000
105.00,4.38818,20.064903,-0.000187,20.064229,0.6742,0.230,4.38818,0.00000
106.00,4.38849,20.065032,-0.000192,20.064338,0.6747,0.230,4.38849,0.00000
107.00,4.38933,20.065011,-0.000193,20.064239,0.6753,0.230,4.38933,0.00000
108.00,4.38898,20.065112,-0.000192,20.064295,0.6759,0.231,4.38898,0.00000
109.00,4.38809,20.065186,-0.000193,20.064268,0.6764,0.231,4.38809,0.00000
110.00,4.38730,20.065187,-0.000193,20.064211,0.6769,0.231,4.38730,0.00000
111.00,4.38632,20.065262,-0.000188,20.064213,0.6775,0.231,4.38632,0.00000
112.00,4.38481,20.065311,-0.000186,20.064265,0.6781,0.231,4.38481,0.00000
113.00,4.38422,20.065291,-0.000180,20.064260,0.6787,0.231,4.38422,0.00000
114.00,4.38372,20.065294,-0.000175,20.064330,0.6793,0.231,4.38372,0.00000
115.00,4.38346,20.065295,-0.000172,20.064354,0.6799,0.231,4.38346,0.00000
116.00,4.38293,20.065237,-0.000172,20.064349,0.6805,0.231,4.38293,0.00000
117.00,4.38329,20.065244,-0.000169,20.064390,0.6811,0.231,4.38329,0.00000
118.00,4.38353,20.065217,-0.000172,20.064370,0.6817,0.231,4.38353,0.00000
119.00,4.38292,20.065263,-0.000173,20.064386,0.6823,0.231,4.38292,0.00000
120.00,4.38126,20.065310,-0.000174,20.064461,0.6828,0.231,4.38126,0.00000
121.00,4.38123,20.065348,-0.000173,20.064465,0.6834,0.232,4.38123,0.00000
122.00,4.38138,20.065363,-0.000175,20.064424,0.6840,0.232,4.38138,0.00000
123.00,4.38171,20.065433,-0.000173,20.064462,0.6846,0.232,4.38171,0.00000
124.00,4.38205,20.065386,-0.000174,20.064370,0.6852,0.232,4.38205,0.00000
125.00,4.38301,20.065370,-0.000175,20.064306,0.6858,0.232,4.38301,0.00000
126.00,4.38319,20.065386,-0.000176,20.064330,0.6864,0.232,4.38319,0.00000
127.00,4.38308,20.065425,-0.000174,20.064326,0.6871,0.233,4.38308,0.00000
128.00,4.38285,20.065434,-0.000175,20.064306,0.6877,0.233,4.38285,0.00000
129.00,4.38295,20.065453,-0.000174,20.064331,0.6883,0.233,4.38295,0.00000
130.00,4.38358,20.065590,-0.000172,20.064423,0.6889,0.233,4.38358,0.00000
131.00,4.38411,20.065544,-0.000173,20.064353,0.6895,0.233,4.38411,0.00000
132.00,4.38434,20.065498,-0.000176,20.064360,0.6901,0.233,4.38434,0.00000
133.00,4.38396,20.065483,-0.000177,20.064326,0.6908,0.233,4.38396,0.00000
134.00,4.38399,20.065508,-0.000179,20.064335,0.6914,0.234,4.38399,0.00000
135.00,4.38354,20.065487,-0.000179,20.064285,0.6919,0.234,4.38354,0.00000
136.00,4.38406,20.065612,-0.000176,20.064325,0.6925,0.234,4.38406,0.00000
137.00,4.38349,20.065731,-0.000175,20.064404,0.6931,0.234,4.38349,0.00000
138.00,4.38355,20.065776,-0.000170,20.064442,0.6937,0.234,4.38355,0.00000
139.00,4.38353,20.065792,-0.000169,20.064410,0.6943,0.234,4.38353,0.00000
140.00,4.38450,20.065798,-0.000173,20.064405,0.6949,0.234,4.38450,0.00000
141.00,4.38420,20.065745,-0.000175,20.064315,0.6955,0.234,4.38420,0.00000
142.00,4.38447,20.065771,-0.000175,20.064268,0.6961,0.234,4.38447,0.00000
143.00,4.38407,20.065834,-0.000177,20.064271,0.6967,0.234,4.38407,0.00000
144.00,4.38334,20.065911,-0.000176,20.064344,0.6973,0.235,4.38334,0.00000
145.00,4.38226,20.065934,-0.000174,20.064339,0.6979,0.235,4.38226,0.00000
146.00,4.38204,20.065990,-0.000172,20.064430,0.6985,0.235,4.38204,0.00000
147.00,4.38138,20.066022,-0.000169,20.064449,0.6991,0.235,4.38138,0.00000
148.00,4.38188,20.066051,-0.000168,20.064471,0.6996,0.235,4.38188,0.00000
149.00,4.38302,20.066059,-0.000168,20.064445,0.7002,0.235,4.38302,0.00000
150.00,4.38305,20.066034,-0.000166,20.064401,0.7008,0.235,4.38305,0.00000
151.00,4.38291,20.066091,-0.000171,20.064371,0.7014,0.235,4.38291,0.00000
152.00,4.38358,20.066061,-0.000174,20.064317,0.7019,0.235,4.38358,0.00000
153.00,4.38392,20.066067,-0.000177,20.064310,0.7025,0.236,4.38392,0.00000
154.00,4.38351,20.066091,-0.000178,20.064337,0.7031,0.236,4.38351,0.00000
155.00,4.38317,20.066144,-0.000178,20.064401,0.7037,0.236,4.38317,0.00000
156.00,4.38183,20.066105,-0.000175,20.064427,0.7042,0.236,4.38183,0.00000
157.00,4.38112,20.066156,-0.000176,20.064483,0.7048,0.236,4.38112,0.00000
158.00,4.38041,20.066103,-0.000177,20.064434,0.7054,0.236,4.38041,0.00000
159.00,4.38006,20.066083,-0.000175,20.064443,0.7059,0.236,4.38006,0.00000
160.00,4.38088,20.066084,-0.000177,20.064401,0.7065,0.237,4.38088,0.00000
161.00,4.38264,20.066092,-0.000177,20.064396,0.7070,0.237,4.38264,0.00000
162.00,4.38341,20.066074,-0.000174,20.064319,0.7076,0.237,4.38341,0.00000
163.00,4.38353,20.066200,-0.000172,20.064450,0.7081,0.237,4.38353,0.00000
164.00,4.38373,20.066309,-0.000172,20.064528,0.7087,0.237,4.38373,0.00000
165.00,4.38366,20.066386,-0.000170,20.064595,0.7093,0.237,4.38366,0.00000
166.00,4.38287,20.066425,-0.000169,20.064612,0.7098,0.237,4.38287,0.00000
167.00,4.38225,20.066519,-0.000171,20.064701,0.7104,0.237,4.38225,0.00000
168.00,4.38255,20.066467,-0.000170,20.064576,0.7110,0.237,4.38255,0.00000
169.00,4.38159,20.066505,-0.000169,20.064543,0.7116,0.237,4.38159,0.00000
170.00,4.38129,20.066525,-0.000168,20.064577,0.7122,0.237,4.38129,0.00000
171.00,4.38151,20.066590,-0.000171,20.064630,0.7128,0.238,4.38151,0.00000
172.00,4.38130,20.066570,-0.000170,20.064614,0.7134,0.238,4.38130,0.00000
173.00,4.38177,20.066620,-0.000170,20.064662,0.7140,0.238,4.38177,0.00000
174.00,4.38355,20.066598,-0.000169,20.064658,0.7147,0.238,4.38355,0.00000
175.00,4.38358,20.066590,-0.000172,20.064633,0.7153,0.238,4.38358,0.00000
176.00,4.38331,20.066559,-0.000169,20.064596,0.7159,0.238,4.38331,0.00000
177.00,4.38364,20.066562,-0.000165,20.064596,0.7166,0.238,4.38364,0.00000
178.00,4.38296,20.066600,-0.000167,20.064582,0.7172,0.238,4.38296,0.00000
179.00,4.38198,20.066612,-0.000166,20.064535,0.7178,0.238,4.38198,0.00000
180.00,4.38198,20.066678,-0.000167,20.064541,0.7185,0.238,4.38198,0.00000
@2,2.5001,5.0, 180.098000000005 
181.00,4.38164,20.066743,-0.000170,20.064536,0.7191,0.239,4.38164,0.00000
182.00,4.38139,20.066746,-0.000173,20.064498,0.7198,0.239,4.38139,0.00000
183.00,4.38034,20.066731,-0.000170,20.064491,0.7204,0.239,4.38034,0.00000
184.00,4.38024,20.066749,-0.000172,20.064452,0.7211,0.239,4.38024,0.00000
185.00,4.37931,20.066778,-0.000167,20.064439,0.7218,0.239,4.37931,0.00000
186.00,4.37835,20.066837,-0.000166,20.064466,0.7225,0.239,4.37835,0.00000
187.00,4.37671,20.066890,-0.000166,20.064499,0.7231,0.239,4.37671,0.00000
188.00,4.37669,20.066980,-0.000170,20.064516,0.7238,0.239,4.37669,0.00000
189.00,4.37716,20.066959,-0.000172,20.064547,0.7245,0.240,4.37716,0.00000
190.00,4.37905,20.066936,-0.000176,20.064526,0.7251,0.240,4.37905,0.00000
191.00,4.38144,20.066879,-0.000175,20.064457,0.7257,0.240,4.38144,0.00000
192.00,4.38518,20.066845,-0.000174,20.064434,0.7264,0.240,4.38518,0.00000
193.00,4.38832,20.066794,-0.000175,20.064429,0.7270,0.240,4.38832,0.00000
194.00,4.38965,20.066850,-0.000177,20.064426,0.7277,0.240,4.38965,0.00000
195.00,4.38971,20.066850,-0.000176,20.064389,0.7283,0.240,4.38971,0.00000
196.00,4.38991,20.066821,-0.000175,20.064361,0.7289,0.240,4.38991,0.00000
197.00,4.38916,20.066816,-0.000180,20.064358,0.7296,0.240,4.38916,0.00000
198.00,4.38731,20.066817,-0.000176,20.064393,0.7302,0.241,4.38731,0.00000
199.00,4.38597,20.066828,-0.000174,20.064430,0.7308,0.241,4.38597,0.00000
200.00,4.38548,20.066832,-0.000177,20.064453,0.7314,0.241,4.38548,0.00000
201.00,4.38544,20.066935,-0.000178,20.064506,0.7320,0.241,4.38544,0.00000
202.00,4.38540,20.066917,-0.000179,20.064445,0.7326,0.241,4.38540,0.00000
203.00,4.38636,20.066966,-0.000184,20.064416,0.7331,0.241,4.38636,0.00000
204.00,4.38736,20.067041,-0.000186,20.064457,0.7337,0.242,4.38736,0.00000
205.00,4.38765,20.067191,-0.000187,20.064552,0.7343,0.242,4.38765,0.00000
206.00,4.38706,20.067212,-0.000189,20.064537,0.7348,0.242,4.38706,0.00000
207.00,4.38691,20.067404,-0.000185,20.064621,0.7353,0.242,4.38691,0.00000
208.00,4.38642,20.067500,-0.000178,20.064668,0.7358,0.242,4.38642,0.00000
209.00,4.38591,20.067517,-0.000176,20.064626,0.7364,0.242,4.38591,0.00000
210.00,4.38534,20.067520,-0.000175,20.064536,0.7369,0.242,4.38534,0.00000
211.00,4.38513,20.067583,-0.000174,20.064580,0.7374,0.242,4.38513,0.00000
212.00,4.38378,20.067563,-0.000176,20.064569,0.7380,0.242,4.38378,0.00000
213.00,4.38275,20.067565,-0.000179,20.064569,0.7385,0.242,4.38275,0.00000
214.00,4.38184,20.067576,-0.000179,20.064562,0.7390,0.242,4.38184,0.00000
215.00,4.38116,20.067536,-0.000182,20.064590,0.7396,0.243,4.38116,0.00000
216.00,4.38013,20.067515,-0.000183,20.064574,0.7401,0.243,4.38013,0.00000
217.00,4.38075,20.067549,-0.000183,20.064590,0.7406,0.243,4.38075,0.00000
218.00,4.38082,20.067531,-0.000181,20.064570,0.7410,0.243,4.38082,0.00000
219.00,4.38093,20.067583,-0.000177,20.064581,0.7416,0.243,4.38093,0.00000
220.00,4.38146,20.067579,-0.000173,20.064567,0.7420,0.243,4.38146,0.00000
221.00,4.38148,20.067540,-0.000172,20.064490,0.7426,0.243,4.38148,0.00000
222.00,4.38108,20.067406,-0.000174,20.064352,0.7431,0.243,4.38108,0.00000
223.00,4.38013,20.067410,-0.000178,20.064317,0.7436,0.243,4.38013,0.00000
224.00,4.37845,20.067426,-0.000182,20.064330,0.7441,0.244,4.37845,0.00000
225.00,4.37760,20.067479,-0.000181,20.064354,0.7446,0.244,4.37760,0.00000
226.00,4.37763,20.067535,-0.000182,20.064413,0.7451,0.244,4.37763,0.00000
227.00,4.37747,20.067665,-0.000180,20.064558,0.7456,0.244,4.37747,0.00000
228.00,4.37800,20.067701,-0.000178,20.064582,0.7461,0.244,4.37800,0.00000
229.00,4.37869,20.067663,-0.000178,20.064555,0.7465,0.244,4.37869,0.00000
230.00,4.37813,20.067691,-0.000179,20.064536,0.7470,0.244,4.37813,0.00000
231.00,4.37792,20.067732,-0.000179,20.064525,0.7475,0.244,4.37792,0.00000
232.00,4.37749,20.067732,-0.000179,20.064433,0.7479,0.244,4.37749,0.00000
233.00,4.37717,20.067826,-0.000179,20.064434,0.7484,0.245,4.37717,0.00000
234.00,4.37848,20.067850,-0.000179,20.064378,0.7489,0.245,4.37848,0.00000
235.00,4.38041,20.067826,-0.000180,20.064317,0.7494,0.245,4.38041,0.00000
236.00,4.38106,20.067907,-0.000178,20.064360,0.7499,0.245,4.38106,0.00000
237.00,4.38168,20.067943,-0.000178,20.064389,0.7504,0.245,4.38168,0.00000
238.00,4.38196,20.067899,-0.000180,20.064363,0.7509,0.245,4.38196,0.00000
239.00,4.38079,20.067955,-0.000180,20.064408,0.7514,0.245,4.38079,0.00000
240.00,4.37930,20.068050,-0.000181,20.064471,0.7519,0.245,4.37930,0.00000
241.00,4.37905,20.068037,-0.000182,20.064457,0.7524,0.246,4.37905,0.00000
242.00,4.37934,20.068149,-0.000180,20.064512,0.7529,0.246,4.37934,0.00000
243.00,4.37939,20.068151,-0.000178,20.064462,0.7534,0.246,4.37939,0.00000
244.00,4.38011,20.068169,-0.000176,20.064449,0.7539,0.246,4.38011,0.00000
245.00,4.38071,20.068158,-0.000176,20.064395,0.7544,0.246,4.38071,0.00000
246.00,4.38095,20.068193,-0.000175,20.064405,0.7549,0.246,4.38095,0.00000
247.00,4.38091,20.068191,-0.000178,20.064437,0.7554,0.246,4.38091,0.00000
248.00,4.38075,20.068239,-0.000177,20.064459,0.7559,0.246,4.38075,0.00000
249.00,4.38038,20.068268,-0.000179,20.064439,0.7564,0.246,4.38038,0.00000
250.00,4.38037,20.068300,-0.000181,20.064450,0.7570,0.247,4.38037,0.00000
251.00,4.37929,20.068313,-0.000180,20.064413,0.7575,0.247,4.37929,0.00000
252.00,4.37836,20.068274,-0.000178,20.064292,0.7580,0.247,4.37836,0.00000
253.00,4.37827,20.068308,-0.000178,20.064317,0.7585,0.247,4.37827,0.00000
254.00,4.37864,20.068334,-0.000176,20.064353,0.7590,0.247,4.37864,0.00000
255.00,4.37888,20.068380,-0.000172,20.064386,0.7594,0.247,4.37888,0.00000
256.00,4.38026,20.068425,-0.000173,20.064379,0.7599,0.247,4.38026,0.00000
257.00,4.38140,20.068557,-0.000175,20.064516,0.7604,0.247,4.38140,0.00000
258.00,4.38092,20.068570,-0.000177,20.064503,0.7608,0.247,4.38092,0.00000
259.00,4.38086,20.068591,-0.000176,20.064490,0.7613,0.247,4.38086,0.00000
260.00,4.38097,20.068602,-0.000177,20.064495,0.7618,0.247,4.38097,0.00000
261.00,4.38069,20.068569,-0.000177,20.064502,0.7623,0.247,4.38069,0.00000
262.00,4.37932,20.068488,-0.000177,20.064405,0.7627,0.248,4.37932,0.00000
263.00,4.37976,20.068524,-0.000178,20.064425,0.7632,0.248,4.37976,0.00000
264.00,4.37880,20.068535,-0.000179,20.064404,0.7636,0.248,4.37880,0.00000
265.00,4.37805,20.068509,-0.000181,20.064377,0.7640,0.248,4.37805,0.00000
266.00,4.37736,20.068560,-0.000181,20.064354,0.7645,0.248,4.37736,0.00000
267.00,4.37748,20.068562,-0.000182,20.064320,0.7649,0.248,4.37748,0.00000
268.00,4.37871,20.068561,-0.000181,20.064300,0.7654,0.248,4.37871,0.00000
269.00,4.37971,20.068522,-0.000182,20.064232,0.7658,0.249,4.37971,0.00000
270.00,4.37989,20.068556,-0.000186,20.064224,0.7663,0.249,4.37989,0.00000
271.00,4.37951,20.068548,-0.000187,20.064197,0.7667,0.249,4.37951,0.00000
272.00,4.37985,20.068590,-0.000186,20.064239,0.7671,0.249,4.37985,0.00000
273.00,4.37830,20.068576,-0.000185,20.064199,0.7676,0.249,4.37830,0.00000
274.00,4.37816,20.068670,-0.000184,20.064348,0.7680,0.249,4.37816,0.00000
275.00,4.37815,20.068681,-0.000182,20.064349,0.7684,0.249,4.37815,0.00000
276.00,4.37871,20.068712,-0.000181,20.064385,0.7689,0.249,4.37871,0.00000
277.00,4.37760,20.068757,-0.000181,20.064435,0.7693,0.249,4.37760,0.00000
278.00,4.37721,20.068883,-0.000179,20.064562,0.7697,0.249,4.37721,0.00000
279.00,4.37667,20.068913,-0.000181,20.064480,0.7701,0.250,4.37667,0.00000
280.00,4.37684,20.068968,-0.000184,20.064453,0.7705,0.250,4.37684,0.00000
281.00,4.37658,20.068983,-0.000184,20.064424,0.7709,0.250,4.37658,0.00000
282.00,4.37701,20.068991,-0.000184,20.064374,0.7713,0.250,4.37701,0.00000
283.00,4.37757,20.068946,-0.000184,20.064279,0.7716,0.251,4.37757,0.00000
284.00,4.37691,20.068944,-0.000181,20.064305,0.7720,0.251,4.37691,0.00000
285.00,4.37569,20.068997,-0.000179,20.064332,0.7724,0.251,4.37569,0.00000
286.00,4.37551,20.069032,-0.000178,20.064337,0.7728,0.251,4.37551,0.00000
287.00,4.37553,20.069052,-0.000175,20.064298,0.7732,0.251,4.37553,0.00000
288.00,4.37552,20.069136,-0.000177,20.064293,0.7736,0.251,4.37552,0.00000
289.00,4.37597,20.069169,-0.000176,20.064254,0.7740,0.251,4.37597,0.00000
290.00,4.37621,20.069126,-0.000175,20.064218,0.7744,0.251,4.37621,0.00000
291.00,4.37642,20.069158,-0.000175,20.064237,0.7748,0.251,4.37642,0.00000
292.00,4.37679,20.069167,-0.000175,20.064260,0.7752,0.251,4.37679,0.00000
293.00,4.37738,20.069144,-0.000171,20.064295,0.7756,0.251,4.37738,0.00000
294.00,4.37778,20.069184,-0.000170,20.064345,0.7760,0.251,4.37778,0.00000
295.00,4.37789,20.069232,-0.000168,20.064348,0.7764,0.251,4.37789,0.00000
296.00,4.37773,20.069285,-0.000171,20.064392,0.7769,0.251,4.37773,0.00000
297.00,4.37779,20.069327,-0.000174,20.064412,0.7773,0.252,4.37779,0.00000
298.00,4.37760,20.069359,-0.000176,20.064405,0.7777,0.252,4.37760,0.00000
299.00,4.37738,20.069320,-0.000175,20.064347,0.7781,0.252,4.37738,0.00000
300.00,4.37670,20.069329,-0.000172,20.064306,0.7785,0.252,4.37670,0.00000
301.00,4.37661,20.069316,-0.000171,20.064241,0.7789,0.252,4.37661,0.00000
302.00,4.37601,20.069297,-0.000169,20.064160,0.7793,0.252,4.37601,0.00000
303.00,4.37501,20.069241,-0.000169,20.064127,0.7797,0.252,4.37501,0.00000
304.00,4.37505,20.069287,-0.000168,20.064139,0.7802,0.252,4.37505,0.00000
305.00,4.37597,20.069296,-0.000171,20.064185,0.7806,0.253,4.37597,0.00000
306.00,4.37696,20.069359,-0.000169,20.064257,0.7810,0.253,4.37696,0.00000
307.00,4.37748,20.069474,-0.000167,20.064332,0.7815,0.252,4.37748,0.00000
308.00,4.37768,20.069571,-0.000167,20.064300,0.7819,0.253,4.37768,0.00000
309.00,4.37739,20.069627,-0.000171,20.064318,0.7823,0.253,4.37739,0.00000
310.00,4.37712,20.069643,-0.000169,20.064275,0.7828,0.253,4.37712,0.00000
311.00,4.37614,20.069633,-0.000167,20.064220,0.7832,0.253,4.37614,0.00000
312.00,4.37640,20.069584,-0.000169,20.064199,0.7836,0.253,4.37640,0.00000
313.00,4.37648,20.069622,-0.000170,20.064228,0.7841,0.253,4.37648,0.00000
314.00,4.37565,20.069625,-0.000167,20.064220,0.7845,0.253,4.37565,0.00000
315.00,4.37558,20.069710,-0.000166,20.064283,0.7849,0.253,4.37558,0.00000
316.00,4.37470,20.069734,-0.000171,20.064240,0.7854,0.253,4.37470,0.00000
317.00,4.37342,20.069722,-0.000171,20.064176,0.7858,0.254,4.37342,0.00000
318.00,4.37368,20.069745,-0.000172,20.064199,0.7863,0.254,4.37368,0.00000
319.00,4.37496,20.069769,-0.000175,20.064183,0.7867,0.254,4.37496,0.00000
320.00,4.37411,20.069784,-0.000177,20.064162,0.7871,0.254,4.37411,0.00000
321.00,4.37459,20.069772,-0.000173,20.064205,0.7876,0.254,4.37459,0.00000
322.00,4.37526,20.069927,-0.000174,20.064361,0.7881,0.254,4.37526,0.00000
323.00,4.37543,20.069921,-0.000174,20.064353,0.7885,0.254,4.37543,0.00000
324.00,4.37493,20.069933,-0.000172,20.064374,0.7890,0.254,4.37493,0.00000
325.00,4.37585,20.069970,-0.000173,20.064407,0.7894,0.254,4.37585,0.00000
326.00,4.37715,20.070042,-0.000176,20.064418,0.7899,0.255,4.37715,0.00000
327.00,4.37766,20.070000,-0.000176,20.064320,0.7903,0.255,4.37766,0.00000
328.00,4.37710,20.070007,-0.000172,20.064268,0.7908,0.255,4.37710,0.00000
329.00,4.37732,20.070007,-0.000171,20.064250,0.7912,0.255,4.37732,0.00000
330.00,4.37810,20.070024,-0.000172,20.064282,0.7916,0.255,4.37810,0.00000
331.00,4.37732,20.070055,-0.000169,20.064307,0.7921,0.255,4.37732,0.00000
332.00,4.37679,20.070031,-0.000167,20.064246,0.7925,0.255,4.37679,0.00000
333.00,4.37696,20.070087,-0.000170,20.064325,0.7929,0.255,4.37696,0.00000
334.00,4.37639,20.070125,-0.000172,20.064342,0.7933,0.255,4.37639,0.00000
335.00,4.37528,20.070182,-0.000169,20.064364,0.7938,0.255,4.37528,0.00000
336.00,4.37489,20.070160,-0.000168,20.064332,0.7942,0.255,4.37489,0.00000
337.00,4.37420,20.070268,-0.000169,20.064433,0.7946,0.256,4.37420,0.00000
338.00,4.37358,20.070300,-0.000167,20.064373,0.7951,0.256,4.37358,0.00000
339.00,4.37313,20.070361,-0.000164,20.064329,0.7955,0.256,4.37313,0.00000
340.00,4.37334,20.070389,-0.000165,20.064297,0.7960,0.256,4.37334,0.00000
341.00,4.37288,20.070437,-0.000165,20.064339,0.7964,0.256,4.37288,0.00000
342.00,4.37354,20.070420,-0.000164,20.064295,0.7968,0.256,4.37354,0.00000
343.00,4.37436,20.070461,-0.000164,20.064357,0.7972,0.256,4.37436,0.00000
344.00,4.37540,20.070456,-0.000164,20.064387,0.7977,0.256,4.37540,0.00000
345.00,4.37550,20.070415,-0.000165,20.064376,0.7981,0.256,4.37550,0.00000
346.00,4.37623,20.070383,-0.000168,20.064281,0.7985,0.256,4.37623,0.00000
347.00,4.37593,20.070400,-0.000171,20.064300,0.7989,0.256,4.37593,0.00000
348.00,4.37594,20.070443,-0.000174,20.064306,0.7993,0.257,4.37594,0.00000
349.00,4.37609,20.070480,-0.000173,20.064280,0.7996,0.257,4.37609,0.00000
350.00,4.37581,20.070497,-0.000172,20.064221,0.8000,0.257,4.37581,0.00000
351.00,4.37490,20.070590,-0.000169,20.064307,0.8003,0.257,4.37490,0.00000
352.00,4.37525,20.070659,-0.000168,20.064317,0.8007,0.257,4.37525,0.00000
353.00,4.37475,20.070630,-0.000170,20.064297,0.8011,0.257,4.37475,0.00000
354.00,4.37446,20.070669,-0.000169,20.064341,0.8014,0.257,4.37446,0.00000
355.00,4.37460,20.070645,-0.000169,20.064354,0.8018,0.257,4.37460,0.00000
356.00,4.37468,20.070579,-0.000172,20.064287,0.8021,0.258,4.37468,0.00000
357.00,4.37337,20.070566,-0.000174,20.064274,0.8024,0.258,4.37337,0.00000
358.00,4.37317,20.070551,-0.000170,20.064234,0.8027,0.258,4.37317,0.00000
359.00,4.37347,20.070553,-0.000173,20.064250,0.8030,0.258,4.37347,0.00000
360.00,4.37379,20.070552,-0.000174,20.064223,0.8034,0.258,4.37379,0.00000
@3,2.5001,5.0, 360.048000000003 
361.00,4.37365,20.070634,-0.000173,20.064238,0.8037,0.258,4.37365,0.00000
362.00,4.37418,20.070655,-0.000172,20.064253,0.8040,0.258,4.37418,0.00000
363.00,4.37404,20.070733,-0.000174,20.064320,0.8044,0.258,4.37404,0.00000
364.00,4.37269,20.070795,-0.000174,20.064336,0.8047,0.258,4.37269,0.00000
365.00,4.37125,20.070912,-0.000173,20.064393,0.8050,0.258,4.37125,0.00000
366.00,4.37041,20.070990,-0.000172,20.064469,0.8054,0.258,4.37041,0.00000
367.00,4.36969,20.071020,-0.000171,20.064488,0.8057,0.258,4.36969,0.00000
368.00,4.36972,20.071008,-0.000172,20.064467,0.8060,0.259,4.36972,0.00000
369.00,4.36990,20.070981,-0.000173,20.064452,0.8064,0.259,4.36990,0.00000
370.00,4.37120,20.071016,-0.000175,20.064473,0.8067,0.259,4.37120,0.00000
371.00,4.37324,20.071004,-0.000177,20.064435,0.8070,0.259,4.37324,0.00000
372.00,4.37527,20.071076,-0.000176,20.064451,0.8074,0.259,4.37527,0.00000
373.00,4.37705,20.071126,-0.000172,20.064459,0.8077,0.259,4.37705,0.00000
374.00,4.37887,20.071165,-0.000171,20.064451,0.8081,0.259,4.37887,0.00000
375.00,4.37911,20.071190,-0.000168,20.064463,0.8084,0.259,4.37911,0.00000
376.00,4.37992,20.071236,-0.000165,20.064518,0.8087,0.259,4.37992,0.00000
377.00,4.38037,20.071208,-0.000166,20.064472,0.8091,0.259,4.38037,0.00000
378.00,4.37961,20.071249,-0.000168,20.064499,0.8094,0.259,4.37961,0.00000
379.00,4.37963,20.071287,-0.000168,20.064528,0.8098,0.259,4.37963,0.00000
380.00,4.37963,20.071284,-0.000171,20.064508,0.8101,0.260,4.37963,0.00000
381.00,4.37987,20.071281,-0.000171,20.064488,0.8105,0.260,4.37987,0.00000
382.00,4.37986,20.071290,-0.000175,20.064521,0.8108,0.260,4.37986,0.00000
383.00,4.37994,20.071255,-0.000174,20.064502,0.8112,0.260,4.37994,0.00000
384.00,4.37971,20.071266,-0.000175,20.064440,0.8115,0.260,4.37971,0.00000
385.00,4.37960,20.071260,-0.000173,20.064437,0.8119,0.260,4.37960,0.00000
386.00,4.37781,20.071229,-0.000173,20.064403,0.8123,0.260,4.37781,0.00000
387.00,4.37728,20.071248,-0.000169,20.064420,0.8126,0.260,4.37728,0.00000
388.00,4.37730,20.071334,-0.000171,20.064445,0.8129,0.260,4.37730,0.00000
389.00,4.37596,20.071353,-0.000173,20.064494,0.8133,0.260,4.37596,0.00000
390.00,4.37547,20.071398,-0.000171,20.064490,0.8136,0.260,4.37547,0.00000
391.00,4.37592,20.071402,-0.000171,20.064468,0.8139,0.261,4.37592,0.00000
392.00,4.37532,20.071485,-0.000170,20.064481,0.8143,0.261,4.37532,0.00000
393.00,4.37476,20.071449,-0.000168,20.064451,0.8146,0.261,4.37476,0.00000
394.00,4.37483,20.071490,-0.000164,20.064476,0.8150,0.261,4.37483,0.00000
395.00,4.37466,20.071489,-0.000166,20.064480,0.8153,0.261,4.37466,0.00000
396.00,4.37470,20.071544,-0.000167,20.064521,0.8157,0.261,4.37470,0.00000
397.00,4.37511,20.071506,-0.000167,20.064495,0.8160,0.261,4.37511,0.00000
398.00,4.37462,20.071543,-0.000167,20.064498,0.8164,0.261,4.37462,0.00000
399.00,4.37488,20.071568,-0.000168,20.064508,0.8167,0.261,4.37488,0.00000
400.00,4.37503,20.071547,-0.000170,20.064453,0.8171,0.262,4.37503,0.00000
401.00,4.37458,20.071549,-0.000171,20.064396,0.8174,0.262,4.37458,0.00000
402.00,4.37424,20.071559,-0.000172,20.064354,0.8177,0.262,4.37424,0.00000
403.00,4.37473,20.071605,-0.000172,20.064355,0.8181,0.262,4.37473,0.00000
404.00,4.37402,20.071534,-0.000175,20.064249,0.8185,0.262,4.37402,0.00000
405.00,4.37419,20.071628,-0.000173,20.064341,0.8188,0.262,4.37419,0.00000
406.00,4.37363,20.071648,-0.000169,20.064343,0.8192,0.262,4.37363,0.00000
407.00,4.37336,20.071690,-0.000167,20.064375,0.8195,0.262,4.37336,0.00000
408.00,4.37343,20.071688,-0.000164,20.064375,0.8198,0.262,4.37343,0.00000
409.00,4.37407,20.071806,-0.000165,20.064465,0.8202,0.262,4.37407,0.00000
410.00,4.37343,20.071840,-0.000165,20.064483,0.8205,0.262,4.37343,0.00000
411.00,4.37446,20.071904,-0.000166,20.064564,0.8209,0.262,4.37446,0.00000
412.00,4.37390,20.071908,-0.000169,20.064574,0.8212,0.262,4.37390,0.00000
413.00,4.37329,20.071894,-0.000172,20.064547,0.8216,0.263,4.37329,0.00000
414.00,4.37298,20.071918,-0.000173,20.064571,0.8219,0.263,4.37298,0.00000
415.00,4.37338,20.071857,-0.000173,20.064504,0.8222,0.263,4.37338,0.00000
416.00,4.37205,20.071805,-0.000174,20.064379,0.8225,0.263,4.37205,0.00000
417.00,4.37237,20.071835,-0.000174,20.064369,0.8228,0.263,4.37237,0.00000
418.00,4.37299,20.071942,-0.000172,20.064415,0.8232,0.263,4.37299,0.00000
419.00,4.37373,20.071895,-0.000167,20.064303,0.8235,0.263,4.37373,0.00000
420.00,4.37439,20.071940,-0.000165,20.064291,0.8238,0.263,4.37439,0.00000
421.00,4.37489,20.071990,-0.000161,20.064305,0.8241,0.263,4.37489,0.00000
422.00,4.37565,20.072005,-0.000159,20.064311,0.8244,0.263,4.37565,0.00000
423.00,4.37505,20.071971,-0.000157,20.064240,0.8247,0.263,4.37505,0.00000
424.00,4.37485,20.072035,-0.000158,20.064304,0.8250,0.263,4.37485,0.00000
425.00,4.37427,20.072108,-0.000163,20.064365,0.8254,0.263,4.37427,0.00000
426.00,4.37412,20.072194,-0.000170,20.064496,0.8257,0.264,4.37412,0.00000
427.00,4.37344,20.072215,-0.000174,20.064492,0.8260,0.264,4.37344,0.00000
428.00,4.37318,20.072281,-0.000174,20.064531,0.8263,0.264,4.37318,0.00000
429.00,4.37277,20.072299,-0.000176,20.064551,0.8266,0.264,4.37277,0.00000
430.00,4.37212,20.072313,-0.000174,20.064540,0.8269,0.264,4.37212,0.00000
431.00,4.37244,20.072421,-0.000170,20.064577,0.8272,0.264,4.37244,0.00000
432.00,4.37290,20.072448,-0.000170,20.064607,0.8275,0.264,4.37290,0.00000
433.00,4.37254,20.072445,-0.000172,20.064658,0.8278,0.265,4.37254,0.00000
434.00,4.37250,20.072432,-0.000170,20.064608,0.8281,0.265,4.37250,0.00000
435.00,4.37243,20.072429,-0.000169,20.064573,0.8283,0.265,4.37243,0.00000
436.00,4.37241,20.072340,-0.000173,20.064463,0.8286,0.265,4.37241,0.00000
437.00,4.37154,20.072352,-0.000169,20.064423,0.8289,0.265,4.37154,0.00000
438.00,4.37156,20.072363,-0.000171,20.064398,0.8292,0.265,4.37156,0.00000
439.00,4.37153,20.072395,-0.000171,20.064407,0.8294,0.265,4.37153,0.00000
440.00,4.37193,20.072471,-0.000173,20.064428,0.8297,0.265,4.37193,0.00000
441.00,4.37212,20.072462,-0.000171,20.064389,0.8300,0.265,4.37212,0.00000
442.00,4.37227,20.072505,-0.000167,20.064379,0.8303,0.265,4.37227,0.00000
443.00,4.37199,20.072597,-0.000167,20.064398,0.8306,0.265,4.37199,0.00000
444.00,4.37089,20.072658,-0.000168,20.064448,0.8309,0.266,4.37089,0.00000
445.00,4.37003,20.072676,-0.000168,20.064484,0.8312,0.266,4.37003,0.00000
446.00,4.36949,20.072777,-0.000166,20.064581,0.8315,0.266,4.36949,0.00000
447.00,4.36954,20.072806,-0.000166,20.064629,0.8318,0.266,4.36954,0.00000
448.00,4.37099,20.072800,-0.000164,20.064643,0.8321,0.266,4.37099,0.00000
449.00,4.37156,20.072887,-0.000164,20.064719,0.8325,0.266,4.37156,0.00000
450.00,4.37217,20.072885,-0.000162,20.064689,0.8328,0.266,4.37217,0.00000
451.00,4.37251,20.072863,-0.000161,20.064600,0.8332,0.266,4.37251,0.00000
452.00,4.37223,20.072922,-0.000165,20.064587,0.8335,0.266,4.37223,0.00000
453.00,4.37085,20.072874,-0.000163,20.064525,0.8338,0.266,4.37085,0.00000
454.00,4.37138,20.072814,-0.000162,20.064430,0.8342,0.266,4.37138,0.00000
455.00,4.37087,20.072860,-0.000161,20.064422,0.8345,0.266,4.37087,0.00000
456.00,4.37081,20.072893,-0.000163,20.064469,0.8348,0.266,4.37081,0.00000
457.00,4.37097,20.072846,-0.000161,20.064446,0.8352,0.266,4.37097,0.00000
458.00,4.37199,20.072906,-0.000162,20.064483,0.8355,0.267,4.37199,0.00000
459.00,4.37134,20.072941,-0.000161,20.064498,0.8359,0.267,4.37134,0.00000
460.00,4.37087,20.072911,-0.000160,20.064479,0.8362,0.267,4.37087,0.00000
461.00,4.37077,20.072931,-0.000157,20.064458,0.8366,0.267,4.37077,0.00000
462.00,4.37082,20.072933,-0.000159,20.064391,0.8370,0.267,4.37082,0.00000
463.00,4.37028,20.072978,-0.000160,20.064369,0.8374,0.267,4.37028,0.00000
464.00,4.37015,20.072997,-0.000161,20.064348,0.8377,0.267,4.37015,0.00000
465.00,4.37110,20.073054,-0.000159,20.064366,0.8381,0.267,4.37110,0.00000
466.00,4.37051,20.073045,-0.000161,20.064391,0.8384,0.267,4.37051,0.00000
467.00,4.37045,20.073191,-0.000160,20.064551,0.8388,0.267,4.37045,0.00000
468.00,4.37001,20.073162,-0.000157,20.064530,0.8391,0.267,4.37001,0.00000
469.00,4.36995,20.073184,-0.000156,20.064473,0.8394,0.267,4.36995,0.00000
470.00,4.36990,20.073209,-0.000163,20.064489,0.8398,0.268,4.36990,0.00000
471.00,4.37102,20.073287,-0.000163,20.064510,0.8401,0.268,4.37102,0.00000
472.00,4.37172,20.073215,-0.000163,20.064432,0.8405,0.268,4.37172,0.00000
473.00,4.37209,20.073220,-0.000165,20.064402,0.8408,0.268,4.37209,0.00000
474.00,4.37250,20.073235,-0.000167,20.064462,0.8411,0.268,4.37250,0.00000
475.00,4.37203,20.073311,-0.000166,20.064475,0.8414,0.268,4.37203,0.00000
476.00,4.37123,20.073319,-0.000169,20.064481,0.8417,0.268,4.37123,0.00000
477.00,4.37024,20.073355,-0.000170,20.064481,0.8420,0.268,4.37024,0.00000
478.00,4.36952,20.073428,-0.000167,20.064560,0.8423,0.268,4.36952,0.00000
479.00,4.36846,20.073421,-0.000167,20.064529,0.8427,0.268,4.36846,0.00000
480.00,4.36881,20.073400,-0.000167,20.064494,0.8430,0.269,4.36881,0.00000
481.00,4.36912,20.073425,-0.000164,20.064486,0.8432,0.269,4.36912,0.00000
482.00,4.36957,20.073451,-0.000164,20.064497,0.8435,0.269,4.36957,0.00000
483.00,4.37075,20.073465,-0.000167,20.064490,0.8438,0.269,4.37075,0.00000
484.00,4.37198,20.073564,-0.000167,20.064558,0.8440,0.269,4.37198,0.00000
485.00,4.37173,20.073457,-0.000164,20.064497,0.8443,0.269,4.37173,0.00000
486.00,4.37087,20.073411,-0.000162,20.064427,0.8446,0.269,4.37087,0.00000
487.00,4.37087,20.073374,-0.000162,20.064394,0.8449,0.269,4.37087,0.00000
488.00,4.37024,20.073331,-0.000162,20.064345,0.8451,0.269,4.37024,0.00000
489.00,4.36951,20.073216,-0.000164,20.064261,0.8454,0.269,4.36951,0.00000
490.00,4.36924,20.073313,-0.000165,20.064321,0.8456,0.269,4.36924,0.00000
491.00,4.36972,20.073318,-0.000168,20.064350,0.8459,0.270,4.36972,0.00000
492.00,4.36897,20.073344,-0.000166,20.064358,0.8462,0.270,4.36897,0.00000
493.00,4.36869,20.073409,-0.000166,20.064437,0.8464,0.270,4.36869,0.00000
494.00,4.36916,20.073508,-0.000162,20.064515,0.8467,0.269,4.36916,0.00000
495.00,4.37046,20.073583,-0.000163,20.064557,0.8470,0.270,4.37046,0.00000
496.00,4.37095,20.073705,-0.000163,20.064632,0.8472,0.270,4.37095,0.00000
497.00,4.37153,20.073792,-0.000166,20.064656,0.8475,0.270,4.37153,0.00000
498.00,4.37205,20.073825,-0.000166,20.064618,0.8477,0.270,4.37205,0.00000
499.00,4.37206,20.073829,-0.000166,20.064579,0.8480,0.270,4.37206,0.00000
500.00,4.37170,20.073825,-0.000165,20.064543,0.8482,0.270,4.37170,0.00000
501.00,4.37221,20.073859,-0.000164,20.064578,0.8485,0.270,4.37221,0.00000
502.00,4.37248,20.073871,-0.000165,20.064578,0.8488,0.270,4.37248,0.00000
503.00,4.37199,20.073965,-0.000165,20.064655,0.8490,0.270,4.37199,0.00000
504.00,4.37106,20.074003,-0.000165,20.064689,0.8493,0.270,4.37106,0.00000
505.00,4.37072,20.073996,-0.000169,20.064699,0.8495,0.271,4.37072,0.00000
506.00,4.37009,20.073931,-0.000170,20.064552,0.8498,0.271,4.37009,0.00000
507.00,4.36992,20.073881,-0.000166,20.064492,0.8500,0.271,4.36992,0.00000
508.00,4.37126,20.073848,-0.000169,20.064456,0.8503,0.271,4.37126,0.00000
509.00,4.37276,20.073874,-0.000171,20.064461,0.8505,0.271,4.37276,0.00000
510.00,4.37286,20.073902,-0.000167,20.064463,0.8508,0.271,4.37286,0.00000
511.00,4.37254,20.073887,-0.000165,20.064468,0.8510,0.271,4.37254,0.00000
512.00,4.37298,20.073913,-0.000167,20.064510,0.8513,0.271,4.37298,0.00000
513.00,4.37204,20.073920,-0.000165,20.064472,0.8515,0.271,4.37204,0.00000
514.00,4.37155,20.073939,-0.000165,20.064467,0.8518,0.271,4.37155,0.00000
515.00,4.37133,20.073970,-0.000167,20.064495,0.8520,0.272,4.37133,0.00000
516.00,4.37085,20.074067,-0.000167,20.064568,0.8523,0.272,4.37085,0.00000
517.00,4.36979,20.074108,-0.000167,20.064532,0.8525,0.272,4.36979,0.00000
518.00,4.36979,20.074163,-0.000166,20.064602,0.8528,0.272,4.36979,0.00000
519.00,4.36898,20.074140,-0.000165,20.064528,0.8530,0.272,4.36898,0.00000
520.00,4.36945,20.074111,-0.000165,20.064430,0.8533,0.272,4.36945,0.00000
521.00,4.36985,20.074152,-0.000163,20.064423,0.8535,0.272,4.36985,0.00000
522.00,4.36955,20.074194,-0.000160,20.064435,0.8538,0.272,4.36955,0.00000
523.00,4.36888,20.074220,-0.000162,20.064366,0.8540,0.272,4.36888,0.00000
524.00,4.36985,20.074265,-0.000163,20.064401,0.8543,0.272,4.36985,0.00000
525.00,4.36940,20.074293,-0.000160,20.064416,0.8546,0.272,4.36940,0.00000
526.00,4.36957,20.074262,-0.000163,20.064414,0.8548,0.272,4.36957,0.00000
527.00,4.36845,20.074213,-0.000162,20.064388,0.8551,0.273,4.36845,0.00000
528.00,4.36753,20.074128,-0.000162,20.064323,0.8554,0.273,4.36753,0.00000
529.00,4.36619,20.074196,-0.000160,20.064344,0.8556,0.273,4.36619,0.00000
530.00,4.36547,20.074235,-0.000158,20.064359,0.8558,0.273,4.36547,0.00000
531.00,4.36514,20.074276,-0.000156,20.064335,0.8561,0.273,4.36514,0.00000
532.00,4.36687,20.074337,-0.000158,20.064371,0.8563,0.273,4.36687,0.00000
533.00,4.36799,20.074432,-0.000159,20.064430,0.8566,0.273,4.36799,0.00000
534.00,4.36899,20.074443,-0.000161,20.064498,0.8568,0.273,4.36899,0.00000
535.00,4.36933,20.074537,-0.000166,20.064578,0.8570,0.273,4.36933,0.00000
536.00,4.36891,20.074587,-0.000168,20.064629,0.8573,0.274,4.36891,0.00000
537.00,4.36871,20.074606,-0.000170,20.064641,0.8575,0.274,4.36871,0.00000
538.00,4.36869,20.074605,-0.000166,20.064668,0.8577,0.274,4.36869,0.00000
539.00,4.36785,20.074609,-0.000163,20.064589,0.8579,0.274,4.36785,0.00000
540.00,4.36826,20.074580,-0.000160,20.064609,0.8581,0.274,4.36826,0.00000
@4,2.5001,5.0, 540.042000000001 
541.00,4.36946,20.074622,-0.000159,20.064599,0.8583,0.274,4.36946,0.00000
542.00,4.37016,20.074722,-0.000158,20.064647,0.8585,0.274,4.37016,0.00000
543.00,4.37048,20.074803,-0.000161,20.064642,0.8587,0.274,4.37048,0.00000
544.00,4.36998,20.074859,-0.000159,20.064673,0.8589,0.274,4.36998,0.00000
545.00,4.36875,20.074853,-0.000158,20.064600,0.8591,0.274,4.36875,0.00000
546.00,4.36640,20.074834,-0.000157,20.064569,0.8593,0.274,4.36640,0.00000
547.00,4.36351,20.074836,-0.000156,20.064600,0.8596,0.274,4.36351,0.00000
548.00,4.36208,20.074823,-0.000158,20.064556,0.8598,0.274,4.36208,0.00000
549.00,4.36290,20.074806,-0.000166,20.064516,0.8600,0.275,4.36290,0.00000
550.00,4.36446,20.074827,-0.000170,20.064464,0.8603,0.275,4.36446,0.00000
551.00,4.36823,20.074856,-0.000171,20.064466,0.8606,0.275,4.36823,0.00000
552.00,4.37226,20.074847,-0.000173,20.064377,0.8608,0.275,4.37226,0.00000
553.00,4.37544,20.074848,-0.000171,20.064392,0.8611,0.275,4.37544,0.00000
554.00,4.37782,20.074867,-0.000170,20.064435,0.8614,0.276,4.37782,0.00000
555.00,4.37928,20.074914,-0.000171,20.064507,0.8616,0.276,4.37928,0.00000
556.00,4.37840,20.074956,-0.000171,20.064569,0.8619,0.276,4.37840,0.00000
557.00,4.37772,20.074933,-0.000169,20.064566,0.8622,0.276,4.37772,0.00000
558.00,4.37667,20.074968,-0.000168,20.064615,0.8625,0.276,4.37667,0.00000
559.00,4.37531,20.075000,-0.000165,20.064578,0.8627,0.276,4.37531,0.00000
560.00,4.37426,20.075114,-0.000161,20.064652,0.8630,0.276,4.37426,0.00000
561.00,4.37367,20.075110,-0.000167,20.064601,0.8633,0.276,4.37367,0.00000
562.00,4.37284,20.075212,-0.000167,20.064660,0.8636,0.276,4.37284,0.00000
563.00,4.37279,20.075229,-0.000168,20.064618,0.8639,0.277,4.37279,0.00000
564.00,4.37179,20.075196,-0.000171,20.064574,0.8642,0.277,4.37179,0.00000
565.00,4.37074,20.075110,-0.000175,20.064438,0.8645,0.277,4.37074,0.00000
566.00,4.37025,20.075143,-0.000171,20.064423,0.8647,0.277,4.37025,0.00000
567.00,4.36993,20.075196,-0.000169,20.064432,0.8650,0.277,4.36993,0.00000
568.00,4.36939,20.075203,-0.000166,20.064412,0.8653,0.277,4.36939,0.00000
569.00,4.36970,20.075275,-0.000162,20.064459,0.8656,0.277,4.36970,0.00000
570.00,4.36935,20.075312,-0.000159,20.064502,0.8659,0.277,4.36935,0.00000
571.00,4.36801,20.075311,-0.000157,20.064519,0.8662,0.277,4.36801,0.00000
572.00,4.36755,20.075248,-0.000157,20.064440,0.8665,0.277,4.36755,0.00000
573.00,4.36735,20.075272,-0.000158,20.064408,0.8668,0.277,4.36735,0.00000
574.00,4.36755,20.075308,-0.000160,20.064437,0.8670,0.277,4.36755,0.00000
575.00,4.36743,20.075368,-0.000158,20.064454,0.8673,0.277,4.36743,0.00000
576.00,4.36825,20.075360,-0.000161,20.064418,0.8676,0.277,4.36825,0.00000
577.00,4.36850,20.075404,-0.000164,20.064420,0.8679,0.277,4.36850,0.00000
578.00,4.36829,20.075433,-0.000169,20.064424,0.8682,0.278,4.36829,0.00000
579.00,4.36855,20.075444,-0.000169,20.064424,0.8685,0.278,4.36855,0.00000
580.00,4.36861,20.075451,-0.000171,20.064391,0.8688,0.278,4.36861,0.00000
581.00,4.36885,20.075480,-0.000168,20.064405,0.8691,0.278,4.36885,0.00000
582.00,4.36925,20.075510,-0.000161,20.064480,0.8694,0.278,4.36925,0.00000
583.00,4.36948,20.075533,-0.000154,20.064566,0.8696,0.278,4.36948,0.00000
584.00,4.36849,20.075514,-0.000152,20.064530,0.8699,0.278,4.36849,0.00000
585.00,4.36823,20.075448,-0.000149,20.064476,0.8701,0.278,4.36823,0.00000
586.00,4.36746,20.075499,-0.000147,20.064443,0.8703,0.277,4.36746,0.00000
587.00,4.36600,20.075548,-0.000148,20.064425,0.8706,0.277,4.36600,0.00000
588.00,4.36517,20.075565,-0.000148,20.064384,0.8708,0.277,4.36517,0.00000
589.00,4.36540,20.075608,-0.000147,20.064369,0.8711,0.277,4.36540,0.00000
590.00,4.36635,20.075665,-0.000150,20.064381,0.8713,0.278,4.36635,0.00000
591.00,4.36616,20.075621,-0.000153,20.064416,0.8716,0.278,4.36616,0.00000
592.00,4.36745,20.075600,-0.000154,20.064402,0.8719,0.278,4.36745,0.00000
593.00,4.36746,20.075624,-0.000156,20.064440,0.8721,0.278,4.36746,0.00000
594.00,4.36723,20.075604,-0.000156,20.064431,0.8723,0.278,4.36723,0.00000
595.00,4.36619,20.075592,-0.000151,20.064467,0.8726,0.278,4.36619,0.00000
596.00,4.36643,20.075676,-0.000149,20.064502,0.8728,0.278,4.36643,0.00000
597.00,4.36559,20.075692,-0.000149,20.064510,0.8730,0.278,4.36559,0.00000
598.00,4.36596,20.075701,-0.000150,20.064496,0.8733,0.278,4.36596,0.00000
599.00,4.36639,20.075756,-0.000151,20.064576,0.8735,0.278,4.36639,0.00000
600.00,4.36744,20.075775,-0.000156,20.064613,0.8738,0.278,4.36744,0.00000
601.00,4.36766,20.075808,-0.000157,20.064627,0.8740,0.278,4.36766,0.00000
602.00,4.36775,20.075811,-0.000160,20.064601,0.8742,0.279,4.36775,0.00000
603.00,4.36752,20.075831,-0.000161,20.064570,0.8744,0.279,4.36752,0.00000
604.00,4.36689,20.075897,-0.000161,20.064548,0.8746,0.279,4.36689,0.00000
605.00,4.36584,20.075983,-0.000160,20.064514,0.8748,0.279,4.36584,0.00000
606.00,4.36672,20.076005,-0.000159,20.064498,0.8750,0.279,4.36672,0.00000
607.00,4.36823,20.076028,-0.000156,20.064520,0.8752,0.279,4.36823,0.00000
608.00,4.36804,20.076055,-0.000154,20.064529,0.8754,0.279,4.36804,0.00000
609.00,4.36845,20.076067,-0.000156,20.064564,0.8756,0.279,4.36845,0.00000
610.00,4.36905,20.076122,-0.000157,20.064640,0.8757,0.279,4.36905,0.00000
611.00,4.36901,20.076162,-0.000161,20.064660,0.8759,0.279,4.36901,0.00000
612.00,4.36799,20.076218,-0.000163,20.064670,0.8761,0.279,4.36799,0.00000
613.00,4.36785,20.076215,-0.000167,20.064634,0.8763,0.280,4.36785,0.00000
614.00,4.36653,20.076262,-0.000169,20.064613,0.8765,0.280,4.36653,0.00000
615.00,4.36596,20.076261,-0.000169,20.064554,0.8767,0.280,4.36596,0.00000
616.00,4.36584,20.076205,-0.000166,20.064492,0.8769,0.280,4.36584,0.00000
617.00,4.36652,20.076274,-0.000163,20.064493,0.8771,0.280,4.36652,0.00000
618.00,4.36753,20.076347,-0.000161,20.064574,0.8773,0.280,4.36753,0.00000
619.00,4.36885,20.076271,-0.000161,20.064515,0.8775,0.280,4.36885,0.00000
620.00,4.36974,20.076275,-0.000161,20.064531,0.8778,0.280,4.36974,0.00000
621.00,4.36903,20.076342,-0.000161,20.064581,0.8780,0.280,4.36903,0.00000
622.00,4.36853,20.076249,-0.000165,20.064496,0.8783,0.280,4.36853,0.00000
623.00,4.36815,20.076310,-0.000167,20.064510,0.8786,0.280,4.36815,0.00000
624.00,4.36855,20.076411,-0.000166,20.064541,0.8789,0.281,4.36855,0.00000
625.00,4.36784,20.076424,-0.000169,20.064514,0.8791,0.281,4.36784,0.00000
626.00,4.36810,20.076433,-0.000174,20.064469,0.8794,0.281,4.36810,0.00000
627.00,4.36803,20.076566,-0.000171,20.064601,0.8797,0.281,4.36803,0.00000
628.00,4.36809,20.076507,-0.000168,20.064581,0.8801,0.281,4.36809,0.00000
629.00,4.36709,20.076472,-0.000169,20.064572,0.8804,0.281,4.36709,0.00000
630.00,4.36656,20.076450,-0.000168,20.064550,0.8807,0.281,4.36656,0.00000
631.00,4.36590,20.076487,-0.000165,20.064603,0.8811,0.281,4.36590,0.00000
632.00,4.36516,20.076423,-0.000169,20.064497,0.8814,0.281,4.36516,0.00000
633.00,4.36435,20.076478,-0.000170,20.064462,0.8817,0.282,4.36435,0.00000
634.00,4.36474,20.076543,-0.000170,20.064461,0.8820,0.282,4.36474,0.00000
635.00,4.36558,20.076632,-0.000168,20.064520,0.8823,0.282,4.36558,0.00000
636.00,4.36586,20.076552,-0.000166,20.064433,0.8825,0.282,4.36586,0.00000
637.00,4.36626,20.076609,-0.000163,20.064475,0.8828,0.282,4.36626,0.00000
638.00,4.36643,20.076676,-0.000164,20.064549,0.8831,0.282,4.36643,0.00000
639.00,4.36582,20.076705,-0.000161,20.064576,0.8834,0.282,4.36582,0.00000
640.00,4.36532,20.076700,-0.000159,20.064577,0.8837,0.282,4.36532,0.00000
641.00,4.36528,20.076830,-0.000162,20.064660,0.8840,0.282,4.36528,0.00000
642.00,4.36596,20.076870,-0.000165,20.064681,0.8843,0.282,4.36596,0.00000
643.00,4.36762,20.076816,-0.000166,20.064658,0.8845,0.282,4.36762,0.00000
644.00,4.36852,20.076820,-0.000170,20.064660,0.8847,0.283,4.36852,0.00000
645.00,4.36891,20.076822,-0.000176,20.064636,0.8850,0.283,4.36891,0.00000
646.00,4.36818,20.076782,-0.000176,20.064578,0.8853,0.283,4.36818,0.00000
647.00,4.36711,20.076754,-0.000174,20.064511,0.8855,0.283,4.36711,0.00000
648.00,4.36601,20.076762,-0.000175,20.064435,0.8858,0.283,4.36601,0.00000
649.00,4.36591,20.076730,-0.000173,20.064393,0.8861,0.283,4.36591,0.00000
650.00,4.36626,20.076763,-0.000171,20.064349,0.8864,0.283,4.36626,0.00000
651.00,4.36647,20.076811,-0.000173,20.064359,0.8867,0.283,4.36647,0.00000
652.00,4.36582,20.076816,-0.000173,20.064355,0.8869,0.284,4.36582,0.00000
653.00,4.36541,20.076849,-0.000169,20.064380,0.8872,0.284,4.36541,0.00000
654.00,4.36490,20.076887,-0.000167,20.064387,0.8875,0.284,4.36490,0.00000
655.00,4.36440,20.076986,-0.000165,20.064483,0.8878,0.284,4.36440,0.00000
656.00,4.36473,20.076936,-0.000165,20.064456,0.8880,0.284,4.36473,0.00000
657.00,4.36571,20.076950,-0.000161,20.064430,0.8883,0.284,4.36571,0.00000
658.00,4.36599,20.076989,-0.000163,20.064423,0.8887,0.284,4.36599,0.00000
659.00,4.36558,20.076981,-0.000165,20.064395,0.8890,0.284,4.36558,0.00000
660.00,4.36528,20.076968,-0.000166,20.064362,0.8893,0.284,4.36528,0.00000
661.00,4.36538,20.077062,-0.000164,20.064414,0.8896,0.284,4.36538,0.00000
662.00,4.36523,20.077067,-0.000167,20.064415,0.8898,0.284,4.36523,0.00000
663.00,4.36471,20.077047,-0.000168,20.064347,0.8901,0.285,4.36471,0.00000
664.00,4.36505,20.077147,-0.000170,20.064343,0.8904,0.285,4.36505,0.00000
665.00,4.36505,20.077156,-0.000170,20.064309,0.8906,0.285,4.36505,0.00000
666.00,4.36520,20.077159,-0.000169,20.064269,0.8909,0.285,4.36520,0.00000
667.00,4.36504,20.077165,-0.000167,20.064283,0.8912,0.285,4.36504,0.00000
668.00,4.36421,20.077229,-0.000165,20.064341,0.8914,0.285,4.36421,0.00000
669.00,4.36407,20.077260,-0.000159,20.064370,0.8917,0.285,4.36407,0.00000
670.00,4.36372,20.077272,-0.000153,20.064397,0.8919,0.285,4.36372,0.00000
671.00,4.36329,20.077309,-0.000155,20.064421,0.8921,0.285,4.36329,0.00000
672.00,4.36236,20.077403,-0.000156,20.064495,0.8924,0.285,4.36236,0.00000
673.00,4.36270,20.077397,-0.000156,20.064509,0.8926,0.285,4.36270,0.00000
674.00,4.36348,20.077351,-0.000159,20.064437,0.8928,0.285,4.36348,0.00000
675.00,4.36403,20.077421,-0.000160,20.064454,0.8931,0.285,4.36403,0.00000
676.00,4.36284,20.077479,-0.000157,20.064456,0.8933,0.285,4.36284,0.00000
677.00,4.36311,20.077516,-0.000157,20.064441,0.8936,0.285,4.36311,0.00000
678.00,4.36343,20.077510,-0.000157,20.064381,0.8938,0.285,4.36343,0.00000
679.00,4.36191,20.077595,-0.000160,20.064482,0.8940,0.285,4.36191,0.00000
680.00,4.36111,20.077552,-0.000164,20.064441,0.8943,0.286,4.36111,0.00000
681.00,4.36096,20.077585,-0.000167,20.064466,0.8945,0.286,4.36096,0.00000
682.00,4.36207,20.077602,-0.000165,20.064468,0.8947,0.286,4.36207,0.00000
683.00,4.36296,20.077644,-0.000165,20.064500,0.8950,0.286,4.36296,0.00000
684.00,4.36357,20.077619,-0.000162,20.064494,0.8952,0.286,4.36357,0.00000
685.00,4.36420,20.077612,-0.000164,20.064475,0.8954,0.286,4.36420,0.00000
686.00,4.36556,20.077634,-0.000163,20.064508,0.8956,0.286,4.36556,0.00000
687.00,4.36475,20.077655,-0.000164,20.064486,0.8959,0.286,4.36475,0.00000
688.00,4.36341,20.077676,-0.000165,20.064524,0.8961,0.286,4.36341,0.00000
689.00,4.36358,20.077696,-0.000162,20.064481,0.8963,0.286,4.36358,0.00000
690.00,4.36295,20.077789,-0.000157,20.064507,0.8966,0.286,4.36295,0.00000
691.00,4.36239,20.077786,-0.000156,20.064426,0.8968,0.286,4.36239,0.00000
692.00,4.36279,20.077752,-0.000158,20.064355,0.8970,0.286,4.36279,0.00000
693.00,4.36368,20.077806,-0.000158,20.064338,0.8972,0.286,4.36368,0.00000
694.00,4.36356,20.077807,-0.000160,20.064336,0.8974,0.287,4.36356,0.00000
695.00,4.36400,20.077820,-0.000159,20.064351,0.8976,0.287,4.36400,0.00000
696.00,4.36468,20.077794,-0.000164,20.064323,0.8978,0.287,4.36468,0.00000
697.00,4.36482,20.077877,-0.000162,20.064411,0.8980,0.287,4.36482,0.00000
698.00,4.36458,20.077946,-0.000162,20.064455,0.8982,0.287,4.36458,0.00000
699.00,4.36434,20.077921,-0.000162,20.064380,0.8985,0.287,4.36434,0.00000
700.00,4.36394,20.077952,-0.000165,20.064350,0.8987,0.287,4.36394,0.00000
701.00,4.36390,20.078002,-0.000163,20.064382,0.8989,0.287,4.36390,0.00000
702.00,4.36313,20.078019,-0.000164,20.064365,0.8991,0.287,4.36313,0.00000
703.00,4.36230,20.077951,-0.000165,20.064242,0.8993,0.287,4.36230,0.00000
704.00,4.36321,20.078053,-0.000166,20.064310,0.8995,0.287,4.36321,0.00000
705.00,4.36369,20.078005,-0.000167,20.064323,0.8997,0.288,4.36369,0.00000
706.00,4.36349,20.077997,-0.000168,20.064302,0.9000,0.288,4.36349,0.00000
707.00,4.36384,20.077950,-0.000166,20.064253,0.9002,0.288,4.36384,0.00000
708.00,4.36480,20.077976,-0.000166,20.064335,0.9004,0.288,4.36480,0.00000
709.00,4.36373,20.077986,-0.000166,20.064376,0.9006,0.288,4.36373,0.00000
710.00,4.36349,20.078015,-0.000163,20.064353,0.9008,0.288,4.36349,0.00000
711.00,4.36352,20.078084,-0.000162,20.064375,0.9009,0.288,4.36352,0.00000
712.00,4.36400,20.078219,-0.000164,20.064434,0.9011,0.288,4.36400,0.00000
713.00,4.36341,20.078298,-0.000167,20.064439,0.9013,0.288,4.36341,0.00000
714.00,4.36369,20.078339,-0.000166,20.064433,0.9015,0.288,4.36369,0.00000
715.00,4.36398,20.078440,-0.000167,20.064525,0.9017,0.288,4.36398,0.00000
716.00,4.36397,20.078473,-0.000167,20.064545,0.9019,0.289,4.36397,0.00000
717.00,4.36263,20.078455,-0.000168,20.064546,0.9021,0.289,4.36263,0.00000
718.00,4.36276,20.078465,-0.000163,20.064537,0.9024,0.289,4.36276,0.00000
719.00,4.36244,20.078509,-0.000165,20.064560,0.9026,0.289,4.36244,0.00000
720.00,4.36217,20.078456,-0.000164,20.064430,0.9028,0.289,4.36217,0.00000
@5,2.5001,5.0, 720.001000000004 
721.00,4.36200,20.078429,-0.000165,20.064369,0.9030,0.289,4.36200,0.00000
722.00,4.36306,20.078438,-0.000163,20.064394,0.9032,0.289,4.36306,0.00000
723.00,4.36380,20.078428,-0.000163,20.064376,0.9034,0.289,4.36380,0.00000
724.00,4.36335,20.078467,-0.000162,20.064364,0.9036,0.289,4.36335,0.00000
725.00,4.36103,20.078560,-0.000161,20.064448,0.9039,0.289,4.36103,0.00000
726.00,4.35894,20.078667,-0.000161,20.064579,0.9041,0.289,4.35894,0.00000
727.00,4.35682,20.078731,-0.000163,20.064574,0.9044,0.289,4.35682,0.00000
728.00,4.35500,20.078789,-0.000167,20.064643,0.9046,0.289,4.35500,0.00000
729.00,4.35555,20.078776,-0.000167,20.064643,0.9048,0.290,4.35555,0.00000
730.00,4.35763,20.078774,-0.000167,20.064664,0.9050,0.290,4.35763,0.00000
731.00,4.36049,20.078755,-0.000166,20.064580,0.9052,0.290,4.36049,0.00000
732.00,4.36317,20.078727,-0.000167,20.064492,0.9054,0.290,4.36317,0.00000
733.00,4.36547,20.078751,-0.000166,20.064413,0.9056,0.290,4.36547,0.00000
734.00,4.36698,20.078771,-0.000166,20.064392,0.9058,0.290,4.36698,0.00000
735.00,4.36821,20.078762,-0.000166,20.064333,0.9059,0.290,4.36821,0.00000
736.00,4.36825,20.078728,-0.000168,20.064279,0.9062,0.290,4.36825,0.00000
737.00,4.36806,20.078775,-0.000165,20.064312,0.9064,0.290,4.36806,0.00000
738.00,4.36765,20.078785,-0.000166,20.064309,0.9065,0.290,4.36765,0.00000
739.00,4.36706,20.078849,-0.000166,20.064352,0.9067,0.290,4.36706,0.00000
740.00,4.36667,20.078880,-0.000165,20.064392,0.9069,0.290,4.36667,0.00000
741.00,4.36693,20.078929,-0.000163,20.064494,0.9071,0.290,4.36693,0.00000
742.00,4.36670,20.078911,-0.000162,20.064514,0.9072,0.291,4.36670,0.00000
743.00,4.36573,20.078943,-0.000162,20.064610,0.9074,0.291,4.36573,0.00000
744.00,4.36535,20.078933,-0.000161,20.064618,0.9075,0.291,4.36535,0.00000
745.00,4.36549,20.078932,-0.000161,20.064620,0.9076,0.291,4.36549,0.00000
746.00,4.36575,20.078971,-0.000160,20.064610,0.9077,0.291,4.36575,0.00000
747.00,4.36543,20.079040,-0.000159,20.064676,0.9078,0.291,4.36543,0.00000
748.00,4.36620,20.079071,-0.000155,20.064627,0.9079,0.290,4.36620,0.00000
749.00,4.36575,20.079104,-0.000153,20.064637,0.9080,0.290,4.36575,0.00000
750.00,4.36443,20.079079,-0.000157,20.064572,0.9082,0.291,4.36443,0.00000
751.00,4.36246,20.079071,-0.000161,20.064543,0.9083,0.291,4.36246,0.00000
752.00,4.36217,20.079052,-0.000166,20.064468,0.9085,0.291,4.36217,0.00000
753.00,4.36206,20.079053,-0.000169,20.064455,0.9086,0.291,4.36206,0.00000
754.00,4.36219,20.079033,-0.000172,20.064352,0.9087,0.291,4.36219,0.00000
755.00,4.36283,20.079091,-0.000173,20.064356,0.9089,0.292,4.36283,0.00000
756.00,4.36379,20.079147,-0.000171,20.064331,0.9090,0.292,4.36379,0.00000
757.00,4.36422,20.079175,-0.000167,20.064299,0.9092,0.292,4.36422,0.00000
758.00,4.36424,20.079231,-0.000169,20.064317,0.9094,0.292,4.36424,0.00000
759.00,4.36463,20.079233,-0.000169,20.064352,0.9095,0.292,4.36463,0.00000
760.00,4.36435,20.079252,-0.000169,20.064385,0.9097,0.292,4.36435,0.00000
761.00,4.36420,20.079168,-0.000171,20.064350,0.9098,0.292,4.36420,0.00000
762.00,4.36467,20.079231,-0.000169,20.064410,0.9100,0.292,4.36467,0.00000
763.00,4.36453,20.079204,-0.000165,20.064337,0.9102,0.292,4.36453,0.00000
764.00,4.36423,20.079208,-0.000160,20.064298,0.9103,0.292,4.36423,0.00000
765.00,4.36449,20.079181,-0.000157,20.064263,0.9105,0.292,4.36449,0.00000
766.00,4.36428,20.079318,-0.000154,20.064346,0.9107,0.292,4.36428,0.00000
767.00,4.36369,20.079351,-0.000154,20.064391,0.9109,0.292,4.36369,0.00000
768.00,4.36279,20.079411,-0.000157,20.064482,0.9111,0.292,4.36279,0.00000
769.00,4.36196,20.079450,-0.000160,20.064543,0.9114,0.292,4.36196,0.00000
770.00,4.36119,20.079581,-0.000162,20.064620,0.9116,0.292,4.36119,0.00000
771.00,4.36126,20.079582,-0.000163,20.064599,0.9118,0.293,4.36126,0.00000
772.00,4.36086,20.079604,-0.000164,20.064519,0.9119,0.293,4.36086,0.00000
773.00,4.36156,20.079615,-0.000163,20.064486,0.9121,0.293,4.36156,0.00000
774.00,4.36137,20.079655,-0.000158,20.064481,0.9123,0.293,4.36137,0.00000
775.00,4.36176,20.079630,-0.000159,20.064447,0.9125,0.293,4.36176,0.00000
776.00,4.36132,20.079620,-0.000158,20.064446,0.9127,0.293,4.36132,0.00000
777.00,4.36198,20.079619,-0.000160,20.064509,0.9129,0.293,4.36198,0.00000
778.00,4.36158,20.079619,-0.000160,20.064471,0.9131,0.293,4.36158,0.00000
779.00,4.36253,20.079672,-0.000163,20.064462,0.9132,0.293,4.36253,0.00000
780.00,4.36318,20.079771,-0.000161,20.064495,0.9134,0.293,4.36318,0.00000
781.00,4.36305,20.079812,-0.000162,20.064450,0.9136,0.293,4.36305,0.00000
782.00,4.36236,20.079774,-0.000162,20.064383,0.9138,0.293,4.36236,0.00000
783.00,4.36230,20.079826,-0.000162,20.064471,0.9140,0.293,4.36230,0.00000
784.00,4.36117,20.079864,-0.000165,20.064522,0.9143,0.294,4.36117,0.00000
785.00,4.36005,20.079828,-0.000166,20.064516,0.9145,0.294,4.36005,0.00000
786.00,4.35975,20.079847,-0.000169,20.064539,0.9148,0.294,4.35975,0.00000
787.00,4.35915,20.079920,-0.000168,20.064558,0.9150,0.294,4.35915,0.00000
788.00,4.35902,20.079883,-0.000168,20.064495,0.9153,0.294,4.35902,0.00000
789.00,4.35954,20.079832,-0.000165,20.064442,0.9155,0.294,4.35954,0.00000
790.00,4.35949,20.079870,-0.000166,20.064430,0.9158,0.294,4.35949,0.00000
791.00,4.36020,20.079939,-0.000161,20.064478,0.9160,0.294,4.36020,0.00000
792.00,4.36092,20.079978,-0.000158,20.064488,0.9163,0.294,4.36092,0.00000
793.00,4.36041,20.080008,-0.000156,20.064508,0.9166,0.294,4.36041,0.00000
794.00,4.36016,20.080023,-0.000156,20.064484,0.9169,0.294,4.36016,0.00000
795.00,4.36043,20.080017,-0.000154,20.064479,0.9172,0.294,4.36043,0.00000
796.00,4.36059,20.079962,-0.000158,20.064442,0.9175,0.294,4.36059,0.00000
797.00,4.35960,20.079982,-0.000162,20.064475,0.9178,0.294,4.35960,0.00000
798.00,4.35985,20.080012,-0.000164,20.064460,0.9181,0.294,4.35985,0.00000
799.00,4.35979,20.080092,-0.000163,20.064477,0.9183,0.294,4.35979,0.00000
800.00,4.35990,20.080133,-0.000164,20.064464,0.9186,0.295,4.35990,0.00000
801.00,4.35946,20.080241,-0.000163,20.064540,0.9189,0.295,4.35946,0.00000
802.00,4.36076,20.080285,-0.000160,20.064584,0.9192,0.294,4.36076,0.00000
803.00,4.36177,20.080331,-0.000160,20.064638,0.9194,0.294,4.36177,0.00000
804.00,4.36257,20.080304,-0.000162,20.064638,0.9197,0.295,4.36257,0.00000
805.00,4.36237,20.080315,-0.000165,20.064649,0.9200,0.295,4.36237,0.00000
806.00,4.36260,20.080312,-0.000164,20.064627,0.9203,0.295,4.36260,0.00000
807.00,4.36269,20.080226,-0.000166,20.064512,0.9205,0.295,4.36269,0.00000
808.00,4.36169,20.080257,-0.000166,20.064482,0.9208,0.295,4.36169,0.00000
809.00,4.36128,20.080289,-0.000163,20.064455,0.9210,0.295,4.36128,0.00000
810.00,4.36200,20.080358,-0.000160,20.064479,0.9212,0.295,4.36200,0.00000
811.00,4.36273,20.080398,-0.000162,20.064480,0.9215,0.295,4.36273,0.00000
812.00,4.36284,20.080539,-0.000160,20.064595,0.9217,0.295,4.36284,0.00000
813.00,4.36395,20.080578,-0.000161,20.064616,0.9219,0.296,4.36395,0.00000
814.00,4.36423,20.080602,-0.000164,20.064678,0.9221,0.296,4.36423,0.00000
815.00,4.36337,20.080582,-0.000163,20.064684,0.9223,0.296,4.36337,0.00000
816.00,4.36248,20.080586,-0.000161,20.064665,0.9225,0.296,4.36248,0.00000
817.00,4.36214,20.080580,-0.000165,20.064618,0.9227,0.296,4.36214,0.00000
818.00,4.36082,20.080561,-0.000166,20.064589,0.9229,0.296,4.36082,0.00000
819.00,4.35990,20.080569,-0.000165,20.064569,0.9231,0.296,4.35990,0.00000
820.00,4.35944,20.080558,-0.000166,20.064501,0.9232,0.296,4.35944,0.00000
821.00,4.35858,20.080545,-0.000164,20.064488,0.9234,0.296,4.35858,0.00000
822.00,4.35731,20.080545,-0.000161,20.064519,0.9236,0.296,4.35731,0.00000
823.00,4.35736,20.080528,-0.000160,20.064530,0.9238,0.296,4.35736,0.00000
824.00,4.35790,20.080625,-0.000160,20.064596,0.9241,0.296,4.35790,0.00000
825.00,4.35876,20.080603,-0.000160,20.064575,0.9243,0.296,4.35876,0.00000
826.00,4.36002,20.080664,-0.000161,20.064625,0.9246,0.296,4.36002,0.00000
827.00,4.36073,20.080705,-0.000160,20.064615,0.9248,0.296,4.36073,0.00000
828.00,4.36065,20.080767,-0.000159,20.064611,0.9251,0.296,4.36065,0.00000
829.00,4.36157,20.080743,-0.000160,20.064593,0.9253,0.297,4.36157,0.00000
830.00,4.36115,20.080819,-0.000157,20.064689,0.9255,0.297,4.36115,0.00000
831.00,4.36060,20.080802,-0.000157,20.064663,0.9257,0.297,4.36060,0.00000
832.00,4.36016,20.080777,-0.000156,20.064630,0.9260,0.297,4.36016,0.00000
833.00,4.36069,20.080763,-0.000156,20.064642,0.9262,0.297,4.36069,0.00000
834.00,4.35926,20.080705,-0.000155,20.064549,0.9265,0.297,4.35926,0.00000
835.00,4.35935,20.080721,-0.000155,20.064488,0.9267,0.297,4.35935,0.00000
836.00,4.36032,20.080657,-0.000156,20.064420,0.9270,0.297,4.36032,0.00000
837.00,4.36081,20.080700,-0.000159,20.064412,0.9273,0.297,4.36081,0.00000
838.00,4.36059,20.080724,-0.000159,20.064382,0.9275,0.297,4.36059,0.00000
839.00,4.36109,20.080805,-0.000157,20.064438,0.9278,0.297,4.36109,0.00000
840.00,4.36068,20.080810,-0.000156,20.064463,0.9280,0.297,4.36068,0.00000
841.00,4.35908,20.080936,-0.000155,20.064525,0.9283,0.297,4.35908,0.00000
842.00,4.35873,20.080941,-0.000156,20.064548,0.9285,0.297,4.35873,0.00000
843.00,4.35842,20.080993,-0.000159,20.064599,0.9288,0.297,4.35842,0.00000
844.00,4.35857,20.080973,-0.000162,20.064566,0.9290,0.298,4.35857,0.00000
845.00,4.35917,20.081027,-0.000167,20.064565,0.9292,0.298,4.35917,0.00000
846.00,4.35950,20.080998,-0.000170,20.064511,0.9294,0.298,4.35950,0.00000
847.00,4.35872,20.080988,-0.000167,20.064500,0.9297,0.298,4.35872,0.00000
848.00,4.35946,20.080970,-0.000165,20.064469,0.9299,0.298,4.35946,0.00000
849.00,4.35992,20.081082,-0.000166,20.064569,0.9301,0.298,4.35992,0.00000
850.00,4.35938,20.081082,-0.000164,20.064579,0.9304,0.298,4.35938,0.00000
851.00,4.35956,20.081173,-0.000161,20.064683,0.9306,0.298,4.35956,0.00000
852.00,4.36046,20.081277,-0.000162,20.064716,0.9308,0.298,4.36046,0.00000
853.00,4.36014,20.081316,-0.000160,20.064755,0.9310,0.298,4.36014,0.00000
854.00,4.35954,20.081296,-0.000158,20.064735,0.9313,0.298,4.35954,0.00000
855.00,4.36016,20.081290,-0.000159,20.064758,0.9315,0.299,4.36016,0.00000
856.00,4.36091,20.081298,-0.000158,20.064740,0.9317,0.299,4.36091,0.00000
857.00,4.36088,20.081256,-0.000156,20.064703,0.9319,0.299,4.36088,0.00000
858.00,4.36006,20.081298,-0.000155,20.064674,0.9321,0.299,4.36006,0.00000
859.00,4.35979,20.081325,-0.000154,20.064662,0.9323,0.299,4.35979,0.00000
860.00,4.35899,20.081378,-0.000150,20.064593,0.9325,0.298,4.35899,0.00000
861.00,4.35795,20.081328,-0.000150,20.064515,0.9326,0.298,4.35795,0.00000
862.00,4.35845,20.081322,-0.000153,20.064466,0.9328,0.298,4.35845,0.00000
863.00,4.35946,20.081343,-0.000153,20.064481,0.9330,0.299,4.35946,0.00000
864.00,4.35965,20.081383,-0.000152,20.064499,0.9331,0.299,4.35965,0.00000
865.00,4.35992,20.081376,-0.000153,20.064514,0.9333,0.299,4.35992,0.00000
866.00,4.35990,20.081449,-0.000150,20.064586,0.9335,0.299,4.35990,0.00000
867.00,4.35906,20.081510,-0.000152,20.064678,0.9337,0.299,4.35906,0.00000
868.00,4.35898,20.081510,-0.000156,20.064635,0.9338,0.299,4.35898,0.00000
869.00,4.35841,20.081459,-0.000157,20.064605,0.9339,0.299,4.35841,0.00000
870.00,4.35800,20.081517,-0.000160,20.064640,0.9341,0.299,4.35800,0.00000
871.00,4.35786,20.081453,-0.000163,20.064574,0.9342,0.300,4.35786,0.00000
872.00,4.35789,20.081498,-0.000159,20.064588,0.9344,0.300,4.35789,0.00000
873.00,4.35821,20.081526,-0.000157,20.064608,0.9345,0.300,4.35821,0.00000
874.00,4.35895,20.081597,-0.000154,20.064610,0.9346,0.300,4.35895,0.00000
875.00,4.35980,20.081540,-0.000155,20.064571,0.9348,0.300,4.35980,0.00000
876.00,4.35972,20.081589,-0.000158,20.064580,0.9349,0.300,4.35972,0.00000
877.00,4.35964,20.081563,-0.000157,20.064519,0.9350,0.300,4.35964,0.00000
878.00,4.35998,20.081616,-0.000155,20.064555,0.9351,0.300,4.35998,0.00000
879.00,4.35980,20.081665,-0.000158,20.064563,0.9352,0.300,4.35980,0.00000
880.00,4.35950,20.081799,-0.000157,20.064632,0.9353,0.300,4.35950,0.00000
881.00,4.35970,20.081899,-0.000155,20.064632,0.9354,0.300,4.35970,0.00000
882.00,4.35992,20.081924,-0.000155,20.064594,0.9355,0.300,4.35992,0.00000
883.00,4.35779,20.081921,-0.000160,20.064540,0.9356,0.300,4.35779,0.00000
884.00,4.35671,20.081890,-0.000162,20.064461,0.9357,0.301,4.35671,0.00000
885.00,4.35598,20.081923,-0.000163,20.064422,0.9357,0.301,4.35598,0.00000
886.00,4.35634,20.081923,-0.000162,20.064425,0.9358,0.301,4.35634,0.00000
887.00,4.35663,20.081917,-0.000162,20.064402,0.9359,0.301,4.35663,0.00000
888.00,4.35788,20.081933,-0.000162,20.064412,0.9359,0.301,4.35788,0.00000
889.00,4.35874,20.081971,-0.000158,20.064447,0.9360,0.301,4.35874,0.00000
890.00,4.35947,20.081937,-0.000156,20.064453,0.9361,0.301,4.35947,0.00000
891.00,4.35939,20.081913,-0.000156,20.064450,0.9361,0.301,4.35939,0.00000
892.00,4.35901,20.081982,-0.000157,20.064539,0.9362,0.301,4.35901,0.00000
893.00,4.35923,20.082025,-0.000157,20.064585,0.9363,0.301,4.35923,0.00000
894.00,4.35964,20.082061,-0.000159,20.064639,0.9363,0.301,4.35964,0.00000
895.00,4.36018,20.082082,-0.000161,20.064650,0.9364,0.302,4.36018,0.00000
896.00,4.36053,20.082123,-0.000163,20.064694,0.9365,0.302,4.36053,0.00000
897.00,4.36081,20.082149,-0.000163,20.064690,0.9366,0.302,4.36081,0.00000
898.00,4.36031,20.082182,-0.000160,20.064704,0.9366,0.302,4.36031,0.00000
899.00,4.35949,20.082152,-0.000157,20.064654,0.9367,0.302,4.35949,0.00000
900.00,4.35868,20.082236,-0.000157,20.064711,0.9367,0.302,4.35868,0.00000
@6,2.5001,5.0, 900.076000000001 
901.00,4.35828,20.082239,-0.000156,20.064674,0.9368,0.302,4.35828,0.00000
902.00,4.35864,20.082182,-0.000157,20.064634,0.9368,0.302,4.35864,0.00000
903.00,4.35834,20.082158,-0.000159,20.064558,0.9368,0.302,4.35834,0.00000
904.00,4.35831,20.082192,-0.000159,20.064564,0.9369,0.302,4.35831,0.00000
905.00,4.35767,20.082177,-0.000159,20.064504,0.9369,0.302,4.35767,0.00000
906.00,4.35599,20.082255,-0.000158,20.064565,0.9370,0.302,4.35599,0.00000
907.00,4.35274,20.082351,-0.000157,20.064589,0.9371,0.302,4.35274,0.00000
908.00,4.35075,20.082345,-0.000159,20.064589,0.9372,0.302,4.35075,0.00000
909.00,4.35066,20.082389,-0.000161,20.064606,0.9373,0.303,4.35066,0.00000
910.00,4.35127,20.082376,-0.000159,20.064625,0.9374,0.303,4.35127,0.00000
911.00,4.35404,20.082366,-0.000165,20.064565,0.9375,0.303,4.35404,0.00000
912.00,4.35809,20.082389,-0.000167,20.064594,0.9376,0.303,4.35809,0.00000
913.00,4.36181,20.082413,-0.000165,20.064600,0.9377,0.303,4.36181,0.00000
914.00,4.36306,20.082421,-0.000164,20.064621,0.9378,0.303,4.36306,0.00000
915.00,4.36434,20.082420,-0.000168,20.064585,0.9379,0.303,4.36434,0.00000
916.00,4.36405,20.082468,-0.000165,20.064632,0.9380,0.303,4.36405,0.00000
917.00,4.36327,20.082497,-0.000162,20.064612,0.9381,0.303,4.36327,0.00000
918.00,4.36344,20.082546,-0.000160,20.064642,0.9382,0.303,4.36344,0.00000
919.00,4.36372,20.082605,-0.000160,20.064638,0.9383,0.303,4.36372,0.00000
920.00,4.36334,20.082640,-0.000156,20.064604,0.9384,0.303,4.36334,0.00000
921.00,4.36319,20.082653,-0.000157,20.064567,0.9386,0.303,4.36319,0.00000
922.00,4.36320,20.082590,-0.000157,20.064494,0.9387,0.304,4.36320,0.00000
923.00,4.36208,20.082562,-0.000158,20.064484,0.9389,0.304,4.36208,0.00000
924.00,4.36128,20.082569,-0.000155,20.064471,0.9390,0.303,4.36128,0.00000
925.00,4.36076,20.082608,-0.000155,20.064556,0.9392,0.303,4.36076,0.00000
926.00,4.36034,20.082551,-0.000152,20.064549,0.9393,0.303,4.36034,0.00000
927.00,4.35988,20.082686,-0.000151,20.064675,0.9395,0.303,4.35988,0.00000
928.00,4.35953,20.082728,-0.000152,20.064677,0.9396,0.303,4.35953,0.00000
929.00,4.36006,20.082717,-0.000153,20.064661,0.9398,0.303,4.36006,0.00000
930.00,4.36005,20.082791,-0.000154,20.064647,0.9400,0.303,4.36005,0.00000
931.00,4.35982,20.082864,-0.000157,20.064626,0.9402,0.304,4.35982,0.00000
932.00,4.36009,20.082871,-0.000158,20.064626,0.9403,0.304,4.36009,0.00000
933.00,4.35976,20.082966,-0.000158,20.064678,0.9405,0.304,4.35976,0.00000
934.00,4.35979,20.083030,-0.000160,20.064704,0.9407,0.304,4.35979,0.00000
935.00,4.35978,20.082978,-0.000159,20.064658,0.9409,0.304,4.35978,0.00000
936.00,4.35934,20.083024,-0.000160,20.064708,0.9410,0.304,4.35934,0.00000
937.00,4.35987,20.082997,-0.000163,20.064589,0.9412,0.304,4.35987,0.00000
938.00,4.36103,20.082971,-0.000161,20.064529,0.9414,0.304,4.36103,0.00000
939.00,4.35958,20.082979,-0.000162,20.064522,0.9415,0.304,4.35958,0.00000
940.00,4.35876,20.083063,-0.000165,20.064601,0.9417,0.305,4.35876,0.00000
941.00,4.35906,20.083064,-0.000164,20.064565,0.9419,0.305,4.35906,0.00000
942.00,4.35813,20.083097,-0.000163,20.064600,0.9420,0.305,4.35813,0.00000
943.00,4.35764,20.083183,-0.000165,20.064669,0.9422,0.305,4.35764,0.00000
944.00,4.35801,20.083202,-0.000167,20.064674,0.9424,0.305,4.35801,0.00000
945.00,4.35785,20.083212,-0.000163,20.064600,0.9425,0.305,4.35785,0.00000
946.00,4.35698,20.083238,-0.000161,20.064621,0.9427,0.305,4.35698,0.00000
947.00,4.35700,20.083311,-0.000159,20.064703,0.9428,0.305,4.35700,0.00000
948.00,4.35634,20.083339,-0.000156,20.064711,0.9430,0.305,4.35634,0.00000
949.00,4.35727,20.083326,-0.000153,20.064718,0.9431,0.305,4.35727,0.00000
950.00,4.35870,20.083291,-0.000154,20.064722,0.9433,0.305,4.35870,0.00000
951.00,4.35923,20.083286,-0.000155,20.064722,0.9434,0.305,4.35923,0.00000
952.00,4.35881,20.083277,-0.000153,20.064708,0.9435,0.305,4.35881,0.00000
953.00,4.35798,20.083185,-0.000153,20.064596,0.9436,0.305,4.35798,0.00000
954.00,4.35694,20.083205,-0.000155,20.064567,0.9437,0.305,4.35694,0.00000
955.00,4.35648,20.083263,-0.000156,20.064563,0.9438,0.306,4.35648,0.00000
956.00,4.35656,20.083302,-0.000157,20.064586,0.9439,0.306,4.35656,0.00000
957.00,4.35633,20.083283,-0.000161,20.064520,0.9440,0.306,4.35633,0.00000
958.00,4.35635,20.083393,-0.000164,20.064546,0.9441,0.306,4.35635,0.00000
959.00,4.35670,20.083473,-0.000161,20.064562,0.9442,0.306,4.35670,0.00000
960.00,4.35609,20.083489,-0.000158,20.064570,0.9442,0.306,4.35609,0.00000
961.00,4.35701,20.083535,-0.000159,20.064543,0.9443,0.306,4.35701,0.00000
962.00,4.35746,20.083545,-0.000157,20.064506,0.9443,0.306,4.35746,0.00000
963.00,4.35772,20.083505,-0.000155,20.064515,0.9443,0.306,4.35772,0.00000
964.00,4.35787,20.083503,-0.000158,20.064556,0.9444,0.306,4.35787,0.00000
965.00,4.35791,20.083471,-0.000163,20.064527,0.9444,0.307,4.35791,0.00000
966.00,4.35752,20.083478,-0.000163,20.064551,0.9445,0.307,4.35752,0.00000
967.00,4.35755,20.083488,-0.000165,20.064558,0.9445,0.307,4.35755,0.00000
968.00,4.35788,20.083518,-0.000166,20.064515,0.9446,0.307,4.35788,0.00000
969.00,4.35746,20.083462,-0.000167,20.064413,0.9446,0.307,4.35746,0.00000
970.00,4.35769,20.083542,-0.000164,20.064462,0.9447,0.307,4.35769,0.00000
971.00,4.35740,20.083579,-0.000163,20.064469,0.9448,0.307,4.35740,0.00000
972.00,4.35685,20.083656,-0.000160,20.064546,0.9449,0.307,4.35685,0.00000
973.00,4.35705,20.083680,-0.000159,20.064594,0.9449,0.307,4.35705,0.00000
974.00,4.35715,20.083738,-0.000154,20.064601,0.9450,0.307,4.35715,0.00000
975.00,4.35643,20.083744,-0.000149,20.064554,0.9450,0.307,4.35643,0.00000
976.00,4.35624,20.083764,-0.000149,20.064572,0.9451,0.307,4.35624,0.00000
977.00,4.35763,20.083783,-0.000150,20.064553,0.9452,0.307,4.35763,0.00000
978.00,4.35783,20.083749,-0.000151,20.064497,0.9452,0.307,4.35783,0.00000
979.00,4.35745,20.083825,-0.000156,20.064612,0.9453,0.307,4.35745,0.00000
980.00,4.35859,20.083896,-0.000159,20.064678,0.9453,0.307,4.35859,0.00000
981.00,4.35870,20.083925,-0.000162,20.064670,0.9454,0.307,4.35870,0.00000
982.00,4.35753,20.083947,-0.000164,20.064680,0.9454,0.308,4.35753,0.00000
983.00,4.35739,20.084056,-0.000160,20.064771,0.9454,0.308,4.35739,0.00000
984.00,4.35817,20.083965,-0.000157,20.064644,0.9455,0.307,4.35817,0.00000
985.00,4.35761,20.083901,-0.000159,20.064566,0.9455,0.308,4.35761,0.00000
986.00,4.35761,20.083913,-0.000160,20.064514,0.9456,0.308,4.35761,0.00000
987.00,4.35762,20.083978,-0.000157,20.064521,0.9457,0.308,4.35762,0.00000
988.00,4.35703,20.083982,-0.000160,20.064523,0.9457,0.308,4.35703,0.00000
989.00,4.35654,20.084100,-0.000163,20.064558,0.9458,0.308,4.35654,0.00000
990.00,4.35650,20.084159,-0.000162,20.064573,0.9459,0.308,4.35650,0.00000
991.00,4.35549,20.084166,-0.000161,20.064564,0.9460,0.308,4.35549,0.00000
992.00,4.35486,20.084048,-0.000160,20.064456,0.9460,0.308,4.35486,0.00000
993.00,4.35568,20.084041,-0.000159,20.064396,0.9461,0.308,4.35568,0.00000
994.00,4.35618,20.084022,-0.000160,20.064401,0.9462,0.308,4.35618,0.00000
995.00,4.35644,20.084028,-0.000157,20.064446,0.9462,0.308,4.35644,0.00000
996.00,4.35727,20.084001,-0.000156,20.064456,0.9463,0.308,4.35727,0.00000
997.00,4.35788,20.084045,-0.000158,20.064540,0.9463,0.309,4.35788,0.00000
998.00,4.35820,20.084100,-0.000161,20.064609,0.9464,0.309,4.35820,0.00000
999.00,4.35794,20.084173,-0.000160,20.064667,0.9465,0.309,4.35794,0.00000
1000.00,4.35758,20.084246,-0.000163,20.064694,0.9466,0.309,4.35758,0.00000
1001.00,4.35787,20.084279,-0.000161,20.064691,0.9466,0.309,4.35787,0.00000
1002.00,4.35830,20.084313,-0.000161,20.064673,0.9467,0.309,4.35830,0.00000
1003.00,4.35786,20.084270,-0.000156,20.064623,0.9468,0.309,4.35786,0.00000
1004.00,4.35723,20.084225,-0.000157,20.064565,0.9469,0.309,4.35723,0.00000
1005.00,4.35731,20.084126,-0.000159,20.064489,0.9469,0.309,4.35731,0.00000
1006.00,4.35712,20.084105,-0.000161,20.064502,0.9470,0.309,4.35712,0.00000
1007.00,4.35728,20.084169,-0.000160,20.064566,0.9471,0.309,4.35728,0.00000
1008.00,4.35705,20.084186,-0.000161,20.064533,0.9472,0.309,4.35705,0.00000
1009.00,4.35753,20.084272,-0.000158,20.064555,0.9473,0.309,4.35753,0.00000
1010.00,4.35789,20.084368,-0.000154,20.064595,0.9474,0.309,4.35789,0.00000
1011.00,4.35753,20.084429,-0.000152,20.064564,0.9474,0.309,4.35753,0.00000
1012.00,4.35699,20.084459,-0.000154,20.064518,0.9475,0.309,4.35699,0.00000
1013.00,4.35751,20.084552,-0.000153,20.064577,0.9476,0.309,4.35751,0.00000
1014.00,4.35750,20.084561,-0.000153,20.064587,0.9476,0.309,4.35750,0.00000
1015.00,4.35696,20.084610,-0.000157,20.064622,0.9477,0.310,4.35696,0.00000
1016.00,4.35694,20.084678,-0.000158,20.064697,0.9478,0.310,4.35694,0.00000
1017.00,4.35710,20.084730,-0.000149,20.064733,0.9479,0.309,4.35710,0.00000
1018.00,4.35660,20.084713,-0.000149,20.064697,0.9479,0.309,4.35660,0.00000
1019.00,4.35663,20.084793,-0.000151,20.064732,0.9480,0.310,4.35663,0.00000
1020.00,4.35655,20.084834,-0.000150,20.064714,0.9480,0.310,4.35655,0.00000
1021.00,4.35724,20.084818,-0.000151,20.064662,0.9480,0.310,4.35724,0.00000
1022.00,4.35755,20.084821,-0.000157,20.064608,0.9481,0.310,4.35755,0.00000
1023.00,4.35765,20.084893,-0.000162,20.064622,0.9482,0.310,4.35765,0.00000
1024.00,4.35687,20.084896,-0.000161,20.064635,0.9482,0.310,4.35687,0.00000
1025.00,4.35679,20.084905,-0.000158,20.064614,0.9483,0.310,4.35679,0.00000
1026.00,4.35695,20.084898,-0.000159,20.064585,0.9484,0.310,4.35695,0.00000
1027.00,4.35675,20.084884,-0.000161,20.064538,0.9485,0.311,4.35675,0.00000
1028.00,4.35699,20.084936,-0.000158,20.064587,0.9486,0.310,4.35699,0.00000
1029.00,4.35701,20.084849,-0.000157,20.064482,0.9487,0.311,4.35701,0.00000
1030.00,4.35687,20.084792,-0.000161,20.064435,0.9488,0.311,4.35687,0.00000
1031.00,4.35628,20.084797,-0.000163,20.064407,0.9489,0.311,4.35628,0.00000
1032.00,4.35629,20.084808,-0.000165,20.064459,0.9490,0.311,4.35629,0.00000
1033.00,4.35646,20.084799,-0.000168,20.064424,0.9490,0.311,4.35646,0.00000
1034.00,4.35716,20.084930,-0.000168,20.064524,0.9491,0.311,4.35716,0.00000
1035.00,4.35752,20.084951,-0.000166,20.064520,0.9492,0.311,4.35752,0.00000
1036.00,4.35735,20.085060,-0.000165,20.064590,0.9494,0.312,4.35735,0.00000
1037.00,4.35648,20.085117,-0.000163,20.064607,0.9495,0.311,4.35648,0.00000
1038.00,4.35601,20.085181,-0.000162,20.064653,0.9497,0.312,4.35601,0.00000
1039.00,4.35591,20.085182,-0.000164,20.064640,0.9498,0.312,4.35591,0.00000
1040.00,4.35611,20.085219,-0.000162,20.064664,0.9500,0.312,4.35611,0.00000
1041.00,4.35577,20.085229,-0.000163,20.064710,0.9501,0.312,4.35577,0.00000
1042.00,4.35672,20.085277,-0.000160,20.064766,0.9503,0.312,4.35672,0.00000
1043.00,4.35723,20.085236,-0.000159,20.064724,0.9504,0.312,4.35723,0.00000
1044.00,4.35722,20.085271,-0.000157,20.064720,0.9506,0.312,4.35722,0.00000
1045.00,4.35652,20.085366,-0.000159,20.064743,0.9508,0.312,4.35652,0.00000
1046.00,4.35708,20.085394,-0.000156,20.064692,0.9509,0.312,4.35708,0.00000
1047.00,4.35666,20.085385,-0.000158,20.064649,0.9511,0.312,4.35666,0.00000
1048.00,4.35654,20.085363,-0.000158,20.064626,0.9512,0.312,4.35654,0.00000
1049.00,4.35669,20.085318,-0.000157,20.064616,0.9514,0.312,4.35669,0.00000
1050.00,4.35749,20.085296,-0.000154,20.064658,0.9515,0.312,4.35749,0.00000
1051.00,4.35631,20.085292,-0.000153,20.064656,0.9516,0.312,4.35631,0.00000
1052.00,4.35593,20.085322,-0.000152,20.064635,0.9518,0.312,4.35593,0.00000
1053.00,4.35530,20.085332,-0.000153,20.064620,0.9519,0.312,4.35530,0.00000
1054.00,4.35446,20.085309,-0.000154,20.064561,0.9521,0.312,4.35446,0.00000
1055.00,4.35380,20.085302,-0.000158,20.064520,0.9522,0.313,4.35380,0.00000
1056.00,4.35467,20.085350,-0.000156,20.064564,0.9524,0.313,4.35467,0.00000
1057.00,4.35493,20.085316,-0.000156,20.064531,0.9526,0.313,4.35493,0.00000
1058.00,4.35470,20.085371,-0.000154,20.064580,0.9527,0.313,4.35470,0.00000
1059.00,4.35493,20.085401,-0.000154,20.064562,0.9529,0.313,4.35493,0.00000
1060.00,4.35488,20.085492,-0.000153,20.064594,0.9530,0.313,4.35488,0.00000
1061.00,4.35522,20.085537,-0.000155,20.064604,0.9531,0.313,4.35522,0.00000
1062.00,4.35527,20.085662,-0.000153,20.064655,0.9532,0.313,4.35527,0.00000
1063.00,4.35518,20.085705,-0.000154,20.064661,0.9533,0.313,4.35518,0.00000
1064.00,4.35529,20.085864,-0.000153,20.064810,0.9535,0.313,4.35529,0.00000
1065.00,4.35597,20.085852,-0.000150,20.064801,0.9536,0.313,4.35597,0.00000
1066.00,4.35506,20.085840,-0.000144,20.064775,0.9537,0.313,4.35506,0.00000
1067.00,4.35440,20.085750,-0.000145,20.064734,0.9538,0.313,4.35440,0.00000
1068.00,4.35458,20.085749,-0.000146,20.064713,0.9539,0.313,4.35458,0.00000
1069.00,4.35445,20.085721,-0.000146,20.064642,0.9540,0.313,4.35445,0.00000
1070.00,4.35387,20.085710,-0.000149,20.064610,0.9541,0.313,4.35387,0.00000
1071.00,4.35411,20.085715,-0.000151,20.064581,0.9542,0.313,4.35411,0.00000
1072.00,4.35432,20.085834,-0.000151,20.064647,0.9543,0.313,4.35432,0.00000
1073.00,4.35473,20.085860,-0.000153,20.064630,0.9543,0.314,4.35473,0.00000
1074.00,4.35491,20.085869,-0.000153,20.064634,0.9545,0.314,4.35491,0.00000
1075.00,4.35602,20.085940,-0.000153,20.064660,0.9545,0.314,4.35602,0.00000
1076.00,4.35590,20.086024,-0.000157,20.064719,0.9546,0.314,4.35590,0.00000
1077.00,4.35551,20.085992,-0.000159,20.064669,0.9546,0.314,4.35551,0.00000
1078.00,4.35541,20.085931,-0.000155,20.064590,0.9547,0.314,4.35541,0.00000
1079.00,4.35561,20.085992,-0.000157,20.064571,0.9547,0.314,4.35561,0.00000
1080.00,4.35465,20.086031,-0.000155,20.064613,0.9548,0.314,4.35465,0.00000
@7,2.5001,5.0, 1080.07 
1081.00,4.35554,20.086032,-0.000152,20.064642,0.9548,0.314,4.35554,0.00000
1082.00,4.35670,20.086047,-0.000152,20.064674,0.9548,0.314,4.35670,0.00000
1083.00,4.35676,20.086193,-0.000151,20.064804,0.9549,0.314,4.35676,0.00000
1084.00,4.35606,20.086224,-0.000148,20.064848,0.9550,0.314,4.35606,0.00000
1085.00,4.35503,20.086274,-0.000150,20.064840,0.9550,0.314,4.35503,0.00000
1086.00,4.35290,20.086341,-0.000153,20.064838,0.9550,0.314,4.35290,0.00000
1087.00,4.35021,20.086379,-0.000154,20.064843,0.9551,0.315,4.35021,0.00000
1088.00,4.34809,20.086366,-0.000158,20.064797,0.9551,0.315,4.34809,0.00000
1089.00,4.34813,20.086374,-0.000158,20.064775,0.9551,0.315,4.34813,0.00000
1090.00,4.34866,20.086249,-0.000156,20.064662,0.9551,0.315,4.34866,0.00000
1091.00,4.35018,20.086168,-0.000158,20.064605,0.9551,0.315,4.35018,0.00000
1092.00,4.35344,20.086213,-0.000156,20.064612,0.9551,0.315,4.35344,0.00000
1093.00,4.35594,20.086209,-0.000152,20.064632,0.9552,0.315,4.35594,0.00000
1094.00,4.35705,20.086181,-0.000154,20.064600,0.9552,0.315,4.35705,0.00000
1095.00,4.35870,20.086296,-0.000156,20.064701,0.9553,0.315,4.35870,0.00000
1096.00,4.36083,20.086319,-0.000153,20.064687,0.9554,0.315,4.36083,0.00000
1097.00,4.36137,20.086307,-0.000154,20.064634,0.9554,0.315,4.36137,0.00000
1098.00,4.36171,20.086396,-0.000155,20.064634,0.9555,0.315,4.36171,0.00000
1099.00,4.36175,20.086485,-0.000152,20.064755,0.9555,0.315,4.36175,0.00000
1100.00,4.36074,20.086529,-0.000154,20.064759,0.9556,0.315,4.36074,0.00000
1101.00,4.35933,20.086538,-0.000153,20.064768,0.9557,0.315,4.35933,0.00000
1102.00,4.35875,20.086542,-0.000149,20.064782,0.9557,0.315,4.35875,0.00000
1103.00,4.35843,20.086525,-0.000150,20.064782,0.9558,0.315,4.35843,0.00000
1104.00,4.35880,20.086420,-0.000152,20.064618,0.9559,0.315,4.35880,0.00000
1105.00,4.35953,20.086365,-0.000149,20.064542,0.9559,0.315,4.35953,0.00000
1106.00,4.35993,20.086415,-0.000148,20.064506,0.9560,0.315,4.35993,0.00000
1107.00,4.35948,20.086427,-0.000154,20.064467,0.9560,0.315,4.35948,0.00000
1108.00,4.35912,20.086416,-0.000157,20.064430,0.9560,0.316,4.35912,0.00000
1109.00,4.35828,20.086438,-0.000160,20.064445,0.9561,0.316,4.35828,0.00000
1110.00,4.35768,20.086491,-0.000161,20.064456,0.9561,0.316,4.35768,0.00000
1111.00,4.35688,20.086477,-0.000164,20.064453,0.9561,0.316,4.35688,0.00000
1112.00,4.35646,20.086518,-0.000164,20.064487,0.9561,0.316,4.35646,0.00000
1113.00,4.35668,20.086566,-0.000161,20.064503,0.9562,0.316,4.35668,0.00000
1114.00,4.35685,20.086572,-0.000159,20.064483,0.9562,0.316,4.35685,0.00000
1115.00,4.35604,20.086595,-0.000160,20.064479,0.9562,0.316,4.35604,0.00000
1116.00,4.35467,20.086673,-0.000161,20.064485,0.9562,0.316,4.35467,0.00000
1117.00,4.35521,20.086778,-0.000159,20.064552,0.9562,0.316,4.35521,0.00000
1118.00,4.35577,20.086747,-0.000161,20.064511,0.9562,0.316,4.35577,0.00000
1119.00,4.35592,20.086820,-0.000163,20.064536,0.9563,0.317,4.35592,0.00000
1120.00,4.35650,20.086793,-0.000165,20.064527,0.9563,0.317,4.35650,0.00000
1121.00,4.35772,20.086768,-0.000162,20.064574,0.9564,0.317,4.35772,0.00000
1122.00,4.35702,20.086702,-0.000163,20.064538,0.9564,0.317,4.35702,0.00000
1123.00,4.35554,20.086797,-0.000162,20.064565,0.9565,0.317,4.35554,0.00000
1124.00,4.35487,20.086827,-0.000162,20.064567,0.9565,0.317,4.35487,0.00000
1125.00,4.35520,20.086841,-0.000162,20.064580,0.9565,0.317,4.35520,0.00000
1126.00,4.35504,20.086901,-0.000160,20.064529,0.9566,0.317,4.35504,0.00000
1127.00,4.35549,20.086983,-0.000158,20.064562,0.9567,0.317,4.35549,0.00000
1128.00,4.35574,20.086953,-0.000159,20.064558,0.9568,0.317,4.35574,0.00000
1129.00,4.35581,20.086972,-0.000156,20.064565,0.9569,0.317,4.35581,0.00000
1130.00,4.35495,20.087160,-0.000156,20.064681,0.9569,0.317,4.35495,0.00000
1131.00,4.35432,20.087197,-0.000156,20.064723,0.9570,0.317,4.35432,0.00000
1132.00,4.35351,20.087172,-0.000157,20.064749,0.9571,0.317,4.35351,0.00000
1133.00,4.35344,20.087162,-0.000158,20.064722,0.9572,0.317,4.35344,0.00000
1134.00,4.35386,20.087158,-0.000159,20.064678,0.9572,0.317,4.35386,0.00000
1135.00,4.35442,20.087065,-0.000157,20.064590,0.9573,0.317,4.35442,0.00000
1136.00,4.35526,20.087126,-0.000159,20.064600,0.9574,0.318,4.35526,0.00000
1137.00,4.35636,20.087164,-0.000158,20.064525,0.9575,0.318,4.35636,0.00000
1138.00,4.35663,20.087274,-0.000157,20.064602,0.9576,0.317,4.35663,0.00000
1139.00,4.35573,20.087348,-0.000156,20.064690,0.9577,0.317,4.35573,0.00000
1140.00,4.35552,20.087415,-0.000157,20.064750,0.9578,0.318,4.35552,0.00000
1141.00,4.35494,20.087328,-0.000154,20.064661,0.9578,0.318,4.35494,0.00000
1142.00,4.35409,20.087328,-0.000155,20.064669,0.9579,0.318,4.35409,0.00000
1143.00,4.35406,20.087351,-0.000155,20.064686,0.9580,0.318,4.35406,0.00000
1144.00,4.35473,20.087340,-0.000157,20.064650,0.9581,0.318,4.35473,0.00000
1145.00,4.35564,20.087321,-0.000155,20.064587,0.9582,0.318,4.35564,0.00000
1146.00,4.35555,20.087396,-0.000157,20.064628,0.9583,0.318,4.35555,0.00000
1147.00,4.35581,20.087496,-0.000157,20.064694,0.9584,0.318,4.35581,0.00000
1148.00,4.35575,20.087578,-0.000161,20.064713,0.9585,0.318,4.35575,0.00000
1149.00,4.35529,20.087632,-0.000162,20.064706,0.9585,0.318,4.35529,0.00000
1150.00,4.35449,20.087626,-0.000166,20.064680,0.9586,0.319,4.35449,0.00000
1151.00,4.35476,20.087658,-0.000166,20.064672,0.9587,0.319,4.35476,0.00000
1152.00,4.35539,20.087616,-0.000165,20.064602,0.9588,0.319,4.35539,0.00000
1153.00,4.35523,20.087555,-0.000163,20.064559,0.9589,0.319,4.35523,0.00000
1154.00,4.35507,20.087562,-0.000166,20.064606,0.9590,0.319,4.35507,0.00000
1155.00,4.35427,20.087593,-0.000164,20.064638,0.9591,0.319,4.35427,0.00000
1156.00,4.35395,20.087610,-0.000164,20.064680,0.9592,0.319,4.35395,0.00000
1157.00,4.35309,20.087624,-0.000164,20.064616,0.9593,0.319,4.35309,0.00000
1158.00,4.35275,20.087598,-0.000164,20.064547,0.9594,0.319,4.35275,0.00000
1159.00,4.35280,20.087593,-0.000161,20.064455,0.9595,0.319,4.35280,0.00000
1160.00,4.35437,20.087581,-0.000162,20.064361,0.9596,0.319,4.35437,0.00000
1161.00,4.35504,20.087627,-0.000159,20.064387,0.9597,0.319,4.35504,0.00000
1162.00,4.35472,20.087680,-0.000160,20.064478,0.9598,0.319,4.35472,0.00000
1163.00,4.35420,20.087768,-0.000159,20.064522,0.9599,0.319,4.35420,0.00000
1164.00,4.35362,20.087776,-0.000157,20.064549,0.9600,0.319,4.35362,0.00000
1165.00,4.35203,20.087840,-0.000156,20.064617,0.9601,0.319,4.35203,0.00000
1166.00,4.35157,20.087824,-0.000156,20.064566,0.9602,0.319,4.35157,0.00000
1167.00,4.35163,20.087790,-0.000155,20.064505,0.9603,0.319,4.35163,0.00000
1168.00,4.35225,20.087767,-0.000157,20.064508,0.9604,0.319,4.35225,0.00000
1169.00,4.35346,20.087823,-0.000157,20.064568,0.9605,0.320,4.35346,0.00000
1170.00,4.35400,20.087872,-0.000156,20.064618,0.9606,0.319,4.35400,0.00000
1171.00,4.35459,20.087914,-0.000158,20.064649,0.9608,0.320,4.35459,0.00000
1172.00,4.35439,20.087925,-0.000157,20.064660,0.9610,0.320,4.35439,0.00000
1173.00,4.35413,20.087951,-0.000156,20.064673,0.9611,0.320,4.35413,0.00000
1174.00,4.35363,20.087967,-0.000157,20.064655,0.9612,0.320,4.35363,0.00000
1175.00,4.35363,20.087939,-0.000160,20.064619,0.9614,0.320,4.35363,0.00000
1176.00,4.35291,20.087949,-0.000159,20.064647,0.9615,0.320,4.35291,0.00000
1177.00,4.35280,20.087977,-0.000158,20.064674,0.9616,0.320,4.35280,0.00000
1178.00,4.35340,20.087983,-0.000155,20.064648,0.9618,0.320,4.35340,0.00000
1179.00,4.35294,20.088034,-0.000158,20.064669,0.9619,0.320,4.35294,0.00000
1180.00,4.35322,20.088040,-0.000161,20.064646,0.9620,0.320,4.35322,0.00000
1181.00,4.35301,20.088054,-0.000163,20.064613,0.9621,0.320,4.35301,0.00000
1182.00,4.35298,20.088073,-0.000167,20.064571,0.9623,0.321,4.35298,0.00000
1183.00,4.35245,20.088110,-0.000171,20.064606,0.9624,0.321,4.35245,0.00000
1184.00,4.35235,20.088120,-0.000167,20.064508,0.9624,0.321,4.35235,0.00000
1185.00,4.35230,20.088173,-0.000161,20.064515,0.9625,0.321,4.35230,0.00000
1186.00,4.35323,20.088218,-0.000160,20.064547,0.9626,0.321,4.35323,0.00000
1187.00,4.35379,20.088196,-0.000161,20.064528,0.9627,0.321,4.35379,0.00000
1188.00,4.35424,20.088227,-0.000162,20.064536,0.9628,0.321,4.35424,0.00000
1189.00,4.35493,20.088216,-0.000161,20.064613,0.9629,0.321,4.35493,0.00000
1190.00,4.35452,20.088216,-0.000163,20.064613,0.9630,0.321,4.35452,0.00000
1191.00,4.35399,20.088240,-0.000162,20.064601,0.9630,0.321,4.35399,0.00000
1192.00,4.35373,20.088266,-0.000159,20.064624,0.9631,0.321,4.35373,0.00000
1193.00,4.35306,20.088292,-0.000158,20.064623,0.9631,0.321,4.35306,0.00000
1194.00,4.35277,20.088371,-0.000160,20.064640,0.9632,0.321,4.35277,0.00000
1195.00,4.35239,20.088375,-0.000161,20.064631,0.9632,0.321,4.35239,0.00000
1196.00,4.35323,20.088319,-0.000164,20.064541,0.9633,0.321,4.35323,0.00000
1197.00,4.35406,20.088412,-0.000164,20.064569,0.9634,0.321,4.35406,0.00000
1198.00,4.35515,20.088446,-0.000161,20.064584,0.9635,0.321,4.35515,0.00000
1199.00,4.35567,20.088376,-0.000162,20.064500,0.9636,0.321,4.35567,0.00000
1200.00,4.35586,20.088451,-0.000160,20.064561,0.9638,0.321,4.35586,0.00000
1201.00,4.35450,20.088541,-0.000159,20.064626,0.9639,0.321,4.35450,0.00000
1202.00,4.35294,20.088558,-0.000161,20.064681,0.9640,0.321,4.35294,0.00000
1203.00,4.35193,20.088519,-0.000165,20.064599,0.9642,0.322,4.35193,0.00000
1204.00,4.35132,20.088535,-0.000164,20.064619,0.9643,0.322,4.35132,0.00000
1205.00,4.35199,20.088597,-0.000165,20.064648,0.9644,0.322,4.35199,0.00000
1206.00,4.35227,20.088588,-0.000165,20.064666,0.9646,0.322,4.35227,0.00000
1207.00,4.35255,20.088586,-0.000165,20.064624,0.9647,0.322,4.35255,0.00000
1208.00,4.35229,20.088656,-0.000159,20.064658,0.9648,0.322,4.35229,0.00000
1209.00,4.35277,20.088681,-0.000156,20.064636,0.9650,0.322,4.35277,0.00000
1210.00,4.35255,20.088630,-0.000158,20.064572,0.9651,0.322,4.35255,0.00000
1211.00,4.35259,20.088620,-0.000155,20.064536,0.9652,0.322,4.35259,0.00000
1212.00,4.35333,20.088623,-0.000153,20.064516,0.9653,0.322,4.35333,0.00000
1213.00,4.35333,20.088604,-0.000160,20.064513,0.9654,0.322,4.35333,0.00000
1214.00,4.35322,20.088674,-0.000164,20.064570,0.9655,0.322,4.35322,0.00000
1215.00,4.35250,20.088706,-0.000164,20.064585,0.9656,0.322,4.35250,0.00000
1216.00,4.35294,20.088731,-0.000168,20.064583,0.9658,0.323,4.35294,0.00000
1217.00,4.35302,20.088754,-0.000171,20.064594,0.9659,0.323,4.35302,0.00000
1218.00,4.35334,20.088790,-0.000165,20.064629,0.9661,0.323,4.35334,0.00000
1219.00,4.35318,20.088773,-0.000163,20.064647,0.9662,0.323,4.35318,0.00000
1220.00,4.35353,20.088806,-0.000161,20.064654,0.9663,0.323,4.35353,0.00000
1221.00,4.35344,20.088812,-0.000158,20.064622,0.9665,0.323,4.35344,0.00000
1222.00,4.35369,20.088821,-0.000158,20.064616,0.9666,0.323,4.35369,0.00000
1223.00,4.35371,20.088801,-0.000161,20.064544,0.9667,0.323,4.35371,0.00000
1224.00,4.35338,20.088798,-0.000163,20.064489,0.9669,0.323,4.35338,0.00000
1225.00,4.35332,20.088793,-0.000166,20.064430,0.9670,0.323,4.35332,0.00000
1226.00,4.35370,20.088816,-0.000169,20.064453,0.9672,0.323,4.35370,0.00000
1227.00,4.35332,20.088860,-0.000168,20.064494,0.9673,0.323,4.35332,0.00000
1228.00,4.35344,20.088960,-0.000168,20.064597,0.9674,0.323,4.35344,0.00000
1229.00,4.35354,20.089029,-0.000172,20.064618,0.9675,0.324,4.35354,0.00000
1230.00,4.35293,20.089097,-0.000174,20.064727,0.9676,0.324,4.35293,0.00000
1231.00,4.35253,20.089184,-0.000173,20.064802,0.9678,0.324,4.35253,0.00000
1232.00,4.35258,20.089245,-0.000173,20.064758,0.9679,0.324,4.35258,0.00000
1233.00,4.35240,20.089172,-0.000173,20.064655,0.9680,0.324,4.35240,0.00000
1234.00,4.35273,20.089236,-0.000168,20.064697,0.9681,0.324,4.35273,0.00000
1235.00,4.35401,20.089239,-0.000163,20.064630,0.9683,0.324,4.35401,0.00000
1236.00,4.35424,20.089264,-0.000163,20.064578,0.9683,0.324,4.35424,0.00000
1237.00,4.35358,20.089228,-0.000162,20.064511,0.9684,0.324,4.35358,0.00000
1238.00,4.35362,20.089293,-0.000161,20.064512,0.9685,0.324,4.35362,0.00000
1239.00,4.35309,20.089325,-0.000162,20.064485,0.9686,0.324,4.35309,0.00000
1240.00,4.35221,20.089320,-0.000165,20.064460,0.9687,0.324,4.35221,0.00000
1241.00,4.35170,20.089220,-0.000163,20.064423,0.9687,0.324,4.35170,0.00000
1242.00,4.35237,20.089240,-0.000164,20.064503,0.9688,0.324,4.35237,0.00000
1243.00,4.35245,20.089284,-0.000164,20.064541,0.9690,0.324,4.35245,0.00000
1244.00,4.35243,20.089295,-0.000162,20.064552,0.9691,0.324,4.35243,0.00000
1245.00,4.35288,20.089321,-0.000162,20.064552,0.9692,0.324,4.35288,0.00000
1246.00,4.35202,20.089428,-0.000168,20.064580,0.9693,0.325,4.35202,0.00000
1247.00,4.35174,20.089379,-0.000168,20.064518,0.9694,0.325,4.35174,0.00000
1248.00,4.35181,20.089370,-0.000167,20.064516,0.9695,0.325,4.35181,0.00000
1249.00,4.35258,20.089327,-0.000168,20.064471,0.9695,0.325,4.35258,0.00000
1250.00,4.35221,20.089368,-0.000169,20.064492,0.9696,0.325,4.35221,0.00000
1251.00,4.35308,20.089415,-0.000165,20.064512,0.9697,0.325,4.35308,0.00000
1252.00,4.35338,20.089473,-0.000168,20.064532,0.9697,0.325,4.35338,0.00000
1253.00,4.35412,20.089455,-0.000171,20.064449,0.9698,0.325,4.35412,0.00000
1254.00,4.35330,20.089371,-0.000174,20.064340,0.9699,0.325,4.35330,0.00000
1255.00,4.35386,20.089343,-0.000173,20.064302,0.9699,0.326,4.35386,0.00000
1256.00,4.35401,20.089328,-0.000173,20.064278,0.9700,0.326,4.35401,0.00000
1257.00,4.35357,20.089393,-0.000171,20.064311,0.9701,0.326,4.35357,0.00000
1258.00,4.35238,20.089498,-0.000165,20.064444,0.9702,0.326,4.35238,0.00000
1259.00,4.35283,20.089571,-0.000166,20.064534,0.9703,0.326,4.35283,0.00000
1260.00,4.35299,20.089553,-0.000168,20.064495,0.9703,0.326,4.35299,0.00000
1261.00,4.35282,20.089565,-0.000168,20.064463,0.9703,0.326,4.35282,0.00000
@8,2.5001,5.0, 1260.048 
1262.00,4.35286,20.089621,-0.000169,20.064500,0.9704,0.326,4.35286,0.00000
1263.00,4.35337,20.089553,-0.000169,20.064400,0.9704,0.326,4.35337,0.00000
1264.00,4.35282,20.089609,-0.000165,20.064397,0.9705,0.326,4.35282,0.00000
1265.00,4.35164,20.089721,-0.000162,20.064476,0.9705,0.326,4.35164,0.00000
1266.00,4.34976,20.089781,-0.000162,20.064557,0.9706,0.326,4.34976,0.00000
1267.00,4.34683,20.089737,-0.000163,20.064493,0.9706,0.326,4.34683,0.00000
1268.00,4.34354,20.089801,-0.000165,20.064511,0.9707,0.326,4.34354,0.00000
1269.00,4.34164,20.089802,-0.000166,20.064469,0.9707,0.327,4.34164,0.00000
1270.00,4.34192,20.089755,-0.000168,20.064440,0.9707,0.327,4.34192,0.00000
1271.00,4.34365,20.089697,-0.000169,20.064359,0.9707,0.327,4.34365,0.00000
1272.00,4.34710,20.089663,-0.000170,20.064295,0.9707,0.327,4.34710,0.00000
1273.00,4.35016,20.089709,-0.000169,20.064322,0.9707,0.327,4.35016,0.00000
1274.00,4.35301,20.089659,-0.000167,20.064319,0.9707,0.327,4.35301,0.00000
1275.00,4.35390,20.089688,-0.000166,20.064277,0.9708,0.327,4.35390,0.00000
1276.00,4.35581,20.089798,-0.000164,20.064365,0.9708,0.327,4.35581,0.00000
1277.00,4.35650,20.089842,-0.000160,20.064383,0.9709,0.327,4.35650,0.00000
1278.00,4.35700,20.089819,-0.000160,20.064372,0.9709,0.327,4.35700,0.00000
1279.00,4.35719,20.089907,-0.000161,20.064409,0.9710,0.327,4.35719,0.00000
1280.00,4.35681,20.089936,-0.000161,20.064420,0.9711,0.327,4.35681,0.00000
1281.00,4.35548,20.089912,-0.000163,20.064374,0.9711,0.327,4.35548,0.00000
1282.00,4.35460,20.089972,-0.000165,20.064420,0.9712,0.327,4.35460,0.00000
1283.00,4.35433,20.090026,-0.000165,20.064450,0.9713,0.327,4.35433,0.00000
1284.00,4.35403,20.090062,-0.000166,20.064484,0.9714,0.328,4.35403,0.00000
1285.00,4.35466,20.090045,-0.000167,20.064470,0.9714,0.328,4.35466,0.00000
1286.00,4.35374,20.090104,-0.000164,20.064461,0.9715,0.328,4.35374,0.00000
1287.00,4.35347,20.090074,-0.000164,20.064439,0.9716,0.328,4.35347,0.00000
1288.00,4.35340,20.090059,-0.000166,20.064424,0.9717,0.328,4.35340,0.00000
1289.00,4.35263,20.090057,-0.000166,20.064398,0.9717,0.328,4.35263,0.00000
1290.00,4.35182,20.090078,-0.000164,20.064420,0.9718,0.328,4.35182,0.00000
1291.00,4.35280,20.090014,-0.000167,20.064377,0.9719,0.328,4.35280,0.00000
1292.00,4.35316,20.090014,-0.000165,20.064404,0.9719,0.328,4.35316,0.00000
1293.00,4.35335,20.090056,-0.000163,20.064445,0.9720,0.328,4.35335,0.00000
1294.00,4.35339,20.090110,-0.000162,20.064451,0.9720,0.328,4.35339,0.00000
1295.00,4.35270,20.090162,-0.000161,20.064449,0.9721,0.328,4.35270,0.00000
1296.00,4.35203,20.090167,-0.000158,20.064473,0.9721,0.328,4.35203,0.00000
1297.00,4.35136,20.090241,-0.000155,20.064506,0.9722,0.328,4.35136,0.00000
1298.00,4.35069,20.090236,-0.000154,20.064456,0.9722,0.328,4.35069,0.00000
1299.00,4.35044,20.090274,-0.000151,20.064518,0.9723,0.328,4.35044,0.00000
1300.00,4.35101,20.090301,-0.000153,20.064533,0.9724,0.328,4.35101,0.00000
1301.00,4.35076,20.090392,-0.000153,20.064554,0.9725,0.328,4.35076,0.00000
1302.00,4.34993,20.090376,-0.000155,20.064474,0.9725,0.328,4.34993,0.00000
1303.00,4.34942,20.090458,-0.000156,20.064513,0.9726,0.328,4.34942,0.00000
1304.00,4.34967,20.090430,-0.000159,20.064423,0.9727,0.329,4.34967,0.00000
1305.00,4.34952,20.090440,-0.000158,20.064442,0.9727,0.329,4.34952,0.00000
1306.00,4.34951,20.090420,-0.000160,20.064391,0.9728,0.329,4.34951,0.00000
1307.00,4.34955,20.090431,-0.000161,20.064397,0.9729,0.329,4.34955,0.00000
1308.00,4.34951,20.090439,-0.000159,20.064365,0.9730,0.329,4.34951,0.00000
1309.00,4.34953,20.090463,-0.000156,20.064374,0.9731,0.329,4.34953,0.00000
1310.00,4.34922,20.090468,-0.000155,20.064305,0.9732,0.329,4.34922,0.00000
1311.00,4.34926,20.090572,-0.000154,20.064396,0.9734,0.329,4.34926,0.00000
1312.00,4.35014,20.090653,-0.000156,20.064443,0.9735,0.329,4.35014,0.00000
1313.00,4.35057,20.090640,-0.000159,20.064439,0.9736,0.329,4.35057,0.00000
1314.00,4.35111,20.090664,-0.000162,20.064487,0.9737,0.329,4.35111,0.00000
1315.00,4.35151,20.090702,-0.000164,20.064568,0.9739,0.329,4.35151,0.00000
1316.00,4.35159,20.090624,-0.000163,20.064512,0.9740,0.329,4.35159,0.00000
1317.00,4.35139,20.090649,-0.000161,20.064469,0.9741,0.329,4.35139,0.00000
1318.00,4.35142,20.090653,-0.000160,20.064422,0.9742,0.329,4.35142,0.00000
1319.00,4.35074,20.090725,-0.000157,20.064412,0.9743,0.329,4.35074,0.00000
1320.00,4.35147,20.090751,-0.000156,20.064402,0.9744,0.329,4.35147,0.00000
1321.00,4.35191,20.090841,-0.000158,20.064433,0.9744,0.329,4.35191,0.00000
1322.00,4.35186,20.090903,-0.000159,20.064491,0.9745,0.329,4.35186,0.00000
1323.00,4.35162,20.090898,-0.000158,20.064469,0.9746,0.330,4.35162,0.00000
1324.00,4.35177,20.090870,-0.000160,20.064431,0.9747,0.330,4.35177,0.00000
1325.00,4.35064,20.090915,-0.000162,20.064394,0.9748,0.330,4.35064,0.00000
1326.00,4.35025,20.090945,-0.000161,20.064381,0.9749,0.330,4.35025,0.00000
1327.00,4.35048,20.090949,-0.000164,20.064389,0.9749,0.330,4.35048,0.00000
1328.00,4.35191,20.091038,-0.000164,20.064476,0.9750,0.330,4.35191,0.00000
1329.00,4.35178,20.091016,-0.000160,20.064450,0.9750,0.330,4.35178,0.00000
1330.00,4.35183,20.090994,-0.000159,20.064508,0.9751,0.330,4.35183,0.00000
1331.00,4.35157,20.090920,-0.000159,20.064452,0.9752,0.330,4.35157,0.00000
1332.00,4.35205,20.090931,-0.000157,20.064472,0.9753,0.330,4.35205,0.00000
1333.00,4.35087,20.090919,-0.000157,20.064471,0.9754,0.330,4.35087,0.00000
1334.00,4.35058,20.090955,-0.000160,20.064508,0.9754,0.330,4.35058,0.00000
1335.00,4.35035,20.090932,-0.000165,20.064423,0.9755,0.331,4.35035,0.00000
1336.00,4.35051,20.091063,-0.000163,20.064503,0.9755,0.331,4.35051,0.00000
1337.00,4.35014,20.091042,-0.000161,20.064442,0.9756,0.331,4.35014,0.00000
1338.00,4.35026,20.091044,-0.000161,20.064385,0.9756,0.331,4.35026,0.00000
1339.00,4.35102,20.091132,-0.000159,20.064387,0.9757,0.331,4.35102,0.00000
1340.00,4.35189,20.091179,-0.000157,20.064432,0.9758,0.331,4.35189,0.00000
1341.00,4.35150,20.091157,-0.000159,20.064403,0.9758,0.331,4.35150,0.00000
1342.00,4.35063,20.091169,-0.000162,20.064405,0.9758,0.331,4.35063,0.00000
1343.00,4.35110,20.091189,-0.000163,20.064395,0.9759,0.331,4.35110,0.00000
1344.00,4.35059,20.091213,-0.000166,20.064391,0.9759,0.331,4.35059,0.00000
1345.00,4.35013,20.091303,-0.000162,20.064404,0.9759,0.331,4.35013,0.00000
1346.00,4.34951,20.091268,-0.000160,20.064376,0.9759,0.331,4.34951,0.00000
1347.00,4.34940,20.091271,-0.000155,20.064342,0.9759,0.331,4.34940,0.00000
1348.00,4.34857,20.091293,-0.000153,20.064375,0.9759,0.331,4.34857,0.00000
1349.00,4.34817,20.091272,-0.000155,20.064387,0.9759,0.331,4.34817,0.00000
1350.00,4.34793,20.091235,-0.000158,20.064356,0.9759,0.331,4.34793,0.00000
1351.00,4.34868,20.091253,-0.000161,20.064333,0.9759,0.331,4.34868,0.00000
1352.00,4.34979,20.091307,-0.000166,20.064394,0.9759,0.331,4.34979,0.00000
1353.00,4.34990,20.091282,-0.000171,20.064344,0.9759,0.332,4.34990,0.00000
1354.00,4.35002,20.091248,-0.000167,20.064291,0.9759,0.332,4.35002,0.00000
1355.00,4.35016,20.091267,-0.000164,20.064265,0.9760,0.332,4.35016,0.00000
1356.00,4.35045,20.091291,-0.000162,20.064297,0.9760,0.332,4.35045,0.00000
1357.00,4.35043,20.091249,-0.000162,20.064238,0.9760,0.332,4.35043,0.00000
1358.00,4.35033,20.091289,-0.000159,20.064265,0.9761,0.331,4.35033,0.00000
1359.00,4.35011,20.091378,-0.000158,20.064377,0.9761,0.331,4.35011,0.00000
1360.00,4.34960,20.091377,-0.000160,20.064407,0.9762,0.332,4.34960,0.00000
1361.00,4.34949,20.091432,-0.000159,20.064396,0.9762,0.332,4.34949,0.00000
1362.00,4.34894,20.091519,-0.000160,20.064432,0.9763,0.332,4.34894,0.00000
1363.00,4.34898,20.091514,-0.000161,20.064428,0.9763,0.332,4.34898,0.00000
1364.00,4.34951,20.091474,-0.000165,20.064343,0.9764,0.332,4.34951,0.00000
1365.00,4.35021,20.091517,-0.000166,20.064392,0.9764,0.332,4.35021,0.00000
1366.00,4.35012,20.091495,-0.000167,20.064402,0.9765,0.332,4.35012,0.00000
1367.00,4.35026,20.091525,-0.000163,20.064400,0.9765,0.332,4.35026,0.00000
1368.00,4.35124,20.091627,-0.000161,20.064459,0.9765,0.332,4.35124,0.00000
1369.00,4.35098,20.091654,-0.000159,20.064426,0.9766,0.332,4.35098,0.00000
1370.00,4.35066,20.091728,-0.000159,20.064413,0.9766,0.332,4.35066,0.00000
1371.00,4.35052,20.091770,-0.000160,20.064400,0.9767,0.332,4.35052,0.00000
1372.00,4.35057,20.091670,-0.000162,20.064348,0.9768,0.332,4.35057,0.00000
1373.00,4.34977,20.091686,-0.000161,20.064355,0.9769,0.333,4.34977,0.00000
1374.00,4.35019,20.091705,-0.000162,20.064402,0.9769,0.333,4.35019,0.00000
1375.00,4.34973,20.091774,-0.000161,20.064491,0.9770,0.333,4.34973,0.00000
1376.00,4.34976,20.091815,-0.000161,20.064512,0.9771,0.333,4.34976,0.00000
1377.00,4.35004,20.091902,-0.000158,20.064541,0.9771,0.333,4.35004,0.00000
1378.00,4.35019,20.091876,-0.000161,20.064468,0.9772,0.333,4.35019,0.00000
1379.00,4.34992,20.091934,-0.000161,20.064474,0.9773,0.333,4.34992,0.00000
1380.00,4.35049,20.091883,-0.000162,20.064410,0.9773,0.333,4.35049,0.00000
1381.00,4.35114,20.091928,-0.000161,20.064498,0.9774,0.333,4.35114,0.00000
1382.00,4.35050,20.091944,-0.000163,20.064508,0.9774,0.333,4.35050,0.00000
1383.00,4.35038,20.091919,-0.000159,20.064503,0.9775,0.333,4.35038,0.00000
1384.00,4.35033,20.091936,-0.000158,20.064550,0.9776,0.333,4.35033,0.00000
1385.00,4.34997,20.091946,-0.000157,20.064574,0.9777,0.333,4.34997,0.00000
1386.00,4.34988,20.091963,-0.000155,20.064550,0.9778,0.333,4.34988,0.00000
1387.00,4.34959,20.092066,-0.000152,20.064634,0.9779,0.333,4.34959,0.00000
1388.00,4.34927,20.092214,-0.000153,20.064754,0.9780,0.334,4.34927,0.00000
1389.00,4.34946,20.092177,-0.000153,20.064706,0.9781,0.334,4.34946,0.00000
1390.00,4.34982,20.092124,-0.000152,20.064627,0.9782,0.334,4.34982,0.00000
1391.00,4.34940,20.092113,-0.000149,20.064602,0.9783,0.334,4.34940,0.00000
1392.00,4.35036,20.092091,-0.000151,20.064529,0.9783,0.334,4.35036,0.00000
1393.00,4.35033,20.091992,-0.000151,20.064417,0.9784,0.334,4.35033,0.00000
1394.00,4.35005,20.092056,-0.000156,20.064486,0.9785,0.334,4.35005,0.00000
1395.00,4.35012,20.092115,-0.000156,20.064543,0.9786,0.334,4.35012,0.00000
1396.00,4.34989,20.092103,-0.000161,20.064526,0.9787,0.334,4.34989,0.00000
1397.00,4.34915,20.092100,-0.000163,20.064525,0.9788,0.335,4.34915,0.00000
1398.00,4.34977,20.092179,-0.000163,20.064583,0.9789,0.335,4.34977,0.00000
1399.00,4.35098,20.092179,-0.000161,20.064557,0.9789,0.335,4.35098,0.00000
1400.00,4.35179,20.092203,-0.000158,20.064565,0.9790,0.335,4.35179,0.00000
1401.00,4.35126,20.092267,-0.000154,20.064581,0.9790,0.334,4.35126,0.00000
1402.00,4.35093,20.092337,-0.000152,20.064646,0.9791,0.334,4.35093,0.00000
1403.00,4.34993,20.092365,-0.000153,20.064624,0.9792,0.334,4.34993,0.00000
1404.00,4.34846,20.092366,-0.000151,20.064541,0.9792,0.334,4.34846,0.00000
1405.00,4.34722,20.092406,-0.000150,20.064509,0.9793,0.334,4.34722,0.00000
1406.00,4.34780,20.092403,-0.000152,20.064478,0.9793,0.335,4.34780,0.00000
1407.00,4.34844,20.092344,-0.000153,20.064394,0.9793,0.335,4.34844,0.00000
1408.00,4.34894,20.092359,-0.000149,20.064383,0.9794,0.335,4.34894,0.00000
1409.00,4.34943,20.092462,-0.000146,20.064461,0.9794,0.334,4.34943,0.00000
1410.00,4.34885,20.092481,-0.000149,20.064440,0.9794,0.335,4.34885,0.00000
1411.00,4.34846,20.092550,-0.000148,20.064458,0.9795,0.335,4.34846,0.00000
1412.00,4.34755,20.092665,-0.000148,20.064516,0.9796,0.335,4.34755,0.00000
1413.00,4.34742,20.092639,-0.000152,20.064489,0.9797,0.335,4.34742,0.00000
1414.00,4.34704,20.092658,-0.000158,20.064501,0.9797,0.335,4.34704,0.00000
1415.00,4.34798,20.092663,-0.000159,20.064526,0.9798,0.335,4.34798,0.00000
1416.00,4.34855,20.092595,-0.000163,20.064471,0.9798,0.336,4.34855,0.00000
1417.00,4.34954,20.092527,-0.000164,20.064405,0.9798,0.336,4.34954,0.00000
1418.00,4.34875,20.092549,-0.000162,20.064398,0.9799,0.336,4.34875,0.00000
1419.00,4.34835,20.092557,-0.000163,20.064386,0.9799,0.336,4.34835,0.00000
1420.00,4.34794,20.092596,-0.000163,20.064369,0.9799,0.336,4.34794,0.00000
1421.00,4.34765,20.092661,-0.000157,20.064373,0.9800,0.336,4.34765,0.00000
1422.00,4.34670,20.092695,-0.000156,20.064428,0.9800,0.336,4.34670,0.00000
1423.00,4.34725,20.092747,-0.000157,20.064473,0.9800,0.336,4.34725,0.00000
1424.00,4.34802,20.092706,-0.000155,20.064432,0.9800,0.336,4.34802,0.00000
1425.00,4.34856,20.092694,-0.000154,20.064405,0.9800,0.336,4.34856,0.00000
1426.00,4.34786,20.092737,-0.000160,20.064479,0.9800,0.336,4.34786,0.00000
1427.00,4.34792,20.092758,-0.000161,20.064425,0.9800,0.336,4.34792,0.00000
1428.00,4.34778,20.092783,-0.000162,20.064377,0.9800,0.336,4.34778,0.00000
1429.00,4.34776,20.092853,-0.000160,20.064422,0.9801,0.336,4.34776,0.00000
1430.00,4.34769,20.092958,-0.000159,20.064522,0.9801,0.336,4.34769,0.00000
1431.00,4.34839,20.092893,-0.000159,20.064413,0.9801,0.336,4.34839,0.00000
1432.00,4.34805,20.092828,-0.000160,20.064365,0.9801,0.336,4.34805,0.00000
1433.00,4.34808,20.092801,-0.000159,20.064375,0.9802,0.336,4.34808,0.00000
1434.00,4.34736,20.092792,-0.000161,20.064332,0.9802,0.336,4.34736,0.00000
1435.00,4.34705,20.092708,-0.000163,20.064203,0.9802,0.337,4.34705,0.00000
1436.00,4.34692,20.092823,-0.000162,20.064279,0.9803,0.337,4.34692,0.00000
1437.00,4.34749,20.092879,-0.000161,20.064296,0.9803,0.337,4.34749,0.00000
1438.00,4.34792,20.092916,-0.000161,20.064300,0.9804,0.337,4.34792,0.00000
1439.00,4.34886,20.092949,-0.000162,20.064318,0.9804,0.337,4.34886,0.00000
1440.00,4.34803,20.092996,-0.000165,20.064349,0.9804,0.337,4.34803,0.00000
1441.00,4.34800,20.092951,-0.000163,20.064306,0.9805,0.337,4.34800,0.00000
@9,2.5001,5.0, 1440.088 
1442.00,4.34887,20.093072,-0.000162,20.064397,0.9805,0.337,4.34887,0.00000
1443.00,4.34891,20.093119,-0.000161,20.064431,0.9805,0.337,4.34891,0.00000
1444.00,4.34844,20.093098,-0.000160,20.064440,0.9806,0.337,4.34844,0.00000
1445.00,4.34803,20.093094,-0.000161,20.064461,0.9806,0.337,4.34803,0.00000
1446.00,4.34627,20.093169,-0.000160,20.064463,0.9806,0.337,4.34627,0.00000
1447.00,4.34350,20.093107,-0.000160,20.064372,0.9806,0.337,4.34350,0.00000
1448.00,4.34089,20.093128,-0.000164,20.064390,0.9806,0.338,4.34089,0.00000
1449.00,4.33865,20.093222,-0.000165,20.064422,0.9806,0.338,4.33865,0.00000
1450.00,4.33832,20.093217,-0.000162,20.064356,0.9806,0.338,4.33832,0.00000
1451.00,4.33971,20.093216,-0.000165,20.064377,0.9806,0.338,4.33971,0.00000
1452.00,4.34207,20.093246,-0.000166,20.064418,0.9806,0.338,4.34207,0.00000
1453.00,4.34507,20.093254,-0.000163,20.064435,0.9807,0.338,4.34507,0.00000
1454.00,4.34777,20.093240,-0.000161,20.064399,0.9807,0.338,4.34777,0.00000
1455.00,4.35011,20.093302,-0.000162,20.064465,0.9806,0.338,4.35011,0.00000
1456.00,4.35142,20.093326,-0.000162,20.064466,0.9806,0.338,4.35142,0.00000
1457.00,4.35235,20.093369,-0.000162,20.064494,0.9806,0.338,4.35235,0.00000
1458.00,4.35260,20.093412,-0.000163,20.064471,0.9806,0.338,4.35260,0.00000
1459.00,4.35269,20.093451,-0.000163,20.064557,0.9806,0.338,4.35269,0.00000
1460.00,4.35296,20.093480,-0.000163,20.064570,0.9806,0.338,4.35296,0.00000
1461.00,4.35276,20.093519,-0.000161,20.064595,0.9806,0.338,4.35276,0.00000
1462.00,4.35215,20.093551,-0.000162,20.064611,0.9806,0.338,4.35215,0.00000
1463.00,4.35184,20.093521,-0.000161,20.064557,0.9805,0.338,4.35184,0.00000
1464.00,4.35166,20.093619,-0.000161,20.064559,0.9805,0.338,4.35166,0.00000
1465.00,4.35081,20.093600,-0.000158,20.064538,0.9805,0.338,4.35081,0.00000
1466.00,4.35036,20.093594,-0.000159,20.064556,0.9804,0.338,4.35036,0.00000
1467.00,4.35064,20.093630,-0.000158,20.064586,0.9804,0.338,4.35064,0.00000
1468.00,4.35027,20.093639,-0.000158,20.064608,0.9804,0.338,4.35027,0.00000
1469.00,4.35028,20.093612,-0.000157,20.064603,0.9803,0.338,4.35028,0.00000
1470.00,4.35059,20.093656,-0.000160,20.064602,0.9803,0.339,4.35059,0.00000
1471.00,4.35130,20.093636,-0.000161,20.064526,0.9803,0.339,4.35130,0.00000
1472.00,4.35070,20.093636,-0.000161,20.064499,0.9803,0.339,4.35070,0.00000
1473.00,4.35120,20.093702,-0.000159,20.064503,0.9802,0.339,4.35120,0.00000
1474.00,4.35097,20.093652,-0.000161,20.064382,0.9802,0.339,4.35097,0.00000
1475.00,4.35070,20.093662,-0.000159,20.064330,0.9802,0.339,4.35070,0.00000
1476.00,4.35051,20.093707,-0.000158,20.064367,0.9801,0.339,4.35051,0.00000
1477.00,4.35012,20.093757,-0.000156,20.064386,0.9801,0.339,4.35012,0.00000
1478.00,4.34972,20.093761,-0.000155,20.064360,0.9801,0.339,4.34972,0.00000
1479.00,4.34849,20.093783,-0.000157,20.064374,0.9801,0.339,4.34849,0.00000
1480.00,4.34818,20.093783,-0.000157,20.064415,0.9801,0.339,4.34818,0.00000
1481.00,4.34751,20.093851,-0.000159,20.064454,0.9801,0.339,4.34751,0.00000
1482.00,4.34773,20.093896,-0.000159,20.064468,0.9801,0.340,4.34773,0.00000
1483.00,4.34752,20.093960,-0.000159,20.064499,0.9801,0.340,4.34752,0.00000
1484.00,4.34898,20.094060,-0.000158,20.064551,0.9802,0.340,4.34898,0.00000
1485.00,4.34915,20.094127,-0.000155,20.064555,0.9802,0.340,4.34915,0.00000
1486.00,4.34888,20.094087,-0.000155,20.064475,0.9802,0.340,4.34888,0.00000
1487.00,4.34805,20.094075,-0.000155,20.064415,0.9803,0.340,4.34805,0.00000
1488.00,4.34827,20.094106,-0.000156,20.064473,0.9803,0.340,4.34827,0.00000
1489.00,4.34817,20.094059,-0.000156,20.064441,0.9804,0.340,4.34817,0.00000
1490.00,4.34818,20.094033,-0.000158,20.064455,0.9805,0.340,4.34818,0.00000
1491.00,4.34800,20.094070,-0.000158,20.064497,0.9805,0.340,4.34800,0.00000
1492.00,4.34867,20.094093,-0.000161,20.064506,0.9806,0.340,4.34867,0.00000
1493.00,4.34815,20.094144,-0.000160,20.064503,0.9807,0.340,4.34815,0.00000
1494.00,4.34742,20.094226,-0.000160,20.064559,0.9808,0.340,4.34742,0.00000
1495.00,4.34719,20.094295,-0.000161,20.064517,0.9810,0.340,4.34719,0.00000
1496.00,4.34723,20.094302,-0.000160,20.064502,0.9811,0.340,4.34723,0.00000
1497.00,4.34719,20.094321,-0.000156,20.064533,0.9812,0.340,4.34719,0.00000
1498.00,4.34762,20.094284,-0.000156,20.064507,0.9813,0.340,4.34762,0.00000
1499.00,4.34831,20.094207,-0.000156,20.064360,0.9814,0.340,4.34831,0.00000
1500.00,4.34843,20.094252,-0.000156,20.064425,0.9816,0.340,4.34843,0.00000
1501.00,4.34868,20.094211,-0.000157,20.064365,0.9817,0.340,4.34868,0.00000
1502.00,4.34854,20.094205,-0.000159,20.064348,0.9818,0.340,4.34854,0.00000
1503.00,4.34818,20.094233,-0.000164,20.064322,0.9820,0.341,4.34818,0.00000
1504.00,4.34762,20.094361,-0.000165,20.064446,0.9822,0.341,4.34762,0.00000
1505.00,4.34778,20.094386,-0.000163,20.064404,0.9823,0.341,4.34778,0.00000
1506.00,4.34825,20.094524,-0.000162,20.064527,0.9825,0.341,4.34825,0.00000
1507.00,4.34803,20.094545,-0.000165,20.064494,0.9827,0.341,4.34803,0.00000
1508.00,4.34807,20.094524,-0.000164,20.064495,0.9828,0.341,4.34807,0.00000
1509.00,4.34748,20.094456,-0.000162,20.064446,0.9830,0.341,4.34748,0.00000
1510.00,4.34687,20.094450,-0.000166,20.064477,0.9832,0.341,4.34687,0.00000
1511.00,4.34645,20.094390,-0.000166,20.064454,0.9833,0.341,4.34645,0.00000
1512.00,4.34753,20.094438,-0.000160,20.064499,0.9835,0.341,4.34753,0.00000
1513.00,4.34758,20.094514,-0.000159,20.064550,0.9837,0.341,4.34758,0.00000
1514.00,4.34840,20.094557,-0.000158,20.064602,0.9839,0.341,4.34840,0.00000
1515.00,4.34854,20.094616,-0.000156,20.064613,0.9840,0.341,4.34854,0.00000
1516.00,4.34840,20.094705,-0.000156,20.064617,0.9842,0.341,4.34840,0.00000
1517.00,4.34769,20.094713,-0.000158,20.064609,0.9844,0.341,4.34769,0.00000
1518.00,4.34766,20.094710,-0.000158,20.064573,0.9845,0.341,4.34766,0.00000
1519.00,4.34747,20.094753,-0.000159,20.064530,0.9847,0.341,4.34747,0.00000
1520.00,4.34799,20.094727,-0.000157,20.064508,0.9848,0.341,4.34799,0.00000
1521.00,4.34807,20.094733,-0.000157,20.064485,0.9849,0.341,4.34807,0.00000
1522.00,4.34826,20.094740,-0.000158,20.064463,0.9850,0.341,4.34826,0.00000
1523.00,4.34793,20.094751,-0.000158,20.064444,0.9852,0.341,4.34793,0.00000
1524.00,4.34761,20.094731,-0.000159,20.064443,0.9853,0.341,4.34761,0.00000
1525.00,4.34644,20.094773,-0.000162,20.064436,0.9854,0.342,4.34644,0.00000
1526.00,4.34636,20.094746,-0.000163,20.064399,0.9855,0.342,4.34636,0.00000
1527.00,4.34534,20.094771,-0.000166,20.064366,0.9857,0.342,4.34534,0.00000
1528.00,4.34596,20.094792,-0.000166,20.064336,0.9858,0.342,4.34596,0.00000
1529.00,4.34753,20.094817,-0.000164,20.064353,0.9859,0.342,4.34753,0.00000
1530.00,4.34763,20.094867,-0.000161,20.064395,0.9860,0.342,4.34763,0.00000
1531.00,4.34778,20.094975,-0.000161,20.064434,0.9861,0.342,4.34778,0.00000
1532.00,4.34939,20.095068,-0.000159,20.064506,0.9863,0.342,4.34939,0.00000
1533.00,4.34875,20.095053,-0.000163,20.064523,0.9863,0.342,4.34875,0.00000
1534.00,4.34750,20.095105,-0.000167,20.064516,0.9864,0.343,4.34750,0.00000
1535.00,4.34774,20.095165,-0.000168,20.064549,0.9865,0.343,4.34774,0.00000
1536.00,4.34740,20.095120,-0.000165,20.064492,0.9866,0.343,4.34740,0.00000
1537.00,4.34620,20.095106,-0.000161,20.064513,0.9867,0.343,4.34620,0.00000
1538.00,4.34674,20.095213,-0.000155,20.064577,0.9867,0.343,4.34674,0.00000
1539.00,4.34740,20.095245,-0.000152,20.064572,0.9868,0.342,4.34740,0.00000
1540.00,4.34728,20.095191,-0.000152,20.064501,0.9869,0.342,4.34728,0.00000
1541.00,4.34662,20.095256,-0.000153,20.064564,0.9869,0.342,4.34662,0.00000
1542.00,4.34676,20.095309,-0.000153,20.064582,0.9870,0.343,4.34676,0.00000
1543.00,4.34628,20.095281,-0.000152,20.064570,0.9870,0.343,4.34628,0.00000
1544.00,4.34498,20.095309,-0.000151,20.064627,0.9871,0.342,4.34498,0.00000
1545.00,4.34502,20.095329,-0.000153,20.064626,0.9871,0.343,4.34502,0.00000
1546.00,4.34525,20.095348,-0.000153,20.064641,0.9872,0.343,4.34525,0.00000
1547.00,4.34445,20.095261,-0.000157,20.064539,0.9872,0.343,4.34445,0.00000
1548.00,4.34426,20.095258,-0.000162,20.064505,0.9872,0.343,4.34426,0.00000
1549.00,4.34413,20.095211,-0.000167,20.064408,0.9872,0.343,4.34413,0.00000
1550.00,4.34413,20.095247,-0.000165,20.064441,0.9873,0.343,4.34413,0.00000
1551.00,4.34481,20.095246,-0.000166,20.064425,0.9873,0.343,4.34481,0.00000
1552.00,4.34531,20.095276,-0.000166,20.064450,0.9873,0.343,4.34531,0.00000
1553.00,4.34633,20.095309,-0.000163,20.064456,0.9874,0.343,4.34633,0.00000
1554.00,4.34711,20.095365,-0.000161,20.064506,0.9874,0.343,4.34711,0.00000
1555.00,4.34738,20.095371,-0.000160,20.064508,0.9875,0.343,4.34738,0.00000
1556.00,4.34715,20.095422,-0.000160,20.064550,0.9875,0.344,4.34715,0.00000
1557.00,4.34701,20.095452,-0.000159,20.064535,0.9875,0.344,4.34701,0.00000
1558.00,4.34585,20.095512,-0.000159,20.064548,0.9875,0.344,4.34585,0.00000
1559.00,4.34550,20.095543,-0.000157,20.064539,0.9875,0.344,4.34550,0.00000
1560.00,4.34573,20.095559,-0.000158,20.064529,0.9875,0.344,4.34573,0.00000
1561.00,4.34593,20.095531,-0.000158,20.064477,0.9875,0.344,4.34593,0.00000
1562.00,4.34618,20.095562,-0.000155,20.064498,0.9875,0.344,4.34618,0.00000
1563.00,4.34651,20.095538,-0.000156,20.064447,0.9875,0.344,4.34651,0.00000
1564.00,4.34615,20.095549,-0.000157,20.064436,0.9875,0.344,4.34615,0.00000
1565.00,4.34558,20.095596,-0.000157,20.064438,0.9875,0.344,4.34558,0.00000
1566.00,4.34500,20.095658,-0.000159,20.064488,0.9875,0.344,4.34500,0.00000
1567.00,4.34479,20.095801,-0.000161,20.064577,0.9875,0.344,4.34479,0.00000
1568.00,4.34506,20.095825,-0.000161,20.064583,0.9875,0.344,4.34506,0.00000
1569.00,4.34522,20.095888,-0.000164,20.064611,0.9875,0.344,4.34522,0.00000
1570.00,4.34561,20.095924,-0.000164,20.064641,0.9875,0.345,4.34561,0.00000
1571.00,4.34569,20.095931,-0.000159,20.064598,0.9875,0.344,4.34569,0.00000
1572.00,4.34571,20.095901,-0.000161,20.064568,0.9875,0.344,4.34571,0.00000
1573.00,4.34562,20.095896,-0.000159,20.064598,0.9874,0.344,4.34562,0.00000
1574.00,4.34571,20.095879,-0.000156,20.064573,0.9874,0.344,4.34571,0.00000
1575.00,4.34551,20.095893,-0.000156,20.064554,0.9874,0.344,4.34551,0.00000
1576.00,4.34512,20.095891,-0.000157,20.064544,0.9874,0.345,4.34512,0.00000
1577.00,4.34565,20.095946,-0.000158,20.064579,0.9875,0.345,4.34565,0.00000
1578.00,4.34523,20.096010,-0.000162,20.064592,0.9875,0.345,4.34523,0.00000
1579.00,4.34562,20.096045,-0.000161,20.064650,0.9875,0.345,4.34562,0.00000
1580.00,4.34534,20.096013,-0.000160,20.064643,0.9875,0.345,4.34534,0.00000
1581.00,4.34554,20.096062,-0.000161,20.064674,0.9876,0.345,4.34554,0.00000
1582.00,4.34497,20.095982,-0.000162,20.064569,0.9876,0.345,4.34497,0.00000
1583.00,4.34545,20.096064,-0.000161,20.064584,0.9877,0.345,4.34545,0.00000
1584.00,4.34536,20.096105,-0.000164,20.064572,0.9877,0.345,4.34536,0.00000
1585.00,4.34584,20.096149,-0.000164,20.064568,0.9878,0.345,4.34584,0.00000
1586.00,4.34618,20.096139,-0.000164,20.064552,0.9878,0.345,4.34618,0.00000
1587.00,4.34649,20.096171,-0.000157,20.064576,0.9879,0.345,4.34649,0.00000
1588.00,4.34683,20.096100,-0.000156,20.064554,0.9879,0.345,4.34683,0.00000
1589.00,4.34712,20.096056,-0.000156,20.064485,0.9880,0.345,4.34712,0.00000
1590.00,4.34725,20.096066,-0.000155,20.064440,0.9881,0.345,4.34725,0.00000
1591.00,4.34709,20.096020,-0.000152,20.064372,0.9882,0.345,4.34709,0.00000
1592.00,4.34677,20.096054,-0.000159,20.064378,0.9883,0.345,4.34677,0.00000
1593.00,4.34608,20.096081,-0.000158,20.064366,0.9884,0.345,4.34608,0.00000
1594.00,4.34587,20.096113,-0.000157,20.064416,0.9885,0.345,4.34587,0.00000
1595.00,4.34619,20.096082,-0.000159,20.064415,0.9886,0.346,4.34619,0.00000
1596.00,4.34632,20.096131,-0.000162,20.064428,0.9886,0.346,4.34632,0.00000
1597.00,4.34639,20.096122,-0.000159,20.064406,0.9887,0.346,4.34639,0.00000
1598.00,4.34641,20.096150,-0.000160,20.064385,0.9888,0.346,4.34641,0.00000
1599.00,4.34603,20.096202,-0.000164,20.064365,0.9889,0.346,4.34603,0.00000
1600.00,4.34576,20.096303,-0.000166,20.064456,0.9890,0.346,4.34576,0.00000
1601.00,4.34659,20.096276,-0.000163,20.064493,0.9892,0.346,4.34659,0.00000
1602.00,4.34636,20.096282,-0.000161,20.064501,0.9893,0.346,4.34636,0.00000
1603.00,4.34657,20.096321,-0.000158,20.064562,0.9894,0.346,4.34657,0.00000
1604.00,4.34685,20.096329,-0.000155,20.064598,0.9895,0.346,4.34685,0.00000
1605.00,4.34571,20.096275,-0.000153,20.064508,0.9896,0.346,4.34571,0.00000
1606.00,4.34387,20.096372,-0.000153,20.064510,0.9897,0.346,4.34387,0.00000
1607.00,4.34397,20.096391,-0.000157,20.064525,0.9897,0.346,4.34397,0.00000
1608.00,4.34411,20.096446,-0.000157,20.064537,0.9898,0.346,4.34411,0.00000
1609.00,4.34395,20.096430,-0.000155,20.064502,0.9899,0.346,4.34395,0.00000
1610.00,4.34438,20.096547,-0.000155,20.064592,0.9901,0.346,4.34438,0.00000
1611.00,4.34569,20.096549,-0.000158,20.064575,0.9902,0.346,4.34569,0.00000
1612.00,4.34641,20.096599,-0.000155,20.064570,0.9903,0.346,4.34641,0.00000
1613.00,4.34515,20.096575,-0.000157,20.064540,0.9904,0.346,4.34515,0.00000
1614.00,4.34482,20.096611,-0.000161,20.064516,0.9906,0.346,4.34482,0.00000
1615.00,4.34556,20.096568,-0.000165,20.064447,0.9907,0.347,4.34556,0.00000
1616.00,4.34540,20.096593,-0.000163,20.064481,0.9908,0.347,4.34540,0.00000
1617.00,4.34467,20.096589,-0.000167,20.064460,0.9910,0.347,4.34467,0.00000
1618.00,4.34567,20.096507,-0.000165,20.064370,0.9911,0.347,4.34567,0.00000
1619.00,4.34634,20.096512,-0.000164,20.064398,0.9913,0.347,4.34634,0.00000
1620.00,4.34565,20.096585,-0.000165,20.064453,0.9914,0.347,4.34565,0.00000
1621.00,4.34538,20.096539,-0.000166,20.064363,0.9915,0.347,4.34538,0.00000
@10,2.5001,5.0, 1620.101 
1622.00,4.34554,20.096569,-0.000163,20.064380,0.9916,0.347,4.34554,0.00000
1623.00,4.34484,20.096678,-0.000165,20.064448,0.9917,0.347,4.34484,0.00000
1624.00,4.34421,20.096760,-0.000166,20.064458,0.9919,0.347,4.34421,0.00000
1625.00,4.34337,20.096689,-0.000164,20.064371,0.9920,0.347,4.34337,0.00000
1626.00,4.34177,20.096859,-0.000165,20.064503,0.9921,0.348,4.34177,0.00000
1627.00,4.33943,20.096914,-0.000166,20.064486,0.9922,0.348,4.33943,0.00000
1628.00,4.33764,20.096863,-0.000165,20.064402,0.9923,0.348,4.33764,0.00000
1629.00,4.33511,20.096877,-0.000163,20.064388,0.9924,0.348,4.33511,0.00000
1630.00,4.33472,20.096943,-0.000161,20.064445,0.9925,0.348,4.33472,0.00000
1631.00,4.33584,20.096881,-0.000160,20.064315,0.9926,0.348,4.33584,0.00000
1632.00,4.33898,20.096872,-0.000165,20.064326,0.9927,0.348,4.33898,0.00000
1633.00,4.34200,20.096959,-0.000168,20.064414,0.9928,0.348,4.34200,0.00000
1634.00,4.34632,20.096986,-0.000170,20.064447,0.9928,0.349,4.34632,0.00000
1635.00,4.34848,20.096997,-0.000170,20.064465,0.9929,0.349,4.34848,0.00000
1636.00,4.35041,20.097054,-0.000169,20.064599,0.9930,0.349,4.35041,0.00000
1637.00,4.35089,20.097067,-0.000164,20.064626,0.9931,0.349,4.35089,0.00000
1638.00,4.35183,20.097130,-0.000162,20.064639,0.9932,0.349,4.35183,0.00000
1639.00,4.35058,20.097093,-0.000163,20.064582,0.9932,0.349,4.35058,0.00000
1640.00,4.35067,20.097069,-0.000164,20.064508,0.9933,0.349,4.35067,0.00000
1641.00,4.35004,20.097016,-0.000164,20.064411,0.9933,0.349,4.35004,0.00000
1642.00,4.34944,20.097007,-0.000163,20.064372,0.9934,0.349,4.34944,0.00000
1643.00,4.34867,20.097033,-0.000161,20.064440,0.9934,0.349,4.34867,0.00000
1644.00,4.34829,20.097112,-0.000158,20.064485,0.9934,0.349,4.34829,0.00000
1645.00,4.34757,20.097238,-0.000156,20.064564,0.9935,0.349,4.34757,0.00000
1646.00,4.34661,20.097360,-0.000156,20.064630,0.9935,0.349,4.34661,0.00000
1647.00,4.34593,20.097400,-0.000155,20.064628,0.9936,0.349,4.34593,0.00000
1648.00,4.34491,20.097403,-0.000154,20.064548,0.9936,0.349,4.34491,0.00000
1649.00,4.34466,20.097318,-0.000154,20.064476,0.9936,0.349,4.34466,0.00000
1650.00,4.34512,20.097294,-0.000153,20.064429,0.9935,0.349,4.34512,0.00000
1651.00,4.34481,20.097245,-0.000152,20.064407,0.9935,0.349,4.34481,0.00000
1652.00,4.34481,20.097187,-0.000156,20.064385,0.9935,0.349,4.34481,0.00000
1653.00,4.34469,20.097197,-0.000157,20.064402,0.9935,0.349,4.34469,0.00000
1654.00,4.34492,20.097325,-0.000155,20.064484,0.9935,0.349,4.34492,0.00000
1655.00,4.34447,20.097333,-0.000155,20.064523,0.9935,0.349,4.34447,0.00000
1656.00,4.34521,20.097329,-0.000157,20.064533,0.9935,0.350,4.34521,0.00000
1657.00,4.34509,20.097444,-0.000154,20.064607,0.9935,0.349,4.34509,0.00000
1658.00,4.34474,20.097413,-0.000157,20.064567,0.9935,0.350,4.34474,0.00000
1659.00,4.34494,20.097405,-0.000162,20.064574,0.9934,0.350,4.34494,0.00000
1660.00,4.34498,20.097376,-0.000166,20.064514,0.9934,0.350,4.34498,0.00000
1661.00,4.34521,20.097461,-0.000166,20.064561,0.9935,0.350,4.34521,0.00000
1662.00,4.34484,20.097426,-0.000164,20.064522,0.9935,0.350,4.34484,0.00000
1663.00,4.34531,20.097486,-0.000162,20.064550,0.9935,0.350,4.34531,0.00000
1664.00,4.34590,20.097483,-0.000162,20.064471,0.9935,0.350,4.34590,0.00000
1665.00,4.34568,20.097548,-0.000157,20.064513,0.9935,0.350,4.34568,0.00000
1666.00,4.34449,20.097527,-0.000155,20.064424,0.9935,0.350,4.34449,0.00000
1667.00,4.34534,20.097599,-0.000157,20.064448,0.9936,0.350,4.34534,0.00000
1668.00,4.34563,20.097613,-0.000158,20.064449,0.9936,0.350,4.34563,0.00000
1669.00,4.34503,20.097546,-0.000158,20.064434,0.9936,0.350,4.34503,0.00000
1670.00,4.34455,20.097555,-0.000159,20.064439,0.9936,0.350,4.34455,0.00000
1671.00,4.34460,20.097611,-0.000161,20.064490,0.9937,0.350,4.34460,0.00000
1672.00,4.34417,20.097624,-0.000160,20.064421,0.9937,0.350,4.34417,0.00000
1673.00,4.34382,20.097655,-0.000160,20.064444,0.9937,0.351,4.34382,0.00000
1674.00,4.34332,20.097763,-0.000161,20.064537,0.9938,0.351,4.34332,0.00000
1675.00,4.34355,20.097813,-0.000162,20.064536,0.9938,0.351,4.34355,0.00000
1676.00,4.34437,20.097877,-0.000161,20.064578,0.9938,0.351,4.34437,0.00000
1677.00,4.34425,20.097938,-0.000163,20.064652,0.9938,0.351,4.34425,0.00000
1678.00,4.34417,20.097950,-0.000162,20.064649,0.9939,0.351,4.34417,0.00000
1679.00,4.34376,20.098023,-0.000159,20.064649,0.9939,0.351,4.34376,0.00000
1680.00,4.34413,20.097999,-0.000158,20.064590,0.9939,0.351,4.34413,0.00000
1681.00,4.34357,20.097958,-0.000155,20.064509,0.9939,0.351,4.34357,0.00000
1682.00,4.34360,20.097928,-0.000153,20.064470,0.9939,0.351,4.34360,0.00000
1683.00,4.34415,20.097958,-0.000154,20.064465,0.9939,0.351,4.34415,0.00000
1684.00,4.34426,20.097962,-0.000155,20.064501,0.9939,0.351,4.34426,0.00000
1685.00,4.34419,20.098075,-0.000159,20.064588,0.9940,0.351,4.34419,0.00000
1686.00,4.34436,20.098094,-0.000162,20.064585,0.9941,0.352,4.34436,0.00000
1687.00,4.34516,20.098116,-0.000161,20.064600,0.9941,0.352,4.34516,0.00000
1688.00,4.34502,20.098144,-0.000160,20.064628,0.9941,0.352,4.34502,0.00000
1689.00,4.34592,20.098171,-0.000157,20.064605,0.9942,0.352,4.34592,0.00000
1690.00,4.34630,20.098114,-0.000155,20.064580,0.9942,0.352,4.34630,0.00000
1691.00,4.34593,20.098174,-0.000156,20.064625,0.9943,0.352,4.34593,0.00000
1692.00,4.34495,20.098161,-0.000155,20.064633,0.9943,0.352,4.34495,0.00000
1693.00,4.34459,20.098192,-0.000157,20.064629,0.9944,0.352,4.34459,0.00000
1694.00,4.34419,20.098176,-0.000156,20.064602,0.9944,0.352,4.34419,0.00000
1695.00,4.34335,20.098128,-0.000156,20.064524,0.9944,0.352,4.34335,0.00000
1696.00,4.34400,20.098167,-0.000155,20.064558,0.9944,0.352,4.34400,0.00000
1697.00,4.34335,20.098205,-0.000156,20.064571,0.9944,0.352,4.34335,0.00000
1698.00,4.34315,20.098257,-0.000154,20.064602,0.9944,0.353,4.34315,0.00000
1699.00,4.34269,20.098283,-0.000157,20.064593,0.9945,0.353,4.34269,0.00000
1700.00,4.34307,20.098305,-0.000154,20.064542,0.9945,0.353,4.34307,0.00000
1701.00,4.34318,20.098300,-0.000154,20.064499,0.9945,0.353,4.34318,0.00000
1702.00,4.34358,20.098384,-0.000156,20.064525,0.9945,0.353,4.34358,0.00000
1703.00,4.34387,20.098343,-0.000154,20.064466,0.9945,0.353,4.34387,0.00000
1704.00,4.34421,20.098320,-0.000153,20.064434,0.9945,0.353,4.34421,0.00000
1705.00,4.34309,20.098416,-0.000152,20.064569,0.9945,0.353,4.34309,0.00000
1706.00,4.34244,20.098397,-0.000148,20.064531,0.9945,0.353,4.34244,0.00000
1707.00,4.34347,20.098422,-0.000146,20.064513,0.9945,0.353,4.34347,0.00000
1708.00,4.34293,20.098444,-0.000149,20.064522,0.9945,0.353,4.34293,0.00000
1709.00,4.34270,20.098480,-0.000148,20.064543,0.9945,0.353,4.34270,0.00000
1710.00,4.34363,20.098544,-0.000148,20.064579,0.9945,0.353,4.34363,0.00000
1711.00,4.34333,20.098565,-0.000148,20.064604,0.9946,0.353,4.34333,0.00000
1712.00,4.34187,20.098500,-0.000147,20.064514,0.9946,0.353,4.34187,0.00000
1713.00,4.34228,20.098523,-0.000145,20.064499,0.9946,0.353,4.34228,0.00000
1714.00,4.34185,20.098560,-0.000145,20.064495,0.9946,0.353,4.34185,0.00000
1715.00,4.34154,20.098607,-0.000145,20.064495,0.9947,0.353,4.34154,0.00000
1716.00,4.34231,20.098599,-0.000150,20.064473,0.9947,0.353,4.34231,0.00000
1717.00,4.34325,20.098677,-0.000150,20.064571,0.9947,0.353,4.34325,0.00000
1718.00,4.34392,20.098589,-0.000148,20.064494,0.9947,0.353,4.34392,0.00000
1719.00,4.34445,20.098639,-0.000147,20.064557,0.9948,0.353,4.34445,0.00000
1720.00,4.34454,20.098585,-0.000150,20.064510,0.9948,0.353,4.34454,0.00000
1721.00,4.34380,20.098660,-0.000149,20.064560,0.9948,0.353,4.34380,0.00000
1722.00,4.34368,20.098623,-0.000151,20.064516,0.9949,0.353,4.34368,0.00000
1723.00,4.34319,20.098749,-0.000152,20.064608,0.9949,0.353,4.34319,0.00000
1724.00,4.34351,20.098703,-0.000156,20.064532,0.9950,0.354,4.34351,0.00000
1725.00,4.34364,20.098722,-0.000155,20.064519,0.9951,0.354,4.34364,0.00000
1726.00,4.34374,20.098683,-0.000158,20.064489,0.9952,0.354,4.34374,0.00000
1727.00,4.34273,20.098755,-0.000157,20.064498,0.9953,0.354,4.34273,0.00000
1728.00,4.34207,20.098749,-0.000154,20.064472,0.9954,0.354,4.34207,0.00000
1729.00,4.34273,20.098802,-0.000154,20.064494,0.9955,0.354,4.34273,0.00000
1730.00,4.34276,20.098844,-0.000152,20.064517,0.9956,0.354,4.34276,0.00000
1731.00,4.34372,20.098856,-0.000149,20.064511,0.9957,0.354,4.34372,0.00000
1732.00,4.34449,20.098860,-0.000152,20.064505,0.9958,0.354,4.34449,0.00000
1733.00,4.34564,20.098933,-0.000157,20.064511,0.9959,0.354,4.34564,0.00000
1734.00,4.34487,20.098910,-0.000158,20.064498,0.9960,0.354,4.34487,0.00000
1735.00,4.34515,20.098943,-0.000159,20.064530,0.9962,0.354,4.34515,0.00000
1736.00,4.34476,20.099060,-0.000159,20.064603,0.9963,0.355,4.34476,0.00000
1737.00,4.34477,20.099106,-0.000156,20.064670,0.9964,0.355,4.34477,0.00000
1738.00,4.34484,20.099021,-0.000154,20.064632,0.9965,0.355,4.34484,0.00000
1739.00,4.34526,20.099105,-0.000154,20.064666,0.9966,0.355,4.34526,0.00000
1740.00,4.34593,20.099079,-0.000155,20.064630,0.9968,0.355,4.34593,0.00000
1741.00,4.34744,20.099015,-0.000154,20.064547,0.9969,0.355,4.34744,0.00000
1742.00,4.34854,20.098986,-0.000157,20.064481,0.9969,0.355,4.34854,0.00000
1743.00,4.34792,20.099023,-0.000158,20.064492,0.9971,0.355,4.34792,0.00000
1744.00,4.34731,20.099001,-0.000157,20.064493,0.9972,0.355,4.34731,0.00000
1745.00,4.34566,20.099007,-0.000155,20.064484,0.9973,0.355,4.34566,0.00000
1746.00,4.34353,20.098999,-0.000156,20.064454,0.9974,0.355,4.34353,0.00000
1747.00,4.34236,20.098983,-0.000157,20.064417,0.9976,0.355,4.34236,0.00000
1748.00,4.34224,20.098969,-0.000155,20.064364,0.9977,0.355,4.34224,0.00000
1749.00,4.34182,20.099045,-0.000154,20.064395,0.9978,0.355,4.34182,0.00000
1750.00,4.34144,20.099118,-0.000155,20.064384,0.9980,0.355,4.34144,0.00000
1751.00,4.34122,20.099240,-0.000154,20.064485,0.9981,0.355,4.34122,0.00000
1752.00,4.34033,20.099246,-0.000151,20.064473,0.9982,0.355,4.34033,0.00000
1753.00,4.33962,20.099321,-0.000151,20.064580,0.9984,0.355,4.33962,0.00000
1754.00,4.33939,20.099321,-0.000151,20.064512,0.9985,0.355,4.33939,0.00000
1755.00,4.34062,20.099308,-0.000150,20.064527,0.9986,0.355,4.34062,0.00000
1756.00,4.34085,20.099246,-0.000150,20.064436,0.9987,0.355,4.34085,0.00000
1757.00,4.34104,20.099332,-0.000149,20.064469,0.9988,0.356,4.34104,0.00000
1758.00,4.34130,20.099374,-0.000147,20.064439,0.9990,0.356,4.34130,0.00000
1759.00,4.34094,20.099347,-0.000150,20.064424,0.9991,0.356,4.34094,0.00000
1760.00,4.33981,20.099352,-0.000149,20.064369,0.9992,0.356,4.33981,0.00000
1761.00,4.33987,20.099431,-0.000151,20.064402,0.9993,0.356,4.33987,0.00000
1762.00,4.34117,20.099447,-0.000151,20.064454,0.9994,0.356,4.34117,0.00000
1763.00,4.34089,20.099466,-0.000154,20.064431,0.9996,0.356,4.34089,0.00000
1764.00,4.34173,20.099523,-0.000155,20.064477,0.9997,0.356,4.34173,0.00000
1765.00,4.34247,20.099555,-0.000155,20.064513,0.9998,0.356,4.34247,0.00000
1766.00,4.34223,20.099640,-0.000151,20.064582,0.9999,0.356,4.34223,0.00000
1767.00,4.34135,20.099626,-0.000152,20.064485,1.0000,0.356,4.34135,0.00000
1768.00,4.34147,20.099679,-0.000155,20.064525,1.0001,0.356,4.34147,0.00000
1769.00,4.34079,20.099651,-0.000156,20.064495,1.0002,0.357,4.34079,0.00000
1770.00,4.34059,20.099675,-0.000157,20.064475,1.0002,0.357,4.34059,0.00000
1771.00,4.34063,20.099597,-0.000155,20.064370,1.0003,0.357,4.34063,0.00000
1772.00,4.34020,20.099622,-0.000154,20.064384,1.0003,0.357,4.34020,0.00000
1773.00,4.34016,20.099559,-0.000148,20.064312,1.0004,0.356,4.34016,0.00000
1774.00,4.34001,20.099628,-0.000147,20.064306,1.0005,0.356,4.34001,0.00000
1775.00,4.33970,20.099653,-0.000150,20.064319,1.0006,0.356,4.33970,0.00000
1776.00,4.33937,20.099696,-0.000155,20.064342,1.0007,0.357,4.33937,0.00000
1777.00,4.33985,20.099723,-0.000157,20.064338,1.0008,0.357,4.33985,0.00000
1778.00,4.34009,20.099768,-0.000160,20.064336,1.0009,0.357,4.34009,0.00000
1779.00,4.34103,20.099794,-0.000160,20.064350,1.0010,0.357,4.34103,0.00000
1780.00,4.34168,20.099817,-0.000162,20.064356,1.0010,0.357,4.34168,0.00000
1781.00,4.34251,20.099760,-0.000161,20.064308,1.0011,0.357,4.34251,0.00000
1782.00,4.34289,20.099843,-0.000161,20.064382,1.0012,0.357,4.34289,0.00000
1783.00,4.34310,20.099888,-0.000162,20.064400,1.0013,0.357,4.34310,0.00000
1784.00,4.34272,20.099907,-0.000160,20.064403,1.0014,0.357,4.34272,0.00000
1785.00,4.34327,20.099928,-0.000159,20.064388,1.0015,0.358,4.34327,0.00000
1786.00,4.34259,20.099996,-0.000158,20.064399,1.0016,0.358,4.34259,0.00000
1787.00,4.34185,20.100001,-0.000158,20.064373,1.0017,0.358,4.34185,0.00000
1788.00,4.34040,20.100014,-0.000155,20.064404,1.0018,0.358,4.34040,0.00000
1789.00,4.34034,20.100012,-0.000157,20.064385,1.0019,0.358,4.34034,0.00000
1790.00,4.33962,20.100083,-0.000156,20.064441,1.0020,0.358,4.33962,0.00000
1791.00,4.33989,20.100123,-0.000157,20.064468,1.0021,0.358,4.33989,0.00000
1792.00,4.33993,20.100092,-0.000157,20.064421,1.0023,0.358,4.33993,0.00000
1793.00,4.34160,20.100155,-0.000161,20.064409,1.0024,0.358,4.34160,0.00000
1794.00,4.34174,20.100232,-0.000161,20.064425,1.0026,0.358,4.34174,0.00000
1795.00,4.34083,20.100184,-0.000158,20.064301,1.0027,0.358,4.34083,0.00000
1796.00,4.33970,20.100232,-0.000157,20.064320,1.0028,0.358,4.33970,0.00000
1797.00,4.33958,20.100262,-0.000154,20.064348,1.0030,0.358,4.33958,0.00000
1798.00,4.33903,20.100271,-0.000151,20.064388,1.0031,0.358,4.33903,0.00000
1799.00,4.33892,20.100212,-0.000150,20.064361,1.0032,0.358,4.33892,0.00000
1800.00,4.33979,20.100218,-0.000152,20.064409,1.0034,0.358,4.33979,0.00000
1801.00,4.34091,20.100195,-0.000154,20.064396,1.0035,0.358,4.34091,0.00000
@11,2.5001,5.0, 1800.074 
1802.00,4.34086,20.100250,-0.000158,20.064393,1.0037,0.359,4.34086,0.00000
1803.00,4.34082,20.100251,-0.000161,20.064375,1.0038,0.359,4.34082,0.00000
1804.00,4.34024,20.100324,-0.000162,20.064460,1.0039,0.359,4.34024,0.00000
1805.00,4.33824,20.100314,-0.000160,20.064470,1.0041,0.359,4.33824,0.00000
1806.00,4.33602,20.100267,-0.000161,20.064447,1.0042,0.359,4.33602,0.00000
1807.00,4.33399,20.100278,-0.000159,20.064473,1.0044,0.359,4.33399,0.00000
1808.00,4.33121,20.100204,-0.000161,20.064337,1.0045,0.359,4.33121,0.00000
1809.00,4.32880,20.100208,-0.000164,20.064258,1.0047,0.359,4.32880,0.00000
1810.00,4.32852,20.100305,-0.000165,20.064247,1.0049,0.359,4.32852,0.00000
1811.00,4.33016,20.100432,-0.000168,20.064278,1.0050,0.359,4.33016,0.00000
1812.00,4.33289,20.100457,-0.000171,20.064256,1.0051,0.360,4.33289,0.00000
1813.00,4.33580,20.100556,-0.000167,20.064361,1.0053,0.360,4.33580,0.00000
1814.00,4.33952,20.100568,-0.000162,20.064364,1.0054,0.360,4.33952,0.00000
1815.00,4.34179,20.100563,-0.000162,20.064358,1.0056,0.360,4.34179,0.00000
1816.00,4.34336,20.100576,-0.000161,20.064394,1.0057,0.360,4.34336,0.00000
1817.00,4.34370,20.100540,-0.000158,20.064320,1.0059,0.360,4.34370,0.00000
1818.00,4.34500,20.100557,-0.000158,20.064316,1.0060,0.360,4.34500,0.00000
1819.00,4.34571,20.100572,-0.000154,20.064324,1.0062,0.360,4.34571,0.00000
1820.00,4.34664,20.100639,-0.000153,20.064391,1.0064,0.360,4.34664,0.00000
1821.00,4.34577,20.100603,-0.000149,20.064308,1.0065,0.360,4.34577,0.00000
1822.00,4.34649,20.100707,-0.000147,20.064424,1.0067,0.360,4.34649,0.00000
1823.00,4.34540,20.100758,-0.000152,20.064446,1.0068,0.360,4.34540,0.00000
1824.00,4.34389,20.100781,-0.000155,20.064422,1.0069,0.360,4.34389,0.00000
1825.00,4.34321,20.100758,-0.000155,20.064379,1.0070,0.360,4.34321,0.00000
1826.00,4.34197,20.100796,-0.000155,20.064399,1.0071,0.360,4.34197,0.00000
1827.00,4.34050,20.100740,-0.000155,20.064362,1.0072,0.360,4.34050,0.00000
1828.00,4.33928,20.100781,-0.000151,20.064402,1.0074,0.360,4.33928,0.00000
1829.00,4.33867,20.100759,-0.000151,20.064410,1.0075,0.360,4.33867,0.00000
1830.00,4.33784,20.100755,-0.000151,20.064426,1.0077,0.360,4.33784,0.00000
1831.00,4.33872,20.100816,-0.000154,20.064506,1.0078,0.360,4.33872,0.00000
1832.00,4.33962,20.100905,-0.000156,20.064538,1.0079,0.360,4.33962,0.00000
1833.00,4.34094,20.100865,-0.000156,20.064484,1.0081,0.360,4.34094,0.00000
1834.00,4.34136,20.100900,-0.000158,20.064486,1.0082,0.361,4.34136,0.00000
1835.00,4.34098,20.100890,-0.000157,20.064485,1.0083,0.361,4.34098,0.00000
1836.00,4.34121,20.100867,-0.000155,20.064411,1.0084,0.361,4.34121,0.00000
1837.00,4.33977,20.100922,-0.000154,20.064423,1.0086,0.361,4.33977,0.00000
1838.00,4.33875,20.100942,-0.000153,20.064429,1.0087,0.361,4.33875,0.00000
1839.00,4.33907,20.100962,-0.000151,20.064417,1.0089,0.361,4.33907,0.00000
1840.00,4.33906,20.101031,-0.000153,20.064350,1.0090,0.361,4.33906,0.00000
1841.00,4.33888,20.101122,-0.000150,20.064390,1.0092,0.360,4.33888,0.00000
1842.00,4.33936,20.101012,-0.000153,20.064310,1.0093,0.361,4.33936,0.00000
1843.00,4.33932,20.101038,-0.000156,20.064291,1.0094,0.361,4.33932,0.00000
1844.00,4.33919,20.101075,-0.000157,20.064335,1.0096,0.361,4.33919,0.00000
1845.00,4.33993,20.101115,-0.000158,20.064444,1.0097,0.361,4.33993,0.00000
1846.00,4.33974,20.101077,-0.000161,20.064429,1.0099,0.361,4.33974,0.00000
1847.00,4.33990,20.101182,-0.000158,20.064421,1.0100,0.361,4.33990,0.00000
1848.00,4.34027,20.101234,-0.000158,20.064446,1.0101,0.361,4.34027,0.00000
1849.00,4.34018,20.101318,-0.000156,20.064435,1.0103,0.361,4.34018,0.00000
1850.00,4.33945,20.101309,-0.000157,20.064385,1.0104,0.361,4.33945,0.00000
1851.00,4.33919,20.101304,-0.000155,20.064374,1.0106,0.361,4.33919,0.00000
1852.00,4.33883,20.101285,-0.000156,20.064393,1.0107,0.361,4.33883,0.00000
1853.00,4.33811,20.101312,-0.000157,20.064440,1.0108,0.362,4.33811,0.00000
1854.00,4.33752,20.101297,-0.000156,20.064452,1.0109,0.362,4.33752,0.00000
1855.00,4.33697,20.101298,-0.000156,20.064388,1.0110,0.362,4.33697,0.00000
1856.00,4.33722,20.101350,-0.000158,20.064361,1.0111,0.362,4.33722,0.00000
1857.00,4.33723,20.101336,-0.000157,20.064357,1.0112,0.362,4.33723,0.00000
1858.00,4.33779,20.101296,-0.000156,20.064288,1.0113,0.362,4.33779,0.00000
1859.00,4.33839,20.101310,-0.000156,20.064283,1.0114,0.362,4.33839,0.00000
1860.00,4.33949,20.101395,-0.000155,20.064399,1.0115,0.362,4.33949,0.00000
1861.00,4.33949,20.101396,-0.000152,20.064467,1.0116,0.362,4.33949,0.00000
1862.00,4.33929,20.101454,-0.000152,20.064560,1.0117,0.362,4.33929,0.00000
1863.00,4.33889,20.101517,-0.000152,20.064631,1.0118,0.362,4.33889,0.00000
1864.00,4.33863,20.101438,-0.000152,20.064589,1.0120,0.362,4.33863,0.00000
1865.00,4.33883,20.101384,-0.000154,20.064544,1.0121,0.362,4.33883,0.00000
1866.00,4.33811,20.101389,-0.000155,20.064492,1.0122,0.362,4.33811,0.00000
1867.00,4.33774,20.101392,-0.000157,20.064421,1.0123,0.362,4.33774,0.00000
1868.00,4.33818,20.101405,-0.000158,20.064358,1.0125,0.362,4.33818,0.00000
1869.00,4.33788,20.101475,-0.000160,20.064370,1.0126,0.363,4.33788,0.00000
1870.00,4.33754,20.101497,-0.000160,20.064368,1.0127,0.363,4.33754,0.00000
1871.00,4.33829,20.101526,-0.000161,20.064385,1.0128,0.363,4.33829,0.00000
1872.00,4.33858,20.101580,-0.000160,20.064417,1.0129,0.363,4.33858,0.00000
1873.00,4.33805,20.101653,-0.000158,20.064502,1.0130,0.363,4.33805,0.00000
1874.00,4.33811,20.101708,-0.000156,20.064547,1.0132,0.363,4.33811,0.00000
1875.00,4.33848,20.101675,-0.000154,20.064516,1.0132,0.363,4.33848,0.00000
1876.00,4.33855,20.101682,-0.000154,20.064521,1.0133,0.363,4.33855,0.00000
1877.00,4.33840,20.101697,-0.000157,20.064552,1.0134,0.363,4.33840,0.00000
1878.00,4.33833,20.101645,-0.000159,20.064513,1.0135,0.363,4.33833,0.00000
1879.00,4.33798,20.101620,-0.000156,20.064512,1.0136,0.363,4.33798,0.00000
1880.00,4.33699,20.101732,-0.000154,20.064539,1.0137,0.363,4.33699,0.00000
1881.00,4.33693,20.101757,-0.000152,20.064499,1.0138,0.363,4.33693,0.00000
1882.00,4.33714,20.101804,-0.000148,20.064464,1.0138,0.363,4.33714,0.00000
1883.00,4.33785,20.101845,-0.000146,20.064448,1.0139,0.363,4.33785,0.00000
1884.00,4.33917,20.101854,-0.000149,20.064400,1.0140,0.363,4.33917,0.00000
1885.00,4.33947,20.101867,-0.000154,20.064417,1.0141,0.363,4.33947,0.00000
1886.00,4.33930,20.101896,-0.000156,20.064446,1.0142,0.363,4.33930,0.00000
1887.00,4.33903,20.101887,-0.000157,20.064433,1.0143,0.363,4.33903,0.00000
1888.00,4.33828,20.101886,-0.000159,20.064396,1.0143,0.364,4.33828,0.00000
1889.00,4.33752,20.101947,-0.000158,20.064405,1.0144,0.364,4.33752,0.00000
1890.00,4.33749,20.101961,-0.000158,20.064366,1.0145,0.364,4.33749,0.00000
1891.00,4.33763,20.102022,-0.000160,20.064367,1.0146,0.364,4.33763,0.00000
1892.00,4.33823,20.102085,-0.000163,20.064373,1.0147,0.364,4.33823,0.00000
1893.00,4.33890,20.102078,-0.000162,20.064332,1.0148,0.364,4.33890,0.00000
1894.00,4.33870,20.102082,-0.000163,20.064315,1.0148,0.364,4.33870,0.00000
1895.00,4.33843,20.102044,-0.000161,20.064333,1.0149,0.364,4.33843,0.00000
1896.00,4.33782,20.102068,-0.000158,20.064370,1.0150,0.364,4.33782,0.00000
1897.00,4.33735,20.102010,-0.000160,20.064384,1.0151,0.364,4.33735,0.00000
1898.00,4.33687,20.102059,-0.000160,20.064462,1.0151,0.364,4.33687,0.00000
1899.00,4.33594,20.102095,-0.000157,20.064494,1.0152,0.364,4.33594,0.00000
1900.00,4.33588,20.102152,-0.000157,20.064518,1.0153,0.365,4.33588,0.00000
1901.00,4.33700,20.102106,-0.000158,20.064480,1.0153,0.365,4.33700,0.00000
1902.00,4.33705,20.102184,-0.000156,20.064458,1.0154,0.364,4.33705,0.00000
1903.00,4.33717,20.102154,-0.000160,20.064394,1.0154,0.365,4.33717,0.00000
1904.00,4.33831,20.102155,-0.000165,20.064353,1.0155,0.365,4.33831,0.00000
1905.00,4.33927,20.102155,-0.000166,20.064296,1.0155,0.365,4.33927,0.00000
1906.00,4.33957,20.102159,-0.000164,20.064271,1.0155,0.365,4.33957,0.00000
1907.00,4.34054,20.102114,-0.000160,20.064266,1.0156,0.365,4.34054,0.00000
1908.00,4.34041,20.102151,-0.000155,20.064315,1.0156,0.365,4.34041,0.00000
1909.00,4.33930,20.102158,-0.000151,20.064320,1.0156,0.365,4.33930,0.00000
1910.00,4.33792,20.102173,-0.000150,20.064342,1.0157,0.365,4.33792,0.00000
1911.00,4.33645,20.102205,-0.000152,20.064351,1.0157,0.365,4.33645,0.00000
1912.00,4.33552,20.102217,-0.000154,20.064306,1.0157,0.365,4.33552,0.00000
1913.00,4.33558,20.102235,-0.000155,20.064285,1.0157,0.365,4.33558,0.00000
1914.00,4.33633,20.102266,-0.000155,20.064275,1.0157,0.365,4.33633,0.00000
1915.00,4.33734,20.102315,-0.000153,20.064250,1.0158,0.365,4.33734,0.00000
1916.00,4.33801,20.102402,-0.000153,20.064309,1.0158,0.365,4.33801,0.00000
1917.00,4.33785,20.102374,-0.000154,20.064267,1.0158,0.365,4.33785,0.00000
1918.00,4.33742,20.102402,-0.000154,20.064225,1.0158,0.365,4.33742,0.00000
1919.00,4.33710,20.102442,-0.000155,20.064286,1.0159,0.365,4.33710,0.00000
1920.00,4.33695,20.102404,-0.000157,20.064245,1.0159,0.366,4.33695,0.00000
1921.00,4.33681,20.102382,-0.000156,20.064170,1.0159,0.366,4.33681,0.00000
1922.00,4.33739,20.102478,-0.000154,20.064267,1.0160,0.366,4.33739,0.00000
1923.00,4.33831,20.102539,-0.000155,20.064327,1.0160,0.366,4.33831,0.00000
1924.00,4.33867,20.102610,-0.000156,20.064366,1.0161,0.366,4.33867,0.00000
1925.00,4.33847,20.102710,-0.000156,20.064438,1.0161,0.366,4.33847,0.00000
1926.00,4.33837,20.102681,-0.000159,20.064406,1.0161,0.366,4.33837,0.00000
1927.00,4.33717,20.102771,-0.000160,20.064440,1.0161,0.366,4.33717,0.00000
1928.00,4.33631,20.102769,-0.000159,20.064429,1.0162,0.366,4.33631,0.00000
1929.00,4.33640,20.102760,-0.000156,20.064424,1.0162,0.366,4.33640,0.00000
1930.00,4.33570,20.102809,-0.000156,20.064505,1.0162,0.366,4.33570,0.00000
1931.00,4.33535,20.102842,-0.000157,20.064531,1.0162,0.366,4.33535,0.00000
1932.00,4.33651,20.102738,-0.000154,20.064460,1.0163,0.366,4.33651,0.00000
1933.00,4.33707,20.102795,-0.000154,20.064495,1.0163,0.366,4.33707,0.00000
1934.00,4.33677,20.102752,-0.000159,20.064421,1.0163,0.366,4.33677,0.00000
1935.00,4.33782,20.102699,-0.000159,20.064298,1.0163,0.366,4.33782,0.00000
1936.00,4.33889,20.102821,-0.000157,20.064374,1.0163,0.366,4.33889,0.00000
1937.00,4.33872,20.102925,-0.000163,20.064422,1.0163,0.367,4.33872,0.00000
1938.00,4.33817,20.102854,-0.000164,20.064349,1.0163,0.367,4.33817,0.00000
1939.00,4.33873,20.102915,-0.000163,20.064383,1.0163,0.367,4.33873,0.00000
1940.00,4.33849,20.102937,-0.000162,20.064444,1.0163,0.367,4.33849,0.00000
1941.00,4.33798,20.102903,-0.000162,20.064421,1.0163,0.367,4.33798,0.00000
1942.00,4.33784,20.102887,-0.000163,20.064412,1.0163,0.367,4.33784,0.00000
1943.00,4.33810,20.102928,-0.000164,20.064449,1.0163,0.367,4.33810,0.00000
1944.00,4.33814,20.102883,-0.000164,20.064391,1.0162,0.367,4.33814,0.00000
1945.00,4.33749,20.102930,-0.000168,20.064417,1.0162,0.367,4.33749,0.00000
1946.00,4.33699,20.102875,-0.000167,20.064374,1.0161,0.367,4.33699,0.00000
1947.00,4.33649,20.102864,-0.000163,20.064365,1.0161,0.367,4.33649,0.00000
1948.00,4.33680,20.102931,-0.000160,20.064393,1.0161,0.367,4.33680,0.00000
1949.00,4.33736,20.102978,-0.000159,20.064471,1.0160,0.367,4.33736,0.00000
1950.00,4.33782,20.102931,-0.000158,20.064393,1.0160,0.367,4.33782,0.00000
1951.00,4.33766,20.103007,-0.000158,20.064420,1.0159,0.367,4.33766,0.00000
1952.00,4.33830,20.103075,-0.000159,20.064406,1.0159,0.367,4.33830,0.00000
1953.00,4.33847,20.103032,-0.000159,20.064342,1.0158,0.368,4.33847,0.00000
1954.00,4.33793,20.103060,-0.000160,20.064320,1.0158,0.368,4.33793,0.00000
1955.00,4.33789,20.103195,-0.000155,20.064379,1.0158,0.367,4.33789,0.00000
1956.00,4.33848,20.103237,-0.000152,20.064383,1.0157,0.367,4.33848,0.00000
1957.00,4.33794,20.103318,-0.000151,20.064455,1.0157,0.367,4.33794,0.00000
1958.00,4.33727,20.103392,-0.000150,20.064529,1.0157,0.367,4.33727,0.00000
1959.00,4.33678,20.103524,-0.000154,20.064634,1.0158,0.368,4.33678,0.00000
1960.00,4.33666,20.103445,-0.000161,20.064629,1.0158,0.368,4.33666,0.00000
1961.00,4.33682,20.103452,-0.000162,20.064628,1.0158,0.368,4.33682,0.00000
1962.00,4.33724,20.103420,-0.000162,20.064563,1.0158,0.368,4.33724,0.00000
1963.00,4.33763,20.103440,-0.000162,20.064544,1.0158,0.368,4.33763,0.00000
1964.00,4.33753,20.103383,-0.000157,20.064447,1.0158,0.368,4.33753,0.00000
1965.00,4.33780,20.103402,-0.000153,20.064411,1.0158,0.368,4.33780,0.00000
1966.00,4.33715,20.103331,-0.000157,20.064340,1.0158,0.368,4.33715,0.00000
1967.00,4.33719,20.103392,-0.000157,20.064393,1.0159,0.368,4.33719,0.00000
1968.00,4.33636,20.103460,-0.000158,20.064448,1.0159,0.368,4.33636,0.00000
1969.00,4.33673,20.103512,-0.000158,20.064452,1.0159,0.368,4.33673,0.00000
1970.00,4.33692,20.103622,-0.000161,20.064500,1.0159,0.368,4.33692,0.00000
1971.00,4.33701,20.103693,-0.000161,20.064552,1.0159,0.368,4.33701,0.00000
1972.00,4.33647,20.103618,-0.000162,20.064471,1.0159,0.368,4.33647,0.00000
1973.00,4.33690,20.103587,-0.000163,20.064389,1.0160,0.368,4.33690,0.00000
1974.00,4.33695,20.103549,-0.000164,20.064326,1.0160,0.368,4.33695,0.00000
1975.00,4.33709,20.103476,-0.000165,20.064251,1.0161,0.369,4.33709,0.00000
1976.00,4.33717,20.103519,-0.000165,20.064254,1.0161,0.369,4.33717,0.00000
1977.00,4.33717,20.103580,-0.000169,20.064280,1.0162,0.369,4.33717,0.00000
1978.00,4.33772,20.103585,-0.000171,20.064260,1.0162,0.369,4.33772,0.00000
1979.00,4.33785,20.103654,-0.000171,20.064277,1.0163,0.370,4.33785,0.00000
1980.00,4.33737,20.103680,-0.000170,20.064304,1.0164,0.370,4.33737,0.00000
1981.00,4.33786,20.103680,-0.000169,20.064266,1.0164,0.370,4.33786,0.00000
@12,2.5001,5.0, 1980.006 
1982.00,4.33823,20.103700,-0.000168,20.064238,1.0165,0.370,4.33823,0.00000
1983.00,4.33855,20.103760,-0.000167,20.064264,1.0165,0.370,4.33855,0.00000
1984.00,4.33826,20.103738,-0.000167,20.064271,1.0166,0.370,4.33826,0.00000
1985.00,4.33677,20.103798,-0.000165,20.064315,1.0166,0.370,4.33677,0.00000
1986.00,4.33407,20.103853,-0.000164,20.064360,1.0167,0.370,4.33407,0.00000
1987.00,4.33077,20.103795,-0.000162,20.064313,1.0168,0.370,4.33077,0.00000
1988.00,4.32677,20.103694,-0.000161,20.064240,1.0169,0.370,4.32677,0.00000
1989.00,4.32338,20.103670,-0.000162,20.064213,1.0170,0.370,4.32338,0.00000
1990.00,4.32286,20.103673,-0.000165,20.064167,1.0171,0.370,4.32286,0.00000
1991.00,4.32343,20.103639,-0.000164,20.064118,1.0172,0.370,4.32343,0.00000
1992.00,4.32692,20.103690,-0.000163,20.064149,1.0173,0.370,4.32692,0.00000
1993.00,4.33069,20.103800,-0.000162,20.064190,1.0174,0.370,4.33069,0.00000
1994.00,4.33481,20.103872,-0.000161,20.064183,1.0175,0.370,4.33481,0.00000
1995.00,4.33763,20.103880,-0.000157,20.064167,1.0176,0.370,4.33763,0.00000
1996.00,4.34061,20.103916,-0.000159,20.064213,1.0176,0.370,4.34061,0.00000
1997.00,4.34149,20.103890,-0.000160,20.064212,1.0177,0.370,4.34149,0.00000
1998.00,4.34286,20.103889,-0.000157,20.064247,1.0178,0.370,4.34286,0.00000
1999.00,4.34224,20.103879,-0.000158,20.064261,1.0179,0.370,4.34224,0.00000
2000.00,4.34159,20.103944,-0.000158,20.064332,1.0180,0.370,4.34159,0.00000
2001.00,4.34043,20.103976,-0.000155,20.064295,1.0180,0.370,4.34043,0.00000
2002.00,4.34015,20.104089,-0.000154,20.064342,1.0181,0.370,4.34015,0.00000
2003.00,4.33894,20.104114,-0.000154,20.064328,1.0182,0.370,4.33894,0.00000
2004.00,4.33927,20.104153,-0.000156,20.064355,1.0182,0.370,4.33927,0.00000
2005.00,4.33959,20.104112,-0.000158,20.064291,1.0183,0.370,4.33959,0.00000
2006.00,4.33996,20.104118,-0.000159,20.064301,1.0184,0.371,4.33996,0.00000
2007.00,4.33897,20.104138,-0.000162,20.064319,1.0184,0.371,4.33897,0.00000
2008.00,4.33938,20.104135,-0.000163,20.064342,1.0185,0.371,4.33938,0.00000
2009.00,4.33971,20.104143,-0.000160,20.064325,1.0185,0.371,4.33971,0.00000
2010.00,4.33936,20.104245,-0.000161,20.064386,1.0186,0.371,4.33936,0.00000
2011.00,4.33888,20.104296,-0.000163,20.064439,1.0186,0.371,4.33888,0.00000
2012.00,4.33890,20.104307,-0.000163,20.064432,1.0186,0.371,4.33890,0.00000
2013.00,4.33861,20.104308,-0.000163,20.064390,1.0187,0.371,4.33861,0.00000
2014.00,4.33823,20.104402,-0.000162,20.064489,1.0188,0.371,4.33823,0.00000
2015.00,4.33806,20.104340,-0.000161,20.064424,1.0188,0.371,4.33806,0.00000
2016.00,4.33819,20.104319,-0.000161,20.064332,1.0189,0.371,4.33819,0.00000
2017.00,4.33873,20.104324,-0.000161,20.064279,1.0189,0.371,4.33873,0.00000
2018.00,4.33758,20.104323,-0.000163,20.064233,1.0190,0.372,4.33758,0.00000
2019.00,4.33692,20.104334,-0.000165,20.064150,1.0190,0.372,4.33692,0.00000
2020.00,4.33667,20.104453,-0.000164,20.064198,1.0191,0.372,4.33667,0.00000
2021.00,4.33616,20.104493,-0.000162,20.064243,1.0191,0.372,4.33616,0.00000
2022.00,4.33519,20.104431,-0.000160,20.064214,1.0191,0.372,4.33519,0.00000
2023.00,4.33540,20.104539,-0.000155,20.064295,1.0191,0.371,4.33540,0.00000
2024.00,4.33538,20.104528,-0.000153,20.064303,1.0192,0.371,4.33538,0.00000
2025.00,4.33546,20.104523,-0.000155,20.064330,1.0192,0.372,4.33546,0.00000
2026.00,4.33477,20.104575,-0.000158,20.064373,1.0192,0.372,4.33477,0.00000
2027.00,4.33473,20.104681,-0.000160,20.064418,1.0192,0.372,4.33473,0.00000
2028.00,4.33461,20.104712,-0.000166,20.064441,1.0192,0.372,4.33461,0.00000
2029.00,4.33445,20.104687,-0.000170,20.064393,1.0192,0.373,4.33445,0.00000
2030.00,4.33481,20.104660,-0.000167,20.064336,1.0192,0.373,4.33481,0.00000
2031.00,4.33604,20.104687,-0.000164,20.064325,1.0192,0.372,4.33604,0.00000
2032.00,4.33538,20.104671,-0.000164,20.064293,1.0192,0.373,4.33538,0.00000
2033.00,4.33538,20.104676,-0.000161,20.064259,1.0192,0.372,4.33538,0.00000
2034.00,4.33574,20.104694,-0.000158,20.064250,1.0191,0.372,4.33574,0.00000
2035.00,4.33519,20.104730,-0.000160,20.064278,1.0191,0.373,4.33519,0.00000
2036.00,4.33395,20.104727,-0.000162,20.064217,1.0192,0.373,4.33395,0.00000
2037.00,4.33413,20.104777,-0.000163,20.064236,1.0192,0.373,4.33413,0.00000
2038.00,4.33385,20.104840,-0.000162,20.064249,1.0193,0.373,4.33385,0.00000
2039.00,4.33350,20.104884,-0.000162,20.064295,1.0193,0.373,4.33350,0.00000
2040.00,4.33431,20.104923,-0.000160,20.064305,1.0194,0.373,4.33431,0.00000
2041.00,4.33537,20.104990,-0.000159,20.064379,1.0194,0.373,4.33537,0.00000
2042.00,4.33612,20.104952,-0.000158,20.064341,1.0195,0.373,4.33612,0.00000
2043.00,4.33692,20.104943,-0.000161,20.064371,1.0195,0.373,4.33692,0.00000
2044.00,4.33697,20.104950,-0.000161,20.064356,1.0196,0.373,4.33697,0.00000
2045.00,4.33620,20.104941,-0.000160,20.064308,1.0196,0.373,4.33620,0.00000
2046.00,4.33553,20.104957,-0.000157,20.064316,1.0197,0.373,4.33553,0.00000
2047.00,4.33510,20.105002,-0.000156,20.064332,1.0198,0.373,4.33510,0.00000
2048.00,4.33408,20.105001,-0.000153,20.064280,1.0199,0.373,4.33408,0.00000
2049.00,4.33431,20.105075,-0.000150,20.064312,1.0200,0.373,4.33431,0.00000
2050.00,4.33415,20.105149,-0.000150,20.064325,1.0201,0.373,4.33415,0.00000
2051.00,4.33447,20.105080,-0.000152,20.064242,1.0201,0.373,4.33447,0.00000
2052.00,4.33473,20.105124,-0.000153,20.064288,1.0202,0.373,4.33473,0.00000
2053.00,4.33546,20.105135,-0.000153,20.064324,1.0203,0.373,4.33546,0.00000
2054.00,4.33596,20.105121,-0.000156,20.064319,1.0204,0.373,4.33596,0.00000
2055.00,4.33677,20.105129,-0.000157,20.064369,1.0204,0.374,4.33677,0.00000
2056.00,4.33639,20.105168,-0.000157,20.064388,1.0205,0.374,4.33639,0.00000
2057.00,4.33616,20.105191,-0.000157,20.064384,1.0206,0.374,4.33616,0.00000
2058.00,4.33556,20.105243,-0.000158,20.064414,1.0207,0.374,4.33556,0.00000
2059.00,4.33460,20.105261,-0.000159,20.064388,1.0208,0.374,4.33460,0.00000
2060.00,4.33382,20.105253,-0.000160,20.064376,1.0209,0.374,4.33382,0.00000
2061.00,4.33395,20.105225,-0.000159,20.064325,1.0209,0.374,4.33395,0.00000
2062.00,4.33378,20.105235,-0.000160,20.064295,1.0210,0.374,4.33378,0.00000
2063.00,4.33412,20.105224,-0.000160,20.064217,1.0210,0.374,4.33412,0.00000
2064.00,4.33442,20.105201,-0.000157,20.064232,1.0211,0.374,4.33442,0.00000
2065.00,4.33454,20.105141,-0.000156,20.064157,1.0212,0.374,4.33454,0.00000
2066.00,4.33470,20.105183,-0.000159,20.064201,1.0212,0.374,4.33470,0.00000
2067.00,4.33542,20.105274,-0.000159,20.064259,1.0213,0.374,4.33542,0.00000
2068.00,4.33561,20.105312,-0.000158,20.064309,1.0213,0.374,4.33561,0.00000
2069.00,4.33520,20.105333,-0.000160,20.064323,1.0214,0.375,4.33520,0.00000
2070.00,4.33437,20.105378,-0.000160,20.064323,1.0214,0.375,4.33437,0.00000
2071.00,4.33419,20.105447,-0.000159,20.064367,1.0214,0.375,4.33419,0.00000
2072.00,4.33394,20.105362,-0.000155,20.064298,1.0214,0.375,4.33394,0.00000
2073.00,4.33354,20.105418,-0.000154,20.064348,1.0214,0.375,4.33354,0.00000
2074.00,4.33366,20.105474,-0.000154,20.064328,1.0214,0.375,4.33366,0.00000
2075.00,4.33456,20.105519,-0.000153,20.064368,1.0214,0.375,4.33456,0.00000
2076.00,4.33507,20.105510,-0.000154,20.064401,1.0215,0.375,4.33507,0.00000
2077.00,4.33575,20.105583,-0.000158,20.064461,1.0215,0.375,4.33575,0.00000
2078.00,4.33597,20.105496,-0.000160,20.064378,1.0215,0.375,4.33597,0.00000
2079.00,4.33625,20.105535,-0.000157,20.064449,1.0216,0.375,4.33625,0.00000
2080.00,4.33556,20.105614,-0.000155,20.064538,1.0216,0.375,4.33556,0.00000
2081.00,4.33435,20.105596,-0.000155,20.064504,1.0217,0.375,4.33435,0.00000
2082.00,4.33360,20.105586,-0.000156,20.064514,1.0218,0.375,4.33360,0.00000
2083.00,4.33412,20.105649,-0.000155,20.064558,1.0218,0.375,4.33412,0.00000
2084.00,4.33440,20.105598,-0.000158,20.064538,1.0219,0.376,4.33440,0.00000
2085.00,4.33536,20.105542,-0.000159,20.064487,1.0220,0.376,4.33536,0.00000
2086.00,4.33644,20.105619,-0.000158,20.064553,1.0221,0.376,4.33644,0.00000
2087.00,4.33586,20.105700,-0.000156,20.064604,1.0222,0.376,4.33586,0.00000
2088.00,4.33554,20.105717,-0.000156,20.064599,1.0223,0.376,4.33554,0.00000
2089.00,4.33474,20.105786,-0.000155,20.064598,1.0224,0.376,4.33474,0.00000
2090.00,4.33421,20.105805,-0.000156,20.064558,1.0224,0.376,4.33421,0.00000
2091.00,4.33424,20.105791,-0.000154,20.064498,1.0225,0.376,4.33424,0.00000
2092.00,4.33527,20.105722,-0.000159,20.064380,1.0226,0.376,4.33527,0.00000
2093.00,4.33534,20.105701,-0.000159,20.064296,1.0227,0.376,4.33534,0.00000
2094.00,4.33474,20.105659,-0.000156,20.064191,1.0227,0.376,4.33474,0.00000
2095.00,4.33458,20.105626,-0.000156,20.064129,1.0228,0.376,4.33458,0.00000
2096.00,4.33432,20.105635,-0.000157,20.064113,1.0229,0.376,4.33432,0.00000
2097.00,4.33425,20.105678,-0.000153,20.064162,1.0230,0.376,4.33425,0.00000
2098.00,4.33424,20.105753,-0.000152,20.064274,1.0231,0.376,4.33424,0.00000
2099.00,4.33484,20.105805,-0.000155,20.064321,1.0231,0.376,4.33484,0.00000
2100.00,4.33577,20.105940,-0.000155,20.064463,1.0232,0.376,4.33577,0.00000
2101.00,4.33594,20.106006,-0.000155,20.064479,1.0233,0.376,4.33594,0.00000
2102.00,4.33533,20.106034,-0.000151,20.064450,1.0234,0.376,4.33533,0.00000
2103.00,4.33488,20.106032,-0.000152,20.064409,1.0235,0.376,4.33488,0.00000
2104.00,4.33458,20.106059,-0.000154,20.064387,1.0235,0.376,4.33458,0.00000
2105.00,4.33352,20.106074,-0.000157,20.064287,1.0236,0.376,4.33352,0.00000
2106.00,4.33362,20.106089,-0.000161,20.064241,1.0237,0.377,4.33362,0.00000
2107.00,4.33318,20.106160,-0.000163,20.064280,1.0237,0.377,4.33318,0.00000
2108.00,4.33377,20.106258,-0.000162,20.064320,1.0238,0.377,4.33377,0.00000
2109.00,4.33408,20.106298,-0.000159,20.064344,1.0238,0.377,4.33408,0.00000
2110.00,4.33433,20.106235,-0.000156,20.064344,1.0239,0.377,4.33433,0.00000
2111.00,4.33337,20.106259,-0.000152,20.064373,1.0239,0.376,4.33337,0.00000
2112.00,4.33355,20.106245,-0.000151,20.064350,1.0240,0.376,4.33355,0.00000
2113.00,4.33375,20.106209,-0.000151,20.064317,1.0240,0.376,4.33375,0.00000
2114.00,4.33432,20.106185,-0.000155,20.064260,1.0241,0.377,4.33432,0.00000
2115.00,4.33414,20.106220,-0.000154,20.064294,1.0241,0.377,4.33414,0.00000
2116.00,4.33445,20.106292,-0.000155,20.064353,1.0241,0.377,4.33445,0.00000
2117.00,4.33467,20.106318,-0.000156,20.064363,1.0242,0.377,4.33467,0.00000
2118.00,4.33398,20.106348,-0.000159,20.064389,1.0242,0.377,4.33398,0.00000
2119.00,4.33405,20.106387,-0.000155,20.064482,1.0243,0.377,4.33405,0.00000
2120.00,4.33448,20.106456,-0.000157,20.064506,1.0243,0.377,4.33448,0.00000
2121.00,4.33467,20.106390,-0.000158,20.064444,1.0243,0.377,4.33467,0.00000
2122.00,4.33498,20.106396,-0.000163,20.064463,1.0243,0.377,4.33498,0.00000
2123.00,4.33454,20.106332,-0.000160,20.064387,1.0242,0.377,4.33454,0.00000
2124.00,4.33404,20.106360,-0.000162,20.064361,1.0243,0.378,4.33404,0.00000
2125.00,4.33331,20.106354,-0.000161,20.064299,1.0243,0.378,4.33331,0.00000
2126.00,4.33226,20.106393,-0.000160,20.064295,1.0243,0.378,4.33226,0.00000
2127.00,4.33227,20.106387,-0.000156,20.064239,1.0243,0.377,4.33227,0.00000
2128.00,4.33253,20.106419,-0.000154,20.064291,1.0242,0.377,4.33253,0.00000
2129.00,4.33252,20.106416,-0.000161,20.064279,1.0242,0.378,4.33252,0.00000
2130.00,4.33287,20.106437,-0.000162,20.064342,1.0242,0.378,4.33287,0.00000
2131.00,4.33387,20.106540,-0.000159,20.064441,1.0242,0.378,4.33387,0.00000
2132.00,4.33359,20.106608,-0.000158,20.064495,1.0242,0.378,4.33359,0.00000
2133.00,4.33352,20.106632,-0.000159,20.064448,1.0242,0.378,4.33352,0.00000
2134.00,4.33355,20.106684,-0.000153,20.064468,1.0242,0.378,4.33355,0.00000
2135.00,4.33378,20.106661,-0.000152,20.064398,1.0242,0.378,4.33378,0.00000
2136.00,4.33364,20.106597,-0.000152,20.064351,1.0243,0.378,4.33364,0.00000
2137.00,4.33437,20.106607,-0.000151,20.064375,1.0243,0.378,4.33437,0.00000
2138.00,4.33486,20.106655,-0.000151,20.064393,1.0243,0.378,4.33486,0.00000
2139.00,4.33414,20.106622,-0.000150,20.064337,1.0243,0.378,4.33414,0.00000
2140.00,4.33412,20.106697,-0.000153,20.064324,1.0243,0.378,4.33412,0.00000
2141.00,4.33395,20.106742,-0.000155,20.064319,1.0243,0.378,4.33395,0.00000
2142.00,4.33323,20.106652,-0.000160,20.064182,1.0243,0.378,4.33323,0.00000
2143.00,4.33308,20.106741,-0.000161,20.064222,1.0244,0.378,4.33308,0.00000
2144.00,4.33350,20.106811,-0.000160,20.064282,1.0244,0.378,4.33350,0.00000
2145.00,4.33349,20.106801,-0.000161,20.064309,1.0245,0.379,4.33349,0.00000
2146.00,4.33411,20.106785,-0.000164,20.064247,1.0245,0.379,4.33411,0.00000
2147.00,4.33455,20.106962,-0.000167,20.064362,1.0245,0.379,4.33455,0.00000
2148.00,4.33501,20.106897,-0.000169,20.064271,1.0245,0.379,4.33501,0.00000
2149.00,4.33554,20.106871,-0.000170,20.064202,1.0246,0.379,4.33554,0.00000
2150.00,4.33612,20.106930,-0.000166,20.064266,1.0246,0.379,4.33612,0.00000
2151.00,4.33575,20.106965,-0.000163,20.064298,1.0246,0.379,4.33575,0.00000
2152.00,4.33565,20.106942,-0.000159,20.064277,1.0247,0.379,4.33565,0.00000
2153.00,4.33477,20.106941,-0.000160,20.064292,1.0247,0.379,4.33477,0.00000
2154.00,4.33472,20.106969,-0.000163,20.064320,1.0247,0.379,4.33472,0.00000
2155.00,4.33370,20.106964,-0.000167,20.064272,1.0248,0.380,4.33370,0.00000
2156.00,4.33361,20.107076,-0.000169,20.064360,1.0248,0.380,4.33361,0.00000
2157.00,4.33358,20.107093,-0.000173,20.064355,1.0249,0.380,4.33358,0.00000
2158.00,4.33398,20.107125,-0.000170,20.064388,1.0249,0.380,4.33398,0.00000
2159.00,4.33350,20.107222,-0.000169,20.064453,1.0250,0.380,4.33350,0.00000
2160.00,4.33339,20.107270,-0.000167,20.064483,1.0250,0.380,4.33339,0.00000
2161.00,4.33384,20.107268,-0.000164,20.064440,1.0250,0.380,4.33384,0.00000
@13,2.5001,5.0, 2160.002 
2162.00,4.33369,20.107260,-0.000160,20.064413,1.0250,0.380,4.33369,0.00000
2163.00,4.33338,20.107341,-0.000156,20.064436,1.0250,0.380,4.33338,0.00000
2164.00,4.33432,20.107327,-0.000153,20.064411,1.0250,0.380,4.33432,0.00000
2165.00,4.33462,20.107344,-0.000152,20.064368,1.0251,0.380,4.33462,0.00000
2166.00,4.33203,20.107327,-0.000153,20.064366,1.0251,0.380,4.33203,0.00000
2167.00,4.32816,20.107327,-0.000154,20.064362,1.0252,0.380,4.32816,0.00000
2168.00,4.32460,20.107329,-0.000159,20.064338,1.0252,0.380,4.32460,0.00000
2169.00,4.32057,20.107350,-0.000161,20.064309,1.0252,0.381,4.32057,0.00000
2170.00,4.31775,20.107378,-0.000161,20.064326,1.0253,0.381,4.31775,0.00000
2171.00,4.31891,20.107366,-0.000161,20.064259,1.0253,0.381,4.31891,0.00000
2172.00,4.32235,20.107348,-0.000161,20.064234,1.0253,0.381,4.32235,0.00000
2173.00,4.32663,20.107377,-0.000163,20.064269,1.0253,0.381,4.32663,0.00000
2174.00,4.33064,20.107293,-0.000162,20.064230,1.0253,0.381,4.33064,0.00000
2175.00,4.33415,20.107308,-0.000158,20.064240,1.0254,0.381,4.33415,0.00000
2176.00,4.33572,20.107381,-0.000157,20.064282,1.0254,0.381,4.33572,0.00000
2177.00,4.33677,20.107466,-0.000157,20.064320,1.0254,0.381,4.33677,0.00000
2178.00,4.33709,20.107508,-0.000155,20.064352,1.0254,0.381,4.33709,0.00000
2179.00,4.33652,20.107624,-0.000155,20.064439,1.0254,0.381,4.33652,0.00000
2180.00,4.33644,20.107582,-0.000157,20.064391,1.0254,0.381,4.33644,0.00000
2181.00,4.33596,20.107495,-0.000161,20.064320,1.0254,0.381,4.33596,0.00000
2182.00,4.33539,20.107523,-0.000158,20.064331,1.0254,0.381,4.33539,0.00000
2183.00,4.33517,20.107467,-0.000157,20.064267,1.0254,0.381,4.33517,0.00000
2184.00,4.33518,20.107580,-0.000158,20.064344,1.0255,0.381,4.33518,0.00000
2185.00,4.33438,20.107708,-0.000157,20.064479,1.0255,0.381,4.33438,0.00000
2186.00,4.33412,20.107806,-0.000154,20.064585,1.0256,0.381,4.33412,0.00000
2187.00,4.33436,20.107818,-0.000153,20.064638,1.0256,0.381,4.33436,0.00000
2188.00,4.33507,20.107826,-0.000149,20.064635,1.0256,0.381,4.33507,0.00000
2189.00,4.33550,20.107672,-0.000145,20.064476,1.0256,0.381,4.33550,0.00000
2190.00,4.33569,20.107612,-0.000145,20.064387,1.0257,0.381,4.33569,0.00000
2191.00,4.33605,20.107630,-0.000143,20.064320,1.0257,0.381,4.33605,0.00000
2192.00,4.33584,20.107638,-0.000145,20.064285,1.0258,0.381,4.33584,0.00000
2193.00,4.33464,20.107681,-0.000149,20.064285,1.0258,0.381,4.33464,0.00000
2194.00,4.33442,20.107701,-0.000153,20.064306,1.0259,0.381,4.33442,0.00000
2195.00,4.33397,20.107702,-0.000154,20.064239,1.0260,0.381,4.33397,0.00000
2196.00,4.33316,20.107658,-0.000156,20.064223,1.0260,0.382,4.33316,0.00000
2197.00,4.33306,20.107597,-0.000156,20.064149,1.0261,0.382,4.33306,0.00000
2198.00,4.33290,20.107647,-0.000157,20.064157,1.0261,0.382,4.33290,0.00000
2199.00,4.33248,20.107764,-0.000157,20.064222,1.0262,0.382,4.33248,0.00000
2200.00,4.33336,20.107778,-0.000157,20.064261,1.0263,0.382,4.33336,0.00000
2201.00,4.33357,20.107809,-0.000156,20.064283,1.0263,0.382,4.33357,0.00000
2202.00,4.33354,20.107831,-0.000156,20.064345,1.0263,0.382,4.33354,0.00000
2203.00,4.33267,20.107756,-0.000152,20.064340,1.0263,0.382,4.33267,0.00000
2204.00,4.33211,20.107722,-0.000151,20.064333,1.0263,0.382,4.33211,0.00000
2205.00,4.33125,20.107716,-0.000150,20.064323,1.0263,0.382,4.33125,0.00000
2206.00,4.33179,20.107726,-0.000149,20.064305,1.0263,0.382,4.33179,0.00000
2207.00,4.33140,20.107817,-0.000150,20.064309,1.0263,0.382,4.33140,0.00000
2208.00,4.33142,20.107894,-0.000154,20.064287,1.0264,0.382,4.33142,0.00000
2209.00,4.33131,20.107818,-0.000153,20.064184,1.0264,0.382,4.33131,0.00000
2210.00,4.33178,20.107927,-0.000154,20.064278,1.0264,0.382,4.33178,0.00000
2211.00,4.33152,20.107961,-0.000156,20.064293,1.0264,0.382,4.33152,0.00000
2212.00,4.33182,20.107929,-0.000154,20.064251,1.0264,0.382,4.33182,0.00000
2213.00,4.33220,20.107945,-0.000154,20.064304,1.0264,0.382,4.33220,0.00000
2214.00,4.33343,20.108119,-0.000154,20.064394,1.0265,0.382,4.33343,0.00000
2215.00,4.33307,20.108001,-0.000152,20.064266,1.0265,0.382,4.33307,0.00000
2216.00,4.33282,20.108046,-0.000151,20.064340,1.0265,0.382,4.33282,0.00000
2217.00,4.33295,20.108129,-0.000154,20.064382,1.0265,0.382,4.33295,0.00000
2218.00,4.33386,20.108130,-0.000154,20.064351,1.0265,0.382,4.33386,0.00000
2219.00,4.33320,20.108124,-0.000158,20.064339,1.0265,0.383,4.33320,0.00000
2220.00,4.33379,20.108242,-0.000162,20.064345,1.0266,0.383,4.33379,0.00000
2221.00,4.33411,20.108238,-0.000163,20.064270,1.0266,0.383,4.33411,0.00000
2222.00,4.33339,20.108242,-0.000162,20.064264,1.0265,0.383,4.33339,0.00000
2223.00,4.33328,20.108327,-0.000163,20.064309,1.0265,0.383,4.33328,0.00000
2224.00,4.33367,20.108390,-0.000159,20.064334,1.0265,0.383,4.33367,0.00000
2225.00,4.33304,20.108433,-0.000156,20.064409,1.0265,0.383,4.33304,0.00000
2226.00,4.33266,20.108460,-0.000154,20.064418,1.0265,0.383,4.33266,0.00000
2227.00,4.33309,20.108444,-0.000152,20.064387,1.0265,0.383,4.33309,0.00000
2228.00,4.33244,20.108442,-0.000151,20.064358,1.0265,0.383,4.33244,0.00000
2229.00,4.33211,20.108451,-0.000150,20.064351,1.0265,0.383,4.33211,0.00000
2230.00,4.33226,20.108487,-0.000152,20.064378,1.0265,0.383,4.33226,0.00000
2231.00,4.33211,20.108529,-0.000157,20.064381,1.0264,0.383,4.33211,0.00000
2232.00,4.33199,20.108583,-0.000163,20.064406,1.0264,0.384,4.33199,0.00000
2233.00,4.33279,20.108626,-0.000161,20.064407,1.0264,0.384,4.33279,0.00000
2234.00,4.33312,20.108631,-0.000162,20.064387,1.0264,0.384,4.33312,0.00000
2235.00,4.33382,20.108665,-0.000159,20.064378,1.0263,0.383,4.33382,0.00000
2236.00,4.33486,20.108706,-0.000154,20.064378,1.0263,0.383,4.33486,0.00000
2237.00,4.33494,20.108739,-0.000149,20.064373,1.0263,0.383,4.33494,0.00000
2238.00,4.33412,20.108761,-0.000150,20.064367,1.0262,0.383,4.33412,0.00000
2239.00,4.33350,20.108706,-0.000150,20.064315,1.0262,0.383,4.33350,0.00000
2240.00,4.33264,20.108708,-0.000154,20.064298,1.0262,0.383,4.33264,0.00000
2241.00,4.33127,20.108686,-0.000158,20.064305,1.0263,0.384,4.33127,0.00000
2242.00,4.33118,20.108635,-0.000160,20.064279,1.0263,0.384,4.33118,0.00000
2243.00,4.33135,20.108616,-0.000158,20.064278,1.0264,0.384,4.33135,0.00000
2244.00,4.33203,20.108670,-0.000162,20.064356,1.0264,0.384,4.33203,0.00000
2245.00,4.33216,20.108747,-0.000160,20.064389,1.0265,0.384,4.33216,0.00000
2246.00,4.33285,20.108790,-0.000161,20.064360,1.0265,0.384,4.33285,0.00000
2247.00,4.33336,20.108919,-0.000159,20.064452,1.0266,0.384,4.33336,0.00000
2248.00,4.33353,20.108885,-0.000160,20.064367,1.0266,0.384,4.33353,0.00000
2249.00,4.33340,20.108918,-0.000158,20.064310,1.0266,0.384,4.33340,0.00000
2250.00,4.33384,20.108843,-0.000158,20.064229,1.0266,0.384,4.33384,0.00000
2251.00,4.33367,20.108894,-0.000156,20.064281,1.0267,0.384,4.33367,0.00000
2252.00,4.33273,20.108888,-0.000156,20.064244,1.0267,0.384,4.33273,0.00000
2253.00,4.33279,20.109018,-0.000156,20.064360,1.0267,0.384,4.33279,0.00000
2254.00,4.33296,20.109026,-0.000154,20.064373,1.0268,0.384,4.33296,0.00000
2255.00,4.33242,20.109098,-0.000156,20.064432,1.0268,0.384,4.33242,0.00000
2256.00,4.33239,20.109008,-0.000157,20.064295,1.0268,0.384,4.33239,0.00000
2257.00,4.33320,20.108990,-0.000158,20.064247,1.0268,0.384,4.33320,0.00000
2258.00,4.33286,20.108990,-0.000160,20.064242,1.0268,0.385,4.33286,0.00000
2259.00,4.33234,20.108999,-0.000161,20.064245,1.0268,0.385,4.33234,0.00000
2260.00,4.33271,20.108979,-0.000158,20.064209,1.0268,0.385,4.33271,0.00000
2261.00,4.33255,20.109036,-0.000160,20.064269,1.0269,0.385,4.33255,0.00000
2262.00,4.33234,20.108983,-0.000158,20.064206,1.0269,0.385,4.33234,0.00000
2263.00,4.33174,20.108969,-0.000157,20.064170,1.0269,0.385,4.33174,0.00000
2264.00,4.33100,20.108913,-0.000159,20.064098,1.0270,0.385,4.33100,0.00000
2265.00,4.33052,20.108904,-0.000160,20.064093,1.0270,0.385,4.33052,0.00000
2266.00,4.33097,20.108893,-0.000156,20.064057,1.0270,0.385,4.33097,0.00000
2267.00,4.33038,20.109044,-0.000158,20.064139,1.0271,0.385,4.33038,0.00000
2268.00,4.33110,20.109062,-0.000161,20.064118,1.0271,0.385,4.33110,0.00000
2269.00,4.33192,20.109170,-0.000160,20.064200,1.0272,0.385,4.33192,0.00000
2270.00,4.33223,20.109250,-0.000159,20.064246,1.0272,0.385,4.33223,0.00000
2271.00,4.33204,20.109300,-0.000161,20.064280,1.0272,0.385,4.33204,0.00000
2272.00,4.33299,20.109272,-0.000162,20.064252,1.0273,0.385,4.33299,0.00000
2273.00,4.33279,20.109220,-0.000158,20.064221,1.0273,0.385,4.33279,0.00000
2274.00,4.33274,20.109199,-0.000155,20.064185,1.0274,0.385,4.33274,0.00000
2275.00,4.33322,20.109114,-0.000155,20.064074,1.0274,0.385,4.33322,0.00000
2276.00,4.33364,20.109176,-0.000156,20.064137,1.0274,0.386,4.33364,0.00000
2277.00,4.33342,20.109202,-0.000153,20.064168,1.0275,0.386,4.33342,0.00000
2278.00,4.33299,20.109303,-0.000154,20.064246,1.0276,0.386,4.33299,0.00000
2279.00,4.33298,20.109379,-0.000156,20.064283,1.0277,0.386,4.33298,0.00000
2280.00,4.33273,20.109467,-0.000157,20.064349,1.0277,0.386,4.33273,0.00000
2281.00,4.33277,20.109401,-0.000159,20.064304,1.0278,0.386,4.33277,0.00000
2282.00,4.33266,20.109396,-0.000161,20.064302,1.0278,0.386,4.33266,0.00000
2283.00,4.33285,20.109383,-0.000163,20.064269,1.0279,0.386,4.33285,0.00000
2284.00,4.33257,20.109371,-0.000162,20.064273,1.0279,0.386,4.33257,0.00000
2285.00,4.33253,20.109314,-0.000163,20.064241,1.0279,0.386,4.33253,0.00000
2286.00,4.33134,20.109379,-0.000159,20.064286,1.0280,0.386,4.33134,0.00000
2287.00,4.33106,20.109422,-0.000158,20.064289,1.0281,0.386,4.33106,0.00000
2288.00,4.33105,20.109475,-0.000155,20.064261,1.0281,0.386,4.33105,0.00000
2289.00,4.33170,20.109573,-0.000155,20.064329,1.0281,0.386,4.33170,0.00000
2290.00,4.33140,20.109657,-0.000150,20.064353,1.0282,0.386,4.33140,0.00000
2291.00,4.33185,20.109721,-0.000152,20.064376,1.0282,0.386,4.33185,0.00000
2292.00,4.33188,20.109778,-0.000152,20.064420,1.0283,0.386,4.33188,0.00000
2293.00,4.33157,20.109791,-0.000153,20.064446,1.0283,0.386,4.33157,0.00000
2294.00,4.32997,20.109737,-0.000154,20.064349,1.0284,0.387,4.32997,0.00000
2295.00,4.32949,20.109768,-0.000158,20.064344,1.0284,0.387,4.32949,0.00000
2296.00,4.33030,20.109783,-0.000156,20.064288,1.0285,0.387,4.33030,0.00000
2297.00,4.33013,20.109789,-0.000154,20.064273,1.0285,0.387,4.33013,0.00000
2298.00,4.33080,20.109800,-0.000151,20.064285,1.0285,0.387,4.33080,0.00000
2299.00,4.33155,20.109840,-0.000149,20.064315,1.0286,0.386,4.33155,0.00000
2300.00,4.33158,20.109835,-0.000149,20.064352,1.0287,0.387,4.33158,0.00000
2301.00,4.33079,20.109808,-0.000151,20.064353,1.0287,0.387,4.33079,0.00000
2302.00,4.33085,20.109818,-0.000153,20.064382,1.0287,0.387,4.33085,0.00000
2303.00,4.33022,20.109913,-0.000157,20.064471,1.0288,0.387,4.33022,0.00000
2304.00,4.33046,20.109940,-0.000158,20.064492,1.0288,0.387,4.33046,0.00000
2305.00,4.33093,20.109942,-0.000155,20.064456,1.0288,0.387,4.33093,0.00000
2306.00,4.33122,20.110040,-0.000153,20.064529,1.0289,0.387,4.33122,0.00000
2307.00,4.33132,20.110084,-0.000152,20.064524,1.0289,0.387,4.33132,0.00000
2308.00,4.33249,20.109963,-0.000153,20.064403,1.0289,0.387,4.33249,0.00000
2309.00,4.33263,20.109963,-0.000157,20.064370,1.0290,0.387,4.33263,0.00000
2310.00,4.33226,20.110040,-0.000162,20.064466,1.0290,0.388,4.33226,0.00000
2311.00,4.33251,20.109994,-0.000163,20.064411,1.0290,0.388,4.33251,0.00000
2312.00,4.33206,20.109991,-0.000164,20.064387,1.0290,0.388,4.33206,0.00000
2313.00,4.33083,20.110100,-0.000162,20.064448,1.0290,0.388,4.33083,0.00000
2314.00,4.33069,20.110110,-0.000157,20.064462,1.0291,0.388,4.33069,0.00000
2315.00,4.33096,20.110086,-0.000152,20.064354,1.0292,0.387,4.33096,0.00000
2316.00,4.33055,20.110102,-0.000151,20.064315,1.0292,0.387,4.33055,0.00000
2317.00,4.33078,20.110091,-0.000150,20.064292,1.0293,0.387,4.33078,0.00000
2318.00,4.33082,20.110071,-0.000152,20.064291,1.0293,0.387,4.33082,0.00000
2319.00,4.33038,20.110123,-0.000153,20.064301,1.0294,0.387,4.33038,0.00000
2320.00,4.33014,20.110161,-0.000155,20.064360,1.0294,0.388,4.33014,0.00000
2321.00,4.32951,20.110179,-0.000157,20.064393,1.0295,0.388,4.32951,0.00000
2322.00,4.32908,20.110234,-0.000161,20.064451,1.0295,0.388,4.32908,0.00000
2323.00,4.32958,20.110285,-0.000159,20.064459,1.0296,0.388,4.32958,0.00000
2324.00,4.33029,20.110268,-0.000162,20.064443,1.0296,0.388,4.33029,0.00000
2325.00,4.33038,20.110247,-0.000165,20.064393,1.0297,0.388,4.33038,0.00000
2326.00,4.33069,20.110266,-0.000164,20.064403,1.0297,0.388,4.33069,0.00000
2327.00,4.33203,20.110199,-0.000158,20.064296,1.0298,0.388,4.33203,0.00000
2328.00,4.33199,20.110191,-0.000160,20.064253,1.0298,0.388,4.33199,0.00000
2329.00,4.33220,20.110115,-0.000157,20.064198,1.0298,0.388,4.33220,0.00000
2330.00,4.33244,20.110146,-0.000155,20.064215,1.0299,0.388,4.33244,0.00000
2331.00,4.33317,20.110111,-0.000158,20.064167,1.0299,0.389,4.33317,0.00000
2332.00,4.33202,20.110128,-0.000161,20.064117,1.0299,0.389,4.33202,0.00000
2333.00,4.33162,20.110171,-0.000158,20.064132,1.0300,0.389,4.33162,0.00000
2334.00,4.33153,20.110234,-0.000159,20.064115,1.0300,0.389,4.33153,0.00000
2335.00,4.33144,20.110313,-0.000160,20.064118,1.0300,0.389,4.33144,0.00000
2336.00,4.33143,20.110400,-0.000158,20.064193,1.0300,0.389,4.33143,0.00000
2337.00,4.33200,20.110558,-0.000157,20.064326,1.0300,0.389,4.33200,0.00000
2338.00,4.33227,20.110597,-0.000158,20.064352,1.0301,0.389,4.33227,0.00000
2339.00,4.33230,20.110701,-0.000158,20.064448,1.0301,0.389,4.33230,0.00000
2340.00,4.33210,20.110660,-0.000154,20.064408,1.0301,0.389,4.33210,0.00000
2341.00,4.33132,20.110673,-0.000153,20.064366,1.0301,0.389,4.33132,0.00000
@14,2.5001,5.0, 2340.056 
2342.00,4.33133,20.110626,-0.000151,20.064384,1.0301,0.389,4.33133,0.00000
2343.00,4.33125,20.110531,-0.000149,20.064308,1.0302,0.389,4.33125,0.00000
2344.00,4.33077,20.110531,-0.000149,20.064333,1.0302,0.389,4.33077,0.00000
2345.00,4.33030,20.110587,-0.000155,20.064427,1.0303,0.389,4.33030,0.00000
2346.00,4.32945,20.110583,-0.000157,20.064419,1.0303,0.389,4.32945,0.00000
2347.00,4.32670,20.110612,-0.000161,20.064364,1.0304,0.389,4.32670,0.00000
2348.00,4.32351,20.110655,-0.000160,20.064397,1.0305,0.389,4.32351,0.00000
2349.00,4.31964,20.110629,-0.000163,20.064318,1.0305,0.390,4.31964,0.00000
2350.00,4.31790,20.110577,-0.000163,20.064180,1.0306,0.390,4.31790,0.00000
2351.00,4.31754,20.110612,-0.000161,20.064165,1.0307,0.390,4.31754,0.00000
2352.00,4.32022,20.110620,-0.000162,20.064163,1.0308,0.390,4.32022,0.00000
2353.00,4.32408,20.110734,-0.000165,20.064189,1.0308,0.390,4.32408,0.00000
2354.00,4.32868,20.110766,-0.000164,20.064181,1.0308,0.390,4.32868,0.00000
2355.00,4.33174,20.110836,-0.000165,20.064284,1.0309,0.390,4.33174,0.00000
2356.00,4.33367,20.110903,-0.000166,20.064294,1.0309,0.390,4.33367,0.00000
2357.00,4.33419,20.110918,-0.000166,20.064266,1.0310,0.390,4.33419,0.00000
2358.00,4.33531,20.110985,-0.000167,20.064287,1.0311,0.391,4.33531,0.00000
2359.00,4.33537,20.111045,-0.000165,20.064261,1.0312,0.391,4.33537,0.00000
2360.00,4.33561,20.111015,-0.000162,20.064209,1.0313,0.391,4.33561,0.00000
2361.00,4.33621,20.110980,-0.000165,20.064166,1.0314,0.391,4.33621,0.00000
2362.00,4.33563,20.111024,-0.000163,20.064242,1.0314,0.391,4.33563,0.00000
2363.00,4.33447,20.110971,-0.000160,20.064204,1.0315,0.391,4.33447,0.00000
2364.00,4.33360,20.110975,-0.000159,20.064257,1.0316,0.391,4.33360,0.00000
2365.00,4.33262,20.111030,-0.000158,20.064326,1.0316,0.391,4.33262,0.00000
2366.00,4.33214,20.111029,-0.000154,20.064362,1.0317,0.391,4.33214,0.00000
2367.00,4.33199,20.111041,-0.000156,20.064369,1.0318,0.391,4.33199,0.00000
2368.00,4.33205,20.111063,-0.000158,20.064370,1.0318,0.391,4.33205,0.00000
2369.00,4.33308,20.111064,-0.000157,20.064350,1.0319,0.391,4.33308,0.00000
2370.00,4.33295,20.111095,-0.000160,20.064314,1.0320,0.391,4.33295,0.00000
2371.00,4.33294,20.111150,-0.000160,20.064357,1.0320,0.391,4.33294,0.00000
2372.00,4.33279,20.111102,-0.000158,20.064271,1.0321,0.391,4.33279,0.00000
2373.00,4.33209,20.111162,-0.000159,20.064317,1.0321,0.391,4.33209,0.00000
2374.00,4.33048,20.111239,-0.000159,20.064391,1.0322,0.392,4.33048,0.00000
2375.00,4.32998,20.111289,-0.000152,20.064387,1.0322,0.391,4.32998,0.00000
2376.00,4.32947,20.111332,-0.000151,20.064376,1.0322,0.391,4.32947,0.00000
2377.00,4.33001,20.111392,-0.000149,20.064361,1.0322,0.391,4.33001,0.00000
2378.00,4.32996,20.111379,-0.000148,20.064341,1.0322,0.391,4.32996,0.00000
2379.00,4.32963,20.111339,-0.000148,20.064272,1.0322,0.391,4.32963,0.00000
2380.00,4.32950,20.111336,-0.000148,20.064287,1.0322,0.391,4.32950,0.00000
2381.00,4.32939,20.111368,-0.000153,20.064279,1.0323,0.392,4.32939,0.00000
2382.00,4.32884,20.111417,-0.000154,20.064328,1.0323,0.392,4.32884,0.00000
2383.00,4.32927,20.111420,-0.000151,20.064318,1.0323,0.392,4.32927,0.00000
2384.00,4.32983,20.111420,-0.000152,20.064325,1.0323,0.392,4.32983,0.00000
2385.00,4.33052,20.111454,-0.000153,20.064311,1.0323,0.392,4.33052,0.00000
2386.00,4.33018,20.111526,-0.000147,20.064348,1.0323,0.392,4.33018,0.00000
2387.00,4.32888,20.111501,-0.000148,20.064288,1.0323,0.392,4.32888,0.00000
2388.00,4.32834,20.111543,-0.000150,20.064257,1.0323,0.392,4.32834,0.00000
2389.00,4.32827,20.111595,-0.000150,20.064233,1.0323,0.392,4.32827,0.00000
2390.00,4.32831,20.111622,-0.000151,20.064254,1.0323,0.392,4.32831,0.00000
2391.00,4.32839,20.111562,-0.000149,20.064278,1.0323,0.392,4.32839,0.00000
2392.00,4.32959,20.111635,-0.000144,20.064376,1.0324,0.392,4.32959,0.00000
2393.00,4.32969,20.111656,-0.000145,20.064411,1.0324,0.392,4.32969,0.00000
2394.00,4.32968,20.111633,-0.000145,20.064393,1.0324,0.392,4.32968,0.00000
2395.00,4.32993,20.111621,-0.000144,20.064349,1.0325,0.392,4.32993,0.00000
2396.00,4.32943,20.111665,-0.000148,20.064312,1.0325,0.392,4.32943,0.00000
2397.00,4.32953,20.111634,-0.000147,20.064247,1.0326,0.392,4.32953,0.00000
2398.00,4.32947,20.111604,-0.000144,20.064244,1.0327,0.392,4.32947,0.00000
2399.00,4.32949,20.111635,-0.000143,20.064293,1.0327,0.392,4.32949,0.00000
2400.00,4.32900,20.111698,-0.000147,20.064362,1.0328,0.392,4.32900,0.00000
2401.00,4.32928,20.111643,-0.000146,20.064306,1.0329,0.392,4.32928,0.00000
2402.00,4.32870,20.111646,-0.000147,20.064326,1.0330,0.392,4.32870,0.00000
2403.00,4.32836,20.111669,-0.000148,20.064312,1.0331,0.392,4.32836,0.00000
2404.00,4.32797,20.111758,-0.000149,20.064327,1.0332,0.392,4.32797,0.00000
2405.00,4.32775,20.111769,-0.000150,20.064289,1.0333,0.392,4.32775,0.00000
2406.00,4.32796,20.111822,-0.000149,20.064309,1.0334,0.392,4.32796,0.00000
2407.00,4.32892,20.111829,-0.000152,20.064285,1.0334,0.392,4.32892,0.00000
2408.00,4.32891,20.111921,-0.000153,20.064301,1.0335,0.392,4.32891,0.00000
2409.00,4.32998,20.111944,-0.000153,20.064361,1.0336,0.392,4.32998,0.00000
2410.00,4.33024,20.112007,-0.000151,20.064400,1.0337,0.392,4.33024,0.00000
2411.00,4.32913,20.112008,-0.000155,20.064397,1.0338,0.393,4.32913,0.00000
2412.00,4.32802,20.112079,-0.000156,20.064438,1.0338,0.393,4.32802,0.00000
2413.00,4.32833,20.112072,-0.000158,20.064407,1.0339,0.393,4.32833,0.00000
2414.00,4.32836,20.111986,-0.000162,20.064285,1.0339,0.393,4.32836,0.00000
2415.00,4.32892,20.111994,-0.000164,20.064257,1.0340,0.393,4.32892,0.00000
2416.00,4.33046,20.112092,-0.000161,20.064315,1.0340,0.393,4.33046,0.00000
2417.00,4.33085,20.112107,-0.000159,20.064287,1.0341,0.393,4.33085,0.00000
2418.00,4.33144,20.112111,-0.000157,20.064305,1.0341,0.393,4.33144,0.00000
2419.00,4.33112,20.112188,-0.000156,20.064323,1.0342,0.393,4.33112,0.00000
2420.00,4.33071,20.112200,-0.000159,20.064303,1.0343,0.393,4.33071,0.00000
2421.00,4.33024,20.112208,-0.000159,20.064276,1.0343,0.393,4.33024,0.00000
2422.00,4.33043,20.112358,-0.000159,20.064406,1.0343,0.393,4.33043,0.00000
2423.00,4.32899,20.112393,-0.000162,20.064446,1.0344,0.393,4.32899,0.00000
2424.00,4.32882,20.112525,-0.000161,20.064535,1.0344,0.394,4.32882,0.00000
2425.00,4.32831,20.112601,-0.000158,20.064611,1.0345,0.393,4.32831,0.00000
2426.00,4.32903,20.112610,-0.000160,20.064614,1.0345,0.393,4.32903,0.00000
2427.00,4.32934,20.112570,-0.000161,20.064555,1.0346,0.394,4.32934,0.00000
2428.00,4.33037,20.112612,-0.000158,20.064568,1.0346,0.394,4.33037,0.00000
2429.00,4.33009,20.112527,-0.000159,20.064552,1.0346,0.394,4.33009,0.00000
2430.00,4.33057,20.112492,-0.000159,20.064518,1.0346,0.394,4.33057,0.00000
2431.00,4.33079,20.112495,-0.000159,20.064533,1.0346,0.394,4.33079,0.00000
2432.00,4.33068,20.112489,-0.000157,20.064547,1.0346,0.394,4.33068,0.00000
2433.00,4.33008,20.112484,-0.000160,20.064498,1.0346,0.394,4.33008,0.00000
2434.00,4.33020,20.112507,-0.000162,20.064444,1.0347,0.394,4.33020,0.00000
2435.00,4.32962,20.112509,-0.000164,20.064419,1.0347,0.394,4.32962,0.00000
2436.00,4.32785,20.112495,-0.000163,20.064360,1.0347,0.394,4.32785,0.00000
2437.00,4.32668,20.112489,-0.000164,20.064274,1.0347,0.395,4.32668,0.00000
2438.00,4.32671,20.112469,-0.000162,20.064214,1.0347,0.395,4.32671,0.00000
2439.00,4.32650,20.112528,-0.000160,20.064285,1.0347,0.395,4.32650,0.00000
2440.00,4.32607,20.112528,-0.000158,20.064277,1.0347,0.395,4.32607,0.00000
2441.00,4.32696,20.112593,-0.000158,20.064339,1.0347,0.395,4.32696,0.00000
2442.00,4.32809,20.112621,-0.000154,20.064383,1.0347,0.395,4.32809,0.00000
2443.00,4.32880,20.112649,-0.000154,20.064443,1.0346,0.395,4.32880,0.00000
2444.00,4.32994,20.112653,-0.000155,20.064378,1.0346,0.395,4.32994,0.00000
2445.00,4.33036,20.112679,-0.000155,20.064390,1.0346,0.395,4.33036,0.00000
2446.00,4.33052,20.112705,-0.000156,20.064413,1.0346,0.395,4.33052,0.00000
2447.00,4.33022,20.112657,-0.000157,20.064385,1.0345,0.395,4.33022,0.00000
2448.00,4.32993,20.112653,-0.000158,20.064361,1.0345,0.395,4.32993,0.00000
2449.00,4.32944,20.112600,-0.000157,20.064366,1.0344,0.395,4.32944,0.00000
2450.00,4.32991,20.112580,-0.000156,20.064349,1.0344,0.395,4.32991,0.00000
2451.00,4.32966,20.112537,-0.000162,20.064268,1.0344,0.395,4.32966,0.00000
2452.00,4.32967,20.112580,-0.000164,20.064243,1.0344,0.395,4.32967,0.00000
2453.00,4.32854,20.112627,-0.000163,20.064250,1.0344,0.396,4.32854,0.00000
2454.00,4.32761,20.112644,-0.000162,20.064231,1.0344,0.396,4.32761,0.00000
2455.00,4.32770,20.112709,-0.000159,20.064260,1.0344,0.396,4.32770,0.00000
2456.00,4.32833,20.112792,-0.000153,20.064326,1.0343,0.395,4.32833,0.00000
2457.00,4.32847,20.112861,-0.000153,20.064343,1.0343,0.395,4.32847,0.00000
2458.00,4.32871,20.112903,-0.000152,20.064344,1.0343,0.395,4.32871,0.00000
2459.00,4.32928,20.112995,-0.000153,20.064387,1.0343,0.395,4.32928,0.00000
2460.00,4.32907,20.112988,-0.000155,20.064351,1.0342,0.396,4.32907,0.00000
2461.00,4.32761,20.112994,-0.000154,20.064318,1.0342,0.396,4.32761,0.00000
2462.00,4.32767,20.113051,-0.000150,20.064351,1.0342,0.395,4.32767,0.00000
2463.00,4.32808,20.113069,-0.000151,20.064365,1.0342,0.396,4.32808,0.00000
2464.00,4.32822,20.113097,-0.000153,20.064396,1.0342,0.396,4.32822,0.00000
2465.00,4.32857,20.113098,-0.000155,20.064382,1.0342,0.396,4.32857,0.00000
2466.00,4.33044,20.113094,-0.000155,20.064376,1.0342,0.396,4.33044,0.00000
2467.00,4.33000,20.113070,-0.000155,20.064354,1.0342,0.396,4.33000,0.00000
2468.00,4.32989,20.113091,-0.000155,20.064405,1.0342,0.396,4.32989,0.00000
2469.00,4.32964,20.113087,-0.000152,20.064397,1.0343,0.396,4.32964,0.00000
2470.00,4.32868,20.113127,-0.000149,20.064454,1.0343,0.396,4.32868,0.00000
2471.00,4.32695,20.113127,-0.000153,20.064431,1.0344,0.396,4.32695,0.00000
2472.00,4.32687,20.113122,-0.000156,20.064442,1.0344,0.396,4.32687,0.00000
2473.00,4.32752,20.113119,-0.000158,20.064398,1.0344,0.396,4.32752,0.00000
2474.00,4.32819,20.113103,-0.000159,20.064370,1.0344,0.397,4.32819,0.00000
2475.00,4.32759,20.113167,-0.000163,20.064390,1.0344,0.397,4.32759,0.00000
2476.00,4.32792,20.113271,-0.000162,20.064465,1.0344,0.397,4.32792,0.00000
2477.00,4.32813,20.113281,-0.000156,20.064474,1.0345,0.397,4.32813,0.00000
2478.00,4.32765,20.113275,-0.000153,20.064460,1.0345,0.397,4.32765,0.00000
2479.00,4.32646,20.113286,-0.000149,20.064448,1.0345,0.396,4.32646,0.00000
2480.00,4.32710,20.113323,-0.000143,20.064413,1.0345,0.396,4.32710,0.00000
2481.00,4.32733,20.113211,-0.000143,20.064318,1.0345,0.396,4.32733,0.00000
2482.00,4.32700,20.113253,-0.000145,20.064342,1.0345,0.396,4.32700,0.00000
2483.00,4.32717,20.113357,-0.000144,20.064414,1.0345,0.396,4.32717,0.00000
2484.00,4.32781,20.113420,-0.000148,20.064457,1.0345,0.396,4.32781,0.00000
2485.00,4.32824,20.113475,-0.000151,20.064503,1.0345,0.397,4.32824,0.00000
2486.00,4.32790,20.113570,-0.000151,20.064566,1.0345,0.397,4.32790,0.00000
2487.00,4.32809,20.113583,-0.000152,20.064583,1.0345,0.397,4.32809,0.00000
2488.00,4.32686,20.113527,-0.000153,20.064534,1.0345,0.397,4.32686,0.00000
2489.00,4.32649,20.113592,-0.000155,20.064565,1.0345,0.397,4.32649,0.00000
2490.00,4.32702,20.113572,-0.000154,20.064556,1.0344,0.397,4.32702,0.00000
2491.00,4.32812,20.113657,-0.000154,20.064584,1.0344,0.397,4.32812,0.00000
2492.00,4.32865,20.113713,-0.000154,20.064603,1.0343,0.397,4.32865,0.00000
2493.00,4.32971,20.113749,-0.000154,20.064591,1.0343,0.397,4.32971,0.00000
2494.00,4.32982,20.113719,-0.000153,20.064522,1.0343,0.397,4.32982,0.00000
2495.00,4.32957,20.113694,-0.000154,20.064480,1.0343,0.397,4.32957,0.00000
2496.00,4.32907,20.113688,-0.000154,20.064478,1.0344,0.397,4.32907,0.00000
2497.00,4.32803,20.113719,-0.000155,20.064467,1.0344,0.397,4.32803,0.00000
2498.00,4.32863,20.113787,-0.000153,20.064540,1.0344,0.397,4.32863,0.00000
2499.00,4.32892,20.113819,-0.000153,20.064542,1.0345,0.397,4.32892,0.00000
2500.00,4.32898,20.113887,-0.000153,20.064559,1.0345,0.397,4.32898,0.00000
2501.00,4.32849,20.113924,-0.000152,20.064529,1.0345,0.397,4.32849,0.00000
2502.00,4.32879,20.113946,-0.000151,20.064466,1.0346,0.397,4.32879,0.00000
2503.00,4.32856,20.113930,-0.000148,20.064390,1.0346,0.397,4.32856,0.00000
2504.00,4.32819,20.113948,-0.000148,20.064395,1.0347,0.397,4.32819,0.00000
2505.00,4.32862,20.113906,-0.000149,20.064339,1.0347,0.397,4.32862,0.00000
2506.00,4.32946,20.113893,-0.000149,20.064322,1.0348,0.397,4.32946,0.00000
2507.00,4.32982,20.113888,-0.000151,20.064347,1.0348,0.398,4.32982,0.00000
2508.00,4.32909,20.113974,-0.000155,20.064369,1.0348,0.398,4.32909,0.00000
2509.00,4.32834,20.114017,-0.000157,20.064378,1.0349,0.398,4.32834,0.00000
2510.00,4.32641,20.114037,-0.000156,20.064384,1.0349,0.398,4.32641,0.00000
2511.00,4.32568,20.114042,-0.000160,20.064383,1.0350,0.398,4.32568,0.00000
2512.00,4.32517,20.114040,-0.000157,20.064384,1.0350,0.398,4.32517,0.00000
2513.00,4.32572,20.113949,-0.000158,20.064282,1.0350,0.398,4.32572,0.00000
2514.00,4.32644,20.113932,-0.000159,20.064246,1.0351,0.398,4.32644,0.00000
2515.00,4.32747,20.113967,-0.000161,20.064252,1.0351,0.398,4.32747,0.00000
2516.00,4.32866,20.113919,-0.000161,20.064244,1.0351,0.399,4.32866,0.00000
2517.00,4.32982,20.113882,-0.000164,20.064215,1.0351,0.399,4.32982,0.00000
2518.00,4.33029,20.114013,-0.000166,20.064351,1.0352,0.399,4.33029,0.00000
2519.00,4.33102,20.114063,-0.000163,20.064373,1.0352,0.399,4.33102,0.00000
2520.00,4.33008,20.114090,-0.000157,20.064415,1.0352,0.399,4.33008,0.00000
2521.00,4.32856,20.114155,-0.000157,20.064440,1.0353,0.399,4.32856,0.00000
2522.00,4.32816,20.114208,-0.000156,20.064456,1.0353,0.399,4.32816,0.00000
@15,2.5001,5.0, 2520.05 
2523.00,4.32858,20.114213,-0.000156,20.064460,1.0354,0.399,4.32858,0.00000
2524.00,4.32886,20.114252,-0.000158,20.064539,1.0354,0.399,4.32886,0.00000
2525.00,4.32937,20.114266,-0.000165,20.064493,1.0354,0.399,4.32937,0.00000
2526.00,4.32835,20.114308,-0.000165,20.064437,1.0355,0.400,4.32835,0.00000
2527.00,4.32511,20.114324,-0.000166,20.064384,1.0355,0.400,4.32511,0.00000
2528.00,4.32043,20.114271,-0.000167,20.064319,1.0356,0.400,4.32043,0.00000
2529.00,4.31567,20.114242,-0.000169,20.064265,1.0356,0.400,4.31567,0.00000
2530.00,4.31351,20.114256,-0.000169,20.064343,1.0357,0.400,4.31351,0.00000
2531.00,4.31409,20.114299,-0.000169,20.064407,1.0357,0.400,4.31409,0.00000
2532.00,4.31702,20.114320,-0.000170,20.064426,1.0358,0.400,4.31702,0.00000
2533.00,4.32133,20.114343,-0.000170,20.064452,1.0358,0.400,4.32133,0.00000
2534.00,4.32602,20.114351,-0.000167,20.064419,1.0358,0.400,4.32602,0.00000
2535.00,4.32950,20.114361,-0.000164,20.064390,1.0357,0.400,4.32950,0.00000
2536.00,4.33126,20.114329,-0.000165,20.064372,1.0357,0.400,4.33126,0.00000
2537.00,4.33165,20.114361,-0.000165,20.064437,1.0357,0.400,4.33165,0.00000
2538.00,4.33180,20.114434,-0.000161,20.064454,1.0357,0.400,4.33180,0.00000
2539.00,4.33119,20.114409,-0.000157,20.064455,1.0357,0.400,4.33119,0.00000
2540.00,4.33170,20.114455,-0.000158,20.064464,1.0357,0.400,4.33170,0.00000
2541.00,4.33141,20.114452,-0.000157,20.064448,1.0356,0.400,4.33141,0.00000
2542.00,4.33213,20.114453,-0.000157,20.064434,1.0356,0.401,4.33213,0.00000
2543.00,4.33164,20.114362,-0.000159,20.064378,1.0356,0.401,4.33164,0.00000
2544.00,4.33147,20.114426,-0.000162,20.064385,1.0356,0.401,4.33147,0.00000
2545.00,4.32957,20.114438,-0.000160,20.064355,1.0356,0.401,4.32957,0.00000
2546.00,4.32892,20.114505,-0.000159,20.064398,1.0356,0.401,4.32892,0.00000
2547.00,4.32742,20.114595,-0.000157,20.064394,1.0356,0.401,4.32742,0.00000
2548.00,4.32636,20.114659,-0.000154,20.064372,1.0355,0.401,4.32636,0.00000
2549.00,4.32590,20.114650,-0.000155,20.064318,1.0355,0.401,4.32590,0.00000
2550.00,4.32678,20.114683,-0.000159,20.064322,1.0355,0.401,4.32678,0.00000
2551.00,4.32696,20.114717,-0.000155,20.064331,1.0355,0.401,4.32696,0.00000
2552.00,4.32719,20.114690,-0.000153,20.064313,1.0354,0.401,4.32719,0.00000
2553.00,4.32797,20.114721,-0.000153,20.064353,1.0354,0.401,4.32797,0.00000
2554.00,4.32826,20.114814,-0.000152,20.064443,1.0354,0.401,4.32826,0.00000
2555.00,4.32759,20.114840,-0.000145,20.064472,1.0354,0.401,4.32759,0.00000
2556.00,4.32729,20.114817,-0.000145,20.064399,1.0354,0.401,4.32729,0.00000
2557.00,4.32662,20.114851,-0.000146,20.064407,1.0354,0.401,4.32662,0.00000
2558.00,4.32572,20.114911,-0.000148,20.064441,1.0355,0.401,4.32572,0.00000
2559.00,4.32568,20.114924,-0.000147,20.064471,1.0355,0.401,4.32568,0.00000
2560.00,4.32622,20.114896,-0.000151,20.064450,1.0355,0.401,4.32622,0.00000
2561.00,4.32673,20.114914,-0.000156,20.064515,1.0355,0.401,4.32673,0.00000
2562.00,4.32768,20.114909,-0.000158,20.064481,1.0355,0.401,4.32768,0.00000
2563.00,4.32868,20.114911,-0.000156,20.064473,1.0355,0.401,4.32868,0.00000
2564.00,4.32893,20.114899,-0.000155,20.064433,1.0355,0.401,4.32893,0.00000
2565.00,4.32816,20.114924,-0.000155,20.064455,1.0356,0.401,4.32816,0.00000
2566.00,4.32819,20.114904,-0.000155,20.064411,1.0356,0.401,4.32819,0.00000
2567.00,4.32834,20.114930,-0.000156,20.064417,1.0357,0.401,4.32834,0.00000
2568.00,4.32776,20.114969,-0.000157,20.064481,1.0357,0.401,4.32776,0.00000
2569.00,4.32763,20.115037,-0.000159,20.064519,1.0358,0.402,4.32763,0.00000
2570.00,4.32727,20.115128,-0.000163,20.064555,1.0359,0.402,4.32727,0.00000
2571.00,4.32692,20.115192,-0.000159,20.064581,1.0360,0.402,4.32692,0.00000
2572.00,4.32690,20.115229,-0.000157,20.064618,1.0360,0.402,4.32690,0.00000
2573.00,4.32774,20.115193,-0.000158,20.064560,1.0361,0.402,4.32774,0.00000
2574.00,4.32779,20.115181,-0.000160,20.064501,1.0362,0.402,4.32779,0.00000
2575.00,4.32840,20.115172,-0.000158,20.064483,1.0362,0.402,4.32840,0.00000
2576.00,4.32788,20.115155,-0.000159,20.064463,1.0363,0.402,4.32788,0.00000
2577.00,4.32671,20.115159,-0.000159,20.064461,1.0364,0.402,4.32671,0.00000
2578.00,4.32574,20.115195,-0.000156,20.064467,1.0365,0.402,4.32574,0.00000
2579.00,4.32574,20.115206,-0.000158,20.064469,1.0366,0.402,4.32574,0.00000
2580.00,4.32616,20.115236,-0.000156,20.064446,1.0367,0.402,4.32616,0.00000
2581.00,4.32681,20.115287,-0.000156,20.064456,1.0368,0.402,4.32681,0.00000
2582.00,4.32757,20.115285,-0.000158,20.064437,1.0369,0.402,4.32757,0.00000
2583.00,4.32771,20.115298,-0.000161,20.064430,1.0369,0.402,4.32771,0.00000
2584.00,4.32765,20.115338,-0.000156,20.064430,1.0370,0.402,4.32765,0.00000
2585.00,4.32711,20.115225,-0.000155,20.064359,1.0371,0.402,4.32711,0.00000
2586.00,4.32609,20.115225,-0.000158,20.064325,1.0371,0.402,4.32609,0.00000
2587.00,4.32510,20.115239,-0.000158,20.064294,1.0372,0.402,4.32510,0.00000
2588.00,4.32553,20.115332,-0.000159,20.064334,1.0373,0.403,4.32553,0.00000
2589.00,4.32641,20.115352,-0.000161,20.064348,1.0373,0.403,4.32641,0.00000
2590.00,4.32738,20.115429,-0.000163,20.064393,1.0374,0.403,4.32738,0.00000
2591.00,4.32878,20.115507,-0.000158,20.064466,1.0374,0.403,4.32878,0.00000
2592.00,4.32887,20.115512,-0.000158,20.064479,1.0375,0.403,4.32887,0.00000
2593.00,4.32869,20.115476,-0.000157,20.064430,1.0375,0.403,4.32869,0.00000
2594.00,4.32839,20.115483,-0.000160,20.064448,1.0375,0.403,4.32839,0.00000
2595.00,4.32731,20.115484,-0.000160,20.064464,1.0376,0.403,4.32731,0.00000
2596.00,4.32699,20.115520,-0.000158,20.064484,1.0376,0.403,4.32699,0.00000
2597.00,4.32809,20.115529,-0.000157,20.064514,1.0376,0.403,4.32809,0.00000
2598.00,4.32804,20.115481,-0.000158,20.064517,1.0377,0.403,4.32804,0.00000
2599.00,4.32718,20.115495,-0.000156,20.064521,1.0377,0.403,4.32718,0.00000
2600.00,4.32705,20.115560,-0.000158,20.064544,1.0377,0.403,4.32705,0.00000
2601.00,4.32626,20.115479,-0.000166,20.064444,1.0377,0.404,4.32626,0.00000
2602.00,4.32596,20.115531,-0.000167,20.064434,1.0378,0.404,4.32596,0.00000
2603.00,4.32612,20.115482,-0.000169,20.064307,1.0378,0.404,4.32612,0.00000
2604.00,4.32616,20.115473,-0.000169,20.064282,1.0378,0.404,4.32616,0.00000
2605.00,4.32636,20.115497,-0.000167,20.064219,1.0378,0.404,4.32636,0.00000
2606.00,4.32611,20.115546,-0.000165,20.064244,1.0378,0.404,4.32611,0.00000
2607.00,4.32532,20.115518,-0.000165,20.064203,1.0379,0.404,4.32532,0.00000
2608.00,4.32486,20.115646,-0.000160,20.064286,1.0379,0.404,4.32486,0.00000
2609.00,4.32466,20.115661,-0.000159,20.064266,1.0379,0.404,4.32466,0.00000
2610.00,4.32448,20.115648,-0.000158,20.064290,1.0380,0.404,4.32448,0.00000
2611.00,4.32500,20.115675,-0.000157,20.064293,1.0380,0.404,4.32500,0.00000
2612.00,4.32500,20.115748,-0.000156,20.064327,1.0381,0.404,4.32500,0.00000
2613.00,4.32445,20.115792,-0.000158,20.064294,1.0381,0.404,4.32445,0.00000
2614.00,4.32423,20.115765,-0.000155,20.064209,1.0382,0.404,4.32423,0.00000
2615.00,4.32435,20.115810,-0.000154,20.064194,1.0383,0.404,4.32435,0.00000
2616.00,4.32437,20.115811,-0.000153,20.064179,1.0384,0.404,4.32437,0.00000
2617.00,4.32570,20.115863,-0.000155,20.064226,1.0385,0.404,4.32570,0.00000
2618.00,4.32581,20.115835,-0.000159,20.064255,1.0386,0.404,4.32581,0.00000
2619.00,4.32611,20.115949,-0.000164,20.064371,1.0387,0.404,4.32611,0.00000
2620.00,4.32591,20.115976,-0.000167,20.064364,1.0387,0.404,4.32591,0.00000
2621.00,4.32590,20.115975,-0.000169,20.064353,1.0388,0.405,4.32590,0.00000
2622.00,4.32559,20.115915,-0.000168,20.064287,1.0389,0.405,4.32559,0.00000
2623.00,4.32650,20.116003,-0.000166,20.064317,1.0391,0.405,4.32650,0.00000
2624.00,4.32629,20.116071,-0.000161,20.064326,1.0392,0.405,4.32629,0.00000
2625.00,4.32624,20.116131,-0.000162,20.064363,1.0393,0.405,4.32624,0.00000
2626.00,4.32685,20.116207,-0.000161,20.064398,1.0394,0.405,4.32685,0.00000
2627.00,4.32677,20.116254,-0.000161,20.064401,1.0395,0.405,4.32677,0.00000
2628.00,4.32643,20.116189,-0.000160,20.064377,1.0395,0.405,4.32643,0.00000
2629.00,4.32754,20.116151,-0.000164,20.064352,1.0396,0.405,4.32754,0.00000
2630.00,4.32733,20.116102,-0.000164,20.064307,1.0397,0.405,4.32733,0.00000
2631.00,4.32647,20.116121,-0.000167,20.064315,1.0398,0.405,4.32647,0.00000
2632.00,4.32525,20.116104,-0.000172,20.064318,1.0399,0.405,4.32525,0.00000
2633.00,4.32467,20.116122,-0.000173,20.064290,1.0400,0.406,4.32467,0.00000
2634.00,4.32353,20.116120,-0.000171,20.064259,1.0401,0.406,4.32353,0.00000
2635.00,4.32462,20.116073,-0.000169,20.064227,1.0401,0.406,4.32462,0.00000
2636.00,4.32444,20.116090,-0.000164,20.064236,1.0402,0.405,4.32444,0.00000
2637.00,4.32498,20.116177,-0.000160,20.064290,1.0403,0.405,4.32498,0.00000
2638.00,4.32538,20.116217,-0.000158,20.064327,1.0404,0.405,4.32538,0.00000
2639.00,4.32610,20.116154,-0.000155,20.064313,1.0404,0.405,4.32610,0.00000
2640.00,4.32551,20.116249,-0.000158,20.064360,1.0405,0.405,4.32551,0.00000
2641.00,4.32605,20.116236,-0.000161,20.064339,1.0406,0.405,4.32605,0.00000
2642.00,4.32653,20.116211,-0.000161,20.064281,1.0407,0.405,4.32653,0.00000
2643.00,4.32608,20.116228,-0.000161,20.064281,1.0407,0.405,4.32608,0.00000
2644.00,4.32583,20.116294,-0.000165,20.064289,1.0408,0.406,4.32583,0.00000
2645.00,4.32548,20.116292,-0.000167,20.064300,1.0409,0.406,4.32548,0.00000
2646.00,4.32559,20.116383,-0.000164,20.064364,1.0409,0.406,4.32559,0.00000
2647.00,4.32600,20.116411,-0.000164,20.064377,1.0410,0.406,4.32600,0.00000
2648.00,4.32645,20.116407,-0.000166,20.064285,1.0410,0.406,4.32645,0.00000
2649.00,4.32583,20.116496,-0.000166,20.064370,1.0410,0.406,4.32583,0.00000
2650.00,4.32601,20.116538,-0.000164,20.064361,1.0410,0.406,4.32601,0.00000
2651.00,4.32609,20.116503,-0.000165,20.064286,1.0411,0.406,4.32609,0.00000
2652.00,4.32524,20.116529,-0.000167,20.064278,1.0411,0.406,4.32524,0.00000
2653.00,4.32538,20.116628,-0.000163,20.064397,1.0411,0.406,4.32538,0.00000
2654.00,4.32489,20.116644,-0.000162,20.064412,1.0411,0.406,4.32489,0.00000
2655.00,4.32461,20.116594,-0.000164,20.064391,1.0411,0.406,4.32461,0.00000
2656.00,4.32462,20.116620,-0.000162,20.064400,1.0410,0.406,4.32462,0.00000
2657.00,4.32507,20.116585,-0.000159,20.064361,1.0411,0.406,4.32507,0.00000
2658.00,4.32545,20.116576,-0.000162,20.064369,1.0411,0.406,4.32545,0.00000
2659.00,4.32558,20.116494,-0.000161,20.064268,1.0410,0.407,4.32558,0.00000
2660.00,4.32531,20.116499,-0.000159,20.064267,1.0410,0.406,4.32531,0.00000
2661.00,4.32457,20.116508,-0.000162,20.064227,1.0410,0.407,4.32457,0.00000
2662.00,4.32438,20.116638,-0.000163,20.064344,1.0410,0.407,4.32438,0.00000
2663.00,4.32382,20.116634,-0.000163,20.064288,1.0409,0.407,4.32382,0.00000
2664.00,4.32491,20.116725,-0.000165,20.064331,1.0409,0.407,4.32491,0.00000
2665.00,4.32589,20.116801,-0.000162,20.064324,1.0409,0.407,4.32589,0.00000
2666.00,4.32594,20.116837,-0.000161,20.064411,1.0408,0.407,4.32594,0.00000
2667.00,4.32591,20.116736,-0.000162,20.064293,1.0408,0.407,4.32591,0.00000
2668.00,4.32566,20.116754,-0.000160,20.064275,1.0408,0.407,4.32566,0.00000
2669.00,4.32581,20.116715,-0.000161,20.064185,1.0407,0.407,4.32581,0.00000
2670.00,4.32502,20.116767,-0.000164,20.064207,1.0407,0.407,4.32502,0.00000
2671.00,4.32560,20.116718,-0.000164,20.064113,1.0407,0.407,4.32560,0.00000
2672.00,4.32558,20.116801,-0.000166,20.064167,1.0407,0.407,4.32558,0.00000
2673.00,4.32467,20.116827,-0.000168,20.064205,1.0406,0.407,4.32467,0.00000
@16,2.5000,5.0, 2671.357 
2674.00,4.32403,20.116900,-0.000167,20.064279,1.0406,0.407,4.32403,0.00000
2675.00,4.32428,20.116929,-0.000165,20.064262,1.0406,0.407,4.32428,0.00000
2676.00,4.32374,20.116991,-0.000165,20.064272,1.0406,0.407,4.32374,0.00000
2677.00,4.32223,20.117043,-0.000165,20.064252,1.0406,0.407,4.32223,0.00000
2678.00,4.32099,20.117067,-0.000169,20.064265,1.0406,0.408,4.32099,0.00000
2679.00,4.31752,20.117046,-0.000168,20.064231,1.0406,0.408,4.31752,0.00000
2680.00,4.31439,20.117073,-0.000170,20.064264,1.0406,0.408,4.31439,0.00000
2681.00,4.31136,20.117049,-0.000172,20.064251,1.0406,0.408,4.31136,0.00000
2682.00,4.31113,20.117022,-0.000170,20.064252,1.0407,0.408,4.31113,0.00000
2683.00,4.31208,20.117014,-0.000169,20.064207,1.0408,0.408,4.31208,0.00000
2684.00,4.31423,20.116995,-0.000172,20.064198,1.0408,0.408,4.31423,0.00000
2685.00,4.31810,20.116996,-0.000173,20.064179,1.0409,0.408,4.31810,0.00000
2686.00,4.32215,20.117054,-0.000173,20.064177,1.0409,0.408,4.32215,0.00000
2687.00,4.32377,20.117095,-0.000175,20.064202,1.0410,0.409,4.32377,0.00000
2688.00,4.32655,20.117147,-0.000176,20.064238,1.0410,0.409,4.32655,0.00000
2689.00,4.32894,20.117282,-0.000171,20.064279,1.0411,0.409,4.32894,0.00000
2690.00,4.32956,20.117243,-0.000167,20.064273,1.0411,0.408,4.32956,0.00000
2691.00,4.33006,20.117255,-0.000165,20.064310,1.0412,0.409,4.33006,0.00000
2692.00,4.33066,20.117216,-0.000164,20.064271,1.0412,0.409,4.33066,0.00000
2693.00,4.33024,20.117159,-0.000164,20.064241,1.0413,0.409,4.33024,0.00000
2694.00,4.32930,20.117091,-0.000167,20.064263,1.0413,0.409,4.32930,0.00000
2695.00,4.32812,20.117134,-0.000168,20.064263,1.0414,0.409,4.32812,0.00000
2696.00,4.32759,20.117173,-0.000166,20.064307,1.0414,0.409,4.32759,0.00000
2697.00,4.32798,20.117259,-0.000166,20.064367,1.0415,0.409,4.32798,0.00000
2698.00,4.32672,20.117391,-0.000161,20.064429,1.0415,0.409,4.32672,0.00000
2699.00,4.32705,20.117405,-0.000155,20.064412,1.0416,0.409,4.32705,0.00000
2700.00,4.32708,20.117421,-0.000156,20.064431,1.0416,0.409,4.32708,0.00000
2701.00,4.32579,20.117424,-0.000153,20.064394,1.0417,0.409,4.32579,0.00000
2702.00,4.32485,20.117403,-0.000153,20.064310,1.0417,0.409,4.32485,0.00000
2703.00,4.32489,20.117386,-0.000156,20.064268,1.0418,0.409,4.32489,0.00000
2704.00,4.32437,20.117441,-0.000157,20.064255,1.0418,0.409,4.32437,0.00000
2705.00,4.32420,20.117450,-0.000158,20.064208,1.0419,0.409,4.32420,0.00000
2706.00,4.32394,20.117454,-0.000160,20.064131,1.0420,0.409,4.32394,0.00000
2707.00,4.32339,20.117504,-0.000158,20.064164,1.0420,0.409,4.32339,0.00000
2708.00,4.32379,20.117448,-0.000157,20.064125,1.0421,0.409,4.32379,0.00000
2709.00,4.32403,20.117463,-0.000160,20.064148,1.0421,0.409,4.32403,0.00000
2710.00,4.32418,20.117460,-0.000161,20.064144,1.0422,0.409,4.32418,0.00000
2711.00,4.32524,20.117529,-0.000161,20.064200,1.0422,0.410,4.32524,0.00000
2712.00,4.32569,20.117512,-0.000164,20.064145,1.0423,0.410,4.32569,0.00000
2713.00,4.32564,20.117531,-0.000161,20.064142,1.0423,0.410,4.32564,0.00000
2714.00,4.32549,20.117540,-0.000159,20.064117,1.0424,0.410,4.32549,0.00000
2715.00,4.32435,20.117630,-0.000157,20.064155,1.0425,0.409,4.32435,0.00000
2716.00,4.32344,20.117636,-0.000157,20.064171,1.0426,0.409,4.32344,0.00000
2717.00,4.32261,20.117759,-0.000156,20.064282,1.0427,0.409,4.32261,0.00000
2718.00,4.32277,20.117853,-0.000159,20.064326,1.0428,0.410,4.32277,0.00000
2719.00,4.32285,20.117914,-0.000160,20.064350,1.0429,0.410,4.32285,0.00000
2720.00,4.32383,20.117945,-0.000158,20.064424,1.0431,0.410,4.32383,0.00000
2721.00,4.32355,20.117996,-0.000158,20.064488,1.0432,0.410,4.32355,0.00000
2722.00,4.32404,20.117970,-0.000159,20.064435,1.0433,0.410,4.32404,0.00000
2723.00,4.32324,20.118022,-0.000159,20.064443,1.0434,0.410,4.32324,0.00000
2724.00,4.32318,20.118000,-0.000159,20.064357,1.0435,0.410,4.32318,0.00000
2725.00,4.32303,20.117999,-0.000158,20.064299,1.0436,0.410,4.32303,0.00000
2726.00,4.32327,20.117989,-0.000159,20.064195,1.0437,0.410,4.32327,0.00000
2727.00,4.32348,20.118027,-0.000158,20.064213,1.0439,0.410,4.32348,0.00000
2728.00,4.32436,20.117963,-0.000160,20.064158,1.0440,0.410,4.32436,0.00000
2729.00,4.32387,20.118028,-0.000161,20.064215,1.0442,0.410,4.32387,0.00000
2730.00,4.32354,20.118044,-0.000165,20.064183,1.0443,0.410,4.32354,0.00000
2731.00,4.32402,20.118127,-0.000165,20.064268,1.0445,0.411,4.32402,0.00000
2732.00,4.32416,20.118102,-0.000165,20.064246,1.0446,0.411,4.32416,0.00000
2733.00,4.32338,20.118201,-0.000163,20.064281,1.0447,0.411,4.32338,0.00000
2734.00,4.32321,20.118166,-0.000165,20.064256,1.0448,0.411,4.32321,0.00000
2735.00,4.32332,20.118180,-0.000165,20.064270,1.0449,0.411,4.32332,0.00000
2736.00,4.32296,20.118126,-0.000166,20.064244,1.0450,0.411,4.32296,0.00000
2737.00,4.32316,20.118130,-0.000165,20.064230,1.0451,0.411,4.32316,0.00000
2738.00,4.32394,20.118119,-0.000166,20.064272,1.0452,0.411,4.32394,0.00000
2739.00,4.32381,20.118122,-0.000167,20.064302,1.0453,0.411,4.32381,0.00000
2740.00,4.32483,20.118127,-0.000164,20.064277,1.0454,0.411,4.32483,0.00000
2741.00,4.32490,20.118149,-0.000166,20.064242,1.0455,0.411,4.32490,0.00000
2742.00,4.32497,20.118219,-0.000168,20.064272,1.0455,0.411,4.32497,0.00000
2743.00,4.32503,20.118208,-0.000171,20.064240,1.0456,0.411,4.32503,0.00000
2744.00,4.32548,20.118321,-0.000165,20.064277,1.0456,0.411,4.32548,0.00000
2745.00,4.32501,20.118368,-0.000165,20.064295,1.0457,0.411,4.32501,0.00000
2746.00,4.32450,20.118388,-0.000162,20.064323,1.0457,0.411,4.32450,0.00000
2747.00,4.32368,20.118368,-0.000160,20.064315,1.0457,0.411,4.32368,0.00000
2748.00,4.32236,20.118466,-0.000162,20.064329,1.0458,0.411,4.32236,0.00000
2749.00,4.32276,20.118417,-0.000165,20.064261,1.0458,0.411,4.32276,0.00000
2750.00,4.32260,20.118487,-0.000165,20.064312,1.0459,0.411,4.32260,0.00000
2751.00,4.32272,20.118514,-0.000167,20.064328,1.0459,0.412,4.32272,0.00000
2752.00,4.32307,20.118625,-0.000169,20.064404,1.0459,0.412,4.32307,0.00000
2753.00,4.32437,20.118563,-0.000165,20.064364,1.0460,0.412,4.32437,0.00000
2754.00,4.32399,20.118664,-0.000162,20.064396,1.0460,0.411,4.32399,0.00000
2755.00,4.32356,20.118679,-0.000166,20.064403,1.0460,0.412,4.32356,0.00000
2756.00,4.32379,20.118701,-0.000164,20.064389,1.0461,0.412,4.32379,0.00000
2757.00,4.32351,20.118563,-0.000162,20.064259,1.0461,0.412,4.32351,0.00000
2758.00,4.32301,20.118579,-0.000162,20.064257,1.0461,0.412,4.32301,0.00000
2759.00,4.32360,20.118520,-0.000165,20.064269,1.0462,0.412,4.32360,0.00000
2760.00,4.32390,20.118481,-0.000163,20.064254,1.0462,0.412,4.32390,0.00000
2761.00,4.32396,20.118542,-0.000164,20.064299,1.0463,0.412,4.32396,0.00000
2762.00,4.32417,20.118621,-0.000165,20.064349,1.0464,0.412,4.32417,0.00000
2763.00,4.32420,20.118687,-0.000168,20.064340,1.0464,0.412,4.32420,0.00000
2764.00,4.32405,20.118757,-0.000168,20.064396,1.0465,0.412,4.32405,0.00000
2765.00,4.32347,20.118752,-0.000167,20.064369,1.0465,0.412,4.32347,0.00000
2766.00,4.32379,20.118697,-0.000164,20.064339,1.0466,0.412,4.32379,0.00000
2767.00,4.32409,20.118733,-0.000165,20.064347,1.0467,0.412,4.32409,0.00000
2768.00,4.32475,20.118714,-0.000165,20.064367,1.0468,0.413,4.32475,0.00000
2769.00,4.32830,20.118705,-0.000166,20.064375,1.0468,0.413,4.32830,0.00000
2770.00,4.33449,20.118733,-0.000168,20.064385,1.0469,0.413,4.33449,0.00000
2771.00,4.34088,20.118674,-0.000172,20.064288,1.0470,0.413,4.34088,0.00000
2772.00,4.34722,20.118655,-0.000172,20.064264,1.0470,0.413,4.34722,0.00000
2773.00,4.35155,20.118664,-0.000171,20.064254,1.0470,0.413,4.35155,0.00000
2774.00,4.35193,20.118647,-0.000172,20.064194,1.0471,0.413,4.35193,0.00000
2775.00,4.35069,20.118653,-0.000171,20.064178,1.0471,0.413,4.35069,0.00000
2776.00,4.34695,20.118776,-0.000167,20.064245,1.0472,0.413,4.34695,0.00000
2777.00,4.33916,20.118807,-0.000170,20.064271,1.0473,0.413,4.33916,0.00000
2778.00,4.33071,20.118840,-0.000168,20.064279,1.0473,0.413,4.33071,0.00000
2779.00,4.32208,20.118896,-0.000164,20.064269,1.0473,0.413,4.32208,0.00000
2780.00,4.31300,20.118927,-0.000164,20.064254,1.0473,0.413,4.31300,0.00000
2781.00,4.30584,20.118889,-0.000165,20.064213,1.0474,0.413,4.30584,0.00000
2782.00,4.30383,20.118918,-0.000166,20.064192,1.0474,0.413,4.30383,0.00000
2783.00,4.30444,20.118910,-0.000165,20.064199,1.0475,0.414,4.30444,0.00000
2784.00,4.30637,20.118898,-0.000167,20.064198,1.0475,0.414,4.30637,0.00000
2785.00,4.30899,20.118882,-0.000170,20.064173,1.0476,0.414,4.30899,0.00000
2786.00,4.31142,20.118917,-0.000170,20.064155,1.0476,0.414,4.31142,0.00000
2787.00,4.31279,20.118941,-0.000166,20.064156,1.0477,0.414,4.31279,0.00000
2788.00,4.31355,20.118937,-0.000166,20.064089,1.0477,0.414,4.31355,0.00000
2789.00,4.31510,20.118995,-0.000165,20.064055,1.0478,0.414,4.31510,0.00000
2790.00,4.31627,20.119070,-0.000159,20.064082,1.0478,0.414,4.31627,0.00000
2791.00,4.31683,20.119114,-0.000159,20.064161,1.0479,0.414,4.31683,0.00000
2792.00,4.31731,20.119132,-0.000163,20.064192,1.0479,0.414,4.31731,0.00000
2793.00,4.31825,20.119209,-0.000162,20.064247,1.0480,0.414,4.31825,0.00000
