# Supplementary material for: A nucleotide-sensing oligomerization mechanism that controls NrdR-dependent transcription of ribonucleotide reductases
Source: Nat Commun. 2022 May 16;13:2700. doi: 10.1038/s41467-022-30328-1 (PMC9110341; doi:10.1038/s41467-022-30328-1)
Supplement: Supplementary file 10 — Source Data [file 41467_2022_30328_MOESM10_ESM.zip › Source data NrdR/Suppl Fig 12 source data/ITC at 20 degrees (Suppl Fig 12a,c)/dGTP dCTP dTTP to NrdR/R29dTTP200toNrdR20deg20.itc]

$ITC
$ 16 
$NOT
$ 20 
$ 60 
$ 1000 
$ 5 
$ 2 
$ADCGainCode:  0 
$False,True,True
$ 0.7 , 1.4 , 120 , 5 
$ 2.5001 , 5 , 180 , 5 
$ 2.5001 , 5 , 180 , 5 
$ 2.5001 , 5 , 180 , 5 
$ 2.5001 , 5 , 180 , 5 
$ 2.5001 , 5 , 180 , 5 
$ 2.5001 , 5 , 180 , 5 
$ 2.5001 , 5 , 180 , 5 
$ 2.5001 , 5 , 180 , 5 
$ 2.5001 , 5 , 180 , 5 
$ 2.5001 , 5 , 180 , 5 
$ 2.5001 , 5 , 180 , 5 
$ 2.5001 , 5 , 180 , 5 
$ 2.5001 , 5 , 180 , 5 
$ 2.5001 , 5 , 180 , 5 
$ 2.5001 , 5 , 180 , 5 
# 0 
# 0.2 
# 0.02 
# 0.2068 
# 20 
# 3.8602 
# 9.74 
?
% ITC200_05.14.976
% 0.2068 
% 3.8602 
%-0.590864 , 29.66499 
% 0.034375 , 29.28716 
% 0.8333333 
% 168160 , 168170 
% 0.25 , 81 
%-0.002934 ,-0.034078 
%-20 , 8 
% 0 , 0 
% 0 
% 128000       127243 
% 43.1 
% 500 , 750 , 1000 , 750 
% 0.04257 ,-0.00249 , 0.000047734 ,-0.000000435026 , 0.00000000201917 
% ITC200 Ver: 1.26.3
@0
5.00,4.47242,19.996093,-0.000181,20.002862,0.5714,0.202,4.47242,0.00000
6.00,4.47229,19.996204,-0.000181,20.003009,0.5718,0.202,4.47229,0.00000
7.00,4.47196,19.996236,-0.000176,20.003061,0.5722,0.202,4.47196,0.00000
8.00,4.47139,19.996237,-0.000174,20.003062,0.5726,0.202,4.47139,0.00000
9.00,4.47036,19.996331,-0.000170,20.003113,0.5730,0.202,4.47036,0.00000
10.00,4.46919,19.996328,-0.000170,20.003036,0.5734,0.202,4.46919,0.00000
11.00,4.46893,19.996409,-0.000170,20.003058,0.5737,0.202,4.46893,0.00000
12.00,4.46982,19.996454,-0.000172,20.003089,0.5741,0.202,4.46982,0.00000
13.00,4.46988,19.996543,-0.000172,20.003153,0.5745,0.202,4.46988,0.00000
14.00,4.47085,19.996515,-0.000175,20.003193,0.5749,0.202,4.47085,0.00000
15.00,4.47092,19.996495,-0.000176,20.003193,0.5753,0.202,4.47092,0.00000
16.00,4.47055,19.996415,-0.000179,20.003097,0.5757,0.203,4.47055,0.00000
17.00,4.46949,19.996397,-0.000182,20.003037,0.5760,0.203,4.46949,0.00000
18.00,4.46921,19.996381,-0.000183,20.002985,0.5764,0.203,4.46921,0.00000
19.00,4.46932,19.996416,-0.000182,20.002926,0.5768,0.203,4.46932,0.00000
20.00,4.47033,19.996456,-0.000186,20.002978,0.5772,0.203,4.47033,0.00000
21.00,4.47167,19.996495,-0.000183,20.002994,0.5775,0.203,4.47167,0.00000
22.00,4.47287,19.996527,-0.000183,20.003033,0.5779,0.203,4.47287,0.00000
23.00,4.47417,19.996558,-0.000185,20.003037,0.5783,0.203,4.47417,0.00000
24.00,4.47476,19.996573,-0.000187,20.003003,0.5787,0.204,4.47476,0.00000
25.00,4.47371,19.996577,-0.000186,20.002973,0.5790,0.204,4.47371,0.00000
26.00,4.47330,19.996545,-0.000189,20.002959,0.5794,0.204,4.47330,0.00000
27.00,4.47212,19.996502,-0.000186,20.002877,0.5797,0.204,4.47212,0.00000
28.00,4.47051,19.996499,-0.000184,20.002861,0.5801,0.204,4.47051,0.00000
29.00,4.47011,19.996581,-0.000184,20.002929,0.5804,0.204,4.47011,0.00000
30.00,4.47082,19.996629,-0.000182,20.002917,0.5807,0.204,4.47082,0.00000
31.00,4.47120,19.996725,-0.000180,20.002946,0.5811,0.204,4.47120,0.00000
32.00,4.47270,19.996794,-0.000179,20.002993,0.5814,0.204,4.47270,0.00000
33.00,4.47353,19.996822,-0.000179,20.002962,0.5818,0.204,4.47353,0.00000
34.00,4.47341,19.996852,-0.000174,20.002973,0.5821,0.204,4.47341,0.00000
35.00,4.47332,19.996920,-0.000170,20.003028,0.5824,0.204,4.47332,0.00000
36.00,4.47301,19.996949,-0.000170,20.002999,0.5828,0.204,4.47301,0.00000
37.00,4.47304,19.996987,-0.000171,20.002972,0.5832,0.204,4.47304,0.00000
38.00,4.47354,19.997060,-0.000174,20.003078,0.5835,0.205,4.47354,0.00000
39.00,4.47329,19.997076,-0.000173,20.003028,0.5839,0.205,4.47329,0.00000
40.00,4.47285,19.997080,-0.000176,20.003000,0.5843,0.205,4.47285,0.00000
41.00,4.47211,19.997124,-0.000178,20.003036,0.5847,0.205,4.47211,0.00000
42.00,4.47170,19.997099,-0.000181,20.003008,0.5850,0.205,4.47170,0.00000
43.00,4.47200,19.997129,-0.000180,20.003004,0.5854,0.205,4.47200,0.00000
44.00,4.47148,19.997115,-0.000180,20.003054,0.5858,0.205,4.47148,0.00000
45.00,4.47138,19.997103,-0.000183,20.003037,0.5862,0.206,4.47138,0.00000
46.00,4.47242,19.997035,-0.000181,20.002978,0.5866,0.206,4.47242,0.00000
47.00,4.47275,19.997075,-0.000180,20.002979,0.5870,0.206,4.47275,0.00000
48.00,4.47199,19.997086,-0.000179,20.003017,0.5875,0.206,4.47199,0.00000
49.00,4.47287,19.997063,-0.000180,20.002961,0.5879,0.206,4.47287,0.00000
50.00,4.47301,19.997077,-0.000178,20.002960,0.5883,0.206,4.47301,0.00000
51.00,4.47206,19.997105,-0.000181,20.003003,0.5887,0.206,4.47206,0.00000
52.00,4.47150,19.997110,-0.000182,20.003030,0.5892,0.206,4.47150,0.00000
53.00,4.47152,19.997082,-0.000183,20.002931,0.5896,0.206,4.47152,0.00000
54.00,4.47032,19.997116,-0.000186,20.002884,0.5901,0.207,4.47032,0.00000
55.00,4.47089,19.997192,-0.000188,20.002948,0.5905,0.207,4.47089,0.00000
56.00,4.47156,19.997337,-0.000188,20.003033,0.5910,0.207,4.47156,0.00000
57.00,4.47150,19.997386,-0.000189,20.003047,0.5915,0.207,4.47150,0.00000
58.00,4.47171,19.997401,-0.000188,20.003047,0.5919,0.207,4.47171,0.00000
59.00,4.47300,19.997452,-0.000189,20.003116,0.5924,0.207,4.47300,0.00000
60.00,4.47249,19.997465,-0.000186,20.003058,0.5928,0.207,4.47249,0.00000
@1,0.7000,1.4, 60.0600000000049 
61.00,4.47172,19.997431,-0.000184,20.002931,0.5932,0.207,4.47172,0.00000
62.00,4.47194,19.997448,-0.000181,20.002913,0.5937,0.207,4.47194,0.00000
63.00,4.47004,19.997506,-0.000179,20.002921,0.5941,0.207,4.47004,0.00000
64.00,4.46815,19.997531,-0.000179,20.002913,0.5945,0.208,4.46815,0.00000
65.00,4.46617,19.997552,-0.000185,20.002924,0.5949,0.208,4.46617,0.00000
66.00,4.46461,19.997537,-0.000187,20.002943,0.5953,0.208,4.46461,0.00000
67.00,4.46368,19.997557,-0.000188,20.002943,0.5956,0.208,4.46368,0.00000
68.00,4.46492,19.997626,-0.000187,20.002971,0.5960,0.208,4.46492,0.00000
69.00,4.46566,19.997604,-0.000186,20.002950,0.5964,0.208,4.46566,0.00000
70.00,4.46788,19.997636,-0.000183,20.002958,0.5967,0.208,4.46788,0.00000
71.00,4.47046,19.997715,-0.000182,20.002985,0.5971,0.208,4.47046,0.00000
72.00,4.47122,19.997763,-0.000181,20.002997,0.5974,0.208,4.47122,0.00000
73.00,4.47266,19.997757,-0.000183,20.002966,0.5977,0.209,4.47266,0.00000
74.00,4.47340,19.997856,-0.000180,20.003008,0.5980,0.209,4.47340,0.00000
75.00,4.47369,19.997860,-0.000179,20.003006,0.5983,0.209,4.47369,0.00000
76.00,4.47305,19.997820,-0.000177,20.003019,0.5986,0.209,4.47305,0.00000
77.00,4.47289,19.997893,-0.000176,20.003056,0.5989,0.209,4.47289,0.00000
78.00,4.47195,19.997911,-0.000175,20.003112,0.5993,0.209,4.47195,0.00000
79.00,4.47178,19.997880,-0.000177,20.003095,0.5996,0.209,4.47178,0.00000
80.00,4.47151,19.997827,-0.000177,20.003060,0.6000,0.209,4.47151,0.00000
81.00,4.47078,19.997847,-0.000178,20.002996,0.6003,0.209,4.47078,0.00000
82.00,4.47065,19.997756,-0.000179,20.002889,0.6006,0.209,4.47065,0.00000
83.00,4.46991,19.997788,-0.000181,20.002840,0.6009,0.209,4.46991,0.00000
84.00,4.46931,19.997839,-0.000178,20.002852,0.6012,0.209,4.46931,0.00000
85.00,4.46923,19.997975,-0.000180,20.002887,0.6016,0.210,4.46923,0.00000
86.00,4.47005,19.998073,-0.000182,20.002947,0.6019,0.210,4.47005,0.00000
87.00,4.46984,19.998100,-0.000182,20.002936,0.6022,0.210,4.46984,0.00000
88.00,4.46954,19.998073,-0.000182,20.002947,0.6025,0.210,4.46954,0.00000
89.00,4.46914,19.998072,-0.000181,20.002966,0.6029,0.210,4.46914,0.00000
90.00,4.46843,19.997993,-0.000175,20.002910,0.6032,0.210,4.46843,0.00000
91.00,4.46759,19.997988,-0.000173,20.002917,0.6035,0.210,4.46759,0.00000
92.00,4.46685,19.998057,-0.000174,20.002988,0.6038,0.210,4.46685,0.00000
93.00,4.46707,19.998058,-0.000172,20.002923,0.6041,0.210,4.46707,0.00000
94.00,4.46783,19.998039,-0.000174,20.002839,0.6045,0.210,4.46783,0.00000
95.00,4.46856,19.998099,-0.000177,20.002897,0.6049,0.210,4.46856,0.00000
96.00,4.46927,19.998098,-0.000175,20.002872,0.6053,0.210,4.46927,0.00000
97.00,4.46936,19.998113,-0.000173,20.002871,0.6056,0.210,4.46936,0.00000
98.00,4.46989,19.998141,-0.000172,20.002903,0.6060,0.210,4.46989,0.00000
99.00,4.46972,19.998191,-0.000171,20.002938,0.6064,0.210,4.46972,0.00000
100.00,4.46974,19.998210,-0.000173,20.002949,0.6068,0.211,4.46974,0.00000
101.00,4.46910,19.998234,-0.000175,20.002974,0.6071,0.211,4.46910,0.00000
102.00,4.46962,19.998215,-0.000177,20.002943,0.6075,0.211,4.46962,0.00000
103.00,4.47074,19.998297,-0.000177,20.003009,0.6079,0.211,4.47074,0.00000
104.00,4.47143,19.998393,-0.000178,20.003054,0.6082,0.211,4.47143,0.00000
105.00,4.47078,19.998385,-0.000176,20.002999,0.6086,0.211,4.47078,0.00000
106.00,4.47100,19.998429,-0.000174,20.003005,0.6090,0.211,4.47100,0.00000
107.00,4.47075,19.998512,-0.000172,20.003060,0.6093,0.211,4.47075,0.00000
108.00,4.46884,19.998560,-0.000168,20.003072,0.6097,0.211,4.46884,0.00000
109.00,4.46772,19.998595,-0.000166,20.003062,0.6100,0.211,4.46772,0.00000
110.00,4.46762,19.998634,-0.000165,20.003070,0.6104,0.211,4.46762,0.00000
111.00,4.46773,19.998633,-0.000164,20.003019,0.6108,0.211,4.46773,0.00000
112.00,4.46795,19.998615,-0.000167,20.002986,0.6112,0.211,4.46795,0.00000
113.00,4.46784,19.998647,-0.000170,20.002946,0.6115,0.211,4.46784,0.00000
114.00,4.46852,19.998652,-0.000168,20.002956,0.6119,0.211,4.46852,0.00000
115.00,4.46827,19.998686,-0.000169,20.002943,0.6124,0.212,4.46827,0.00000
116.00,4.46745,19.998714,-0.000168,20.002914,0.6128,0.212,4.46745,0.00000
117.00,4.46823,19.998789,-0.000166,20.002942,0.6132,0.212,4.46823,0.00000
118.00,4.46905,19.998796,-0.000169,20.002985,0.6136,0.212,4.46905,0.00000
119.00,4.46808,19.998800,-0.000171,20.002968,0.6140,0.212,4.46808,0.00000
120.00,4.46827,19.998846,-0.000173,20.002934,0.6144,0.212,4.46827,0.00000
121.00,4.46859,19.998924,-0.000174,20.003031,0.6148,0.212,4.46859,0.00000
122.00,4.46797,19.998954,-0.000174,20.003022,0.6152,0.212,4.46797,0.00000
123.00,4.46684,19.998906,-0.000172,20.002943,0.6156,0.212,4.46684,0.00000
124.00,4.46707,19.998949,-0.000177,20.002953,0.6160,0.213,4.46707,0.00000
125.00,4.46679,19.998927,-0.000181,20.002946,0.6164,0.213,4.46679,0.00000
126.00,4.46718,19.998895,-0.000181,20.002918,0.6168,0.213,4.46718,0.00000
127.00,4.46727,19.998890,-0.000184,20.002896,0.6172,0.213,4.46727,0.00000
128.00,4.46835,19.998932,-0.000183,20.002913,0.6176,0.213,4.46835,0.00000
129.00,4.46818,19.998936,-0.000178,20.002906,0.6180,0.213,4.46818,0.00000
130.00,4.46798,19.998997,-0.000175,20.002918,0.6184,0.213,4.46798,0.00000
131.00,4.46722,19.999044,-0.000174,20.002908,0.6187,0.213,4.46722,0.00000
132.00,4.46625,19.999066,-0.000176,20.002924,0.6191,0.213,4.46625,0.00000
133.00,4.46597,19.999068,-0.000179,20.002931,0.6195,0.213,4.46597,0.00000
134.00,4.46656,19.999097,-0.000177,20.002937,0.6198,0.213,4.46656,0.00000
135.00,4.46687,19.999064,-0.000176,20.002952,0.6202,0.213,4.46687,0.00000
136.00,4.46642,19.999025,-0.000179,20.002906,0.6206,0.213,4.46642,0.00000
137.00,4.46637,19.998984,-0.000178,20.002844,0.6209,0.214,4.46637,0.00000
138.00,4.46592,19.999080,-0.000178,20.002858,0.6213,0.214,4.46592,0.00000
139.00,4.46552,19.999087,-0.000183,20.002805,0.6216,0.214,4.46552,0.00000
140.00,4.46491,19.999230,-0.000185,20.002834,0.6219,0.214,4.46491,0.00000
141.00,4.46547,19.999274,-0.000183,20.002855,0.6223,0.214,4.46547,0.00000
142.00,4.46517,19.999374,-0.000182,20.002878,0.6226,0.214,4.46517,0.00000
143.00,4.46385,19.999359,-0.000181,20.002812,0.6230,0.214,4.46385,0.00000
144.00,4.46249,19.999369,-0.000180,20.002788,0.6233,0.214,4.46249,0.00000
145.00,4.46184,19.999256,-0.000180,20.002756,0.6237,0.215,4.46184,0.00000
146.00,4.46102,19.999291,-0.000180,20.002757,0.6240,0.215,4.46102,0.00000
147.00,4.46117,19.999295,-0.000182,20.002738,0.6244,0.215,4.46117,0.00000
148.00,4.46168,19.999295,-0.000181,20.002753,0.6247,0.215,4.46168,0.00000
149.00,4.46284,19.999317,-0.000180,20.002802,0.6251,0.215,4.46284,0.00000
150.00,4.46351,19.999362,-0.000182,20.002763,0.6254,0.215,4.46351,0.00000
151.00,4.46386,19.999365,-0.000181,20.002741,0.6258,0.215,4.46386,0.00000
152.00,4.46408,19.999376,-0.000180,20.002763,0.6261,0.216,4.46408,0.00000
153.00,4.46432,19.999379,-0.000179,20.002748,0.6264,0.216,4.46432,0.00000
154.00,4.46396,19.999435,-0.000179,20.002687,0.6268,0.216,4.46396,0.00000
155.00,4.46354,19.999514,-0.000178,20.002713,0.6271,0.216,4.46354,0.00000
156.00,4.46269,19.999579,-0.000176,20.002757,0.6274,0.216,4.46269,0.00000
157.00,4.46183,19.999606,-0.000175,20.002769,0.6277,0.216,4.46183,0.00000
158.00,4.46122,19.999630,-0.000175,20.002749,0.6280,0.216,4.46122,0.00000
159.00,4.46048,19.999644,-0.000174,20.002797,0.6283,0.216,4.46048,0.00000
160.00,4.46027,19.999657,-0.000174,20.002834,0.6286,0.216,4.46027,0.00000
161.00,4.46090,19.999705,-0.000176,20.002851,0.6289,0.216,4.46090,0.00000
162.00,4.46104,19.999675,-0.000177,20.002774,0.6292,0.216,4.46104,0.00000
163.00,4.46137,19.999741,-0.000180,20.002814,0.6296,0.217,4.46137,0.00000
164.00,4.46134,19.999716,-0.000181,20.002819,0.6299,0.217,4.46134,0.00000
165.00,4.46160,19.999710,-0.000180,20.002764,0.6302,0.217,4.46160,0.00000
166.00,4.46171,19.999694,-0.000182,20.002711,0.6305,0.217,4.46171,0.00000
167.00,4.46178,19.999810,-0.000181,20.002806,0.6308,0.217,4.46178,0.00000
168.00,4.46148,19.999837,-0.000178,20.002795,0.6312,0.217,4.46148,0.00000
169.00,4.46203,19.999941,-0.000178,20.002865,0.6315,0.217,4.46203,0.00000
170.00,4.46227,20.000045,-0.000175,20.002912,0.6318,0.217,4.46227,0.00000
171.00,4.46174,20.000105,-0.000173,20.002961,0.6321,0.217,4.46174,0.00000
172.00,4.46185,20.000093,-0.000174,20.002951,0.6325,0.217,4.46185,0.00000
173.00,4.46208,20.000074,-0.000174,20.002950,0.6328,0.217,4.46208,0.00000
174.00,4.46245,20.000052,-0.000175,20.002909,0.6331,0.217,4.46245,0.00000
175.00,4.46251,20.000029,-0.000179,20.002928,0.6335,0.218,4.46251,0.00000
176.00,4.46278,19.999988,-0.000182,20.002919,0.6338,0.218,4.46278,0.00000
177.00,4.46270,20.000041,-0.000178,20.002944,0.6341,0.218,4.46270,0.00000
178.00,4.46199,20.000070,-0.000176,20.002967,0.6344,0.218,4.46199,0.00000
179.00,4.46175,20.000100,-0.000174,20.002948,0.6348,0.218,4.46175,0.00000
180.00,4.46025,20.000121,-0.000174,20.002955,0.6351,0.218,4.46025,0.00000
@2,2.5001,5.0, 180.057000000001 
181.00,4.46016,20.000196,-0.000169,20.002969,0.6355,0.218,4.46016,0.00000
182.00,4.46016,20.000214,-0.000174,20.002923,0.6359,0.218,4.46016,0.00000
183.00,4.45881,20.000255,-0.000179,20.002918,0.6363,0.218,4.45881,0.00000
184.00,4.45410,20.000246,-0.000177,20.002942,0.6366,0.218,4.45410,0.00000
185.00,4.44881,20.000280,-0.000176,20.002972,0.6370,0.218,4.44881,0.00000
186.00,4.44010,20.000240,-0.000179,20.002934,0.6373,0.219,4.44010,0.00000
187.00,4.43238,20.000251,-0.000176,20.002986,0.6376,0.219,4.43238,0.00000
188.00,4.42887,20.000226,-0.000173,20.002931,0.6380,0.219,4.42887,0.00000
189.00,4.42921,20.000300,-0.000175,20.002898,0.6383,0.219,4.42921,0.00000
190.00,4.43381,20.000290,-0.000176,20.002820,0.6386,0.219,4.43381,0.00000
191.00,4.44307,20.000343,-0.000178,20.002780,0.6389,0.219,4.44307,0.00000
192.00,4.45170,20.000291,-0.000180,20.002673,0.6392,0.219,4.45170,0.00000
193.00,4.45844,20.000295,-0.000182,20.002687,0.6395,0.219,4.45844,0.00000
194.00,4.46390,20.000289,-0.000184,20.002685,0.6398,0.220,4.46390,0.00000
195.00,4.46728,20.000307,-0.000182,20.002684,0.6402,0.220,4.46728,0.00000
196.00,4.46803,20.000324,-0.000182,20.002715,0.6405,0.220,4.46803,0.00000
197.00,4.46835,20.000439,-0.000182,20.002787,0.6408,0.220,4.46835,0.00000
198.00,4.46801,20.000519,-0.000183,20.002775,0.6411,0.220,4.46801,0.00000
199.00,4.46727,20.000495,-0.000182,20.002711,0.6413,0.220,4.46727,0.00000
200.00,4.46614,20.000548,-0.000181,20.002729,0.6416,0.220,4.46614,0.00000
201.00,4.46497,20.000624,-0.000179,20.002729,0.6419,0.220,4.46497,0.00000
202.00,4.46463,20.000635,-0.000179,20.002690,0.6422,0.220,4.46463,0.00000
203.00,4.46464,20.000614,-0.000179,20.002699,0.6425,0.220,4.46464,0.00000
204.00,4.46487,20.000757,-0.000181,20.002789,0.6428,0.220,4.46487,0.00000
205.00,4.46467,20.000811,-0.000180,20.002830,0.6431,0.221,4.46467,0.00000
206.00,4.46463,20.000836,-0.000183,20.002863,0.6434,0.221,4.46463,0.00000
207.00,4.46404,20.000866,-0.000182,20.002930,0.6437,0.221,4.46404,0.00000
208.00,4.46327,20.000939,-0.000182,20.002950,0.6440,0.221,4.46327,0.00000
209.00,4.46225,20.000850,-0.000181,20.002879,0.6443,0.221,4.46225,0.00000
210.00,4.46188,20.000824,-0.000184,20.002839,0.6446,0.221,4.46188,0.00000
211.00,4.46181,20.000772,-0.000183,20.002793,0.6449,0.221,4.46181,0.00000
212.00,4.46150,20.000792,-0.000183,20.002786,0.6452,0.222,4.46150,0.00000
213.00,4.46180,20.000834,-0.000180,20.002827,0.6455,0.222,4.46180,0.00000
214.00,4.46240,20.000932,-0.000180,20.002877,0.6458,0.222,4.46240,0.00000
215.00,4.46256,20.000977,-0.000180,20.002885,0.6462,0.222,4.46256,0.00000
216.00,4.46250,20.001015,-0.000181,20.002874,0.6465,0.222,4.46250,0.00000
217.00,4.46193,20.000996,-0.000182,20.002816,0.6468,0.222,4.46193,0.00000
218.00,4.46100,20.001011,-0.000185,20.002841,0.6471,0.222,4.46100,0.00000
219.00,4.45985,20.000936,-0.000185,20.002808,0.6474,0.222,4.45985,0.00000
220.00,4.45917,20.000958,-0.000184,20.002849,0.6477,0.222,4.45917,0.00000
221.00,4.45898,20.000999,-0.000182,20.002861,0.6480,0.223,4.45898,0.00000
222.00,4.45926,20.001053,-0.000182,20.002855,0.6483,0.223,4.45926,0.00000
223.00,4.45912,20.001044,-0.000177,20.002808,0.6486,0.223,4.45912,0.00000
224.00,4.45924,20.001085,-0.000177,20.002810,0.6489,0.223,4.45924,0.00000
225.00,4.45968,20.001108,-0.000177,20.002753,0.6492,0.223,4.45968,0.00000
226.00,4.45950,20.001107,-0.000175,20.002744,0.6495,0.223,4.45950,0.00000
227.00,4.45978,20.001145,-0.000175,20.002773,0.6498,0.223,4.45978,0.00000
228.00,4.46012,20.001194,-0.000179,20.002764,0.6501,0.223,4.46012,0.00000
229.00,4.46029,20.001313,-0.000175,20.002815,0.6504,0.223,4.46029,0.00000
230.00,4.45964,20.001421,-0.000172,20.002889,0.6508,0.223,4.45964,0.00000
231.00,4.45958,20.001494,-0.000172,20.002915,0.6511,0.223,4.45958,0.00000
232.00,4.45915,20.001487,-0.000176,20.002965,0.6514,0.223,4.45915,0.00000
233.00,4.45912,20.001511,-0.000178,20.002979,0.6517,0.223,4.45912,0.00000
234.00,4.45911,20.001482,-0.000179,20.002945,0.6520,0.223,4.45911,0.00000
235.00,4.45994,20.001404,-0.000179,20.002865,0.6523,0.224,4.45994,0.00000
236.00,4.46010,20.001440,-0.000179,20.002888,0.6527,0.224,4.46010,0.00000
237.00,4.45958,20.001495,-0.000176,20.002885,0.6530,0.224,4.45958,0.00000
238.00,4.45985,20.001537,-0.000172,20.002948,0.6533,0.223,4.45985,0.00000
239.00,4.46014,20.001498,-0.000170,20.002933,0.6536,0.223,4.46014,0.00000
240.00,4.45959,20.001470,-0.000171,20.002951,0.6539,0.224,4.45959,0.00000
241.00,4.45963,20.001475,-0.000172,20.002979,0.6542,0.224,4.45963,0.00000
242.00,4.46001,20.001450,-0.000169,20.002980,0.6545,0.224,4.46001,0.00000
243.00,4.45914,20.001474,-0.000170,20.002943,0.6548,0.224,4.45914,0.00000
244.00,4.45864,20.001588,-0.000173,20.003025,0.6552,0.224,4.45864,0.00000
245.00,4.45864,20.001648,-0.000175,20.003012,0.6555,0.224,4.45864,0.00000
246.00,4.45949,20.001673,-0.000178,20.002970,0.6558,0.224,4.45949,0.00000
247.00,4.45929,20.001727,-0.000184,20.002917,0.6561,0.225,4.45929,0.00000
248.00,4.45995,20.001687,-0.000187,20.002900,0.6565,0.225,4.45995,0.00000
249.00,4.45985,20.001655,-0.000186,20.002843,0.6568,0.225,4.45985,0.00000
250.00,4.45947,20.001719,-0.000184,20.002926,0.6571,0.225,4.45947,0.00000
251.00,4.45859,20.001756,-0.000180,20.002987,0.6575,0.225,4.45859,0.00000
252.00,4.45922,20.001763,-0.000177,20.003031,0.6578,0.225,4.45922,0.00000
253.00,4.45933,20.001788,-0.000176,20.003008,0.6581,0.225,4.45933,0.00000
254.00,4.46043,20.001782,-0.000177,20.002981,0.6585,0.225,4.46043,0.00000
255.00,4.46087,20.001750,-0.000177,20.002932,0.6588,0.225,4.46087,0.00000
256.00,4.46117,20.001725,-0.000178,20.002910,0.6591,0.225,4.46117,0.00000
257.00,4.46106,20.001749,-0.000179,20.002902,0.6595,0.225,4.46106,0.00000
258.00,4.46047,20.001806,-0.000176,20.002931,0.6598,0.225,4.46047,0.00000
259.00,4.45999,20.001840,-0.000179,20.002986,0.6601,0.226,4.45999,0.00000
260.00,4.45933,20.001819,-0.000181,20.002953,0.6604,0.226,4.45933,0.00000
261.00,4.45834,20.001859,-0.000185,20.002959,0.6607,0.226,4.45834,0.00000
262.00,4.45737,20.001827,-0.000185,20.002931,0.6610,0.226,4.45737,0.00000
263.00,4.45792,20.001848,-0.000187,20.002959,0.6612,0.227,4.45792,0.00000
264.00,4.45765,20.001888,-0.000183,20.002913,0.6616,0.226,4.45765,0.00000
265.00,4.45871,20.001980,-0.000181,20.002959,0.6619,0.226,4.45871,0.00000
266.00,4.45870,20.001926,-0.000175,20.002846,0.6622,0.226,4.45870,0.00000
267.00,4.45890,20.001981,-0.000172,20.002879,0.6625,0.226,4.45890,0.00000
268.00,4.45849,20.001996,-0.000170,20.002839,0.6628,0.226,4.45849,0.00000
269.00,4.45850,20.001956,-0.000172,20.002800,0.6631,0.227,4.45850,0.00000
270.00,4.45841,20.001988,-0.000175,20.002752,0.6633,0.227,4.45841,0.00000
271.00,4.45890,20.002046,-0.000176,20.002787,0.6636,0.227,4.45890,0.00000
272.00,4.45864,20.002097,-0.000176,20.002757,0.6638,0.227,4.45864,0.00000
273.00,4.45825,20.002133,-0.000176,20.002736,0.6641,0.227,4.45825,0.00000
274.00,4.45806,20.002228,-0.000179,20.002805,0.6643,0.227,4.45806,0.00000
275.00,4.45775,20.002235,-0.000176,20.002811,0.6646,0.227,4.45775,0.00000
276.00,4.45751,20.002237,-0.000176,20.002796,0.6649,0.227,4.45751,0.00000
277.00,4.45813,20.002252,-0.000174,20.002803,0.6651,0.227,4.45813,0.00000
278.00,4.45861,20.002270,-0.000174,20.002832,0.6654,0.227,4.45861,0.00000
279.00,4.45878,20.002314,-0.000167,20.002839,0.6657,0.227,4.45878,0.00000
280.00,4.45852,20.002416,-0.000171,20.002900,0.6659,0.227,4.45852,0.00000
281.00,4.45897,20.002426,-0.000173,20.002933,0.6661,0.227,4.45897,0.00000
282.00,4.45903,20.002418,-0.000175,20.002970,0.6664,0.228,4.45903,0.00000
283.00,4.45835,20.002437,-0.000175,20.002988,0.6666,0.228,4.45835,0.00000
284.00,4.45743,20.002496,-0.000176,20.002993,0.6669,0.228,4.45743,0.00000
285.00,4.45795,20.002518,-0.000173,20.003031,0.6672,0.228,4.45795,0.00000
286.00,4.45797,20.002561,-0.000170,20.003034,0.6675,0.228,4.45797,0.00000
287.00,4.45840,20.002630,-0.000170,20.003039,0.6678,0.228,4.45840,0.00000
288.00,4.45913,20.002713,-0.000170,20.003077,0.6681,0.228,4.45913,0.00000
289.00,4.45936,20.002689,-0.000172,20.003038,0.6684,0.228,4.45936,0.00000
290.00,4.45832,20.002639,-0.000174,20.002963,0.6686,0.228,4.45832,0.00000
291.00,4.45817,20.002714,-0.000173,20.002989,0.6689,0.228,4.45817,0.00000
292.00,4.45685,20.002666,-0.000177,20.002925,0.6692,0.228,4.45685,0.00000
293.00,4.45532,20.002601,-0.000177,20.002800,0.6694,0.229,4.45532,0.00000
294.00,4.45522,20.002615,-0.000175,20.002769,0.6697,0.229,4.45522,0.00000
295.00,4.45589,20.002632,-0.000175,20.002773,0.6699,0.229,4.45589,0.00000
296.00,4.45551,20.002593,-0.000177,20.002697,0.6702,0.229,4.45551,0.00000
297.00,4.45574,20.002612,-0.000176,20.002685,0.6704,0.229,4.45574,0.00000
298.00,4.45680,20.002633,-0.000173,20.002715,0.6707,0.229,4.45680,0.00000
299.00,4.45756,20.002644,-0.000172,20.002696,0.6710,0.229,4.45756,0.00000
300.00,4.45715,20.002658,-0.000171,20.002658,0.6712,0.229,4.45715,0.00000
301.00,4.45681,20.002694,-0.000173,20.002686,0.6715,0.229,4.45681,0.00000
302.00,4.45721,20.002789,-0.000172,20.002722,0.6717,0.229,4.45721,0.00000
303.00,4.45762,20.002841,-0.000173,20.002768,0.6720,0.229,4.45762,0.00000
304.00,4.45669,20.002851,-0.000177,20.002803,0.6722,0.229,4.45669,0.00000
305.00,4.45683,20.002875,-0.000177,20.002858,0.6725,0.229,4.45683,0.00000
306.00,4.45669,20.002938,-0.000175,20.002867,0.6727,0.229,4.45669,0.00000
307.00,4.45468,20.002964,-0.000176,20.002914,0.6730,0.229,4.45468,0.00000
308.00,4.44865,20.002982,-0.000177,20.002931,0.6732,0.230,4.44865,0.00000
309.00,4.44199,20.002968,-0.000174,20.002940,0.6735,0.230,4.44199,0.00000
310.00,4.43482,20.003008,-0.000175,20.002948,0.6737,0.230,4.43482,0.00000
311.00,4.42913,20.003007,-0.000174,20.003015,0.6740,0.230,4.42913,0.00000
312.00,4.42608,20.002957,-0.000176,20.002952,0.6742,0.230,4.42608,0.00000
313.00,4.42774,20.003001,-0.000178,20.002955,0.6744,0.230,4.42774,0.00000
314.00,4.43224,20.003080,-0.000181,20.002945,0.6747,0.230,4.43224,0.00000
315.00,4.43730,20.003069,-0.000182,20.002891,0.6749,0.230,4.43730,0.00000
316.00,4.44100,20.003086,-0.000183,20.002832,0.6751,0.231,4.44100,0.00000
317.00,4.44339,20.003146,-0.000181,20.002860,0.6754,0.231,4.44339,0.00000
318.00,4.44552,20.003151,-0.000178,20.002874,0.6757,0.231,4.44552,0.00000
319.00,4.44616,20.003123,-0.000174,20.002917,0.6759,0.230,4.44616,0.00000
320.00,4.44668,20.003135,-0.000175,20.002924,0.6762,0.231,4.44668,0.00000
321.00,4.44778,20.003114,-0.000174,20.002965,0.6764,0.231,4.44778,0.00000
322.00,4.44853,20.003106,-0.000177,20.002982,0.6767,0.231,4.44853,0.00000
323.00,4.44894,20.003142,-0.000179,20.002973,0.6770,0.231,4.44894,0.00000
324.00,4.44958,20.003236,-0.000180,20.003011,0.6773,0.231,4.44958,0.00000
325.00,4.44948,20.003272,-0.000178,20.003020,0.6775,0.231,4.44948,0.00000
326.00,4.44972,20.003321,-0.000177,20.002980,0.6778,0.231,4.44972,0.00000
327.00,4.45055,20.003316,-0.000176,20.002933,0.6781,0.231,4.45055,0.00000
328.00,4.45056,20.003271,-0.000178,20.002853,0.6784,0.231,4.45056,0.00000
329.00,4.44994,20.003229,-0.000179,20.002788,0.6786,0.232,4.44994,0.00000
330.00,4.45033,20.003175,-0.000179,20.002739,0.6789,0.232,4.45033,0.00000
331.00,4.45054,20.003243,-0.000178,20.002849,0.6792,0.232,4.45054,0.00000
332.00,4.45030,20.003333,-0.000177,20.002921,0.6795,0.232,4.45030,0.00000
333.00,4.45057,20.003351,-0.000176,20.002969,0.6798,0.232,4.45057,0.00000
334.00,4.45118,20.003445,-0.000172,20.003033,0.6801,0.232,4.45118,0.00000
335.00,4.45125,20.003600,-0.000172,20.003097,0.6804,0.232,4.45125,0.00000
336.00,4.45059,20.003624,-0.000178,20.003033,0.6806,0.232,4.45059,0.00000
337.00,4.45042,20.003644,-0.000180,20.003001,0.6809,0.232,4.45042,0.00000
338.00,4.45112,20.003646,-0.000179,20.002952,0.6812,0.232,4.45112,0.00000
339.00,4.45102,20.003589,-0.000181,20.002864,0.6815,0.233,4.45102,0.00000
340.00,4.45138,20.003630,-0.000183,20.002892,0.6818,0.233,4.45138,0.00000
341.00,4.45217,20.003721,-0.000181,20.002925,0.6821,0.233,4.45217,0.00000
342.00,4.45296,20.003786,-0.000178,20.002967,0.6824,0.233,4.45296,0.00000
343.00,4.45301,20.003910,-0.000178,20.003022,0.6827,0.233,4.45301,0.00000
344.00,4.45439,20.003974,-0.000180,20.003114,0.6830,0.233,4.45439,0.00000
345.00,4.45459,20.003905,-0.000178,20.003093,0.6833,0.233,4.45459,0.00000
346.00,4.45386,20.003879,-0.000176,20.003091,0.6837,0.233,4.45386,0.00000
347.00,4.45362,20.003843,-0.000178,20.003016,0.6840,0.233,4.45362,0.00000
348.00,4.45382,20.003848,-0.000179,20.003014,0.6843,0.233,4.45382,0.00000
349.00,4.45305,20.003854,-0.000176,20.002925,0.6846,0.233,4.45305,0.00000
350.00,4.45287,20.003911,-0.000178,20.002888,0.6849,0.234,4.45287,0.00000
351.00,4.45296,20.003852,-0.000177,20.002825,0.6852,0.234,4.45296,0.00000
352.00,4.45244,20.003892,-0.000176,20.002898,0.6855,0.234,4.45244,0.00000
353.00,4.45028,20.003827,-0.000174,20.002849,0.6858,0.234,4.45028,0.00000
354.00,4.44884,20.003854,-0.000174,20.002887,0.6860,0.234,4.44884,0.00000
355.00,4.44754,20.003814,-0.000173,20.002853,0.6863,0.234,4.44754,0.00000
356.00,4.44783,20.003891,-0.000173,20.002891,0.6865,0.234,4.44783,0.00000
357.00,4.44756,20.003895,-0.000175,20.002836,0.6868,0.234,4.44756,0.00000
358.00,4.44898,20.003958,-0.000173,20.002883,0.6871,0.234,4.44898,0.00000
359.00,4.44965,20.004011,-0.000173,20.002902,0.6873,0.234,4.44965,0.00000
360.00,4.45081,20.004113,-0.000173,20.002958,0.6876,0.234,4.45081,0.00000
@3,2.5001,5.0, 360.023000000001 
361.00,4.45067,20.004146,-0.000175,20.002940,0.6878,0.234,4.45067,0.00000
362.00,4.45026,20.004225,-0.000172,20.002975,0.6880,0.234,4.45026,0.00000
363.00,4.44657,20.004282,-0.000174,20.002937,0.6882,0.234,4.44657,0.00000
364.00,4.44081,20.004249,-0.000173,20.002888,0.6884,0.235,4.44081,0.00000
365.00,4.43288,20.004302,-0.000172,20.002951,0.6886,0.235,4.43288,0.00000
366.00,4.42475,20.004359,-0.000172,20.003008,0.6888,0.235,4.42475,0.00000
367.00,4.41705,20.004361,-0.000176,20.003001,0.6890,0.235,4.41705,0.00000
368.00,4.41413,20.004450,-0.000179,20.003140,0.6891,0.235,4.41413,0.00000
369.00,4.41503,20.004581,-0.000183,20.003231,0.6893,0.236,4.41503,0.00000
370.00,4.41941,20.004590,-0.000182,20.003221,0.6895,0.236,4.41941,0.00000
371.00,4.42579,20.004562,-0.000179,20.003110,0.6897,0.236,4.42579,0.00000
372.00,4.43388,20.004577,-0.000171,20.003079,0.6899,0.235,4.43388,0.00000
373.00,4.43990,20.004556,-0.000166,20.003010,0.6901,0.235,4.43990,0.00000
374.00,4.44568,20.004538,-0.000163,20.002990,0.6903,0.235,4.44568,0.00000
375.00,4.44967,20.004521,-0.000167,20.002959,0.6904,0.235,4.44967,0.00000
376.00,4.45113,20.004542,-0.000167,20.003013,0.6906,0.236,4.45113,0.00000
377.00,4.45103,20.004573,-0.000169,20.003013,0.6908,0.236,4.45103,0.00000
378.00,4.45039,20.004554,-0.000171,20.003025,0.6911,0.236,4.45039,0.00000
379.00,4.44834,20.004504,-0.000172,20.002971,0.6913,0.236,4.44834,0.00000
380.00,4.44693,20.004583,-0.000171,20.003027,0.6915,0.236,4.44693,0.00000
381.00,4.44694,20.004574,-0.000170,20.002999,0.6917,0.236,4.44694,0.00000
382.00,4.44670,20.004567,-0.000169,20.002980,0.6919,0.236,4.44670,0.00000
383.00,4.44660,20.004626,-0.000170,20.002963,0.6922,0.236,4.44660,0.00000
384.00,4.44652,20.004700,-0.000169,20.002994,0.6924,0.236,4.44652,0.00000
385.00,4.44539,20.004664,-0.000170,20.002912,0.6926,0.236,4.44539,0.00000
386.00,4.44431,20.004783,-0.000172,20.002974,0.6929,0.236,4.44431,0.00000
387.00,4.44336,20.004873,-0.000173,20.003078,0.6931,0.237,4.44336,0.00000
388.00,4.44314,20.004925,-0.000170,20.003105,0.6934,0.237,4.44314,0.00000
389.00,4.44433,20.004904,-0.000168,20.003038,0.6936,0.237,4.44433,0.00000
390.00,4.44601,20.004988,-0.000169,20.003074,0.6939,0.237,4.44601,0.00000
391.00,4.44663,20.004989,-0.000173,20.003054,0.6941,0.237,4.44663,0.00000
392.00,4.44846,20.004966,-0.000170,20.002968,0.6944,0.237,4.44846,0.00000
393.00,4.44964,20.004955,-0.000172,20.002880,0.6946,0.237,4.44964,0.00000
394.00,4.44907,20.005019,-0.000177,20.002920,0.6949,0.237,4.44907,0.00000
395.00,4.44828,20.004981,-0.000174,20.002863,0.6952,0.237,4.44828,0.00000
396.00,4.44819,20.005030,-0.000170,20.002884,0.6954,0.237,4.44819,0.00000
397.00,4.44698,20.005059,-0.000174,20.002921,0.6957,0.237,4.44698,0.00000
398.00,4.44525,20.005110,-0.000174,20.002977,0.6959,0.237,4.44525,0.00000
399.00,4.44485,20.005129,-0.000173,20.003011,0.6961,0.237,4.44485,0.00000
400.00,4.44435,20.005195,-0.000173,20.003077,0.6964,0.237,4.44435,0.00000
401.00,4.44340,20.005201,-0.000175,20.003076,0.6966,0.237,4.44340,0.00000
402.00,4.44287,20.005248,-0.000175,20.003045,0.6968,0.237,4.44287,0.00000
403.00,4.44347,20.005268,-0.000172,20.003030,0.6970,0.237,4.44347,0.00000
404.00,4.44349,20.005304,-0.000172,20.003027,0.6973,0.238,4.44349,0.00000
405.00,4.44338,20.005305,-0.000174,20.003026,0.6975,0.238,4.44338,0.00000
406.00,4.44396,20.005274,-0.000174,20.002969,0.6977,0.238,4.44396,0.00000
407.00,4.44396,20.005260,-0.000174,20.002970,0.6978,0.238,4.44396,0.00000
408.00,4.44330,20.005228,-0.000176,20.002973,0.6980,0.238,4.44330,0.00000
409.00,4.44284,20.005192,-0.000181,20.002924,0.6981,0.238,4.44284,0.00000
410.00,4.44235,20.005168,-0.000181,20.002844,0.6982,0.238,4.44235,0.00000
411.00,4.44210,20.005191,-0.000180,20.002860,0.6984,0.238,4.44210,0.00000
412.00,4.44279,20.005211,-0.000179,20.002812,0.6985,0.238,4.44279,0.00000
413.00,4.44369,20.005243,-0.000180,20.002792,0.6987,0.239,4.44369,0.00000
414.00,4.44431,20.005318,-0.000178,20.002774,0.6988,0.239,4.44431,0.00000
415.00,4.44443,20.005379,-0.000178,20.002801,0.6990,0.239,4.44443,0.00000
416.00,4.44474,20.005411,-0.000180,20.002796,0.6991,0.239,4.44474,0.00000
417.00,4.44403,20.005428,-0.000181,20.002842,0.6993,0.239,4.44403,0.00000
418.00,4.44292,20.005463,-0.000180,20.002860,0.6994,0.239,4.44292,0.00000
419.00,4.44310,20.005496,-0.000180,20.002918,0.6996,0.239,4.44310,0.00000
420.00,4.44450,20.005502,-0.000179,20.002912,0.6998,0.239,4.44450,0.00000
421.00,4.44471,20.005523,-0.000177,20.002919,0.7000,0.239,4.44471,0.00000
422.00,4.44493,20.005562,-0.000177,20.002947,0.7001,0.239,4.44493,0.00000
423.00,4.44583,20.005588,-0.000180,20.002942,0.7003,0.239,4.44583,0.00000
424.00,4.44497,20.005571,-0.000180,20.002920,0.7005,0.240,4.44497,0.00000
425.00,4.44366,20.005641,-0.000178,20.002995,0.7007,0.240,4.44366,0.00000
426.00,4.44259,20.005668,-0.000177,20.002998,0.7008,0.240,4.44259,0.00000
427.00,4.44146,20.005635,-0.000176,20.002923,0.7010,0.240,4.44146,0.00000
428.00,4.44154,20.005664,-0.000174,20.002917,0.7012,0.240,4.44154,0.00000
429.00,4.44209,20.005753,-0.000172,20.002964,0.7014,0.239,4.44209,0.00000
430.00,4.44221,20.005770,-0.000172,20.002918,0.7015,0.240,4.44221,0.00000
431.00,4.44354,20.005803,-0.000175,20.002926,0.7017,0.240,4.44354,0.00000
432.00,4.44491,20.005885,-0.000176,20.003001,0.7019,0.240,4.44491,0.00000
433.00,4.44484,20.005895,-0.000177,20.003009,0.7020,0.240,4.44484,0.00000
434.00,4.44499,20.005872,-0.000181,20.002943,0.7022,0.240,4.44499,0.00000
435.00,4.44510,20.005867,-0.000183,20.002929,0.7024,0.240,4.44510,0.00000
436.00,4.44371,20.005874,-0.000184,20.002944,0.7026,0.240,4.44371,0.00000
437.00,4.44320,20.005819,-0.000184,20.002897,0.7028,0.241,4.44320,0.00000
438.00,4.44307,20.005841,-0.000182,20.002931,0.7029,0.241,4.44307,0.00000
439.00,4.44284,20.005814,-0.000183,20.002931,0.7031,0.241,4.44284,0.00000
440.00,4.44305,20.005871,-0.000183,20.002998,0.7033,0.241,4.44305,0.00000
441.00,4.44337,20.005876,-0.000178,20.002980,0.7035,0.241,4.44337,0.00000
442.00,4.44263,20.005990,-0.000178,20.003032,0.7036,0.241,4.44263,0.00000
443.00,4.44127,20.006001,-0.000181,20.003017,0.7038,0.241,4.44127,0.00000
444.00,4.44018,20.006095,-0.000179,20.003134,0.7040,0.241,4.44018,0.00000
445.00,4.43897,20.006085,-0.000177,20.003166,0.7042,0.241,4.43897,0.00000
446.00,4.43862,20.006070,-0.000181,20.003155,0.7044,0.241,4.43862,0.00000
447.00,4.43916,20.006069,-0.000185,20.003169,0.7046,0.242,4.43916,0.00000
448.00,4.44028,20.006072,-0.000182,20.003180,0.7047,0.242,4.44028,0.00000
449.00,4.44131,20.006064,-0.000177,20.003104,0.7049,0.241,4.44131,0.00000
450.00,4.44243,20.006068,-0.000180,20.003042,0.7051,0.242,4.44243,0.00000
451.00,4.44300,20.006178,-0.000178,20.003112,0.7053,0.242,4.44300,0.00000
452.00,4.44289,20.006146,-0.000176,20.003073,0.7055,0.242,4.44289,0.00000
453.00,4.44263,20.006203,-0.000175,20.003080,0.7057,0.242,4.44263,0.00000
454.00,4.44207,20.006229,-0.000175,20.003099,0.7059,0.242,4.44207,0.00000
455.00,4.44159,20.006251,-0.000173,20.003096,0.7061,0.242,4.44159,0.00000
456.00,4.44009,20.006266,-0.000172,20.003072,0.7062,0.242,4.44009,0.00000
457.00,4.43913,20.006323,-0.000172,20.003101,0.7064,0.242,4.43913,0.00000
458.00,4.43809,20.006336,-0.000173,20.003099,0.7066,0.242,4.43809,0.00000
459.00,4.43808,20.006351,-0.000179,20.003087,0.7068,0.242,4.43808,0.00000
460.00,4.43808,20.006388,-0.000180,20.003095,0.7070,0.242,4.43808,0.00000
461.00,4.43995,20.006317,-0.000182,20.003030,0.7073,0.242,4.43995,0.00000
462.00,4.44122,20.006324,-0.000182,20.003010,0.7075,0.243,4.44122,0.00000
463.00,4.44199,20.006360,-0.000181,20.003042,0.7077,0.243,4.44199,0.00000
464.00,4.44163,20.006380,-0.000180,20.003053,0.7080,0.243,4.44163,0.00000
465.00,4.44126,20.006361,-0.000183,20.003060,0.7082,0.243,4.44126,0.00000
466.00,4.43981,20.006485,-0.000182,20.003091,0.7084,0.243,4.43981,0.00000
467.00,4.43907,20.006467,-0.000184,20.003036,0.7086,0.243,4.43907,0.00000
468.00,4.43934,20.006490,-0.000187,20.002983,0.7089,0.243,4.43934,0.00000
469.00,4.43970,20.006573,-0.000186,20.002981,0.7091,0.243,4.43970,0.00000
470.00,4.43987,20.006636,-0.000184,20.002974,0.7094,0.243,4.43987,0.00000
471.00,4.44095,20.006581,-0.000182,20.002928,0.7096,0.243,4.44095,0.00000
472.00,4.44202,20.006621,-0.000181,20.002944,0.7099,0.243,4.44202,0.00000
473.00,4.44161,20.006591,-0.000181,20.002923,0.7101,0.244,4.44161,0.00000
474.00,4.44094,20.006564,-0.000182,20.002899,0.7104,0.244,4.44094,0.00000
475.00,4.44039,20.006589,-0.000179,20.002927,0.7106,0.244,4.44039,0.00000
476.00,4.43925,20.006609,-0.000181,20.002962,0.7109,0.244,4.43925,0.00000
477.00,4.43839,20.006674,-0.000181,20.003010,0.7111,0.244,4.43839,0.00000
478.00,4.43833,20.006719,-0.000178,20.003060,0.7114,0.244,4.43833,0.00000
479.00,4.43849,20.006710,-0.000176,20.003061,0.7116,0.244,4.43849,0.00000
480.00,4.43863,20.006708,-0.000177,20.003015,0.7118,0.244,4.43863,0.00000
481.00,4.43801,20.006741,-0.000176,20.003018,0.7121,0.244,4.43801,0.00000
482.00,4.43690,20.006757,-0.000177,20.003003,0.7123,0.244,4.43690,0.00000
483.00,4.43650,20.006793,-0.000177,20.002976,0.7125,0.244,4.43650,0.00000
484.00,4.43648,20.006822,-0.000177,20.002986,0.7128,0.244,4.43648,0.00000
485.00,4.43676,20.006850,-0.000179,20.002977,0.7130,0.245,4.43676,0.00000
486.00,4.43834,20.006781,-0.000179,20.002901,0.7133,0.245,4.43834,0.00000
487.00,4.43965,20.006770,-0.000176,20.002882,0.7135,0.245,4.43965,0.00000
488.00,4.43965,20.006686,-0.000179,20.002791,0.7137,0.245,4.43965,0.00000
489.00,4.44050,20.006665,-0.000179,20.002733,0.7140,0.245,4.44050,0.00000
490.00,4.44006,20.006696,-0.000176,20.002738,0.7142,0.245,4.44006,0.00000
491.00,4.43969,20.006833,-0.000174,20.002845,0.7144,0.245,4.43969,0.00000
492.00,4.43930,20.006879,-0.000173,20.002839,0.7146,0.245,4.43930,0.00000
493.00,4.43911,20.006945,-0.000170,20.002892,0.7148,0.245,4.43911,0.00000
494.00,4.43868,20.006985,-0.000170,20.002896,0.7150,0.245,4.43868,0.00000
495.00,4.43857,20.006955,-0.000171,20.002897,0.7152,0.245,4.43857,0.00000
496.00,4.43789,20.006991,-0.000171,20.002885,0.7154,0.245,4.43789,0.00000
497.00,4.43761,20.007028,-0.000174,20.002906,0.7156,0.245,4.43761,0.00000
498.00,4.43825,20.007051,-0.000177,20.002884,0.7159,0.246,4.43825,0.00000
499.00,4.43810,20.007118,-0.000174,20.002931,0.7161,0.246,4.43810,0.00000
500.00,4.43838,20.007180,-0.000174,20.002921,0.7163,0.246,4.43838,0.00000
501.00,4.43797,20.007229,-0.000176,20.002906,0.7164,0.246,4.43797,0.00000
502.00,4.43732,20.007281,-0.000177,20.002895,0.7166,0.246,4.43732,0.00000
503.00,4.43715,20.007420,-0.000176,20.002989,0.7168,0.246,4.43715,0.00000
504.00,4.43735,20.007419,-0.000178,20.002950,0.7170,0.246,4.43735,0.00000
505.00,4.43841,20.007468,-0.000178,20.002921,0.7171,0.247,4.43841,0.00000
506.00,4.43953,20.007489,-0.000176,20.002949,0.7173,0.247,4.43953,0.00000
507.00,4.44028,20.007474,-0.000171,20.002948,0.7175,0.246,4.44028,0.00000
508.00,4.44061,20.007426,-0.000170,20.002899,0.7177,0.246,4.44061,0.00000
509.00,4.44008,20.007439,-0.000171,20.002930,0.7179,0.247,4.44008,0.00000
510.00,4.43906,20.007450,-0.000169,20.002926,0.7181,0.247,4.43906,0.00000
511.00,4.43861,20.007398,-0.000170,20.002855,0.7183,0.247,4.43861,0.00000
512.00,4.43888,20.007375,-0.000170,20.002843,0.7185,0.247,4.43888,0.00000
513.00,4.43791,20.007393,-0.000171,20.002841,0.7187,0.247,4.43791,0.00000
514.00,4.43776,20.007437,-0.000169,20.002841,0.7189,0.247,4.43776,0.00000
515.00,4.43723,20.007427,-0.000170,20.002911,0.7191,0.247,4.43723,0.00000
516.00,4.43761,20.007499,-0.000169,20.002971,0.7193,0.247,4.43761,0.00000
517.00,4.43711,20.007564,-0.000173,20.002998,0.7195,0.247,4.43711,0.00000
518.00,4.43763,20.007562,-0.000170,20.002984,0.7197,0.247,4.43763,0.00000
519.00,4.43840,20.007532,-0.000173,20.002977,0.7199,0.247,4.43840,0.00000
520.00,4.43939,20.007547,-0.000173,20.002943,0.7200,0.247,4.43939,0.00000
521.00,4.43909,20.007536,-0.000175,20.002951,0.7202,0.248,4.43909,0.00000
522.00,4.43933,20.007514,-0.000172,20.002956,0.7203,0.247,4.43933,0.00000
523.00,4.43928,20.007522,-0.000173,20.002965,0.7205,0.248,4.43928,0.00000
524.00,4.43890,20.007572,-0.000169,20.002973,0.7206,0.248,4.43890,0.00000
525.00,4.43860,20.007566,-0.000169,20.002960,0.7207,0.247,4.43860,0.00000
526.00,4.43850,20.007611,-0.000169,20.002945,0.7208,0.248,4.43850,0.00000
527.00,4.43858,20.007657,-0.000174,20.002889,0.7208,0.248,4.43858,0.00000
528.00,4.43793,20.007668,-0.000174,20.002846,0.7209,0.248,4.43793,0.00000
529.00,4.43745,20.007717,-0.000175,20.002809,0.7210,0.248,4.43745,0.00000
530.00,4.43681,20.007768,-0.000177,20.002767,0.7210,0.248,4.43681,0.00000
531.00,4.43684,20.007810,-0.000176,20.002784,0.7210,0.248,4.43684,0.00000
532.00,4.43649,20.007812,-0.000172,20.002818,0.7211,0.248,4.43649,0.00000
533.00,4.43670,20.007864,-0.000173,20.002893,0.7211,0.248,4.43670,0.00000
534.00,4.43681,20.007818,-0.000175,20.002884,0.7211,0.249,4.43681,0.00000
@4,2.5001,5.0, 534.038 
535.00,4.43695,20.007861,-0.000175,20.002938,0.7212,0.249,4.43695,0.00000
536.00,4.43640,20.007814,-0.000176,20.002852,0.7211,0.249,4.43640,0.00000
537.00,4.43405,20.007877,-0.000175,20.002867,0.7211,0.249,4.43405,0.00000
538.00,4.42893,20.007921,-0.000173,20.002863,0.7210,0.249,4.42893,0.00000
539.00,4.42206,20.008014,-0.000170,20.002951,0.7210,0.249,4.42206,0.00000
540.00,4.41338,20.008003,-0.000168,20.002993,0.7209,0.249,4.41338,0.00000
541.00,4.40375,20.008037,-0.000163,20.003119,0.7208,0.249,4.40375,0.00000
542.00,4.39945,20.008067,-0.000163,20.003126,0.7208,0.249,4.39945,0.00000
543.00,4.40110,20.008048,-0.000163,20.003119,0.7207,0.249,4.40110,0.00000
544.00,4.40613,20.008057,-0.000165,20.003123,0.7206,0.249,4.40613,0.00000
545.00,4.41411,20.008164,-0.000163,20.003139,0.7205,0.249,4.41411,0.00000
546.00,4.42480,20.008206,-0.000166,20.003080,0.7204,0.249,4.42480,0.00000
547.00,4.43160,20.008233,-0.000166,20.003082,0.7203,0.249,4.43160,0.00000
548.00,4.43587,20.008268,-0.000167,20.003074,0.7203,0.249,4.43587,0.00000
549.00,4.43842,20.008286,-0.000168,20.003040,0.7202,0.249,4.43842,0.00000
550.00,4.43978,20.008238,-0.000171,20.002968,0.7200,0.250,4.43978,0.00000
551.00,4.44016,20.008275,-0.000171,20.003003,0.7199,0.250,4.44016,0.00000
552.00,4.44077,20.008267,-0.000171,20.002995,0.7198,0.250,4.44077,0.00000
553.00,4.44099,20.008300,-0.000174,20.002978,0.7197,0.250,4.44099,0.00000
554.00,4.44040,20.008362,-0.000174,20.002992,0.7196,0.250,4.44040,0.00000
555.00,4.44097,20.008397,-0.000171,20.003010,0.7195,0.250,4.44097,0.00000
556.00,4.44057,20.008394,-0.000171,20.002959,0.7194,0.250,4.44057,0.00000
557.00,4.44032,20.008419,-0.000168,20.002994,0.7193,0.250,4.44032,0.00000
558.00,4.43994,20.008479,-0.000165,20.003116,0.7193,0.250,4.43994,0.00000
559.00,4.43989,20.008462,-0.000162,20.003157,0.7192,0.250,4.43989,0.00000
560.00,4.43917,20.008453,-0.000163,20.003186,0.7191,0.250,4.43917,0.00000
561.00,4.43857,20.008438,-0.000163,20.003201,0.7190,0.250,4.43857,0.00000
562.00,4.43813,20.008436,-0.000164,20.003116,0.7190,0.250,4.43813,0.00000
563.00,4.43722,20.008373,-0.000161,20.002958,0.7189,0.250,4.43722,0.00000
564.00,4.43725,20.008356,-0.000161,20.002855,0.7188,0.250,4.43725,0.00000
565.00,4.43694,20.008381,-0.000161,20.002832,0.7188,0.250,4.43694,0.00000
566.00,4.43673,20.008410,-0.000161,20.002831,0.7187,0.250,4.43673,0.00000
567.00,4.43609,20.008494,-0.000164,20.002918,0.7186,0.250,4.43609,0.00000
568.00,4.43648,20.008561,-0.000169,20.002957,0.7184,0.250,4.43648,0.00000
569.00,4.43631,20.008648,-0.000171,20.003035,0.7184,0.250,4.43631,0.00000
570.00,4.43658,20.008665,-0.000166,20.003027,0.7182,0.250,4.43658,0.00000
571.00,4.43701,20.008717,-0.000166,20.003034,0.7182,0.250,4.43701,0.00000
572.00,4.43867,20.008774,-0.000168,20.003030,0.7180,0.250,4.43867,0.00000
573.00,4.43955,20.008788,-0.000168,20.003020,0.7180,0.250,4.43955,0.00000
574.00,4.43974,20.008767,-0.000170,20.002952,0.7178,0.251,4.43974,0.00000
575.00,4.44036,20.008806,-0.000176,20.002953,0.7177,0.251,4.44036,0.00000
576.00,4.44058,20.008837,-0.000179,20.002926,0.7176,0.251,4.44058,0.00000
577.00,4.43999,20.008755,-0.000179,20.002897,0.7175,0.251,4.43999,0.00000
578.00,4.43905,20.008820,-0.000180,20.002945,0.7175,0.251,4.43905,0.00000
579.00,4.43848,20.008891,-0.000176,20.003021,0.7174,0.251,4.43848,0.00000
580.00,4.43809,20.008952,-0.000177,20.003002,0.7173,0.251,4.43809,0.00000
581.00,4.43768,20.009046,-0.000176,20.003060,0.7173,0.251,4.43768,0.00000
582.00,4.43763,20.009094,-0.000174,20.003052,0.7172,0.251,4.43763,0.00000
583.00,4.43850,20.009102,-0.000175,20.003037,0.7171,0.252,4.43850,0.00000
584.00,4.43877,20.009123,-0.000177,20.002983,0.7170,0.252,4.43877,0.00000
585.00,4.43790,20.009178,-0.000174,20.003077,0.7170,0.252,4.43790,0.00000
586.00,4.43842,20.009173,-0.000173,20.003082,0.7169,0.252,4.43842,0.00000
587.00,4.43819,20.009213,-0.000174,20.003081,0.7168,0.252,4.43819,0.00000
588.00,4.43722,20.009207,-0.000174,20.003023,0.7167,0.252,4.43722,0.00000
589.00,4.43708,20.009153,-0.000176,20.002997,0.7166,0.252,4.43708,0.00000
590.00,4.43758,20.009146,-0.000178,20.002946,0.7165,0.252,4.43758,0.00000
591.00,4.43678,20.009152,-0.000178,20.002931,0.7164,0.252,4.43678,0.00000
592.00,4.43715,20.009157,-0.000178,20.002895,0.7162,0.252,4.43715,0.00000
593.00,4.43731,20.009210,-0.000173,20.002935,0.7161,0.252,4.43731,0.00000
594.00,4.43715,20.009272,-0.000171,20.002947,0.7160,0.252,4.43715,0.00000
595.00,4.43760,20.009296,-0.000171,20.002958,0.7158,0.252,4.43760,0.00000
596.00,4.43828,20.009300,-0.000172,20.002896,0.7157,0.252,4.43828,0.00000
597.00,4.43805,20.009303,-0.000174,20.002944,0.7155,0.252,4.43805,0.00000
598.00,4.43807,20.009348,-0.000178,20.003009,0.7154,0.253,4.43807,0.00000
599.00,4.43882,20.009383,-0.000179,20.002998,0.7152,0.253,4.43882,0.00000
600.00,4.43799,20.009395,-0.000178,20.002918,0.7151,0.253,4.43799,0.00000
601.00,4.43698,20.009368,-0.000178,20.002873,0.7150,0.253,4.43698,0.00000
602.00,4.43583,20.009406,-0.000175,20.002815,0.7149,0.253,4.43583,0.00000
603.00,4.43571,20.009380,-0.000173,20.002708,0.7147,0.253,4.43571,0.00000
604.00,4.43585,20.009390,-0.000172,20.002705,0.7146,0.253,4.43585,0.00000
605.00,4.43609,20.009412,-0.000171,20.002720,0.7144,0.253,4.43609,0.00000
606.00,4.43586,20.009498,-0.000172,20.002783,0.7143,0.253,4.43586,0.00000
607.00,4.43611,20.009527,-0.000171,20.002801,0.7141,0.253,4.43611,0.00000
608.00,4.43591,20.009543,-0.000169,20.002835,0.7139,0.253,4.43591,0.00000
609.00,4.43497,20.009591,-0.000168,20.002872,0.7137,0.253,4.43497,0.00000
610.00,4.43508,20.009596,-0.000167,20.002879,0.7135,0.253,4.43508,0.00000
611.00,4.43534,20.009527,-0.000168,20.002813,0.7133,0.253,4.43534,0.00000
612.00,4.43551,20.009535,-0.000169,20.002777,0.7131,0.253,4.43551,0.00000
613.00,4.43551,20.009551,-0.000172,20.002746,0.7129,0.253,4.43551,0.00000
614.00,4.43610,20.009524,-0.000172,20.002729,0.7127,0.253,4.43610,0.00000
615.00,4.43608,20.009542,-0.000173,20.002703,0.7125,0.254,4.43608,0.00000
616.00,4.43628,20.009653,-0.000170,20.002784,0.7123,0.254,4.43628,0.00000
617.00,4.43678,20.009714,-0.000169,20.002854,0.7121,0.254,4.43678,0.00000
618.00,4.43722,20.009795,-0.000167,20.002947,0.7119,0.254,4.43722,0.00000
619.00,4.43718,20.009914,-0.000166,20.003037,0.7117,0.254,4.43718,0.00000
620.00,4.43663,20.009933,-0.000167,20.003053,0.7114,0.254,4.43663,0.00000
621.00,4.43669,20.009913,-0.000167,20.002992,0.7112,0.254,4.43669,0.00000
622.00,4.43688,20.009947,-0.000169,20.002997,0.7110,0.254,4.43688,0.00000
623.00,4.43590,20.009906,-0.000173,20.002881,0.7107,0.254,4.43590,0.00000
624.00,4.43568,20.009877,-0.000177,20.002783,0.7105,0.254,4.43568,0.00000
625.00,4.43573,20.009901,-0.000177,20.002811,0.7103,0.255,4.43573,0.00000
626.00,4.43579,20.009936,-0.000179,20.002867,0.7100,0.255,4.43579,0.00000
627.00,4.43497,20.009910,-0.000177,20.002849,0.7098,0.255,4.43497,0.00000
628.00,4.43607,20.009982,-0.000178,20.002953,0.7096,0.255,4.43607,0.00000
629.00,4.43669,20.010023,-0.000175,20.003021,0.7094,0.255,4.43669,0.00000
630.00,4.43689,20.010060,-0.000173,20.003046,0.7093,0.255,4.43689,0.00000
631.00,4.43641,20.010110,-0.000170,20.003099,0.7091,0.255,4.43641,0.00000
632.00,4.43722,20.010128,-0.000169,20.003107,0.7090,0.255,4.43722,0.00000
633.00,4.43657,20.010139,-0.000165,20.003098,0.7089,0.255,4.43657,0.00000
634.00,4.43639,20.010137,-0.000166,20.003074,0.7088,0.255,4.43639,0.00000
@5,2.5001,5.0, 634.083000000006 
635.00,4.43740,20.010138,-0.000165,20.003089,0.7087,0.255,4.43740,0.00000
636.00,4.43871,20.010176,-0.000165,20.003010,0.7086,0.255,4.43871,0.00000
637.00,4.43651,20.010209,-0.000165,20.003020,0.7085,0.255,4.43651,0.00000
638.00,4.43080,20.010213,-0.000162,20.002976,0.7085,0.255,4.43080,0.00000
639.00,4.42398,20.010246,-0.000160,20.002954,0.7084,0.255,4.42398,0.00000
640.00,4.41479,20.010355,-0.000164,20.002996,0.7084,0.255,4.41479,0.00000
641.00,4.40551,20.010346,-0.000166,20.003042,0.7084,0.255,4.40551,0.00000
642.00,4.40096,20.010391,-0.000167,20.003070,0.7084,0.255,4.40096,0.00000
643.00,4.40257,20.010418,-0.000170,20.003062,0.7084,0.255,4.40257,0.00000
644.00,4.40664,20.010431,-0.000173,20.003073,0.7084,0.256,4.40664,0.00000
645.00,4.41449,20.010365,-0.000175,20.002978,0.7085,0.256,4.41449,0.00000
646.00,4.42314,20.010399,-0.000174,20.002984,0.7085,0.256,4.42314,0.00000
647.00,4.43059,20.010456,-0.000173,20.002962,0.7086,0.256,4.43059,0.00000
648.00,4.43674,20.010497,-0.000172,20.002971,0.7087,0.256,4.43674,0.00000
649.00,4.44079,20.010536,-0.000169,20.002946,0.7088,0.256,4.44079,0.00000
650.00,4.44312,20.010666,-0.000164,20.003006,0.7090,0.256,4.44312,0.00000
651.00,4.44371,20.010680,-0.000165,20.003000,0.7091,0.256,4.44371,0.00000
652.00,4.44344,20.010670,-0.000167,20.002994,0.7092,0.256,4.44344,0.00000
653.00,4.44212,20.010695,-0.000170,20.003001,0.7094,0.256,4.44212,0.00000
654.00,4.44153,20.010719,-0.000173,20.003051,0.7095,0.256,4.44153,0.00000
655.00,4.44002,20.010677,-0.000175,20.003029,0.7096,0.256,4.44002,0.00000
656.00,4.43953,20.010738,-0.000175,20.003026,0.7098,0.256,4.43953,0.00000
657.00,4.43882,20.010742,-0.000173,20.003043,0.7099,0.256,4.43882,0.00000
658.00,4.43822,20.010759,-0.000172,20.003103,0.7101,0.256,4.43822,0.00000
659.00,4.43778,20.010767,-0.000168,20.003095,0.7102,0.256,4.43778,0.00000
660.00,4.43741,20.010757,-0.000165,20.003068,0.7104,0.256,4.43741,0.00000
661.00,4.43826,20.010748,-0.000165,20.003075,0.7106,0.256,4.43826,0.00000
662.00,4.43875,20.010802,-0.000165,20.003043,0.7107,0.256,4.43875,0.00000
663.00,4.43888,20.010830,-0.000166,20.003027,0.7109,0.256,4.43888,0.00000
664.00,4.43838,20.010812,-0.000168,20.003009,0.7111,0.256,4.43838,0.00000
665.00,4.43866,20.010785,-0.000172,20.002966,0.7112,0.257,4.43866,0.00000
666.00,4.43729,20.010792,-0.000172,20.002939,0.7113,0.257,4.43729,0.00000
667.00,4.43619,20.010805,-0.000173,20.002908,0.7115,0.257,4.43619,0.00000
668.00,4.43658,20.010827,-0.000174,20.002864,0.7116,0.257,4.43658,0.00000
669.00,4.43656,20.010883,-0.000173,20.002861,0.7117,0.257,4.43656,0.00000
670.00,4.43663,20.010991,-0.000172,20.002915,0.7118,0.257,4.43663,0.00000
671.00,4.43706,20.011012,-0.000176,20.002897,0.7119,0.257,4.43706,0.00000
672.00,4.43728,20.011045,-0.000173,20.002943,0.7120,0.257,4.43728,0.00000
673.00,4.43688,20.011079,-0.000170,20.002937,0.7121,0.257,4.43688,0.00000
674.00,4.43711,20.011114,-0.000172,20.002937,0.7122,0.257,4.43711,0.00000
675.00,4.43699,20.011162,-0.000174,20.002947,0.7123,0.257,4.43699,0.00000
676.00,4.43689,20.011228,-0.000170,20.002992,0.7124,0.257,4.43689,0.00000
677.00,4.43609,20.011222,-0.000174,20.002997,0.7125,0.257,4.43609,0.00000
678.00,4.43456,20.011255,-0.000178,20.003049,0.7125,0.258,4.43456,0.00000
679.00,4.43340,20.011258,-0.000180,20.003061,0.7126,0.258,4.43340,0.00000
680.00,4.43327,20.011200,-0.000177,20.003017,0.7126,0.258,4.43327,0.00000
681.00,4.43316,20.011151,-0.000177,20.002931,0.7127,0.258,4.43316,0.00000
682.00,4.43337,20.011098,-0.000178,20.002864,0.7127,0.258,4.43337,0.00000
683.00,4.43487,20.011062,-0.000174,20.002818,0.7128,0.258,4.43487,0.00000
684.00,4.43563,20.011032,-0.000171,20.002813,0.7128,0.258,4.43563,0.00000
685.00,4.43561,20.011057,-0.000172,20.002807,0.7129,0.258,4.43561,0.00000
686.00,4.43487,20.011137,-0.000174,20.002891,0.7130,0.258,4.43487,0.00000
687.00,4.43542,20.011187,-0.000174,20.002884,0.7131,0.258,4.43542,0.00000
688.00,4.43484,20.011226,-0.000175,20.002887,0.7132,0.258,4.43484,0.00000
689.00,4.43478,20.011316,-0.000177,20.002918,0.7133,0.258,4.43478,0.00000
690.00,4.43407,20.011328,-0.000177,20.002964,0.7133,0.258,4.43407,0.00000
691.00,4.43467,20.011256,-0.000177,20.002905,0.7134,0.259,4.43467,0.00000
692.00,4.43475,20.011296,-0.000178,20.002966,0.7134,0.259,4.43475,0.00000
693.00,4.43515,20.011318,-0.000178,20.002997,0.7135,0.259,4.43515,0.00000
694.00,4.43454,20.011328,-0.000177,20.003011,0.7135,0.259,4.43454,0.00000
695.00,4.43547,20.011421,-0.000173,20.003033,0.7136,0.259,4.43547,0.00000
696.00,4.43560,20.011478,-0.000170,20.003045,0.7137,0.259,4.43560,0.00000
697.00,4.43524,20.011528,-0.000168,20.002998,0.7138,0.259,4.43524,0.00000
698.00,4.43480,20.011559,-0.000170,20.002995,0.7138,0.259,4.43480,0.00000
699.00,4.43458,20.011587,-0.000174,20.002951,0.7139,0.259,4.43458,0.00000
700.00,4.43417,20.011548,-0.000177,20.002908,0.7140,0.259,4.43417,0.00000
701.00,4.43430,20.011577,-0.000179,20.002939,0.7140,0.259,4.43430,0.00000
702.00,4.43484,20.011564,-0.000179,20.003003,0.7141,0.259,4.43484,0.00000
703.00,4.43464,20.011493,-0.000176,20.002913,0.7142,0.259,4.43464,0.00000
704.00,4.43476,20.011456,-0.000174,20.002895,0.7142,0.259,4.43476,0.00000
705.00,4.43335,20.011429,-0.000174,20.002888,0.7143,0.259,4.43335,0.00000
706.00,4.43241,20.011446,-0.000175,20.002878,0.7144,0.260,4.43241,0.00000
707.00,4.43160,20.011477,-0.000175,20.002877,0.7145,0.260,4.43160,0.00000
708.00,4.43181,20.011581,-0.000179,20.002947,0.7146,0.260,4.43181,0.00000
709.00,4.43182,20.011632,-0.000180,20.002972,0.7147,0.260,4.43182,0.00000
710.00,4.43244,20.011685,-0.000181,20.002993,0.7148,0.260,4.43244,0.00000
711.00,4.43260,20.011691,-0.000181,20.003014,0.7149,0.260,4.43260,0.00000
712.00,4.43260,20.011738,-0.000181,20.003035,0.7150,0.260,4.43260,0.00000
713.00,4.43258,20.011773,-0.000175,20.003079,0.7151,0.260,4.43258,0.00000
714.00,4.43271,20.011799,-0.000176,20.003120,0.7152,0.260,4.43271,0.00000
715.00,4.43190,20.011855,-0.000173,20.003150,0.7153,0.260,4.43190,0.00000
716.00,4.43217,20.011886,-0.000171,20.003134,0.7154,0.260,4.43217,0.00000
717.00,4.43258,20.011864,-0.000170,20.003087,0.7155,0.260,4.43258,0.00000
718.00,4.43288,20.011851,-0.000173,20.003030,0.7156,0.260,4.43288,0.00000
719.00,4.43264,20.011876,-0.000170,20.002978,0.7157,0.260,4.43264,0.00000
720.00,4.43347,20.011902,-0.000171,20.002971,0.7158,0.260,4.43347,0.00000
721.00,4.43344,20.011918,-0.000175,20.002932,0.7159,0.260,4.43344,0.00000
722.00,4.43335,20.011962,-0.000175,20.002949,0.7160,0.260,4.43335,0.00000
723.00,4.43317,20.012029,-0.000175,20.002975,0.7161,0.261,4.43317,0.00000
724.00,4.43346,20.012018,-0.000178,20.002948,0.7162,0.261,4.43346,0.00000
725.00,4.43427,20.012062,-0.000178,20.002983,0.7163,0.261,4.43427,0.00000
726.00,4.43413,20.012130,-0.000174,20.003030,0.7164,0.261,4.43413,0.00000
727.00,4.43431,20.012219,-0.000178,20.003050,0.7165,0.261,4.43431,0.00000
728.00,4.43470,20.012251,-0.000178,20.003084,0.7166,0.261,4.43470,0.00000
729.00,4.43459,20.012313,-0.000175,20.003133,0.7167,0.261,4.43459,0.00000
730.00,4.43457,20.012288,-0.000175,20.003085,0.7168,0.261,4.43457,0.00000
731.00,4.43473,20.012292,-0.000179,20.003077,0.7168,0.261,4.43473,0.00000
732.00,4.43406,20.012289,-0.000176,20.003086,0.7169,0.261,4.43406,0.00000
733.00,4.43310,20.012299,-0.000179,20.003040,0.7170,0.261,4.43310,0.00000
734.00,4.43369,20.012268,-0.000179,20.002990,0.7171,0.261,4.43369,0.00000
@6,2.5001,5.0, 734.019 
735.00,4.43275,20.012288,-0.000180,20.002973,0.7172,0.262,4.43275,0.00000
736.00,4.43276,20.012271,-0.000177,20.002952,0.7172,0.262,4.43276,0.00000
737.00,4.43068,20.012274,-0.000176,20.002964,0.7173,0.262,4.43068,0.00000
738.00,4.42624,20.012238,-0.000173,20.002968,0.7173,0.262,4.42624,0.00000
739.00,4.41918,20.012240,-0.000173,20.002930,0.7174,0.262,4.41918,0.00000
740.00,4.41197,20.012289,-0.000171,20.002949,0.7174,0.262,4.41197,0.00000
741.00,4.40336,20.012375,-0.000172,20.003016,0.7175,0.262,4.40336,0.00000
742.00,4.39896,20.012376,-0.000176,20.003005,0.7176,0.262,4.39896,0.00000
743.00,4.39905,20.012383,-0.000178,20.002988,0.7177,0.262,4.39905,0.00000
744.00,4.40347,20.012455,-0.000180,20.003041,0.7178,0.262,4.40347,0.00000
745.00,4.41004,20.012486,-0.000181,20.003063,0.7179,0.263,4.41004,0.00000
746.00,4.41839,20.012516,-0.000181,20.002997,0.7180,0.263,4.41839,0.00000
747.00,4.42555,20.012538,-0.000178,20.002962,0.7181,0.263,4.42555,0.00000
748.00,4.43068,20.012567,-0.000175,20.002962,0.7183,0.263,4.43068,0.00000
749.00,4.43319,20.012627,-0.000175,20.003000,0.7184,0.263,4.43319,0.00000
750.00,4.43484,20.012681,-0.000172,20.003006,0.7185,0.263,4.43484,0.00000
751.00,4.43576,20.012696,-0.000172,20.003007,0.7187,0.263,4.43576,0.00000
752.00,4.43664,20.012763,-0.000172,20.003027,0.7188,0.263,4.43664,0.00000
753.00,4.43744,20.012829,-0.000176,20.003054,0.7189,0.263,4.43744,0.00000
754.00,4.43753,20.012876,-0.000174,20.003079,0.7191,0.263,4.43753,0.00000
755.00,4.43693,20.012817,-0.000174,20.003061,0.7193,0.263,4.43693,0.00000
756.00,4.43657,20.012821,-0.000172,20.003095,0.7194,0.263,4.43657,0.00000
757.00,4.43582,20.012848,-0.000169,20.003113,0.7196,0.263,4.43582,0.00000
758.00,4.43459,20.012845,-0.000165,20.003124,0.7197,0.263,4.43459,0.00000
759.00,4.43418,20.012836,-0.000166,20.003147,0.7199,0.263,4.43418,0.00000
760.00,4.43460,20.012850,-0.000164,20.003124,0.7200,0.263,4.43460,0.00000
761.00,4.43343,20.012885,-0.000165,20.003159,0.7202,0.263,4.43343,0.00000
762.00,4.43240,20.012830,-0.000168,20.003139,0.7203,0.263,4.43240,0.00000
763.00,4.43130,20.012934,-0.000168,20.003247,0.7204,0.263,4.43130,0.00000
764.00,4.43101,20.012917,-0.000170,20.003195,0.7205,0.264,4.43101,0.00000
765.00,4.42951,20.013009,-0.000171,20.003272,0.7206,0.264,4.42951,0.00000
766.00,4.42800,20.013032,-0.000169,20.003303,0.7207,0.264,4.42800,0.00000
767.00,4.42789,20.013141,-0.000166,20.003382,0.7209,0.264,4.42789,0.00000
768.00,4.42891,20.013112,-0.000163,20.003261,0.7210,0.264,4.42891,0.00000
769.00,4.42877,20.013176,-0.000162,20.003286,0.7211,0.264,4.42877,0.00000
770.00,4.42962,20.013238,-0.000160,20.003271,0.7213,0.264,4.42962,0.00000
771.00,4.43163,20.013242,-0.000158,20.003240,0.7214,0.264,4.43163,0.00000
772.00,4.43211,20.013229,-0.000157,20.003212,0.7216,0.264,4.43211,0.00000
773.00,4.43114,20.013223,-0.000157,20.003196,0.7217,0.264,4.43114,0.00000
774.00,4.43109,20.013226,-0.000158,20.003170,0.7219,0.264,4.43109,0.00000
775.00,4.43066,20.013191,-0.000159,20.003132,0.7220,0.264,4.43066,0.00000
776.00,4.42902,20.013221,-0.000160,20.003105,0.7222,0.264,4.42902,0.00000
777.00,4.42840,20.013242,-0.000163,20.003062,0.7223,0.264,4.42840,0.00000
778.00,4.42915,20.013247,-0.000163,20.003043,0.7225,0.264,4.42915,0.00000
779.00,4.42901,20.013224,-0.000162,20.003023,0.7227,0.264,4.42901,0.00000
780.00,4.42937,20.013293,-0.000163,20.003030,0.7229,0.264,4.42937,0.00000
781.00,4.43088,20.013353,-0.000159,20.003065,0.7231,0.264,4.43088,0.00000
782.00,4.43053,20.013415,-0.000161,20.003104,0.7232,0.264,4.43053,0.00000
783.00,4.43030,20.013533,-0.000160,20.003159,0.7234,0.264,4.43030,0.00000
784.00,4.43040,20.013630,-0.000163,20.003166,0.7235,0.264,4.43040,0.00000
785.00,4.42915,20.013580,-0.000165,20.003132,0.7237,0.265,4.42915,0.00000
786.00,4.42877,20.013588,-0.000169,20.003112,0.7238,0.265,4.42877,0.00000
787.00,4.42912,20.013609,-0.000167,20.003083,0.7240,0.265,4.42912,0.00000
788.00,4.42893,20.013584,-0.000167,20.003090,0.7242,0.265,4.42893,0.00000
789.00,4.42884,20.013592,-0.000167,20.003074,0.7243,0.265,4.42884,0.00000
790.00,4.42954,20.013629,-0.000164,20.003070,0.7245,0.265,4.42954,0.00000
791.00,4.43032,20.013645,-0.000162,20.003048,0.7247,0.265,4.43032,0.00000
792.00,4.43072,20.013589,-0.000160,20.002983,0.7249,0.265,4.43072,0.00000
793.00,4.43013,20.013565,-0.000162,20.002921,0.7251,0.265,4.43013,0.00000
794.00,4.43027,20.013620,-0.000159,20.002972,0.7253,0.265,4.43027,0.00000
795.00,4.42999,20.013620,-0.000161,20.002959,0.7255,0.265,4.42999,0.00000
796.00,4.42915,20.013619,-0.000164,20.002960,0.7257,0.265,4.42915,0.00000
797.00,4.42821,20.013687,-0.000170,20.003031,0.7259,0.265,4.42821,0.00000
798.00,4.42907,20.013826,-0.000169,20.003135,0.7261,0.266,4.42907,0.00000
799.00,4.42851,20.013773,-0.000170,20.003076,0.7263,0.266,4.42851,0.00000
800.00,4.42852,20.013797,-0.000170,20.003080,0.7265,0.266,4.42852,0.00000
801.00,4.42800,20.013859,-0.000167,20.003089,0.7266,0.266,4.42800,0.00000
802.00,4.42859,20.013876,-0.000162,20.003078,0.7268,0.265,4.42859,0.00000
803.00,4.42869,20.013828,-0.000163,20.003003,0.7270,0.266,4.42869,0.00000
804.00,4.42875,20.013907,-0.000166,20.003035,0.7272,0.266,4.42875,0.00000
805.00,4.42825,20.013968,-0.000165,20.003098,0.7274,0.266,4.42825,0.00000
806.00,4.42860,20.013968,-0.000167,20.003122,0.7275,0.266,4.42860,0.00000
807.00,4.42838,20.013985,-0.000171,20.003089,0.7277,0.266,4.42838,0.00000
808.00,4.42736,20.014036,-0.000170,20.003125,0.7279,0.266,4.42736,0.00000
809.00,4.42647,20.014069,-0.000167,20.003163,0.7280,0.266,4.42647,0.00000
810.00,4.42638,20.014087,-0.000169,20.003115,0.7282,0.266,4.42638,0.00000
811.00,4.42579,20.014076,-0.000165,20.003020,0.7283,0.266,4.42579,0.00000
812.00,4.42559,20.014138,-0.000167,20.003058,0.7285,0.266,4.42559,0.00000
813.00,4.42671,20.014148,-0.000168,20.003026,0.7286,0.266,4.42671,0.00000
814.00,4.42772,20.014096,-0.000170,20.002916,0.7288,0.267,4.42772,0.00000
815.00,4.42835,20.014141,-0.000168,20.002949,0.7290,0.267,4.42835,0.00000
816.00,4.42895,20.014226,-0.000171,20.003045,0.7291,0.267,4.42895,0.00000
817.00,4.42840,20.014214,-0.000170,20.003020,0.7293,0.267,4.42840,0.00000
818.00,4.42736,20.014232,-0.000167,20.003040,0.7294,0.267,4.42736,0.00000
819.00,4.42734,20.014233,-0.000165,20.003044,0.7296,0.267,4.42734,0.00000
820.00,4.42703,20.014264,-0.000166,20.003063,0.7298,0.267,4.42703,0.00000
821.00,4.42648,20.014222,-0.000167,20.003000,0.7300,0.267,4.42648,0.00000
822.00,4.42755,20.014211,-0.000167,20.002948,0.7301,0.267,4.42755,0.00000
823.00,4.42791,20.014219,-0.000171,20.002961,0.7303,0.267,4.42791,0.00000
824.00,4.42705,20.014279,-0.000171,20.002992,0.7304,0.267,4.42705,0.00000
825.00,4.42680,20.014244,-0.000174,20.002925,0.7306,0.267,4.42680,0.00000
826.00,4.42714,20.014247,-0.000177,20.002928,0.7307,0.268,4.42714,0.00000
827.00,4.42677,20.014246,-0.000178,20.002936,0.7309,0.268,4.42677,0.00000
828.00,4.42736,20.014233,-0.000174,20.002872,0.7310,0.268,4.42736,0.00000
829.00,4.42795,20.014268,-0.000177,20.002866,0.7312,0.268,4.42795,0.00000
830.00,4.42883,20.014276,-0.000175,20.002848,0.7314,0.268,4.42883,0.00000
831.00,4.42939,20.014338,-0.000171,20.002868,0.7315,0.268,4.42939,0.00000
832.00,4.42934,20.014378,-0.000167,20.002881,0.7317,0.268,4.42934,0.00000
833.00,4.42864,20.014430,-0.000170,20.002932,0.7319,0.268,4.42864,0.00000
834.00,4.42812,20.014465,-0.000170,20.002973,0.7321,0.268,4.42812,0.00000
@7,2.5001,5.0, 834.041000000005 
835.00,4.42817,20.014458,-0.000168,20.002991,0.7322,0.268,4.42817,0.00000
836.00,4.42770,20.014449,-0.000168,20.002963,0.7324,0.268,4.42770,0.00000
837.00,4.42626,20.014503,-0.000171,20.002996,0.7326,0.268,4.42626,0.00000
838.00,4.42208,20.014469,-0.000171,20.002915,0.7328,0.268,4.42208,0.00000
839.00,4.41637,20.014460,-0.000167,20.002879,0.7330,0.268,4.41637,0.00000
840.00,4.40816,20.014578,-0.000166,20.002910,0.7331,0.268,4.40816,0.00000
841.00,4.39873,20.014620,-0.000167,20.002931,0.7334,0.268,4.39873,0.00000
842.00,4.39195,20.014631,-0.000168,20.002927,0.7335,0.268,4.39195,0.00000
843.00,4.39056,20.014712,-0.000170,20.002967,0.7337,0.269,4.39056,0.00000
844.00,4.39365,20.014785,-0.000172,20.003010,0.7339,0.269,4.39365,0.00000
845.00,4.39992,20.014744,-0.000172,20.002969,0.7341,0.269,4.39992,0.00000
846.00,4.40881,20.014787,-0.000175,20.002976,0.7343,0.269,4.40881,0.00000
847.00,4.41721,20.014885,-0.000172,20.003021,0.7344,0.269,4.41721,0.00000
848.00,4.42328,20.014921,-0.000169,20.002993,0.7346,0.269,4.42328,0.00000
849.00,4.42686,20.014926,-0.000167,20.002940,0.7347,0.269,4.42686,0.00000
850.00,4.42824,20.015021,-0.000169,20.002977,0.7349,0.269,4.42824,0.00000
851.00,4.42866,20.015069,-0.000170,20.002970,0.7350,0.269,4.42866,0.00000
852.00,4.42926,20.014974,-0.000171,20.002863,0.7352,0.269,4.42926,0.00000
853.00,4.42960,20.014950,-0.000172,20.002869,0.7353,0.269,4.42960,0.00000
854.00,4.43016,20.015030,-0.000174,20.002922,0.7355,0.270,4.43016,0.00000
855.00,4.43108,20.015035,-0.000172,20.002974,0.7356,0.270,4.43108,0.00000
856.00,4.43157,20.015002,-0.000172,20.002991,0.7358,0.270,4.43157,0.00000
857.00,4.43065,20.015076,-0.000171,20.003097,0.7359,0.270,4.43065,0.00000
858.00,4.42946,20.015099,-0.000171,20.003121,0.7361,0.270,4.42946,0.00000
859.00,4.42851,20.015013,-0.000172,20.003083,0.7363,0.270,4.42851,0.00000
860.00,4.42770,20.015029,-0.000174,20.003059,0.7364,0.270,4.42770,0.00000
861.00,4.42699,20.015022,-0.000176,20.003028,0.7366,0.270,4.42699,0.00000
862.00,4.42664,20.014975,-0.000175,20.002943,0.7368,0.270,4.42664,0.00000
863.00,4.42571,20.015004,-0.000174,20.002974,0.7369,0.271,4.42571,0.00000
864.00,4.42484,20.015044,-0.000172,20.002965,0.7371,0.270,4.42484,0.00000
865.00,4.42448,20.014994,-0.000167,20.002881,0.7373,0.270,4.42448,0.00000
866.00,4.42416,20.015042,-0.000165,20.002874,0.7375,0.270,4.42416,0.00000
867.00,4.42397,20.015156,-0.000166,20.002947,0.7378,0.270,4.42397,0.00000
868.00,4.42498,20.015202,-0.000168,20.002917,0.7380,0.271,4.42498,0.00000
869.00,4.42457,20.015191,-0.000169,20.002933,0.7382,0.271,4.42457,0.00000
870.00,4.42338,20.015233,-0.000170,20.002956,0.7384,0.271,4.42338,0.00000
871.00,4.42314,20.015296,-0.000166,20.003009,0.7386,0.271,4.42314,0.00000
872.00,4.42377,20.015259,-0.000163,20.002989,0.7388,0.271,4.42377,0.00000
873.00,4.42392,20.015237,-0.000164,20.002985,0.7390,0.271,4.42392,0.00000
874.00,4.42493,20.015250,-0.000161,20.002967,0.7392,0.271,4.42493,0.00000
875.00,4.42563,20.015342,-0.000162,20.003004,0.7394,0.271,4.42563,0.00000
876.00,4.42516,20.015380,-0.000164,20.003030,0.7396,0.271,4.42516,0.00000
877.00,4.42503,20.015420,-0.000167,20.003015,0.7398,0.271,4.42503,0.00000
878.00,4.42413,20.015446,-0.000166,20.003050,0.7401,0.271,4.42413,0.00000
879.00,4.42318,20.015530,-0.000166,20.003148,0.7403,0.271,4.42318,0.00000
880.00,4.42371,20.015501,-0.000166,20.003126,0.7405,0.271,4.42371,0.00000
881.00,4.42381,20.015482,-0.000169,20.003090,0.7408,0.271,4.42381,0.00000
882.00,4.42222,20.015482,-0.000167,20.003090,0.7410,0.271,4.42222,0.00000
883.00,4.42226,20.015551,-0.000169,20.003106,0.7412,0.272,4.42226,0.00000
884.00,4.42180,20.015541,-0.000167,20.003053,0.7414,0.272,4.42180,0.00000
885.00,4.42059,20.015590,-0.000166,20.003096,0.7416,0.272,4.42059,0.00000
886.00,4.42099,20.015582,-0.000164,20.003083,0.7418,0.272,4.42099,0.00000
887.00,4.42187,20.015616,-0.000162,20.003091,0.7420,0.271,4.42187,0.00000
888.00,4.42135,20.015627,-0.000160,20.003092,0.7421,0.271,4.42135,0.00000
889.00,4.42194,20.015623,-0.000163,20.003078,0.7423,0.272,4.42194,0.00000
890.00,4.42191,20.015651,-0.000166,20.003084,0.7424,0.272,4.42191,0.00000
891.00,4.42122,20.015714,-0.000167,20.003124,0.7426,0.272,4.42122,0.00000
892.00,4.42111,20.015770,-0.000169,20.003143,0.7427,0.272,4.42111,0.00000
893.00,4.42244,20.015764,-0.000167,20.003095,0.7429,0.272,4.42244,0.00000
894.00,4.42307,20.015788,-0.000167,20.003095,0.7430,0.272,4.42307,0.00000
895.00,4.42379,20.015751,-0.000166,20.003057,0.7432,0.272,4.42379,0.00000
896.00,4.42488,20.015798,-0.000164,20.003077,0.7433,0.272,4.42488,0.00000
897.00,4.42581,20.015802,-0.000166,20.003118,0.7435,0.272,4.42581,0.00000
898.00,4.42569,20.015841,-0.000167,20.003194,0.7436,0.272,4.42569,0.00000
899.00,4.42519,20.015908,-0.000166,20.003272,0.7438,0.272,4.42519,0.00000
900.00,4.42395,20.015940,-0.000165,20.003301,0.7439,0.272,4.42395,0.00000
901.00,4.42263,20.015935,-0.000168,20.003290,0.7440,0.273,4.42263,0.00000
902.00,4.42155,20.015958,-0.000167,20.003283,0.7442,0.273,4.42155,0.00000
903.00,4.42037,20.015953,-0.000167,20.003240,0.7443,0.273,4.42037,0.00000
904.00,4.42030,20.015983,-0.000164,20.003208,0.7445,0.273,4.42030,0.00000
905.00,4.42101,20.016024,-0.000164,20.003246,0.7446,0.273,4.42101,0.00000
906.00,4.42193,20.015992,-0.000164,20.003230,0.7447,0.273,4.42193,0.00000
907.00,4.42208,20.016051,-0.000161,20.003252,0.7448,0.273,4.42208,0.00000
908.00,4.42234,20.016161,-0.000162,20.003323,0.7450,0.273,4.42234,0.00000
909.00,4.42245,20.016221,-0.000164,20.003350,0.7451,0.273,4.42245,0.00000
910.00,4.42336,20.016248,-0.000164,20.003320,0.7452,0.273,4.42336,0.00000
911.00,4.42301,20.016318,-0.000162,20.003315,0.7453,0.273,4.42301,0.00000
912.00,4.42216,20.016348,-0.000161,20.003284,0.7454,0.273,4.42216,0.00000
913.00,4.42213,20.016335,-0.000162,20.003248,0.7455,0.273,4.42213,0.00000
914.00,4.42226,20.016307,-0.000160,20.003183,0.7457,0.273,4.42226,0.00000
915.00,4.42179,20.016335,-0.000160,20.003171,0.7458,0.273,4.42179,0.00000
916.00,4.42165,20.016358,-0.000162,20.003143,0.7459,0.273,4.42165,0.00000
917.00,4.42214,20.016337,-0.000167,20.003139,0.7460,0.273,4.42214,0.00000
918.00,4.42219,20.016379,-0.000170,20.003151,0.7462,0.274,4.42219,0.00000
919.00,4.42124,20.016401,-0.000170,20.003192,0.7463,0.274,4.42124,0.00000
920.00,4.42079,20.016372,-0.000170,20.003212,0.7464,0.274,4.42079,0.00000
921.00,4.42114,20.016391,-0.000166,20.003264,0.7465,0.274,4.42114,0.00000
922.00,4.42185,20.016380,-0.000160,20.003269,0.7466,0.273,4.42185,0.00000
923.00,4.42200,20.016364,-0.000157,20.003241,0.7467,0.273,4.42200,0.00000
924.00,4.42272,20.016421,-0.000157,20.003259,0.7468,0.273,4.42272,0.00000
925.00,4.42322,20.016449,-0.000162,20.003202,0.7469,0.274,4.42322,0.00000
926.00,4.42330,20.016464,-0.000161,20.003170,0.7471,0.274,4.42330,0.00000
927.00,4.42306,20.016567,-0.000164,20.003176,0.7472,0.274,4.42306,0.00000
928.00,4.42356,20.016535,-0.000166,20.003104,0.7473,0.274,4.42356,0.00000
929.00,4.42371,20.016469,-0.000164,20.002985,0.7474,0.274,4.42371,0.00000
930.00,4.42353,20.016510,-0.000160,20.002995,0.7474,0.274,4.42353,0.00000
931.00,4.42243,20.016522,-0.000165,20.003000,0.7475,0.274,4.42243,0.00000
932.00,4.42201,20.016481,-0.000169,20.002939,0.7476,0.274,4.42201,0.00000
933.00,4.42138,20.016590,-0.000168,20.003028,0.7477,0.274,4.42138,0.00000
934.00,4.42187,20.016729,-0.000168,20.003174,0.7478,0.274,4.42187,0.00000
@8,2.5001,5.0, 934.089 
935.00,4.42196,20.016748,-0.000169,20.003222,0.7479,0.275,4.42196,0.00000
936.00,4.42292,20.016759,-0.000166,20.003188,0.7480,0.275,4.42292,0.00000
937.00,4.42125,20.016775,-0.000162,20.003206,0.7481,0.274,4.42125,0.00000
938.00,4.41725,20.016702,-0.000164,20.003143,0.7482,0.274,4.41725,0.00000
939.00,4.41050,20.016684,-0.000167,20.003039,0.7483,0.275,4.41050,0.00000
940.00,4.40267,20.016770,-0.000167,20.003043,0.7484,0.275,4.40267,0.00000
941.00,4.39406,20.016873,-0.000168,20.003120,0.7485,0.275,4.39406,0.00000
942.00,4.38856,20.016907,-0.000169,20.003093,0.7486,0.275,4.38856,0.00000
943.00,4.38665,20.016941,-0.000170,20.003062,0.7487,0.275,4.38665,0.00000
944.00,4.38897,20.016961,-0.000172,20.003116,0.7488,0.275,4.38897,0.00000
945.00,4.39540,20.016940,-0.000173,20.003082,0.7489,0.275,4.39540,0.00000
946.00,4.40406,20.016939,-0.000174,20.003017,0.7490,0.276,4.40406,0.00000
947.00,4.41224,20.017017,-0.000173,20.003059,0.7491,0.276,4.41224,0.00000
948.00,4.41968,20.017084,-0.000173,20.003049,0.7492,0.276,4.41968,0.00000
949.00,4.42517,20.017106,-0.000173,20.002966,0.7494,0.276,4.42517,0.00000
950.00,4.42747,20.017172,-0.000174,20.002918,0.7494,0.276,4.42747,0.00000
951.00,4.42794,20.017190,-0.000177,20.002942,0.7495,0.276,4.42794,0.00000
952.00,4.42784,20.017207,-0.000180,20.002943,0.7496,0.276,4.42784,0.00000
953.00,4.42702,20.017297,-0.000179,20.003052,0.7498,0.276,4.42702,0.00000
954.00,4.42598,20.017304,-0.000177,20.003098,0.7499,0.276,4.42598,0.00000
955.00,4.42564,20.017211,-0.000177,20.003115,0.7500,0.276,4.42564,0.00000
956.00,4.42522,20.017167,-0.000176,20.003043,0.7501,0.276,4.42522,0.00000
957.00,4.42471,20.017115,-0.000178,20.002989,0.7502,0.277,4.42471,0.00000
958.00,4.42410,20.017070,-0.000179,20.002948,0.7503,0.277,4.42410,0.00000
959.00,4.42382,20.017113,-0.000181,20.002961,0.7504,0.277,4.42382,0.00000
960.00,4.42352,20.017185,-0.000181,20.002977,0.7506,0.277,4.42352,0.00000
961.00,4.42313,20.017237,-0.000178,20.002999,0.7507,0.277,4.42313,0.00000
962.00,4.42239,20.017307,-0.000175,20.003038,0.7509,0.277,4.42239,0.00000
963.00,4.42218,20.017276,-0.000173,20.002955,0.7510,0.277,4.42218,0.00000
964.00,4.42111,20.017207,-0.000170,20.002856,0.7512,0.277,4.42111,0.00000
965.00,4.42028,20.017261,-0.000169,20.002819,0.7513,0.277,4.42028,0.00000
966.00,4.42057,20.017298,-0.000170,20.002841,0.7515,0.277,4.42057,0.00000
967.00,4.42089,20.017325,-0.000168,20.002867,0.7517,0.277,4.42089,0.00000
968.00,4.42036,20.017395,-0.000168,20.002899,0.7519,0.277,4.42036,0.00000
969.00,4.42023,20.017461,-0.000169,20.002933,0.7520,0.277,4.42023,0.00000
970.00,4.41928,20.017440,-0.000170,20.002984,0.7522,0.278,4.41928,0.00000
971.00,4.41809,20.017466,-0.000169,20.003000,0.7524,0.278,4.41809,0.00000
972.00,4.41733,20.017443,-0.000172,20.002946,0.7526,0.278,4.41733,0.00000
973.00,4.41794,20.017443,-0.000173,20.002956,0.7528,0.278,4.41794,0.00000
974.00,4.41851,20.017484,-0.000175,20.002992,0.7529,0.278,4.41851,0.00000
975.00,4.41910,20.017463,-0.000172,20.002928,0.7531,0.278,4.41910,0.00000
976.00,4.41936,20.017448,-0.000173,20.002866,0.7533,0.278,4.41936,0.00000
977.00,4.42004,20.017477,-0.000172,20.002841,0.7535,0.278,4.42004,0.00000
978.00,4.41985,20.017566,-0.000170,20.002909,0.7536,0.278,4.41985,0.00000
979.00,4.41895,20.017611,-0.000169,20.002898,0.7538,0.278,4.41895,0.00000
980.00,4.41948,20.017744,-0.000171,20.002980,0.7539,0.278,4.41948,0.00000
981.00,4.41990,20.017774,-0.000171,20.003011,0.7541,0.278,4.41990,0.00000
982.00,4.41960,20.017846,-0.000171,20.003074,0.7543,0.278,4.41960,0.00000
983.00,4.41841,20.017814,-0.000169,20.003030,0.7544,0.278,4.41841,0.00000
984.00,4.41880,20.017738,-0.000166,20.003012,0.7546,0.278,4.41880,0.00000
985.00,4.41773,20.017690,-0.000163,20.002983,0.7548,0.278,4.41773,0.00000
986.00,4.41696,20.017780,-0.000164,20.003088,0.7550,0.278,4.41696,0.00000
987.00,4.41695,20.017741,-0.000167,20.003074,0.7552,0.279,4.41695,0.00000
988.00,4.41748,20.017771,-0.000168,20.003061,0.7554,0.279,4.41748,0.00000
989.00,4.41723,20.017904,-0.000169,20.003153,0.7556,0.279,4.41723,0.00000
990.00,4.41762,20.017943,-0.000167,20.003152,0.7558,0.279,4.41762,0.00000
991.00,4.41802,20.017912,-0.000164,20.003067,0.7560,0.279,4.41802,0.00000
992.00,4.41804,20.018002,-0.000165,20.003121,0.7561,0.279,4.41804,0.00000
993.00,4.41812,20.017997,-0.000166,20.003135,0.7563,0.279,4.41812,0.00000
994.00,4.41853,20.018069,-0.000166,20.003195,0.7565,0.279,4.41853,0.00000
995.00,4.41876,20.018131,-0.000169,20.003206,0.7566,0.279,4.41876,0.00000
996.00,4.41921,20.018164,-0.000171,20.003184,0.7567,0.279,4.41921,0.00000
997.00,4.41872,20.018133,-0.000168,20.003099,0.7569,0.279,4.41872,0.00000
998.00,4.41830,20.018169,-0.000169,20.003111,0.7570,0.280,4.41830,0.00000
999.00,4.41799,20.018113,-0.000168,20.003030,0.7572,0.280,4.41799,0.00000
1000.00,4.41768,20.018105,-0.000165,20.003001,0.7573,0.280,4.41768,0.00000
1001.00,4.41660,20.018115,-0.000165,20.003034,0.7575,0.280,4.41660,0.00000
1002.00,4.41665,20.018083,-0.000164,20.003021,0.7576,0.280,4.41665,0.00000
1003.00,4.41733,20.018122,-0.000164,20.003048,0.7578,0.280,4.41733,0.00000
1004.00,4.41681,20.018154,-0.000166,20.003071,0.7579,0.280,4.41681,0.00000
1005.00,4.41625,20.018129,-0.000168,20.003094,0.7580,0.280,4.41625,0.00000
1006.00,4.41678,20.018174,-0.000168,20.003111,0.7582,0.280,4.41678,0.00000
1007.00,4.41762,20.018206,-0.000168,20.003145,0.7583,0.280,4.41762,0.00000
1008.00,4.41749,20.018217,-0.000163,20.003102,0.7584,0.280,4.41749,0.00000
1009.00,4.41844,20.018185,-0.000164,20.003023,0.7585,0.280,4.41844,0.00000
1010.00,4.41829,20.018259,-0.000162,20.003056,0.7587,0.280,4.41829,0.00000
1011.00,4.41756,20.018249,-0.000160,20.003030,0.7588,0.280,4.41756,0.00000
1012.00,4.41667,20.018289,-0.000162,20.003061,0.7589,0.280,4.41667,0.00000
1013.00,4.41636,20.018353,-0.000164,20.003100,0.7590,0.280,4.41636,0.00000
1014.00,4.41518,20.018454,-0.000164,20.003159,0.7590,0.280,4.41518,0.00000
1015.00,4.41616,20.018506,-0.000165,20.003175,0.7591,0.280,4.41616,0.00000
1016.00,4.41708,20.018542,-0.000167,20.003167,0.7593,0.281,4.41708,0.00000
1017.00,4.41808,20.018601,-0.000166,20.003163,0.7594,0.281,4.41808,0.00000
1018.00,4.41824,20.018566,-0.000169,20.003100,0.7595,0.281,4.41824,0.00000
1019.00,4.41877,20.018527,-0.000172,20.003098,0.7596,0.281,4.41877,0.00000
1020.00,4.41784,20.018517,-0.000175,20.003026,0.7597,0.281,4.41784,0.00000
1021.00,4.41801,20.018470,-0.000174,20.002981,0.7598,0.281,4.41801,0.00000
1022.00,4.41720,20.018464,-0.000178,20.002927,0.7599,0.281,4.41720,0.00000
1023.00,4.41681,20.018553,-0.000178,20.003037,0.7601,0.281,4.41681,0.00000
1024.00,4.41685,20.018633,-0.000176,20.003057,0.7602,0.281,4.41685,0.00000
1025.00,4.41753,20.018698,-0.000176,20.003166,0.7603,0.281,4.41753,0.00000
1026.00,4.41736,20.018793,-0.000177,20.003210,0.7605,0.282,4.41736,0.00000
1027.00,4.41780,20.018840,-0.000174,20.003261,0.7606,0.282,4.41780,0.00000
1028.00,4.41870,20.018829,-0.000173,20.003196,0.7607,0.282,4.41870,0.00000
1029.00,4.41918,20.018802,-0.000172,20.003141,0.7608,0.282,4.41918,0.00000
1030.00,4.41922,20.018723,-0.000172,20.003076,0.7610,0.282,4.41922,0.00000
1031.00,4.41964,20.018675,-0.000170,20.003075,0.7611,0.282,4.41964,0.00000
1032.00,4.41932,20.018674,-0.000170,20.003076,0.7613,0.282,4.41932,0.00000
1033.00,4.41906,20.018636,-0.000170,20.003058,0.7614,0.282,4.41906,0.00000
1034.00,4.41781,20.018684,-0.000167,20.003088,0.7616,0.282,4.41781,0.00000
@9,2.5001,5.0, 1034.02 
1035.00,4.41718,20.018706,-0.000164,20.003035,0.7617,0.282,4.41718,0.00000
1036.00,4.41601,20.018732,-0.000162,20.003064,0.7619,0.282,4.41601,0.00000
1037.00,4.41335,20.018808,-0.000162,20.003087,0.7620,0.282,4.41335,0.00000
1038.00,4.40893,20.018886,-0.000162,20.003119,0.7622,0.282,4.40893,0.00000
1039.00,4.40359,20.018881,-0.000164,20.003095,0.7623,0.282,4.40359,0.00000
1040.00,4.39542,20.018989,-0.000166,20.003179,0.7625,0.282,4.39542,0.00000
1041.00,4.38607,20.019054,-0.000168,20.003166,0.7626,0.282,4.38607,0.00000
1042.00,4.38024,20.019056,-0.000167,20.003163,0.7628,0.282,4.38024,0.00000
1043.00,4.37881,20.019035,-0.000166,20.003146,0.7629,0.283,4.37881,0.00000
1044.00,4.38184,20.019044,-0.000165,20.003151,0.7631,0.283,4.38184,0.00000
1045.00,4.38849,20.019057,-0.000165,20.003104,0.7633,0.283,4.38849,0.00000
1046.00,4.39829,20.019109,-0.000170,20.003092,0.7634,0.283,4.39829,0.00000
1047.00,4.40652,20.019155,-0.000170,20.003075,0.7636,0.283,4.40652,0.00000
1048.00,4.41180,20.019261,-0.000169,20.003093,0.7637,0.283,4.41180,0.00000
1049.00,4.41546,20.019253,-0.000171,20.003053,0.7639,0.283,4.41546,0.00000
1050.00,4.41772,20.019226,-0.000170,20.003021,0.7640,0.283,4.41772,0.00000
1051.00,4.41813,20.019252,-0.000166,20.003051,0.7642,0.283,4.41813,0.00000
1052.00,4.41903,20.019254,-0.000167,20.003072,0.7644,0.283,4.41903,0.00000
1053.00,4.42022,20.019189,-0.000168,20.003001,0.7645,0.283,4.42022,0.00000
1054.00,4.42055,20.019222,-0.000165,20.003010,0.7647,0.283,4.42055,0.00000
1055.00,4.42103,20.019276,-0.000167,20.003026,0.7648,0.283,4.42103,0.00000
1056.00,4.42152,20.019255,-0.000168,20.002963,0.7650,0.284,4.42152,0.00000
1057.00,4.42061,20.019263,-0.000169,20.002897,0.7651,0.284,4.42061,0.00000
1058.00,4.41950,20.019376,-0.000170,20.002980,0.7653,0.284,4.41950,0.00000
1059.00,4.41876,20.019466,-0.000171,20.003039,0.7654,0.284,4.41876,0.00000
1060.00,4.41793,20.019512,-0.000170,20.003094,0.7656,0.284,4.41793,0.00000
1061.00,4.41671,20.019557,-0.000167,20.003135,0.7657,0.284,4.41671,0.00000
1062.00,4.41681,20.019547,-0.000162,20.003114,0.7659,0.284,4.41681,0.00000
1063.00,4.41649,20.019572,-0.000160,20.003118,0.7660,0.284,4.41649,0.00000
1064.00,4.41645,20.019651,-0.000157,20.003144,0.7662,0.283,4.41645,0.00000
1065.00,4.41598,20.019622,-0.000158,20.003083,0.7663,0.283,4.41598,0.00000
1066.00,4.41538,20.019655,-0.000161,20.003044,0.7665,0.284,4.41538,0.00000
1067.00,4.41437,20.019721,-0.000163,20.003085,0.7666,0.284,4.41437,0.00000
1068.00,4.41357,20.019692,-0.000164,20.003036,0.7667,0.284,4.41357,0.00000
1069.00,4.41255,20.019645,-0.000169,20.002992,0.7668,0.284,4.41255,0.00000
1070.00,4.41208,20.019613,-0.000168,20.002978,0.7670,0.284,4.41208,0.00000
1071.00,4.41208,20.019573,-0.000166,20.002932,0.7671,0.284,4.41208,0.00000
1072.00,4.41297,20.019600,-0.000164,20.002968,0.7672,0.284,4.41297,0.00000
1073.00,4.41389,20.019616,-0.000165,20.002944,0.7674,0.284,4.41389,0.00000
1074.00,4.41435,20.019618,-0.000163,20.002944,0.7675,0.284,4.41435,0.00000
1075.00,4.41602,20.019704,-0.000160,20.002987,0.7677,0.284,4.41602,0.00000
1076.00,4.41645,20.019762,-0.000159,20.003070,0.7678,0.284,4.41645,0.00000
1077.00,4.41504,20.019754,-0.000162,20.003043,0.7680,0.284,4.41504,0.00000
1078.00,4.41418,20.019780,-0.000163,20.003055,0.7681,0.284,4.41418,0.00000
1079.00,4.41394,20.019839,-0.000165,20.003081,0.7683,0.285,4.41394,0.00000
1080.00,4.41298,20.019856,-0.000168,20.003062,0.7684,0.285,4.41298,0.00000
1081.00,4.41296,20.019873,-0.000169,20.003001,0.7686,0.285,4.41296,0.00000
1082.00,4.41443,20.019866,-0.000168,20.002975,0.7688,0.285,4.41443,0.00000
1083.00,4.41506,20.019886,-0.000167,20.003011,0.7690,0.285,4.41506,0.00000
1084.00,4.41492,20.019905,-0.000167,20.002973,0.7692,0.285,4.41492,0.00000
1085.00,4.41404,20.019962,-0.000166,20.003003,0.7693,0.285,4.41404,0.00000
1086.00,4.41379,20.020052,-0.000166,20.003065,0.7695,0.285,4.41379,0.00000
1087.00,4.41305,20.020153,-0.000170,20.003056,0.7697,0.285,4.41305,0.00000
1088.00,4.41291,20.020192,-0.000172,20.003038,0.7698,0.285,4.41291,0.00000
1089.00,4.41226,20.020134,-0.000173,20.002987,0.7700,0.285,4.41226,0.00000
1090.00,4.41289,20.020096,-0.000173,20.002902,0.7702,0.285,4.41289,0.00000
1091.00,4.41309,20.020093,-0.000176,20.002850,0.7703,0.286,4.41309,0.00000
1092.00,4.41315,20.020065,-0.000176,20.002836,0.7705,0.286,4.41315,0.00000
1093.00,4.41352,20.020119,-0.000175,20.002828,0.7707,0.286,4.41352,0.00000
1094.00,4.41474,20.020180,-0.000176,20.002833,0.7709,0.286,4.41474,0.00000
1095.00,4.41455,20.020229,-0.000176,20.002862,0.7711,0.286,4.41455,0.00000
1096.00,4.41485,20.020247,-0.000175,20.002890,0.7713,0.286,4.41485,0.00000
1097.00,4.41498,20.020283,-0.000172,20.002893,0.7715,0.286,4.41498,0.00000
1098.00,4.41443,20.020226,-0.000168,20.002863,0.7717,0.286,4.41443,0.00000
1099.00,4.41413,20.020246,-0.000168,20.002919,0.7719,0.286,4.41413,0.00000
1100.00,4.41384,20.020279,-0.000168,20.002945,0.7721,0.286,4.41384,0.00000
1101.00,4.41282,20.020295,-0.000169,20.002949,0.7722,0.286,4.41282,0.00000
1102.00,4.41180,20.020291,-0.000169,20.002969,0.7724,0.286,4.41180,0.00000
1103.00,4.41193,20.020349,-0.000173,20.002997,0.7726,0.286,4.41193,0.00000
1104.00,4.41102,20.020349,-0.000176,20.002914,0.7728,0.287,4.41102,0.00000
1105.00,4.41138,20.020320,-0.000178,20.002857,0.7730,0.287,4.41138,0.00000
1106.00,4.41232,20.020255,-0.000178,20.002832,0.7731,0.287,4.41232,0.00000
1107.00,4.41373,20.020292,-0.000178,20.002832,0.7733,0.287,4.41373,0.00000
1108.00,4.41419,20.020265,-0.000181,20.002811,0.7734,0.287,4.41419,0.00000
1109.00,4.41445,20.020239,-0.000178,20.002792,0.7736,0.287,4.41445,0.00000
1110.00,4.41393,20.020274,-0.000178,20.002785,0.7737,0.287,4.41393,0.00000
1111.00,4.41281,20.020341,-0.000178,20.002779,0.7739,0.287,4.41281,0.00000
1112.00,4.41202,20.020299,-0.000181,20.002724,0.7741,0.288,4.41202,0.00000
1113.00,4.41180,20.020284,-0.000178,20.002663,0.7742,0.288,4.41180,0.00000
1114.00,4.41215,20.020272,-0.000180,20.002646,0.7743,0.288,4.41215,0.00000
1115.00,4.41211,20.020257,-0.000180,20.002638,0.7745,0.288,4.41211,0.00000
1116.00,4.41246,20.020310,-0.000178,20.002671,0.7746,0.288,4.41246,0.00000
1117.00,4.41268,20.020362,-0.000171,20.002662,0.7748,0.288,4.41268,0.00000
1118.00,4.41221,20.020439,-0.000171,20.002703,0.7749,0.288,4.41221,0.00000
1119.00,4.41185,20.020537,-0.000169,20.002715,0.7750,0.288,4.41185,0.00000
1120.00,4.41153,20.020634,-0.000166,20.002763,0.7751,0.288,4.41153,0.00000
1121.00,4.41113,20.020668,-0.000164,20.002770,0.7753,0.288,4.41113,0.00000
1122.00,4.41074,20.020679,-0.000166,20.002771,0.7754,0.288,4.41074,0.00000
1123.00,4.41101,20.020719,-0.000167,20.002806,0.7755,0.288,4.41101,0.00000
1124.00,4.41109,20.020736,-0.000169,20.002835,0.7756,0.288,4.41109,0.00000
1125.00,4.41174,20.020727,-0.000170,20.002837,0.7757,0.288,4.41174,0.00000
1126.00,4.41213,20.020724,-0.000172,20.002858,0.7758,0.288,4.41213,0.00000
1127.00,4.41192,20.020777,-0.000172,20.002908,0.7759,0.289,4.41192,0.00000
1128.00,4.41124,20.020771,-0.000170,20.002894,0.7759,0.288,4.41124,0.00000
1129.00,4.41178,20.020858,-0.000167,20.003004,0.7760,0.288,4.41178,0.00000
1130.00,4.41137,20.020818,-0.000166,20.002951,0.7761,0.288,4.41137,0.00000
1131.00,4.41074,20.020824,-0.000166,20.002912,0.7762,0.288,4.41074,0.00000
1132.00,4.41099,20.020788,-0.000168,20.002896,0.7763,0.288,4.41099,0.00000
1133.00,4.41080,20.020843,-0.000166,20.002914,0.7764,0.288,4.41080,0.00000
1134.00,4.40986,20.020824,-0.000169,20.002841,0.7765,0.289,4.40986,0.00000
@10,2.5001,5.0, 1134.031 
1135.00,4.40934,20.020889,-0.000172,20.002862,0.7766,0.289,4.40934,0.00000
1136.00,4.41032,20.020899,-0.000174,20.002856,0.7767,0.289,4.41032,0.00000
1137.00,4.41002,20.020952,-0.000173,20.002850,0.7768,0.289,4.41002,0.00000
1138.00,4.40712,20.020944,-0.000174,20.002864,0.7769,0.289,4.40712,0.00000
1139.00,4.40160,20.020950,-0.000170,20.002847,0.7771,0.289,4.40160,0.00000
1140.00,4.39419,20.021015,-0.000169,20.002862,0.7772,0.289,4.39419,0.00000
1141.00,4.38402,20.021058,-0.000169,20.002838,0.7773,0.290,4.38402,0.00000
1142.00,4.37604,20.021115,-0.000170,20.002852,0.7774,0.290,4.37604,0.00000
1143.00,4.37331,20.021154,-0.000172,20.002839,0.7776,0.290,4.37331,0.00000
1144.00,4.37523,20.021187,-0.000173,20.002895,0.7777,0.290,4.37523,0.00000
1145.00,4.38184,20.021195,-0.000171,20.002911,0.7779,0.290,4.38184,0.00000
1146.00,4.39083,20.021136,-0.000170,20.002898,0.7781,0.290,4.39083,0.00000
1147.00,4.39957,20.021157,-0.000171,20.002910,0.7783,0.290,4.39957,0.00000
1148.00,4.40661,20.021190,-0.000170,20.002885,0.7784,0.290,4.40661,0.00000
1149.00,4.41113,20.021250,-0.000171,20.002881,0.7786,0.290,4.41113,0.00000
1150.00,4.41365,20.021274,-0.000172,20.002895,0.7788,0.290,4.41365,0.00000
1151.00,4.41496,20.021387,-0.000170,20.002938,0.7790,0.290,4.41496,0.00000
1152.00,4.41572,20.021386,-0.000169,20.002917,0.7792,0.290,4.41572,0.00000
1153.00,4.41595,20.021366,-0.000167,20.002926,0.7794,0.291,4.41595,0.00000
1154.00,4.41607,20.021333,-0.000165,20.002871,0.7796,0.290,4.41607,0.00000
1155.00,4.41555,20.021374,-0.000166,20.002830,0.7798,0.291,4.41555,0.00000
1156.00,4.41557,20.021357,-0.000165,20.002773,0.7799,0.291,4.41557,0.00000
1157.00,4.41422,20.021429,-0.000165,20.002801,0.7801,0.291,4.41422,0.00000
1158.00,4.41263,20.021468,-0.000167,20.002784,0.7803,0.291,4.41263,0.00000
1159.00,4.41151,20.021523,-0.000168,20.002762,0.7804,0.291,4.41151,0.00000
1160.00,4.41156,20.021460,-0.000168,20.002729,0.7805,0.291,4.41156,0.00000
1161.00,4.41181,20.021507,-0.000172,20.002764,0.7806,0.291,4.41181,0.00000
1162.00,4.41183,20.021502,-0.000173,20.002759,0.7808,0.291,4.41183,0.00000
1163.00,4.41205,20.021519,-0.000173,20.002754,0.7809,0.291,4.41205,0.00000
1164.00,4.41276,20.021543,-0.000173,20.002768,0.7811,0.291,4.41276,0.00000
1165.00,4.41230,20.021610,-0.000172,20.002781,0.7812,0.291,4.41230,0.00000
1166.00,4.41059,20.021603,-0.000171,20.002734,0.7814,0.292,4.41059,0.00000
1167.00,4.40934,20.021629,-0.000167,20.002686,0.7815,0.291,4.40934,0.00000
1168.00,4.40936,20.021745,-0.000164,20.002732,0.7816,0.291,4.40936,0.00000
1169.00,4.40835,20.021812,-0.000164,20.002760,0.7818,0.291,4.40835,0.00000
1170.00,4.40769,20.021885,-0.000167,20.002781,0.7819,0.292,4.40769,0.00000
1171.00,4.40774,20.021921,-0.000165,20.002813,0.7820,0.292,4.40774,0.00000
1172.00,4.40890,20.021909,-0.000165,20.002837,0.7821,0.292,4.40890,0.00000
1173.00,4.40907,20.021786,-0.000167,20.002736,0.7822,0.292,4.40907,0.00000
1174.00,4.40915,20.021725,-0.000169,20.002684,0.7824,0.292,4.40915,0.00000
1175.00,4.40927,20.021739,-0.000169,20.002725,0.7825,0.292,4.40927,0.00000
1176.00,4.40957,20.021771,-0.000168,20.002741,0.7827,0.292,4.40957,0.00000
1177.00,4.40983,20.021812,-0.000170,20.002755,0.7829,0.292,4.40983,0.00000
1178.00,4.40957,20.021914,-0.000171,20.002827,0.7830,0.292,4.40957,0.00000
1179.00,4.40997,20.021932,-0.000169,20.002802,0.7832,0.292,4.40997,0.00000
1180.00,4.41020,20.021915,-0.000169,20.002733,0.7833,0.292,4.41020,0.00000
1181.00,4.40998,20.021904,-0.000172,20.002682,0.7835,0.293,4.40998,0.00000
1182.00,4.40882,20.021929,-0.000172,20.002662,0.7837,0.293,4.40882,0.00000
1183.00,4.40855,20.021912,-0.000171,20.002601,0.7838,0.293,4.40855,0.00000
1184.00,4.40745,20.021971,-0.000170,20.002623,0.7840,0.293,4.40745,0.00000
1185.00,4.40659,20.021996,-0.000166,20.002647,0.7841,0.293,4.40659,0.00000
1186.00,4.40663,20.022028,-0.000165,20.002672,0.7843,0.293,4.40663,0.00000
1187.00,4.40670,20.022021,-0.000164,20.002640,0.7845,0.293,4.40670,0.00000
1188.00,4.40626,20.022003,-0.000165,20.002621,0.7847,0.293,4.40626,0.00000
1189.00,4.40604,20.022024,-0.000166,20.002624,0.7849,0.293,4.40604,0.00000
1190.00,4.40566,20.022053,-0.000167,20.002607,0.7850,0.293,4.40566,0.00000
1191.00,4.40564,20.022112,-0.000168,20.002620,0.7852,0.293,4.40564,0.00000
1192.00,4.40603,20.022171,-0.000171,20.002667,0.7854,0.293,4.40603,0.00000
1193.00,4.40639,20.022359,-0.000171,20.002805,0.7856,0.293,4.40639,0.00000
1194.00,4.40676,20.022376,-0.000171,20.002812,0.7858,0.293,4.40676,0.00000
1195.00,4.40668,20.022394,-0.000172,20.002782,0.7859,0.293,4.40668,0.00000
1196.00,4.40680,20.022441,-0.000171,20.002734,0.7861,0.293,4.40680,0.00000
1197.00,4.40708,20.022465,-0.000171,20.002731,0.7863,0.294,4.40708,0.00000
1198.00,4.40722,20.022430,-0.000171,20.002695,0.7864,0.294,4.40722,0.00000
1199.00,4.40700,20.022517,-0.000169,20.002727,0.7866,0.293,4.40700,0.00000
1200.00,4.40742,20.022574,-0.000169,20.002791,0.7868,0.294,4.40742,0.00000
1201.00,4.40619,20.022578,-0.000168,20.002849,0.7870,0.294,4.40619,0.00000
1202.00,4.40553,20.022558,-0.000170,20.002845,0.7871,0.294,4.40553,0.00000
1203.00,4.40578,20.022546,-0.000172,20.002825,0.7873,0.294,4.40578,0.00000
1204.00,4.40656,20.022546,-0.000173,20.002829,0.7875,0.294,4.40656,0.00000
1205.00,4.40693,20.022518,-0.000172,20.002815,0.7877,0.294,4.40693,0.00000
1206.00,4.40727,20.022511,-0.000174,20.002786,0.7879,0.294,4.40727,0.00000
1207.00,4.40637,20.022626,-0.000174,20.002813,0.7881,0.294,4.40637,0.00000
1208.00,4.40567,20.022610,-0.000173,20.002798,0.7883,0.294,4.40567,0.00000
1209.00,4.40556,20.022610,-0.000174,20.002812,0.7885,0.295,4.40556,0.00000
1210.00,4.40568,20.022671,-0.000173,20.002885,0.7886,0.295,4.40568,0.00000
1211.00,4.40606,20.022707,-0.000173,20.002931,0.7888,0.295,4.40606,0.00000
1212.00,4.40696,20.022743,-0.000173,20.002994,0.7890,0.295,4.40696,0.00000
1213.00,4.40676,20.022792,-0.000174,20.003017,0.7892,0.295,4.40676,0.00000
1214.00,4.40685,20.022789,-0.000174,20.002996,0.7894,0.295,4.40685,0.00000
1215.00,4.40658,20.022832,-0.000174,20.002970,0.7895,0.295,4.40658,0.00000
1216.00,4.40674,20.022941,-0.000173,20.003022,0.7897,0.295,4.40674,0.00000
1217.00,4.40658,20.022905,-0.000175,20.002959,0.7899,0.295,4.40658,0.00000
1218.00,4.40611,20.022914,-0.000175,20.002930,0.7901,0.295,4.40611,0.00000
1219.00,4.40537,20.022890,-0.000179,20.002910,0.7902,0.295,4.40537,0.00000
1220.00,4.40533,20.022856,-0.000181,20.002886,0.7904,0.296,4.40533,0.00000
1221.00,4.40469,20.022745,-0.000180,20.002815,0.7906,0.296,4.40469,0.00000
1222.00,4.40493,20.022816,-0.000176,20.002877,0.7908,0.296,4.40493,0.00000
1223.00,4.40500,20.022858,-0.000173,20.002943,0.7909,0.296,4.40500,0.00000
1224.00,4.40494,20.022921,-0.000172,20.002935,0.7911,0.296,4.40494,0.00000
1225.00,4.40453,20.023040,-0.000173,20.002986,0.7913,0.296,4.40453,0.00000
1226.00,4.40532,20.023100,-0.000174,20.002973,0.7915,0.296,4.40532,0.00000
1227.00,4.40480,20.023074,-0.000176,20.002929,0.7916,0.296,4.40480,0.00000
1228.00,4.40479,20.023065,-0.000178,20.002874,0.7918,0.296,4.40479,0.00000
1229.00,4.40423,20.023102,-0.000179,20.002914,0.7919,0.296,4.40423,0.00000
1230.00,4.40430,20.023052,-0.000178,20.002877,0.7921,0.296,4.40430,0.00000
1231.00,4.40433,20.023082,-0.000177,20.002924,0.7922,0.296,4.40433,0.00000
1232.00,4.40489,20.023158,-0.000177,20.002914,0.7924,0.297,4.40489,0.00000
1233.00,4.40621,20.023164,-0.000174,20.002881,0.7925,0.297,4.40621,0.00000
1234.00,4.40721,20.023170,-0.000168,20.002872,0.7927,0.296,4.40721,0.00000
1235.00,4.40680,20.023181,-0.000166,20.002854,0.7928,0.296,4.40680,0.00000
@11,2.5001,5.0, 1234.164 
1236.00,4.40571,20.023103,-0.000169,20.002754,0.7930,0.296,4.40571,0.00000
1237.00,4.40444,20.023040,-0.000168,20.002706,0.7931,0.296,4.40444,0.00000
1238.00,4.40113,20.023090,-0.000167,20.002740,0.7933,0.296,4.40113,0.00000
1239.00,4.39545,20.023116,-0.000171,20.002766,0.7935,0.297,4.39545,0.00000
1240.00,4.38789,20.023114,-0.000173,20.002752,0.7936,0.297,4.38789,0.00000
1241.00,4.37912,20.023214,-0.000170,20.002806,0.7938,0.297,4.37912,0.00000
1242.00,4.37061,20.023257,-0.000169,20.002864,0.7940,0.297,4.37061,0.00000
1243.00,4.36609,20.023300,-0.000172,20.002911,0.7941,0.297,4.36609,0.00000
1244.00,4.36769,20.023319,-0.000169,20.002900,0.7943,0.297,4.36769,0.00000
1245.00,4.37421,20.023306,-0.000167,20.002872,0.7944,0.297,4.37421,0.00000
1246.00,4.38298,20.023338,-0.000167,20.002892,0.7945,0.297,4.38298,0.00000
1247.00,4.39232,20.023268,-0.000169,20.002827,0.7947,0.297,4.39232,0.00000
1248.00,4.39978,20.023307,-0.000168,20.002814,0.7948,0.297,4.39978,0.00000
1249.00,4.40479,20.023323,-0.000169,20.002775,0.7949,0.298,4.40479,0.00000
1250.00,4.40688,20.023345,-0.000169,20.002778,0.7950,0.298,4.40688,0.00000
1251.00,4.40812,20.023390,-0.000168,20.002800,0.7951,0.298,4.40812,0.00000
1252.00,4.40824,20.023518,-0.000168,20.002864,0.7952,0.298,4.40824,0.00000
1253.00,4.40739,20.023524,-0.000170,20.002852,0.7953,0.298,4.40739,0.00000
1254.00,4.40651,20.023506,-0.000171,20.002848,0.7954,0.298,4.40651,0.00000
1255.00,4.40603,20.023535,-0.000172,20.002838,0.7955,0.298,4.40603,0.00000
1256.00,4.40511,20.023489,-0.000176,20.002786,0.7956,0.298,4.40511,0.00000
1257.00,4.40544,20.023442,-0.000174,20.002763,0.7957,0.298,4.40544,0.00000
1258.00,4.40622,20.023436,-0.000173,20.002746,0.7957,0.298,4.40622,0.00000
1259.00,4.40584,20.023531,-0.000174,20.002836,0.7958,0.299,4.40584,0.00000
1260.00,4.40527,20.023611,-0.000175,20.002937,0.7958,0.299,4.40527,0.00000
1261.00,4.40534,20.023668,-0.000174,20.002982,0.7959,0.299,4.40534,0.00000
1262.00,4.40431,20.023724,-0.000176,20.002992,0.7959,0.299,4.40431,0.00000
1263.00,4.40363,20.023704,-0.000174,20.002946,0.7960,0.299,4.40363,0.00000
1264.00,4.40296,20.023701,-0.000171,20.002915,0.7961,0.299,4.40296,0.00000
1265.00,4.40271,20.023719,-0.000167,20.002909,0.7962,0.299,4.40271,0.00000
1266.00,4.40272,20.023752,-0.000167,20.002925,0.7963,0.299,4.40272,0.00000
1267.00,4.40306,20.023737,-0.000166,20.002908,0.7964,0.299,4.40306,0.00000
1268.00,4.40309,20.023809,-0.000168,20.003006,0.7964,0.299,4.40309,0.00000
1269.00,4.40315,20.023819,-0.000169,20.002978,0.7965,0.299,4.40315,0.00000
1270.00,4.40322,20.023821,-0.000169,20.002897,0.7966,0.299,4.40322,0.00000
1271.00,4.40299,20.023869,-0.000168,20.002869,0.7967,0.299,4.40299,0.00000
1272.00,4.40326,20.023928,-0.000164,20.002846,0.7968,0.299,4.40326,0.00000
1273.00,4.40307,20.023976,-0.000162,20.002843,0.7968,0.299,4.40307,0.00000
1274.00,4.40367,20.023975,-0.000162,20.002873,0.7969,0.299,4.40367,0.00000
1275.00,4.40403,20.023969,-0.000158,20.002910,0.7970,0.299,4.40403,0.00000
1276.00,4.40411,20.023935,-0.000155,20.002963,0.7971,0.299,4.40411,0.00000
1277.00,4.40370,20.024036,-0.000158,20.003050,0.7972,0.299,4.40370,0.00000
1278.00,4.40387,20.024063,-0.000157,20.003013,0.7973,0.299,4.40387,0.00000
1279.00,4.40351,20.024138,-0.000156,20.002983,0.7974,0.299,4.40351,0.00000
1280.00,4.40321,20.024191,-0.000158,20.002991,0.7974,0.299,4.40321,0.00000
1281.00,4.40265,20.024262,-0.000162,20.002965,0.7975,0.299,4.40265,0.00000
1282.00,4.40234,20.024195,-0.000160,20.002892,0.7977,0.299,4.40234,0.00000
1283.00,4.40224,20.024241,-0.000162,20.002962,0.7978,0.300,4.40224,0.00000
1284.00,4.40243,20.024250,-0.000162,20.002998,0.7979,0.300,4.40243,0.00000
1285.00,4.40234,20.024316,-0.000166,20.003073,0.7980,0.300,4.40234,0.00000
1286.00,4.40278,20.024274,-0.000166,20.003049,0.7981,0.300,4.40278,0.00000
1287.00,4.40277,20.024365,-0.000165,20.003160,0.7983,0.300,4.40277,0.00000
1288.00,4.40273,20.024288,-0.000162,20.003103,0.7984,0.300,4.40273,0.00000
1289.00,4.40269,20.024315,-0.000164,20.003095,0.7985,0.300,4.40269,0.00000
1290.00,4.40277,20.024320,-0.000162,20.003047,0.7987,0.300,4.40277,0.00000
1291.00,4.40337,20.024439,-0.000162,20.003143,0.7988,0.300,4.40337,0.00000
1292.00,4.40353,20.024393,-0.000164,20.003059,0.7989,0.300,4.40353,0.00000
1293.00,4.40359,20.024501,-0.000166,20.003112,0.7991,0.301,4.40359,0.00000
1294.00,4.40287,20.024551,-0.000166,20.003153,0.7992,0.301,4.40287,0.00000
1295.00,4.40265,20.024475,-0.000166,20.003119,0.7994,0.301,4.40265,0.00000
1296.00,4.40161,20.024449,-0.000162,20.003069,0.7995,0.301,4.40161,0.00000
1297.00,4.40143,20.024480,-0.000161,20.003135,0.7997,0.301,4.40143,0.00000
1298.00,4.40136,20.024421,-0.000162,20.003077,0.7998,0.301,4.40136,0.00000
1299.00,4.40130,20.024404,-0.000157,20.003014,0.8000,0.301,4.40130,0.00000
1300.00,4.40154,20.024513,-0.000157,20.003038,0.8001,0.301,4.40154,0.00000
1301.00,4.40196,20.024525,-0.000160,20.003016,0.8003,0.301,4.40196,0.00000
1302.00,4.40225,20.024558,-0.000160,20.002990,0.8005,0.301,4.40225,0.00000
1303.00,4.40140,20.024570,-0.000158,20.002980,0.8006,0.301,4.40140,0.00000
1304.00,4.40130,20.024577,-0.000162,20.003033,0.8008,0.301,4.40130,0.00000
1305.00,4.40040,20.024572,-0.000164,20.003034,0.8010,0.301,4.40040,0.00000
1306.00,4.39912,20.024564,-0.000166,20.003015,0.8011,0.301,4.39912,0.00000
1307.00,4.39909,20.024561,-0.000164,20.002986,0.8013,0.301,4.39909,0.00000
1308.00,4.39919,20.024620,-0.000161,20.003035,0.8015,0.301,4.39919,0.00000
1309.00,4.39987,20.024650,-0.000159,20.003021,0.8016,0.301,4.39987,0.00000
1310.00,4.40033,20.024690,-0.000159,20.003012,0.8018,0.301,4.40033,0.00000
1311.00,4.40128,20.024740,-0.000159,20.003037,0.8019,0.301,4.40128,0.00000
1312.00,4.40077,20.024798,-0.000163,20.003040,0.8021,0.302,4.40077,0.00000
1313.00,4.40039,20.024770,-0.000169,20.002966,0.8022,0.302,4.40039,0.00000
1314.00,4.40004,20.024825,-0.000168,20.003015,0.8024,0.302,4.40004,0.00000
1315.00,4.40061,20.024852,-0.000165,20.003033,0.8025,0.302,4.40061,0.00000
1316.00,4.40123,20.024928,-0.000165,20.003040,0.8027,0.302,4.40123,0.00000
1317.00,4.40199,20.024978,-0.000162,20.003100,0.8028,0.302,4.40199,0.00000
1318.00,4.40380,20.025087,-0.000161,20.003162,0.8030,0.302,4.40380,0.00000
1319.00,4.40426,20.025077,-0.000164,20.003101,0.8031,0.302,4.40426,0.00000
1320.00,4.40383,20.025038,-0.000165,20.003088,0.8032,0.302,4.40383,0.00000
1321.00,4.40338,20.025006,-0.000164,20.003098,0.8034,0.302,4.40338,0.00000
1322.00,4.40303,20.024927,-0.000165,20.003022,0.8035,0.302,4.40303,0.00000
1323.00,4.40215,20.024922,-0.000166,20.003015,0.8037,0.303,4.40215,0.00000
1324.00,4.40113,20.024903,-0.000166,20.003019,0.8038,0.303,4.40113,0.00000
1325.00,4.40088,20.024983,-0.000167,20.003074,0.8039,0.303,4.40088,0.00000
1326.00,4.40101,20.025013,-0.000168,20.003067,0.8040,0.303,4.40101,0.00000
1327.00,4.40044,20.025171,-0.000166,20.003175,0.8042,0.303,4.40044,0.00000
1328.00,4.39933,20.025227,-0.000163,20.003204,0.8042,0.303,4.39933,0.00000
1329.00,4.39999,20.025271,-0.000163,20.003190,0.8043,0.303,4.39999,0.00000
1330.00,4.40035,20.025348,-0.000163,20.003213,0.8044,0.303,4.40035,0.00000
1331.00,4.39960,20.025367,-0.000164,20.003173,0.8045,0.303,4.39960,0.00000
1332.00,4.40011,20.025328,-0.000165,20.003129,0.8045,0.303,4.40011,0.00000
1333.00,4.40054,20.025310,-0.000169,20.003138,0.8046,0.303,4.40054,0.00000
1334.00,4.40059,20.025367,-0.000172,20.003176,0.8047,0.303,4.40059,0.00000
1335.00,4.40031,20.025302,-0.000172,20.003111,0.8047,0.304,4.40031,0.00000
@12,2.5001,5.0, 1334.111 
1336.00,4.40078,20.025301,-0.000168,20.003087,0.8048,0.303,4.40078,0.00000
1337.00,4.39980,20.025274,-0.000167,20.003038,0.8049,0.303,4.39980,0.00000
1338.00,4.39634,20.025342,-0.000163,20.003073,0.8050,0.303,4.39634,0.00000
1339.00,4.39021,20.025369,-0.000159,20.003116,0.8051,0.303,4.39021,0.00000
1340.00,4.38241,20.025410,-0.000160,20.003122,0.8051,0.303,4.38241,0.00000
1341.00,4.37321,20.025460,-0.000163,20.003209,0.8052,0.303,4.37321,0.00000
1342.00,4.36438,20.025518,-0.000168,20.003275,0.8052,0.304,4.36438,0.00000
1343.00,4.36200,20.025504,-0.000173,20.003261,0.8053,0.304,4.36200,0.00000
1344.00,4.36396,20.025467,-0.000176,20.003209,0.8054,0.304,4.36396,0.00000
1345.00,4.37030,20.025467,-0.000174,20.003197,0.8054,0.304,4.37030,0.00000
1346.00,4.37858,20.025467,-0.000172,20.003184,0.8055,0.304,4.37858,0.00000
1347.00,4.38869,20.025483,-0.000169,20.003138,0.8056,0.304,4.38869,0.00000
1348.00,4.39535,20.025479,-0.000162,20.003083,0.8057,0.304,4.39535,0.00000
1349.00,4.40018,20.025512,-0.000160,20.003102,0.8058,0.304,4.40018,0.00000
1350.00,4.40367,20.025561,-0.000163,20.003132,0.8058,0.304,4.40367,0.00000
1351.00,4.40450,20.025539,-0.000165,20.003114,0.8059,0.304,4.40450,0.00000
1352.00,4.40430,20.025554,-0.000164,20.003097,0.8059,0.304,4.40430,0.00000
1353.00,4.40429,20.025572,-0.000167,20.003150,0.8059,0.304,4.40429,0.00000
1354.00,4.40412,20.025584,-0.000165,20.003139,0.8060,0.304,4.40412,0.00000
1355.00,4.40199,20.025620,-0.000163,20.003097,0.8061,0.304,4.40199,0.00000
1356.00,4.40321,20.025717,-0.000158,20.003130,0.8062,0.304,4.40321,0.00000
1357.00,4.40382,20.025745,-0.000159,20.003146,0.8063,0.304,4.40382,0.00000
1358.00,4.40374,20.025705,-0.000160,20.003068,0.8064,0.305,4.40374,0.00000
1359.00,4.40367,20.025735,-0.000160,20.003078,0.8065,0.305,4.40367,0.00000
1360.00,4.40433,20.025760,-0.000162,20.003163,0.8066,0.305,4.40433,0.00000
1361.00,4.40344,20.025797,-0.000166,20.003173,0.8067,0.305,4.40344,0.00000
1362.00,4.40233,20.025824,-0.000167,20.003203,0.8068,0.305,4.40233,0.00000
1363.00,4.40209,20.025935,-0.000168,20.003205,0.8069,0.305,4.40209,0.00000
1364.00,4.40155,20.025969,-0.000171,20.003178,0.8071,0.305,4.40155,0.00000
1365.00,4.40127,20.025990,-0.000170,20.003183,0.8072,0.305,4.40127,0.00000
1366.00,4.40144,20.026031,-0.000170,20.003166,0.8073,0.305,4.40144,0.00000
1367.00,4.40180,20.026032,-0.000169,20.003135,0.8075,0.305,4.40180,0.00000
1368.00,4.40156,20.026057,-0.000167,20.003155,0.8076,0.305,4.40156,0.00000
1369.00,4.40066,20.026133,-0.000164,20.003191,0.8078,0.305,4.40066,0.00000
1370.00,4.39998,20.026153,-0.000162,20.003147,0.8079,0.305,4.39998,0.00000
1371.00,4.39898,20.026173,-0.000163,20.003139,0.8081,0.305,4.39898,0.00000
1372.00,4.39891,20.026224,-0.000163,20.003150,0.8082,0.305,4.39891,0.00000
1373.00,4.39878,20.026218,-0.000164,20.003146,0.8084,0.306,4.39878,0.00000
1374.00,4.39964,20.026173,-0.000165,20.003115,0.8085,0.306,4.39964,0.00000
1375.00,4.39943,20.026194,-0.000169,20.003139,0.8087,0.306,4.39943,0.00000
1376.00,4.39893,20.026187,-0.000169,20.003173,0.8088,0.306,4.39893,0.00000
1377.00,4.39799,20.026224,-0.000170,20.003169,0.8090,0.306,4.39799,0.00000
1378.00,4.39749,20.026227,-0.000171,20.003163,0.8091,0.306,4.39749,0.00000
1379.00,4.39641,20.026251,-0.000173,20.003141,0.8092,0.306,4.39641,0.00000
1380.00,4.39626,20.026277,-0.000168,20.003174,0.8094,0.306,4.39626,0.00000
1381.00,4.39719,20.026291,-0.000167,20.003137,0.8095,0.306,4.39719,0.00000
1382.00,4.39756,20.026307,-0.000165,20.003184,0.8097,0.306,4.39756,0.00000
1383.00,4.39812,20.026335,-0.000160,20.003203,0.8098,0.306,4.39812,0.00000
1384.00,4.39915,20.026371,-0.000158,20.003242,0.8100,0.306,4.39915,0.00000
1385.00,4.39928,20.026309,-0.000160,20.003094,0.8102,0.306,4.39928,0.00000
1386.00,4.39874,20.026287,-0.000161,20.003055,0.8103,0.306,4.39874,0.00000
1387.00,4.39926,20.026309,-0.000163,20.003048,0.8105,0.306,4.39926,0.00000
1388.00,4.39829,20.026349,-0.000165,20.002984,0.8106,0.307,4.39829,0.00000
1389.00,4.39715,20.026397,-0.000164,20.002974,0.8107,0.307,4.39715,0.00000
1390.00,4.39687,20.026466,-0.000167,20.003033,0.8108,0.307,4.39687,0.00000
1391.00,4.39689,20.026509,-0.000164,20.003032,0.8110,0.307,4.39689,0.00000
1392.00,4.39610,20.026445,-0.000161,20.002938,0.8111,0.306,4.39610,0.00000
1393.00,4.39660,20.026481,-0.000159,20.003027,0.8112,0.306,4.39660,0.00000
1394.00,4.39723,20.026447,-0.000161,20.002981,0.8113,0.307,4.39723,0.00000
1395.00,4.39827,20.026513,-0.000162,20.002999,0.8114,0.307,4.39827,0.00000
1396.00,4.39911,20.026561,-0.000164,20.003043,0.8115,0.307,4.39911,0.00000
1397.00,4.39928,20.026616,-0.000166,20.003058,0.8116,0.307,4.39928,0.00000
1398.00,4.39857,20.026632,-0.000170,20.003019,0.8117,0.307,4.39857,0.00000
1399.00,4.39843,20.026648,-0.000172,20.003035,0.8118,0.307,4.39843,0.00000
1400.00,4.39661,20.026641,-0.000169,20.003050,0.8119,0.307,4.39661,0.00000
1401.00,4.39494,20.026613,-0.000173,20.002993,0.8120,0.308,4.39494,0.00000
1402.00,4.39349,20.026659,-0.000174,20.002992,0.8121,0.308,4.39349,0.00000
1403.00,4.39426,20.026617,-0.000175,20.002924,0.8122,0.308,4.39426,0.00000
1404.00,4.39370,20.026644,-0.000175,20.002878,0.8124,0.308,4.39370,0.00000
1405.00,4.39545,20.026702,-0.000173,20.002875,0.8125,0.308,4.39545,0.00000
1406.00,4.39674,20.026759,-0.000167,20.002929,0.8126,0.308,4.39674,0.00000
1407.00,4.39793,20.026821,-0.000166,20.002965,0.8127,0.308,4.39793,0.00000
1408.00,4.39775,20.026932,-0.000164,20.003022,0.8128,0.308,4.39775,0.00000
1409.00,4.39796,20.027064,-0.000161,20.003131,0.8129,0.308,4.39796,0.00000
1410.00,4.39729,20.027067,-0.000164,20.003108,0.8130,0.308,4.39729,0.00000
1411.00,4.39615,20.027049,-0.000168,20.003058,0.8132,0.308,4.39615,0.00000
1412.00,4.39621,20.026979,-0.000169,20.002965,0.8133,0.308,4.39621,0.00000
1413.00,4.39632,20.027002,-0.000168,20.002990,0.8135,0.308,4.39632,0.00000
1414.00,4.39605,20.026936,-0.000168,20.002925,0.8136,0.308,4.39605,0.00000
1415.00,4.39597,20.026908,-0.000165,20.002875,0.8138,0.308,4.39597,0.00000
1416.00,4.39672,20.026983,-0.000164,20.002894,0.8139,0.308,4.39672,0.00000
1417.00,4.39653,20.027084,-0.000163,20.002964,0.8141,0.308,4.39653,0.00000
1418.00,4.39608,20.027048,-0.000168,20.002896,0.8143,0.309,4.39608,0.00000
1419.00,4.39620,20.027099,-0.000171,20.002904,0.8144,0.309,4.39620,0.00000
1420.00,4.39547,20.027196,-0.000175,20.002971,0.8146,0.309,4.39547,0.00000
1421.00,4.39452,20.027208,-0.000176,20.002972,0.8148,0.309,4.39452,0.00000
1422.00,4.39447,20.027231,-0.000176,20.002987,0.8149,0.310,4.39447,0.00000
1423.00,4.39487,20.027281,-0.000171,20.003029,0.8151,0.309,4.39487,0.00000
1424.00,4.39524,20.027212,-0.000169,20.002969,0.8153,0.309,4.39524,0.00000
1425.00,4.39633,20.027177,-0.000169,20.002920,0.8155,0.310,4.39633,0.00000
1426.00,4.39708,20.027151,-0.000169,20.002915,0.8157,0.310,4.39708,0.00000
1427.00,4.39717,20.027066,-0.000172,20.002831,0.8159,0.310,4.39717,0.00000
1428.00,4.39676,20.027063,-0.000171,20.002790,0.8161,0.310,4.39676,0.00000
1429.00,4.39691,20.027140,-0.000169,20.002840,0.8162,0.310,4.39691,0.00000
1430.00,4.39649,20.027178,-0.000166,20.002908,0.8165,0.310,4.39649,0.00000
1431.00,4.39553,20.027214,-0.000164,20.002938,0.8167,0.310,4.39553,0.00000
1432.00,4.39509,20.027340,-0.000161,20.003069,0.8169,0.310,4.39509,0.00000
1433.00,4.39522,20.027328,-0.000166,20.003082,0.8171,0.310,4.39522,0.00000
1434.00,4.39472,20.027340,-0.000167,20.003068,0.8173,0.310,4.39472,0.00000
1435.00,4.39397,20.027374,-0.000167,20.003079,0.8175,0.310,4.39397,0.00000
@13,2.5001,5.0, 1434.01100000001 
1436.00,4.39482,20.027332,-0.000171,20.003032,0.8176,0.310,4.39482,0.00000
1437.00,4.39448,20.027317,-0.000170,20.002977,0.8178,0.311,4.39448,0.00000
1438.00,4.39126,20.027426,-0.000168,20.003058,0.8180,0.311,4.39126,0.00000
1439.00,4.38582,20.027492,-0.000169,20.003114,0.8182,0.311,4.38582,0.00000
1440.00,4.37866,20.027464,-0.000169,20.003087,0.8184,0.311,4.37866,0.00000
1441.00,4.36930,20.027569,-0.000164,20.003181,0.8186,0.311,4.36930,0.00000
1442.00,4.36067,20.027579,-0.000164,20.003199,0.8188,0.311,4.36067,0.00000
1443.00,4.35664,20.027571,-0.000167,20.003153,0.8189,0.311,4.35664,0.00000
1444.00,4.35743,20.027562,-0.000167,20.003132,0.8191,0.311,4.35743,0.00000
1445.00,4.36256,20.027570,-0.000170,20.003063,0.8193,0.311,4.36256,0.00000
1446.00,4.37170,20.027566,-0.000172,20.003010,0.8194,0.311,4.37170,0.00000
1447.00,4.38169,20.027567,-0.000174,20.003003,0.8195,0.312,4.38169,0.00000
1448.00,4.38971,20.027591,-0.000173,20.003027,0.8196,0.312,4.38971,0.00000
1449.00,4.39575,20.027615,-0.000174,20.002995,0.8197,0.312,4.39575,0.00000
1450.00,4.39940,20.027642,-0.000171,20.003054,0.8199,0.312,4.39940,0.00000
1451.00,4.40025,20.027661,-0.000170,20.003027,0.8200,0.312,4.40025,0.00000
1452.00,4.40008,20.027658,-0.000170,20.003049,0.8201,0.312,4.40008,0.00000
1453.00,4.39927,20.027619,-0.000171,20.003004,0.8202,0.312,4.39927,0.00000
1454.00,4.39826,20.027580,-0.000170,20.003013,0.8203,0.312,4.39826,0.00000
1455.00,4.39809,20.027603,-0.000169,20.003016,0.8204,0.312,4.39809,0.00000
1456.00,4.39792,20.027616,-0.000169,20.003040,0.8204,0.312,4.39792,0.00000
1457.00,4.39782,20.027678,-0.000168,20.003031,0.8205,0.312,4.39782,0.00000
1458.00,4.39730,20.027748,-0.000166,20.003110,0.8206,0.312,4.39730,0.00000
1459.00,4.39754,20.027817,-0.000162,20.003159,0.8207,0.312,4.39754,0.00000
1460.00,4.39693,20.027823,-0.000163,20.003147,0.8208,0.312,4.39693,0.00000
1461.00,4.39577,20.027888,-0.000164,20.003164,0.8209,0.312,4.39577,0.00000
1462.00,4.39574,20.027898,-0.000165,20.003144,0.8209,0.312,4.39574,0.00000
1463.00,4.39622,20.027905,-0.000165,20.003057,0.8210,0.312,4.39622,0.00000
1464.00,4.39489,20.027912,-0.000169,20.003027,0.8211,0.313,4.39489,0.00000
1465.00,4.39432,20.027955,-0.000168,20.003021,0.8211,0.313,4.39432,0.00000
1466.00,4.39428,20.027933,-0.000166,20.003007,0.8212,0.313,4.39428,0.00000
1467.00,4.39383,20.027885,-0.000165,20.002917,0.8212,0.313,4.39383,0.00000
1468.00,4.39301,20.027940,-0.000163,20.002964,0.8213,0.313,4.39301,0.00000
1469.00,4.39286,20.027938,-0.000161,20.002946,0.8214,0.313,4.39286,0.00000
1470.00,4.39253,20.027949,-0.000161,20.002949,0.8215,0.313,4.39253,0.00000
1471.00,4.39251,20.027924,-0.000164,20.002893,0.8216,0.313,4.39251,0.00000
1472.00,4.39244,20.027949,-0.000164,20.002948,0.8217,0.313,4.39244,0.00000
1473.00,4.39278,20.027854,-0.000165,20.002892,0.8217,0.313,4.39278,0.00000
1474.00,4.39373,20.027882,-0.000166,20.002907,0.8218,0.313,4.39373,0.00000
1475.00,4.39412,20.027945,-0.000168,20.002916,0.8219,0.313,4.39412,0.00000
1476.00,4.39407,20.028014,-0.000166,20.002950,0.8220,0.313,4.39407,0.00000
1477.00,4.39333,20.028095,-0.000166,20.002999,0.8220,0.313,4.39333,0.00000
1478.00,4.39401,20.028188,-0.000165,20.003013,0.8221,0.313,4.39401,0.00000
1479.00,4.39388,20.028205,-0.000164,20.002965,0.8222,0.314,4.39388,0.00000
1480.00,4.39382,20.028221,-0.000164,20.002974,0.8223,0.314,4.39382,0.00000
1481.00,4.39374,20.028184,-0.000164,20.002943,0.8224,0.314,4.39374,0.00000
1482.00,4.39399,20.028205,-0.000163,20.002897,0.8225,0.314,4.39399,0.00000
1483.00,4.39329,20.028250,-0.000165,20.002921,0.8226,0.314,4.39329,0.00000
1484.00,4.39350,20.028311,-0.000164,20.002947,0.8226,0.314,4.39350,0.00000
1485.00,4.39320,20.028326,-0.000160,20.002971,0.8227,0.314,4.39320,0.00000
1486.00,4.39329,20.028387,-0.000159,20.002990,0.8228,0.314,4.39329,0.00000
1487.00,4.39361,20.028425,-0.000161,20.003026,0.8229,0.314,4.39361,0.00000
1488.00,4.39384,20.028423,-0.000159,20.003037,0.8229,0.314,4.39384,0.00000
1489.00,4.39388,20.028422,-0.000162,20.003051,0.8230,0.314,4.39388,0.00000
1490.00,4.39393,20.028425,-0.000164,20.003028,0.8231,0.314,4.39393,0.00000
1491.00,4.39467,20.028482,-0.000162,20.003062,0.8232,0.314,4.39467,0.00000
1492.00,4.39479,20.028496,-0.000162,20.003078,0.8233,0.314,4.39479,0.00000
1493.00,4.39467,20.028495,-0.000162,20.003049,0.8234,0.314,4.39467,0.00000
1494.00,4.39499,20.028534,-0.000163,20.003046,0.8234,0.314,4.39499,0.00000
1495.00,4.39472,20.028548,-0.000165,20.003047,0.8235,0.315,4.39472,0.00000
1496.00,4.39370,20.028560,-0.000166,20.003010,0.8236,0.315,4.39370,0.00000
1497.00,4.39321,20.028562,-0.000159,20.002992,0.8236,0.314,4.39321,0.00000
1498.00,4.39327,20.028601,-0.000159,20.003006,0.8237,0.314,4.39327,0.00000
1499.00,4.39255,20.028606,-0.000158,20.003016,0.8237,0.314,4.39255,0.00000
1500.00,4.39266,20.028618,-0.000153,20.003024,0.8238,0.314,4.39266,0.00000
1501.00,4.39337,20.028550,-0.000152,20.003014,0.8238,0.314,4.39337,0.00000
1502.00,4.39364,20.028542,-0.000156,20.003004,0.8239,0.314,4.39364,0.00000
1503.00,4.39318,20.028552,-0.000157,20.003014,0.8240,0.315,4.39318,0.00000
1504.00,4.39286,20.028578,-0.000158,20.003010,0.8241,0.315,4.39286,0.00000
1505.00,4.39268,20.028565,-0.000163,20.002956,0.8242,0.315,4.39268,0.00000
1506.00,4.39202,20.028609,-0.000166,20.002972,0.8243,0.315,4.39202,0.00000
1507.00,4.39117,20.028652,-0.000168,20.002944,0.8243,0.315,4.39117,0.00000
1508.00,4.39123,20.028661,-0.000168,20.002925,0.8244,0.315,4.39123,0.00000
1509.00,4.39138,20.028685,-0.000164,20.002945,0.8245,0.315,4.39138,0.00000
1510.00,4.39204,20.028780,-0.000163,20.003000,0.8246,0.315,4.39204,0.00000
1511.00,4.39142,20.028880,-0.000163,20.003012,0.8247,0.315,4.39142,0.00000
1512.00,4.39165,20.028903,-0.000165,20.003045,0.8248,0.316,4.39165,0.00000
1513.00,4.39211,20.028911,-0.000164,20.002996,0.8249,0.316,4.39211,0.00000
1514.00,4.39215,20.028978,-0.000167,20.002992,0.8251,0.316,4.39215,0.00000
1515.00,4.39159,20.028947,-0.000165,20.002918,0.8252,0.316,4.39159,0.00000
1516.00,4.39234,20.028921,-0.000163,20.002916,0.8253,0.316,4.39234,0.00000
1517.00,4.39230,20.028906,-0.000163,20.002855,0.8254,0.316,4.39230,0.00000
1518.00,4.39253,20.028955,-0.000165,20.002878,0.8255,0.316,4.39253,0.00000
1519.00,4.39326,20.028993,-0.000162,20.002905,0.8256,0.316,4.39326,0.00000
1520.00,4.39328,20.029033,-0.000162,20.002943,0.8258,0.316,4.39328,0.00000
1521.00,4.39372,20.029094,-0.000162,20.002940,0.8259,0.316,4.39372,0.00000
1522.00,4.39438,20.029167,-0.000162,20.002956,0.8260,0.316,4.39438,0.00000
1523.00,4.39306,20.029202,-0.000165,20.003014,0.8261,0.316,4.39306,0.00000
1524.00,4.39156,20.029115,-0.000169,20.002890,0.8263,0.316,4.39156,0.00000
1525.00,4.39192,20.029146,-0.000173,20.002873,0.8264,0.317,4.39192,0.00000
1526.00,4.39083,20.029080,-0.000175,20.002825,0.8265,0.317,4.39083,0.00000
1527.00,4.39017,20.029141,-0.000174,20.002892,0.8266,0.317,4.39017,0.00000
1528.00,4.39045,20.029210,-0.000171,20.002883,0.8267,0.317,4.39045,0.00000
1529.00,4.39119,20.029306,-0.000169,20.002946,0.8268,0.317,4.39119,0.00000
1530.00,4.39107,20.029318,-0.000170,20.002975,0.8269,0.317,4.39107,0.00000
1531.00,4.39146,20.029390,-0.000168,20.003015,0.8270,0.317,4.39146,0.00000
1532.00,4.39105,20.029360,-0.000170,20.002936,0.8272,0.317,4.39105,0.00000
1533.00,4.39121,20.029349,-0.000169,20.002950,0.8273,0.317,4.39121,0.00000
1534.00,4.39109,20.029356,-0.000167,20.002963,0.8275,0.317,4.39109,0.00000
1535.00,4.39011,20.029398,-0.000164,20.003009,0.8276,0.317,4.39011,0.00000
@14,2.5001,5.0, 1534.038 
1536.00,4.39040,20.029415,-0.000163,20.002983,0.8278,0.317,4.39040,0.00000
1537.00,4.39031,20.029488,-0.000160,20.003075,0.8280,0.317,4.39031,0.00000
1538.00,4.38697,20.029554,-0.000156,20.003078,0.8281,0.317,4.38697,0.00000
1539.00,4.38052,20.029565,-0.000157,20.003049,0.8283,0.317,4.38052,0.00000
1540.00,4.37371,20.029560,-0.000158,20.002985,0.8284,0.317,4.37371,0.00000
1541.00,4.36421,20.029564,-0.000159,20.002983,0.8286,0.317,4.36421,0.00000
1542.00,4.35583,20.029530,-0.000159,20.002935,0.8287,0.317,4.35583,0.00000
1543.00,4.35196,20.029503,-0.000164,20.002894,0.8289,0.318,4.35196,0.00000
1544.00,4.35292,20.029536,-0.000165,20.002942,0.8290,0.318,4.35292,0.00000
1545.00,4.35865,20.029578,-0.000164,20.002945,0.8292,0.318,4.35865,0.00000
1546.00,4.36713,20.029652,-0.000164,20.003008,0.8293,0.318,4.36713,0.00000
1547.00,4.37559,20.029750,-0.000165,20.003078,0.8294,0.318,4.37559,0.00000
1548.00,4.38368,20.029752,-0.000162,20.003083,0.8295,0.318,4.38368,0.00000
1549.00,4.38928,20.029684,-0.000163,20.003020,0.8296,0.318,4.38928,0.00000
1550.00,4.39183,20.029652,-0.000163,20.002975,0.8297,0.318,4.39183,0.00000
1551.00,4.39414,20.029653,-0.000165,20.002976,0.8298,0.318,4.39414,0.00000
1552.00,4.39630,20.029646,-0.000166,20.002947,0.8298,0.318,4.39630,0.00000
1553.00,4.39634,20.029703,-0.000169,20.002960,0.8299,0.318,4.39634,0.00000
1554.00,4.39571,20.029811,-0.000172,20.002985,0.8300,0.319,4.39571,0.00000
1555.00,4.39539,20.029898,-0.000172,20.003045,0.8301,0.319,4.39539,0.00000
1556.00,4.39413,20.029936,-0.000168,20.003040,0.8302,0.319,4.39413,0.00000
1557.00,4.39313,20.029876,-0.000165,20.002993,0.8303,0.319,4.39313,0.00000
1558.00,4.39223,20.029877,-0.000163,20.003014,0.8303,0.319,4.39223,0.00000
1559.00,4.39295,20.029868,-0.000163,20.003028,0.8303,0.319,4.39295,0.00000
1560.00,4.39325,20.029894,-0.000163,20.003059,0.8304,0.319,4.39325,0.00000
1561.00,4.39323,20.029931,-0.000166,20.003109,0.8304,0.319,4.39323,0.00000
1562.00,4.39289,20.030005,-0.000168,20.003153,0.8304,0.319,4.39289,0.00000
1563.00,4.39224,20.030008,-0.000169,20.003153,0.8304,0.319,4.39224,0.00000
1564.00,4.39089,20.030044,-0.000165,20.003184,0.8304,0.319,4.39089,0.00000
1565.00,4.38982,20.030025,-0.000162,20.003173,0.8304,0.319,4.38982,0.00000
1566.00,4.38898,20.029999,-0.000163,20.003113,0.8304,0.319,4.38898,0.00000
1567.00,4.38781,20.030048,-0.000162,20.003118,0.8304,0.319,4.38781,0.00000
1568.00,4.38739,20.030033,-0.000159,20.003061,0.8304,0.319,4.38739,0.00000
1569.00,4.38793,20.030022,-0.000158,20.003035,0.8304,0.319,4.38793,0.00000
1570.00,4.38872,20.030016,-0.000160,20.003010,0.8304,0.320,4.38872,0.00000
1571.00,4.38928,20.030081,-0.000157,20.003052,0.8304,0.319,4.38928,0.00000
1572.00,4.38988,20.030063,-0.000155,20.003018,0.8305,0.319,4.38988,0.00000
1573.00,4.39056,20.030095,-0.000155,20.003005,0.8305,0.319,4.39056,0.00000
1574.00,4.39030,20.030150,-0.000159,20.003032,0.8306,0.320,4.39030,0.00000
1575.00,4.39007,20.030193,-0.000159,20.003046,0.8306,0.320,4.39007,0.00000
1576.00,4.39033,20.030233,-0.000160,20.003034,0.8307,0.320,4.39033,0.00000
1577.00,4.39016,20.030221,-0.000161,20.003033,0.8308,0.320,4.39016,0.00000
1578.00,4.39085,20.030274,-0.000160,20.003111,0.8308,0.320,4.39085,0.00000
1579.00,4.39065,20.030282,-0.000157,20.003083,0.8309,0.320,4.39065,0.00000
1580.00,4.39028,20.030348,-0.000156,20.003130,0.8310,0.320,4.39028,0.00000
1581.00,4.39032,20.030260,-0.000158,20.003079,0.8310,0.320,4.39032,0.00000
1582.00,4.39056,20.030363,-0.000157,20.003150,0.8311,0.320,4.39056,0.00000
1583.00,4.39052,20.030370,-0.000159,20.003144,0.8312,0.320,4.39052,0.00000
1584.00,4.39078,20.030385,-0.000164,20.003182,0.8313,0.320,4.39078,0.00000
1585.00,4.39014,20.030392,-0.000165,20.003146,0.8314,0.321,4.39014,0.00000
1586.00,4.38929,20.030485,-0.000163,20.003197,0.8315,0.321,4.38929,0.00000
1587.00,4.38902,20.030487,-0.000166,20.003151,0.8315,0.321,4.38902,0.00000
1588.00,4.38867,20.030522,-0.000166,20.003127,0.8316,0.321,4.38867,0.00000
1589.00,4.39001,20.030600,-0.000162,20.003172,0.8317,0.321,4.39001,0.00000
1590.00,4.39111,20.030622,-0.000159,20.003188,0.8318,0.321,4.39111,0.00000
1591.00,4.39166,20.030622,-0.000159,20.003141,0.8319,0.321,4.39166,0.00000
1592.00,4.39140,20.030634,-0.000158,20.003113,0.8320,0.321,4.39140,0.00000
1593.00,4.39070,20.030661,-0.000157,20.003117,0.8321,0.321,4.39070,0.00000
1594.00,4.38850,20.030712,-0.000156,20.003132,0.8321,0.321,4.38850,0.00000
1595.00,4.38723,20.030651,-0.000158,20.003057,0.8322,0.321,4.38723,0.00000
1596.00,4.38659,20.030741,-0.000159,20.003106,0.8323,0.321,4.38659,0.00000
1597.00,4.38706,20.030752,-0.000157,20.003144,0.8323,0.321,4.38706,0.00000
1598.00,4.38756,20.030785,-0.000158,20.003158,0.8324,0.321,4.38756,0.00000
1599.00,4.38908,20.030752,-0.000161,20.003147,0.8325,0.321,4.38908,0.00000
1600.00,4.38974,20.030877,-0.000159,20.003205,0.8326,0.321,4.38974,0.00000
1601.00,4.38963,20.030846,-0.000158,20.003190,0.8326,0.321,4.38963,0.00000
1602.00,4.38952,20.030854,-0.000160,20.003205,0.8327,0.321,4.38952,0.00000
1603.00,4.38866,20.030865,-0.000158,20.003202,0.8327,0.321,4.38866,0.00000
1604.00,4.38806,20.030845,-0.000156,20.003124,0.8327,0.321,4.38806,0.00000
1605.00,4.38781,20.030884,-0.000160,20.003174,0.8327,0.321,4.38781,0.00000
1606.00,4.38784,20.030893,-0.000165,20.003166,0.8328,0.322,4.38784,0.00000
1607.00,4.38763,20.030892,-0.000164,20.003100,0.8328,0.322,4.38763,0.00000
1608.00,4.38771,20.030904,-0.000167,20.003095,0.8328,0.322,4.38771,0.00000
1609.00,4.38811,20.030865,-0.000170,20.003048,0.8328,0.322,4.38811,0.00000
1610.00,4.38878,20.030794,-0.000169,20.002969,0.8328,0.322,4.38878,0.00000
1611.00,4.38947,20.030747,-0.000167,20.002911,0.8329,0.322,4.38947,0.00000
1612.00,4.39001,20.030766,-0.000166,20.002957,0.8329,0.322,4.39001,0.00000
1613.00,4.39024,20.030720,-0.000166,20.002928,0.8329,0.322,4.39024,0.00000
1614.00,4.39002,20.030771,-0.000165,20.002979,0.8329,0.322,4.39002,0.00000
1615.00,4.38888,20.030795,-0.000165,20.002999,0.8328,0.322,4.38888,0.00000
1616.00,4.38900,20.030862,-0.000164,20.003045,0.8328,0.322,4.38900,0.00000
1617.00,4.38891,20.030935,-0.000164,20.003051,0.8328,0.322,4.38891,0.00000
1618.00,4.38944,20.031066,-0.000161,20.003149,0.8328,0.322,4.38944,0.00000
1619.00,4.38999,20.031144,-0.000160,20.003207,0.8327,0.322,4.38999,0.00000
1620.00,4.39017,20.031200,-0.000161,20.003218,0.8327,0.322,4.39017,0.00000
1621.00,4.39123,20.031216,-0.000164,20.003181,0.8327,0.322,4.39123,0.00000
1622.00,4.39392,20.031224,-0.000166,20.003153,0.8327,0.323,4.39392,0.00000
1623.00,4.39654,20.031165,-0.000169,20.003077,0.8327,0.323,4.39654,0.00000
1624.00,4.39784,20.031141,-0.000171,20.003028,0.8326,0.323,4.39784,0.00000
1625.00,4.39916,20.031057,-0.000173,20.002951,0.8326,0.323,4.39916,0.00000
1626.00,4.39794,20.031100,-0.000171,20.002986,0.8327,0.323,4.39794,0.00000
1627.00,4.39537,20.031062,-0.000172,20.002990,0.8327,0.323,4.39537,0.00000
1628.00,4.39266,20.031068,-0.000171,20.002992,0.8327,0.323,4.39266,0.00000
1629.00,4.39076,20.031126,-0.000168,20.003035,0.8327,0.323,4.39076,0.00000
1630.00,4.38989,20.031254,-0.000167,20.003093,0.8327,0.323,4.38989,0.00000
1631.00,4.38982,20.031269,-0.000168,20.003136,0.8327,0.323,4.38982,0.00000
1632.00,4.39000,20.031331,-0.000167,20.003201,0.8327,0.323,4.39000,0.00000
1633.00,4.39023,20.031345,-0.000168,20.003186,0.8327,0.324,4.39023,0.00000
1634.00,4.38995,20.031388,-0.000170,20.003191,0.8328,0.324,4.38995,0.00000
1635.00,4.38941,20.031365,-0.000171,20.003180,0.8327,0.324,4.38941,0.00000
@15,2.5001,5.0, 1634.082 
1636.00,4.38951,20.031375,-0.000167,20.003161,0.8327,0.324,4.38951,0.00000
1637.00,4.38894,20.031376,-0.000166,20.003121,0.8327,0.324,4.38894,0.00000
1638.00,4.38589,20.031427,-0.000164,20.003155,0.8327,0.324,4.38589,0.00000
1639.00,4.38016,20.031447,-0.000163,20.003140,0.8327,0.324,4.38016,0.00000
1640.00,4.37254,20.031464,-0.000162,20.003168,0.8327,0.324,4.37254,0.00000
1641.00,4.36249,20.031571,-0.000161,20.003230,0.8328,0.324,4.36249,0.00000
1642.00,4.35267,20.031640,-0.000162,20.003264,0.8328,0.324,4.35267,0.00000
1643.00,4.34759,20.031685,-0.000165,20.003279,0.8329,0.324,4.34759,0.00000
1644.00,4.34810,20.031663,-0.000166,20.003228,0.8329,0.324,4.34810,0.00000
1645.00,4.35331,20.031695,-0.000168,20.003251,0.8329,0.324,4.35331,0.00000
1646.00,4.36137,20.031647,-0.000171,20.003190,0.8330,0.324,4.36137,0.00000
1647.00,4.37020,20.031641,-0.000171,20.003146,0.8330,0.324,4.37020,0.00000
1648.00,4.37745,20.031634,-0.000171,20.003064,0.8330,0.324,4.37745,0.00000
1649.00,4.38289,20.031605,-0.000173,20.003005,0.8330,0.325,4.38289,0.00000
1650.00,4.38612,20.031638,-0.000171,20.002941,0.8331,0.324,4.38612,0.00000
1651.00,4.38817,20.031670,-0.000170,20.002937,0.8332,0.324,4.38817,0.00000
1652.00,4.38984,20.031705,-0.000166,20.002972,0.8332,0.324,4.38984,0.00000
1653.00,4.39100,20.031752,-0.000164,20.003031,0.8333,0.324,4.39100,0.00000
1654.00,4.39066,20.031764,-0.000160,20.003073,0.8333,0.324,4.39066,0.00000
1655.00,4.38961,20.031790,-0.000161,20.003145,0.8334,0.324,4.38961,0.00000
1656.00,4.38859,20.031774,-0.000162,20.003110,0.8334,0.324,4.38859,0.00000
1657.00,4.38789,20.031775,-0.000166,20.003089,0.8335,0.324,4.38789,0.00000
1658.00,4.38722,20.031848,-0.000169,20.003081,0.8336,0.325,4.38722,0.00000
1659.00,4.38743,20.031905,-0.000171,20.003071,0.8336,0.325,4.38743,0.00000
1660.00,4.38775,20.031903,-0.000170,20.003015,0.8337,0.325,4.38775,0.00000
1661.00,4.38825,20.031973,-0.000173,20.003021,0.8338,0.325,4.38825,0.00000
1662.00,4.38883,20.031978,-0.000170,20.002974,0.8338,0.325,4.38883,0.00000
1663.00,4.38855,20.031939,-0.000166,20.002989,0.8338,0.325,4.38855,0.00000
1664.00,4.38906,20.032011,-0.000167,20.003007,0.8339,0.325,4.38906,0.00000
1665.00,4.38892,20.032054,-0.000166,20.002990,0.8339,0.325,4.38892,0.00000
1666.00,4.38825,20.032026,-0.000164,20.003019,0.8339,0.325,4.38825,0.00000
1667.00,4.38700,20.032050,-0.000167,20.003070,0.8339,0.325,4.38700,0.00000
1668.00,4.38658,20.032003,-0.000172,20.002991,0.8340,0.326,4.38658,0.00000
1669.00,4.38641,20.031962,-0.000175,20.002982,0.8340,0.326,4.38641,0.00000
1670.00,4.38719,20.032003,-0.000175,20.003019,0.8340,0.326,4.38719,0.00000
1671.00,4.38803,20.031994,-0.000175,20.002937,0.8340,0.326,4.38803,0.00000
1672.00,4.38784,20.031997,-0.000174,20.002884,0.8340,0.326,4.38784,0.00000
1673.00,4.38820,20.032073,-0.000169,20.002956,0.8340,0.326,4.38820,0.00000
1674.00,4.38772,20.032025,-0.000167,20.002908,0.8340,0.326,4.38772,0.00000
1675.00,4.38699,20.032020,-0.000169,20.002899,0.8340,0.326,4.38699,0.00000
1676.00,4.38715,20.032080,-0.000171,20.002925,0.8340,0.326,4.38715,0.00000
1677.00,4.38726,20.032138,-0.000172,20.002962,0.8340,0.326,4.38726,0.00000
1678.00,4.38710,20.032186,-0.000172,20.002981,0.8340,0.326,4.38710,0.00000
1679.00,4.38681,20.032285,-0.000172,20.003064,0.8340,0.326,4.38681,0.00000
1680.00,4.38663,20.032283,-0.000169,20.003027,0.8340,0.326,4.38663,0.00000
1681.00,4.38594,20.032284,-0.000166,20.003082,0.8340,0.326,4.38594,0.00000
1682.00,4.38643,20.032304,-0.000161,20.003103,0.8340,0.326,4.38643,0.00000
1683.00,4.38541,20.032281,-0.000161,20.003064,0.8340,0.326,4.38541,0.00000
1684.00,4.38440,20.032332,-0.000160,20.003084,0.8340,0.326,4.38440,0.00000
1685.00,4.38481,20.032358,-0.000163,20.003124,0.8341,0.326,4.38481,0.00000
1686.00,4.38487,20.032402,-0.000161,20.003118,0.8341,0.326,4.38487,0.00000
1687.00,4.38581,20.032373,-0.000163,20.003064,0.8342,0.326,4.38581,0.00000
1688.00,4.38732,20.032423,-0.000163,20.003064,0.8342,0.326,4.38732,0.00000
1689.00,4.38796,20.032374,-0.000164,20.002987,0.8343,0.327,4.38796,0.00000
1690.00,4.38730,20.032401,-0.000163,20.002993,0.8343,0.326,4.38730,0.00000
1691.00,4.38767,20.032429,-0.000167,20.002949,0.8343,0.327,4.38767,0.00000
1692.00,4.38699,20.032470,-0.000169,20.002963,0.8344,0.327,4.38699,0.00000
1693.00,4.38739,20.032500,-0.000170,20.003006,0.8344,0.327,4.38739,0.00000
1694.00,4.38785,20.032554,-0.000171,20.003035,0.8345,0.327,4.38785,0.00000
1695.00,4.38783,20.032564,-0.000177,20.003039,0.8345,0.327,4.38783,0.00000
1696.00,4.38700,20.032620,-0.000176,20.003152,0.8346,0.327,4.38700,0.00000
1697.00,4.38581,20.032702,-0.000177,20.003201,0.8346,0.328,4.38581,0.00000
1698.00,4.38517,20.032716,-0.000177,20.003204,0.8346,0.328,4.38517,0.00000
1699.00,4.38578,20.032824,-0.000175,20.003254,0.8346,0.328,4.38578,0.00000
1700.00,4.38653,20.032902,-0.000169,20.003291,0.8347,0.327,4.38653,0.00000
1701.00,4.38684,20.032891,-0.000167,20.003196,0.8347,0.327,4.38684,0.00000
1702.00,4.38714,20.032887,-0.000168,20.003120,0.8347,0.327,4.38714,0.00000
1703.00,4.38718,20.032881,-0.000167,20.003027,0.8348,0.327,4.38718,0.00000
1704.00,4.38657,20.032871,-0.000168,20.002968,0.8348,0.328,4.38657,0.00000
1705.00,4.38571,20.032867,-0.000169,20.002918,0.8348,0.328,4.38571,0.00000
1706.00,4.38527,20.032869,-0.000171,20.002934,0.8348,0.328,4.38527,0.00000
1707.00,4.38597,20.032789,-0.000172,20.002900,0.8348,0.328,4.38597,0.00000
1708.00,4.38574,20.032849,-0.000171,20.002948,0.8348,0.328,4.38574,0.00000
1709.00,4.38528,20.032839,-0.000169,20.002959,0.8349,0.328,4.38528,0.00000
1710.00,4.38529,20.032919,-0.000170,20.002977,0.8349,0.328,4.38529,0.00000
1711.00,4.38583,20.032895,-0.000167,20.002881,0.8349,0.328,4.38583,0.00000
1712.00,4.38521,20.032958,-0.000164,20.002902,0.8349,0.328,4.38521,0.00000
1713.00,4.38415,20.032930,-0.000167,20.002880,0.8349,0.328,4.38415,0.00000
1714.00,4.38400,20.032895,-0.000169,20.002874,0.8349,0.328,4.38400,0.00000
1715.00,4.38382,20.032809,-0.000169,20.002833,0.8350,0.328,4.38382,0.00000
1716.00,4.38422,20.032904,-0.000170,20.002949,0.8350,0.328,4.38422,0.00000
1717.00,4.38452,20.032972,-0.000169,20.002990,0.8350,0.328,4.38452,0.00000
1718.00,4.38606,20.032989,-0.000165,20.002965,0.8350,0.328,4.38606,0.00000
1719.00,4.38669,20.033102,-0.000165,20.002999,0.8351,0.328,4.38669,0.00000
1720.00,4.38756,20.033161,-0.000166,20.003001,0.8351,0.328,4.38756,0.00000
1721.00,4.38659,20.033210,-0.000167,20.002988,0.8352,0.329,4.38659,0.00000
1722.00,4.38635,20.033256,-0.000168,20.003007,0.8352,0.329,4.38635,0.00000
1723.00,4.38549,20.033323,-0.000169,20.003077,0.8352,0.329,4.38549,0.00000
1724.00,4.38543,20.033314,-0.000168,20.003027,0.8353,0.329,4.38543,0.00000
1725.00,4.38461,20.033347,-0.000163,20.003032,0.8353,0.329,4.38461,0.00000
1726.00,4.38501,20.033404,-0.000162,20.003045,0.8353,0.329,4.38501,0.00000
1727.00,4.38487,20.033397,-0.000162,20.003057,0.8354,0.329,4.38487,0.00000
1728.00,4.38403,20.033440,-0.000161,20.003091,0.8354,0.329,4.38403,0.00000
1729.00,4.38428,20.033442,-0.000163,20.003091,0.8355,0.329,4.38428,0.00000
1730.00,4.38492,20.033444,-0.000162,20.003112,0.8355,0.329,4.38492,0.00000
1731.00,4.38501,20.033381,-0.000162,20.003133,0.8355,0.329,4.38501,0.00000
1732.00,4.38529,20.033428,-0.000159,20.003123,0.8356,0.329,4.38529,0.00000
1733.00,4.38654,20.033320,-0.000158,20.003000,0.8356,0.329,4.38654,0.00000
1734.00,4.38655,20.033376,-0.000159,20.003056,0.8356,0.329,4.38655,0.00000
1735.00,4.38594,20.033406,-0.000160,20.003036,0.8356,0.329,4.38594,0.00000
@16,2.5001,5.0, 1734.11 
1736.00,4.38615,20.033371,-0.000160,20.002940,0.8357,0.329,4.38615,0.00000
1737.00,4.38553,20.033359,-0.000164,20.002942,0.8357,0.330,4.38553,0.00000
1738.00,4.38208,20.033467,-0.000167,20.003018,0.8357,0.330,4.38208,0.00000
1739.00,4.37618,20.033439,-0.000163,20.002948,0.8357,0.330,4.37618,0.00000
1740.00,4.36901,20.033415,-0.000166,20.002926,0.8357,0.330,4.36901,0.00000
1741.00,4.35912,20.033505,-0.000165,20.003013,0.8357,0.330,4.35912,0.00000
1742.00,4.35014,20.033512,-0.000164,20.002961,0.8357,0.330,4.35014,0.00000
1743.00,4.34652,20.033491,-0.000165,20.002899,0.8357,0.330,4.34652,0.00000
1744.00,4.34706,20.033571,-0.000165,20.002977,0.8357,0.330,4.34706,0.00000
1745.00,4.35139,20.033614,-0.000165,20.002965,0.8357,0.330,4.35139,0.00000
1746.00,4.35918,20.033625,-0.000165,20.002880,0.8357,0.330,4.35918,0.00000
1747.00,4.36842,20.033682,-0.000165,20.002881,0.8357,0.330,4.36842,0.00000
1748.00,4.37497,20.033717,-0.000166,20.002892,0.8357,0.331,4.37497,0.00000
1749.00,4.38099,20.033682,-0.000169,20.002798,0.8357,0.331,4.38099,0.00000
1750.00,4.38499,20.033713,-0.000169,20.002817,0.8357,0.331,4.38499,0.00000
1751.00,4.38768,20.033763,-0.000165,20.002848,0.8357,0.331,4.38768,0.00000
1752.00,4.38804,20.033752,-0.000162,20.002824,0.8357,0.331,4.38804,0.00000
1753.00,4.38854,20.033826,-0.000160,20.002852,0.8357,0.331,4.38854,0.00000
1754.00,4.38771,20.033919,-0.000160,20.002939,0.8358,0.331,4.38771,0.00000
1755.00,4.38746,20.033919,-0.000160,20.002902,0.8358,0.331,4.38746,0.00000
1756.00,4.38632,20.033899,-0.000164,20.002906,0.8358,0.331,4.38632,0.00000
1757.00,4.38516,20.033937,-0.000164,20.002990,0.8359,0.331,4.38516,0.00000
1758.00,4.38468,20.033851,-0.000163,20.002940,0.8359,0.331,4.38468,0.00000
1759.00,4.38494,20.033772,-0.000160,20.002877,0.8360,0.331,4.38494,0.00000
1760.00,4.38464,20.033766,-0.000160,20.002923,0.8360,0.331,4.38464,0.00000
1761.00,4.38559,20.033725,-0.000159,20.002891,0.8361,0.331,4.38559,0.00000
1762.00,4.38725,20.033746,-0.000159,20.002875,0.8361,0.331,4.38725,0.00000
1763.00,4.38774,20.033832,-0.000161,20.002948,0.8362,0.331,4.38774,0.00000
1764.00,4.38665,20.033948,-0.000165,20.003034,0.8362,0.331,4.38665,0.00000
1765.00,4.38647,20.034011,-0.000167,20.003013,0.8363,0.331,4.38647,0.00000
1766.00,4.38424,20.034092,-0.000168,20.003060,0.8363,0.331,4.38424,0.00000
1767.00,4.38298,20.034088,-0.000171,20.003037,0.8364,0.332,4.38298,0.00000
1768.00,4.38190,20.034075,-0.000169,20.002986,0.8365,0.332,4.38190,0.00000
1769.00,4.38181,20.034052,-0.000166,20.002970,0.8365,0.332,4.38181,0.00000
1770.00,4.38084,20.034116,-0.000165,20.003029,0.8366,0.332,4.38084,0.00000
1771.00,4.38182,20.034114,-0.000165,20.003037,0.8367,0.332,4.38182,0.00000
1772.00,4.38211,20.034179,-0.000167,20.003086,0.8368,0.332,4.38211,0.00000
1773.00,4.38321,20.034228,-0.000167,20.003145,0.8368,0.332,4.38321,0.00000
1774.00,4.38462,20.034285,-0.000167,20.003146,0.8369,0.332,4.38462,0.00000
1775.00,4.38532,20.034218,-0.000162,20.003123,0.8369,0.332,4.38532,0.00000
1776.00,4.38561,20.034255,-0.000162,20.003132,0.8370,0.332,4.38561,0.00000
1777.00,4.38559,20.034168,-0.000159,20.002998,0.8371,0.332,4.38559,0.00000
1778.00,4.38459,20.034194,-0.000159,20.003006,0.8372,0.332,4.38459,0.00000
1779.00,4.38343,20.034162,-0.000160,20.002960,0.8372,0.332,4.38343,0.00000
1780.00,4.38284,20.034237,-0.000161,20.002983,0.8373,0.332,4.38284,0.00000
1781.00,4.38237,20.034305,-0.000160,20.002986,0.8374,0.332,4.38237,0.00000
1782.00,4.38272,20.034397,-0.000160,20.003086,0.8375,0.332,4.38272,0.00000
1783.00,4.38328,20.034362,-0.000160,20.003010,0.8375,0.332,4.38328,0.00000
1784.00,4.38307,20.034391,-0.000160,20.003002,0.8376,0.332,4.38307,0.00000
1785.00,4.38340,20.034417,-0.000163,20.002986,0.8376,0.332,4.38340,0.00000
1786.00,4.38346,20.034404,-0.000163,20.002993,0.8377,0.332,4.38346,0.00000
1787.00,4.38280,20.034438,-0.000165,20.002982,0.8377,0.332,4.38280,0.00000
1788.00,4.38256,20.034479,-0.000167,20.003005,0.8378,0.332,4.38256,0.00000
1789.00,4.38295,20.034500,-0.000167,20.003024,0.8378,0.332,4.38295,0.00000
1790.00,4.38300,20.034475,-0.000164,20.002961,0.8379,0.332,4.38300,0.00000
1791.00,4.38265,20.034463,-0.000163,20.002912,0.8380,0.332,4.38265,0.00000
1792.00,4.38331,20.034467,-0.000161,20.002918,0.8380,0.332,4.38331,0.00000
1793.00,4.38316,20.034528,-0.000162,20.002956,0.8381,0.333,4.38316,0.00000
1794.00,4.38305,20.034525,-0.000163,20.002979,0.8381,0.333,4.38305,0.00000
1795.00,4.38337,20.034584,-0.000167,20.003046,0.8382,0.333,4.38337,0.00000
1796.00,4.38421,20.034582,-0.000170,20.003019,0.8382,0.333,4.38421,0.00000
1797.00,4.38334,20.034621,-0.000171,20.003004,0.8383,0.333,4.38334,0.00000
1798.00,4.38325,20.034634,-0.000169,20.002973,0.8383,0.333,4.38325,0.00000
1799.00,4.38332,20.034663,-0.000168,20.002982,0.8384,0.334,4.38332,0.00000
1800.00,4.38318,20.034701,-0.000166,20.002998,0.8384,0.333,4.38318,0.00000
1801.00,4.38302,20.034804,-0.000162,20.003106,0.8385,0.333,4.38302,0.00000
1802.00,4.38376,20.034791,-0.000162,20.003152,0.8386,0.333,4.38376,0.00000
1803.00,4.38458,20.034814,-0.000159,20.003169,0.8386,0.333,4.38458,0.00000
1804.00,4.38386,20.034794,-0.000158,20.003107,0.8387,0.333,4.38386,0.00000
1805.00,4.38362,20.034794,-0.000156,20.003105,0.8387,0.333,4.38362,0.00000
1806.00,4.38323,20.034717,-0.000156,20.003000,0.8388,0.333,4.38323,0.00000
1807.00,4.38289,20.034733,-0.000155,20.002961,0.8389,0.333,4.38289,0.00000
1808.00,4.38276,20.034758,-0.000153,20.003023,0.8390,0.333,4.38276,0.00000
1809.00,4.38299,20.034845,-0.000152,20.003096,0.8390,0.333,4.38299,0.00000
1810.00,4.38302,20.034893,-0.000154,20.003108,0.8390,0.333,4.38302,0.00000
1811.00,4.38289,20.034954,-0.000156,20.003175,0.8390,0.333,4.38289,0.00000
1812.00,4.38319,20.034964,-0.000157,20.003156,0.8390,0.333,4.38319,0.00000
1813.00,4.38288,20.034963,-0.000159,20.003077,0.8390,0.334,4.38288,0.00000
1814.00,4.38336,20.034967,-0.000164,20.003025,0.8390,0.334,4.38336,0.00000
1815.00,4.38308,20.034977,-0.000164,20.003028,0.8390,0.334,4.38308,0.00000
1816.00,4.38321,20.035044,-0.000167,20.003046,0.8389,0.334,4.38321,0.00000
1817.00,4.38283,20.035086,-0.000165,20.003050,0.8389,0.334,4.38283,0.00000
1818.00,4.38299,20.035163,-0.000164,20.003149,0.8389,0.334,4.38299,0.00000
1819.00,4.38182,20.035125,-0.000162,20.003102,0.8389,0.334,4.38182,0.00000
1820.00,4.38154,20.035147,-0.000159,20.003118,0.8389,0.334,4.38154,0.00000
1821.00,4.38212,20.035139,-0.000158,20.003070,0.8389,0.334,4.38212,0.00000
1822.00,4.38221,20.035126,-0.000160,20.003103,0.8389,0.334,4.38221,0.00000
1823.00,4.38153,20.035125,-0.000162,20.003062,0.8390,0.335,4.38153,0.00000
1824.00,4.38170,20.035216,-0.000161,20.003156,0.8390,0.335,4.38170,0.00000
1825.00,4.38209,20.035193,-0.000164,20.003089,0.8391,0.335,4.38209,0.00000
1826.00,4.38141,20.035228,-0.000163,20.003150,0.8391,0.335,4.38141,0.00000
1827.00,4.38143,20.035216,-0.000160,20.003095,0.8391,0.335,4.38143,0.00000
1828.00,4.38147,20.035229,-0.000158,20.003120,0.8392,0.335,4.38147,0.00000
1829.00,4.38130,20.035252,-0.000155,20.003152,0.8392,0.335,4.38130,0.00000
1830.00,4.38084,20.035246,-0.000155,20.003155,0.8393,0.335,4.38084,0.00000
1831.00,4.38122,20.035277,-0.000157,20.003155,0.8393,0.335,4.38122,0.00000
1832.00,4.38158,20.035356,-0.000158,20.003189,0.8394,0.335,4.38158,0.00000
1833.00,4.38239,20.035382,-0.000158,20.003162,0.8395,0.335,4.38239,0.00000
1834.00,4.38291,20.035414,-0.000163,20.003177,0.8395,0.335,4.38291,0.00000
1835.00,4.38290,20.035486,-0.000161,20.003209,0.8396,0.335,4.38290,0.00000
