# Supplementary material for: A nucleotide-sensing oligomerization mechanism that controls NrdR-dependent transcription of ribonucleotide reductases
Source: Nat Commun. 2022 May 16;13:2700. doi: 10.1038/s41467-022-30328-1 (PMC9110341; doi:10.1038/s41467-022-30328-1)
Supplement: Supplementary file 10 — Source Data [file 41467_2022_30328_MOESM10_ESM.zip › Source data NrdR/Suppl Fig 12 source data/ITC at 20 degrees (Suppl Fig 12a,c)/dGTP dCTP dTTP to NrdR/R28dGTP200toNrdR20deg20.itc]

$ITC
$ 16 
$NOT
$ 20 
$ 60 
$ 1000 
$ 5 
$ 2 
$ADCGainCode:  0 
$False,True,True
$ 0.7 , 1.4 , 120 , 5 
$ 2.5 , 5 , 180 , 5 
$ 2.5 , 5 , 180 , 5 
$ 2.5 , 5 , 180 , 5 
$ 2.5 , 5 , 180 , 5 
$ 2.5 , 5 , 180 , 5 
$ 2.5 , 5 , 180 , 5 
$ 2.5 , 5 , 180 , 5 
$ 2.5 , 5 , 180 , 5 
$ 2.5 , 5 , 180 , 5 
$ 2.5 , 5 , 180 , 5 
$ 2.5 , 5 , 180 , 5 
$ 2.5 , 5 , 180 , 5 
$ 2.5 , 5 , 180 , 5 
$ 2.5 , 5 , 180 , 5 
$ 2.5 , 5 , 180 , 5 
# 0 
# 0.2 
# 0.02 
# 0.2068 
# 20 
# 3.8602 
# 9.74 
?
% ITC200_05.14.976
% 0.2068 
% 3.8602 
%-0.590864 , 29.66499 
% 0.034375 , 29.28716 
% 0.8333333 
% 168160 , 168170 
% 0.25 , 81 
%-0.002934 ,-0.034078 
%-20 , 8 
% 0 , 0 
% 0 
% 128000       127243 
% 43.1 
% 500 , 750 , 1000 , 750 
% 0.04257 ,-0.00249 , 0.000047734 ,-0.000000435026 , 0.00000000201917 
% ITC200 Ver: 1.26.3
@0
5.00,4.47208,20.071112,-0.000187,20.083506,0.5236,0.180,4.47208,0.00000
6.00,4.47212,20.071144,-0.000188,20.083527,0.5241,0.180,4.47212,0.00000
7.00,4.47298,20.071088,-0.000187,20.083537,0.5246,0.180,4.47298,0.00000
8.00,4.47382,20.071120,-0.000185,20.083539,0.5252,0.180,4.47382,0.00000
9.00,4.47358,20.071233,-0.000185,20.083630,0.5257,0.180,4.47358,0.00000
10.00,4.47287,20.071319,-0.000182,20.083704,0.5262,0.180,4.47287,0.00000
11.00,4.47328,20.071284,-0.000179,20.083649,0.5268,0.180,4.47328,0.00000
12.00,4.47359,20.071351,-0.000177,20.083644,0.5273,0.180,4.47359,0.00000
13.00,4.47290,20.071329,-0.000178,20.083603,0.5278,0.180,4.47290,0.00000
14.00,4.47286,20.071214,-0.000179,20.083534,0.5283,0.180,4.47286,0.00000
15.00,4.47333,20.071216,-0.000179,20.083503,0.5288,0.180,4.47333,0.00000
16.00,4.47347,20.071208,-0.000182,20.083487,0.5294,0.180,4.47347,0.00000
17.00,4.47288,20.071225,-0.000188,20.083501,0.5299,0.181,4.47288,0.00000
18.00,4.47289,20.071259,-0.000191,20.083498,0.5304,0.181,4.47289,0.00000
19.00,4.47341,20.071360,-0.000189,20.083536,0.5310,0.181,4.47341,0.00000
20.00,4.47359,20.071403,-0.000188,20.083496,0.5315,0.181,4.47359,0.00000
21.00,4.47328,20.071426,-0.000188,20.083486,0.5321,0.181,4.47328,0.00000
22.00,4.47459,20.071465,-0.000184,20.083488,0.5326,0.181,4.47459,0.00000
23.00,4.47590,20.071502,-0.000182,20.083505,0.5332,0.181,4.47590,0.00000
24.00,4.47605,20.071508,-0.000183,20.083487,0.5337,0.182,4.47605,0.00000
25.00,4.47585,20.071509,-0.000185,20.083577,0.5343,0.182,4.47585,0.00000
26.00,4.47610,20.071533,-0.000186,20.083578,0.5348,0.182,4.47610,0.00000
27.00,4.47540,20.071568,-0.000190,20.083602,0.5354,0.182,4.47540,0.00000
28.00,4.47439,20.071616,-0.000191,20.083620,0.5359,0.183,4.47439,0.00000
29.00,4.47272,20.071635,-0.000191,20.083578,0.5365,0.183,4.47272,0.00000
30.00,4.47262,20.071617,-0.000194,20.083460,0.5370,0.183,4.47262,0.00000
31.00,4.47243,20.071675,-0.000192,20.083487,0.5376,0.183,4.47243,0.00000
32.00,4.47243,20.071681,-0.000189,20.083470,0.5381,0.183,4.47243,0.00000
33.00,4.47152,20.071724,-0.000187,20.083464,0.5387,0.183,4.47152,0.00000
34.00,4.47182,20.071774,-0.000189,20.083538,0.5392,0.183,4.47182,0.00000
35.00,4.47136,20.071750,-0.000183,20.083501,0.5398,0.183,4.47136,0.00000
36.00,4.47085,20.071779,-0.000183,20.083456,0.5404,0.183,4.47085,0.00000
37.00,4.47072,20.071870,-0.000180,20.083515,0.5410,0.183,4.47072,0.00000
38.00,4.47139,20.071865,-0.000181,20.083523,0.5415,0.183,4.47139,0.00000
39.00,4.47175,20.071906,-0.000178,20.083487,0.5421,0.183,4.47175,0.00000
40.00,4.47187,20.071962,-0.000180,20.083480,0.5427,0.184,4.47187,0.00000
41.00,4.47175,20.072008,-0.000180,20.083539,0.5432,0.184,4.47175,0.00000
42.00,4.47165,20.072009,-0.000184,20.083535,0.5438,0.184,4.47165,0.00000
43.00,4.47208,20.072092,-0.000182,20.083564,0.5443,0.184,4.47208,0.00000
44.00,4.47210,20.072073,-0.000181,20.083504,0.5449,0.184,4.47210,0.00000
45.00,4.47285,20.072118,-0.000182,20.083557,0.5455,0.184,4.47285,0.00000
46.00,4.47340,20.072119,-0.000183,20.083551,0.5460,0.184,4.47340,0.00000
47.00,4.47330,20.072099,-0.000185,20.083481,0.5466,0.185,4.47330,0.00000
48.00,4.47276,20.072143,-0.000186,20.083530,0.5472,0.185,4.47276,0.00000
49.00,4.47293,20.072189,-0.000185,20.083608,0.5477,0.185,4.47293,0.00000
50.00,4.47173,20.072219,-0.000184,20.083627,0.5483,0.185,4.47173,0.00000
51.00,4.47098,20.072220,-0.000186,20.083614,0.5489,0.185,4.47098,0.00000
52.00,4.47040,20.072234,-0.000186,20.083622,0.5495,0.185,4.47040,0.00000
53.00,4.46977,20.072238,-0.000184,20.083568,0.5500,0.185,4.46977,0.00000
54.00,4.46964,20.072264,-0.000183,20.083522,0.5506,0.185,4.46964,0.00000
55.00,4.46966,20.072270,-0.000183,20.083530,0.5511,0.186,4.46966,0.00000
56.00,4.47091,20.072301,-0.000179,20.083535,0.5517,0.186,4.47091,0.00000
57.00,4.47162,20.072362,-0.000175,20.083535,0.5523,0.185,4.47162,0.00000
58.00,4.47165,20.072352,-0.000178,20.083514,0.5528,0.186,4.47165,0.00000
59.00,4.47146,20.072350,-0.000182,20.083529,0.5534,0.186,4.47146,0.00000
60.00,4.47137,20.072425,-0.000179,20.083538,0.5540,0.186,4.47137,0.00000
@1,0.7000,1.4, 60.0089999999982 
61.00,4.47075,20.072475,-0.000178,20.083544,0.5545,0.186,4.47075,0.00000
62.00,4.46980,20.072512,-0.000180,20.083574,0.5551,0.186,4.46980,0.00000
63.00,4.46799,20.072533,-0.000180,20.083561,0.5556,0.186,4.46799,0.00000
64.00,4.46495,20.072576,-0.000180,20.083592,0.5562,0.186,4.46495,0.00000
65.00,4.46258,20.072533,-0.000186,20.083515,0.5567,0.187,4.46258,0.00000
66.00,4.46043,20.072498,-0.000189,20.083432,0.5573,0.187,4.46043,0.00000
67.00,4.45967,20.072471,-0.000189,20.083380,0.5578,0.187,4.45967,0.00000
68.00,4.46159,20.072513,-0.000188,20.083424,0.5584,0.187,4.46159,0.00000
69.00,4.46406,20.072564,-0.000189,20.083465,0.5590,0.187,4.46406,0.00000
70.00,4.46635,20.072676,-0.000186,20.083523,0.5595,0.187,4.46635,0.00000
71.00,4.46856,20.072767,-0.000184,20.083630,0.5601,0.188,4.46856,0.00000
72.00,4.47077,20.072772,-0.000182,20.083609,0.5606,0.188,4.47077,0.00000
73.00,4.47134,20.072767,-0.000187,20.083553,0.5611,0.188,4.47134,0.00000
74.00,4.47225,20.072773,-0.000187,20.083525,0.5616,0.188,4.47225,0.00000
75.00,4.47272,20.072730,-0.000187,20.083502,0.5621,0.188,4.47272,0.00000
76.00,4.47227,20.072741,-0.000189,20.083461,0.5627,0.188,4.47227,0.00000
77.00,4.47188,20.072813,-0.000193,20.083541,0.5632,0.189,4.47188,0.00000
78.00,4.47168,20.072826,-0.000190,20.083585,0.5637,0.189,4.47168,0.00000
79.00,4.47175,20.072851,-0.000188,20.083565,0.5643,0.189,4.47175,0.00000
80.00,4.47155,20.072921,-0.000188,20.083601,0.5648,0.189,4.47155,0.00000
81.00,4.47099,20.072939,-0.000189,20.083596,0.5653,0.189,4.47099,0.00000
82.00,4.46952,20.072911,-0.000186,20.083524,0.5657,0.189,4.46952,0.00000
83.00,4.46866,20.072937,-0.000185,20.083508,0.5662,0.189,4.46866,0.00000
84.00,4.46730,20.072907,-0.000183,20.083448,0.5667,0.189,4.46730,0.00000
85.00,4.46747,20.072879,-0.000182,20.083414,0.5672,0.189,4.46747,0.00000
86.00,4.46804,20.072875,-0.000181,20.083436,0.5677,0.189,4.46804,0.00000
87.00,4.46843,20.072935,-0.000180,20.083490,0.5682,0.189,4.46843,0.00000
88.00,4.46877,20.072946,-0.000181,20.083480,0.5686,0.189,4.46877,0.00000
89.00,4.46907,20.072933,-0.000183,20.083422,0.5691,0.190,4.46907,0.00000
90.00,4.46856,20.072960,-0.000182,20.083425,0.5696,0.190,4.46856,0.00000
91.00,4.46780,20.072972,-0.000179,20.083412,0.5701,0.190,4.46780,0.00000
92.00,4.46800,20.073025,-0.000182,20.083422,0.5705,0.190,4.46800,0.00000
93.00,4.46817,20.073075,-0.000179,20.083447,0.5710,0.190,4.46817,0.00000
94.00,4.46794,20.073126,-0.000179,20.083504,0.5715,0.190,4.46794,0.00000
95.00,4.46805,20.073147,-0.000183,20.083499,0.5719,0.190,4.46805,0.00000
96.00,4.46801,20.073181,-0.000184,20.083535,0.5724,0.190,4.46801,0.00000
97.00,4.46874,20.073194,-0.000182,20.083574,0.5729,0.190,4.46874,0.00000
98.00,4.46890,20.073209,-0.000183,20.083547,0.5734,0.190,4.46890,0.00000
99.00,4.46916,20.073274,-0.000182,20.083597,0.5739,0.190,4.46916,0.00000
100.00,4.46936,20.073250,-0.000181,20.083575,0.5743,0.190,4.46936,0.00000
101.00,4.46861,20.073301,-0.000183,20.083563,0.5748,0.191,4.46861,0.00000
102.00,4.46709,20.073285,-0.000184,20.083501,0.5753,0.191,4.46709,0.00000
103.00,4.46689,20.073269,-0.000184,20.083486,0.5757,0.191,4.46689,0.00000
104.00,4.46689,20.073280,-0.000188,20.083457,0.5762,0.191,4.46689,0.00000
105.00,4.46688,20.073325,-0.000189,20.083478,0.5766,0.191,4.46688,0.00000
106.00,4.46863,20.073329,-0.000188,20.083497,0.5771,0.191,4.46863,0.00000
107.00,4.46883,20.073394,-0.000188,20.083559,0.5775,0.191,4.46883,0.00000
108.00,4.46789,20.073435,-0.000188,20.083561,0.5780,0.192,4.46789,0.00000
109.00,4.46689,20.073433,-0.000187,20.083520,0.5785,0.192,4.46689,0.00000
110.00,4.46702,20.073495,-0.000185,20.083553,0.5790,0.192,4.46702,0.00000
111.00,4.46695,20.073558,-0.000187,20.083544,0.5794,0.192,4.46695,0.00000
112.00,4.46788,20.073538,-0.000187,20.083507,0.5799,0.192,4.46788,0.00000
113.00,4.46892,20.073548,-0.000185,20.083485,0.5804,0.192,4.46892,0.00000
114.00,4.47006,20.073568,-0.000181,20.083546,0.5808,0.192,4.47006,0.00000
115.00,4.46872,20.073594,-0.000184,20.083553,0.5813,0.192,4.46872,0.00000
116.00,4.46734,20.073548,-0.000183,20.083497,0.5818,0.192,4.46734,0.00000
117.00,4.46654,20.073616,-0.000185,20.083499,0.5823,0.193,4.46654,0.00000
118.00,4.46625,20.073697,-0.000185,20.083593,0.5828,0.193,4.46625,0.00000
119.00,4.46520,20.073723,-0.000189,20.083583,0.5832,0.193,4.46520,0.00000
120.00,4.46547,20.073705,-0.000187,20.083516,0.5837,0.193,4.46547,0.00000
121.00,4.46647,20.073738,-0.000185,20.083546,0.5842,0.193,4.46647,0.00000
122.00,4.46677,20.073765,-0.000183,20.083590,0.5846,0.193,4.46677,0.00000
123.00,4.46638,20.073821,-0.000183,20.083583,0.5851,0.193,4.46638,0.00000
124.00,4.46666,20.073925,-0.000178,20.083614,0.5856,0.193,4.46666,0.00000
125.00,4.46635,20.073945,-0.000177,20.083615,0.5861,0.193,4.46635,0.00000
126.00,4.46548,20.074003,-0.000177,20.083623,0.5865,0.193,4.46548,0.00000
127.00,4.46418,20.073986,-0.000179,20.083557,0.5870,0.194,4.46418,0.00000
128.00,4.46432,20.073972,-0.000181,20.083502,0.5874,0.194,4.46432,0.00000
129.00,4.46410,20.073987,-0.000183,20.083508,0.5878,0.194,4.46410,0.00000
130.00,4.46454,20.074078,-0.000181,20.083565,0.5882,0.194,4.46454,0.00000
131.00,4.46509,20.074110,-0.000181,20.083542,0.5886,0.194,4.46509,0.00000
132.00,4.46627,20.074211,-0.000179,20.083562,0.5890,0.194,4.46627,0.00000
133.00,4.46608,20.074155,-0.000179,20.083521,0.5895,0.194,4.46608,0.00000
134.00,4.46603,20.074113,-0.000177,20.083482,0.5900,0.194,4.46603,0.00000
135.00,4.46624,20.074087,-0.000179,20.083416,0.5904,0.194,4.46624,0.00000
136.00,4.46664,20.074097,-0.000178,20.083409,0.5909,0.194,4.46664,0.00000
137.00,4.46609,20.074084,-0.000180,20.083398,0.5913,0.194,4.46609,0.00000
138.00,4.46567,20.074149,-0.000180,20.083408,0.5918,0.194,4.46567,0.00000
139.00,4.46615,20.074187,-0.000180,20.083391,0.5922,0.195,4.46615,0.00000
140.00,4.46566,20.074161,-0.000182,20.083359,0.5927,0.195,4.46566,0.00000
141.00,4.46469,20.074207,-0.000187,20.083419,0.5932,0.195,4.46469,0.00000
142.00,4.46448,20.074210,-0.000188,20.083416,0.5936,0.195,4.46448,0.00000
143.00,4.46498,20.074268,-0.000184,20.083425,0.5941,0.196,4.46498,0.00000
144.00,4.46498,20.074300,-0.000186,20.083477,0.5946,0.196,4.46498,0.00000
145.00,4.46530,20.074394,-0.000181,20.083586,0.5951,0.196,4.46530,0.00000
146.00,4.46516,20.074374,-0.000174,20.083556,0.5956,0.196,4.46516,0.00000
147.00,4.46527,20.074413,-0.000169,20.083577,0.5961,0.195,4.46527,0.00000
148.00,4.46438,20.074436,-0.000168,20.083601,0.5965,0.195,4.46438,0.00000
149.00,4.46332,20.074483,-0.000166,20.083584,0.5970,0.195,4.46332,0.00000
150.00,4.46236,20.074446,-0.000166,20.083474,0.5975,0.196,4.46236,0.00000
151.00,4.46182,20.074505,-0.000168,20.083497,0.5979,0.196,4.46182,0.00000
152.00,4.46230,20.074466,-0.000168,20.083484,0.5984,0.196,4.46230,0.00000
153.00,4.46413,20.074502,-0.000169,20.083530,0.5988,0.196,4.46413,0.00000
154.00,4.46536,20.074418,-0.000169,20.083440,0.5993,0.196,4.46536,0.00000
155.00,4.46634,20.074477,-0.000174,20.083502,0.5998,0.196,4.46634,0.00000
156.00,4.46697,20.074491,-0.000172,20.083522,0.6002,0.196,4.46697,0.00000
157.00,4.46677,20.074643,-0.000172,20.083608,0.6007,0.196,4.46677,0.00000
158.00,4.46525,20.074700,-0.000173,20.083592,0.6012,0.196,4.46525,0.00000
159.00,4.46463,20.074771,-0.000173,20.083652,0.6016,0.196,4.46463,0.00000
160.00,4.46405,20.074801,-0.000172,20.083606,0.6021,0.197,4.46405,0.00000
161.00,4.46451,20.074818,-0.000177,20.083566,0.6025,0.197,4.46451,0.00000
162.00,4.46436,20.074809,-0.000179,20.083532,0.6030,0.197,4.46436,0.00000
163.00,4.46515,20.074804,-0.000181,20.083498,0.6034,0.197,4.46515,0.00000
164.00,4.46558,20.074854,-0.000183,20.083506,0.6038,0.197,4.46558,0.00000
165.00,4.46508,20.074887,-0.000185,20.083531,0.6042,0.198,4.46508,0.00000
166.00,4.46252,20.074908,-0.000184,20.083526,0.6047,0.198,4.46252,0.00000
167.00,4.45971,20.074847,-0.000185,20.083466,0.6051,0.198,4.45971,0.00000
168.00,4.45597,20.074805,-0.000188,20.083460,0.6055,0.198,4.45597,0.00000
169.00,4.45279,20.074838,-0.000190,20.083509,0.6060,0.198,4.45279,0.00000
170.00,4.45123,20.074853,-0.000190,20.083553,0.6065,0.198,4.45123,0.00000
171.00,4.45001,20.074852,-0.000192,20.083535,0.6069,0.199,4.45001,0.00000
172.00,4.44961,20.074924,-0.000195,20.083518,0.6074,0.199,4.44961,0.00000
173.00,4.45009,20.074965,-0.000190,20.083502,0.6078,0.199,4.45009,0.00000
174.00,4.45027,20.075009,-0.000186,20.083513,0.6083,0.199,4.45027,0.00000
175.00,4.44928,20.075057,-0.000185,20.083483,0.6087,0.199,4.44928,0.00000
176.00,4.44988,20.075090,-0.000184,20.083500,0.6092,0.199,4.44988,0.00000
177.00,4.45081,20.075105,-0.000182,20.083508,0.6096,0.199,4.45081,0.00000
178.00,4.45096,20.075153,-0.000183,20.083626,0.6100,0.199,4.45096,0.00000
179.00,4.45185,20.075117,-0.000183,20.083561,0.6104,0.199,4.45185,0.00000
180.00,4.45243,20.075085,-0.000184,20.083549,0.6108,0.199,4.45243,0.00000
@2,2.5000,5.0, 180.004999999997 
181.00,4.45264,20.075061,-0.000183,20.083485,0.6113,0.199,4.45264,0.00000
182.00,4.45195,20.075071,-0.000181,20.083487,0.6117,0.200,4.45195,0.00000
183.00,4.44970,20.075070,-0.000181,20.083376,0.6122,0.200,4.44970,0.00000
184.00,4.44484,20.075088,-0.000183,20.083395,0.6126,0.200,4.44484,0.00000
185.00,4.43957,20.075091,-0.000183,20.083409,0.6130,0.200,4.43957,0.00000
186.00,4.43276,20.075203,-0.000184,20.083505,0.6135,0.200,4.43276,0.00000
187.00,4.42665,20.075224,-0.000186,20.083538,0.6139,0.200,4.42665,0.00000
188.00,4.42373,20.075230,-0.000186,20.083591,0.6143,0.200,4.42373,0.00000
189.00,4.42435,20.075249,-0.000185,20.083584,0.6147,0.201,4.42435,0.00000
190.00,4.42891,20.075369,-0.000182,20.083626,0.6152,0.201,4.42891,0.00000
191.00,4.43550,20.075343,-0.000175,20.083565,0.6156,0.200,4.43550,0.00000
192.00,4.44302,20.075315,-0.000173,20.083470,0.6160,0.200,4.44302,0.00000
193.00,4.45009,20.075357,-0.000175,20.083420,0.6164,0.200,4.45009,0.00000
194.00,4.45574,20.075416,-0.000178,20.083450,0.6169,0.201,4.45574,0.00000
195.00,4.45875,20.075368,-0.000179,20.083442,0.6173,0.201,4.45875,0.00000
196.00,4.46036,20.075343,-0.000185,20.083423,0.6177,0.201,4.46036,0.00000
197.00,4.46081,20.075364,-0.000188,20.083458,0.6181,0.202,4.46081,0.00000
198.00,4.46076,20.075349,-0.000188,20.083489,0.6185,0.202,4.46076,0.00000
199.00,4.45999,20.075340,-0.000184,20.083452,0.6190,0.202,4.45999,0.00000
200.00,4.45872,20.075290,-0.000183,20.083391,0.6194,0.202,4.45872,0.00000
201.00,4.45775,20.075314,-0.000176,20.083411,0.6198,0.202,4.45775,0.00000
202.00,4.45714,20.075358,-0.000170,20.083433,0.6203,0.201,4.45714,0.00000
203.00,4.45584,20.075394,-0.000167,20.083397,0.6207,0.201,4.45584,0.00000
204.00,4.45448,20.075416,-0.000168,20.083359,0.6211,0.201,4.45448,0.00000
205.00,4.45401,20.075503,-0.000171,20.083351,0.6215,0.202,4.45401,0.00000
206.00,4.45399,20.075543,-0.000175,20.083343,0.6220,0.202,4.45399,0.00000
207.00,4.45322,20.075517,-0.000175,20.083280,0.6224,0.202,4.45322,0.00000
208.00,4.45318,20.075519,-0.000172,20.083280,0.6228,0.202,4.45318,0.00000
209.00,4.45374,20.075517,-0.000170,20.083305,0.6232,0.202,4.45374,0.00000
210.00,4.45442,20.075583,-0.000171,20.083368,0.6237,0.202,4.45442,0.00000
211.00,4.45521,20.075596,-0.000172,20.083341,0.6241,0.202,4.45521,0.00000
212.00,4.45553,20.075696,-0.000172,20.083436,0.6245,0.202,4.45553,0.00000
213.00,4.45552,20.075762,-0.000176,20.083445,0.6249,0.203,4.45552,0.00000
214.00,4.45485,20.075798,-0.000174,20.083422,0.6253,0.203,4.45485,0.00000
215.00,4.45379,20.075765,-0.000171,20.083420,0.6257,0.203,4.45379,0.00000
216.00,4.45241,20.075813,-0.000170,20.083470,0.6261,0.203,4.45241,0.00000
217.00,4.45144,20.075792,-0.000172,20.083440,0.6265,0.203,4.45144,0.00000
218.00,4.45104,20.075808,-0.000167,20.083437,0.6269,0.203,4.45104,0.00000
219.00,4.45140,20.075830,-0.000167,20.083464,0.6273,0.203,4.45140,0.00000
220.00,4.45155,20.075871,-0.000166,20.083440,0.6277,0.203,4.45155,0.00000
221.00,4.45148,20.075875,-0.000166,20.083428,0.6281,0.203,4.45148,0.00000
222.00,4.45202,20.075889,-0.000166,20.083425,0.6285,0.203,4.45202,0.00000
223.00,4.45222,20.075914,-0.000169,20.083483,0.6289,0.203,4.45222,0.00000
224.00,4.45204,20.075973,-0.000171,20.083507,0.6293,0.203,4.45204,0.00000
225.00,4.45264,20.076041,-0.000174,20.083547,0.6297,0.203,4.45264,0.00000
226.00,4.45388,20.076120,-0.000174,20.083576,0.6301,0.204,4.45388,0.00000
227.00,4.45387,20.076139,-0.000171,20.083578,0.6305,0.203,4.45387,0.00000
228.00,4.45397,20.076128,-0.000171,20.083514,0.6309,0.204,4.45397,0.00000
229.00,4.45353,20.076118,-0.000173,20.083473,0.6314,0.204,4.45353,0.00000
230.00,4.45241,20.076076,-0.000174,20.083400,0.6318,0.204,4.45241,0.00000
231.00,4.45112,20.076049,-0.000174,20.083362,0.6322,0.204,4.45112,0.00000
232.00,4.45163,20.076113,-0.000178,20.083322,0.6326,0.204,4.45163,0.00000
233.00,4.45202,20.076154,-0.000178,20.083334,0.6330,0.204,4.45202,0.00000
234.00,4.45289,20.076167,-0.000178,20.083350,0.6334,0.205,4.45289,0.00000
235.00,4.45352,20.076214,-0.000177,20.083391,0.6338,0.205,4.45352,0.00000
236.00,4.45427,20.076246,-0.000176,20.083384,0.6343,0.205,4.45427,0.00000
237.00,4.45443,20.076226,-0.000174,20.083367,0.6347,0.205,4.45443,0.00000
238.00,4.45379,20.076263,-0.000177,20.083324,0.6351,0.205,4.45379,0.00000
239.00,4.45329,20.076296,-0.000175,20.083282,0.6355,0.205,4.45329,0.00000
240.00,4.45242,20.076293,-0.000175,20.083238,0.6359,0.205,4.45242,0.00000
241.00,4.45119,20.076368,-0.000173,20.083288,0.6364,0.205,4.45119,0.00000
242.00,4.45002,20.076465,-0.000175,20.083331,0.6368,0.205,4.45002,0.00000
243.00,4.44973,20.076500,-0.000173,20.083364,0.6372,0.205,4.44973,0.00000
244.00,4.44979,20.076474,-0.000174,20.083345,0.6376,0.205,4.44979,0.00000
245.00,4.45016,20.076538,-0.000175,20.083402,0.6380,0.205,4.45016,0.00000
246.00,4.44997,20.076528,-0.000178,20.083383,0.6384,0.206,4.44997,0.00000
247.00,4.45010,20.076495,-0.000175,20.083367,0.6387,0.206,4.45010,0.00000
248.00,4.45081,20.076541,-0.000172,20.083476,0.6391,0.206,4.45081,0.00000
249.00,4.45095,20.076578,-0.000173,20.083500,0.6395,0.206,4.45095,0.00000
250.00,4.45160,20.076545,-0.000172,20.083433,0.6399,0.206,4.45160,0.00000
251.00,4.45252,20.076545,-0.000176,20.083429,0.6403,0.206,4.45252,0.00000
252.00,4.45190,20.076607,-0.000178,20.083503,0.6406,0.206,4.45190,0.00000
253.00,4.45114,20.076600,-0.000181,20.083388,0.6410,0.206,4.45114,0.00000
254.00,4.45047,20.076684,-0.000183,20.083424,0.6414,0.206,4.45047,0.00000
255.00,4.44882,20.076776,-0.000184,20.083460,0.6417,0.207,4.44882,0.00000
256.00,4.44832,20.076817,-0.000178,20.083444,0.6421,0.206,4.44832,0.00000
257.00,4.44908,20.076808,-0.000180,20.083402,0.6425,0.207,4.44908,0.00000
258.00,4.44898,20.076861,-0.000182,20.083447,0.6428,0.207,4.44898,0.00000
259.00,4.44857,20.076849,-0.000181,20.083429,0.6432,0.207,4.44857,0.00000
260.00,4.44894,20.076823,-0.000181,20.083428,0.6436,0.207,4.44894,0.00000
261.00,4.44910,20.076819,-0.000186,20.083381,0.6439,0.207,4.44910,0.00000
262.00,4.44870,20.076853,-0.000185,20.083345,0.6443,0.207,4.44870,0.00000
263.00,4.44867,20.076801,-0.000183,20.083315,0.6447,0.207,4.44867,0.00000
264.00,4.44861,20.076914,-0.000184,20.083413,0.6450,0.207,4.44861,0.00000
265.00,4.44912,20.076949,-0.000181,20.083391,0.6454,0.207,4.44912,0.00000
266.00,4.44943,20.076996,-0.000177,20.083431,0.6457,0.207,4.44943,0.00000
267.00,4.45007,20.077035,-0.000176,20.083480,0.6461,0.207,4.45007,0.00000
268.00,4.45010,20.077114,-0.000177,20.083539,0.6465,0.207,4.45010,0.00000
269.00,4.45023,20.077075,-0.000175,20.083478,0.6469,0.207,4.45023,0.00000
270.00,4.44969,20.077083,-0.000177,20.083488,0.6472,0.208,4.44969,0.00000
271.00,4.44911,20.077155,-0.000182,20.083554,0.6476,0.208,4.44911,0.00000
272.00,4.44810,20.077183,-0.000181,20.083558,0.6480,0.208,4.44810,0.00000
273.00,4.44718,20.077212,-0.000182,20.083547,0.6483,0.208,4.44718,0.00000
274.00,4.44715,20.077185,-0.000185,20.083482,0.6487,0.208,4.44715,0.00000
275.00,4.44689,20.077197,-0.000184,20.083479,0.6491,0.208,4.44689,0.00000
276.00,4.44674,20.077242,-0.000178,20.083452,0.6494,0.208,4.44674,0.00000
277.00,4.44714,20.077221,-0.000180,20.083397,0.6497,0.208,4.44714,0.00000
278.00,4.44763,20.077287,-0.000181,20.083427,0.6500,0.208,4.44763,0.00000
279.00,4.44829,20.077306,-0.000181,20.083449,0.6503,0.209,4.44829,0.00000
280.00,4.44877,20.077332,-0.000181,20.083487,0.6506,0.209,4.44877,0.00000
281.00,4.44820,20.077264,-0.000184,20.083452,0.6510,0.209,4.44820,0.00000
282.00,4.44788,20.077242,-0.000182,20.083412,0.6513,0.209,4.44788,0.00000
283.00,4.44741,20.077146,-0.000183,20.083288,0.6517,0.209,4.44741,0.00000
284.00,4.44614,20.077170,-0.000187,20.083288,0.6520,0.209,4.44614,0.00000
285.00,4.44519,20.077192,-0.000189,20.083250,0.6524,0.209,4.44519,0.00000
286.00,4.44570,20.077217,-0.000193,20.083228,0.6527,0.210,4.44570,0.00000
287.00,4.44586,20.077315,-0.000194,20.083293,0.6530,0.210,4.44586,0.00000
288.00,4.44633,20.077386,-0.000191,20.083342,0.6533,0.210,4.44633,0.00000
289.00,4.44666,20.077457,-0.000188,20.083370,0.6537,0.210,4.44666,0.00000
290.00,4.44735,20.077486,-0.000188,20.083371,0.6540,0.210,4.44735,0.00000
291.00,4.44675,20.077543,-0.000186,20.083458,0.6543,0.210,4.44675,0.00000
292.00,4.44584,20.077564,-0.000185,20.083463,0.6546,0.210,4.44584,0.00000
293.00,4.44594,20.077589,-0.000187,20.083484,0.6550,0.210,4.44594,0.00000
294.00,4.44644,20.077640,-0.000190,20.083496,0.6553,0.211,4.44644,0.00000
295.00,4.44681,20.077690,-0.000189,20.083523,0.6556,0.211,4.44681,0.00000
296.00,4.44729,20.077720,-0.000190,20.083470,0.6559,0.211,4.44729,0.00000
297.00,4.44730,20.077704,-0.000190,20.083451,0.6562,0.211,4.44730,0.00000
298.00,4.44674,20.077684,-0.000188,20.083406,0.6565,0.211,4.44674,0.00000
299.00,4.44607,20.077691,-0.000188,20.083368,0.6568,0.211,4.44607,0.00000
300.00,4.44633,20.077682,-0.000187,20.083308,0.6571,0.211,4.44633,0.00000
301.00,4.44557,20.077666,-0.000186,20.083327,0.6574,0.211,4.44557,0.00000
302.00,4.44590,20.077729,-0.000187,20.083357,0.6578,0.211,4.44590,0.00000
303.00,4.44549,20.077775,-0.000186,20.083415,0.6581,0.211,4.44549,0.00000
304.00,4.44577,20.077740,-0.000183,20.083442,0.6584,0.211,4.44577,0.00000
305.00,4.44498,20.077794,-0.000183,20.083556,0.6588,0.212,4.44498,0.00000
306.00,4.44632,20.077781,-0.000182,20.083482,0.6592,0.212,4.44632,0.00000
307.00,4.44649,20.077803,-0.000181,20.083447,0.6595,0.212,4.44649,0.00000
308.00,4.44668,20.077836,-0.000188,20.083405,0.6599,0.212,4.44668,0.00000
309.00,4.44601,20.077867,-0.000188,20.083387,0.6602,0.212,4.44601,0.00000
310.00,4.44567,20.077895,-0.000186,20.083327,0.6606,0.212,4.44567,0.00000
311.00,4.44515,20.077930,-0.000184,20.083359,0.6609,0.212,4.44515,0.00000
312.00,4.44489,20.077933,-0.000183,20.083360,0.6612,0.212,4.44489,0.00000
313.00,4.44478,20.077934,-0.000180,20.083332,0.6616,0.212,4.44478,0.00000
314.00,4.44546,20.078014,-0.000180,20.083342,0.6619,0.212,4.44546,0.00000
315.00,4.44578,20.078060,-0.000182,20.083349,0.6623,0.212,4.44578,0.00000
316.00,4.44508,20.078166,-0.000184,20.083377,0.6627,0.213,4.44508,0.00000
317.00,4.44454,20.078178,-0.000188,20.083350,0.6630,0.213,4.44454,0.00000
318.00,4.44427,20.078223,-0.000188,20.083359,0.6634,0.213,4.44427,0.00000
319.00,4.44360,20.078225,-0.000192,20.083358,0.6638,0.213,4.44360,0.00000
320.00,4.44390,20.078177,-0.000193,20.083290,0.6641,0.213,4.44390,0.00000
321.00,4.44395,20.078148,-0.000193,20.083213,0.6644,0.213,4.44395,0.00000
322.00,4.44394,20.078179,-0.000192,20.083216,0.6648,0.214,4.44394,0.00000
323.00,4.44436,20.078193,-0.000188,20.083203,0.6651,0.214,4.44436,0.00000
324.00,4.44413,20.078189,-0.000187,20.083175,0.6654,0.214,4.44413,0.00000
325.00,4.44384,20.078216,-0.000185,20.083169,0.6658,0.214,4.44384,0.00000
326.00,4.44411,20.078243,-0.000187,20.083238,0.6661,0.214,4.44411,0.00000
327.00,4.44402,20.078237,-0.000185,20.083231,0.6665,0.214,4.44402,0.00000
328.00,4.44410,20.078270,-0.000189,20.083253,0.6668,0.214,4.44410,0.00000
329.00,4.44431,20.078341,-0.000191,20.083246,0.6671,0.214,4.44431,0.00000
330.00,4.44401,20.078352,-0.000193,20.083278,0.6674,0.214,4.44401,0.00000
331.00,4.44283,20.078393,-0.000193,20.083264,0.6677,0.214,4.44283,0.00000
332.00,4.44385,20.078497,-0.000196,20.083328,0.6681,0.215,4.44385,0.00000
333.00,4.44373,20.078461,-0.000195,20.083292,0.6684,0.215,4.44373,0.00000
334.00,4.44327,20.078468,-0.000198,20.083353,0.6688,0.215,4.44327,0.00000
335.00,4.44262,20.078532,-0.000195,20.083362,0.6692,0.215,4.44262,0.00000
336.00,4.44389,20.078577,-0.000195,20.083402,0.6695,0.215,4.44389,0.00000
337.00,4.44327,20.078611,-0.000194,20.083418,0.6699,0.215,4.44327,0.00000
338.00,4.44224,20.078642,-0.000189,20.083438,0.6703,0.215,4.44224,0.00000
339.00,4.44227,20.078628,-0.000184,20.083374,0.6706,0.215,4.44227,0.00000
340.00,4.44290,20.078583,-0.000184,20.083372,0.6709,0.215,4.44290,0.00000
341.00,4.44243,20.078538,-0.000184,20.083341,0.6713,0.215,4.44243,0.00000
342.00,4.44281,20.078534,-0.000183,20.083310,0.6716,0.215,4.44281,0.00000
343.00,4.44329,20.078639,-0.000185,20.083358,0.6719,0.215,4.44329,0.00000
344.00,4.44297,20.078705,-0.000185,20.083401,0.6723,0.216,4.44297,0.00000
345.00,4.44203,20.078800,-0.000187,20.083434,0.6726,0.216,4.44203,0.00000
346.00,4.44144,20.078897,-0.000183,20.083490,0.6729,0.216,4.44144,0.00000
347.00,4.44067,20.078884,-0.000182,20.083474,0.6732,0.216,4.44067,0.00000
348.00,4.44082,20.078893,-0.000181,20.083468,0.6735,0.216,4.44082,0.00000
349.00,4.44181,20.078941,-0.000181,20.083454,0.6739,0.216,4.44181,0.00000
350.00,4.44207,20.078993,-0.000179,20.083422,0.6742,0.216,4.44207,0.00000
351.00,4.44265,20.078966,-0.000178,20.083339,0.6745,0.216,4.44265,0.00000
352.00,4.44201,20.078956,-0.000177,20.083303,0.6749,0.216,4.44201,0.00000
353.00,4.44154,20.079027,-0.000176,20.083322,0.6752,0.216,4.44154,0.00000
354.00,4.44092,20.079055,-0.000176,20.083342,0.6755,0.216,4.44092,0.00000
355.00,4.44162,20.079085,-0.000177,20.083337,0.6759,0.216,4.44162,0.00000
356.00,4.44102,20.079169,-0.000178,20.083404,0.6762,0.216,4.44102,0.00000
357.00,4.44024,20.079246,-0.000177,20.083466,0.6765,0.216,4.44024,0.00000
358.00,4.44006,20.079223,-0.000178,20.083496,0.6769,0.217,4.44006,0.00000
359.00,4.43978,20.079203,-0.000174,20.083510,0.6772,0.216,4.43978,0.00000
360.00,4.43903,20.079183,-0.000175,20.083576,0.6775,0.217,4.43903,0.00000
@3,2.5000,5.0, 360.074000000001 
361.00,4.43991,20.079161,-0.000177,20.083565,0.6778,0.217,4.43991,0.00000
362.00,4.44126,20.079160,-0.000176,20.083550,0.6781,0.217,4.44126,0.00000
363.00,4.43956,20.079185,-0.000174,20.083512,0.6785,0.217,4.43956,0.00000
364.00,4.43582,20.079198,-0.000176,20.083520,0.6788,0.217,4.43582,0.00000
365.00,4.43080,20.079288,-0.000175,20.083540,0.6792,0.217,4.43080,0.00000
366.00,4.42289,20.079323,-0.000174,20.083552,0.6795,0.217,4.42289,0.00000
367.00,4.41571,20.079345,-0.000176,20.083550,0.6798,0.217,4.41571,0.00000
368.00,4.41194,20.079383,-0.000180,20.083558,0.6801,0.218,4.41194,0.00000
369.00,4.41207,20.079430,-0.000180,20.083548,0.6804,0.218,4.41207,0.00000
370.00,4.41531,20.079386,-0.000181,20.083509,0.6807,0.218,4.41531,0.00000
371.00,4.42182,20.079383,-0.000181,20.083506,0.6811,0.218,4.42182,0.00000
372.00,4.42931,20.079389,-0.000179,20.083483,0.6814,0.218,4.42931,0.00000
373.00,4.43662,20.079360,-0.000175,20.083459,0.6817,0.218,4.43662,0.00000
374.00,4.44194,20.079371,-0.000174,20.083439,0.6820,0.218,4.44194,0.00000
375.00,4.44561,20.079450,-0.000174,20.083494,0.6823,0.218,4.44561,0.00000
376.00,4.44709,20.079510,-0.000175,20.083483,0.6826,0.218,4.44709,0.00000
377.00,4.44707,20.079627,-0.000172,20.083551,0.6829,0.218,4.44707,0.00000
378.00,4.44528,20.079659,-0.000176,20.083543,0.6832,0.218,4.44528,0.00000
379.00,4.44486,20.079723,-0.000178,20.083585,0.6836,0.218,4.44486,0.00000
380.00,4.44439,20.079741,-0.000178,20.083584,0.6839,0.218,4.44439,0.00000
381.00,4.44483,20.079667,-0.000179,20.083511,0.6842,0.219,4.44483,0.00000
382.00,4.44535,20.079651,-0.000184,20.083481,0.6845,0.219,4.44535,0.00000
383.00,4.44548,20.079723,-0.000183,20.083526,0.6847,0.219,4.44548,0.00000
384.00,4.44468,20.079738,-0.000183,20.083512,0.6850,0.219,4.44468,0.00000
385.00,4.44381,20.079758,-0.000182,20.083475,0.6853,0.219,4.44381,0.00000
386.00,4.44248,20.079868,-0.000180,20.083524,0.6856,0.219,4.44248,0.00000
387.00,4.44159,20.079905,-0.000178,20.083536,0.6859,0.219,4.44159,0.00000
388.00,4.44146,20.079904,-0.000178,20.083514,0.6862,0.219,4.44146,0.00000
389.00,4.44063,20.079917,-0.000179,20.083479,0.6865,0.219,4.44063,0.00000
390.00,4.44000,20.079949,-0.000177,20.083474,0.6868,0.219,4.44000,0.00000
391.00,4.43962,20.079976,-0.000177,20.083475,0.6871,0.219,4.43962,0.00000
392.00,4.43895,20.079974,-0.000175,20.083449,0.6874,0.219,4.43895,0.00000
393.00,4.43908,20.080000,-0.000174,20.083473,0.6877,0.219,4.43908,0.00000
394.00,4.43979,20.080024,-0.000171,20.083522,0.6879,0.219,4.43979,0.00000
395.00,4.43991,20.079986,-0.000174,20.083530,0.6882,0.220,4.43991,0.00000
396.00,4.43972,20.079954,-0.000175,20.083558,0.6885,0.220,4.43972,0.00000
397.00,4.44001,20.079989,-0.000178,20.083571,0.6888,0.220,4.44001,0.00000
398.00,4.43991,20.079986,-0.000177,20.083544,0.6891,0.220,4.43991,0.00000
399.00,4.43899,20.079987,-0.000178,20.083503,0.6894,0.220,4.43899,0.00000
400.00,4.43774,20.080041,-0.000180,20.083529,0.6896,0.220,4.43774,0.00000
401.00,4.43720,20.080112,-0.000181,20.083537,0.6899,0.220,4.43720,0.00000
402.00,4.43684,20.080112,-0.000184,20.083555,0.6902,0.221,4.43684,0.00000
403.00,4.43691,20.080076,-0.000186,20.083499,0.6905,0.221,4.43691,0.00000
404.00,4.43761,20.080076,-0.000184,20.083506,0.6907,0.221,4.43761,0.00000
405.00,4.43843,20.080067,-0.000179,20.083465,0.6910,0.221,4.43843,0.00000
406.00,4.43998,20.080014,-0.000177,20.083410,0.6913,0.221,4.43998,0.00000
407.00,4.44055,20.079990,-0.000175,20.083375,0.6916,0.221,4.44055,0.00000
408.00,4.43968,20.080072,-0.000175,20.083432,0.6918,0.221,4.43968,0.00000
409.00,4.43899,20.080055,-0.000179,20.083417,0.6921,0.221,4.43899,0.00000
410.00,4.43827,20.080082,-0.000182,20.083431,0.6924,0.221,4.43827,0.00000
411.00,4.43774,20.080128,-0.000179,20.083442,0.6927,0.221,4.43774,0.00000
412.00,4.43664,20.080191,-0.000180,20.083514,0.6929,0.222,4.43664,0.00000
413.00,4.43648,20.080174,-0.000180,20.083509,0.6932,0.222,4.43648,0.00000
414.00,4.43676,20.080254,-0.000174,20.083542,0.6935,0.222,4.43676,0.00000
415.00,4.43749,20.080327,-0.000175,20.083551,0.6938,0.222,4.43749,0.00000
416.00,4.43665,20.080326,-0.000176,20.083536,0.6941,0.222,4.43665,0.00000
417.00,4.43712,20.080290,-0.000172,20.083478,0.6944,0.222,4.43712,0.00000
418.00,4.43707,20.080350,-0.000170,20.083453,0.6946,0.222,4.43707,0.00000
419.00,4.43586,20.080368,-0.000171,20.083438,0.6949,0.222,4.43586,0.00000
420.00,4.43475,20.080320,-0.000167,20.083385,0.6952,0.222,4.43475,0.00000
421.00,4.43448,20.080354,-0.000170,20.083383,0.6955,0.222,4.43448,0.00000
422.00,4.43428,20.080400,-0.000172,20.083382,0.6958,0.222,4.43428,0.00000
423.00,4.43516,20.080432,-0.000174,20.083369,0.6960,0.222,4.43516,0.00000
424.00,4.43616,20.080494,-0.000174,20.083358,0.6963,0.222,4.43616,0.00000
425.00,4.43628,20.080545,-0.000179,20.083395,0.6966,0.223,4.43628,0.00000
426.00,4.43676,20.080568,-0.000179,20.083419,0.6969,0.223,4.43676,0.00000
427.00,4.43675,20.080598,-0.000180,20.083413,0.6971,0.223,4.43675,0.00000
428.00,4.43556,20.080565,-0.000181,20.083450,0.6974,0.223,4.43556,0.00000
429.00,4.43515,20.080550,-0.000187,20.083452,0.6976,0.223,4.43515,0.00000
430.00,4.43573,20.080554,-0.000184,20.083438,0.6979,0.223,4.43573,0.00000
431.00,4.43508,20.080566,-0.000183,20.083400,0.6981,0.223,4.43508,0.00000
432.00,4.43440,20.080589,-0.000184,20.083394,0.6984,0.223,4.43440,0.00000
433.00,4.43416,20.080679,-0.000186,20.083383,0.6987,0.224,4.43416,0.00000
434.00,4.43410,20.080693,-0.000183,20.083391,0.6989,0.224,4.43410,0.00000
435.00,4.43396,20.080685,-0.000183,20.083382,0.6992,0.224,4.43396,0.00000
436.00,4.43509,20.080694,-0.000183,20.083403,0.6994,0.224,4.43509,0.00000
437.00,4.43509,20.080745,-0.000185,20.083429,0.6996,0.224,4.43509,0.00000
438.00,4.43532,20.080677,-0.000183,20.083409,0.6999,0.224,4.43532,0.00000
439.00,4.43486,20.080691,-0.000179,20.083427,0.7001,0.224,4.43486,0.00000
440.00,4.43440,20.080715,-0.000178,20.083444,0.7003,0.224,4.43440,0.00000
441.00,4.43322,20.080733,-0.000178,20.083470,0.7006,0.224,4.43322,0.00000
442.00,4.43436,20.080685,-0.000174,20.083476,0.7008,0.224,4.43436,0.00000
443.00,4.43401,20.080742,-0.000173,20.083510,0.7011,0.224,4.43401,0.00000
444.00,4.43335,20.080764,-0.000176,20.083533,0.7013,0.224,4.43335,0.00000
445.00,4.43308,20.080823,-0.000176,20.083554,0.7016,0.224,4.43308,0.00000
446.00,4.43361,20.080895,-0.000175,20.083592,0.7018,0.224,4.43361,0.00000
447.00,4.43268,20.080912,-0.000175,20.083582,0.7021,0.224,4.43268,0.00000
448.00,4.43249,20.080933,-0.000172,20.083585,0.7023,0.224,4.43249,0.00000
449.00,4.43260,20.080937,-0.000167,20.083536,0.7026,0.224,4.43260,0.00000
450.00,4.43315,20.080948,-0.000166,20.083533,0.7029,0.224,4.43315,0.00000
451.00,4.43245,20.080978,-0.000166,20.083522,0.7032,0.224,4.43245,0.00000
452.00,4.43204,20.081029,-0.000168,20.083491,0.7035,0.224,4.43204,0.00000
453.00,4.43221,20.081088,-0.000171,20.083544,0.7038,0.224,4.43221,0.00000
454.00,4.43282,20.081058,-0.000173,20.083495,0.7041,0.225,4.43282,0.00000
455.00,4.43267,20.081088,-0.000176,20.083510,0.7044,0.225,4.43267,0.00000
456.00,4.43314,20.081114,-0.000178,20.083509,0.7047,0.225,4.43314,0.00000
457.00,4.43291,20.081173,-0.000175,20.083537,0.7050,0.225,4.43291,0.00000
458.00,4.43351,20.081225,-0.000177,20.083516,0.7053,0.225,4.43351,0.00000
459.00,4.43367,20.081330,-0.000178,20.083619,0.7056,0.225,4.43367,0.00000
460.00,4.43367,20.081326,-0.000174,20.083600,0.7059,0.225,4.43367,0.00000
461.00,4.43315,20.081382,-0.000172,20.083650,0.7062,0.225,4.43315,0.00000
462.00,4.43507,20.081408,-0.000176,20.083652,0.7065,0.225,4.43507,0.00000
463.00,4.43541,20.081379,-0.000176,20.083599,0.7067,0.225,4.43541,0.00000
464.00,4.43485,20.081440,-0.000179,20.083614,0.7070,0.226,4.43485,0.00000
465.00,4.43466,20.081521,-0.000183,20.083643,0.7073,0.226,4.43466,0.00000
466.00,4.43450,20.081494,-0.000182,20.083575,0.7076,0.226,4.43450,0.00000
467.00,4.43278,20.081483,-0.000179,20.083559,0.7079,0.226,4.43278,0.00000
468.00,4.43189,20.081495,-0.000176,20.083608,0.7081,0.226,4.43189,0.00000
469.00,4.43234,20.081483,-0.000176,20.083554,0.7084,0.226,4.43234,0.00000
470.00,4.43201,20.081464,-0.000176,20.083543,0.7087,0.226,4.43201,0.00000
471.00,4.43214,20.081429,-0.000175,20.083517,0.7090,0.226,4.43214,0.00000
472.00,4.43274,20.081436,-0.000179,20.083514,0.7092,0.226,4.43274,0.00000
473.00,4.43307,20.081463,-0.000181,20.083477,0.7095,0.226,4.43307,0.00000
474.00,4.43188,20.081443,-0.000182,20.083423,0.7098,0.227,4.43188,0.00000
475.00,4.43196,20.081505,-0.000181,20.083394,0.7101,0.227,4.43196,0.00000
476.00,4.43198,20.081577,-0.000183,20.083382,0.7103,0.227,4.43198,0.00000
477.00,4.43211,20.081623,-0.000184,20.083353,0.7106,0.227,4.43211,0.00000
478.00,4.43186,20.081639,-0.000184,20.083315,0.7109,0.227,4.43186,0.00000
479.00,4.43290,20.081768,-0.000182,20.083427,0.7112,0.227,4.43290,0.00000
480.00,4.43359,20.081713,-0.000183,20.083383,0.7115,0.227,4.43359,0.00000
481.00,4.43278,20.081780,-0.000180,20.083476,0.7118,0.227,4.43278,0.00000
482.00,4.43196,20.081867,-0.000176,20.083548,0.7121,0.227,4.43196,0.00000
483.00,4.43163,20.081915,-0.000177,20.083640,0.7123,0.227,4.43163,0.00000
484.00,4.43066,20.081822,-0.000176,20.083539,0.7126,0.227,4.43066,0.00000
485.00,4.42957,20.081889,-0.000176,20.083582,0.7128,0.227,4.42957,0.00000
486.00,4.42977,20.081893,-0.000181,20.083517,0.7131,0.227,4.42977,0.00000
487.00,4.42950,20.081880,-0.000181,20.083498,0.7133,0.227,4.42950,0.00000
488.00,4.42938,20.081931,-0.000180,20.083467,0.7136,0.228,4.42938,0.00000
489.00,4.42961,20.081972,-0.000181,20.083464,0.7139,0.228,4.42961,0.00000
490.00,4.42993,20.082002,-0.000181,20.083501,0.7141,0.228,4.42993,0.00000
491.00,4.43155,20.082041,-0.000179,20.083528,0.7144,0.228,4.43155,0.00000
492.00,4.43224,20.082041,-0.000178,20.083545,0.7146,0.228,4.43224,0.00000
493.00,4.43240,20.082036,-0.000180,20.083528,0.7149,0.228,4.43240,0.00000
494.00,4.43224,20.082062,-0.000177,20.083561,0.7151,0.228,4.43224,0.00000
495.00,4.43179,20.082044,-0.000175,20.083472,0.7153,0.228,4.43179,0.00000
496.00,4.43116,20.081981,-0.000177,20.083434,0.7156,0.228,4.43116,0.00000
497.00,4.43005,20.081981,-0.000178,20.083425,0.7158,0.228,4.43005,0.00000
498.00,4.42991,20.082000,-0.000179,20.083427,0.7160,0.228,4.42991,0.00000
499.00,4.43034,20.082002,-0.000180,20.083382,0.7162,0.228,4.43034,0.00000
500.00,4.43074,20.082109,-0.000181,20.083500,0.7164,0.229,4.43074,0.00000
501.00,4.43020,20.082210,-0.000183,20.083556,0.7167,0.229,4.43020,0.00000
502.00,4.42998,20.082237,-0.000183,20.083528,0.7169,0.229,4.42998,0.00000
503.00,4.42940,20.082197,-0.000183,20.083440,0.7172,0.229,4.42940,0.00000
504.00,4.42903,20.082271,-0.000184,20.083524,0.7174,0.229,4.42903,0.00000
505.00,4.42859,20.082175,-0.000185,20.083417,0.7176,0.229,4.42859,0.00000
506.00,4.42821,20.082213,-0.000182,20.083423,0.7179,0.229,4.42821,0.00000
507.00,4.42897,20.082271,-0.000181,20.083434,0.7181,0.229,4.42897,0.00000
508.00,4.42995,20.082362,-0.000182,20.083557,0.7183,0.229,4.42995,0.00000
509.00,4.42967,20.082312,-0.000181,20.083475,0.7185,0.230,4.42967,0.00000
510.00,4.42900,20.082453,-0.000181,20.083592,0.7187,0.230,4.42900,0.00000
511.00,4.42891,20.082481,-0.000182,20.083615,0.7189,0.230,4.42891,0.00000
512.00,4.42821,20.082543,-0.000180,20.083642,0.7191,0.230,4.42821,0.00000
513.00,4.42752,20.082539,-0.000178,20.083639,0.7193,0.230,4.42752,0.00000
514.00,4.42764,20.082588,-0.000178,20.083699,0.7195,0.230,4.42764,0.00000
515.00,4.42861,20.082535,-0.000175,20.083638,0.7197,0.230,4.42861,0.00000
516.00,4.42841,20.082464,-0.000174,20.083572,0.7199,0.230,4.42841,0.00000
517.00,4.42861,20.082383,-0.000176,20.083561,0.7201,0.230,4.42861,0.00000
518.00,4.42886,20.082401,-0.000175,20.083584,0.7203,0.230,4.42886,0.00000
519.00,4.42901,20.082425,-0.000173,20.083591,0.7205,0.230,4.42901,0.00000
520.00,4.42799,20.082471,-0.000173,20.083603,0.7208,0.230,4.42799,0.00000
521.00,4.42782,20.082553,-0.000172,20.083648,0.7210,0.230,4.42782,0.00000
522.00,4.42750,20.082650,-0.000171,20.083685,0.7212,0.230,4.42750,0.00000
523.00,4.42715,20.082731,-0.000172,20.083681,0.7214,0.231,4.42715,0.00000
524.00,4.42683,20.082812,-0.000172,20.083720,0.7216,0.231,4.42683,0.00000
525.00,4.42710,20.082838,-0.000174,20.083731,0.7218,0.231,4.42710,0.00000
526.00,4.42775,20.082884,-0.000176,20.083784,0.7220,0.231,4.42775,0.00000
527.00,4.42827,20.082924,-0.000178,20.083812,0.7223,0.231,4.42827,0.00000
528.00,4.42793,20.082866,-0.000180,20.083769,0.7224,0.231,4.42793,0.00000
529.00,4.42784,20.082859,-0.000179,20.083722,0.7226,0.231,4.42784,0.00000
530.00,4.42678,20.082841,-0.000171,20.083695,0.7228,0.231,4.42678,0.00000
531.00,4.42503,20.082824,-0.000171,20.083595,0.7230,0.231,4.42503,0.00000
532.00,4.42422,20.082818,-0.000169,20.083510,0.7232,0.231,4.42422,0.00000
533.00,4.42473,20.082903,-0.000164,20.083575,0.7234,0.231,4.42473,0.00000
534.00,4.42415,20.082996,-0.000167,20.083640,0.7236,0.231,4.42415,0.00000
535.00,4.42453,20.083044,-0.000172,20.083652,0.7238,0.231,4.42453,0.00000
536.00,4.42570,20.083074,-0.000172,20.083665,0.7241,0.231,4.42570,0.00000
537.00,4.42704,20.083065,-0.000172,20.083697,0.7243,0.232,4.42704,0.00000
538.00,4.42721,20.083038,-0.000177,20.083654,0.7245,0.232,4.42721,0.00000
539.00,4.42774,20.082950,-0.000180,20.083554,0.7247,0.232,4.42774,0.00000
540.00,4.42854,20.082980,-0.000177,20.083528,0.7249,0.232,4.42854,0.00000
@4,2.5000,5.0, 540.051999999996 
541.00,4.42832,20.083013,-0.000174,20.083525,0.7251,0.232,4.42832,0.00000
542.00,4.42704,20.083047,-0.000174,20.083476,0.7253,0.232,4.42704,0.00000
543.00,4.42400,20.083081,-0.000175,20.083443,0.7255,0.232,4.42400,0.00000
544.00,4.41964,20.083132,-0.000175,20.083482,0.7257,0.232,4.41964,0.00000
545.00,4.41435,20.083178,-0.000177,20.083480,0.7259,0.232,4.41435,0.00000
546.00,4.40757,20.083184,-0.000179,20.083477,0.7260,0.233,4.40757,0.00000
547.00,4.40038,20.083262,-0.000180,20.083542,0.7262,0.233,4.40038,0.00000
548.00,4.39637,20.083293,-0.000179,20.083536,0.7263,0.233,4.39637,0.00000
549.00,4.39701,20.083368,-0.000179,20.083528,0.7265,0.233,4.39701,0.00000
550.00,4.40054,20.083352,-0.000177,20.083486,0.7266,0.233,4.40054,0.00000
551.00,4.40717,20.083361,-0.000177,20.083468,0.7268,0.233,4.40717,0.00000
552.00,4.41524,20.083284,-0.000177,20.083379,0.7269,0.233,4.41524,0.00000
553.00,4.42242,20.083324,-0.000174,20.083361,0.7271,0.233,4.42242,0.00000
554.00,4.42701,20.083266,-0.000172,20.083311,0.7273,0.233,4.42701,0.00000
555.00,4.42993,20.083321,-0.000173,20.083355,0.7274,0.233,4.42993,0.00000
556.00,4.43162,20.083389,-0.000173,20.083417,0.7276,0.233,4.43162,0.00000
557.00,4.43197,20.083491,-0.000173,20.083510,0.7277,0.233,4.43197,0.00000
558.00,4.43239,20.083476,-0.000175,20.083563,0.7279,0.233,4.43239,0.00000
559.00,4.43215,20.083551,-0.000177,20.083644,0.7280,0.234,4.43215,0.00000
560.00,4.43142,20.083454,-0.000175,20.083591,0.7281,0.234,4.43142,0.00000
561.00,4.43047,20.083518,-0.000175,20.083648,0.7281,0.234,4.43047,0.00000
562.00,4.42918,20.083447,-0.000174,20.083601,0.7282,0.234,4.42918,0.00000
563.00,4.42782,20.083487,-0.000171,20.083554,0.7283,0.234,4.42782,0.00000
564.00,4.42708,20.083477,-0.000169,20.083505,0.7283,0.234,4.42708,0.00000
565.00,4.42664,20.083609,-0.000170,20.083611,0.7284,0.234,4.42664,0.00000
566.00,4.42693,20.083560,-0.000168,20.083545,0.7284,0.234,4.42693,0.00000
567.00,4.42773,20.083617,-0.000169,20.083545,0.7284,0.234,4.42773,0.00000
568.00,4.42840,20.083661,-0.000167,20.083588,0.7284,0.234,4.42840,0.00000
569.00,4.42906,20.083609,-0.000167,20.083569,0.7284,0.234,4.42906,0.00000
570.00,4.42847,20.083562,-0.000168,20.083521,0.7284,0.234,4.42847,0.00000
571.00,4.42736,20.083572,-0.000168,20.083464,0.7283,0.234,4.42736,0.00000
572.00,4.42634,20.083686,-0.000166,20.083543,0.7283,0.234,4.42634,0.00000
573.00,4.42564,20.083655,-0.000169,20.083502,0.7283,0.234,4.42564,0.00000
574.00,4.42506,20.083789,-0.000170,20.083593,0.7283,0.234,4.42506,0.00000
575.00,4.42468,20.083912,-0.000169,20.083637,0.7283,0.234,4.42468,0.00000
576.00,4.42473,20.083945,-0.000172,20.083673,0.7282,0.234,4.42473,0.00000
577.00,4.42478,20.083882,-0.000175,20.083591,0.7282,0.235,4.42478,0.00000
578.00,4.42437,20.083968,-0.000176,20.083650,0.7282,0.235,4.42437,0.00000
579.00,4.42415,20.083990,-0.000175,20.083594,0.7281,0.235,4.42415,0.00000
580.00,4.42407,20.083997,-0.000176,20.083595,0.7281,0.235,4.42407,0.00000
581.00,4.42397,20.083966,-0.000178,20.083565,0.7280,0.235,4.42397,0.00000
582.00,4.42430,20.084015,-0.000176,20.083594,0.7280,0.235,4.42430,0.00000
583.00,4.42461,20.084006,-0.000175,20.083570,0.7279,0.235,4.42461,0.00000
584.00,4.42379,20.084069,-0.000176,20.083638,0.7278,0.236,4.42379,0.00000
585.00,4.42465,20.084029,-0.000175,20.083599,0.7277,0.236,4.42465,0.00000
586.00,4.42486,20.084082,-0.000170,20.083654,0.7277,0.236,4.42486,0.00000
587.00,4.42444,20.084085,-0.000171,20.083686,0.7276,0.236,4.42444,0.00000
588.00,4.42423,20.084111,-0.000171,20.083678,0.7276,0.236,4.42423,0.00000
589.00,4.42565,20.084057,-0.000168,20.083568,0.7275,0.236,4.42565,0.00000
590.00,4.42567,20.084092,-0.000166,20.083554,0.7275,0.236,4.42567,0.00000
591.00,4.42610,20.084094,-0.000162,20.083481,0.7274,0.236,4.42610,0.00000
592.00,4.42663,20.084128,-0.000161,20.083483,0.7274,0.236,4.42663,0.00000
593.00,4.42724,20.084146,-0.000160,20.083474,0.7273,0.236,4.42724,0.00000
594.00,4.42666,20.084141,-0.000162,20.083466,0.7273,0.236,4.42666,0.00000
595.00,4.42653,20.084208,-0.000164,20.083523,0.7272,0.236,4.42653,0.00000
596.00,4.42585,20.084303,-0.000166,20.083629,0.7272,0.236,4.42585,0.00000
597.00,4.42555,20.084342,-0.000165,20.083656,0.7272,0.236,4.42555,0.00000
598.00,4.42538,20.084419,-0.000165,20.083736,0.7272,0.236,4.42538,0.00000
599.00,4.42548,20.084462,-0.000166,20.083773,0.7271,0.236,4.42548,0.00000
600.00,4.42495,20.084470,-0.000166,20.083745,0.7271,0.237,4.42495,0.00000
601.00,4.42408,20.084430,-0.000169,20.083627,0.7271,0.237,4.42408,0.00000
602.00,4.42416,20.084484,-0.000169,20.083583,0.7270,0.237,4.42416,0.00000
603.00,4.42337,20.084494,-0.000167,20.083547,0.7270,0.237,4.42337,0.00000
604.00,4.42240,20.084553,-0.000166,20.083591,0.7269,0.237,4.42240,0.00000
605.00,4.42252,20.084586,-0.000166,20.083591,0.7269,0.237,4.42252,0.00000
606.00,4.42268,20.084635,-0.000162,20.083621,0.7268,0.237,4.42268,0.00000
607.00,4.42274,20.084583,-0.000164,20.083582,0.7268,0.237,4.42274,0.00000
608.00,4.42303,20.084597,-0.000166,20.083590,0.7267,0.237,4.42303,0.00000
609.00,4.42275,20.084669,-0.000169,20.083592,0.7267,0.237,4.42275,0.00000
610.00,4.42274,20.084694,-0.000169,20.083587,0.7267,0.237,4.42274,0.00000
611.00,4.42313,20.084709,-0.000170,20.083633,0.7267,0.238,4.42313,0.00000
612.00,4.42162,20.084769,-0.000170,20.083648,0.7266,0.238,4.42162,0.00000
613.00,4.42108,20.084786,-0.000173,20.083638,0.7266,0.238,4.42108,0.00000
614.00,4.42169,20.084730,-0.000172,20.083599,0.7265,0.238,4.42169,0.00000
615.00,4.42221,20.084713,-0.000173,20.083622,0.7265,0.238,4.42221,0.00000
616.00,4.42197,20.084757,-0.000172,20.083619,0.7264,0.238,4.42197,0.00000
617.00,4.42267,20.084858,-0.000171,20.083657,0.7264,0.238,4.42267,0.00000
618.00,4.42294,20.084885,-0.000166,20.083632,0.7263,0.238,4.42294,0.00000
619.00,4.42279,20.084960,-0.000168,20.083628,0.7262,0.238,4.42279,0.00000
620.00,4.42220,20.085024,-0.000165,20.083577,0.7261,0.238,4.42220,0.00000
621.00,4.42207,20.085034,-0.000166,20.083518,0.7261,0.238,4.42207,0.00000
622.00,4.42217,20.084943,-0.000165,20.083439,0.7260,0.238,4.42217,0.00000
623.00,4.42172,20.084919,-0.000165,20.083390,0.7259,0.238,4.42172,0.00000
624.00,4.42150,20.084922,-0.000161,20.083451,0.7258,0.238,4.42150,0.00000
625.00,4.42137,20.084905,-0.000166,20.083479,0.7257,0.238,4.42137,0.00000
626.00,4.42197,20.084959,-0.000165,20.083530,0.7256,0.239,4.42197,0.00000
627.00,4.42248,20.085013,-0.000166,20.083580,0.7255,0.239,4.42248,0.00000
628.00,4.42210,20.085097,-0.000166,20.083641,0.7254,0.239,4.42210,0.00000
629.00,4.42208,20.085069,-0.000166,20.083569,0.7253,0.239,4.42208,0.00000
630.00,4.42251,20.085088,-0.000161,20.083580,0.7252,0.239,4.42251,0.00000
631.00,4.42281,20.085044,-0.000160,20.083539,0.7251,0.239,4.42281,0.00000
632.00,4.42321,20.085035,-0.000162,20.083530,0.7249,0.239,4.42321,0.00000
633.00,4.42528,20.085044,-0.000162,20.083554,0.7248,0.239,4.42528,0.00000
634.00,4.42595,20.085125,-0.000161,20.083619,0.7246,0.239,4.42595,0.00000
635.00,4.42590,20.085182,-0.000163,20.083640,0.7245,0.239,4.42590,0.00000
636.00,4.42565,20.085290,-0.000165,20.083736,0.7243,0.239,4.42565,0.00000
637.00,4.42541,20.085355,-0.000163,20.083775,0.7242,0.239,4.42541,0.00000
638.00,4.42438,20.085316,-0.000165,20.083732,0.7240,0.239,4.42438,0.00000
639.00,4.42321,20.085326,-0.000169,20.083707,0.7238,0.240,4.42321,0.00000
640.00,4.42265,20.085342,-0.000168,20.083656,0.7236,0.240,4.42265,0.00000
@5,2.5000,5.0, 640.017 
641.00,4.42206,20.085339,-0.000165,20.083603,0.7234,0.240,4.42206,0.00000
642.00,4.42145,20.085383,-0.000162,20.083601,0.7232,0.240,4.42145,0.00000
643.00,4.41928,20.085383,-0.000157,20.083538,0.7230,0.239,4.41928,0.00000
644.00,4.41564,20.085406,-0.000155,20.083562,0.7228,0.239,4.41564,0.00000
645.00,4.40947,20.085439,-0.000154,20.083585,0.7226,0.239,4.40947,0.00000
646.00,4.40195,20.085527,-0.000157,20.083623,0.7223,0.239,4.40195,0.00000
647.00,4.39416,20.085506,-0.000158,20.083580,0.7221,0.239,4.39416,0.00000
648.00,4.39037,20.085615,-0.000160,20.083659,0.7219,0.240,4.39037,0.00000
649.00,4.39110,20.085690,-0.000160,20.083640,0.7217,0.240,4.39110,0.00000
650.00,4.39586,20.085733,-0.000160,20.083623,0.7214,0.240,4.39586,0.00000
651.00,4.40427,20.085654,-0.000158,20.083544,0.7212,0.240,4.40427,0.00000
652.00,4.41222,20.085700,-0.000160,20.083539,0.7210,0.240,4.41222,0.00000
653.00,4.41823,20.085649,-0.000160,20.083487,0.7207,0.240,4.41823,0.00000
654.00,4.42290,20.085602,-0.000158,20.083469,0.7204,0.240,4.42290,0.00000
655.00,4.42545,20.085506,-0.000160,20.083427,0.7202,0.240,4.42545,0.00000
656.00,4.42593,20.085521,-0.000163,20.083419,0.7199,0.240,4.42593,0.00000
657.00,4.42704,20.085570,-0.000161,20.083448,0.7196,0.240,4.42704,0.00000
658.00,4.42840,20.085602,-0.000161,20.083471,0.7194,0.240,4.42840,0.00000
659.00,4.42884,20.085685,-0.000163,20.083480,0.7191,0.240,4.42884,0.00000
660.00,4.42776,20.085759,-0.000162,20.083488,0.7188,0.240,4.42776,0.00000
661.00,4.42699,20.085842,-0.000161,20.083539,0.7186,0.240,4.42699,0.00000
662.00,4.42593,20.085871,-0.000164,20.083502,0.7183,0.241,4.42593,0.00000
663.00,4.42457,20.085915,-0.000164,20.083512,0.7180,0.241,4.42457,0.00000
664.00,4.42312,20.085834,-0.000163,20.083478,0.7177,0.241,4.42312,0.00000
665.00,4.42379,20.085891,-0.000163,20.083542,0.7175,0.241,4.42379,0.00000
666.00,4.42350,20.085876,-0.000162,20.083541,0.7172,0.241,4.42350,0.00000
667.00,4.42358,20.085876,-0.000163,20.083632,0.7169,0.241,4.42358,0.00000
668.00,4.42452,20.085899,-0.000165,20.083670,0.7167,0.241,4.42452,0.00000
669.00,4.42479,20.085970,-0.000167,20.083725,0.7164,0.241,4.42479,0.00000
670.00,4.42468,20.085984,-0.000169,20.083779,0.7162,0.241,4.42468,0.00000
671.00,4.42502,20.085983,-0.000169,20.083789,0.7159,0.242,4.42502,0.00000
672.00,4.42480,20.085968,-0.000167,20.083747,0.7157,0.241,4.42480,0.00000
673.00,4.42338,20.085980,-0.000163,20.083714,0.7154,0.241,4.42338,0.00000
674.00,4.42351,20.086046,-0.000163,20.083755,0.7151,0.241,4.42351,0.00000
675.00,4.42355,20.086053,-0.000163,20.083670,0.7149,0.241,4.42355,0.00000
676.00,4.42318,20.086159,-0.000162,20.083751,0.7146,0.241,4.42318,0.00000
677.00,4.42273,20.086162,-0.000166,20.083699,0.7144,0.242,4.42273,0.00000
678.00,4.42273,20.086244,-0.000167,20.083750,0.7142,0.242,4.42273,0.00000
679.00,4.42188,20.086250,-0.000166,20.083703,0.7139,0.242,4.42188,0.00000
680.00,4.42113,20.086306,-0.000165,20.083775,0.7136,0.242,4.42113,0.00000
681.00,4.42168,20.086279,-0.000168,20.083694,0.7134,0.242,4.42168,0.00000
682.00,4.42236,20.086356,-0.000169,20.083732,0.7131,0.242,4.42236,0.00000
683.00,4.42266,20.086311,-0.000172,20.083674,0.7128,0.242,4.42266,0.00000
684.00,4.42364,20.086315,-0.000173,20.083708,0.7126,0.242,4.42364,0.00000
685.00,4.42376,20.086300,-0.000174,20.083632,0.7124,0.243,4.42376,0.00000
686.00,4.42304,20.086316,-0.000172,20.083619,0.7121,0.243,4.42304,0.00000
687.00,4.42238,20.086295,-0.000168,20.083581,0.7119,0.242,4.42238,0.00000
688.00,4.42247,20.086343,-0.000163,20.083590,0.7116,0.242,4.42247,0.00000
689.00,4.42191,20.086401,-0.000162,20.083527,0.7114,0.242,4.42191,0.00000
690.00,4.42170,20.086455,-0.000164,20.083492,0.7112,0.243,4.42170,0.00000
691.00,4.42170,20.086486,-0.000166,20.083493,0.7110,0.243,4.42170,0.00000
692.00,4.42168,20.086487,-0.000166,20.083506,0.7108,0.243,4.42168,0.00000
693.00,4.42057,20.086498,-0.000171,20.083483,0.7106,0.243,4.42057,0.00000
694.00,4.42059,20.086478,-0.000173,20.083468,0.7103,0.243,4.42059,0.00000
695.00,4.42061,20.086480,-0.000170,20.083484,0.7101,0.243,4.42061,0.00000
696.00,4.42037,20.086497,-0.000170,20.083502,0.7099,0.243,4.42037,0.00000
697.00,4.42125,20.086552,-0.000169,20.083548,0.7096,0.243,4.42125,0.00000
698.00,4.42215,20.086596,-0.000167,20.083597,0.7094,0.243,4.42215,0.00000
699.00,4.42145,20.086615,-0.000163,20.083666,0.7092,0.243,4.42145,0.00000
700.00,4.42113,20.086689,-0.000161,20.083759,0.7090,0.243,4.42113,0.00000
701.00,4.42059,20.086765,-0.000161,20.083768,0.7088,0.243,4.42059,0.00000
702.00,4.41936,20.086804,-0.000161,20.083748,0.7086,0.243,4.41936,0.00000
703.00,4.41895,20.086822,-0.000158,20.083761,0.7084,0.243,4.41895,0.00000
704.00,4.41927,20.086856,-0.000160,20.083757,0.7083,0.243,4.41927,0.00000
705.00,4.41981,20.086792,-0.000164,20.083684,0.7081,0.244,4.41981,0.00000
706.00,4.42058,20.086750,-0.000161,20.083633,0.7079,0.244,4.42058,0.00000
707.00,4.42168,20.086716,-0.000163,20.083571,0.7078,0.244,4.42168,0.00000
708.00,4.42195,20.086718,-0.000163,20.083515,0.7076,0.244,4.42195,0.00000
709.00,4.42190,20.086705,-0.000164,20.083455,0.7075,0.244,4.42190,0.00000
710.00,4.42107,20.086813,-0.000162,20.083497,0.7074,0.244,4.42107,0.00000
711.00,4.42079,20.086859,-0.000163,20.083521,0.7073,0.244,4.42079,0.00000
712.00,4.41948,20.086925,-0.000165,20.083543,0.7072,0.244,4.41948,0.00000
713.00,4.41927,20.086959,-0.000166,20.083548,0.7071,0.244,4.41927,0.00000
714.00,4.41895,20.087033,-0.000165,20.083602,0.7070,0.244,4.41895,0.00000
715.00,4.41917,20.086984,-0.000166,20.083566,0.7069,0.244,4.41917,0.00000
716.00,4.41882,20.086957,-0.000165,20.083522,0.7068,0.244,4.41882,0.00000
717.00,4.41904,20.086995,-0.000163,20.083520,0.7068,0.244,4.41904,0.00000
718.00,4.41862,20.087049,-0.000163,20.083571,0.7067,0.244,4.41862,0.00000
719.00,4.41900,20.087054,-0.000165,20.083534,0.7067,0.244,4.41900,0.00000
720.00,4.41815,20.087094,-0.000166,20.083544,0.7067,0.244,4.41815,0.00000
721.00,4.41874,20.087158,-0.000168,20.083542,0.7067,0.244,4.41874,0.00000
722.00,4.41923,20.087178,-0.000169,20.083523,0.7067,0.244,4.41923,0.00000
723.00,4.41916,20.087188,-0.000172,20.083470,0.7067,0.245,4.41916,0.00000
724.00,4.41849,20.087233,-0.000172,20.083482,0.7067,0.245,4.41849,0.00000
725.00,4.41902,20.087256,-0.000173,20.083507,0.7067,0.245,4.41902,0.00000
726.00,4.41824,20.087263,-0.000171,20.083574,0.7068,0.245,4.41824,0.00000
727.00,4.41775,20.087323,-0.000171,20.083625,0.7068,0.245,4.41775,0.00000
728.00,4.41762,20.087424,-0.000169,20.083736,0.7068,0.245,4.41762,0.00000
729.00,4.41834,20.087433,-0.000168,20.083717,0.7069,0.245,4.41834,0.00000
730.00,4.41853,20.087454,-0.000164,20.083698,0.7070,0.245,4.41853,0.00000
731.00,4.41955,20.087468,-0.000163,20.083624,0.7070,0.245,4.41955,0.00000
732.00,4.42041,20.087458,-0.000165,20.083641,0.7071,0.245,4.42041,0.00000
733.00,4.42090,20.087374,-0.000164,20.083554,0.7071,0.245,4.42090,0.00000
734.00,4.42042,20.087403,-0.000163,20.083575,0.7071,0.245,4.42042,0.00000
735.00,4.42044,20.087426,-0.000166,20.083568,0.7072,0.245,4.42044,0.00000
736.00,4.41979,20.087417,-0.000166,20.083576,0.7072,0.245,4.41979,0.00000
737.00,4.41933,20.087420,-0.000160,20.083541,0.7072,0.245,4.41933,0.00000
738.00,4.41955,20.087425,-0.000159,20.083531,0.7072,0.245,4.41955,0.00000
739.00,4.41987,20.087416,-0.000158,20.083484,0.7072,0.245,4.41987,0.00000
740.00,4.41998,20.087469,-0.000156,20.083473,0.7072,0.245,4.41998,0.00000
@6,2.5000,5.0, 740.032999999996 
741.00,4.41943,20.087501,-0.000158,20.083464,0.7072,0.245,4.41943,0.00000
742.00,4.41863,20.087581,-0.000161,20.083518,0.7072,0.245,4.41863,0.00000
743.00,4.41615,20.087646,-0.000163,20.083515,0.7072,0.245,4.41615,0.00000
744.00,4.41123,20.087684,-0.000166,20.083573,0.7072,0.246,4.41123,0.00000
745.00,4.40554,20.087706,-0.000167,20.083594,0.7072,0.246,4.40554,0.00000
746.00,4.39910,20.087766,-0.000164,20.083665,0.7071,0.246,4.39910,0.00000
747.00,4.39203,20.087738,-0.000165,20.083648,0.7071,0.246,4.39203,0.00000
748.00,4.38796,20.087757,-0.000165,20.083693,0.7071,0.246,4.38796,0.00000
749.00,4.38851,20.087772,-0.000166,20.083702,0.7070,0.246,4.38851,0.00000
750.00,4.39258,20.087764,-0.000167,20.083688,0.7070,0.246,4.39258,0.00000
751.00,4.39901,20.087712,-0.000171,20.083583,0.7070,0.246,4.39901,0.00000
752.00,4.40808,20.087701,-0.000173,20.083488,0.7069,0.246,4.40808,0.00000
753.00,4.41531,20.087723,-0.000172,20.083454,0.7069,0.246,4.41531,0.00000
754.00,4.42063,20.087768,-0.000169,20.083436,0.7068,0.246,4.42063,0.00000
755.00,4.42380,20.087863,-0.000171,20.083462,0.7067,0.246,4.42380,0.00000
756.00,4.42598,20.087901,-0.000167,20.083501,0.7066,0.246,4.42598,0.00000
757.00,4.42508,20.087984,-0.000165,20.083560,0.7065,0.246,4.42508,0.00000
758.00,4.42581,20.088036,-0.000167,20.083553,0.7064,0.246,4.42581,0.00000
759.00,4.42590,20.088088,-0.000167,20.083562,0.7063,0.247,4.42590,0.00000
760.00,4.42462,20.088054,-0.000164,20.083506,0.7061,0.246,4.42462,0.00000
761.00,4.42312,20.088152,-0.000165,20.083540,0.7060,0.246,4.42312,0.00000
762.00,4.42208,20.088137,-0.000165,20.083495,0.7059,0.247,4.42208,0.00000
763.00,4.42065,20.088122,-0.000162,20.083475,0.7058,0.246,4.42065,0.00000
764.00,4.41956,20.088083,-0.000161,20.083438,0.7057,0.246,4.41956,0.00000
765.00,4.41931,20.088132,-0.000161,20.083465,0.7056,0.246,4.41931,0.00000
766.00,4.41826,20.088093,-0.000162,20.083403,0.7056,0.246,4.41826,0.00000
767.00,4.41746,20.088187,-0.000160,20.083506,0.7055,0.246,4.41746,0.00000
768.00,4.41634,20.088246,-0.000165,20.083579,0.7054,0.247,4.41634,0.00000
769.00,4.41644,20.088226,-0.000168,20.083578,0.7054,0.247,4.41644,0.00000
770.00,4.41680,20.088182,-0.000173,20.083566,0.7053,0.247,4.41680,0.00000
771.00,4.41762,20.088210,-0.000173,20.083571,0.7053,0.247,4.41762,0.00000
772.00,4.41876,20.088129,-0.000173,20.083501,0.7053,0.247,4.41876,0.00000
773.00,4.41887,20.088154,-0.000170,20.083473,0.7052,0.247,4.41887,0.00000
774.00,4.41849,20.088208,-0.000167,20.083435,0.7052,0.247,4.41849,0.00000
775.00,4.41843,20.088232,-0.000161,20.083412,0.7051,0.247,4.41843,0.00000
776.00,4.41789,20.088264,-0.000163,20.083438,0.7050,0.247,4.41789,0.00000
777.00,4.41705,20.088335,-0.000168,20.083485,0.7049,0.247,4.41705,0.00000
778.00,4.41716,20.088361,-0.000170,20.083507,0.7048,0.247,4.41716,0.00000
779.00,4.41675,20.088398,-0.000171,20.083589,0.7047,0.248,4.41675,0.00000
780.00,4.41568,20.088506,-0.000174,20.083650,0.7045,0.248,4.41568,0.00000
781.00,4.41647,20.088532,-0.000170,20.083679,0.7044,0.248,4.41647,0.00000
782.00,4.41776,20.088560,-0.000167,20.083698,0.7043,0.248,4.41776,0.00000
783.00,4.41801,20.088537,-0.000166,20.083633,0.7042,0.248,4.41801,0.00000
784.00,4.41848,20.088581,-0.000166,20.083622,0.7041,0.248,4.41848,0.00000
785.00,4.41862,20.088540,-0.000164,20.083591,0.7040,0.248,4.41862,0.00000
786.00,4.41702,20.088555,-0.000165,20.083577,0.7039,0.248,4.41702,0.00000
787.00,4.41608,20.088615,-0.000163,20.083631,0.7038,0.248,4.41608,0.00000
788.00,4.41514,20.088600,-0.000165,20.083614,0.7037,0.248,4.41514,0.00000
789.00,4.41443,20.088588,-0.000164,20.083656,0.7036,0.248,4.41443,0.00000
790.00,4.41499,20.088680,-0.000164,20.083744,0.7035,0.248,4.41499,0.00000
791.00,4.41573,20.088739,-0.000159,20.083799,0.7034,0.248,4.41573,0.00000
792.00,4.41531,20.088637,-0.000159,20.083674,0.7032,0.248,4.41531,0.00000
793.00,4.41532,20.088666,-0.000158,20.083690,0.7031,0.248,4.41532,0.00000
794.00,4.41584,20.088670,-0.000156,20.083633,0.7029,0.248,4.41584,0.00000
795.00,4.41537,20.088625,-0.000157,20.083591,0.7027,0.248,4.41537,0.00000
796.00,4.41529,20.088662,-0.000161,20.083582,0.7025,0.248,4.41529,0.00000
797.00,4.41559,20.088786,-0.000160,20.083639,0.7024,0.248,4.41559,0.00000
798.00,4.41682,20.088806,-0.000160,20.083632,0.7022,0.248,4.41682,0.00000
799.00,4.41643,20.088909,-0.000162,20.083671,0.7020,0.248,4.41643,0.00000
800.00,4.41677,20.088948,-0.000162,20.083622,0.7019,0.248,4.41677,0.00000
801.00,4.41719,20.088964,-0.000160,20.083673,0.7017,0.248,4.41719,0.00000
802.00,4.41735,20.088892,-0.000161,20.083579,0.7015,0.248,4.41735,0.00000
803.00,4.41670,20.088958,-0.000159,20.083593,0.7014,0.249,4.41670,0.00000
804.00,4.41687,20.088945,-0.000159,20.083564,0.7012,0.249,4.41687,0.00000
805.00,4.41623,20.088938,-0.000162,20.083521,0.7011,0.249,4.41623,0.00000
806.00,4.41615,20.088932,-0.000164,20.083466,0.7009,0.249,4.41615,0.00000
807.00,4.41616,20.089054,-0.000166,20.083531,0.7008,0.249,4.41616,0.00000
808.00,4.41611,20.089065,-0.000167,20.083543,0.7006,0.249,4.41611,0.00000
809.00,4.41598,20.089035,-0.000165,20.083473,0.7004,0.249,4.41598,0.00000
810.00,4.41609,20.089054,-0.000162,20.083470,0.7003,0.249,4.41609,0.00000
811.00,4.41551,20.089098,-0.000161,20.083479,0.7002,0.249,4.41551,0.00000
812.00,4.41541,20.089033,-0.000160,20.083407,0.7001,0.249,4.41541,0.00000
813.00,4.41537,20.089097,-0.000158,20.083458,0.7000,0.249,4.41537,0.00000
814.00,4.41506,20.089144,-0.000160,20.083517,0.6999,0.249,4.41506,0.00000
815.00,4.41490,20.089165,-0.000160,20.083544,0.6999,0.249,4.41490,0.00000
816.00,4.41462,20.089163,-0.000161,20.083480,0.6998,0.249,4.41462,0.00000
817.00,4.41384,20.089289,-0.000163,20.083596,0.6998,0.249,4.41384,0.00000
818.00,4.41349,20.089292,-0.000169,20.083577,0.6998,0.249,4.41349,0.00000
819.00,4.41349,20.089355,-0.000171,20.083612,0.6998,0.250,4.41349,0.00000
820.00,4.41410,20.089355,-0.000172,20.083636,0.6998,0.250,4.41410,0.00000
821.00,4.41459,20.089390,-0.000173,20.083705,0.6999,0.250,4.41459,0.00000
822.00,4.41551,20.089350,-0.000171,20.083696,0.6999,0.250,4.41551,0.00000
823.00,4.41644,20.089398,-0.000167,20.083699,0.6999,0.250,4.41644,0.00000
824.00,4.41683,20.089435,-0.000163,20.083722,0.6999,0.250,4.41683,0.00000
825.00,4.41635,20.089510,-0.000162,20.083738,0.7000,0.250,4.41635,0.00000
826.00,4.41637,20.089542,-0.000164,20.083716,0.7000,0.250,4.41637,0.00000
827.00,4.41612,20.089582,-0.000164,20.083679,0.7001,0.250,4.41612,0.00000
828.00,4.41565,20.089523,-0.000164,20.083650,0.7001,0.250,4.41565,0.00000
829.00,4.41588,20.089534,-0.000164,20.083633,0.7002,0.250,4.41588,0.00000
830.00,4.41608,20.089514,-0.000163,20.083645,0.7002,0.250,4.41608,0.00000
831.00,4.41567,20.089567,-0.000164,20.083668,0.7003,0.250,4.41567,0.00000
832.00,4.41587,20.089593,-0.000164,20.083618,0.7004,0.250,4.41587,0.00000
833.00,4.41559,20.089675,-0.000163,20.083608,0.7004,0.250,4.41559,0.00000
834.00,4.41458,20.089758,-0.000165,20.083618,0.7005,0.250,4.41458,0.00000
835.00,4.41342,20.089852,-0.000166,20.083610,0.7006,0.250,4.41342,0.00000
836.00,4.41309,20.089833,-0.000163,20.083551,0.7006,0.250,4.41309,0.00000
837.00,4.41295,20.089869,-0.000166,20.083602,0.7007,0.251,4.41295,0.00000
838.00,4.41324,20.089888,-0.000169,20.083585,0.7008,0.251,4.41324,0.00000
839.00,4.41375,20.089850,-0.000172,20.083551,0.7009,0.251,4.41375,0.00000
840.00,4.41495,20.089829,-0.000171,20.083519,0.7010,0.251,4.41495,0.00000
841.00,4.41517,20.089872,-0.000171,20.083563,0.7011,0.251,4.41517,0.00000
842.00,4.41466,20.089851,-0.000170,20.083572,0.7012,0.251,4.41466,0.00000
843.00,4.41369,20.089855,-0.000171,20.083629,0.7014,0.251,4.41369,0.00000
844.00,4.41321,20.089863,-0.000166,20.083630,0.7015,0.251,4.41321,0.00000
845.00,4.41188,20.089869,-0.000165,20.083615,0.7016,0.251,4.41188,0.00000
846.00,4.41168,20.089835,-0.000167,20.083550,0.7017,0.251,4.41168,0.00000
847.00,4.41182,20.089809,-0.000165,20.083502,0.7019,0.251,4.41182,0.00000
848.00,4.41230,20.089821,-0.000164,20.083469,0.7020,0.251,4.41230,0.00000
849.00,4.41215,20.089839,-0.000170,20.083472,0.7021,0.252,4.41215,0.00000
850.00,4.41314,20.089869,-0.000170,20.083496,0.7023,0.252,4.41314,0.00000
@7,2.5001,5.0, 850.029999999999 
851.00,4.41346,20.089900,-0.000170,20.083477,0.7024,0.252,4.41346,0.00000
852.00,4.41289,20.089978,-0.000170,20.083520,0.7026,0.252,4.41289,0.00000
853.00,4.41164,20.090042,-0.000167,20.083515,0.7028,0.252,4.41164,0.00000
854.00,4.40870,20.090088,-0.000165,20.083530,0.7030,0.252,4.40870,0.00000
855.00,4.40361,20.090148,-0.000165,20.083536,0.7031,0.252,4.40361,0.00000
856.00,4.39721,20.090187,-0.000163,20.083570,0.7033,0.252,4.39721,0.00000
857.00,4.39064,20.090219,-0.000164,20.083590,0.7035,0.252,4.39064,0.00000
858.00,4.38595,20.090165,-0.000167,20.083591,0.7037,0.252,4.38595,0.00000
859.00,4.38491,20.090120,-0.000167,20.083529,0.7038,0.252,4.38491,0.00000
860.00,4.38710,20.090148,-0.000166,20.083532,0.7040,0.252,4.38710,0.00000
861.00,4.39249,20.090154,-0.000165,20.083510,0.7041,0.252,4.39249,0.00000
862.00,4.40029,20.090115,-0.000165,20.083440,0.7043,0.252,4.40029,0.00000
863.00,4.40711,20.090180,-0.000163,20.083436,0.7044,0.252,4.40711,0.00000
864.00,4.41287,20.090211,-0.000164,20.083447,0.7046,0.252,4.41287,0.00000
865.00,4.41589,20.090195,-0.000167,20.083428,0.7047,0.252,4.41589,0.00000
866.00,4.41772,20.090210,-0.000170,20.083437,0.7048,0.253,4.41772,0.00000
867.00,4.41826,20.090356,-0.000171,20.083504,0.7050,0.253,4.41826,0.00000
868.00,4.41866,20.090295,-0.000171,20.083443,0.7051,0.253,4.41866,0.00000
869.00,4.41785,20.090347,-0.000172,20.083456,0.7053,0.253,4.41785,0.00000
870.00,4.41868,20.090342,-0.000170,20.083411,0.7054,0.253,4.41868,0.00000
871.00,4.41903,20.090388,-0.000172,20.083409,0.7056,0.253,4.41903,0.00000
872.00,4.41698,20.090335,-0.000171,20.083325,0.7058,0.253,4.41698,0.00000
873.00,4.41552,20.090447,-0.000171,20.083354,0.7059,0.253,4.41552,0.00000
874.00,4.41455,20.090473,-0.000169,20.083348,0.7061,0.253,4.41455,0.00000
875.00,4.41304,20.090532,-0.000168,20.083399,0.7062,0.253,4.41304,0.00000
876.00,4.41142,20.090576,-0.000170,20.083428,0.7064,0.253,4.41142,0.00000
877.00,4.41223,20.090616,-0.000170,20.083442,0.7065,0.253,4.41223,0.00000
878.00,4.41282,20.090616,-0.000170,20.083426,0.7066,0.253,4.41282,0.00000
879.00,4.41341,20.090613,-0.000170,20.083437,0.7068,0.254,4.41341,0.00000
880.00,4.41341,20.090549,-0.000170,20.083374,0.7069,0.254,4.41341,0.00000
881.00,4.41326,20.090551,-0.000165,20.083405,0.7071,0.254,4.41326,0.00000
882.00,4.41333,20.090522,-0.000165,20.083432,0.7072,0.254,4.41333,0.00000
883.00,4.41240,20.090473,-0.000165,20.083434,0.7074,0.254,4.41240,0.00000
884.00,4.41114,20.090484,-0.000166,20.083438,0.7075,0.254,4.41114,0.00000
885.00,4.41045,20.090632,-0.000166,20.083582,0.7077,0.254,4.41045,0.00000
886.00,4.41036,20.090625,-0.000167,20.083539,0.7079,0.254,4.41036,0.00000
887.00,4.40973,20.090740,-0.000167,20.083613,0.7080,0.254,4.40973,0.00000
888.00,4.40983,20.090863,-0.000167,20.083690,0.7082,0.254,4.40983,0.00000
889.00,4.41085,20.090832,-0.000166,20.083623,0.7083,0.254,4.41085,0.00000
890.00,4.41166,20.090810,-0.000167,20.083565,0.7084,0.254,4.41166,0.00000
891.00,4.41128,20.090909,-0.000165,20.083611,0.7086,0.254,4.41128,0.00000
892.00,4.41026,20.090887,-0.000163,20.083562,0.7087,0.254,4.41026,0.00000
893.00,4.40992,20.090846,-0.000162,20.083513,0.7089,0.254,4.40992,0.00000
894.00,4.40915,20.090971,-0.000159,20.083582,0.7091,0.254,4.40915,0.00000
895.00,4.40836,20.090999,-0.000160,20.083640,0.7092,0.254,4.40836,0.00000
896.00,4.40756,20.090985,-0.000161,20.083615,0.7094,0.254,4.40756,0.00000
897.00,4.40835,20.091009,-0.000161,20.083630,0.7095,0.254,4.40835,0.00000
898.00,4.40784,20.091103,-0.000165,20.083668,0.7097,0.254,4.40784,0.00000
899.00,4.40849,20.091134,-0.000167,20.083663,0.7098,0.255,4.40849,0.00000
900.00,4.40889,20.091154,-0.000168,20.083599,0.7100,0.255,4.40889,0.00000
901.00,4.41004,20.091155,-0.000170,20.083618,0.7101,0.255,4.41004,0.00000
902.00,4.41019,20.091136,-0.000171,20.083567,0.7103,0.255,4.41019,0.00000
903.00,4.41073,20.091096,-0.000169,20.083503,0.7104,0.255,4.41073,0.00000
904.00,4.40903,20.091068,-0.000168,20.083495,0.7105,0.255,4.40903,0.00000
905.00,4.40808,20.091155,-0.000164,20.083523,0.7107,0.255,4.40808,0.00000
906.00,4.40806,20.091170,-0.000162,20.083471,0.7108,0.255,4.40806,0.00000
907.00,4.40782,20.091240,-0.000161,20.083490,0.7109,0.255,4.40782,0.00000
908.00,4.40752,20.091306,-0.000161,20.083515,0.7111,0.255,4.40752,0.00000
909.00,4.40827,20.091363,-0.000159,20.083585,0.7112,0.255,4.40827,0.00000
910.00,4.40853,20.091337,-0.000161,20.083566,0.7114,0.255,4.40853,0.00000
911.00,4.40764,20.091356,-0.000162,20.083589,0.7115,0.255,4.40764,0.00000
912.00,4.40825,20.091357,-0.000164,20.083588,0.7116,0.255,4.40825,0.00000
913.00,4.40916,20.091389,-0.000162,20.083587,0.7117,0.255,4.40916,0.00000
914.00,4.40948,20.091439,-0.000162,20.083514,0.7118,0.255,4.40948,0.00000
915.00,4.40981,20.091476,-0.000158,20.083471,0.7120,0.255,4.40981,0.00000
916.00,4.41114,20.091534,-0.000156,20.083395,0.7121,0.255,4.41114,0.00000
917.00,4.41017,20.091579,-0.000152,20.083374,0.7122,0.255,4.41017,0.00000
918.00,4.40954,20.091637,-0.000154,20.083450,0.7124,0.255,4.40954,0.00000
919.00,4.40986,20.091565,-0.000155,20.083406,0.7125,0.255,4.40986,0.00000
920.00,4.40997,20.091559,-0.000159,20.083431,0.7126,0.256,4.40997,0.00000
921.00,4.40913,20.091588,-0.000161,20.083519,0.7127,0.256,4.40913,0.00000
922.00,4.41790,20.091597,-0.000163,20.083504,0.7129,0.256,4.41790,0.00000
923.00,4.43024,20.091594,-0.000164,20.083455,0.7130,0.256,4.43024,0.00000
924.00,4.44157,20.091739,-0.000167,20.083520,0.7131,0.256,4.44157,0.00000
925.00,4.45315,20.091775,-0.000165,20.083520,0.7133,0.256,4.45315,0.00000
926.00,4.46333,20.091814,-0.000164,20.083528,0.7134,0.256,4.46333,0.00000
927.00,4.46327,20.091806,-0.000163,20.083546,0.7135,0.256,4.46327,0.00000
928.00,4.45763,20.091790,-0.000161,20.083539,0.7137,0.256,4.45763,0.00000
929.00,4.45160,20.091695,-0.000157,20.083461,0.7138,0.256,4.45160,0.00000
930.00,4.44511,20.091757,-0.000159,20.083550,0.7139,0.256,4.44511,0.00000
931.00,4.43985,20.091744,-0.000160,20.083528,0.7140,0.256,4.43985,0.00000
932.00,4.43558,20.091795,-0.000162,20.083527,0.7141,0.256,4.43558,0.00000
933.00,4.43270,20.091828,-0.000162,20.083514,0.7143,0.256,4.43270,0.00000
934.00,4.42984,20.091943,-0.000163,20.083594,0.7144,0.256,4.42984,0.00000
935.00,4.42673,20.091885,-0.000162,20.083479,0.7145,0.256,4.42673,0.00000
936.00,4.42460,20.091921,-0.000161,20.083458,0.7147,0.257,4.42460,0.00000
937.00,4.42235,20.091948,-0.000162,20.083471,0.7148,0.257,4.42235,0.00000
938.00,4.41932,20.092005,-0.000165,20.083485,0.7150,0.257,4.41932,0.00000
939.00,4.41793,20.092023,-0.000168,20.083489,0.7151,0.257,4.41793,0.00000
940.00,4.41772,20.092131,-0.000167,20.083509,0.7153,0.257,4.41772,0.00000
941.00,4.41664,20.092126,-0.000172,20.083475,0.7155,0.257,4.41664,0.00000
942.00,4.41557,20.092117,-0.000170,20.083429,0.7156,0.257,4.41557,0.00000
943.00,4.41495,20.092084,-0.000166,20.083401,0.7158,0.257,4.41495,0.00000
944.00,4.41399,20.092048,-0.000166,20.083310,0.7159,0.257,4.41399,0.00000
945.00,4.41350,20.091960,-0.000165,20.083287,0.7161,0.257,4.41350,0.00000
946.00,4.41211,20.091972,-0.000161,20.083315,0.7163,0.257,4.41211,0.00000
947.00,4.41125,20.092000,-0.000165,20.083311,0.7165,0.258,4.41125,0.00000
948.00,4.41130,20.092029,-0.000167,20.083338,0.7167,0.258,4.41130,0.00000
949.00,4.41099,20.092048,-0.000165,20.083341,0.7168,0.258,4.41099,0.00000
950.00,4.40965,20.092111,-0.000167,20.083409,0.7170,0.258,4.40965,0.00000
951.00,4.40993,20.092140,-0.000165,20.083462,0.7172,0.258,4.40993,0.00000
952.00,4.40984,20.092190,-0.000161,20.083528,0.7174,0.258,4.40984,0.00000
953.00,4.40929,20.092191,-0.000163,20.083512,0.7176,0.258,4.40929,0.00000
954.00,4.40915,20.092209,-0.000163,20.083532,0.7178,0.258,4.40915,0.00000
955.00,4.40932,20.092201,-0.000165,20.083465,0.7180,0.258,4.40932,0.00000
956.00,4.40929,20.092196,-0.000166,20.083423,0.7181,0.258,4.40929,0.00000
957.00,4.40886,20.092185,-0.000169,20.083397,0.7183,0.258,4.40886,0.00000
958.00,4.40927,20.092153,-0.000167,20.083323,0.7185,0.258,4.40927,0.00000
959.00,4.40920,20.092157,-0.000168,20.083294,0.7187,0.259,4.40920,0.00000
960.00,4.40882,20.092131,-0.000166,20.083307,0.7188,0.259,4.40882,0.00000
@8,2.5001,5.0, 960.070999999996 
961.00,4.40824,20.092162,-0.000166,20.083302,0.7190,0.259,4.40824,0.00000
962.00,4.40877,20.092154,-0.000165,20.083275,0.7192,0.259,4.40877,0.00000
963.00,4.40713,20.092173,-0.000165,20.083321,0.7194,0.259,4.40713,0.00000
964.00,4.40267,20.092176,-0.000163,20.083374,0.7195,0.258,4.40267,0.00000
965.00,4.39652,20.092281,-0.000165,20.083415,0.7197,0.259,4.39652,0.00000
966.00,4.38968,20.092300,-0.000169,20.083455,0.7199,0.259,4.38968,0.00000
967.00,4.38172,20.092334,-0.000171,20.083517,0.7201,0.259,4.38172,0.00000
968.00,4.37628,20.092400,-0.000174,20.083558,0.7203,0.259,4.37628,0.00000
969.00,4.37624,20.092389,-0.000178,20.083516,0.7204,0.260,4.37624,0.00000
970.00,4.38051,20.092338,-0.000176,20.083486,0.7206,0.260,4.38051,0.00000
971.00,4.38700,20.092394,-0.000173,20.083484,0.7208,0.260,4.38700,0.00000
972.00,4.39579,20.092425,-0.000172,20.083523,0.7210,0.260,4.39579,0.00000
973.00,4.40395,20.092405,-0.000170,20.083474,0.7212,0.259,4.40395,0.00000
974.00,4.40918,20.092453,-0.000168,20.083497,0.7214,0.259,4.40918,0.00000
975.00,4.41217,20.092518,-0.000170,20.083505,0.7215,0.260,4.41217,0.00000
976.00,4.41384,20.092478,-0.000172,20.083470,0.7217,0.260,4.41384,0.00000
977.00,4.41382,20.092527,-0.000170,20.083453,0.7218,0.260,4.41382,0.00000
978.00,4.41363,20.092606,-0.000170,20.083488,0.7220,0.260,4.41363,0.00000
979.00,4.41365,20.092651,-0.000173,20.083510,0.7221,0.260,4.41365,0.00000
980.00,4.41328,20.092702,-0.000170,20.083494,0.7223,0.260,4.41328,0.00000
981.00,4.41167,20.092758,-0.000167,20.083511,0.7225,0.260,4.41167,0.00000
982.00,4.41082,20.092740,-0.000164,20.083460,0.7226,0.260,4.41082,0.00000
983.00,4.40965,20.092790,-0.000161,20.083516,0.7228,0.260,4.40965,0.00000
984.00,4.40782,20.092917,-0.000158,20.083615,0.7230,0.260,4.40782,0.00000
985.00,4.40639,20.092953,-0.000159,20.083620,0.7232,0.260,4.40639,0.00000
986.00,4.40676,20.092967,-0.000158,20.083633,0.7233,0.260,4.40676,0.00000
987.00,4.40542,20.093034,-0.000160,20.083654,0.7235,0.260,4.40542,0.00000
988.00,4.40516,20.093043,-0.000163,20.083585,0.7236,0.260,4.40516,0.00000
989.00,4.40585,20.092986,-0.000162,20.083487,0.7238,0.260,4.40585,0.00000
990.00,4.40680,20.092978,-0.000164,20.083533,0.7239,0.260,4.40680,0.00000
991.00,4.40679,20.093031,-0.000169,20.083535,0.7241,0.260,4.40679,0.00000
992.00,4.40864,20.093071,-0.000170,20.083570,0.7243,0.260,4.40864,0.00000
993.00,4.40784,20.093129,-0.000171,20.083614,0.7244,0.260,4.40784,0.00000
994.00,4.40779,20.093140,-0.000175,20.083604,0.7246,0.261,4.40779,0.00000
995.00,4.40660,20.093161,-0.000174,20.083548,0.7247,0.261,4.40660,0.00000
996.00,4.40577,20.093172,-0.000173,20.083563,0.7249,0.261,4.40577,0.00000
997.00,4.40478,20.093133,-0.000174,20.083521,0.7250,0.261,4.40478,0.00000
998.00,4.40597,20.093105,-0.000172,20.083490,0.7252,0.261,4.40597,0.00000
999.00,4.40613,20.093108,-0.000171,20.083530,0.7253,0.261,4.40613,0.00000
1000.00,4.40650,20.093175,-0.000172,20.083613,0.7255,0.261,4.40650,0.00000
1001.00,4.40687,20.093178,-0.000170,20.083600,0.7257,0.261,4.40687,0.00000
1002.00,4.40729,20.093271,-0.000169,20.083614,0.7258,0.261,4.40729,0.00000
1003.00,4.40744,20.093289,-0.000172,20.083614,0.7260,0.261,4.40744,0.00000
1004.00,4.40693,20.093329,-0.000170,20.083634,0.7261,0.261,4.40693,0.00000
1005.00,4.40630,20.093267,-0.000168,20.083537,0.7263,0.261,4.40630,0.00000
1006.00,4.40579,20.093385,-0.000169,20.083582,0.7264,0.261,4.40579,0.00000
1007.00,4.40554,20.093452,-0.000169,20.083641,0.7266,0.261,4.40554,0.00000
1008.00,4.40483,20.093485,-0.000172,20.083625,0.7268,0.262,4.40483,0.00000
1009.00,4.40454,20.093514,-0.000173,20.083567,0.7270,0.262,4.40454,0.00000
1010.00,4.40483,20.093558,-0.000177,20.083537,0.7271,0.262,4.40483,0.00000
1011.00,4.40526,20.093476,-0.000179,20.083417,0.7272,0.262,4.40526,0.00000
1012.00,4.40484,20.093400,-0.000178,20.083314,0.7274,0.262,4.40484,0.00000
1013.00,4.40420,20.093470,-0.000175,20.083347,0.7276,0.262,4.40420,0.00000
1014.00,4.40434,20.093492,-0.000175,20.083347,0.7277,0.262,4.40434,0.00000
1015.00,4.40481,20.093480,-0.000173,20.083354,0.7279,0.262,4.40481,0.00000
1016.00,4.40482,20.093548,-0.000172,20.083431,0.7281,0.262,4.40482,0.00000
1017.00,4.40544,20.093584,-0.000172,20.083431,0.7283,0.263,4.40544,0.00000
1018.00,4.40604,20.093577,-0.000172,20.083456,0.7285,0.263,4.40604,0.00000
1019.00,4.40567,20.093571,-0.000172,20.083429,0.7286,0.263,4.40567,0.00000
1020.00,4.40480,20.093620,-0.000171,20.083503,0.7288,0.263,4.40480,0.00000
1021.00,4.40445,20.093685,-0.000172,20.083532,0.7290,0.263,4.40445,0.00000
1022.00,4.40365,20.093670,-0.000173,20.083512,0.7291,0.263,4.40365,0.00000
1023.00,4.40207,20.093661,-0.000169,20.083469,0.7293,0.263,4.40207,0.00000
1024.00,4.40155,20.093662,-0.000169,20.083486,0.7294,0.263,4.40155,0.00000
1025.00,4.40177,20.093694,-0.000169,20.083460,0.7296,0.263,4.40177,0.00000
1026.00,4.40180,20.093635,-0.000169,20.083389,0.7297,0.263,4.40180,0.00000
1027.00,4.40168,20.093707,-0.000168,20.083460,0.7299,0.263,4.40168,0.00000
1028.00,4.40254,20.093752,-0.000174,20.083447,0.7301,0.263,4.40254,0.00000
1029.00,4.40369,20.093789,-0.000173,20.083455,0.7303,0.263,4.40369,0.00000
1030.00,4.40368,20.093818,-0.000171,20.083469,0.7305,0.263,4.40368,0.00000
1031.00,4.40328,20.093857,-0.000169,20.083489,0.7306,0.263,4.40328,0.00000
1032.00,4.40255,20.093891,-0.000169,20.083511,0.7308,0.263,4.40255,0.00000
1033.00,4.40274,20.093910,-0.000169,20.083533,0.7310,0.263,4.40274,0.00000
1034.00,4.40238,20.094033,-0.000167,20.083621,0.7312,0.263,4.40238,0.00000
1035.00,4.40248,20.094060,-0.000169,20.083623,0.7314,0.264,4.40248,0.00000
1036.00,4.40263,20.094066,-0.000169,20.083601,0.7316,0.264,4.40263,0.00000
1037.00,4.40312,20.094042,-0.000172,20.083529,0.7318,0.264,4.40312,0.00000
1038.00,4.40287,20.094090,-0.000172,20.083547,0.7319,0.264,4.40287,0.00000
1039.00,4.40234,20.094062,-0.000171,20.083516,0.7321,0.264,4.40234,0.00000
1040.00,4.40258,20.094172,-0.000172,20.083542,0.7323,0.264,4.40258,0.00000
1041.00,4.40224,20.094257,-0.000172,20.083600,0.7325,0.264,4.40224,0.00000
1042.00,4.40190,20.094315,-0.000170,20.083590,0.7326,0.264,4.40190,0.00000
1043.00,4.40136,20.094303,-0.000166,20.083546,0.7328,0.264,4.40136,0.00000
1044.00,4.40095,20.094368,-0.000167,20.083545,0.7330,0.264,4.40095,0.00000
1045.00,4.40002,20.094345,-0.000168,20.083556,0.7331,0.264,4.40002,0.00000
1046.00,4.40144,20.094351,-0.000170,20.083541,0.7333,0.265,4.40144,0.00000
1047.00,4.40209,20.094364,-0.000166,20.083583,0.7334,0.264,4.40209,0.00000
1048.00,4.40317,20.094412,-0.000167,20.083573,0.7336,0.265,4.40317,0.00000
1049.00,4.40377,20.094462,-0.000167,20.083614,0.7337,0.265,4.40377,0.00000
1050.00,4.40425,20.094423,-0.000165,20.083551,0.7339,0.265,4.40425,0.00000
1051.00,4.40290,20.094429,-0.000163,20.083563,0.7340,0.265,4.40290,0.00000
1052.00,4.40183,20.094483,-0.000163,20.083569,0.7341,0.265,4.40183,0.00000
1053.00,4.40090,20.094529,-0.000163,20.083624,0.7343,0.265,4.40090,0.00000
1054.00,4.40091,20.094498,-0.000163,20.083572,0.7344,0.265,4.40091,0.00000
1055.00,4.40131,20.094539,-0.000163,20.083590,0.7346,0.265,4.40131,0.00000
1056.00,4.40130,20.094577,-0.000167,20.083604,0.7348,0.265,4.40130,0.00000
1057.00,4.40229,20.094533,-0.000171,20.083563,0.7349,0.265,4.40229,0.00000
1058.00,4.40252,20.094444,-0.000174,20.083535,0.7351,0.265,4.40252,0.00000
1059.00,4.40221,20.094469,-0.000172,20.083535,0.7353,0.265,4.40221,0.00000
1060.00,4.40040,20.094504,-0.000173,20.083524,0.7354,0.266,4.40040,0.00000
1061.00,4.40016,20.094481,-0.000167,20.083484,0.7355,0.265,4.40016,0.00000
1062.00,4.39917,20.094571,-0.000166,20.083546,0.7357,0.265,4.39917,0.00000
1063.00,4.39895,20.094675,-0.000166,20.083582,0.7358,0.265,4.39895,0.00000
1064.00,4.39982,20.094701,-0.000169,20.083605,0.7360,0.266,4.39982,0.00000
1065.00,4.40148,20.094748,-0.000169,20.083624,0.7362,0.266,4.40148,0.00000
1066.00,4.40110,20.094807,-0.000172,20.083623,0.7364,0.266,4.40110,0.00000
1067.00,4.40175,20.094815,-0.000174,20.083627,0.7366,0.266,4.40175,0.00000
1068.00,4.40208,20.094784,-0.000174,20.083565,0.7368,0.266,4.40208,0.00000
1069.00,4.40056,20.094815,-0.000173,20.083603,0.7369,0.266,4.40056,0.00000
1070.00,4.39947,20.094821,-0.000170,20.083580,0.7371,0.266,4.39947,0.00000
@9,2.5001,5.0, 1070.071 
1071.00,4.39991,20.094826,-0.000171,20.083557,0.7373,0.266,4.39991,0.00000
1072.00,4.39986,20.094851,-0.000171,20.083532,0.7375,0.266,4.39986,0.00000
1073.00,4.39885,20.094881,-0.000172,20.083570,0.7377,0.266,4.39885,0.00000
1074.00,4.39607,20.094904,-0.000168,20.083559,0.7379,0.266,4.39607,0.00000
1075.00,4.39181,20.094916,-0.000167,20.083609,0.7381,0.266,4.39181,0.00000
1076.00,4.38580,20.094957,-0.000169,20.083680,0.7383,0.266,4.38580,0.00000
1077.00,4.37817,20.094950,-0.000165,20.083705,0.7385,0.266,4.37817,0.00000
1078.00,4.37172,20.095041,-0.000162,20.083727,0.7386,0.266,4.37172,0.00000
1079.00,4.37045,20.095008,-0.000164,20.083656,0.7388,0.266,4.37045,0.00000
1080.00,4.37316,20.095005,-0.000168,20.083608,0.7390,0.266,4.37316,0.00000
1081.00,4.37856,20.095038,-0.000168,20.083580,0.7392,0.266,4.37856,0.00000
1082.00,4.38674,20.095107,-0.000171,20.083573,0.7394,0.267,4.38674,0.00000
1083.00,4.39585,20.095083,-0.000175,20.083558,0.7396,0.267,4.39585,0.00000
1084.00,4.40273,20.095136,-0.000176,20.083577,0.7397,0.267,4.40273,0.00000
1085.00,4.40592,20.095164,-0.000174,20.083586,0.7399,0.267,4.40592,0.00000
1086.00,4.40848,20.095216,-0.000174,20.083626,0.7401,0.267,4.40848,0.00000
1087.00,4.40958,20.095189,-0.000175,20.083599,0.7403,0.267,4.40958,0.00000
1088.00,4.40914,20.095247,-0.000178,20.083659,0.7404,0.267,4.40914,0.00000
1089.00,4.40849,20.095215,-0.000178,20.083603,0.7406,0.268,4.40849,0.00000
1090.00,4.40814,20.095198,-0.000178,20.083589,0.7407,0.268,4.40814,0.00000
1091.00,4.40707,20.095179,-0.000179,20.083556,0.7408,0.268,4.40707,0.00000
1092.00,4.40548,20.095196,-0.000180,20.083536,0.7410,0.268,4.40548,0.00000
1093.00,4.40390,20.095161,-0.000180,20.083463,0.7411,0.268,4.40390,0.00000
1094.00,4.40163,20.095211,-0.000180,20.083510,0.7413,0.268,4.40163,0.00000
1095.00,4.40087,20.095291,-0.000181,20.083488,0.7414,0.268,4.40087,0.00000
1096.00,4.39995,20.095288,-0.000181,20.083421,0.7415,0.268,4.39995,0.00000
1097.00,4.40000,20.095304,-0.000177,20.083435,0.7417,0.268,4.40000,0.00000
1098.00,4.39999,20.095339,-0.000174,20.083459,0.7418,0.268,4.39999,0.00000
1099.00,4.40180,20.095378,-0.000173,20.083498,0.7420,0.268,4.40180,0.00000
1100.00,4.40207,20.095419,-0.000173,20.083510,0.7421,0.268,4.40207,0.00000
1101.00,4.40196,20.095447,-0.000172,20.083520,0.7423,0.268,4.40196,0.00000
1102.00,4.40184,20.095517,-0.000175,20.083540,0.7424,0.268,4.40184,0.00000
1103.00,4.40175,20.095632,-0.000177,20.083592,0.7425,0.269,4.40175,0.00000
1104.00,4.40089,20.095625,-0.000179,20.083548,0.7426,0.269,4.40089,0.00000
1105.00,4.40021,20.095609,-0.000181,20.083557,0.7427,0.269,4.40021,0.00000
1106.00,4.40027,20.095619,-0.000181,20.083574,0.7428,0.269,4.40027,0.00000
1107.00,4.40012,20.095610,-0.000179,20.083538,0.7429,0.269,4.40012,0.00000
1108.00,4.40032,20.095552,-0.000178,20.083448,0.7431,0.269,4.40032,0.00000
1109.00,4.40008,20.095550,-0.000174,20.083393,0.7432,0.269,4.40008,0.00000
1110.00,4.39958,20.095653,-0.000171,20.083474,0.7433,0.269,4.39958,0.00000
1111.00,4.39906,20.095742,-0.000174,20.083509,0.7435,0.269,4.39906,0.00000
1112.00,4.39920,20.095735,-0.000174,20.083513,0.7436,0.269,4.39920,0.00000
1113.00,4.39852,20.095708,-0.000170,20.083446,0.7438,0.269,4.39852,0.00000
1114.00,4.39798,20.095793,-0.000172,20.083462,0.7439,0.269,4.39798,0.00000
1115.00,4.39779,20.095788,-0.000172,20.083408,0.7440,0.269,4.39779,0.00000
1116.00,4.39732,20.095810,-0.000169,20.083431,0.7441,0.269,4.39732,0.00000
1117.00,4.39636,20.095832,-0.000167,20.083447,0.7443,0.269,4.39636,0.00000
1118.00,4.39671,20.095881,-0.000171,20.083513,0.7444,0.270,4.39671,0.00000
1119.00,4.39578,20.095921,-0.000174,20.083538,0.7445,0.270,4.39578,0.00000
1120.00,4.39663,20.095904,-0.000175,20.083508,0.7446,0.270,4.39663,0.00000
1121.00,4.39756,20.095869,-0.000173,20.083470,0.7447,0.270,4.39756,0.00000
1122.00,4.39846,20.095930,-0.000176,20.083450,0.7449,0.270,4.39846,0.00000
1123.00,4.39935,20.095979,-0.000177,20.083421,0.7450,0.270,4.39935,0.00000
1124.00,4.40045,20.095901,-0.000175,20.083323,0.7451,0.270,4.40045,0.00000
1125.00,4.39949,20.095889,-0.000175,20.083299,0.7453,0.270,4.39949,0.00000
1126.00,4.39899,20.095903,-0.000179,20.083311,0.7454,0.271,4.39899,0.00000
1127.00,4.39766,20.095903,-0.000179,20.083294,0.7456,0.271,4.39766,0.00000
1128.00,4.39610,20.095903,-0.000178,20.083314,0.7457,0.271,4.39610,0.00000
1129.00,4.39666,20.096019,-0.000178,20.083434,0.7458,0.271,4.39666,0.00000
1130.00,4.39767,20.096091,-0.000179,20.083456,0.7460,0.271,4.39767,0.00000
1131.00,4.39786,20.096133,-0.000173,20.083433,0.7461,0.271,4.39786,0.00000
1132.00,4.39898,20.096194,-0.000168,20.083451,0.7462,0.271,4.39898,0.00000
1133.00,4.39995,20.096293,-0.000168,20.083491,0.7463,0.271,4.39995,0.00000
1134.00,4.39937,20.096294,-0.000169,20.083477,0.7465,0.271,4.39937,0.00000
1135.00,4.39942,20.096307,-0.000168,20.083504,0.7466,0.271,4.39942,0.00000
1136.00,4.39900,20.096319,-0.000170,20.083521,0.7467,0.271,4.39900,0.00000
1137.00,4.39800,20.096363,-0.000174,20.083551,0.7469,0.271,4.39800,0.00000
1138.00,4.39710,20.096380,-0.000174,20.083537,0.7470,0.272,4.39710,0.00000
1139.00,4.39581,20.096409,-0.000173,20.083530,0.7472,0.272,4.39581,0.00000
1140.00,4.39451,20.096427,-0.000173,20.083554,0.7473,0.272,4.39451,0.00000
1141.00,4.39438,20.096482,-0.000174,20.083535,0.7475,0.272,4.39438,0.00000
1142.00,4.39416,20.096498,-0.000175,20.083498,0.7476,0.272,4.39416,0.00000
1143.00,4.39403,20.096468,-0.000171,20.083467,0.7478,0.272,4.39403,0.00000
1144.00,4.39421,20.096513,-0.000172,20.083475,0.7480,0.272,4.39421,0.00000
1145.00,4.39514,20.096578,-0.000175,20.083464,0.7481,0.272,4.39514,0.00000
1146.00,4.39565,20.096591,-0.000173,20.083499,0.7483,0.272,4.39565,0.00000
1147.00,4.39648,20.096562,-0.000168,20.083496,0.7485,0.272,4.39648,0.00000
1148.00,4.39685,20.096583,-0.000168,20.083549,0.7486,0.272,4.39685,0.00000
1149.00,4.39750,20.096562,-0.000164,20.083547,0.7488,0.272,4.39750,0.00000
1150.00,4.39721,20.096550,-0.000164,20.083519,0.7489,0.272,4.39721,0.00000
1151.00,4.39696,20.096504,-0.000166,20.083442,0.7491,0.272,4.39696,0.00000
1152.00,4.39718,20.096593,-0.000167,20.083481,0.7492,0.272,4.39718,0.00000
1153.00,4.39655,20.096674,-0.000167,20.083507,0.7493,0.272,4.39655,0.00000
1154.00,4.39597,20.096735,-0.000170,20.083549,0.7495,0.273,4.39597,0.00000
1155.00,4.39618,20.096760,-0.000167,20.083576,0.7496,0.273,4.39618,0.00000
1156.00,4.39590,20.096843,-0.000167,20.083606,0.7497,0.273,4.39590,0.00000
1157.00,4.39489,20.096828,-0.000167,20.083600,0.7498,0.273,4.39489,0.00000
1158.00,4.39501,20.096800,-0.000167,20.083550,0.7500,0.273,4.39501,0.00000
1159.00,4.39552,20.096802,-0.000165,20.083505,0.7501,0.273,4.39552,0.00000
1160.00,4.39589,20.096855,-0.000168,20.083526,0.7502,0.273,4.39589,0.00000
1161.00,4.39607,20.096903,-0.000165,20.083570,0.7503,0.273,4.39607,0.00000
1162.00,4.39643,20.096936,-0.000164,20.083584,0.7504,0.273,4.39643,0.00000
1163.00,4.39678,20.096979,-0.000164,20.083620,0.7505,0.273,4.39678,0.00000
1164.00,4.39612,20.097003,-0.000164,20.083664,0.7507,0.273,4.39612,0.00000
1165.00,4.39534,20.096994,-0.000162,20.083625,0.7508,0.273,4.39534,0.00000
1166.00,4.39501,20.096976,-0.000162,20.083643,0.7509,0.273,4.39501,0.00000
1167.00,4.39479,20.097016,-0.000164,20.083635,0.7511,0.273,4.39479,0.00000
1168.00,4.39446,20.096967,-0.000164,20.083585,0.7512,0.273,4.39446,0.00000
1169.00,4.39472,20.096974,-0.000166,20.083531,0.7513,0.273,4.39472,0.00000
1170.00,4.39455,20.097035,-0.000166,20.083564,0.7514,0.274,4.39455,0.00000
1171.00,4.39439,20.097057,-0.000166,20.083541,0.7516,0.274,4.39439,0.00000
1172.00,4.39482,20.097054,-0.000165,20.083527,0.7517,0.274,4.39482,0.00000
1173.00,4.39476,20.097143,-0.000164,20.083537,0.7518,0.274,4.39476,0.00000
1174.00,4.39438,20.097176,-0.000161,20.083608,0.7519,0.274,4.39438,0.00000
1175.00,4.39443,20.097156,-0.000160,20.083578,0.7520,0.273,4.39443,0.00000
1176.00,4.39447,20.097214,-0.000163,20.083569,0.7521,0.274,4.39447,0.00000
1177.00,4.39383,20.097240,-0.000165,20.083581,0.7522,0.274,4.39383,0.00000
1178.00,4.39412,20.097261,-0.000166,20.083622,0.7524,0.274,4.39412,0.00000
1179.00,4.39440,20.097270,-0.000166,20.083574,0.7525,0.274,4.39440,0.00000
1180.00,4.39493,20.097282,-0.000166,20.083590,0.7526,0.274,4.39493,0.00000
@10,2.5001,5.0, 1180.017 
1181.00,4.39454,20.097253,-0.000165,20.083574,0.7528,0.274,4.39454,0.00000
1182.00,4.39485,20.097284,-0.000165,20.083577,0.7529,0.274,4.39485,0.00000
1183.00,4.39363,20.097283,-0.000167,20.083534,0.7530,0.274,4.39363,0.00000
1184.00,4.39115,20.097343,-0.000169,20.083551,0.7531,0.274,4.39115,0.00000
1185.00,4.38613,20.097454,-0.000173,20.083576,0.7533,0.274,4.38613,0.00000
1186.00,4.38093,20.097586,-0.000175,20.083667,0.7534,0.275,4.38093,0.00000
1187.00,4.37371,20.097601,-0.000176,20.083716,0.7535,0.275,4.37371,0.00000
1188.00,4.36858,20.097682,-0.000175,20.083780,0.7536,0.275,4.36858,0.00000
1189.00,4.36668,20.097692,-0.000174,20.083816,0.7537,0.275,4.36668,0.00000
1190.00,4.36810,20.097698,-0.000174,20.083838,0.7538,0.275,4.36810,0.00000
1191.00,4.37262,20.097655,-0.000173,20.083747,0.7539,0.275,4.37262,0.00000
1192.00,4.38044,20.097687,-0.000171,20.083708,0.7541,0.275,4.38044,0.00000
1193.00,4.38743,20.097640,-0.000173,20.083582,0.7542,0.275,4.38743,0.00000
1194.00,4.39379,20.097644,-0.000175,20.083496,0.7543,0.275,4.39379,0.00000
1195.00,4.39851,20.097621,-0.000172,20.083393,0.7544,0.275,4.39851,0.00000
1196.00,4.40077,20.097651,-0.000169,20.083378,0.7545,0.275,4.40077,0.00000
1197.00,4.40099,20.097650,-0.000168,20.083317,0.7547,0.275,4.40099,0.00000
1198.00,4.40175,20.097713,-0.000165,20.083338,0.7548,0.275,4.40175,0.00000
1199.00,4.40124,20.097769,-0.000164,20.083332,0.7549,0.275,4.40124,0.00000
1200.00,4.40010,20.097774,-0.000167,20.083349,0.7551,0.275,4.40010,0.00000
1201.00,4.39949,20.097743,-0.000171,20.083342,0.7552,0.276,4.39949,0.00000
1202.00,4.39915,20.097727,-0.000170,20.083363,0.7554,0.276,4.39915,0.00000
1203.00,4.39827,20.097733,-0.000171,20.083439,0.7555,0.276,4.39827,0.00000
1204.00,4.39736,20.097714,-0.000173,20.083462,0.7557,0.276,4.39736,0.00000
1205.00,4.39689,20.097729,-0.000171,20.083508,0.7558,0.276,4.39689,0.00000
1206.00,4.39591,20.097808,-0.000169,20.083572,0.7560,0.276,4.39591,0.00000
1207.00,4.39522,20.097902,-0.000171,20.083616,0.7562,0.276,4.39522,0.00000
1208.00,4.39456,20.097907,-0.000173,20.083563,0.7563,0.276,4.39456,0.00000
1209.00,4.39432,20.097949,-0.000170,20.083551,0.7565,0.276,4.39432,0.00000
1210.00,4.39505,20.097934,-0.000167,20.083482,0.7566,0.276,4.39505,0.00000
1211.00,4.39571,20.097865,-0.000167,20.083411,0.7568,0.276,4.39571,0.00000
1212.00,4.39599,20.097864,-0.000167,20.083380,0.7569,0.277,4.39599,0.00000
1213.00,4.39504,20.097870,-0.000166,20.083351,0.7571,0.277,4.39504,0.00000
1214.00,4.39465,20.097857,-0.000169,20.083373,0.7572,0.277,4.39465,0.00000
1215.00,4.39423,20.097906,-0.000171,20.083388,0.7574,0.277,4.39423,0.00000
1216.00,4.39473,20.098011,-0.000169,20.083447,0.7576,0.277,4.39473,0.00000
1217.00,4.39440,20.098006,-0.000165,20.083475,0.7577,0.277,4.39440,0.00000
1218.00,4.39504,20.098018,-0.000162,20.083547,0.7579,0.277,4.39504,0.00000
1219.00,4.39484,20.098119,-0.000164,20.083647,0.7580,0.277,4.39484,0.00000
1220.00,4.39482,20.098108,-0.000167,20.083649,0.7582,0.277,4.39482,0.00000
1221.00,4.39472,20.098051,-0.000170,20.083561,0.7583,0.277,4.39472,0.00000
1222.00,4.39472,20.098069,-0.000176,20.083557,0.7584,0.278,4.39472,0.00000
1223.00,4.39427,20.098148,-0.000177,20.083578,0.7586,0.278,4.39427,0.00000
1224.00,4.39375,20.098058,-0.000174,20.083413,0.7587,0.278,4.39375,0.00000
1225.00,4.39290,20.098127,-0.000172,20.083425,0.7588,0.278,4.39290,0.00000
1226.00,4.39232,20.098161,-0.000169,20.083444,0.7590,0.278,4.39232,0.00000
1227.00,4.39256,20.098152,-0.000167,20.083389,0.7591,0.278,4.39256,0.00000
1228.00,4.39273,20.098104,-0.000170,20.083308,0.7593,0.278,4.39273,0.00000
1229.00,4.39290,20.098189,-0.000169,20.083404,0.7594,0.278,4.39290,0.00000
1230.00,4.39252,20.098182,-0.000169,20.083412,0.7595,0.278,4.39252,0.00000
1231.00,4.39223,20.098234,-0.000170,20.083501,0.7596,0.278,4.39223,0.00000
1232.00,4.39206,20.098270,-0.000170,20.083551,0.7598,0.278,4.39206,0.00000
1233.00,4.39198,20.098295,-0.000168,20.083550,0.7599,0.278,4.39198,0.00000
1234.00,4.39307,20.098268,-0.000171,20.083512,0.7600,0.278,4.39307,0.00000
1235.00,4.39366,20.098292,-0.000172,20.083551,0.7602,0.278,4.39366,0.00000
1236.00,4.39386,20.098299,-0.000169,20.083535,0.7603,0.278,4.39386,0.00000
1237.00,4.39329,20.098367,-0.000168,20.083556,0.7604,0.278,4.39329,0.00000
1238.00,4.39344,20.098346,-0.000166,20.083555,0.7605,0.278,4.39344,0.00000
1239.00,4.39240,20.098360,-0.000164,20.083576,0.7606,0.278,4.39240,0.00000
1240.00,4.39175,20.098405,-0.000160,20.083563,0.7606,0.278,4.39175,0.00000
1241.00,4.39169,20.098412,-0.000162,20.083504,0.7607,0.278,4.39169,0.00000
1242.00,4.39176,20.098456,-0.000162,20.083493,0.7608,0.278,4.39176,0.00000
1243.00,4.39161,20.098568,-0.000162,20.083600,0.7609,0.278,4.39161,0.00000
1244.00,4.39181,20.098624,-0.000166,20.083645,0.7610,0.279,4.39181,0.00000
1245.00,4.39267,20.098619,-0.000167,20.083636,0.7611,0.279,4.39267,0.00000
1246.00,4.39299,20.098713,-0.000166,20.083724,0.7612,0.279,4.39299,0.00000
1247.00,4.39346,20.098703,-0.000161,20.083735,0.7613,0.279,4.39346,0.00000
1248.00,4.39331,20.098695,-0.000161,20.083720,0.7614,0.279,4.39331,0.00000
1249.00,4.39246,20.098652,-0.000156,20.083629,0.7615,0.279,4.39246,0.00000
1250.00,4.39094,20.098654,-0.000155,20.083605,0.7616,0.279,4.39094,0.00000
1251.00,4.39003,20.098594,-0.000155,20.083572,0.7616,0.279,4.39003,0.00000
1252.00,4.38958,20.098596,-0.000161,20.083565,0.7617,0.279,4.38958,0.00000
1253.00,4.38976,20.098589,-0.000160,20.083504,0.7618,0.279,4.38976,0.00000
1254.00,4.39014,20.098635,-0.000161,20.083538,0.7619,0.279,4.39014,0.00000
1255.00,4.39148,20.098694,-0.000163,20.083646,0.7619,0.279,4.39148,0.00000
1256.00,4.39143,20.098693,-0.000165,20.083642,0.7620,0.279,4.39143,0.00000
1257.00,4.39112,20.098688,-0.000163,20.083647,0.7621,0.279,4.39112,0.00000
1258.00,4.39098,20.098684,-0.000167,20.083622,0.7622,0.280,4.39098,0.00000
1259.00,4.39112,20.098733,-0.000168,20.083641,0.7623,0.280,4.39112,0.00000
1260.00,4.39083,20.098724,-0.000165,20.083565,0.7624,0.280,4.39083,0.00000
1261.00,4.39154,20.098813,-0.000164,20.083601,0.7624,0.280,4.39154,0.00000
1262.00,4.39143,20.098847,-0.000164,20.083597,0.7625,0.280,4.39143,0.00000
1263.00,4.39171,20.098881,-0.000162,20.083632,0.7626,0.280,4.39171,0.00000
1264.00,4.39098,20.098885,-0.000160,20.083590,0.7626,0.280,4.39098,0.00000
1265.00,4.39012,20.098953,-0.000155,20.083601,0.7627,0.279,4.39012,0.00000
1266.00,4.39006,20.099008,-0.000154,20.083622,0.7627,0.279,4.39006,0.00000
1267.00,4.39098,20.099043,-0.000153,20.083622,0.7628,0.279,4.39098,0.00000
1268.00,4.39056,20.099081,-0.000152,20.083624,0.7629,0.279,4.39056,0.00000
1269.00,4.39061,20.099141,-0.000154,20.083675,0.7629,0.279,4.39061,0.00000
1270.00,4.39141,20.099157,-0.000163,20.083672,0.7630,0.280,4.39141,0.00000
1271.00,4.39184,20.099081,-0.000165,20.083585,0.7631,0.280,4.39184,0.00000
1272.00,4.39163,20.099088,-0.000168,20.083556,0.7631,0.280,4.39163,0.00000
1273.00,4.39233,20.099173,-0.000166,20.083606,0.7631,0.280,4.39233,0.00000
1274.00,4.39362,20.099192,-0.000163,20.083600,0.7632,0.280,4.39362,0.00000
1275.00,4.39363,20.099206,-0.000162,20.083620,0.7632,0.280,4.39363,0.00000
1276.00,4.39277,20.099325,-0.000159,20.083684,0.7633,0.280,4.39277,0.00000
1277.00,4.39228,20.099342,-0.000161,20.083700,0.7633,0.280,4.39228,0.00000
1278.00,4.39171,20.099344,-0.000165,20.083678,0.7634,0.280,4.39171,0.00000
1279.00,4.39126,20.099364,-0.000170,20.083712,0.7634,0.281,4.39126,0.00000
1280.00,4.39087,20.099390,-0.000169,20.083701,0.7634,0.281,4.39087,0.00000
1281.00,4.39094,20.099345,-0.000169,20.083629,0.7635,0.281,4.39094,0.00000
1282.00,4.39109,20.099356,-0.000165,20.083614,0.7635,0.281,4.39109,0.00000
1283.00,4.39168,20.099372,-0.000161,20.083615,0.7636,0.280,4.39168,0.00000
1284.00,4.39205,20.099326,-0.000156,20.083538,0.7636,0.280,4.39205,0.00000
1285.00,4.39171,20.099336,-0.000156,20.083561,0.7636,0.280,4.39171,0.00000
1286.00,4.39070,20.099302,-0.000162,20.083577,0.7636,0.280,4.39070,0.00000
1287.00,4.39040,20.099348,-0.000165,20.083669,0.7636,0.281,4.39040,0.00000
1288.00,4.39055,20.099365,-0.000169,20.083683,0.7636,0.281,4.39055,0.00000
1289.00,4.39058,20.099480,-0.000173,20.083735,0.7636,0.281,4.39058,0.00000
1290.00,4.39059,20.099485,-0.000175,20.083682,0.7636,0.282,4.39059,0.00000
1291.00,4.39143,20.099542,-0.000174,20.083678,0.7636,0.282,4.39143,0.00000
@11,2.5001,5.0, 1290.013 
1292.00,4.39153,20.099596,-0.000171,20.083645,0.7637,0.281,4.39153,0.00000
1293.00,4.38954,20.099590,-0.000168,20.083660,0.7637,0.281,4.38954,0.00000
1294.00,4.38595,20.099524,-0.000167,20.083616,0.7637,0.281,4.38595,0.00000
1295.00,4.38135,20.099536,-0.000166,20.083625,0.7637,0.281,4.38135,0.00000
1296.00,4.37506,20.099571,-0.000164,20.083661,0.7637,0.281,4.37506,0.00000
1297.00,4.36788,20.099525,-0.000167,20.083611,0.7637,0.281,4.36788,0.00000
1298.00,4.36299,20.099543,-0.000167,20.083590,0.7637,0.281,4.36299,0.00000
1299.00,4.36194,20.099621,-0.000168,20.083666,0.7637,0.281,4.36194,0.00000
1300.00,4.36557,20.099587,-0.000168,20.083608,0.7637,0.282,4.36557,0.00000
1301.00,4.37059,20.099621,-0.000169,20.083575,0.7637,0.282,4.37059,0.00000
1302.00,4.37778,20.099704,-0.000172,20.083595,0.7637,0.282,4.37778,0.00000
1303.00,4.38455,20.099761,-0.000173,20.083612,0.7637,0.282,4.38455,0.00000
1304.00,4.39036,20.099694,-0.000176,20.083478,0.7638,0.282,4.39036,0.00000
1305.00,4.39327,20.099759,-0.000179,20.083530,0.7638,0.282,4.39327,0.00000
1306.00,4.39629,20.099747,-0.000181,20.083517,0.7639,0.283,4.39629,0.00000
1307.00,4.39792,20.099672,-0.000180,20.083482,0.7640,0.283,4.39792,0.00000
1308.00,4.39849,20.099663,-0.000181,20.083455,0.7640,0.283,4.39849,0.00000
1309.00,4.39853,20.099761,-0.000179,20.083577,0.7640,0.283,4.39853,0.00000
1310.00,4.39863,20.099793,-0.000180,20.083587,0.7641,0.283,4.39863,0.00000
1311.00,4.39748,20.099898,-0.000180,20.083681,0.7641,0.283,4.39748,0.00000
1312.00,4.39639,20.099953,-0.000178,20.083723,0.7641,0.283,4.39639,0.00000
1313.00,4.39496,20.099926,-0.000175,20.083718,0.7641,0.283,4.39496,0.00000
1314.00,4.39331,20.099990,-0.000174,20.083703,0.7642,0.283,4.39331,0.00000
1315.00,4.39211,20.100057,-0.000170,20.083730,0.7642,0.283,4.39211,0.00000
1316.00,4.39183,20.099997,-0.000169,20.083633,0.7642,0.283,4.39183,0.00000
1317.00,4.39182,20.100007,-0.000169,20.083504,0.7642,0.283,4.39182,0.00000
1318.00,4.39293,20.100076,-0.000171,20.083489,0.7643,0.283,4.39293,0.00000
1319.00,4.39352,20.100100,-0.000170,20.083498,0.7644,0.283,4.39352,0.00000
1320.00,4.39292,20.100115,-0.000171,20.083458,0.7644,0.283,4.39292,0.00000
1321.00,4.39270,20.100080,-0.000170,20.083447,0.7645,0.283,4.39270,0.00000
1322.00,4.39240,20.100115,-0.000175,20.083504,0.7645,0.284,4.39240,0.00000
1323.00,4.39078,20.100126,-0.000175,20.083523,0.7646,0.284,4.39078,0.00000
1324.00,4.39024,20.100056,-0.000175,20.083432,0.7647,0.284,4.39024,0.00000
1325.00,4.39040,20.100032,-0.000176,20.083448,0.7647,0.284,4.39040,0.00000
1326.00,4.39016,20.100116,-0.000174,20.083476,0.7648,0.284,4.39016,0.00000
1327.00,4.39069,20.100146,-0.000168,20.083517,0.7648,0.284,4.39069,0.00000
1328.00,4.39148,20.100159,-0.000169,20.083502,0.7649,0.284,4.39148,0.00000
1329.00,4.39167,20.100243,-0.000171,20.083555,0.7649,0.284,4.39167,0.00000
1330.00,4.39153,20.100348,-0.000172,20.083600,0.7650,0.284,4.39153,0.00000
1331.00,4.39159,20.100366,-0.000177,20.083579,0.7651,0.284,4.39159,0.00000
1332.00,4.39129,20.100427,-0.000181,20.083607,0.7651,0.284,4.39129,0.00000
1333.00,4.39079,20.100498,-0.000181,20.083638,0.7652,0.285,4.39079,0.00000
1334.00,4.39009,20.100482,-0.000177,20.083638,0.7653,0.284,4.39009,0.00000
1335.00,4.38998,20.100419,-0.000177,20.083573,0.7654,0.284,4.38998,0.00000
1336.00,4.38996,20.100420,-0.000175,20.083609,0.7654,0.284,4.38996,0.00000
1337.00,4.38854,20.100396,-0.000172,20.083591,0.7655,0.284,4.38854,0.00000
1338.00,4.38872,20.100331,-0.000177,20.083558,0.7656,0.285,4.38872,0.00000
1339.00,4.38869,20.100348,-0.000179,20.083533,0.7657,0.285,4.38869,0.00000
1340.00,4.38870,20.100323,-0.000181,20.083487,0.7658,0.285,4.38870,0.00000
1341.00,4.38834,20.100394,-0.000181,20.083503,0.7658,0.285,4.38834,0.00000
1342.00,4.38955,20.100460,-0.000183,20.083541,0.7659,0.285,4.38955,0.00000
1343.00,4.38935,20.100580,-0.000180,20.083587,0.7661,0.285,4.38935,0.00000
1344.00,4.38894,20.100584,-0.000178,20.083603,0.7661,0.285,4.38894,0.00000
1345.00,4.38950,20.100638,-0.000175,20.083667,0.7662,0.285,4.38950,0.00000
1346.00,4.38937,20.100666,-0.000176,20.083675,0.7663,0.285,4.38937,0.00000
1347.00,4.38885,20.100660,-0.000173,20.083680,0.7664,0.285,4.38885,0.00000
1348.00,4.38830,20.100666,-0.000172,20.083681,0.7665,0.285,4.38830,0.00000
1349.00,4.38839,20.100715,-0.000171,20.083694,0.7666,0.285,4.38839,0.00000
1350.00,4.38740,20.100701,-0.000172,20.083635,0.7667,0.285,4.38740,0.00000
1351.00,4.38802,20.100683,-0.000172,20.083578,0.7668,0.286,4.38802,0.00000
1352.00,4.38823,20.100754,-0.000174,20.083545,0.7669,0.286,4.38823,0.00000
1353.00,4.38866,20.100754,-0.000175,20.083523,0.7670,0.286,4.38866,0.00000
1354.00,4.38931,20.100755,-0.000180,20.083479,0.7671,0.286,4.38931,0.00000
1355.00,4.38900,20.100785,-0.000185,20.083527,0.7672,0.286,4.38900,0.00000
1356.00,4.38762,20.100807,-0.000184,20.083557,0.7673,0.286,4.38762,0.00000
1357.00,4.38730,20.100764,-0.000185,20.083544,0.7674,0.287,4.38730,0.00000
1358.00,4.38713,20.100762,-0.000184,20.083524,0.7675,0.287,4.38713,0.00000
1359.00,4.38713,20.100820,-0.000181,20.083544,0.7677,0.287,4.38713,0.00000
1360.00,4.38753,20.100890,-0.000176,20.083546,0.7677,0.287,4.38753,0.00000
1361.00,4.38770,20.100859,-0.000176,20.083484,0.7678,0.287,4.38770,0.00000
1362.00,4.38689,20.100840,-0.000173,20.083445,0.7680,0.287,4.38689,0.00000
1363.00,4.38678,20.100913,-0.000172,20.083508,0.7681,0.287,4.38678,0.00000
1364.00,4.38602,20.100908,-0.000171,20.083536,0.7682,0.287,4.38602,0.00000
1365.00,4.38607,20.100871,-0.000172,20.083519,0.7683,0.287,4.38607,0.00000
1366.00,4.38653,20.100899,-0.000172,20.083511,0.7684,0.287,4.38653,0.00000
1367.00,4.38660,20.100996,-0.000171,20.083561,0.7685,0.287,4.38660,0.00000
1368.00,4.38668,20.100938,-0.000173,20.083440,0.7686,0.287,4.38668,0.00000
1369.00,4.38747,20.100901,-0.000174,20.083361,0.7687,0.287,4.38747,0.00000
1370.00,4.38734,20.100998,-0.000175,20.083400,0.7689,0.287,4.38734,0.00000
1371.00,4.38727,20.101041,-0.000172,20.083423,0.7690,0.287,4.38727,0.00000
1372.00,4.38716,20.101007,-0.000171,20.083360,0.7691,0.287,4.38716,0.00000
1373.00,4.38689,20.101079,-0.000173,20.083428,0.7692,0.287,4.38689,0.00000
1374.00,4.38624,20.101185,-0.000172,20.083519,0.7693,0.288,4.38624,0.00000
1375.00,4.38600,20.101106,-0.000170,20.083464,0.7694,0.288,4.38600,0.00000
1376.00,4.38678,20.101094,-0.000171,20.083478,0.7695,0.288,4.38678,0.00000
1377.00,4.38752,20.101073,-0.000172,20.083517,0.7697,0.288,4.38752,0.00000
1378.00,4.38743,20.101029,-0.000171,20.083509,0.7698,0.288,4.38743,0.00000
1379.00,4.38679,20.101007,-0.000168,20.083517,0.7699,0.288,4.38679,0.00000
1380.00,4.38654,20.101086,-0.000165,20.083567,0.7700,0.288,4.38654,0.00000
1381.00,4.38577,20.101153,-0.000166,20.083600,0.7702,0.288,4.38577,0.00000
1382.00,4.38611,20.101210,-0.000162,20.083620,0.7703,0.288,4.38611,0.00000
1383.00,4.38563,20.101278,-0.000161,20.083638,0.7704,0.288,4.38563,0.00000
1384.00,4.38578,20.101337,-0.000163,20.083646,0.7706,0.288,4.38578,0.00000
1385.00,4.38540,20.101380,-0.000168,20.083695,0.7707,0.288,4.38540,0.00000
1386.00,4.38407,20.101427,-0.000169,20.083725,0.7708,0.288,4.38407,0.00000
1387.00,4.38277,20.101526,-0.000172,20.083721,0.7709,0.288,4.38277,0.00000
1388.00,4.38312,20.101551,-0.000170,20.083693,0.7711,0.288,4.38312,0.00000
1389.00,4.38292,20.101573,-0.000168,20.083629,0.7712,0.288,4.38292,0.00000
1390.00,4.38365,20.101606,-0.000165,20.083598,0.7713,0.288,4.38365,0.00000
1391.00,4.38439,20.101651,-0.000162,20.083624,0.7714,0.288,4.38439,0.00000
1392.00,4.38552,20.101552,-0.000161,20.083551,0.7715,0.288,4.38552,0.00000
1393.00,4.38619,20.101568,-0.000162,20.083553,0.7716,0.288,4.38619,0.00000
1394.00,4.38705,20.101591,-0.000161,20.083601,0.7718,0.288,4.38705,0.00000
1395.00,4.38633,20.101552,-0.000163,20.083551,0.7719,0.288,4.38633,0.00000
1396.00,4.38586,20.101440,-0.000164,20.083397,0.7720,0.288,4.38586,0.00000
1397.00,4.38506,20.101548,-0.000167,20.083510,0.7720,0.289,4.38506,0.00000
1398.00,4.38420,20.101548,-0.000171,20.083503,0.7721,0.289,4.38420,0.00000
1399.00,4.38363,20.101532,-0.000172,20.083424,0.7722,0.289,4.38363,0.00000
1400.00,4.38425,20.101587,-0.000170,20.083472,0.7723,0.289,4.38425,0.00000
1401.00,4.38519,20.101710,-0.000169,20.083588,0.7724,0.289,4.38519,0.00000
@12,2.5001,5.0, 1400.073 
1402.00,4.38551,20.101607,-0.000169,20.083480,0.7725,0.289,4.38551,0.00000
1403.00,4.38517,20.101630,-0.000167,20.083488,0.7726,0.289,4.38517,0.00000
1404.00,4.38222,20.101630,-0.000168,20.083530,0.7727,0.289,4.38222,0.00000
1405.00,4.37699,20.101720,-0.000170,20.083550,0.7728,0.289,4.37699,0.00000
1406.00,4.37031,20.101730,-0.000173,20.083534,0.7729,0.289,4.37031,0.00000
1407.00,4.36261,20.101826,-0.000170,20.083558,0.7729,0.289,4.36261,0.00000
1408.00,4.35652,20.101848,-0.000171,20.083543,0.7730,0.289,4.35652,0.00000
1409.00,4.35490,20.101880,-0.000170,20.083496,0.7731,0.289,4.35490,0.00000
1410.00,4.35741,20.101841,-0.000169,20.083421,0.7731,0.290,4.35741,0.00000
1411.00,4.36209,20.101871,-0.000169,20.083394,0.7732,0.290,4.36209,0.00000
1412.00,4.36975,20.101928,-0.000173,20.083389,0.7733,0.290,4.36975,0.00000
1413.00,4.37755,20.101909,-0.000173,20.083330,0.7734,0.290,4.37755,0.00000
1414.00,4.38340,20.101921,-0.000174,20.083314,0.7734,0.290,4.38340,0.00000
1415.00,4.38775,20.101888,-0.000177,20.083320,0.7735,0.290,4.38775,0.00000
1416.00,4.39090,20.101867,-0.000178,20.083336,0.7735,0.290,4.39090,0.00000
1417.00,4.39207,20.101818,-0.000174,20.083353,0.7736,0.290,4.39207,0.00000
1418.00,4.39274,20.101839,-0.000173,20.083396,0.7736,0.290,4.39274,0.00000
1419.00,4.39246,20.101878,-0.000172,20.083450,0.7737,0.290,4.39246,0.00000
1420.00,4.39089,20.101955,-0.000171,20.083428,0.7738,0.290,4.39089,0.00000
1421.00,4.38970,20.102004,-0.000172,20.083400,0.7738,0.290,4.38970,0.00000
1422.00,4.38835,20.102047,-0.000174,20.083354,0.7739,0.291,4.38835,0.00000
1423.00,4.38679,20.102102,-0.000177,20.083392,0.7740,0.291,4.38679,0.00000
1424.00,4.38605,20.102114,-0.000178,20.083322,0.7741,0.291,4.38605,0.00000
1425.00,4.38684,20.102099,-0.000176,20.083295,0.7741,0.291,4.38684,0.00000
1426.00,4.38706,20.102106,-0.000173,20.083283,0.7742,0.291,4.38706,0.00000
1427.00,4.38777,20.102144,-0.000169,20.083334,0.7744,0.291,4.38777,0.00000
1428.00,4.38801,20.102185,-0.000169,20.083282,0.7745,0.291,4.38801,0.00000
1429.00,4.38772,20.102238,-0.000171,20.083347,0.7745,0.291,4.38772,0.00000
1430.00,4.38677,20.102254,-0.000173,20.083329,0.7746,0.291,4.38677,0.00000
1431.00,4.38626,20.102339,-0.000171,20.083363,0.7748,0.291,4.38626,0.00000
1432.00,4.38618,20.102372,-0.000177,20.083311,0.7749,0.292,4.38618,0.00000
1433.00,4.38618,20.102416,-0.000175,20.083372,0.7750,0.292,4.38618,0.00000
1434.00,4.38624,20.102433,-0.000170,20.083399,0.7751,0.291,4.38624,0.00000
1435.00,4.38601,20.102522,-0.000165,20.083495,0.7752,0.291,4.38601,0.00000
1436.00,4.38627,20.102499,-0.000167,20.083469,0.7753,0.291,4.38627,0.00000
1437.00,4.38574,20.102479,-0.000165,20.083487,0.7754,0.291,4.38574,0.00000
1438.00,4.38483,20.102488,-0.000169,20.083458,0.7755,0.292,4.38483,0.00000
1439.00,4.38467,20.102541,-0.000169,20.083433,0.7756,0.292,4.38467,0.00000
1440.00,4.38520,20.102555,-0.000171,20.083425,0.7757,0.292,4.38520,0.00000
1441.00,4.38458,20.102623,-0.000170,20.083433,0.7759,0.292,4.38458,0.00000
1442.00,4.38389,20.102666,-0.000167,20.083450,0.7760,0.292,4.38389,0.00000
1443.00,4.38399,20.102690,-0.000166,20.083458,0.7761,0.292,4.38399,0.00000
1444.00,4.38357,20.102696,-0.000168,20.083479,0.7762,0.292,4.38357,0.00000
1445.00,4.38243,20.102674,-0.000168,20.083417,0.7763,0.292,4.38243,0.00000
1446.00,4.38161,20.102636,-0.000167,20.083418,0.7764,0.292,4.38161,0.00000
1447.00,4.38166,20.102639,-0.000169,20.083394,0.7765,0.292,4.38166,0.00000
1448.00,4.38175,20.102586,-0.000167,20.083314,0.7767,0.292,4.38175,0.00000
1449.00,4.38176,20.102546,-0.000165,20.083266,0.7768,0.292,4.38176,0.00000
1450.00,4.38251,20.102587,-0.000165,20.083301,0.7770,0.292,4.38251,0.00000
1451.00,4.38390,20.102584,-0.000168,20.083250,0.7771,0.292,4.38390,0.00000
1452.00,4.38402,20.102676,-0.000164,20.083300,0.7773,0.292,4.38402,0.00000
1453.00,4.38343,20.102777,-0.000162,20.083360,0.7774,0.292,4.38343,0.00000
1454.00,4.38420,20.102801,-0.000163,20.083349,0.7775,0.292,4.38420,0.00000
1455.00,4.38422,20.102835,-0.000163,20.083371,0.7777,0.292,4.38422,0.00000
1456.00,4.38339,20.102911,-0.000162,20.083439,0.7778,0.292,4.38339,0.00000
1457.00,4.38360,20.102886,-0.000162,20.083441,0.7780,0.292,4.38360,0.00000
1458.00,4.38358,20.102870,-0.000162,20.083383,0.7781,0.293,4.38358,0.00000
1459.00,4.38249,20.102961,-0.000165,20.083431,0.7782,0.293,4.38249,0.00000
1460.00,4.38196,20.102961,-0.000167,20.083385,0.7784,0.293,4.38196,0.00000
1461.00,4.38229,20.102975,-0.000167,20.083343,0.7785,0.293,4.38229,0.00000
1462.00,4.38268,20.102987,-0.000171,20.083345,0.7787,0.293,4.38268,0.00000
1463.00,4.38344,20.103041,-0.000172,20.083408,0.7788,0.294,4.38344,0.00000
1464.00,4.38396,20.102990,-0.000169,20.083333,0.7789,0.293,4.38396,0.00000
1465.00,4.38502,20.103062,-0.000165,20.083404,0.7791,0.293,4.38502,0.00000
1466.00,4.38546,20.103084,-0.000165,20.083427,0.7792,0.293,4.38546,0.00000
1467.00,4.38459,20.103129,-0.000162,20.083444,0.7793,0.293,4.38459,0.00000
1468.00,4.38388,20.103135,-0.000161,20.083468,0.7795,0.293,4.38388,0.00000
1469.00,4.38344,20.103199,-0.000165,20.083544,0.7796,0.293,4.38344,0.00000
1470.00,4.38181,20.103153,-0.000164,20.083452,0.7798,0.294,4.38181,0.00000
1471.00,4.38061,20.103170,-0.000164,20.083473,0.7799,0.294,4.38061,0.00000
1472.00,4.38059,20.103199,-0.000165,20.083422,0.7800,0.294,4.38059,0.00000
1473.00,4.38100,20.103284,-0.000167,20.083449,0.7802,0.294,4.38100,0.00000
1474.00,4.38064,20.103302,-0.000168,20.083457,0.7803,0.294,4.38064,0.00000
1475.00,4.38056,20.103327,-0.000170,20.083511,0.7805,0.294,4.38056,0.00000
1476.00,4.38111,20.103350,-0.000169,20.083523,0.7806,0.294,4.38111,0.00000
1477.00,4.38132,20.103384,-0.000167,20.083586,0.7808,0.294,4.38132,0.00000
1478.00,4.38180,20.103341,-0.000168,20.083548,0.7809,0.294,4.38180,0.00000
1479.00,4.38288,20.103381,-0.000166,20.083570,0.7811,0.294,4.38288,0.00000
1480.00,4.38424,20.103429,-0.000164,20.083576,0.7812,0.294,4.38424,0.00000
1481.00,4.38407,20.103423,-0.000164,20.083575,0.7813,0.294,4.38407,0.00000
1482.00,4.38370,20.103408,-0.000166,20.083502,0.7815,0.294,4.38370,0.00000
1483.00,4.38293,20.103436,-0.000162,20.083548,0.7816,0.294,4.38293,0.00000
1484.00,4.38233,20.103433,-0.000160,20.083519,0.7818,0.294,4.38233,0.00000
1485.00,4.38193,20.103430,-0.000161,20.083469,0.7819,0.294,4.38193,0.00000
1486.00,4.38190,20.103437,-0.000159,20.083422,0.7821,0.294,4.38190,0.00000
1487.00,4.38128,20.103506,-0.000157,20.083465,0.7822,0.294,4.38128,0.00000
1488.00,4.38139,20.103563,-0.000161,20.083440,0.7824,0.294,4.38139,0.00000
1489.00,4.38147,20.103589,-0.000160,20.083423,0.7825,0.294,4.38147,0.00000
1490.00,4.38048,20.103625,-0.000162,20.083496,0.7827,0.295,4.38048,0.00000
1491.00,4.37987,20.103712,-0.000164,20.083560,0.7829,0.295,4.37987,0.00000
1492.00,4.38032,20.103707,-0.000161,20.083555,0.7830,0.295,4.38032,0.00000
1493.00,4.37955,20.103708,-0.000159,20.083580,0.7831,0.295,4.37955,0.00000
1494.00,4.37918,20.103664,-0.000158,20.083580,0.7833,0.295,4.37918,0.00000
1495.00,4.38005,20.103716,-0.000156,20.083593,0.7834,0.295,4.38005,0.00000
1496.00,4.38111,20.103677,-0.000158,20.083533,0.7836,0.295,4.38111,0.00000
1497.00,4.38138,20.103667,-0.000161,20.083496,0.7837,0.295,4.38138,0.00000
1498.00,4.38213,20.103624,-0.000161,20.083365,0.7839,0.295,4.38213,0.00000
1499.00,4.38243,20.103734,-0.000163,20.083394,0.7840,0.295,4.38243,0.00000
1500.00,4.38211,20.103761,-0.000161,20.083349,0.7841,0.295,4.38211,0.00000
1501.00,4.38115,20.103788,-0.000160,20.083360,0.7843,0.295,4.38115,0.00000
1502.00,4.38092,20.103823,-0.000162,20.083347,0.7844,0.295,4.38092,0.00000
1503.00,4.38148,20.103883,-0.000162,20.083429,0.7846,0.295,4.38148,0.00000
1504.00,4.38182,20.103850,-0.000167,20.083393,0.7847,0.296,4.38182,0.00000
1505.00,4.38205,20.103831,-0.000172,20.083400,0.7849,0.296,4.38205,0.00000
1506.00,4.38208,20.103873,-0.000175,20.083421,0.7850,0.296,4.38208,0.00000
1507.00,4.38145,20.103877,-0.000177,20.083432,0.7851,0.296,4.38145,0.00000
1508.00,4.38078,20.103929,-0.000176,20.083453,0.7852,0.297,4.38078,0.00000
1509.00,4.38069,20.104052,-0.000171,20.083521,0.7853,0.296,4.38069,0.00000
1510.00,4.37982,20.104089,-0.000170,20.083568,0.7854,0.296,4.37982,0.00000
1511.00,4.37994,20.104068,-0.000170,20.083512,0.7855,0.297,4.37994,0.00000
@13,2.5001,5.0, 1510.07 
1512.00,4.38053,20.104091,-0.000166,20.083520,0.7856,0.296,4.38053,0.00000
1513.00,4.37991,20.104052,-0.000166,20.083467,0.7857,0.296,4.37991,0.00000
1514.00,4.37702,20.104020,-0.000164,20.083406,0.7858,0.296,4.37702,0.00000
1515.00,4.37277,20.104003,-0.000163,20.083368,0.7859,0.296,4.37277,0.00000
1516.00,4.36666,20.104065,-0.000160,20.083437,0.7860,0.296,4.36666,0.00000
1517.00,4.35983,20.104095,-0.000160,20.083474,0.7860,0.296,4.35983,0.00000
1518.00,4.35342,20.104156,-0.000159,20.083542,0.7861,0.296,4.35342,0.00000
1519.00,4.35033,20.104158,-0.000161,20.083557,0.7862,0.296,4.35033,0.00000
1520.00,4.35189,20.104190,-0.000163,20.083519,0.7863,0.297,4.35189,0.00000
1521.00,4.35649,20.104186,-0.000166,20.083540,0.7865,0.297,4.35649,0.00000
1522.00,4.36342,20.104199,-0.000166,20.083550,0.7866,0.297,4.36342,0.00000
1523.00,4.37119,20.104204,-0.000171,20.083523,0.7867,0.297,4.37119,0.00000
1524.00,4.37874,20.104203,-0.000172,20.083538,0.7868,0.297,4.37874,0.00000
1525.00,4.38311,20.104233,-0.000175,20.083562,0.7870,0.297,4.38311,0.00000
1526.00,4.38648,20.104262,-0.000178,20.083505,0.7870,0.297,4.38648,0.00000
1527.00,4.38782,20.104346,-0.000178,20.083538,0.7871,0.297,4.38782,0.00000
1528.00,4.38789,20.104420,-0.000176,20.083555,0.7872,0.297,4.38789,0.00000
1529.00,4.38698,20.104494,-0.000176,20.083553,0.7873,0.297,4.38698,0.00000
1530.00,4.38719,20.104543,-0.000174,20.083552,0.7874,0.297,4.38719,0.00000
1531.00,4.38679,20.104556,-0.000168,20.083551,0.7875,0.297,4.38679,0.00000
1532.00,4.38583,20.104524,-0.000169,20.083481,0.7876,0.297,4.38583,0.00000
1533.00,4.38513,20.104467,-0.000168,20.083402,0.7877,0.297,4.38513,0.00000
1534.00,4.38553,20.104467,-0.000167,20.083440,0.7878,0.297,4.38553,0.00000
1535.00,4.38492,20.104431,-0.000167,20.083435,0.7879,0.298,4.38492,0.00000
1536.00,4.38409,20.104515,-0.000168,20.083516,0.7880,0.298,4.38409,0.00000
1537.00,4.38416,20.104524,-0.000168,20.083519,0.7881,0.298,4.38416,0.00000
1538.00,4.38393,20.104649,-0.000168,20.083620,0.7882,0.298,4.38393,0.00000
1539.00,4.38187,20.104686,-0.000167,20.083589,0.7883,0.298,4.38187,0.00000
1540.00,4.38123,20.104752,-0.000168,20.083619,0.7884,0.298,4.38123,0.00000
1541.00,4.38091,20.104736,-0.000170,20.083523,0.7885,0.298,4.38091,0.00000
1542.00,4.38116,20.104767,-0.000172,20.083517,0.7886,0.298,4.38116,0.00000
1543.00,4.38147,20.104746,-0.000174,20.083462,0.7887,0.298,4.38147,0.00000
1544.00,4.38238,20.104739,-0.000175,20.083426,0.7888,0.299,4.38238,0.00000
1545.00,4.38260,20.104744,-0.000179,20.083420,0.7889,0.299,4.38260,0.00000
1546.00,4.38262,20.104810,-0.000179,20.083468,0.7890,0.299,4.38262,0.00000
1547.00,4.38255,20.104847,-0.000177,20.083467,0.7891,0.299,4.38255,0.00000
1548.00,4.38196,20.104840,-0.000175,20.083468,0.7892,0.299,4.38196,0.00000
1549.00,4.38129,20.104811,-0.000173,20.083405,0.7893,0.299,4.38129,0.00000
1550.00,4.37996,20.104865,-0.000168,20.083404,0.7894,0.299,4.37996,0.00000
1551.00,4.37877,20.104888,-0.000165,20.083437,0.7894,0.299,4.37877,0.00000
1552.00,4.37786,20.104937,-0.000167,20.083486,0.7895,0.299,4.37786,0.00000
1553.00,4.37792,20.104926,-0.000169,20.083435,0.7896,0.299,4.37792,0.00000
1554.00,4.37876,20.105004,-0.000174,20.083567,0.7897,0.299,4.37876,0.00000
1555.00,4.37926,20.105014,-0.000176,20.083579,0.7898,0.300,4.37926,0.00000
1556.00,4.37902,20.105010,-0.000176,20.083553,0.7898,0.300,4.37902,0.00000
1557.00,4.37879,20.105020,-0.000176,20.083538,0.7899,0.300,4.37879,0.00000
1558.00,4.37894,20.105094,-0.000178,20.083617,0.7900,0.300,4.37894,0.00000
1559.00,4.37869,20.105097,-0.000175,20.083505,0.7901,0.300,4.37869,0.00000
1560.00,4.37898,20.105140,-0.000176,20.083503,0.7902,0.300,4.37898,0.00000
1561.00,4.38000,20.105202,-0.000178,20.083456,0.7903,0.300,4.38000,0.00000
1562.00,4.38022,20.105215,-0.000179,20.083444,0.7904,0.300,4.38022,0.00000
1563.00,4.37981,20.105274,-0.000176,20.083459,0.7904,0.300,4.37981,0.00000
1564.00,4.37959,20.105354,-0.000177,20.083537,0.7906,0.300,4.37959,0.00000
1565.00,4.37922,20.105386,-0.000176,20.083509,0.7907,0.300,4.37922,0.00000
1566.00,4.37953,20.105349,-0.000177,20.083503,0.7908,0.300,4.37953,0.00000
1567.00,4.37931,20.105375,-0.000176,20.083469,0.7909,0.300,4.37931,0.00000
1568.00,4.37862,20.105314,-0.000175,20.083413,0.7910,0.301,4.37862,0.00000
1569.00,4.37754,20.105322,-0.000174,20.083405,0.7911,0.301,4.37754,0.00000
1570.00,4.37791,20.105338,-0.000173,20.083429,0.7912,0.301,4.37791,0.00000
1571.00,4.37806,20.105457,-0.000170,20.083505,0.7913,0.301,4.37806,0.00000
1572.00,4.37820,20.105509,-0.000173,20.083561,0.7915,0.301,4.37820,0.00000
1573.00,4.37957,20.105566,-0.000176,20.083559,0.7916,0.301,4.37957,0.00000
1574.00,4.38026,20.105541,-0.000177,20.083514,0.7917,0.301,4.38026,0.00000
1575.00,4.37981,20.105546,-0.000177,20.083563,0.7918,0.301,4.37981,0.00000
1576.00,4.37929,20.105478,-0.000175,20.083522,0.7919,0.301,4.37929,0.00000
1577.00,4.37940,20.105497,-0.000171,20.083547,0.7920,0.301,4.37940,0.00000
1578.00,4.37924,20.105511,-0.000169,20.083561,0.7921,0.301,4.37924,0.00000
1579.00,4.37940,20.105541,-0.000167,20.083572,0.7922,0.301,4.37940,0.00000
1580.00,4.37966,20.105567,-0.000170,20.083527,0.7922,0.301,4.37966,0.00000
1581.00,4.37832,20.105613,-0.000170,20.083573,0.7923,0.301,4.37832,0.00000
1582.00,4.37723,20.105612,-0.000169,20.083541,0.7924,0.301,4.37723,0.00000
1583.00,4.37573,20.105647,-0.000169,20.083548,0.7925,0.301,4.37573,0.00000
1584.00,4.37459,20.105698,-0.000170,20.083595,0.7926,0.301,4.37459,0.00000
1585.00,4.37436,20.105691,-0.000170,20.083582,0.7927,0.301,4.37436,0.00000
1586.00,4.37486,20.105741,-0.000174,20.083611,0.7928,0.302,4.37486,0.00000
1587.00,4.37552,20.105776,-0.000178,20.083615,0.7929,0.302,4.37552,0.00000
1588.00,4.37600,20.105815,-0.000178,20.083607,0.7930,0.302,4.37600,0.00000
1589.00,4.37636,20.105879,-0.000179,20.083631,0.7931,0.302,4.37636,0.00000
1590.00,4.37619,20.105926,-0.000176,20.083596,0.7932,0.302,4.37619,0.00000
1591.00,4.37617,20.105946,-0.000172,20.083553,0.7933,0.302,4.37617,0.00000
1592.00,4.37591,20.106003,-0.000170,20.083553,0.7934,0.302,4.37591,0.00000
1593.00,4.37580,20.106039,-0.000170,20.083613,0.7935,0.302,4.37580,0.00000
1594.00,4.37628,20.106036,-0.000169,20.083595,0.7936,0.302,4.37628,0.00000
1595.00,4.37636,20.106049,-0.000171,20.083641,0.7937,0.302,4.37636,0.00000
1596.00,4.37644,20.106057,-0.000173,20.083626,0.7938,0.303,4.37644,0.00000
1597.00,4.37633,20.105977,-0.000175,20.083571,0.7939,0.303,4.37633,0.00000
1598.00,4.37585,20.105992,-0.000175,20.083560,0.7940,0.303,4.37585,0.00000
1599.00,4.37462,20.105950,-0.000172,20.083515,0.7941,0.303,4.37462,0.00000
1600.00,4.37330,20.105991,-0.000173,20.083511,0.7943,0.303,4.37330,0.00000
1601.00,4.37392,20.106078,-0.000172,20.083564,0.7944,0.303,4.37392,0.00000
1602.00,4.37444,20.106126,-0.000170,20.083556,0.7945,0.303,4.37444,0.00000
1603.00,4.37512,20.106130,-0.000170,20.083501,0.7946,0.303,4.37512,0.00000
1604.00,4.37568,20.106240,-0.000172,20.083538,0.7948,0.303,4.37568,0.00000
1605.00,4.37712,20.106260,-0.000168,20.083524,0.7949,0.303,4.37712,0.00000
1606.00,4.37583,20.106226,-0.000166,20.083486,0.7950,0.303,4.37583,0.00000
1607.00,4.37427,20.106239,-0.000168,20.083483,0.7951,0.303,4.37427,0.00000
1608.00,4.37407,20.106262,-0.000168,20.083473,0.7952,0.303,4.37407,0.00000
1609.00,4.37408,20.106208,-0.000168,20.083446,0.7952,0.303,4.37408,0.00000
1610.00,4.37294,20.106242,-0.000170,20.083491,0.7954,0.304,4.37294,0.00000
1611.00,4.37412,20.106264,-0.000169,20.083521,0.7955,0.304,4.37412,0.00000
1612.00,4.37518,20.106337,-0.000168,20.083606,0.7956,0.304,4.37518,0.00000
1613.00,4.37483,20.106352,-0.000168,20.083655,0.7957,0.304,4.37483,0.00000
1614.00,4.37469,20.106376,-0.000167,20.083651,0.7958,0.304,4.37469,0.00000
1615.00,4.37524,20.106333,-0.000168,20.083565,0.7959,0.304,4.37524,0.00000
1616.00,4.37499,20.106320,-0.000172,20.083512,0.7961,0.304,4.37499,0.00000
1617.00,4.37519,20.106343,-0.000169,20.083538,0.7962,0.304,4.37519,0.00000
1618.00,4.37572,20.106408,-0.000165,20.083574,0.7963,0.304,4.37572,0.00000
1619.00,4.37597,20.106425,-0.000167,20.083594,0.7964,0.304,4.37597,0.00000
1620.00,4.37623,20.106475,-0.000164,20.083686,0.7966,0.304,4.37623,0.00000
1621.00,4.37579,20.106526,-0.000159,20.083748,0.7967,0.304,4.37579,0.00000
@14,2.5001,5.0, 1620.016 
1622.00,4.37658,20.106568,-0.000163,20.083733,0.7968,0.304,4.37658,0.00000
1623.00,4.37511,20.106589,-0.000165,20.083690,0.7969,0.304,4.37511,0.00000
1624.00,4.37233,20.106681,-0.000162,20.083723,0.7970,0.304,4.37233,0.00000
1625.00,4.36744,20.106669,-0.000162,20.083650,0.7971,0.304,4.36744,0.00000
1626.00,4.36201,20.106669,-0.000164,20.083632,0.7971,0.304,4.36201,0.00000
1627.00,4.35405,20.106658,-0.000164,20.083618,0.7972,0.304,4.35405,0.00000
1628.00,4.34767,20.106616,-0.000167,20.083622,0.7973,0.304,4.34767,0.00000
1629.00,4.34523,20.106601,-0.000165,20.083618,0.7974,0.304,4.34523,0.00000
1630.00,4.34661,20.106686,-0.000169,20.083668,0.7975,0.305,4.34661,0.00000
1631.00,4.35051,20.106736,-0.000172,20.083663,0.7976,0.305,4.35051,0.00000
1632.00,4.35754,20.106826,-0.000171,20.083702,0.7976,0.305,4.35754,0.00000
1633.00,4.36643,20.106872,-0.000170,20.083695,0.7977,0.305,4.36643,0.00000
1634.00,4.37283,20.106888,-0.000174,20.083633,0.7977,0.305,4.37283,0.00000
1635.00,4.37725,20.106866,-0.000171,20.083625,0.7978,0.305,4.37725,0.00000
1636.00,4.38070,20.106828,-0.000169,20.083587,0.7979,0.305,4.38070,0.00000
1637.00,4.38192,20.106769,-0.000168,20.083505,0.7979,0.305,4.38192,0.00000
1638.00,4.38193,20.106767,-0.000164,20.083537,0.7980,0.305,4.38193,0.00000
1639.00,4.38205,20.106757,-0.000165,20.083582,0.7981,0.305,4.38205,0.00000
1640.00,4.38242,20.106817,-0.000166,20.083577,0.7982,0.305,4.38242,0.00000
1641.00,4.38096,20.106875,-0.000164,20.083636,0.7984,0.305,4.38096,0.00000
1642.00,4.37995,20.106884,-0.000162,20.083690,0.7985,0.305,4.37995,0.00000
1643.00,4.37820,20.106919,-0.000164,20.083643,0.7986,0.305,4.37820,0.00000
1644.00,4.37745,20.106972,-0.000164,20.083638,0.7986,0.305,4.37745,0.00000
1645.00,4.37643,20.106989,-0.000166,20.083663,0.7987,0.306,4.37643,0.00000
1646.00,4.37653,20.106983,-0.000170,20.083588,0.7988,0.306,4.37653,0.00000
1647.00,4.37640,20.107041,-0.000170,20.083611,0.7989,0.306,4.37640,0.00000
1648.00,4.37652,20.107056,-0.000171,20.083633,0.7990,0.306,4.37652,0.00000
1649.00,4.37585,20.107057,-0.000168,20.083641,0.7991,0.306,4.37585,0.00000
1650.00,4.37519,20.107055,-0.000166,20.083599,0.7992,0.306,4.37519,0.00000
1651.00,4.37444,20.107108,-0.000165,20.083671,0.7993,0.306,4.37444,0.00000
1652.00,4.37443,20.107069,-0.000166,20.083612,0.7993,0.306,4.37443,0.00000
1653.00,4.37559,20.107100,-0.000166,20.083660,0.7994,0.306,4.37559,0.00000
1654.00,4.37637,20.107047,-0.000169,20.083630,0.7995,0.306,4.37637,0.00000
1655.00,4.37707,20.107053,-0.000166,20.083661,0.7997,0.306,4.37707,0.00000
1656.00,4.37776,20.107082,-0.000164,20.083680,0.7998,0.306,4.37776,0.00000
1657.00,4.37715,20.107156,-0.000164,20.083696,0.7999,0.306,4.37715,0.00000
1658.00,4.37627,20.107206,-0.000165,20.083691,0.8000,0.306,4.37627,0.00000
1659.00,4.37490,20.107299,-0.000162,20.083730,0.8002,0.306,4.37490,0.00000
1660.00,4.37385,20.107316,-0.000163,20.083716,0.8003,0.306,4.37385,0.00000
1661.00,4.37357,20.107274,-0.000161,20.083639,0.8004,0.306,4.37357,0.00000
1662.00,4.37403,20.107287,-0.000161,20.083663,0.8005,0.306,4.37403,0.00000
1663.00,4.37444,20.107273,-0.000160,20.083604,0.8007,0.306,4.37444,0.00000
1664.00,4.37497,20.107286,-0.000161,20.083547,0.8008,0.306,4.37497,0.00000
1665.00,4.37439,20.107326,-0.000162,20.083529,0.8010,0.307,4.37439,0.00000
1666.00,4.37358,20.107384,-0.000164,20.083548,0.8011,0.307,4.37358,0.00000
1667.00,4.37320,20.107407,-0.000167,20.083539,0.8013,0.307,4.37320,0.00000
1668.00,4.37299,20.107414,-0.000168,20.083543,0.8014,0.307,4.37299,0.00000
1669.00,4.37306,20.107408,-0.000170,20.083573,0.8015,0.307,4.37306,0.00000
1670.00,4.37324,20.107451,-0.000171,20.083610,0.8017,0.307,4.37324,0.00000
1671.00,4.37363,20.107447,-0.000175,20.083619,0.8018,0.308,4.37363,0.00000
1672.00,4.37387,20.107457,-0.000173,20.083613,0.8020,0.308,4.37387,0.00000
1673.00,4.37324,20.107512,-0.000173,20.083600,0.8021,0.308,4.37324,0.00000
1674.00,4.37355,20.107567,-0.000170,20.083616,0.8022,0.308,4.37355,0.00000
1675.00,4.37459,20.107484,-0.000168,20.083545,0.8024,0.307,4.37459,0.00000
1676.00,4.37441,20.107488,-0.000167,20.083546,0.8025,0.308,4.37441,0.00000
1677.00,4.37321,20.107538,-0.000165,20.083562,0.8026,0.307,4.37321,0.00000
1678.00,4.37275,20.107557,-0.000162,20.083609,0.8028,0.307,4.37275,0.00000
1679.00,4.37181,20.107570,-0.000163,20.083588,0.8029,0.307,4.37181,0.00000
1680.00,4.37208,20.107651,-0.000165,20.083645,0.8031,0.308,4.37208,0.00000
1681.00,4.37276,20.107654,-0.000165,20.083632,0.8032,0.308,4.37276,0.00000
1682.00,4.37443,20.107617,-0.000169,20.083630,0.8033,0.308,4.37443,0.00000
1683.00,4.37546,20.107598,-0.000169,20.083652,0.8035,0.308,4.37546,0.00000
1684.00,4.37549,20.107564,-0.000171,20.083663,0.8036,0.308,4.37549,0.00000
1685.00,4.37479,20.107561,-0.000171,20.083666,0.8037,0.308,4.37479,0.00000
1686.00,4.37428,20.107591,-0.000169,20.083681,0.8038,0.308,4.37428,0.00000
1687.00,4.37333,20.107629,-0.000168,20.083673,0.8040,0.308,4.37333,0.00000
1688.00,4.37284,20.107665,-0.000167,20.083647,0.8041,0.308,4.37284,0.00000
1689.00,4.37311,20.107753,-0.000165,20.083661,0.8042,0.308,4.37311,0.00000
1690.00,4.37318,20.107798,-0.000162,20.083668,0.8044,0.308,4.37318,0.00000
1691.00,4.37313,20.107775,-0.000163,20.083584,0.8045,0.308,4.37313,0.00000
1692.00,4.37405,20.107794,-0.000165,20.083557,0.8046,0.308,4.37405,0.00000
1693.00,4.37492,20.107794,-0.000168,20.083528,0.8047,0.309,4.37492,0.00000
1694.00,4.37509,20.107799,-0.000170,20.083573,0.8048,0.309,4.37509,0.00000
1695.00,4.37548,20.107849,-0.000179,20.083615,0.8049,0.309,4.37548,0.00000
1696.00,4.37504,20.107968,-0.000179,20.083741,0.8050,0.310,4.37504,0.00000
1697.00,4.37435,20.107971,-0.000174,20.083710,0.8051,0.309,4.37435,0.00000
1698.00,4.37325,20.108003,-0.000170,20.083726,0.8053,0.309,4.37325,0.00000
1699.00,4.37278,20.108054,-0.000166,20.083692,0.8054,0.309,4.37278,0.00000
1700.00,4.37173,20.108035,-0.000158,20.083693,0.8055,0.309,4.37173,0.00000
1701.00,4.37163,20.108046,-0.000159,20.083691,0.8056,0.309,4.37163,0.00000
1702.00,4.37049,20.108037,-0.000161,20.083730,0.8058,0.309,4.37049,0.00000
1703.00,4.37042,20.108039,-0.000164,20.083711,0.8058,0.309,4.37042,0.00000
1704.00,4.36953,20.108031,-0.000166,20.083720,0.8060,0.309,4.36953,0.00000
1705.00,4.37025,20.108060,-0.000170,20.083719,0.8060,0.309,4.37025,0.00000
1706.00,4.37093,20.108122,-0.000169,20.083720,0.8061,0.309,4.37093,0.00000
1707.00,4.37196,20.108171,-0.000165,20.083660,0.8062,0.309,4.37196,0.00000
1708.00,4.37133,20.108244,-0.000165,20.083702,0.8064,0.309,4.37133,0.00000
1709.00,4.37262,20.108285,-0.000162,20.083669,0.8065,0.309,4.37262,0.00000
1710.00,4.37236,20.108332,-0.000161,20.083587,0.8066,0.309,4.37236,0.00000
1711.00,4.37176,20.108304,-0.000162,20.083517,0.8067,0.309,4.37176,0.00000
1712.00,4.37070,20.108338,-0.000169,20.083550,0.8069,0.310,4.37070,0.00000
1713.00,4.37140,20.108380,-0.000170,20.083515,0.8070,0.310,4.37140,0.00000
1714.00,4.37127,20.108374,-0.000172,20.083494,0.8071,0.310,4.37127,0.00000
1715.00,4.37078,20.108365,-0.000172,20.083511,0.8073,0.310,4.37078,0.00000
1716.00,4.37073,20.108385,-0.000172,20.083522,0.8074,0.310,4.37073,0.00000
1717.00,4.37150,20.108447,-0.000170,20.083589,0.8075,0.310,4.37150,0.00000
1718.00,4.37119,20.108422,-0.000170,20.083622,0.8076,0.310,4.37119,0.00000
1719.00,4.37021,20.108528,-0.000170,20.083716,0.8078,0.310,4.37021,0.00000
1720.00,4.37083,20.108479,-0.000171,20.083667,0.8079,0.310,4.37083,0.00000
1721.00,4.37079,20.108482,-0.000167,20.083700,0.8080,0.310,4.37079,0.00000
1722.00,4.37035,20.108430,-0.000166,20.083619,0.8081,0.310,4.37035,0.00000
1723.00,4.37048,20.108404,-0.000164,20.083505,0.8083,0.310,4.37048,0.00000
1724.00,4.37171,20.108372,-0.000167,20.083408,0.8084,0.310,4.37171,0.00000
1725.00,4.37084,20.108447,-0.000169,20.083412,0.8085,0.311,4.37084,0.00000
1726.00,4.37083,20.108521,-0.000171,20.083397,0.8086,0.311,4.37083,0.00000
1727.00,4.37140,20.108550,-0.000173,20.083389,0.8087,0.311,4.37140,0.00000
1728.00,4.37197,20.108627,-0.000173,20.083445,0.8088,0.311,4.37197,0.00000
1729.00,4.37174,20.108594,-0.000166,20.083454,0.8089,0.311,4.37174,0.00000
1730.00,4.37195,20.108630,-0.000161,20.083498,0.8090,0.311,4.37195,0.00000
1731.00,4.37181,20.108559,-0.000161,20.083439,0.8091,0.311,4.37181,0.00000
@15,2.5001,5.0, 1730.014 
1732.00,4.37142,20.108572,-0.000159,20.083417,0.8091,0.311,4.37142,0.00000
1733.00,4.37059,20.108617,-0.000160,20.083490,0.8092,0.311,4.37059,0.00000
1734.00,4.36770,20.108611,-0.000166,20.083439,0.8093,0.311,4.36770,0.00000
1735.00,4.36347,20.108641,-0.000171,20.083442,0.8094,0.311,4.36347,0.00000
1736.00,4.35808,20.108719,-0.000172,20.083471,0.8094,0.311,4.35808,0.00000
1737.00,4.35125,20.108798,-0.000174,20.083524,0.8095,0.312,4.35125,0.00000
1738.00,4.34405,20.108767,-0.000177,20.083460,0.8096,0.312,4.34405,0.00000
1739.00,4.34068,20.108818,-0.000178,20.083507,0.8096,0.312,4.34068,0.00000
1740.00,4.34184,20.108838,-0.000180,20.083498,0.8097,0.312,4.34184,0.00000
1741.00,4.34583,20.108915,-0.000182,20.083529,0.8097,0.313,4.34583,0.00000
1742.00,4.35303,20.108926,-0.000181,20.083539,0.8098,0.313,4.35303,0.00000
1743.00,4.36160,20.108984,-0.000180,20.083570,0.8098,0.313,4.36160,0.00000
1744.00,4.36901,20.109003,-0.000180,20.083536,0.8098,0.313,4.36901,0.00000
1745.00,4.37390,20.109049,-0.000176,20.083602,0.8099,0.313,4.37390,0.00000
1746.00,4.37730,20.109034,-0.000171,20.083580,0.8099,0.313,4.37730,0.00000
1747.00,4.37847,20.109040,-0.000172,20.083573,0.8099,0.313,4.37847,0.00000
1748.00,4.37907,20.109001,-0.000170,20.083508,0.8099,0.313,4.37907,0.00000
1749.00,4.37952,20.109100,-0.000169,20.083601,0.8099,0.313,4.37952,0.00000
1750.00,4.37901,20.109117,-0.000168,20.083569,0.8100,0.313,4.37901,0.00000
1751.00,4.37833,20.109064,-0.000172,20.083552,0.8100,0.313,4.37833,0.00000
1752.00,4.37752,20.109149,-0.000172,20.083650,0.8101,0.313,4.37752,0.00000
1753.00,4.37574,20.109249,-0.000171,20.083794,0.8101,0.313,4.37574,0.00000
1754.00,4.37445,20.109241,-0.000170,20.083785,0.8102,0.313,4.37445,0.00000
1755.00,4.37359,20.109264,-0.000172,20.083767,0.8102,0.313,4.37359,0.00000
1756.00,4.37259,20.109346,-0.000168,20.083837,0.8103,0.313,4.37259,0.00000
1757.00,4.37212,20.109348,-0.000169,20.083795,0.8103,0.314,4.37212,0.00000
1758.00,4.37163,20.109388,-0.000169,20.083711,0.8103,0.314,4.37163,0.00000
1759.00,4.37049,20.109430,-0.000168,20.083699,0.8104,0.314,4.37049,0.00000
1760.00,4.36968,20.109418,-0.000169,20.083699,0.8105,0.314,4.36968,0.00000
1761.00,4.36974,20.109424,-0.000167,20.083662,0.8105,0.314,4.36974,0.00000
1762.00,4.36966,20.109405,-0.000162,20.083651,0.8106,0.314,4.36966,0.00000
1763.00,4.37025,20.109383,-0.000161,20.083657,0.8107,0.314,4.37025,0.00000
1764.00,4.37029,20.109454,-0.000162,20.083668,0.8108,0.314,4.37029,0.00000
1765.00,4.37112,20.109524,-0.000161,20.083695,0.8108,0.314,4.37112,0.00000
1766.00,4.37135,20.109520,-0.000164,20.083648,0.8109,0.314,4.37135,0.00000
1767.00,4.37167,20.109546,-0.000166,20.083622,0.8109,0.314,4.37167,0.00000
1768.00,4.37200,20.109589,-0.000168,20.083644,0.8110,0.314,4.37200,0.00000
1769.00,4.37263,20.109568,-0.000169,20.083639,0.8111,0.314,4.37263,0.00000
1770.00,4.37167,20.109649,-0.000171,20.083658,0.8112,0.314,4.37167,0.00000
1771.00,4.37035,20.109661,-0.000171,20.083660,0.8113,0.315,4.37035,0.00000
1772.00,4.36997,20.109695,-0.000170,20.083642,0.8113,0.315,4.36997,0.00000
1773.00,4.36908,20.109691,-0.000167,20.083604,0.8114,0.314,4.36908,0.00000
1774.00,4.36828,20.109687,-0.000165,20.083566,0.8115,0.314,4.36828,0.00000
1775.00,4.36842,20.109589,-0.000163,20.083507,0.8116,0.314,4.36842,0.00000
1776.00,4.36887,20.109655,-0.000164,20.083605,0.8117,0.314,4.36887,0.00000
1777.00,4.36831,20.109622,-0.000164,20.083607,0.8117,0.315,4.36831,0.00000
1778.00,4.36842,20.109650,-0.000167,20.083650,0.8118,0.315,4.36842,0.00000
1779.00,4.36822,20.109627,-0.000166,20.083641,0.8119,0.315,4.36822,0.00000
1780.00,4.36814,20.109671,-0.000166,20.083647,0.8120,0.315,4.36814,0.00000
1781.00,4.36837,20.109707,-0.000162,20.083600,0.8121,0.315,4.36837,0.00000
1782.00,4.36875,20.109767,-0.000164,20.083616,0.8121,0.315,4.36875,0.00000
1783.00,4.36868,20.109762,-0.000162,20.083547,0.8122,0.315,4.36868,0.00000
1784.00,4.36905,20.109827,-0.000163,20.083580,0.8122,0.315,4.36905,0.00000
1785.00,4.36904,20.109858,-0.000161,20.083583,0.8123,0.315,4.36904,0.00000
1786.00,4.36912,20.109899,-0.000159,20.083671,0.8124,0.315,4.36912,0.00000
1787.00,4.36866,20.109908,-0.000158,20.083684,0.8124,0.315,4.36866,0.00000
1788.00,4.36826,20.109917,-0.000160,20.083683,0.8125,0.315,4.36826,0.00000
1789.00,4.36806,20.109965,-0.000160,20.083666,0.8126,0.315,4.36806,0.00000
1790.00,4.36782,20.110027,-0.000160,20.083667,0.8126,0.315,4.36782,0.00000
1791.00,4.36702,20.110049,-0.000163,20.083574,0.8127,0.315,4.36702,0.00000
1792.00,4.36676,20.110132,-0.000163,20.083607,0.8128,0.315,4.36676,0.00000
1793.00,4.36656,20.110214,-0.000161,20.083637,0.8129,0.315,4.36656,0.00000
1794.00,4.36677,20.110218,-0.000159,20.083657,0.8129,0.315,4.36677,0.00000
1795.00,4.36595,20.110079,-0.000162,20.083560,0.8130,0.316,4.36595,0.00000
1796.00,4.36623,20.110036,-0.000161,20.083522,0.8131,0.316,4.36623,0.00000
1797.00,4.36709,20.110012,-0.000162,20.083465,0.8132,0.316,4.36709,0.00000
1798.00,4.36806,20.110030,-0.000161,20.083495,0.8133,0.316,4.36806,0.00000
1799.00,4.36754,20.110027,-0.000160,20.083435,0.8134,0.316,4.36754,0.00000
1800.00,4.36875,20.110154,-0.000160,20.083505,0.8136,0.316,4.36875,0.00000
1801.00,4.36918,20.110147,-0.000159,20.083492,0.8137,0.316,4.36918,0.00000
1802.00,4.36908,20.110187,-0.000156,20.083508,0.8138,0.316,4.36908,0.00000
1803.00,4.36842,20.110166,-0.000154,20.083492,0.8139,0.316,4.36842,0.00000
1804.00,4.36884,20.110131,-0.000155,20.083467,0.8140,0.316,4.36884,0.00000
1805.00,4.36853,20.110106,-0.000152,20.083452,0.8141,0.316,4.36853,0.00000
1806.00,4.36787,20.110208,-0.000154,20.083494,0.8142,0.316,4.36787,0.00000
1807.00,4.36805,20.110189,-0.000159,20.083424,0.8142,0.316,4.36805,0.00000
1808.00,4.36848,20.110154,-0.000162,20.083358,0.8143,0.316,4.36848,0.00000
1809.00,4.36866,20.110260,-0.000164,20.083442,0.8144,0.316,4.36866,0.00000
1810.00,4.36878,20.110330,-0.000168,20.083457,0.8145,0.316,4.36878,0.00000
1811.00,4.36933,20.110297,-0.000168,20.083461,0.8146,0.317,4.36933,0.00000
1812.00,4.36838,20.110331,-0.000167,20.083484,0.8146,0.317,4.36838,0.00000
1813.00,4.36759,20.110390,-0.000169,20.083513,0.8147,0.317,4.36759,0.00000
1814.00,4.36746,20.110396,-0.000169,20.083491,0.8148,0.317,4.36746,0.00000
1815.00,4.36837,20.110392,-0.000166,20.083477,0.8149,0.317,4.36837,0.00000
1816.00,4.36840,20.110391,-0.000168,20.083444,0.8150,0.317,4.36840,0.00000
1817.00,4.36848,20.110414,-0.000168,20.083493,0.8151,0.317,4.36848,0.00000
1818.00,4.36871,20.110470,-0.000169,20.083477,0.8152,0.317,4.36871,0.00000
1819.00,4.36899,20.110498,-0.000171,20.083515,0.8153,0.317,4.36899,0.00000
1820.00,4.36789,20.110580,-0.000171,20.083583,0.8154,0.317,4.36789,0.00000
1821.00,4.36719,20.110632,-0.000169,20.083564,0.8155,0.317,4.36719,0.00000
1822.00,4.36727,20.110621,-0.000168,20.083538,0.8156,0.317,4.36727,0.00000
1823.00,4.36724,20.110599,-0.000165,20.083581,0.8157,0.317,4.36724,0.00000
1824.00,4.36704,20.110566,-0.000163,20.083532,0.8158,0.317,4.36704,0.00000
1825.00,4.36766,20.110540,-0.000163,20.083483,0.8159,0.317,4.36766,0.00000
1826.00,4.36787,20.110537,-0.000165,20.083549,0.8161,0.317,4.36787,0.00000
1827.00,4.36733,20.110597,-0.000164,20.083536,0.8162,0.317,4.36733,0.00000
1828.00,4.36704,20.110679,-0.000164,20.083559,0.8163,0.317,4.36704,0.00000
1829.00,4.36627,20.110730,-0.000167,20.083556,0.8164,0.318,4.36627,0.00000
1830.00,4.36517,20.110749,-0.000166,20.083550,0.8165,0.318,4.36517,0.00000
1831.00,4.36522,20.110797,-0.000163,20.083485,0.8165,0.317,4.36522,0.00000
1832.00,4.36529,20.110810,-0.000163,20.083541,0.8166,0.318,4.36529,0.00000
1833.00,4.36553,20.110783,-0.000163,20.083476,0.8167,0.318,4.36553,0.00000
1834.00,4.36575,20.110804,-0.000163,20.083480,0.8167,0.318,4.36575,0.00000
1835.00,4.36609,20.110854,-0.000165,20.083505,0.8168,0.318,4.36609,0.00000
1836.00,4.36565,20.110871,-0.000166,20.083504,0.8169,0.318,4.36565,0.00000
1837.00,4.36585,20.110869,-0.000166,20.083437,0.8170,0.318,4.36585,0.00000
1838.00,4.36621,20.110850,-0.000166,20.083416,0.8171,0.318,4.36621,0.00000
1839.00,4.36601,20.110801,-0.000166,20.083374,0.8172,0.318,4.36601,0.00000
1840.00,4.36650,20.110837,-0.000165,20.083439,0.8172,0.318,4.36650,0.00000
1841.00,4.36716,20.110899,-0.000169,20.083482,0.8173,0.319,4.36716,0.00000
@16,2.5001,5.0, 1840.04 
1842.00,4.36799,20.110977,-0.000168,20.083545,0.8174,0.319,4.36799,0.00000
1843.00,4.36818,20.111038,-0.000166,20.083601,0.8175,0.319,4.36818,0.00000
1844.00,4.36657,20.111171,-0.000167,20.083690,0.8176,0.319,4.36657,0.00000
1845.00,4.36190,20.111172,-0.000170,20.083612,0.8177,0.319,4.36190,0.00000
1846.00,4.35543,20.111182,-0.000169,20.083647,0.8178,0.319,4.35543,0.00000
1847.00,4.34709,20.111184,-0.000170,20.083620,0.8179,0.319,4.34709,0.00000
1848.00,4.33900,20.111230,-0.000174,20.083604,0.8180,0.319,4.33900,0.00000
1849.00,4.33466,20.111184,-0.000173,20.083560,0.8181,0.319,4.33466,0.00000
1850.00,4.33549,20.111160,-0.000170,20.083550,0.8182,0.319,4.33549,0.00000
1851.00,4.34044,20.111131,-0.000172,20.083516,0.8183,0.320,4.34044,0.00000
1852.00,4.34810,20.111138,-0.000171,20.083557,0.8184,0.320,4.34810,0.00000
1853.00,4.35649,20.111179,-0.000167,20.083610,0.8185,0.320,4.35649,0.00000
1854.00,4.36342,20.111218,-0.000167,20.083609,0.8186,0.320,4.36342,0.00000
1855.00,4.36794,20.111269,-0.000167,20.083638,0.8187,0.320,4.36794,0.00000
1856.00,4.37006,20.111344,-0.000162,20.083638,0.8188,0.320,4.37006,0.00000
1857.00,4.37056,20.111390,-0.000158,20.083652,0.8189,0.319,4.37056,0.00000
1858.00,4.37072,20.111426,-0.000160,20.083641,0.8190,0.320,4.37072,0.00000
1859.00,4.37089,20.111446,-0.000159,20.083662,0.8191,0.320,4.37089,0.00000
1860.00,4.37102,20.111439,-0.000158,20.083598,0.8192,0.320,4.37102,0.00000
1861.00,4.36998,20.111438,-0.000160,20.083558,0.8193,0.320,4.36998,0.00000
1862.00,4.36982,20.111427,-0.000161,20.083509,0.8194,0.320,4.36982,0.00000
1863.00,4.36947,20.111442,-0.000162,20.083514,0.8195,0.320,4.36947,0.00000
1864.00,4.36895,20.111550,-0.000161,20.083549,0.8196,0.320,4.36895,0.00000
1865.00,4.36796,20.111631,-0.000161,20.083611,0.8196,0.320,4.36796,0.00000
1866.00,4.36764,20.111657,-0.000165,20.083618,0.8197,0.320,4.36764,0.00000
1867.00,4.36702,20.111718,-0.000164,20.083616,0.8198,0.320,4.36702,0.00000
1868.00,4.36628,20.111704,-0.000165,20.083635,0.8199,0.320,4.36628,0.00000
1869.00,4.36563,20.111643,-0.000161,20.083579,0.8200,0.320,4.36563,0.00000
1870.00,4.36528,20.111682,-0.000160,20.083586,0.8201,0.320,4.36528,0.00000
1871.00,4.36609,20.111696,-0.000157,20.083617,0.8202,0.320,4.36609,0.00000
1872.00,4.36628,20.111650,-0.000162,20.083609,0.8202,0.320,4.36628,0.00000
1873.00,4.36574,20.111658,-0.000159,20.083553,0.8203,0.320,4.36574,0.00000
1874.00,4.36542,20.111656,-0.000159,20.083542,0.8204,0.320,4.36542,0.00000
1875.00,4.36464,20.111628,-0.000161,20.083584,0.8205,0.320,4.36464,0.00000
1876.00,4.36339,20.111587,-0.000162,20.083561,0.8205,0.320,4.36339,0.00000
1877.00,4.36255,20.111620,-0.000159,20.083562,0.8206,0.320,4.36255,0.00000
1878.00,4.36305,20.111619,-0.000160,20.083574,0.8207,0.320,4.36305,0.00000
1879.00,4.36362,20.111703,-0.000167,20.083616,0.8208,0.321,4.36362,0.00000
1880.00,4.36478,20.111685,-0.000167,20.083543,0.8209,0.321,4.36478,0.00000
1881.00,4.36652,20.111702,-0.000166,20.083550,0.8210,0.321,4.36652,0.00000
1882.00,4.36755,20.111727,-0.000165,20.083567,0.8211,0.321,4.36755,0.00000
1883.00,4.36753,20.111778,-0.000165,20.083609,0.8211,0.321,4.36753,0.00000
1884.00,4.36693,20.111728,-0.000166,20.083590,0.8212,0.321,4.36693,0.00000
1885.00,4.36608,20.111777,-0.000165,20.083594,0.8213,0.321,4.36608,0.00000
1886.00,4.36440,20.111869,-0.000164,20.083598,0.8214,0.321,4.36440,0.00000
1887.00,4.36421,20.111864,-0.000168,20.083539,0.8215,0.321,4.36421,0.00000
1888.00,4.36455,20.111862,-0.000168,20.083521,0.8215,0.321,4.36455,0.00000
1889.00,4.36496,20.111909,-0.000166,20.083541,0.8215,0.321,4.36496,0.00000
1890.00,4.36499,20.111924,-0.000168,20.083540,0.8216,0.321,4.36499,0.00000
1891.00,4.36545,20.111909,-0.000169,20.083500,0.8216,0.322,4.36545,0.00000
1892.00,4.36587,20.111982,-0.000165,20.083535,0.8217,0.322,4.36587,0.00000
1893.00,4.36565,20.112067,-0.000167,20.083540,0.8218,0.322,4.36565,0.00000
1894.00,4.36625,20.112093,-0.000167,20.083487,0.8218,0.322,4.36625,0.00000
1895.00,4.36714,20.112145,-0.000165,20.083488,0.8219,0.322,4.36714,0.00000
1896.00,4.36755,20.112147,-0.000163,20.083449,0.8219,0.322,4.36755,0.00000
1897.00,4.36664,20.112143,-0.000165,20.083416,0.8220,0.322,4.36664,0.00000
1898.00,4.36627,20.112103,-0.000162,20.083329,0.8220,0.322,4.36627,0.00000
1899.00,4.36553,20.112127,-0.000163,20.083353,0.8221,0.322,4.36553,0.00000
1900.00,4.36457,20.112106,-0.000164,20.083330,0.8222,0.322,4.36457,0.00000
1901.00,4.36421,20.112156,-0.000166,20.083355,0.8222,0.322,4.36421,0.00000
1902.00,4.36471,20.112217,-0.000166,20.083407,0.8223,0.322,4.36471,0.00000
1903.00,4.36409,20.112228,-0.000167,20.083428,0.8224,0.322,4.36409,0.00000
1904.00,4.36389,20.112254,-0.000163,20.083477,0.8225,0.322,4.36389,0.00000
1905.00,4.36470,20.112269,-0.000162,20.083491,0.8226,0.322,4.36470,0.00000
1906.00,4.36455,20.112257,-0.000164,20.083527,0.8226,0.322,4.36455,0.00000
1907.00,4.36471,20.112231,-0.000164,20.083470,0.8227,0.323,4.36471,0.00000
1908.00,4.36488,20.112317,-0.000165,20.083553,0.8228,0.323,4.36488,0.00000
1909.00,4.36434,20.112339,-0.000167,20.083498,0.8229,0.323,4.36434,0.00000
1910.00,4.36369,20.112418,-0.000170,20.083523,0.8230,0.323,4.36369,0.00000
1911.00,4.36404,20.112521,-0.000168,20.083567,0.8231,0.323,4.36404,0.00000
1912.00,4.36388,20.112560,-0.000167,20.083605,0.8232,0.323,4.36388,0.00000
1913.00,4.36443,20.112550,-0.000166,20.083529,0.8233,0.323,4.36443,0.00000
1914.00,4.36483,20.112555,-0.000168,20.083521,0.8233,0.323,4.36483,0.00000
1915.00,4.36447,20.112562,-0.000166,20.083551,0.8234,0.323,4.36447,0.00000
1916.00,4.36408,20.112492,-0.000169,20.083461,0.8234,0.323,4.36408,0.00000
1917.00,4.36288,20.112534,-0.000169,20.083460,0.8235,0.323,4.36288,0.00000
1918.00,4.36288,20.112533,-0.000169,20.083494,0.8235,0.324,4.36288,0.00000
1919.00,4.36308,20.112564,-0.000167,20.083548,0.8236,0.324,4.36308,0.00000
1920.00,4.36329,20.112574,-0.000167,20.083512,0.8236,0.324,4.36329,0.00000
1921.00,4.36369,20.112636,-0.000161,20.083567,0.8237,0.323,4.36369,0.00000
1922.00,4.36491,20.112616,-0.000159,20.083507,0.8238,0.323,4.36491,0.00000
1923.00,4.36488,20.112608,-0.000161,20.083458,0.8238,0.323,4.36488,0.00000
1924.00,4.36472,20.112627,-0.000160,20.083427,0.8239,0.324,4.36472,0.00000
1925.00,4.36486,20.112636,-0.000159,20.083450,0.8239,0.323,4.36486,0.00000
1926.00,4.36460,20.112644,-0.000164,20.083449,0.8239,0.324,4.36460,0.00000
1927.00,4.36382,20.112669,-0.000166,20.083532,0.8240,0.324,4.36382,0.00000
1928.00,4.36392,20.112706,-0.000165,20.083561,0.8240,0.324,4.36392,0.00000
1929.00,4.36397,20.112690,-0.000167,20.083573,0.8240,0.324,4.36397,0.00000
1930.00,4.36447,20.112737,-0.000169,20.083554,0.8241,0.324,4.36447,0.00000
1931.00,4.36411,20.112799,-0.000167,20.083578,0.8242,0.324,4.36411,0.00000
1932.00,4.36392,20.112843,-0.000161,20.083578,0.8243,0.324,4.36392,0.00000
1933.00,4.36366,20.112948,-0.000160,20.083646,0.8243,0.324,4.36366,0.00000
1934.00,4.36405,20.113005,-0.000158,20.083650,0.8244,0.324,4.36405,0.00000
1935.00,4.36339,20.113050,-0.000161,20.083705,0.8245,0.324,4.36339,0.00000
1936.00,4.36296,20.113012,-0.000163,20.083666,0.8245,0.324,4.36296,0.00000
1937.00,4.36374,20.113005,-0.000170,20.083632,0.8245,0.325,4.36374,0.00000
1938.00,4.36405,20.112955,-0.000171,20.083604,0.8246,0.325,4.36405,0.00000
1939.00,4.36425,20.112982,-0.000173,20.083645,0.8246,0.325,4.36425,0.00000
1940.00,4.36423,20.112898,-0.000170,20.083568,0.8246,0.325,4.36423,0.00000
1941.00,4.36466,20.112913,-0.000169,20.083584,0.8247,0.325,4.36466,0.00000
1942.00,4.36424,20.112911,-0.000167,20.083548,0.8247,0.325,4.36424,0.00000
1943.00,4.36397,20.112909,-0.000167,20.083471,0.8247,0.325,4.36397,0.00000
1944.00,4.36293,20.112922,-0.000166,20.083411,0.8247,0.325,4.36293,0.00000
1945.00,4.36275,20.113023,-0.000167,20.083443,0.8248,0.325,4.36275,0.00000
1946.00,4.36288,20.113039,-0.000169,20.083407,0.8248,0.325,4.36288,0.00000
1947.00,4.36238,20.113125,-0.000168,20.083478,0.8248,0.325,4.36238,0.00000
1948.00,4.36174,20.113166,-0.000168,20.083532,0.8249,0.326,4.36174,0.00000
1949.00,4.36193,20.113191,-0.000170,20.083557,0.8249,0.326,4.36193,0.00000
1950.00,4.36192,20.113227,-0.000171,20.083577,0.8249,0.326,4.36192,0.00000
1951.00,4.36188,20.113319,-0.000173,20.083636,0.8249,0.326,4.36188,0.00000
